# Supplementary material for: Growth phase diets diminish histone acetyltransferase Gcn5 function and shorten lifespan of Drosophila males
Source: EMBO Rep. 2025 Jul 10;26(15):3856–88. doi: 10.1038/s44319-025-00503-8 (PMC12332192; doi:10.1038/s44319-025-00503-8)
Supplement: Supplementary file 3 — Data Set EV1 [file 44319_2025_503_MOESM3_ESM.xlsx]

## Sheet: DatasetEV1
Dataset EV1. 46 single-gene KO strains of S. cerevisiae isolated in this study.
Round 1
Yeast mutant diet history				Adult eclosion (CS)		Male adult lifespan (wDah)
KO strain	ORF	SGD ID	Gene product function	Class	Assay round	Class	Assay round
tvp38	YKR088C	S000001796	Integral membrane protein; localized to late Golgi vesicles along with the v-SNARE Tlg2p; required for asymmetric localization of Kar9p during mitosis; GFP-fusion protein localizes to the cytoplasm in a punctate pattern	High	2	Not changed	3
tup1	YCR084C	S000000680	Transcriptional regulator; functions primarily as a transcriptional co-repressor with Cyc8p but can also function as a co-activator, recruiting SWI/SNF and SAGA complexes to promoters; target genes may be uniquely repressed by Tup1p or Cyc8p, subject to redundant repression, or in some cases de-repression of target genes in a tup1 mutant is dependent upon CYC8 and vice versa; establishes a repres…	Moderately low	2	Not changed	1
rgi2	YIL057C	S000001319	Protein of unknown function; involved in energy metabolism under respiratory conditions; expression induced under carbon limitation and repressed under high glucose; RGI2 has a paralog, RGI1, that arose from the whole genome duplication	Moderately low	2	Not changed	4
hrd3	YLR207W	S000004197	ER membrane protein that plays a central role in ERAD; forms HRD complex with Hrd1p and ER-associated protein degradation (ERAD) determinants that engages in lumen to cytosol communication and coordination of ERAD events	Moderately low	2	Not changed	3
shp1	YBL058W	S000000154	Substrate adaptor for Cdc48p; ubiquitin regulatory X (UBX) and Ub-associated (UBA) domain-containing protein that acts as a substrate recruiting cofactor; K48-specific Ub chain binding protein involved in ER-associated degradation (ERAD); positively regulates Glc7p protein phosphatase activity to promote growth and mitotic progression in complex with Cdc48p; regulated by nuclear Ub-dependent degr…	Late and/or low	2	Not changed	3
fur4	YBR021W	S000000225	Plasma membrane localized uracil permease; expression is tightly regulated by uracil levels and environmental cues; conformational alterations induced by unfolding or substrate binding result in Rsp5p-mediated ubiquitination and degradation	Late and/or low	1	Not changed	4
fes1	YBR101C	S000000305	Hsp70 (Ssa1p) nucleotide exchange factor; required for the release of misfolded proteins from the Hsp70 system to the Ub-proteasome machinery for degradation; cytosolic homolog of Sil1p, which is the nucleotide exchange factor for BiP (Kar2p) in the endoplasmic reticulum; protein abundance increases in response to DNA replication stress	Late and/or low	2	Not changed	2
tps1	YBR126C	S000000330	Synthase subunit of trehalose-6-P synthase/phosphatase complex; synthesizes the storage carbohydrate trehalose, which is critically important for survival of long-term desiccation; also found in a monomeric form; expression is induced by the stress response and repressed by the Ras-cAMP pathway; protein abundance increases in response to DNA replication stress and in response to prolonged exposur…	Late and/or low	1	Not changed	4
vma22	YHR060W	S000001102	Protein that is required for vacuolar H+-ATPase (V-ATPase) function; peripheral membrane protein; not an actual component of the V-ATPase complex; functions in the assembly of the V-ATPase; localized to the yeast endoplasmic reticulum (ER)	Late and/or low	2	Not changed	2
aan1	YKL075C	S000001558	Protein of unknown function; regulates actin cable stability and branched-chain amino acid (BCAA) metabolism; involved in mitochondrial quality control and longevity; proposed to be involved in resistance to streptozotocin and camptothecin; localizes to punctate cytosolic structures	Late and/or low	1	Not changed	7
irc6	YFR043C	S000001939	Clathrin coat accessory factor; involved in clathrin-mediated vesicle trafficking; may function to link the AP-1 clathrin adaptor complex with the Rab GTPase Ypt31p; has structural similarity to G-proteins; mouse homolog Aagab (p34) functionally complements irc6 null mutation; null mutant displays increased levels of spontaneous Rad52p foci	Late and/or low	1	Not changed	6
nrp1	YDL167C	S000002326	Putative RNA binding protein of unknown function; localizes to stress granules induced by glucose deprivation; predicted to be involved in ribosome biogenesis	Late and/or low	1	Not changed	7
mrx14	YDR115W	S000002522	Putative mitochondrial ribosomal protein of the large subunit; required for respiratory growth and for efficient translation of mitochondrial COX1 and COX3; conditional mutant has reduced cytochrome c oxidase activity; protein increases in abundance and relocalizes to the plasma membrane upon DNA replication stress; contains and N-terminal mitochondrial targeting sequence; similar to E. coli L34 …	Late and/or low	1	Not changed	3
dpp1	YDR284C	S000002692	Diacylglycerol pyrophosphate (DGPP) phosphatase; zinc-regulated vacuolar membrane-associated lipid phosphatase, dephosphorylates DGPP to phosphatidate (PA) and Pi, then PA to diacylglycerol; involved in lipid signaling and cell metabolism	Late and/or low	1	Not changed	5
swa2	YDR320C	S000002728	Auxilin-like protein involved in vesicular transport; clathrin-binding protein required for uncoating of clathrin-coated vesicles; required for propagation of [URE3] prion variant	Late and/or low	2	Not changed	1
brp1	YGL007W	S000002975	Putative protein of unknown function; located in the upstream region of PMA1; conserved among S. cerevisiae strains; mediates the cycloheximide-induced degradation of ubiquitinated Agp2p, a regulator of high affinity polyamine and carnitine transport; null mutant is polyamine resistant due to downregulation of PMA1	Late and/or low	1	Longer	6, 8
pkp2	YGL059W	S000003027	Mitochondrial protein kinase; negatively regulates activity of the pyruvate dehydrogenase complex by phosphorylating the ser-133 residue of the Pda1p subunit; acts in concert with kinase Pkp1p and phosphatases Ptc5p and Ptc6p; relocalizes from mitochondrion to cytoplasm upon DNA replication stress	Late and/or low	1	Not changed	1
syf2	YGR129W	S000003361	Member of the NineTeen Complex (NTC); NTC contains Prp19p and stabilizes U6 snRNA in catalytic forms of the spliceosome containing U2, U5, and U6 snRNAs; relocalizes to the cytosol in response to hypoxia; isy1 syf2 cells have defective spindles activiating cell cycle arrest	Late and/or low	2	Not changed	2
rnr4 (2-60)	YGR180C	S000003412	Ribonucleotide-diphosphate reductase (RNR) small subunit; the RNR complex catalyzes the rate-limiting step in dNTP synthesis and is regulated by DNA replication and DNA damage checkpoint pathways via localization of the small subunits; relocalizes from nucleus to cytoplasm upon DNA replication stress; RNR4 has a paralog, RNR2, that arose from the whole genome duplication	Late and/or low	1	Not changed	2
rnr4 (2_69)	YGR180C	S000003412	Ribonucleotide-diphosphate reductase (RNR) small subunit; the RNR complex catalyzes the rate-limiting step in dNTP synthesis and is regulated by DNA replication and DNA damage checkpoint pathways via localization of the small subunits; relocalizes from nucleus to cytoplasm upon DNA replication stress; RNR4 has a paralog, RNR2, that arose from the whole genome duplication	Late and/or low	1	Not analyzed (the same mutant gene with rnr4 (2-60))	.
ids2	YJL146W	S000003682	Protein involved in modulation of Ime2p activity during meiosis; appears to act indirectly to promote Ime2p-mediated late meiotic functions; found in growing cells and degraded during sporulation	Late and/or low	1	Not changed	6
mid2	YLR332W	S000004324	O-glycosylated plasma membrane protein; acts as a sensor for cell wall integrity signaling and activates the pathway; interacts with Rom2p, a guanine nucleotide exchange factor for Rho1p, and with cell integrity pathway protein Zeo1p; MID2 has a paralog, MTL1, that arose from the whole genome duplication	Late and/or low	2	Not changed	1
opi9	YLR338W	S000004330	Dubious open reading frame; unlikely to encode a functional protein, based on available experimental and comparative sequence data; partially overlaps the verified ORF VRP1/YLR337C	Late and/or low	2	Not analyzed (unknown gene function)	.
crs5	YOR031W	S000005557	Copper-binding metallothionein; required for wild-type copper resistance	Late and/or low	1	Not changed	5, 7
cka2	YOR061W	S000005587	Alpha' catalytic subunit of casein kinase 2 (CK2); CK2 is a Ser/Thr protein kinase with roles in cell growth and proliferation; CK2, comprised of CKA1, CKA2, CKB1 and CKB2, has many substrates including transcription factors and all RNA polymerases; protein abundance increases in response to DNA replication stress; regulates Fkh1p-mediated donor preference during mating-type switching	Late and/or low	1	Not changed	1
nrt1	YOR071C	S000005597	High-affinity nicotinamide riboside transporter; also transports thiamine with low affinity; major transporter for 5-aminoimidazole-4-carboxamide-1-beta-D-ribofuranoside (acadesine) uptake; shares sequence similarity with Thi7p and Thi72p; proposed to be involved in 5-fluorocytosine sensitivity	Late and/or low	1	Not changed	4
yor331c	YOR331C	S000005858	Dubious open reading frame; unlikely to encode a functional protein, based on available experimental and comparative sequence data; open reading frame overlaps the verified gene VMA4/YOR332W	Late and/or low	2	Not analyzed (unknown gene function)	.
vma11	YPL234C	S000006155	Vacuolar ATPase V0 domain subunit c'; involved in proton transport activity; hydrophobic integral membrane protein (proteolipid) containing four transmembrane segments; N and C termini are in the vacuolar lumen	Late and/or low	1	Not changed	7
nat3	YPR131C	S000006335	Catalytic subunit of the NatB N-terminal acetyltransferase; NatB catalyzes acetylation of the amino-terminal methionine residues of all proteins beginning with Met-Asp or Met-Glu and of some proteins beginning with Met-Asn or Met-Met	Late and/or low	1	Shorter	1
vma9	YCL005W-A	S000028508	Vacuolar H+ ATPase subunit e of the V-ATPase V0 subcomplex; essential for vacuolar acidification; interacts with the V-ATPase assembly factor Vma21p in the ER; involved in V0 biogenesis	Late and/or low	2	Not changed	3, 6
ygl007c-a	YGL007C-A	S000028632	Putative protein of unknown function; identified by gene-trapping, microarray-based expression analysis, and genome-wide homology searching; deletion exhibits slow-growth phenotype; computationally predicted to have a role in cell budding	Late and/or low	2	Not changed	5
ino2	YDR123C	S000002530	Transcription factor; component of the heteromeric Ino2p/Ino4p basic helix-loop-helix transcription activator that binds inositol/choline-responsive elements (ICREs), required for derepression of phospholipid biosynthetic genes in response to inositol depletion; involved in diauxic shift	Severely late	2	Not changed	3
ser1	YOR184W	S000005710	3-phosphoserine aminotransferase; catalyzes the formation of phosphoserine from 3-phosphohydroxypyruvate, required for serine and glycine biosynthesis; regulated by the general control of amino acid biosynthesis mediated by Gcn4p; protein abundance increases in response to DNA replication stress	Severely late	2	Not analyzed (low fly number)	.
rpl42b	YHR141C	S000001183	Ribosomal 60S subunit protein L42B; required for propagation of the killer toxin-encoding M1 double-stranded RNA satellite of the L-A double-stranded RNA virus; homologous to mammalian ribosomal protein L36A, no bacterial homolog; RPL42B has a paralog, RPL42A, that arose from the whole genome duplication	Severely low	2	Not analyzed (low fly number)	.
ygr130c	YGR130C	S000003362	Component of the eisosome with unknown function; GFP-fusion protein localizes to the cytoplasm; specifically phosphorylated in vitro by mammalian diphosphoinositol pentakisphosphate (IP7)	Severely low	1	Not analyzed (low fly number)	.
met6	YER091C	S000000893	Cobalamin-independent methionine synthase; involved in methionine biosynthesis and regeneration; requires a minimum of two glutamates on the methyltetrahydrofolate substrate, similar to bacterial metE homologs	Not analyzed (no pupae)	.	Not analyzed (no pupae)	.
met13	YGL125W	S000003093	Major isozyme of methylenetetrahydrofolate reductase; catalyzes the reduction of 5,10-methylenetetrahydrofolate to 5-methyltetrahydrofolate in the methionine biosynthesis pathway	Not analyzed (no pupae)	.	Not analyzed (no pupae)	.
cys4	YGR155W	S000003387	Cystathionine beta-synthase; catalyzes synthesis of cystathionine from serine and homocysteine, the first committed step in cysteine biosynthesis; responsible for hydrogen sulfide generation; advances passage through START by promoting cell growth which requires catalytic activity, and reducing critical cell size independent of catalytic activity; mutations in human ortholog CBS cause homocystinu…	Not analyzed (no pupae)	.	Not analyzed (no pupae)	.
cps1	YJL172W	S000003708	Vacuolar carboxypeptidase S; targeted to vacuole via Vps10p-dependent endosomal vacuolar protein sorting pathway and via AP-3 pathway; expression induced under low-nitrogen conditions	Not analyzed (no pupae)	.	Not analyzed (no pupae)	.
opi3	YJR073C	S000003834	Methylene-fatty-acyl-phospholipid synthase; catalyzes the last two steps in phosphatidylcholine biosynthesis; also known as phospholipid methyltransferase	Not analyzed (no pupae)	.	Not analyzed (no pupae)	.
erg3	YLR056W	S000004046	C-5 sterol desaturase; glycoprotein that catalyzes the introduction of a C-5(6) double bond into episterol, a precursor in ergosterol biosynthesis; transcriptionally down-regulated when ergosterol is in excess; mutants are viable, but cannot grow on non-fermentable carbon sources; substrate of HRD ubiquitin ligase; mutation is functionally complemented by human SC5D	Not analyzed (no pupae)	.	Not analyzed (no pupae)	.
erg2	YMR202W	S000004815	C-8 sterol isomerase; catalyzes isomerization of delta-8 double bond to delta-7 position at an intermediate step in ergosterol biosynthesis; transcriptionally down-regulated when ergosterol is in excess; mutation is functionally complemented by human EBP	Not analyzed (no pupae)	.	Not analyzed (no pupae)	.
erg24	YNL280C	S000005224	C-14 sterol reductase; acts in ergosterol biosynthesis; mutants accumulate the abnormal sterol ignosterol (ergosta-8,14 dienol), and are viable under anaerobic growth conditions but inviable on rich medium under aerobic conditions	Not analyzed (no pupae)	.	Not analyzed (no pupae)	.
rib4	YOL143C	S000005503	Lumazine synthase (DMRL synthase); catalyzes synthesis of immediate precursor to riboflavin; DMRL synthase stands for 6,7-dimethyl-8-ribityllumazine synthase	Not analyzed (no pupae)	.	Not analyzed (no pupae)	.
met7	YOR241W	S000005767	Folylpolyglutamate synthetase; catalyzes extension of the glutamate chains of the folate coenzymes, required for methionine synthesis and for maintenance of mitochondrial DNA; protein abundance increases in response to DNA replication stress	Not analyzed (no pupae)	.	Not analyzed (no pupae)	.
min4	YML007C-A	S000007621	Mitochondrial protein of unknown function; green fluorescent protein (GFP)-fusion protein localizes to mitochondria	Not analyzed (no pupae)	.	Not analyzed (no pupae)	.
