# Supplementary material for: Growth phase diets diminish histone acetyltransferase Gcn5 function and shorten lifespan of Drosophila males
Source: EMBO Rep. 2025 Jul 10;26(15):3856–88. doi: 10.1038/s44319-025-00503-8 (PMC12332192; doi:10.1038/s44319-025-00503-8)
Supplement: Supplementary file 4 — Data Set EV2 [file 44319_2025_503_MOESM4_ESM.xlsx]

## Sheet: DatasetEV2
Dataset EV2. Lifespan assay.
Figure	Condition	Cohort size	Censor number	Raw P-value of Log-rank test (vs. control)	Bonferroni P-value of Log-rank test (vs. control)	Median lifespan [days]
1E, Appendix S2 (Round 1)	Control	110	5	.	.	65.61
	tup1 history	89	3	0.5180	1	68.05
	cka2 history	118	9	0.7018	1	64.09
	swa2 history	98	2	0.1732	1	62.01
	mid2 history	117	3	0.7641	1	65.01
	pkp2 history	109	3	0.3147	1	62.83
	nat3 history	110	9	0.0012	0.0071	60.05
1F	Control	140	2	.	.	68.86
	nat3 history	143	1	3.5e-08	.	57.95
4F	DaGS > mCherry KD-	200	11	.	.	53.45
	DaGS > mCherry KD+	200	7	0.3303	.	52.07
4G	DaGS > Gcn5 KD-	200	14	.	.	61.79
	DaGS > Gcn5 KD+	200	9	< 1.0E-10	.	42.12
4L	ElavGS > Gcn5 KD-	200	11	.	.	66.95
	ElavGS > Gcn5 KD+	200	2	< 1.0E-10	.	41.06
4M	TIGS > Gcn5 KD-	200	11	.	.	55.8
	TIGS > Gcn5 KD+	200	13	0.1724	.	54.11
4N	UroGS > Gcn5 KD-	200	12	.	.	62.31
	UroGS > Gcn5 KD+	200	2	0.4282	.	59.81
5C, 5F, 5I-5K	Control (live yeast history + tween 80)	143	5	.	.	60.24
	Oleic acid history	145	0	0.6989	1	60.13
	Oleic acid + valine history	85	0	0.3685	1	59.55
	Acetic acid history	107	1	0.7440	1	60.43
	Oleic acid + acetic acid history	69	1	0.0465	0.2323	57.92
	Oleic acid + valine + acetic acid history	74	1	0.0011	0.0053	54.07
5D, EV4H, EV4J	Control (live yeast history + tween 80)	117	4	.	.	56.79
	1% Oleic acid history	60	1	0.3693	1	60.57
	Valine + isoleucine history	89	1	0.3353	1	57.57
	Oleic acid + valine + isoleucine history	150	2	0.1247	0.3741	61.13
5E, EV4B	Control (live yeast history + tween 80)	104	4	.	.	57.28
	Valine history	124	6	0.6877	1	57.53
	Live yeast history	90	3	0.9936	1	58.92
EV1B	Live yeast history	90	4	.	.	67.92
	LSF history	190	1	0.0229	.	67.16
EV1D, Appendix S2 (Round 8)	Live yeast history 2x	109	0	0.3056	0.9169	68.89
	Control (live yeast history 1x)	90	0	.	.	67.33
	Live yeast history 1/2x	116	3	0.6823	1	67.26
	brp1 history	100	2	0.0013	0.0039	72.18
EV1E	Control ♀	270	2	.	.	83.86
	nat3 history ♀	199	1	0.3527	.	83.12
EV4O	Control (live yeast history + tween 80)	98	4	.	.	61.15
	Oleic acid + valine + acetic acid history	186	8	0.0011	.	57.45
EV6A	DaGS > Gcn5 KD- ♀	150	6	.	.	85.82
	DaGS > Gcn5 KD+ ♀	150	3	< 1.0E-10	.	71.48
EV6B	DaGS > Gcn5 KD- virgin ♀	150	3	.	.	88.86
	DaGS > Gcn5 KD+ virgin ♀	150	7	< 1.0E-10	.	78.68
EV6C	Control (live yeast history + tween 80) ♀	178	0	.	.	70.1
	Oleic acid + acetic acid + valine history ♀	174	0	0.0243	.	67.71
EV6D	Control (live yeast history + tween 80) virgin ♀	105	5	.	.	69.11
	Oleic acid + acetic acid + valine history virgin ♀	118	1	0.1947	.	67.96
Appedix S2 (Round 2)	Control	80	3	.	.	66.69
	rnr4 history	140	6	0.4789	1	63.87
	syf2 history	110	1	0.693	1	63.9
	fes1 history	139	6	0.3511	1	65.09
	vma22 history	70	2	0.0254	0.1018	63.02
Appendix S2 (Round 3)	Control	90	5	.	.	61.39
	hrd3 history	110	5	0.3006	1	59.66
	shp1 history	110	2	0.4390	1	59.86
	ino2 history	70	2	0.7130	1	61.04
	tvp38 history	120	5	0.6585	1	59.81
	mrx14 history	140	2	0.1520	0.912	59.18
	vma9 history	48	3	0.3919	1	59.58
Appendix S2 (Round 4)	Control	80	1	.	.	60.22
	rgi2 history	70	3	02925	1	59.17
	nrt1 history	110	4	0.0838	0.3352	59.02
	fur4 history	80	1	0.241	0.9642	59.33
	tps1 history	150	6	0.4985	1	58.55
Appendix S2 (Round 5)	Control	36	3	.	.	64.85
	crs5 history	65	2	0.4163	1	66.4
	dpp1 history	129	6	0.2400	0.7199	69.01
	ygl007c-a history	80	2	0.3330	0.9989	66.22
Appendix S2 (Round 6)	Control	110	1	.	.	70.55
	irc6 history	107	0	0.9308	1	70.38
	ids2 history	120	3	0.0347	0.1388	68.9
	vma9 history	40	1	0.6042	1	72
	brp1 history	39	2	0.0055	0.0221	76.47
Appendix S2 (Round 7)	Control	77	1	.	.	70.01
	crs5 history	60	0	0.1480	0.592	68
	aan1 history	105	3	0.2147	0.8588	68.87
	nrp1 history	110	1	0.6786	1	70.53
	vma11 history	27	2	0.3288	1	69.02
Appendix S3I	ElavGS > Tg KD-	200	10	.	.	69.1
	ElavGS > Tg KD+	200	7	< 1.0E-10	.	57.78
Appendix S3J	ElavGS > Proc-R KD-	200	5	.	.	62.37
	ElavGS > Proc-R KD+	200	2	9.9e-08	.	55
Appendix S3K	ElavGS > Eip78C-a OE-	193	11	.	.	64.46
	ElavGS > Eip78C-a OE+	200	5	0.3665	.	62.46
