# Supplementary material for: Growth phase diets diminish histone acetyltransferase Gcn5 function and shorten lifespan of Drosophila males
Source: EMBO Rep. 2025 Jul 10;26(15):3856–88. doi: 10.1038/s44319-025-00503-8 (PMC12332192; doi:10.1038/s44319-025-00503-8)
Supplement: Supplementary file 5 — Data Set EV3 [file 44319_2025_503_MOESM5_ESM.xlsx]

## Sheet: DatasetEV3A
Dataset EV3. Metabolome of S. cerevisiae.
(A) Analysis result
Metabolite annotated in Shimadzu analysis	Method of Shimadzu analysis	Metabolite annotated in LSI analysis	Method of LSI analysis	KEGG ID	HMDB ID	Shimadzu					LSI
						Status	P value of t-test	FDR of t-test	Fold change (nat3/c)	Log2FC (nat3/c)	Status	P value of t-test	FDR of t-test	Fold change (nat3/c)	Log2FC (nat3/c)
.	.	1-(5'-Phosphoribosyl)-5-amino-4-imidazolecarboxamide	CE-MS (anion)	C04677	HMDB0001517	Not detected	.	.	.	.	Up in nat3	0.0069559	0.032693	2.3158	1.2115
.	.	2-Isopropylmalate	CE-MS (anion)	C02504	HMDB0000402	Not detected	.	.	.	.	Up in nat3	0.00010483	0.0025369	5.6419	2.4962
Adenosine 3',5'-cyclic monophosphate	LC-MS/MS	3',5'-Cyclic AMP	CE-MS (anion)	C00575	HMDB0000058	NS	0.073671	0.17497	0.62363	-0.68125	NS	0.10267	0.19302	2.5704	1.362
.	.	4-Methyl-2-oxopentanoate	CE-MS (anion)	C00233	HMDB0000695	Not detected	.	.	.	.	Up in nat3	0.0048959	0.029105	2.5541	1.3528
.	.	6-Phospho-D-gluconate	CE-MS (anion)	C00345	HMDB0001316	Not detected	.	.	.	.	NS	0.72683	0.78511	1.3143	0.39428
.	.	Acetyl-CoA	CE-MS (anion)	C00024	HMDB0001206	Not detected	.	.	.	.	Up in nat3	0.0020423	0.019198	2.05	1.0356
.	.	ADP	CE-MS (anion)	C00008	HMDB0001341	Not detected	.	.	.	.	NS	0.43494	0.55249	1.2133	0.27891
Adenosine monophosphate	LC-MS/MS	AMP	CE-MS (anion)	C00020	HMDB0000045	NS	0.22435	0.34797	1.7192	0.78174	Up in nat3	0.0010136	0.01191	2.9384	1.555
.	.	ATP	CE-MS (anion)	C00002	HMDB0000538	Not detected	.	.	.	.	NS	0.096976	0.18991	2.0157	1.0113
.	.	beta-D-Fructose 1,6-bisphosphate	CE-MS (anion)	C05378	HMDB0001058	Not detected	.	.	.	.	NS	0.735	0.78511	0.97584	-0.035282
.	.	beta-D-Glucose	CE-MS (anion)	C00221	HMDB0000122	Not detected	.	.	.	.	NS	0.20661	0.33484	0.44756	-1.1598
.	.	Biotin	CE-MS (anion)	C00120	HMDB0000030	Not detected	.	.	.	.	NS	0.69785	0.78511	0.83077	-0.26748
.	.	CDP	CE-MS (anion)	C00112	HMDB0001546	Not detected	.	.	.	.	NS	0.27465	0.38044	0.78261	-0.35364
Aconitic acid	LC-MS/MS	cis-Aconitic acid	CE-MS (anion)	C00417	HMDB0000072	NS	0.46015	0.56695	0.48908	-1.0318	Up in nat3	0.00023356	0.003659	4.7753	2.2556
Cytidine monophosphate	LC-MS/MS	CMP	CE-MS (anion)	C00055	HMDB0000095	NS	0.022281	0.094076	0.43093	-1.2145	NS	0.93113	0.93113	1.0101	0.0145
.	.	CTP	CE-MS (anion)	C00063	HMDB0000082	Not detected	.	.	.	.	NS	0.24993	0.37892	0.70428	-0.50578
.	.	D-2-Hydroxyisocaproate	CE-MS (anion)	C03264	HMDB0000624	Not detected	.	.	.	.	NS	0.49679	0.5987	1.2684	0.34306
.	.	D-Fructose 6-phosphate	CE-MS (anion)	C00085	HMDB0000124	Not detected	.	.	.	.	NS	0.082922	0.16945	0.56564	-0.82204
.	.	D-Gluconic acid	CE-MS (anion)	C00257	HMDB0000625	Not detected	.	.	.	.	NS	0.73191	0.78511	1.0437	0.061663
.	.	D-Glucosamine 6-phosphate	CE-MS (anion)	C00352	HMDB0001254	Not detected	.	.	.	.	NS	0.12987	0.23476	1.4872	0.57258
.	.	D-Glycerate	CE-MS (anion)	C00258	HMDB0000139	Not detected	.	.	.	.	NS	0.47492	0.5874	0.93043	-0.10402
.	.	D-Ribose 5-phosphate	CE-MS (anion)	C00117	HMDB0001548	Not detected	.	.	.	.	Down in nat3	0.0052333	0.029105	0.23194	-2.1081
.	.	D-Xylulose	CE-MS (anion)	C00310	HMDB0001644	Not detected	.	.	.	.	NS	0.14558	0.25342	0.49041	-1.0279
.	.	Gibberellic acid	CE-MS (anion)	C01699	HMDB0003559	Not detected	.	.	.	.	NS	0.82722	0.85151	1	0
.	.	Glycerol-3-phosphate	CE-MS (anion)	C00093	HMDB0000126	Not detected	.	.	.	.	NS	0.22241	0.34844	1.3155	0.39562
.	.	Glycerone phosphate	CE-MS (anion)	C00111	HMDB0001473	Not detected	.	.	.	.	NS	0.2833	0.38044	1.7123	0.77596
Guanosine monophosphate	LC-MS/MS	GMP	CE-MS (anion)	C00144	HMDB0001397	NS	0.82855	0.85094	1.0327	0.046446	NS	0.28193	0.38044	0.58837	-0.7652
.	.	GTP	CE-MS (anion)	C00044	HMDB0001273	Not detected	.	.	.	.	NS	0.027058	0.084781	0.53662	-0.89803
.	.	IMP	CE-MS (anion)	C00130	HMDB0000175	Not detected	.	.	.	.	NS	0.052505	0.12339	0.67619	-0.5645
.	.	Isovalerylglycine	CE-MS (anion)	.	HMDB0000678	Not detected	.	.	.	.	Up in nat3	0.0032549	0.025496	2.6327	1.3965
.	.	Maltotetraose	CE-MS (anion)	C02052	HMDB0001296	Not detected	.	.	.	.	NS	0.030745	0.085001	0.79592	-0.32931
.	.	Mevalonate	CE-MS (anion)	C02104	HMDB0000227	Not detected	.	.	.	.	NS	0.018365	0.061655	1.9459	0.96047
.	.	N-Acetyl-L-glutamate	CE-MS (anion)	C00624	HMDB0001138	Not detected	.	.	.	.	NS	0.16479	0.27662	0.75595	-0.40363
.	.	N-acetylglucosamine 6-phosphate	CE-MS (anion)	C00357	HMDB0002817	Not detected	.	.	.	.	NS	0.015676	0.056674	0.15556	-2.6845
.	.	N-Acetylthreonine	CE-MS (anion)	.	HMDB0062557	Not detected	.	.	.	.	NS	0.015187	0.056674	2.4895	1.3159
NAD	LC-MS/MS	NAD+	CE-MS (anion)	C00003	HMDB0000902	NS	0.020888	0.093383	0.33894	-1.5609	NS	0.32731	0.42732	1.1454	0.19579
.	.	NADP+	CE-MS (anion)	C00006	HMDB0000217	Not detected	.	.	.	.	NS	0.8334	0.85151	0.98253	-0.025423
Orotic acid	LC-MS/MS	Orotate	CE-MS (anion)	C00295	HMDB0000226	NS	0.042654	0.14735	3.872	1.9531	NS	0.042514	0.10517	1.7547	0.8112
.	.	Oxypurinol	CE-MS (anion)	C07599	HMDB0000786	Not detected	.	.	.	.	NS	0.58554	0.68801	1.1053	0.14439
.	.	Phenyl-beta-glucopyranoside	CE-MS (anion)	C11611	HMDB0029819	Not detected	.	.	.	.	NS	0.072465	0.15575	0.36364	-1.4594
.	.	Phenyllactate	CE-MS (anion)	C05607	HMDB0000779	Not detected	.	.	.	.	NS	0.072906	0.15575	1.1734	0.23071
Pyruvic acid	LC-MS/MS	Pyruvate	CE-MS (anion)	C00022	HMDB0000243	NS	0.46322	0.56695	0.75961	-0.39666	Up in nat3	0.0055734	0.029105	2.363	1.2406
.	.	Ribitol	CE-MS (anion)	C00474	HMDB0000508	Not detected	.	.	.	.	NS	0.033715	0.088033	1.2755	0.35107
Succinic acid	LC-MS/MS	Succinic acid	CE-MS (anion)	C00042	HMDB0000254	NS	0.79502	0.82769	0.85731	-0.22211	Up in nat3	0.0095266	0.040704	1.97	0.97822
.	.	Sucrose	CE-MS (anion)	C00089	HMDB0000258	Not detected	.	.	.	.	NS	0.27958	0.38044	0.70659	-0.50105
.	.	UDP-glucose	CE-MS (anion)	C00029	HMDB0000286	Not detected	.	.	.	.	NS	0.030052	0.085001	0.72386	-0.46622
.	.	Xanthosine 5'-phosphate	CE-MS (anion)	C00655	HMDB0001554	Not detected	.	.	.	.	Up in nat3	0.00010795	0.0025369	5.9649	2.5765
Pantothenic acid	LC-MS/MS	(R)-Pantothenate	CE-MS (cation)	C00864	HMDB0000210	NS	0.16475	0.29118	0.47586	-1.0714	NS	0.96615	0.96615	1.2593	0.33258
.	.	1-6-Anhydro-beta-d-Glucose	CE-MS (cation)	.	HMDB0000640	Not detected	.	.	.	.	NS	0.21405	0.29482	0.46757	-1.0967
.	.	1-Kestose	CE-MS (cation)	C03661	HMDB0011729	Not detected	.	.	.	.	Down in nat3	0.020968	0.042519	0.84691	-0.23973
.	.	1-Methyladenosine	CE-MS (cation)	C02494	HMDB0003331	Not detected	.	.	.	.	Down in nat3	0.00050499	0.0040824	0.39659	-1.3343
.	.	1,3-Diaminopropane	CE-MS (cation)	C00986	HMDB0000002	Not detected	.	.	.	.	NS	0.27453	0.35112	1.1275	0.17306
.	.	2-Methylglutaric acid	CE-MS (cation)	.	HMDB0000422	Not detected	.	.	.	.	NS	0.042425	0.075538	0.41448	-1.2706
4-Aminobutyric acid	LC-MS/MS	4-Aminobutanoic acid	CE-MS (cation)	C00334	HMDB0000112	NS	0.070597	0.17308	0.46643	-1.1003	Down in nat3	0.013009	0.031115	0.43839	-1.1897
.	.	4-Guanidinobutanoate	CE-MS (cation)	C01035	HMDB0003464	Not detected	.	.	.	.	Up in nat3	0.0014617	0.006927	1.6218	0.69763
.	.	5-Aminolevulinate	CE-MS (cation)	C00430	HMDB0001149	Not detected	.	.	.	.	Down in nat3	0.00060455	0.0040824	0.30206	-1.7271
.	.	5-Methylcytosine	CE-MS (cation)	C02376	HMDB0002894	Not detected	.	.	.	.	Down in nat3	0.0060399	0.016713	0.59935	-0.73853
Adenosine	LC-MS/MS	Adenosine	CE-MS (cation)	C00212	HMDB0000050	NS	0.56984	0.64638	0.75944	-0.39699	NS	0.14927	0.20968	1.5579	0.63958
.	.	Agmatine	CE-MS (cation)	C00179	HMDB0001432	Not detected	.	.	.	.	NS	0.051212	0.089011	1.9118	0.9349
.	.	Betaine	CE-MS (cation)	C00719	HMDB0000043	Not detected	.	.	.	.	NS	0.72529	0.77862	0.86953	-0.20169
Carnosine	LC-MS/MS	Carnosine	CE-MS (cation)	C00386	HMDB0000033	NS	0.95018	0.95018	1.0117	0.016795	Down in nat3	0.00046	0.0040824	0.242	-2.0469
.	.	Choline phosphate	CE-MS (cation)	C00588	HMDB0001565	Not detected	.	.	.	.	Down in nat3	0.021785	0.042982	0.60745	-0.71915
Citicoline	LC-MS/MS	Cytidine 5'-diphosphocholine	CE-MS (cation)	C00307	HMDB0001413	Down in nat3	0.0053598	0.040735	0.31895	-1.6486	NS	0.065742	0.10691	0.34433	-1.5381
.	.	D-Alanyl-D-alanine	CE-MS (cation)	C00993	HMDB0003459	Not detected	.	.	.	.	NS	0.27897	0.35112	1.0797	0.11063
.	.	Deoxyadenosine	CE-MS (cation)	C00559	HMDB0000101	Not detected	.	.	.	.	NS	0.52568	0.58143	0.87603	-0.19094
.	.	gamma-Glu-Leu	CE-MS (cation)	.	HMDB0011171	Not detected	.	.	.	.	NS	0.31145	0.37893	1.199	0.26177
5-Glutamylcysteine	LC-MS/MS	gamma-L-Glutamyl-L-cysteine	CE-MS (cation)	C00669	HMDB0001049	NS	0.75843	0.81184	1.0783	0.1088	Down in nat3	0.00043661	0.0040824	0.13213	-2.92
Glutathione	LC-MS/MS	Glutathione	CE-MS (cation)	C00051	HMDB0062697	NS	0.2396	0.35704	1.4913	0.5766	Down in nat3	0.0054734	0.016337	0.51195	-0.96594
Glycine	LC-MS/MS	Glycine	CE-MS (cation)	C00037	HMDB0000123	Down in nat3	0.00083129	0.015794	0.44218	-1.1773	NS	0.25424	0.33745	0.79226	-0.33595
.	.	Glycyl-L-proline	CE-MS (cation)	.	HMDB0000721	Not detected	.	.	.	.	Down in nat3	0.0090289	0.022728	0.60974	-0.71373
.	.	Glycylglutamate	CE-MS (cation)	.	HMDB0028840	Not detected	.	.	.	.	Down in nat3	0.0013492	0.006927	0.36127	-1.4688
.	.	Homoarginine	CE-MS (cation)	C01924	HMDB0000670	Not detected	.	.	.	.	NS	0.2779	0.35112	1.0678	0.094707
Hypoxanthine	LC-MS/MS	Hypoxanthine	CE-MS (cation)	C00262	HMDB0000157	NS	0.062527	0.16022	0.4668	-1.0991	Down in nat3	0.0029087	0.010617	0.14733	-2.7628
.	.	L-2-Aminoadipate	CE-MS (cation)	C00956	HMDB0006941	Not detected	.	.	.	.	Up in nat3	0.018046	0.038746	2.6072	1.3825
Alanine	LC-MS/MS	L-Alanine	CE-MS (cation)	C00041	HMDB0000161	NS	0.5054	0.59093	0.73557	-0.44307	NS	0.067369	0.10691	0.9035	-0.14641
Arginine	LC-MS/MS	L-Arginine	CE-MS (cation)	C00062	HMDB0000517	NS	0.56569	0.64638	0.72117	-0.47158	Down in nat3	0.0020316	0.0078055	0.75714	-0.40137
Asparagine	LC-MS/MS	L-Asparagine	CE-MS (cation)	C00152	HMDB0000168	NS	0.018101	0.085979	0.47735	-1.0669	Down in nat3	0.0076917	0.020053	0.53481	-0.90291
Aspartic acid	LC-MS/MS	L-Aspartate	CE-MS (cation)	C00049	HMDB0000191	Down in nat3	0.0001009	0.0076684	0.41699	-1.2619	NS	0.43889	0.50856	0.87037	-0.2003
Carnitine	LC-MS/MS	L-Carnitine	CE-MS (cation)	C00318/C00487	HMDB0000062	NS	0.099264	0.22188	0.31821	-1.6519	NS	0.036405	0.066438	2.1982	1.1363
Cystathionine	LC-MS/MS	L-Cystathionine	CE-MS (cation)	C02291	HMDB0000099	Down in nat3	0.0020358	0.025786	0.44414	-1.1709	NS	0.14768	0.20968	1.2754	0.35091
.	.	L-Cysteine-glutathione disulfide	CE-MS (cation)	.	HMDB0000656	Not detected	.	.	.	.	NS	0.3253	0.38929	0.86733	-0.20535
Glutamic acid	LC-MS/MS	L-Glutamate	CE-MS (cation)	C00025	HMDB0000148	NS	0.0083524	0.054582	0.30603	-1.7083	Down in nat3	0.0061814	0.016713	0.41155	-1.2809
Glutamine	LC-MS/MS	L-Glutamine	CE-MS (cation)	C00064	HMDB0000641	NS	0.031068	0.11806	0.26506	-1.9156	Down in nat3	0.0015183	0.006927	0.29159	-1.778
Histidine	LC-MS/MS	L-Histidine	CE-MS (cation)	C00135	HMDB0000177	NS	0.024157	0.096627	0.3714	-1.4289	Down in nat3	0.00073214	0.0041112	0.43553	-1.1992
Homocysteine	LC-MS/MS	L-Homocysteine	CE-MS (cation)	C00155	HMDB0000742	NS	0.045495	0.15033	0.22687	-2.1401	NS	0.066482	0.10691	1.4173	0.50316
Kynurenine	LC-MS/MS	L-Kynurenine	CE-MS (cation)	C00328	HMDB0000684	NS	0.23541	0.35704	0.56447	-0.82504	Down in nat3	5.1226e-05	0.0013589	0.16279	-2.6189
Leucine	LC-MS/MS	L-Leucine	CE-MS (cation)	C00123	HMDB0000687	NS	0.13506	0.25775	1.7877	0.83809	NS	0.02921	0.054676	1.4327	0.51877
Lysine	LC-MS/MS	L-Lysine	CE-MS (cation)	C00047	HMDB0000182	NS	0.10575	0.22883	0.38901	-1.3621	Down in nat3	0.0039918	0.013876	0.67531	-0.56637
Ornitine	LC-MS/MS	L-Ornithine	CE-MS (cation)	C00077	HMDB0000214	NS	0.37025	0.49367	0.66081	-0.5977	NS	0.50702	0.56942	1.0728	0.10142
Phenylalanine	LC-MS/MS	L-Phenylalanine	CE-MS (cation)	C00079	HMDB0000159	NS	0.13508	0.25775	1.8395	0.8793	NS	0.788	0.8102	1.0389	0.055067
Proline	LC-MS/MS	L-Proline	CE-MS (cation)	C00148	HMDB0000162	Down in nat3	0.00429	0.036227	0.41923	-1.2542	Up in nat3	0.0004409	0.0040824	2.055	1.0391
Serine	LC-MS/MS	L-Serine	CE-MS (cation)	C00065	HMDB0000187	NS	0.053992	0.16022	0.64542	-0.63169	NS	0.57063	0.62173	1.0786	0.10912
Threonine	LC-MS/MS	L-Threonine	CE-MS (cation)	C00188	HMDB0000167	NS	0.41697	0.53711	1.0595	0.083451	Down in nat3	5.5845e-05	0.0013589	0.37984	-1.3965
Tryptophan	LC-MS/MS	L-Tryptophan	CE-MS (cation)	C00078	HMDB0000929	NS	0.21284	0.337	0.5245	-0.93099	NS	0.027212	0.052276	1.3083	0.3877
Tyrosine	LC-MS/MS	L-Tyrosine	CE-MS (cation)	C00082	HMDB0000158	NS	0.25512	0.36583	1.4679	0.55371	Down in nat3	1.4313e-06	0.00010449	0.2093	-2.2564
Valine	LC-MS/MS	L-Valine	CE-MS (cation)	C00183	HMDB0000883	Up in nat3	0.00386	0.036227	8.3067	3.0543	NS	0.1017	0.15151	1.2287	0.2971
.	.	meso-Erythritol	CE-MS (cation)	C00503	HMDB0002994	Not detected	.	.	.	.	NS	0.43019	0.50651	0.84401	-0.24467
.	.	N-Acetyl-D-glucosamine	CE-MS (cation)	C00140	HMDB0000215	Not detected	.	.	.	.	NS	0.07417	0.1152	1.7833	0.83458
.	.	N-Acetyl-L-aspartate	CE-MS (cation)	C01042	HMDB0000812	Not detected	.	.	.	.	Up in nat3	0.00036251	0.0040824	18.557	4.2139
.	.	N-Acetylputrescine	CE-MS (cation)	C02714	HMDB0002064	Not detected	.	.	.	.	Down in nat3	0.0054245	0.016337	0.48528	-1.0431
.	.	N-alpha-Acetyl-L-arginine	CE-MS (cation)	.	HMDB0004620	Not detected	.	.	.	.	NS	0.0827	0.12577	0.80208	-0.31817
.	.	N-methylproline	CE-MS (cation)	.	HMDB0094696	Not detected	.	.	.	.	Down in nat3	0.020204	0.042139	0.37957	-1.3976
Asymmetric dimethylarginine	LC-MS/MS	N-N-dimethylarginine	CE-MS (cation)	C03626	HMDB0001539	NS	0.1967	0.32498	0.39287	-1.3479	Up in nat3	0.00017817	0.0032516	1.6164	0.69275
.	.	N2-Acetyl-L-lysine	CE-MS (cation)	C12989	HMDB0000446	Not detected	.	.	.	.	Down in nat3	0.0018477	0.0074934	0.61644	-0.69796
.	.	N6-(L-1,3-Dicarboxypropyl)-L-lysine	CE-MS (cation)	C00449	HMDB0000279	Not detected	.	.	.	.	Down in nat3	0.014948	0.0341	0.3294	-1.6021
.	.	N6-Acetyl-L-lysine	CE-MS (cation)	C02727	HMDB0000206	Not detected	.	.	.	.	NS	0.74832	0.78279	0.97333	-0.038994
.	.	N6-Methyllysine	CE-MS (cation)	C02728	HMDB0002038	Not detected	.	.	.	.	Up in nat3	0.013213	0.031115	1.505	0.58975
.	.	N8-Acetylspermidine	CE-MS (cation)	C01029	HMDB0002189	Not detected	.	.	.	.	Up in nat3	0.0017515	0.0074934	2.8271	1.4993
Niacinamide	LC-MS/MS	Nicotinamide	CE-MS (cation)	C00153	HMDB0001406	NS	0.47048	0.56695	0.72014	-0.47365	NS	0.21834	0.29516	1.1652	0.22062
Acetylcarnitine	LC-MS/MS	O-Acetylcarnitine	CE-MS (cation)	C02571	HMDB0000201	NS	0.45687	0.56695	0.62066	-0.68812	NS	0.75062	0.78279	1.0564	0.07915
Ophthalmic acid	LC-MS/MS	Ophthalmic Acid	CE-MS (cation)	.	HMDB0005765	NS	0.13566	0.25775	0.43034	-1.2165	Down in nat3	0.017952	0.038746	0.51942	-0.94502
Oxidized glutathione	LC-MS/MS	Oxidized glutathione	CE-MS (cation)	C00127	HMDB0003337	NS	0.057832	0.16022	0.30001	-1.7369	Down in nat3	0.0055948	0.016337	0.30489	-1.7136
.	.	Pyridoxamine	CE-MS (cation)	C00534	HMDB0001431	Not detected	.	.	.	.	Down in nat3	0.00061515	0.0040824	0.5444	-0.87726
S-Adenosylhomocysteine	LC-MS/MS	S-Adenosyl-L-homocysteine	CE-MS (cation)	C00021	HMDB0000939	NS	0.16152	0.29118	0.4098	-1.287	NS	0.50647	0.56942	0.86364	-0.2115
S-Adenosylmethionine	LC-MS/MS	S-Adenosyl-L-Methionine	CE-MS (cation)	C00019	HMDB0001185	NS	0.057694	0.16022	0.58527	-0.77283	Down in nat3	0.00068622	0.0041112	0.64286	-0.63743
Serotonin	LC-MS/MS	Serotonin	CE-MS (cation)	C00780	HMDB0000259	Not detected	.	.	.	.	NS	0.29138	0.36052	1.2053	0.26942
.	.	Spermidine	CE-MS (cation)	C00315	HMDB0001257	Not detected	.	.	.	.	NS	0.14936	0.20968	1.1475	0.19855
.	.	Thiamine	CE-MS (cation)	C00378	HMDB0000235	Not detected	.	.	.	.	Down in nat3	0.0042807	0.014204	0.32547	-1.6194
.	.	Thiamine diphosphate	CE-MS (cation)	C00068	HMDB0001372	Not detected	.	.	.	.	NS	0.94072	0.95379	0.99008	-0.014387
.	.	Tyramine	CE-MS (cation)	C00483	HMDB0000306	Not detected	.	.	.	.	NS	0.065431	0.10691	0.38411	-1.3804
.	.	(R)-Malate	LC-MS (negative)	C00497/C00149	HMDB0031518/HMDB0000156	Not detected	.	.	.	.	NS	0.39163	0.51702	0.91198	-0.13292
.	.	1-Stearoyl-rac-glycerol	LC-MS (negative)	.	HMDB0244009	Not detected	.	.	.	.	NS	0.62723	0.74264	1.4442	0.53023
.	.	2-Hydroxytetradecanoic acid(14:0-OH)	LC-MS (negative)	.	HMDB0002261	Not detected	.	.	.	.	NS	0.84765	0.88064	0.96774	-0.047306
.	.	2-Oxobutanoate	LC-MS (negative)	C00109	HMDB0000005	Not detected	.	.	.	.	NS	0.067137	0.18075	0.54897	-0.8652
2-Ketoglutaric acid	LC-MS/MS	2-Oxoglutarate	LC-MS (negative)	C00026	HMDB0000208	Down in nat3	0.0015288	0.023238	0.13872	-2.8498	NS	0.081148	0.20287	0.7213	-0.47132
.	.	2,3-Dihydroxybenzoic acid	LC-MS (negative)	C00196	HMDB0000397	Not detected	.	.	.	.	Down in nat3	0.0020979	0.029371	0.15359	-2.7029
.	.	3-Hydroxy pyridine	LC-MS (negative)	.	.	Not detected	.	.	.	.	NS	0.09064	0.21879	0.71698	-0.47999
.	.	3-Hydroxyphenylacetate	LC-MS (negative)	C05593	HMDB0000440	Not detected	.	.	.	.	NS	0.23848	0.37941	0.82014	-0.28605
.	.	3-Indolebutyrate	LC-MS (negative)	C11284	HMDB0002096	Not detected	.	.	.	.	NS	0.047364	0.13814	0.54091	-0.88654
.	.	3-methyl-2-oxobutyric acid	LC-MS (negative)	C00141	HMDB0000019	Not detected	.	.	.	.	Up in nat3	0.0067471	0.042936	10.786	3.431
.	.	4-Coumarate	LC-MS (negative)	C00811	HMDB0002035	Not detected	.	.	.	.	NS	0.85548	0.88064	1.0176	0.025201
.	.	4-Methylaminobutyrate	LC-MS (negative)	C15987	HMDB0341354	Not detected	.	.	.	.	NS	0.2262	0.36936	1.2286	0.29699
.	.	5-Methylcytidine	LC-MS (negative)	.	HMDB0000982	Not detected	.	.	.	.	NS	0.017344	0.075882	0.3031	-1.7221
.	.	5-Oxoproline	LC-MS (negative)	C01879	HMDB0000267	Not detected	.	.	.	.	Down in nat3	0.00094014	0.029085	0.30439	-1.716
.	.	5'-CMP	LC-MS (negative)	.	.	Not detected	.	.	.	.	NS	0.27651	0.42078	1.503	0.58787
.	.	Abietic acid	LC-MS (negative)	C06087	.	Not detected	.	.	.	.	NS	0.39885	0.51702	1.3934	0.47865
.	.	Benzoate	LC-MS (negative)	C00180	HMDB0001870	Not detected	.	.	.	.	NS	0.46027	0.57534	0.86501	-0.20921
.	.	beta-hydroxyisovaleric acid	LC-MS (negative)	C20827	HMDB0000754	Not detected	.	.	.	.	NS	0.78431	0.85043	0.97511	-0.036367
.	.	Catechol	LC-MS (negative)	C00090	HMDB0240490	Not detected	.	.	.	.	NS	0.071909	0.18643	0.65116	-0.61891
.	.	Citramalic acid	LC-MS (negative)	C02612	HMDB0000426	Not detected	.	.	.	.	NS	0.012084	0.06042	1.7232	0.78506
Citric acid	LC-MS/MS	Citrate	LC-MS (negative)	C00158	HMDB0000094	NS	0.24569	0.35908	0.59794	-0.74193	Up in nat3	0.0017712	0.029371	3.0922	1.6286
.	.	D-2-Hydroxyisocaproate	LC-MS (negative)	C03264	HMDB0000624	Not detected	.	.	.	.	NS	0.44755	0.56961	0.67474	-0.5676
.	.	D-Erythronic-gamma-lactone	LC-MS (negative)	.	HMDB0000349	Not detected	.	.	.	.	NS	0.094736	0.22105	1.7762	0.82883
.	.	D-Erythrose 4-phosphate	LC-MS (negative)	C00279	HMDB0001321	Not detected	.	.	.	.	NS	0.15852	0.29658	0.58434	-0.77513
.	.	D-Glucuronate	LC-MS (negative)	C00191	HMDB0000127	Not detected	.	.	.	.	NS	0.0092927	0.050037	2.1483	1.1032
.	.	D-Glucuronolactone	LC-MS (negative)	C02670	HMDB0006355	Not detected	.	.	.	.	NS	0.028804	0.099533	5.481	2.4545
.	.	D-Glyceraldehyde	LC-MS (negative)	C00577	HMDB0001051	Not detected	.	.	.	.	NS	0.16508	0.29658	0.47494	-1.0742
.	.	D-Xylose	LC-MS (negative)	C00181	HMDB0000098	Not detected	.	.	.	.	NS	0.10782	0.24346	0.44459	-1.1694
.	.	Dehydroepiandrosterone 3-sulfate	LC-MS (negative)	C04555	HMDB0001032	Not detected	.	.	.	.	NS	0.70593	0.79702	0.93868	-0.091296
.	.	Deoxycytidine	LC-MS (negative)	C00881	HMDB0000014	Not detected	.	.	.	.	Up in nat3	0.0030194	0.030194	4.1207	2.0429
.	.	Eicosenoic acid (20:1)	LC-MS (negative)	C16526	HMDB0002231	Not detected	.	.	.	.	NS	0.15304	0.29658	1.6604	0.73155
.	.	Erucic acid(22:1)	LC-MS (negative)	C08316	HMDB0002068	Not detected	.	.	.	.	NS	0.39156	0.51702	1.3164	0.3966
.	.	Ethynyl estradiol	LC-MS (negative)	C07534	HMDB0001926/HMDB0061097	Not detected	.	.	.	.	NS	0.022091	0.081386	2.2745	1.1856
FMN	LC-MS/MS	FMN	LC-MS (negative)	C00061	HMDB0001520	NS	0.10839	0.22883	0.55464	-0.85036	NS	0.60872	0.73466	0.83051	-0.26793
.	.	Galactosamine	LC-MS (negative)	C02262	HMDB0341150	Not detected	.	.	.	.	NS	0.22689	0.36936	0.86997	-0.20097
.	.	gamma-L-glutamyl-L-tyrosine	LC-MS (negative)	.	HMDB0011741	Not detected	.	.	.	.	NS	0.013131	0.061279	0.57613	-0.79553
.	.	GDPglucose	LC-MS (negative)	C00394	HMDB0003351	Not detected	.	.	.	.	Down in nat3	0.0044906	0.039293	0.35203	-1.5062
.	.	Heptadecanoic acid(17:0)	LC-MS (negative)	.	HMDB0002259	Not detected	.	.	.	.	NS	0.16268	0.29658	1.781	0.83271
.	.	Hippuric acid	LC-MS (negative)	C01586	HMDB0000714	Not detected	.	.	.	.	NS	0.12197	0.2636	1.75	0.80735
.	.	Iminodiacetate (IDA)	LC-MS (negative)	C19911	HMDB0011753	Not detected	.	.	.	.	Down in nat3	0.0012465	0.029085	0.53536	-0.90143
.	.	Indole acetate	LC-MS (negative)	C00954	HMDB0000197	Not detected	.	.	.	.	NS	0.32748	0.46039	0.87881	-0.18638
.	.	Indolepropionate	LC-MS (negative)	.	HMDB0002302	Not detected	.	.	.	.	NS	0.92843	0.94189	0.87864	-0.18665
.	.	Isatin	LC-MS (negative)	C11129	HMDB0061933	Not detected	.	.	.	.	NS	0.85515	0.88064	1.0488	0.068713
.	.	Itaconate	LC-MS (negative)	C00490	HMDB0002092	Not detected	.	.	.	.	NS	0.0089016	0.050037	1.8831	0.91313
.	.	Kynurenic acid	LC-MS (negative)	C01717	HMDB0000715	Not detected	.	.	.	.	NS	0.043899	0.13814	0.21538	-2.215
.	.	L-Gulonic acid	LC-MS (negative)	C00800	HMDB0003290	Not detected	.	.	.	.	NS	0.12427	0.2636	0.80894	-0.3059
.	.	Lactose	LC-MS (negative)	C00243	HMDB0000186	Not detected	.	.	.	.	NS	0.16643	0.29658	0.73072	-0.45261
.	.	Lithocholic Acid	LC-MS (negative)	C03990	HMDB0000761	Not detected	.	.	.	.	NS	0.63812	0.74264	1.1383	0.18688
.	.	Lumichrome	LC-MS (negative)	C01727	HMDB0254199	Not detected	.	.	.	.	NS	0.019004	0.078251	0.81719	-0.29126
.	.	Maltotriose	LC-MS (negative)	C01835	HMDB0001262	Not detected	.	.	.	.	NS	0.020875	0.08118	0.65478	-0.61093
.	.	Mandelate	LC-MS (negative)	C01984	HMDB0000703	Not detected	.	.	.	.	NS	0.58314	0.71614	0.91807	-0.12333
.	.	N-Acetyl-DL-valine	LC-MS (negative)	.	HMDB0011757	Not detected	.	.	.	.	NS	0.32667	0.46039	1.6542	0.72614
.	.	N-Acetylneuraminate	LC-MS (negative)	C00270	HMDB0000230/HMDB0000773	Not detected	.	.	.	.	Down in nat3	0.0025297	0.029513	0.16899	-2.565
.	.	N-Acetylornithine	LC-MS (negative)	C00437	HMDB0003357	Not detected	.	.	.	.	NS	0.02986	0.099533	0.69163	-0.53193
.	.	N-acetyltyrosine	LC-MS (negative)	.	HMDB0000866/HMDB0244966	Not detected	.	.	.	.	NS	0.39747	0.51702	1.1739	0.23136
.	.	Nonadecanoate(19:0)	LC-MS (negative)	C16535	HMDB0000772	Not detected	.	.	.	.	Up in nat3	0.0066466	0.042936	1.7643	0.81912
.	.	Oleate (18:1n9)	LC-MS (negative)	C00712	HMDB0000207	Not detected	.	.	.	.	NS	0.045882	0.13814	4.6411	2.2145
.	.	Palmitoleic acid	LC-MS (negative)	C08362	HMDB0003229	Not detected	.	.	.	.	NS	0.21504	0.36714	2.5964	1.3765
.	.	Pentadecanoate (15:0)	LC-MS (negative)	C16537	HMDB0000826	Not detected	.	.	.	.	NS	0.248	0.38578	1.9541	0.96649
.	.	Phosphate	LC-MS (negative)	C00009	HMDB0001429	Not detected	.	.	.	.	NS	0.16947	0.29658	0.82882	-0.27086
.	.	Purine	LC-MS (negative)	C00465	HMDB0001366	Not detected	.	.	.	.	NS	0.13857	0.28529	0.39331	-1.3463
.	.	Pyrophosphate	LC-MS (negative)	C00013	HMDB0000250	Not detected	.	.	.	.	NS	0.062049	0.17374	0.75658	-0.40244
.	.	Ricinoleic acid(18:1-OH)	LC-MS (negative)	C08365	HMDB0034297	Not detected	.	.	.	.	NS	0.28274	0.42111	1.3659	0.44989
.	.	Succinate semialdehyde	LC-MS (negative)	C00232	HMDB0001259	Not detected	.	.	.	.	NS	0.96835	0.96835	0.54573	-0.87374
.	.	Threonate	LC-MS (negative)	C01620	HMDB0000943	Not detected	.	.	.	.	Down in nat3	0.0012186	0.029085	0.11342	-3.1403
.	.	trans-4-Hydroxy-3-methoxycinnamate	LC-MS (negative)	C01494	HMDB0000954	Not detected	.	.	.	.	NS	0.32885	0.46039	0.88889	-0.16993
.	.	Triptolide	LC-MS (negative)	C09204	HMDB0259270	Not detected	.	.	.	.	NS	0.64716	0.74264	0.93919	-0.090512
Uridine	LC-MS/MS	Uridine	LC-MS (negative)	C00299	HMDB0000296	Down in nat3	0.0039462	0.036227	0.22336	-2.1626	Down in nat3	0.0057094	0.042936	0.52673	-0.92487
.	.	Urocanic acid	LC-MS (negative)	C00785	HMDB0000301	Not detected	.	.	.	.	NS	0.78968	0.85043	1.3087	0.38814
.	.	Xanthosine	LC-MS (negative)	C01762	HMDB0000299	Not detected	.	.	.	.	NS	0.77659	0.85043	1.1181	0.16108
.	.	1-Aminocyclopropane-1-carboxylate	LC-MS (positive)	C01234	HMDB0036458	Not detected	.	.	.	.	NS	0.16834	0.29151	0.71131	-0.49146
.	.	1-Eicosatrienoylglycerophosphocholine(20:3)	LC-MS (positive)	.	.	Not detected	.	.	.	.	NS	0.056649	0.13423	6.162	2.6234
.	.	1-Linoleoylglycerophosphocholine(18:2)	LC-MS (positive)	C04100	HMDB0010386	Not detected	.	.	.	.	NS	0.44382	0.61866	0.83575	-0.25886
.	.	1,5-Diaminopentane	LC-MS (positive)	C01672	HMDB0002322	Not detected	.	.	.	.	Down in nat3	0.0053126	0.018798	0.43836	-1.1898
.	.	3-Methyladipic acid	LC-MS (positive)	.	HMDB0000555	Not detected	.	.	.	.	NS	0.61466	0.79599	1.0573	0.080333
.	.	3-Nitro-L-tyrosine	LC-MS (positive)	.	HMDB0001904	Not detected	.	.	.	.	NS	0.66571	0.80586	0.9206	-0.11935
Guanosine 3',5'-cyclic monophosphate	LC-MS/MS	3',5'-Cyclic GMP	LC-MS (positive)	C00942	HMDB0001314	NS	0.19327	0.32498	0.6962	-0.52242	NS	0.37257	0.53557	0.80115	-0.31986
.	.	4-Pyridoxate	LC-MS (positive)	C00847	HMDB0000017	Not detected	.	.	.	.	Down in nat3	0.00093844	0.010792	0.51694	-0.95194
.	.	5'-Methylthioadenosine	LC-MS (positive)	C00170	HMDB0001173	Not detected	.	.	.	.	NS	0.1711	0.29151	0.82898	-0.27059
.	.	Ametopterin	LC-MS (positive)	C01937	HMDB0014703	Not detected	.	.	.	.	Down in nat3	0.00039441	0.0060477	0.15948	-2.6486
.	.	beta-Alanine	LC-MS (positive)	C00099	HMDB0000056	Not detected	.	.	.	.	NS	0.62294	0.79599	0.8759	-0.19117
.	.	CMP-N-acetylneuraminate	LC-MS (positive)	C00128	HMDB0001176	Not detected	.	.	.	.	Down in nat3	0.0048257	0.018499	0.39593	-1.3367
.	.	Corticosterone	LC-MS (positive)	C02140	HMDB0001547	Not detected	.	.	.	.	NS	0.83811	0.89658	0.82129	-0.28403
.	.	Cortisone	LC-MS (positive)	C00762	HMDB0002802	Not detected	.	.	.	.	NS	0.21565	0.35428	0.76282	-0.39058
.	.	Cyclohexylamine	LC-MS (positive)	C00571	HMDB0031404	Not detected	.	.	.	.	NS	0.34096	0.51892	1.2464	0.31775
.	.	D-Galactono-1,4-lactone	LC-MS (positive)	C03383	HMDB0002541	Not detected	.	.	.	.	NS	0.64035	0.79611	0.95248	-0.070244
.	.	Ergothioneine	LC-MS (positive)	C05570	HMDB0003045	Not detected	.	.	.	.	NS	0.34971	0.51892	0.73913	-0.4361
.	.	gamma-Glutamylphenylalanine	LC-MS (positive)	.	HMDB0000594	Not detected	.	.	.	.	NS	0.017952	0.055052	2.1049	1.0738
Guanosine	LC-MS/MS	Guanosine	LC-MS (positive)	C00387	HMDB0000133	NS	0.0086183	0.054582	0.35415	-1.4976	Down in nat3	0.0014117	0.010823	0.27597	-1.8574
Citrulline	LC-MS/MS	L-Citrulline	LC-MS (positive)	C00327	HMDB0000904	NS	0.47743	0.56695	1.5537	0.63566	NS	0.95147	0.95757	0.79768	-0.32611
Methionine	LC-MS/MS	L-Methionine	LC-MS (positive)	C00073	HMDB0000696	NS	0.062975	0.16022	0.38013	-1.3954	Up in nat3	0.0042827	0.018499	2.0193	1.0138
.	.	L-Pipecolate	LC-MS (positive)	C00408	HMDB0000070	Not detected	.	.	.	.	NS	0.16814	0.29151	1.7192	0.78175
.	.	Lauroyl coenzyme A	LC-MS (positive)	C01832	HMDB0003571	Not detected	.	.	.	.	NS	0.95757	0.95757	1.0051	0.0073048
.	.	Melatonine	LC-MS (positive)	C01598	HMDB0001389	Not detected	.	.	.	.	NS	0.77512	0.86965	0.90127	-0.14997
.	.	Myristoyl coenzyme A	LC-MS (positive)	C02593	HMDB0001521	Not detected	.	.	.	.	NS	0.13945	0.26728	1.2949	0.37289
.	.	N-Acetyl-L-alanine	LC-MS (positive)	C02847	HMDB0000766	Not detected	.	.	.	.	Up in nat3	0.0048215	0.018499	1.7049	0.7697
.	.	N-Acetylserotonin	LC-MS (positive)	C00978	HMDB0001238	Not detected	.	.	.	.	NS	0.064195	0.13423	2.2078	1.1426
Dimethylglycine	LC-MS/MS	N,N-Dimethylglycine	LC-MS (positive)	C01026	HMDB0000092	Not detected	.	.	.	.	NS	0.07401	0.14802	0.15758	-2.6659
.	.	N2,N2-Dimethylguanosine	LC-MS (positive)	.	HMDB0004824	Not detected	.	.	.	.	NS	0.27751	0.44018	0.8167	-0.29212
Nicotinic acid	LC-MS/MS	Nicotinate	LC-MS (positive)	C00253	HMDB0001488	NS	0.40337	0.52856	0.67775	-0.56117	Down in nat3	0.00024322	0.0055941	0.26915	-1.8935
.	.	O-Myristoyl-L-carnitine(14:0)	LC-MS (positive)	.	HMDB0254979	Not detected	.	.	.	.	NS	0.74731	0.85941	0.87544	-0.19191
.	.	Palmitoyl coenzyme A	LC-MS (positive)	C00154	HMDB0001338	Not detected	.	.	.	.	NS	0.06054	0.13423	1.6385	0.71236
.	.	Palmitoylethanolamide	LC-MS (positive)	C16512	HMDB0002100	Not detected	.	.	.	.	NS	0.046825	0.1267	1.8312	0.87282
.	.	Phthalic acid	LC-MS (positive)	C01606	HMDB0002107	Not detected	.	.	.	.	NS	0.062036	0.13423	0.74883	-0.41729
.	.	Phytosphingosine	LC-MS (positive)	C12144	HMDB0004610	Not detected	.	.	.	.	Up in nat3	0.015018	0.049346	2.1448	1.1008
.	.	Progesterone	LC-MS (positive)	C00410	HMDB0001830	Not detected	.	.	.	.	NS	0.037889	0.10893	0.55486	-0.84981
.	.	Pseudouridine	LC-MS (positive)	C02067	HMDB0000767	Not detected	.	.	.	.	NS	0.58614	0.79301	1.0713	0.099337
.	.	Putrescine	LC-MS (positive)	C00134	HMDB0001414	Not detected	.	.	.	.	NS	0.80733	0.88422	1.0651	0.090995
.	.	Pyridoxine	LC-MS (positive)	C00314	HMDB0000239	Not detected	.	.	.	.	NS	0.87865	0.91859	1.0298	0.042383
.	.	Quinaldic acid	LC-MS (positive)	C06325	HMDB0000842	Not detected	.	.	.	.	NS	0.68745	0.81084	1.0879	0.1215
.	.	Sphinganine	LC-MS (positive)	C00836	HMDB0000269	Not detected	.	.	.	.	Down in nat3	0.0013554	0.010823	0.19755	-2.3397
.	.	Stearoyl coenzyme A	LC-MS (positive)	C00412	HMDB0001114	Not detected	.	.	.	.	NS	0.051572	0.1318	2.2631	1.1783
.	.	Taurodeoxycholic acid	LC-MS (positive)	C05463	HMDB0000896	Not detected	.	.	.	.	Up in nat3	0.0026431	0.015198	2.0839	1.0593
Thymine	LC-MS/MS	Thymine	LC-MS (positive)	C00178	HMDB0000262	Not detected	.	.	.	.	Up in nat3	7.6846e-05	0.0035349	4.8126	2.2668
.	.	Trigonelline	LC-MS (positive)	C01004	HMDB0000875	Not detected	.	.	.	.	Down in nat3	0.0041613	0.018499	0.40496	-1.3041
Uracil	LC-MS/MS	Uracil	LC-MS (positive)	C00106	HMDB0000300	NS	0.084826	0.19536	0.57935	-0.78751	Up in nat3	0.001873	0.012308	2.5281	1.338
Cysteine	LC-MS/MS			C00097	HMDB0000574	NS	0.6894	0.75934	0.8937	-0.16214	Not detected	.	.	.	.
Cystine	LC-MS/MS			C00491	HMDB0000192	NS	0.033151	0.11998	0.20339	-2.2977	Not detected	.	.	.	.
Homocystine	LC-MS/MS			C20788	HMDB0000575	Down in nat3	0.00028567	0.010855	0.14118	-2.8244	Not detected	.	.	.	.
Isoleucine	LC-MS/MS			C00407	HMDB0000172	NS	0.011291	0.060537	4.4104	2.1409	Not detected	.	.	.	.
Methionine sulfoxide	LC-MS/MS			C02989	HMDB0002005	NS	0.010518	0.060537	0.28237	-1.8244	Not detected	.	.	.	.
Symmetric dimethylarginine	LC-MS/MS			C21189	HMDB0003334	NS	0.20798	0.33631	0.54158	-0.88476	Not detected	.	.	.	.
Dopa	LC-MS/MS			C00355	HMDB0000181	NS	0.32444	0.44832	0.30026	-1.7357	Not detected	.	.	.	.
Adenine	LC-MS/MS			C00147	HMDB0000034	NS	0.79193	0.82769	0.9403	-0.088809	Not detected	.	.	.	.
Xanthine	LC-MS/MS			C00385	HMDB0000292	NS	0.18163	0.31373	0.71096	-0.49215	Not detected	.	.	.	.
Choline	LC-MS/MS			C00114	HMDB0000097	NS	0.5978	0.66813	0.71253	-0.48899	Not detected	.	.	.	.
Cytidine	LC-MS/MS			C00475	HMDB0000089	NS	0.047619	0.15079	0.44565	-1.166	Not detected	.	.	.	.
Inosine	LC-MS/MS			C00294	HMDB0000195	NS	0.34565	0.4691	0.65854	-0.60266	Not detected	.	.	.	.
Thymidine	LC-MS/MS			C00214	HMDB0000273	NS	0.011948	0.060537	0.376	-1.4112	Not detected	.	.	.	.
FAD	LC-MS/MS			C00016	HMDB0001248	NS	0.11613	0.23853	0.45966	-1.1214	Not detected	.	.	.	.
2-Aminobutyric acid	LC-MS/MS			C02356	HMDB0000452	NS	0.063246	0.16022	0.70047	-0.51361	Not detected	.	.	.	.
Adenylosuccinic acid	LC-MS/MS			C03794	HMDB0000536	NS	0.73027	0.79287	0.85792	-0.22108	Not detected	.	.	.	.
Argininosuccinic acid	LC-MS/MS			C03406	HMDB0000052	NS	0.84872	0.86003	1.1155	0.15771	Not detected	.	.	.	.
Fumaric acid	LC-MS/MS			C00122	HMDB0000134	NS	0.30133	0.4241	0.4878	-1.0356	Not detected	.	.	.	.
Lactic acid	LC-MS/MS			C00186	HMDB0000190	NS	0.14786	0.27408	0.57152	-0.80712	Not detected	.	.	.	.
Malic acid	LC-MS/MS			C00149	HMDB0000744	Down in nat3	0.00061506	0.015582	0.29183	-1.7768	Not detected	.	.	.	.
		D-2-Hydroxyisocaproate was detected both in CE-MS (anion) and LC-MS (negative).

## Sheet: DatasetEV3B
(B) Peak area corrected by sample weight
Metabolite annotated in Shimadzu analysis	Method of Shimadzu analysis	Metabolite annotated in LSI analysis	Method of LSI analysis	KEGG ID	HMDB ID	Shimadzu						LSI
						Control_1	Control_2	Control_3	nat3_1	nat3_2	nat3_3	Control_1	Control_2	Control_3	nat3_1	nat3_2	nat3_3
.	.	1-(5'-Phosphoribosyl)-5-amino-4-imidazolecarboxamide	CE-MS (anion)	C04677	HMDB0001517	.	.	.	.	.	.	774	882	1238	2330	1858	2514
.	.	2-Isopropylmalate	CE-MS (anion)	C02504	HMDB0000402	.	.	.	.	.	.	2226	1993	1698	12442	9476	11465
Adenosine 3',5'-cyclic monophosphate	LC-MS/MS	3',5'-Cyclic AMP	CE-MS (anion)	C00575	HMDB0000058	1.05	1.01	1.58	0.75	0.59	0.93	0	12	14	26	24	23
.	.	4-Methyl-2-oxopentanoate	CE-MS (anion)	C00233	HMDB0000695	.	.	.	.	.	.	32	20	22	64	53	72
.	.	6-Phospho-D-gluconate	CE-MS (anion)	C00345	HMDB0001316	.	.	.	.	.	.	22	17	31	36	12	44
.	.	Acetyl-CoA	CE-MS (anion)	C00024	HMDB0001206	.	.	.	.	.	.	12	14	14	32	24	26
.	.	ADP	CE-MS (anion)	C00008	HMDB0001341	.	.	.	.	.	.	346	332	241	438	420	257
Adenosine monophosphate	LC-MS/MS	AMP	CE-MS (anion)	C00020	HMDB0000045	419.8	259.93	146.26	470.72	669.8	279.52	126	152	128	435	316	442
.	.	ATP	CE-MS (anion)	C00002	HMDB0000538	.	.	.	.	.	.	521	294	330	1096	453	759
.	.	beta-D-Fructose 1,6-bisphosphate	CE-MS (anion)	C05378	HMDB0001058	.	.	.	.	.	.	1550	912	1760	1536	412	2172
.	.	beta-D-Glucose	CE-MS (anion)	C00221	HMDB0000122	.	.	.	.	.	.	5438	6654	10868	2597	396	7283
.	.	Biotin	CE-MS (anion)	C00120	HMDB0000030	.	.	.	.	.	.	34	17	14	16	22	16
.	.	CDP	CE-MS (anion)	C00112	HMDB0001546	.	.	.	.	.	.	65	70	49	66	42	36
Aconitic acid	LC-MS/MS	cis-Aconitic acid	CE-MS (anion)	C00417	HMDB0000072	0.38	0.3	1.61	0.36	0.26	0.5	132	88	96	522	509	478
Cytidine monophosphate	LC-MS/MS	CMP	CE-MS (anion)	C00055	HMDB0000095	3.27	2.48	2.14	1.18	1.48	0.74	98	113	86	106	85	109
.	.	CTP	CE-MS (anion)	C00063	HMDB0000082	.	.	.	.	.	.	216	137	161	163	68	131
.	.	D-2-Hydroxyisocaproate	CE-MS (anion)	C03264	HMDB0000624	.	.	.	.	.	.	168	174	146	151	312	156
.	.	D-Fructose 6-phosphate	CE-MS (anion)	C00085	HMDB0000124	.	.	.	.	.	.	1128	754	1180	686	360	686
.	.	D-Gluconic acid	CE-MS (anion)	C00257	HMDB0000625	.	.	.	.	.	.	82	58	89	78	90	71
.	.	D-Glucosamine 6-phosphate	CE-MS (anion)	C00352	HMDB0001254	.	.	.	.	.	.	30	16	32	42	34	40
.	.	D-Glycerate	CE-MS (anion)	C00258	HMDB0000139	.	.	.	.	.	.	39	36	40	42	35	30
.	.	D-Ribose 5-phosphate	CE-MS (anion)	C00117	HMDB0001548	.	.	.	.	.	.	286	184	250	64	33	70
.	.	D-Xylulose	CE-MS (anion)	C00310	HMDB0001644	.	.	.	.	.	.	222	240	372	112	49	248
.	.	Gibberellic acid	CE-MS (anion)	C01699	HMDB0003559	.	.	.	.	.	.	33	44	32	21	56	32
.	.	Glycerol-3-phosphate	CE-MS (anion)	C00093	HMDB0000126	.	.	.	.	.	.	73	51	63	80	62	104
.	.	Glycerone phosphate	CE-MS (anion)	C00111	HMDB0001473	.	.	.	.	.	.	0	11	16	21	11	18
Guanosine monophosphate	LC-MS/MS	GMP	CE-MS (anion)	C00144	HMDB0001397	31.04	24.32	49.17	34.66	28.18	45.11	108	233	89	56	150	47
.	.	GTP	CE-MS (anion)	C00044	HMDB0001273	.	.	.	.	.	.	826	624	762	467	275	445
.	.	IMP	CE-MS (anion)	C00130	HMDB0000175	.	.	.	.	.	.	228	160	242	156	138	132
.	.	Isovalerylglycine	CE-MS (anion)	.	HMDB0000678	.	.	.	.	.	.	15	16	18	40	34	55
.	.	Maltotetraose	CE-MS (anion)	C02052	HMDB0001296	.	.	.	.	.	.	30	36	32	26	24	28
.	.	Mevalonate	CE-MS (anion)	C02104	HMDB0000227	.	.	.	.	.	.	127	92	77	230	166	180
.	.	N-Acetyl-L-glutamate	CE-MS (anion)	C00624	HMDB0001138	.	.	.	.	.	.	65	42	61	47	36	44
.	.	N-acetylglucosamine 6-phosphate	CE-MS (anion)	C00357	HMDB0002817	.	.	.	.	.	.	45	42	39	0	14	0
.	.	N-Acetylthreonine	CE-MS (anion)	.	HMDB0062557	.	.	.	.	.	.	238	190	146	580	331	518
NAD	LC-MS/MS	NAD+	CE-MS (anion)	C00003	HMDB0000902	0.97	0.92	1.68	0.3	0.31	0.6	603	551	449	680	642	514
.	.	NADP+	CE-MS (anion)	C00006	HMDB0000217	.	.	.	.	.	.	83	76	70	84	62	79
Orotic acid	LC-MS/MS	Orotate	CE-MS (anion)	C00295	HMDB0000226	4.32	4.13	11.55	28.39	12.35	36.7	425	446	254	606	774	594
.	.	Oxypurinol	CE-MS (anion)	C07599	HMDB0000786	.	.	.	.	.	.	68	64	58	70	86	54
.	.	Phenyl-beta-glucopyranoside	CE-MS (anion)	C11611	HMDB0029819	.	.	.	.	.	.	23	24	30	0	0	20
.	.	Phenyllactate	CE-MS (anion)	C05607	HMDB0000779	.	.	.	.	.	.	252	228	212	286	278	248
Pyruvic acid	LC-MS/MS	Pyruvate	CE-MS (anion)	C00022	HMDB0000243	39.07	32.91	74.16	31.35	30.93	48.73	106	83	114	276	184	256
.	.	Ribitol	CE-MS (anion)	C00474	HMDB0000508	.	.	.	.	.	.	62	74	60	78	82	90
Succinic acid	LC-MS/MS	Succinic acid	CE-MS (anion)	C00042	HMDB0000254	8.56	6.83	18.95	9.88	5.93	13.63	1051	1300	1053	2156	2756	1794
.	.	Sucrose	CE-MS (anion)	C00089	HMDB0000258	.	.	.	.	.	.	3760	6079	6766	5677	2494	3562
.	.	UDP-glucose	CE-MS (anion)	C00029	HMDB0000286	.	.	.	.	.	.	1232	1260	1180	1006	928	724
.	.	Xanthosine 5'-phosphate	CE-MS (anion)	C00655	HMDB0001554	.	.	.	.	.	.	0	0	0	56	42	38
Pantothenic acid	LC-MS/MS	(R)-Pantothenate	CE-MS (cation)	C00864	HMDB0000210	0.34	0.27	0.84	0.19	0.2	0.3	21	22	38	31	10	61
.	.	1-6-Anhydro-beta-d-Glucose	CE-MS (cation)	.	HMDB0000640	.	.	.	.	.	.	8095	9302	16200	4584	796	10329
.	.	1-Kestose	CE-MS (cation)	C03661	HMDB0011729	.	.	.	.	.	.	408	382	438	361	342	337
.	.	1-Methyladenosine	CE-MS (cation)	C02494	HMDB0003331	.	.	.	.	.	.	1042	848	866	333	409	351
.	.	1,3-Diaminopropane	CE-MS (cation)	C00986	HMDB0000002	.	.	.	.	.	.	32	38	32	42	33	40
.	.	2-Methylglutaric acid	CE-MS (cation)	.	HMDB0000422	.	.	.	.	.	.	4180	3248	6510	2285	1182	2310
4-Aminobutyric acid	LC-MS/MS	4-Aminobutanoic acid	CE-MS (cation)	C00334	HMDB0000112	185.63	156.85	343.78	105.18	74.53	140.38	1275	1196	832	576	512	360
.	.	4-Guanidinobutanoate	CE-MS (cation)	C01035	HMDB0003464	.	.	.	.	.	.	295	346	348	520	568	516
.	.	5-Aminolevulinate	CE-MS (cation)	C00430	HMDB0001149	.	.	.	.	.	.	3407	2770	2596	755	1032	863
.	.	5-Methylcytosine	CE-MS (cation)	C02376	HMDB0002894	.	.	.	.	.	.	346	274	301	170	210	172
Adenosine	LC-MS/MS	Adenosine	CE-MS (cation)	C00212	HMDB0000050	63.24	42.28	118.21	55.22	43.29	71.4	160	280	182	218	369	382
.	.	Agmatine	CE-MS (cation)	C00179	HMDB0001432	.	.	.	.	.	.	51	77	42	141	82	102
.	.	Betaine	CE-MS (cation)	C00719	HMDB0000043	.	.	.	.	.	.	8280	12892	5700	8262	9329	5775
Carnosine	LC-MS/MS	Carnosine	CE-MS (cation)	C00386	HMDB0000033	69.71	53.96	30.91	60.38	63.81	32.2	289	264	228	58	78	53
.	.	Choline phosphate	CE-MS (cation)	C00588	HMDB0001565	.	.	.	.	.	.	974	840	708	487	433	612
Citicoline	LC-MS/MS	Cytidine 5'-diphosphocholine	CE-MS (cation)	C00307	HMDB0001413	32.14	28	34.17	10.14	6.57	13.37	420	484	278	86	268	53
.	.	D-Alanyl-D-alanine	CE-MS (cation)	C00993	HMDB0003459	.	.	.	.	.	.	357	312	385	387	366	385
.	.	Deoxyadenosine	CE-MS (cation)	C00559	HMDB0000101	.	.	.	.	.	.	40	34	47	26	20	60
.	.	gamma-Glu-Leu	CE-MS (cation)	.	HMDB0011171	.	.	.	.	.	.	122	118	142	192	122	144
5-Glutamylcysteine	LC-MS/MS	gamma-L-Glutamyl-L-cysteine	CE-MS (cation)	C00669	HMDB0001049	123.75	131.3	410.73	295.51	122.12	300.3	3636	3530	2862	421	586	318
Glutathione	LC-MS/MS	Glutathione	CE-MS (cation)	C00051	HMDB0062697	3705.15	2894.68	1915.43	4698.21	5320.24	2680.61	14945	13187	10585	6926	7148	5747
Glycine	LC-MS/MS	Glycine	CE-MS (cation)	C00037	HMDB0000123	30.37	26.68	34.61	14.46	12.25	13.82	238	270	190	245	151	157
.	.	Glycyl-L-proline	CE-MS (cation)	.	HMDB0000721	.	.	.	.	.	.	693	518	657	393	342	404
.	.	Glycylglutamate	CE-MS (cation)	.	HMDB0028840	.	.	.	.	.	.	130	108	108	48	33	44
.	.	Homoarginine	CE-MS (cation)	C01924	HMDB0000670	.	.	.	.	.	.	417	436	444	474	491	420
Hypoxanthine	LC-MS/MS	Hypoxanthine	CE-MS (cation)	C00262	HMDB0000157	40.75	34.1	78	22.22	19.83	29.3	4871	5023	4916	568	1194	420
.	.	L-2-Aminoadipate	CE-MS (cation)	C00956	HMDB0006941	.	.	.	.	.	.	2921	2296	1962	7730	3939	7048
Alanine	LC-MS/MS	L-Alanine	CE-MS (cation)	C00041	HMDB0000161	4.03951e+07	4.73923e+07	1.03969e+08	3.50067e+07	3.81773e+07	6.78662e+07	7574	7311	7726	7317	6666	6446
Arginine	LC-MS/MS	L-Arginine	CE-MS (cation)	C00062	HMDB0000517	1.5508e+08	1.78194e+08	4.58154e+08	1.42986e+08	1.49929e+08	2.77842e+08	314004	288828	312634	243625	221838	227674
Asparagine	LC-MS/MS	L-Asparagine	CE-MS (cation)	C00152	HMDB0000168	45.86	40.64	66.28	21.56	20.97	30.4	3326	2896	2368	1777	1410	1407
Aspartic acid	LC-MS/MS	L-Aspartate	CE-MS (cation)	C00049	HMDB0000191	43.47	38.84	44.12	16.46	17.4	18.86	1693	1540	1573	1948	941	1294
Carnitine	LC-MS/MS	L-Carnitine	CE-MS (cation)	C00318/C00487	HMDB0000062	3.55	2.62	8.82	1.67	0.66	2.44	316	400	182	574	834	566
Cystathionine	LC-MS/MS	L-Cystathionine	CE-MS (cation)	C02291	HMDB0000099	6.97	5.4	5.71	3.07	2.3	2.66	148	144	122	191	138	199
.	.	L-Cysteine-glutathione disulfide	CE-MS (cation)	.	HMDB0000656	.	.	.	.	.	.	211	204	188	147	226	150
Glutamic acid	LC-MS/MS	L-Glutamate	CE-MS (cation)	C00025	HMDB0000148	563.88	530.58	332.07	180.15	156.85	99.56	30474	27157	24972	15190	9874	8931
Glutamine	LC-MS/MS	L-Glutamine	CE-MS (cation)	C00064	HMDB0000641	2.69395e+07	2.89298e+07	7.24474e+07	8.3769e+06	8.77629e+06	1.68585e+07	31815	28019	23986	10042	8186	6213
Histidine	LC-MS/MS	L-Histidine	CE-MS (cation)	C00135	HMDB0000177	339.71	310.69	630.34	151.09	119.17	205.41	7064	5299	6187	2750	2535	2794
Homocysteine	LC-MS/MS	L-Homocysteine	CE-MS (cation)	C00155	HMDB0000742	0.27	0.23	0.17	0.06	0.08	0	417	438	300	593	580	464
Kynurenine	LC-MS/MS	L-Kynurenine	CE-MS (cation)	C00328	HMDB0000684	13.62	11.64	33.22	12.07	10.34	10.6	514	621	585	80	94	106
Leucine	LC-MS/MS	L-Leucine	CE-MS (cation)	C00123	HMDB0000687	1506.82	1026.18	618.11	1797.97	2547.6	1287.61	4710	3746	3616	5862	5031	6403
Lysine	LC-MS/MS	L-Lysine	CE-MS (cation)	C00047	HMDB0000182	4.9668e+07	5.98492e+07	1.55041e+08	2.53977e+07	2.73123e+07	5.02068e+07	65751	54436	62844	43196	38688	41719
Ornitine	LC-MS/MS	L-Ornithine	CE-MS (cation)	C00077	HMDB0000214	6.72331e+07	6.8519e+07	1.64255e+08	5.0299e+07	4.84991e+07	9.94484e+07	29694	35949	36084	39500	38151	31485
Phenylalanine	LC-MS/MS	L-Phenylalanine	CE-MS (cation)	C00079	HMDB0000159	2478.26	1609.28	1006.37	2905.61	4377.32	2087.24	3507	2681	2268	2985	2432	3368
Proline	LC-MS/MS	L-Proline	CE-MS (cation)	C00148	HMDB0000162	211.66	219.83	277.41	87.52	84.74	124.93	16222	16887	18406	35874	38344	31646
Serine	LC-MS/MS	L-Serine	CE-MS (cation)	C00065	HMDB0000187	23.07	18.85	29.94	12.99	16.67	16.72	374	384	362	473	330	405
Threonine	LC-MS/MS	L-Threonine	CE-MS (cation)	C00188	HMDB0000167	223.49	184.06	216.3	230.58	208.34	222.08	10168	9704	9917	4174	3550	3591
Tryptophan	LC-MS/MS	L-Tryptophan	CE-MS (cation)	C00078	HMDB0000929	171.64	155.44	452.98	167.7	112.05	129.39	1649	1374	1252	1872	1863	1858
Tyrosine	LC-MS/MS	L-Tyrosine	CE-MS (cation)	C00082	HMDB0000158	3893.55	2785.56	1674.75	4041.96	5382.43	2837.9	18273	17472	18326	3633	4008	3676
Valine	LC-MS/MS	L-Valine	CE-MS (cation)	C00183	HMDB0000883	3470.48	2232.18	1412.31	17692.3	28813.7	12596.2	12780	11084	12232	14881	12591	16878
.	.	meso-Erythritol	CE-MS (cation)	C00503	HMDB0002994	.	.	.	.	.	.	1048	770	945	1088	504	740
.	.	N-Acetyl-D-glucosamine	CE-MS (cation)	C00140	HMDB0000215	.	.	.	.	.	.	70	104	66	195	130	103
.	.	N-Acetyl-L-aspartate	CE-MS (cation)	C01042	HMDB0000812	.	.	.	.	.	.	180	139	83	2692	1878	2890
.	.	N-Acetylputrescine	CE-MS (cation)	C02714	HMDB0002064	.	.	.	.	.	.	3492	3354	3410	2128	1382	1467
.	.	N-alpha-Acetyl-L-arginine	CE-MS (cation)	.	HMDB0004620	.	.	.	.	.	.	13830	11778	14500	9653	12298	10219
.	.	N-methylproline	CE-MS (cation)	.	HMDB0094696	.	.	.	.	.	.	415	466	323	120	234	103
Asymmetric dimethylarginine	LC-MS/MS	N-N-dimethylarginine	CE-MS (cation)	C03626	HMDB0001539	20.17	21.18	77.57	12.44	9.92	24.36	1596	1573	1450	2548	2526	2392
.	.	N2-Acetyl-L-lysine	CE-MS (cation)	C12989	HMDB0000446	.	.	.	.	.	.	835	720	768	434	516	482
.	.	N6-(L-1,3-Dicarboxypropyl)-L-lysine	CE-MS (cation)	C00449	HMDB0000279	.	.	.	.	.	.	6520	4096	3880	1511	2230	1034
.	.	N6-Acetyl-L-lysine	CE-MS (cation)	C02727	HMDB0000206	.	.	.	.	.	.	569	595	561	640	445	594
.	.	N6-Methyllysine	CE-MS (cation)	C02728	HMDB0002038	.	.	.	.	.	.	284	292	226	433	412	362
.	.	N8-Acetylspermidine	CE-MS (cation)	C01029	HMDB0002189	.	.	.	.	.	.	462	410	626	1506	1236	1493
Niacinamide	LC-MS/MS	Nicotinamide	CE-MS (cation)	C00153	HMDB0001406	2.37	1.66	4.51	1.65	1.38	3.12	670	579	500	626	770	642
Acetylcarnitine	LC-MS/MS	O-Acetylcarnitine	CE-MS (cation)	C02571	HMDB0000201	74	66.84	221.95	77.87	40.48	106.82	1901	2460	1260	1975	2382	1581
Ophthalmic acid	LC-MS/MS	Ophthalmic Acid	CE-MS (cation)	.	HMDB0005765	98.44	90.65	263.02	54.76	43.5	96.3	718	614	470	366	322	248
Oxidized glutathione	LC-MS/MS	Oxidized glutathione	CE-MS (cation)	C00127	HMDB0003337	26.68	30.06	74.19	13.76	6.62	18.9	1638	1360	1256	364	624	309
.	.	Pyridoxamine	CE-MS (cation)	C00534	HMDB0001431	.	.	.	.	.	.	184	164	170	88	104	90
S-Adenosylhomocysteine	LC-MS/MS	S-Adenosyl-L-homocysteine	CE-MS (cation)	C00021	HMDB0000939	5.82	4.87	16.25	3.14	1.99	5.91	41	39	30	25	52	18
S-Adenosylmethionine	LC-MS/MS	S-Adenosyl-L-Methionine	CE-MS (cation)	C00019	HMDB0001185	41.37	43.48	64.09	28.3	21.96	36.91	274	294	286	190	168	191
Serotonin	LC-MS/MS	Serotonin	CE-MS (cation)	C00780	HMDB0000259	.	.	.	.	.	.	368	264	420	455	353	460
.	.	Spermidine	CE-MS (cation)	C00315	HMDB0001257	.	.	.	.	.	.	1902	1728	1548	2160	1816	1966
.	.	Thiamine	CE-MS (cation)	C00378	HMDB0000235	.	.	.	.	.	.	6602	9416	6144	2492	2911	1810
.	.	Thiamine diphosphate	CE-MS (cation)	C00068	HMDB0001372	.	.	.	.	.	.	314	335	258	322	314	262
.	.	Tyramine	CE-MS (cation)	C00483	HMDB0000306	.	.	.	.	.	.	62	60	29	28	10	20
.	.	(R)-Malate	LC-MS (negative)	C00497/C00149	HMDB0031518/HMDB0000156	.	.	.	.	.	.	3818	4458	3415	3542	3872	3248
.	.	1-Stearoyl-rac-glycerol	LC-MS (negative)	.	HMDB0244009	.	.	.	.	.	.	655	380	541	1141	852	283
.	.	2-Hydroxytetradecanoic acid(14:0-OH)	LC-MS (negative)	.	HMDB0002261	.	.	.	.	.	.	32	36	25	26	32	32
.	.	2-Oxobutanoate	LC-MS (negative)	C00109	HMDB0000005	.	.	.	.	.	.	4162	5555	6426	2132	2392	4338
2-Ketoglutaric acid	LC-MS/MS	2-Oxoglutarate	LC-MS (negative)	C00026	HMDB0000208	5.36	4.87	4.26	1.03	0.54	0.44	3538	4692	4106	2310	3326	3262
.	.	2,3-Dihydroxybenzoic acid	LC-MS (negative)	C00196	HMDB0000397	.	.	.	.	.	.	1465	1387	1022	153	304	138
.	.	3-Hydroxy pyridine	LC-MS (negative)	.	.	.	.	.	.	.	.	44	56	59	30	38	46
.	.	3-Hydroxyphenylacetate	LC-MS (negative)	C05593	HMDB0000440	.	.	.	.	.	.	112	83	83	78	62	88
.	.	3-Indolebutyrate	LC-MS (negative)	C11284	HMDB0002096	.	.	.	.	.	.	66	72	82	25	40	54
.	.	3-methyl-2-oxobutyric acid	LC-MS (negative)	C00141	HMDB0000019	.	.	.	.	.	.	34	36	56	318	212	829
.	.	4-Coumarate	LC-MS (negative)	C00811	HMDB0002035	.	.	.	.	.	.	76	75	76	61	52	118
.	.	4-Methylaminobutyrate	LC-MS (negative)	C15987	HMDB0341354	.	.	.	.	.	.	11656	12158	10459	11042	13949	17116
.	.	5-Methylcytidine	LC-MS (negative)	.	HMDB0000982	.	.	.	.	.	.	579	549	548	80	205	223
.	.	5-Oxoproline	LC-MS (negative)	C01879	HMDB0000267	.	.	.	.	.	.	4130	4160	2834	1112	1224	1050
.	.	5'-CMP	LC-MS (negative)	.	.	.	.	.	.	.	.	19	22	124	63	84	101
.	.	Abietic acid	LC-MS (negative)	C06087	.	.	.	.	.	.	.	21	13	0	23	14	14
.	.	Benzoate	LC-MS (negative)	C00180	HMDB0001870	.	.	.	.	.	.	548	538	566	302	381	746
.	.	beta-hydroxyisovaleric acid	LC-MS (negative)	C20827	HMDB0000754	.	.	.	.	.	.	18434	21053	19486	14039	20230	23236
.	.	Catechol	LC-MS (negative)	C00090	HMDB0240490	.	.	.	.	.	.	90	138	116	62	68	94
.	.	Citramalic acid	LC-MS (negative)	C02612	HMDB0000426	.	.	.	.	.	.	5437	7076	5595	8610	11688	10905
Citric acid	LC-MS/MS	Citrate	LC-MS (negative)	C00158	HMDB0000094	23.11	19.11	10.21	6.18	18.98	6.19	66445	49995	47430	134822	176653	195248
.	.	D-2-Hydroxyisocaproate	LC-MS (negative)	C03264	HMDB0000624	.	.	.	.	.	.	44	117	128	48	90	57
.	.	D-Erythronic-gamma-lactone	LC-MS (negative)	.	HMDB0000349	.	.	.	.	.	.	7452	11178	6491	11220	21167	12234
.	.	D-Erythrose 4-phosphate	LC-MS (negative)	C00279	HMDB0001321	.	.	.	.	.	.	42	38	86	32	27	38
.	.	D-Glucuronate	LC-MS (negative)	C00191	HMDB0000127	.	.	.	.	.	.	1194	1046	794	1723	2369	2426
.	.	D-Glucuronolactone	LC-MS (negative)	C02670	HMDB0006355	.	.	.	.	.	.	64	0	61	194	220	338
.	.	D-Glyceraldehyde	LC-MS (negative)	C00577	HMDB0001051	.	.	.	.	.	.	9864	14298	22488	4792	2646	14718
.	.	D-Xylose	LC-MS (negative)	C00181	HMDB0000098	.	.	.	.	.	.	815	1108	1822	389	294	982
.	.	Dehydroepiandrosterone 3-sulfate	LC-MS (negative)	C04555	HMDB0001032	.	.	.	.	.	.	61	93	58	102	67	30
.	.	Deoxycytidine	LC-MS (negative)	C00881	HMDB0000014	.	.	.	.	.	.	56	30	30	140	150	188
.	.	Eicosenoic acid (20:1)	LC-MS (negative)	C16526	HMDB0002231	.	.	.	.	.	.	493	184	230	634	482	390
.	.	Erucic acid(22:1)	LC-MS (negative)	C08316	HMDB0002068	.	.	.	.	.	.	121	58	77	154	106	77
.	.	Ethynyl estradiol	LC-MS (negative)	C07534	HMDB0001926/HMDB0061097	.	.	.	.	.	.	20	13	18	28	52	36
FMN	LC-MS/MS	FMN	LC-MS (negative)	C00061	HMDB0001520	0.89	0.98	1.79	0.55	0.56	0.92	12	20	27	19	16	14
.	.	Galactosamine	LC-MS (negative)	C02262	HMDB0341150	.	.	.	.	.	.	8798	8088	8092	6433	6533	8764
.	.	gamma-L-glutamyl-L-tyrosine	LC-MS (negative)	.	HMDB0011741	.	.	.	.	.	.	274	360	338	152	195	213
.	.	GDPglucose	LC-MS (negative)	C00394	HMDB0003351	.	.	.	.	.	.	1702	2312	2940	752	742	954
.	.	Heptadecanoic acid(17:0)	LC-MS (negative)	.	HMDB0002259	.	.	.	.	.	.	3370	1847	1825	5888	4210	2444
.	.	Hippuric acid	LC-MS (negative)	C01586	HMDB0000714	.	.	.	.	.	.	21	23	12	32	44	22
.	.	Iminodiacetate (IDA)	LC-MS (negative)	C19911	HMDB0011753	.	.	.	.	.	.	3979	3986	4070	2391	1842	2210
.	.	Indole acetate	LC-MS (negative)	C00954	HMDB0000197	.	.	.	.	.	.	4062	4714	3692	3001	3840	4116
.	.	Indolepropionate	LC-MS (negative)	.	HMDB0002302	.	.	.	.	.	.	26	0	13	23	11	0
.	.	Isatin	LC-MS (negative)	C11129	HMDB0061933	.	.	.	.	.	.	14	13	14	11	18	14
.	.	Itaconate	LC-MS (negative)	C00490	HMDB0002092	.	.	.	.	.	.	1870	2237	1660	2978	4200	3682
.	.	Kynurenic acid	LC-MS (negative)	C01717	HMDB0000715	.	.	.	.	.	.	30	21	40	8	10	0
.	.	L-Gulonic acid	LC-MS (negative)	C00800	HMDB0003290	.	.	.	.	.	.	1732	1916	1811	1167	1667	1582
.	.	Lactose	LC-MS (negative)	C00243	HMDB0000186	.	.	.	.	.	.	2548	4068	3927	2798	2102	2804
.	.	Lithocholic Acid	LC-MS (negative)	C03990	HMDB0000761	.	.	.	.	.	.	33	15	46	24	37	46
.	.	Lumichrome	LC-MS (negative)	C01727	HMDB0254199	.	.	.	.	.	.	446	468	459	364	346	412
.	.	Maltotriose	LC-MS (negative)	C01835	HMDB0001262	.	.	.	.	.	.	464	630	644	380	355	403
.	.	Mandelate	LC-MS (negative)	C01984	HMDB0000703	.	.	.	.	.	.	170	172	134	143	110	184
.	.	N-Acetyl-DL-valine	LC-MS (negative)	.	HMDB0011757	.	.	.	.	.	.	20	53	34	30	55	92
.	.	N-Acetylneuraminate	LC-MS (negative)	C00270	HMDB0000230/HMDB0000773	.	.	.	.	.	.	1214	1484	1462	194	147	362
.	.	N-Acetylornithine	LC-MS (negative)	C00437	HMDB0003357	.	.	.	.	.	.	64250	64214	71600	36772	49346	52252
.	.	N-acetyltyrosine	LC-MS (negative)	.	HMDB0000866/HMDB0244966	.	.	.	.	.	.	554	670	495	532	646	840
.	.	Nonadecanoate(19:0)	LC-MS (negative)	C16535	HMDB0000772	.	.	.	.	.	.	322	388	372	651	728	530
.	.	Oleate (18:1n9)	LC-MS (negative)	C00712	HMDB0000207	.	.	.	.	.	.	3291	1392	1876	18562	7592	4287
.	.	Palmitoleic acid	LC-MS (negative)	C08362	HMDB0003229	.	.	.	.	.	.	572	223	310	1916	510	443
.	.	Pentadecanoate (15:0)	LC-MS (negative)	C16537	HMDB0000826	.	.	.	.	.	.	1000	520	614	2467	985	718
.	.	Phosphate	LC-MS (negative)	C00009	HMDB0001429	.	.	.	.	.	.	235716	278670	239041	167807	222658	233994
.	.	Purine	LC-MS (negative)	C00465	HMDB0001366	.	.	.	.	.	.	4208	5886	9992	1545	649	5706
.	.	Pyrophosphate	LC-MS (negative)	C00013	HMDB0000250	.	.	.	.	.	.	2942	3102	2776	1773	2468	2432
.	.	Ricinoleic acid(18:1-OH)	LC-MS (negative)	C08365	HMDB0034297	.	.	.	.	.	.	229	172	192	190	238	382
.	.	Succinate semialdehyde	LC-MS (negative)	C00232	HMDB0001259	.	.	.	.	.	.	91	0	234	42	15	122
.	.	Threonate	LC-MS (negative)	C01620	HMDB0000943	.	.	.	.	.	.	4250	5648	4888	396	877	404
.	.	trans-4-Hydroxy-3-methoxycinnamate	LC-MS (negative)	C01494	HMDB0000954	.	.	.	.	.	.	152	128	116	123	102	127
.	.	Triptolide	LC-MS (negative)	C09204	HMDB0259270	.	.	.	.	.	.	52	52	44	35	40	64
Uridine	LC-MS/MS	Uridine	LC-MS (negative)	C00299	HMDB0000296	10.38	10.39	19.3	2.33	2.91	3.71	4414	4774	4730	1915	2572	2844
.	.	Urocanic acid	LC-MS (negative)	C00785	HMDB0000301	.	.	.	.	.	.	410	135	64	76	165	556
.	.	Xanthosine	LC-MS (negative)	C01762	HMDB0000299	.	.	.	.	.	.	202	178	111	164	265	120
.	.	1-Aminocyclopropane-1-carboxylate	LC-MS (positive)	C01234	HMDB0036458	.	.	.	.	.	.	2764	3322	2068	2530	1510	1760
.	.	1-Eicosatrienoylglycerophosphocholine(20:3)	LC-MS (positive)	.	.	.	.	.	.	.	.	12	0	14	108	42	25
.	.	1-Linoleoylglycerophosphocholine(18:2)	LC-MS (positive)	C04100	HMDB0010386	.	.	.	.	.	.	89	64	54	46	50	77
.	.	1,5-Diaminopentane	LC-MS (positive)	C01672	HMDB0002322	.	.	.	.	.	.	216	208	160	86	68	102
.	.	3-Methyladipic acid	LC-MS (positive)	.	HMDB0000555	.	.	.	.	.	.	133962	161582	107216	151616	132349	141858
.	.	3-Nitro-L-tyrosine	LC-MS (positive)	.	HMDB0001904	.	.	.	.	.	.	152	188	126	179	154	96
Guanosine 3',5'-cyclic monophosphate	LC-MS/MS	3',5'-Cyclic GMP	LC-MS (positive)	C00942	HMDB0001314	0.6	0.37	0.61	0.39	0.26	0.45	1188	1502	800	1017	932	847
.	.	4-Pyridoxate	LC-MS (positive)	C00847	HMDB0000017	.	.	.	.	.	.	23176	28759	26628	13710	14382	12520
.	.	5'-Methylthioadenosine	LC-MS (positive)	C00170	HMDB0001173	.	.	.	.	.	.	7104	9740	9036	7810	6498	7146
.	.	Ametopterin	LC-MS (positive)	C01937	HMDB0014703	.	.	.	.	.	.	590	551	932	0	0	0
.	.	beta-Alanine	LC-MS (positive)	C00099	HMDB0000056	.	.	.	.	.	.	10163	14204	18581	12608	7504	17506
.	.	CMP-N-acetylneuraminate	LC-MS (positive)	C00128	HMDB0001176	.	.	.	.	.	.	574	684	462	187	280	214
.	.	Corticosterone	LC-MS (positive)	C02140	HMDB0001547	.	.	.	.	.	.	154	43	66	92	46	78
.	.	Cortisone	LC-MS (positive)	C00762	HMDB0002802	.	.	.	.	.	.	69	43	44	34	42	43
.	.	Cyclohexylamine	LC-MS (positive)	C00571	HMDB0031404	.	.	.	.	.	.	842	1937	1304	1940	1633	1516
.	.	D-Galactono-1,4-lactone	LC-MS (positive)	C03383	HMDB0002541	.	.	.	.	.	.	740	942	801	884	719	762
.	.	Ergothioneine	LC-MS (positive)	C05570	HMDB0003045	.	.	.	.	.	.	206	242	150	77	51	314
.	.	gamma-Glutamylphenylalanine	LC-MS (positive)	.	HMDB0000594	.	.	.	.	.	.	672	1048	596	1677	1336	1862
Guanosine	LC-MS/MS	Guanosine	LC-MS (positive)	C00387	HMDB0000133	42.43	35.89	60.04	13.81	13.5	21.69	589	956	756	243	183	209
Citrulline	LC-MS/MS	L-Citrulline	LC-MS (positive)	C00327	HMDB0000904	16.23	12.88	3.6	19.55	24.6	6.67	1620	278	2506	1707	670	1136
Methionine	LC-MS/MS	L-Methionine	LC-MS (positive)	C00073	HMDB0000696	18.13	16.85	41.73	8.84	6.57	13.75	664	996	880	1770	1627	1732
.	.	L-Pipecolate	LC-MS (positive)	C00408	HMDB0000070	.	.	.	.	.	.	2422	5618	10077	10189	9804	11154
.	.	Lauroyl coenzyme A	LC-MS (positive)	C01832	HMDB0003571	.	.	.	.	.	.	143	139	112	151	123	122
.	.	Melatonine	LC-MS (positive)	C01598	HMDB0001389	.	.	.	.	.	.	342	512	250	358	368	269
.	.	Myristoyl coenzyme A	LC-MS (positive)	C02593	HMDB0001521	.	.	.	.	.	.	232	256	224	378	300	244
.	.	N-Acetyl-L-alanine	LC-MS (positive)	C02847	HMDB0000766	.	.	.	.	.	.	952	1228	1280	1892	1950	2057
.	.	N-Acetylserotonin	LC-MS (positive)	C00978	HMDB0001238	.	.	.	.	.	.	26	19	32	70	32	68
Dimethylglycine	LC-MS/MS	N,N-Dimethylglycine	LC-MS (positive)	C01026	HMDB0000092	.	.	.	.	.	.	1586	2898	1291	244	644	22
.	.	N2,N2-Dimethylguanosine	LC-MS (positive)	.	HMDB0004824	.	.	.	.	.	.	645	968	662	674	654	530
Nicotinic acid	LC-MS/MS	Nicotinate	LC-MS (positive)	C00253	HMDB0001488	42.88	42.41	104.72	35.63	33.21	59.94	4144	4058	3327	1161	885	1057
.	.	O-Myristoyl-L-carnitine(14:0)	LC-MS (positive)	.	HMDB0254979	.	.	.	.	.	.	142	72	67	108	60	78
.	.	Palmitoyl coenzyme A	LC-MS (positive)	C00154	HMDB0001338	.	.	.	.	.	.	1088	886	1113	1908	1974	1176
.	.	Palmitoylethanolamide	LC-MS (positive)	C16512	HMDB0002100	.	.	.	.	.	.	162	187	208	476	283	261
.	.	Phthalic acid	LC-MS (positive)	C01606	HMDB0002107	.	.	.	.	.	.	492	566	439	419	388	314
.	.	Phytosphingosine	LC-MS (positive)	C12144	HMDB0004610	.	.	.	.	.	.	37052	27650	25904	79595	66724	48009
.	.	Progesterone	LC-MS (positive)	C00410	HMDB0001830	.	.	.	.	.	.	1053	722	932	371	478	653
.	.	Pseudouridine	LC-MS (positive)	C02067	HMDB0000767	.	.	.	.	.	.	301	416	251	366	347	324
.	.	Putrescine	LC-MS (positive)	C00134	HMDB0001414	.	.	.	.	.	.	132	166	86	184	102	123
.	.	Pyridoxine	LC-MS (positive)	C00314	HMDB0000239	.	.	.	.	.	.	298	299	208	325	214	290
.	.	Quinaldic acid	LC-MS (positive)	C06325	HMDB0000842	.	.	.	.	.	.	241	302	174	293	293	194
.	.	Sphinganine	LC-MS (positive)	C00836	HMDB0000269	.	.	.	.	.	.	20155	20044	12435	4166	2714	3518
.	.	Stearoyl coenzyme A	LC-MS (positive)	C00412	HMDB0001114	.	.	.	.	.	.	337	158	364	636	832	476
.	.	Taurodeoxycholic acid	LC-MS (positive)	C05463	HMDB0000896	.	.	.	.	.	.	153	153	135	305	360	254
Thymine	LC-MS/MS	Thymine	LC-MS (positive)	C00178	HMDB0000262	.	.	.	.	.	.	673	628	620	2960	2661	3624
.	.	Trigonelline	LC-MS (positive)	C01004	HMDB0000875	.	.	.	.	.	.	902	1122	838	465	394	300
Uracil	LC-MS/MS	Uracil	LC-MS (positive)	C00106	HMDB0000300	4.83	4.1	6.95	2.83	2.19	4.18	285	389	288	938	732	762
Cysteine	LC-MS/MS			C00097	HMDB0000574	1.14	0.82	0.58	1.09	0.73	0.45	.	.	.	.	.	.
Cystine	LC-MS/MS			C00491	HMDB0000192	0.17	0.19	0.23	0.01	0.06	0.05	.	.	.	.	.	.
Homocystine	LC-MS/MS			C20788	HMDB0000575	0.19	0.12	0.2	0	0	0	.	.	.	.	.	.
Isoleucine	LC-MS/MS			C00407	HMDB0000172	1293.83	908.18	559.28	3527.38	5935.06	2715.94	.	.	.	.	.	.
Methionine sulfoxide	LC-MS/MS			C02989	HMDB0002005	3.29	2.92	1.9	0.91	0.92	0.46	.	.	.	.	.	.
Symmetric dimethylarginine	LC-MS/MS			C21189	HMDB0003334	1.12	1	2.57	0.65	0.58	1.31	.	.	.	.	.	.
Dopa	LC-MS/MS			C00355	HMDB0000181	0.44	0.39	3	0.36	0.29	0.5	.	.	.	.	.	.
Adenine	LC-MS/MS			C00147	HMDB0000034	0.77	0.49	0.75	0.59	0.63	0.67	.	.	.	.	.	.
Xanthine	LC-MS/MS			C00385	HMDB0000292	0.86	0.8	1.35	0.65	0.6	0.89	.	.	.	.	.	.
Choline	LC-MS/MS			C00114	HMDB0000097	26.18	24.27	74.57	22.06	26.28	40.74	.	.	.	.	.	.
Cytidine	LC-MS/MS			C00475	HMDB0000089	13.26	11.89	23.61	6.28	5.43	10.02	.	.	.	.	.	.
Inosine	LC-MS/MS			C00294	HMDB0000195	9810.49	6623.73	3665.07	3531.71	6730.23	2974.26	.	.	.	.	.	.
Thymidine	LC-MS/MS			C00214	HMDB0000273	0.69	0.76	1.05	0.26	0.24	0.44	.	.	.	.	.	.
FAD	LC-MS/MS			C00016	HMDB0001248	1.12	1.29	2.92	0.61	0.66	1.18	.	.	.	.	.	.
2-Aminobutyric acid	LC-MS/MS			C02356	HMDB0000452	7.42	5.68	6.23	3.64	5.5	4.4	.	.	.	.	.	.
Adenylosuccinic acid	LC-MS/MS			C03794	HMDB0000536	2.01	1	2.48	0.98	1.67	2.06	.	.	.	.	.	.
Argininosuccinic acid	LC-MS/MS			C03406	HMDB0000052	29.84	17.83	10.85	15.31	36.57	13.4	.	.	.	.	.	.
Fumaric acid	LC-MS/MS			C00122	HMDB0000134	0.22	0.11	0.49	0.12	0.07	0.21	.	.	.	.	.	.
Lactic acid	LC-MS/MS			C00186	HMDB0000190	31.51	25.31	52.17	22.52	12.68	27.09	.	.	.	.	.	.
Malic acid	LC-MS/MS			C00149	HMDB0000744	7.83	5.83	7.14	2.4	1.78	1.89	.	.	.	.	.	.
		D-2-Hydroxyisocaproate was detected both in CE-MS (anion) and LC-MS (negative).
