# Supplementary material for: Growth phase diets diminish histone acetyltransferase Gcn5 function and shorten lifespan of Drosophila males
Source: EMBO Rep. 2025 Jul 10;26(15):3856–88. doi: 10.1038/s44319-025-00503-8 (PMC12332192; doi:10.1038/s44319-025-00503-8)
Supplement: Supplementary file 6 — Data Set EV4 [file 44319_2025_503_MOESM6_ESM.xlsx]

## Sheet: DatasetEV4A
Dataset EV4. Whole-body RNA-seq of D. melanogaster male larvae and adults with the nat3D nutrution hisotry.
(A) A gene list
					Wandering 3rd-instar larva				Young adult (1 week old)				Midlife adult (5 weeks old)
FlyBase ID	Updated FlyBase ID	Annotation symbol	Gene symbol	Gene name	Status	P value of LRT	FDR of LRT	Log2FC (nat3fed/c)	Status	P value of LRT	FDR of LRT	Log2FC (nat3hist/c)	Status	P value of LRT	FDR of LRT	Log2FC (nat3hist/c)
FBgn0000003	FBgn0000003	CR32864	7SLRNA:CR32864	Signal recognition particle 7SL RNA CR32864	Not detected	.	.	.	Not detected	.	.	.	Not detected	.	.	.
FBgn0000008	FBgn0000008	CG6741	a	arc	Down in nat3fed	6.80882e-05	0.00152202	-0.902579	NS	0.996496	0.999396	0.000437691	NS	0.968547	0.999421	0.00297166
FBgn0000014	FBgn0000014	CG10325	abd-A	abdominal A	NS	0.780608	0.957691	-0.0397705	NS	0.306916	0.974751	0.0867547	NS	0.72809	0.989505	-0.0257629
FBgn0000015	FBgn0000015	CG11648	Abd-B	Abdominal B	NS	0.0610343	0.329344	-0.287599	NS	0.37359	0.996525	0.080316	NS	0.407014	0.954422	-0.0591253
FBgn0000017	FBgn0000017	CG4032	Abl	Abl tyrosine kinase	NS	0.0664236	0.347424	-0.261355	NS	0.671785	0.996525	0.0279597	NS	0.951086	0.999228	0.00370316
FBgn0000018	FBgn0000018	CG6093	abo	abnormal oocyte	NS	0.205953	0.637838	0.202883	NS	0.59064	0.996525	0.0634344	NS	0.0665052	0.674736	0.19256
FBgn0000022	FBgn0000022	CG3796	ac	achaete	NS	0.120579	0.499039	-0.377937	Not detected	.	.	.	Not detected	.	.	.
FBgn0000024	FBgn0000024	CG17907	Ace	Acetylcholine esterase	NS	0.151057	0.558309	-0.192932	NS	0.839976	0.996525	0.0132066	NS	0.283152	0.913454	-0.0625419
FBgn0000028	FBgn0000028	CG9151	acj6	abnormal chemosensory jump 6	NS	0.976765	0.99642	-0.00532092	NS	0.78229	0.996525	0.0356667	NS	0.561638	0.983631	-0.0651718
FBgn0000032	FBgn0000032	CG7899	Acph-1	Acid phosphatase 1	NS	0.589229	0.901959	-0.0724852	NS	0.873035	0.996525	-0.0124026	NS	0.934854	0.999228	-0.00620223
FBgn0000036	FBgn0000036	CG5610	nAChRalpha1	nicotinic Acetylcholine Receptor alpha1	NS	0.172069	0.595399	-0.209851	NS	0.425152	0.996525	-0.0614431	NS	0.963332	0.999228	-0.00457611
FBgn0000037	FBgn0000037	CG4356	mAChR-A	muscarinic Acetylcholine Receptor, A-type	NS	0.292279	0.732753	0.196595	NS	0.658512	0.996525	-0.033742	NS	0.365985	0.945723	-0.0798286
FBgn0000038	FBgn0000038	CG11348	nAChRbeta1	nicotinic Acetylcholine Receptor beta1	NS	0.820656	0.966958	0.0370126	NS	0.736608	0.996525	0.0208807	NS	0.997726	0.999623	-0.000174236
FBgn0000039	FBgn0000039	CG6844	nAChRalpha2	nicotinic Acetylcholine Receptor alpha2	NS	0.203151	0.634098	-0.226995	NS	0.919677	0.997339	-0.0102371	NS	0.374279	0.945723	-0.0893656
FBgn0000042	FBgn0000042	CG4027	Act5C	Actin 5C	NS	0.15336	0.562033	-0.306716	NS	0.0743073	0.685396	0.153448	NS	0.731857	0.989505	0.0254384
FBgn0000043	FBgn0000043	CG12051	Act42A	Actin 42A	NS	0.726841	0.942232	-0.0634246	Up in nat3hist	1.06034e-05	0.00144202	0.276266	NS	0.076494	0.707124	0.107665
FBgn0000044	FBgn0000044	CG10067	Act57B	Actin 57B	Up in nat3fed	0.000340972	0.0058188	0.793118	NS	0.656755	0.996525	0.0338446	NS	0.436989	0.959889	-0.05703
FBgn0000045	FBgn0000045	CG7478	Act79B	Actin 79B	NS	0.0949708	0.435036	-0.572409	NS	0.0210276	0.374867	0.152293	NS	0.0251686	0.466581	-0.183752
FBgn0000046	FBgn0000046	CG18290	Act87E	Actin 87E	Up in nat3fed	5.34543e-06	0.000168503	0.904756	NS	0.929835	0.997339	0.00612333	NS	0.639463	0.984438	0.0294404
FBgn0000047	FBgn0000047	CG5178	Act88F	Actin 88F	Not detected	.	.	.	Up in nat3hist	9.82078e-05	0.00931832	0.397824	NS	0.0109352	0.308139	-0.266699
FBgn0000052	FBgn0000052	CG9127	ade2	adenosine 2	NS	0.770239	0.954619	-0.0560492	NS	0.746188	0.996525	0.0205589	NS	0.0341697	0.533171	-0.186251
FBgn0000053	FBgn0000053	CG31628	ade3	adenosine 3	NS	0.606259	0.908012	-0.0973996	NS	0.299598	0.972413	0.0858601	NS	0.613583	0.984402	-0.0439289
FBgn0000054	FBgn0284249	CG15845	Adf1	Adh transcription factor 1	NS	0.256569	0.698805	-0.15333	NS	0.81464	0.996525	-0.0192737	NS	0.363756	0.945723	0.0654869
FBgn0000055	FBgn0000055	CG3481	Adh	Alcohol dehydrogenase	Not detected	.	.	.	Not detected	.	.	.	NS	0.0405872	0.566912	-0.473126
FBgn0000056	FBgn0000056	CG3484	Adhr	Adh-related	Not detected	.	.	.	Not detected	.	.	.	Not detected	.	.	.
FBgn0000057	FBgn0000057	CG5124	adp	adipose	NS	0.311694	0.745135	-0.138401	NS	0.694809	0.996525	-0.0290692	NS	0.317717	0.933593	-0.0670726
FBgn0000061	FBgn0000061	CG3935	al	aristaless	NS	0.160884	0.575503	-0.23518	Not detected	.	.	.	NS	0.217821	0.88527	0.312175
FBgn0000063	FBgn0000063	CG7643	ald	altered disjunction	NS	0.451666	0.83371	-0.123894	NS	0.975218	0.999	0.00429635	NS	0.519432	0.976083	0.0925
FBgn0000064	FBgn0000064	CG6058	Ald	Aldolase	Up in nat3fed	0.00143373	0.0185864	0.552745	NS	0.297027	0.972413	0.0943906	NS	0.571537	0.983631	-0.0345128
FBgn0000071	FBgn0000071	CG2198	Ama	Amalgam	Down in nat3fed	0.000511781	0.00808807	-0.589461	Not detected	.	.	.	Not detected	.	.	.
FBgn0000075	FBgn0000075	CG10501	amd	alpha methyl dopa-resistant	NS	0.0165523	0.13235	0.610735	NS	0.379866	0.996525	-0.126303	NS	0.47131	0.966373	0.104158
FBgn0000077	FBgn0000077	CG12127	amx	almondex	NS	0.41623	0.812827	0.133923	NS	0.336154	0.988467	-0.0941749	NS	0.595397	0.983755	0.0480963
FBgn0000078	FBgn0000078	CG17876	Amy-d	Amylase distal	Down in nat3fed	0.000109125	0.00225103	-1.49445	NS	0.364596	0.996525	0.0710847	NS	0.0177546	0.400105	-0.165298
FBgn0000079	FBgn0000079	CG18730	Amy-p	Amylase proximal	Down in nat3fed	0.000622636	0.00944639	-1.03408	NS	0.540844	0.996525	0.0515608	NS	0.0161958	0.385795	-0.162716
FBgn0000083	FBgn0000083	CG5730	AnxB9	Annexin B9	NS	0.0607305	0.328201	0.328546	NS	0.0331183	0.481434	0.11869	NS	0.437445	0.959889	-0.0445244
FBgn0000084	FBgn0000084	CG9579	AnxB10	Annexin B10	NS	0.386888	0.79544	0.121443	NS	0.341049	0.990813	0.0609631	NS	0.230466	0.885657	-0.0752131
FBgn0000092	FBgn0000092	CG2650	CG2650	-	Not detected	.	.	.	NS	0.836228	0.996525	0.0524696	NS	0.462747	0.964722	0.161309
FBgn0000094	FBgn0000094	CG1361	Anp	Andropin	Not detected	.	.	.	NS	0.00940643	0.23449	-0.198658	NS	0.0945977	0.746487	-0.102866
FBgn0000097	FBgn0000097	CG3166	aop	anterior open	Down in nat3fed	0.000156765	0.00307719	-0.867202	NS	0.443535	0.996525	0.0523709	NS	0.0466409	0.597485	-0.138301
FBgn0000100	FBgn0000100	CG7490	RpLP0	Ribosomal protein LP0	NS	0.888243	0.983887	-0.0264597	NS	0.0979999	0.752049	-0.116292	NS	0.974287	0.999421	0.00180992
FBgn0000108	FBgn0000108	CG7727	Appl	beta amyloid protein precursor-like	NS	0.863558	0.976131	-0.0240596	NS	0.341321	0.990921	-0.0587512	NS	0.432191	0.958901	-0.052483
FBgn0000109	FBgn0000109	CG18315	Aprt	Adenine phosphoribosyltransferase	NS	0.364556	0.780904	-0.159017	NS	0.214322	0.918461	0.12593	NS	0.487606	0.972006	-0.053554
FBgn0000114	FBgn0000114	CG31762	aret	arrest	NS	0.62256	0.913162	0.0778209	NS	0.890811	0.996525	0.00785705	NS	0.252592	0.89781	0.0706794
FBgn0000115	FBgn0000115	CG6025	Arl1	ADP ribosylation factor-like 1	NS	0.834698	0.969499	-0.0276678	NS	0.770864	0.996525	0.0231814	NS	0.468421	0.964722	-0.0488024
FBgn0000116	FBgn0000116	CG32031	Argk	Arginine kinase	Up in nat3fed	0.00387132	0.0421863	0.570196	NS	0.711656	0.996525	0.0312371	NS	0.106456	0.763679	-0.102928
FBgn0000117	FBgn0000117	CG11579	arm	armadillo	NS	0.481726	0.84904	-0.115634	NS	0.949908	0.997681	0.00371143	NS	0.911476	0.997626	0.00622336
FBgn0000119	FBgn0000119	CG5912	arr	arrow	NS	0.983715	0.996515	0.00272277	NS	0.361275	0.996525	-0.0652945	NS	0.910988	0.997626	0.00756638
FBgn0000120	FBgn0000120	CG5711	Arr1	Arrestin 1	NS	0.758434	0.94956	0.07512	NS	0.223405	0.927875	-0.0865632	NS	0.10466	0.761062	-0.09376
FBgn0000121	FBgn0000121	CG5962	Arr2	Arrestin 2	Not detected	.	.	.	NS	0.00399188	0.138817	-0.212168	NS	0.821701	0.994311	-0.0128478
FBgn0000137	FBgn0000137	CG3258	ase	asense	NS	0.801773	0.962234	-0.0578456	Not detected	.	.	.	Not detected	.	.	.
FBgn0000139	FBgn0000139	CG6677	ash2	absent, small, or homeotic discs 2	NS	0.3376	0.761986	0.132164	NS	0.535748	0.996525	-0.0518538	NS	0.391183	0.949799	0.0704648
FBgn0000140	FBgn0000140	CG6875	asp	abnormal spindle	NS	0.493132	0.855198	-0.0967276	NS	0.485564	0.996525	0.0695049	NS	0.298207	0.924134	0.106623
FBgn0000146	FBgn0000146	CG6137	aub	aubergine	NS	0.44834	0.832579	-0.153743	NS	0.202615	0.91217	0.158722	NS	0.554594	0.983631	-0.0761681
FBgn0000147	FBgn0000147	CG3068	aurA	aurora A	NS	0.352233	0.771658	-0.134897	NS	0.501693	0.996525	0.0706951	NS	0.724273	0.989505	0.0352069
FBgn0000150	FBgn0000150	CG2210	awd	abnormal wing discs	NS	0.0935851	0.432707	-0.264989	NS	0.367824	0.996525	-0.0499695	NS	0.251498	0.897543	-0.0696873
FBgn0000152	FBgn0000152	CG9703	Axs	Abnormal X segregation	NS	0.0746922	0.376761	0.260996	NS	0.524357	0.996525	0.051189	NS	0.0698084	0.685309	-0.14825
FBgn0000153	FBgn0000153	CG7811	b	black	Down in nat3fed	7.45878e-07	3.02415e-05	-3.94161	NS	0.109256	0.769372	0.0993282	NS	0.910769	0.997626	0.00813587
FBgn0000157	FBgn0000157	CG3629	Dll	Distal-less	NS	0.286777	0.728595	-0.149593	NS	0.98766	0.999041	-0.0013146	NS	0.982727	0.999421	-0.00168047
FBgn0000158	FBgn0000158	CG10422	bam	bag of marbles	NS	0.869483	0.977566	0.0444053	NS	0.197706	0.908416	-0.320933	NS	0.829341	0.994311	0.0542855
FBgn0000163	FBgn0000163	CG5055	baz	bazooka	NS	0.388944	0.796171	-0.119354	NS	0.0402645	0.533238	0.118879	NS	0.105189	0.761062	-0.103855
FBgn0000166	FBgn0000166	CG1034	bcd	bicoid	Not detected	.	.	.	Not detected	.	.	.	Not detected	.	.	.
FBgn0000173	FBgn0000173	CG18319	ben	bendless	NS	0.570212	0.895608	-0.0922226	NS	0.636217	0.996525	-0.0264488	NS	0.670013	0.987223	-0.0246909
FBgn0000179	FBgn0000179	CG3578	bi	bifid	NS	0.446033	0.830926	-0.102133	NS	0.824291	0.996525	-0.021274	NS	0.12667	0.80448	-0.153801
FBgn0000180	FBgn0000180	CG4722	bib	big brain	NS	0.314091	0.746066	-0.145266	NS	0.60194	0.996525	-0.0833381	NS	0.648156	0.984438	-0.0708823
FBgn0000181	FBgn0000181	CG3644	bic	bicaudal	NS	0.926247	0.99242	0.015271	NS	0.695497	0.996525	-0.0234107	NS	0.850051	0.9956	0.0104202
FBgn0000182	FBgn0000182	CG4824	BicC	Bicaudal C	Not detected	.	.	.	NS	0.668008	0.996525	0.108113	Not detected	.	.	.
FBgn0000183	FBgn0000183	CG6605	BicD	Bicaudal D	NS	0.661491	0.922729	-0.0598381	NS	0.483178	0.996525	0.0436478	NS	0.289476	0.919226	-0.0630664
FBgn0000206	FBgn0000206	CG8285	boss	bride of sevenless	Not detected	.	.	.	NS	0.298861	0.972413	-0.0867195	NS	0.244683	0.891858	-0.0959378
FBgn0000210	FBgn0283451	CG11491	br	broad	NS	0.00561111	0.0566964	-0.510785	NS	0.816582	0.996525	-0.0303075	NS	0.769907	0.989505	-0.0328029
FBgn0000212	FBgn0000212	CG5942	brm	brahma	NS	0.42272	0.817091	-0.11324	NS	0.991231	0.999041	-0.000651243	NS	0.552311	0.983631	0.0376253
FBgn0000216	FBgn0000216	CG3096	Brd	Bearded	NS	0.126885	0.512062	-0.317348	Not detected	.	.	.	Not detected	.	.	.
FBgn0000221	FBgn0000221	CG4934	brn	brainiac	NS	0.549215	0.886677	0.108677	NS	0.848638	0.996525	-0.0223876	NS	0.775942	0.989771	0.0447181
FBgn0000227	FBgn0000227	CG12205	Bsg25A	Blastoderm-specific gene 25A	Not detected	.	.	.	Not detected	.	.	.	Not detected	.	.	.
FBgn0000228	FBgn0000228	CG14025	Bsg25D	Blastoderm-specific gene 25D	NS	0.406742	0.80785	0.114879	NS	0.786376	0.996525	0.0162874	NS	0.551731	0.983631	-0.0418077
FBgn0000229	FBgn0000229	CG5680	bsk	basket	NS	0.756994	0.94931	0.0408172	NS	0.896247	0.996525	0.00822689	NS	0.834714	0.994515	0.0131906
FBgn0000233	FBgn0000233	CG12653	btd	buttonhead	NS	0.0723848	0.3689	-0.333542	NS	0.375914	0.996525	0.227528	NS	0.990991	0.999472	0.00257118
FBgn0000239	FBgn0000239	CG9242	bur	burgundy	NS	0.806961	0.96366	0.0329461	NS	0.579882	0.996525	-0.0304689	NS	0.819094	0.994311	0.013496
FBgn0000241	FBgn0000241	CG17632	bw	brown	Down in nat3fed	7.29382e-12	9.97218e-10	-1.36865	NS	0.627702	0.996525	0.0527308	NS	0.12709	0.805264	0.157221
FBgn0000244	FBgn0000244	CG9379	by	blistery	NS	0.0190215	0.146755	0.499305	NS	0.784744	0.996525	0.0151149	NS	0.975267	0.999421	-0.00179532
FBgn0000246	FBgn0000246	CG17604	c(3)G	crossover suppressor on 3 of Gowen	NS	0.776819	0.956624	-0.0486788	NS	0.893424	0.996525	-0.0159343	NS	0.141506	0.830405	0.178498
FBgn0000247	FBgn0000247	CG31037	ca	claret	NS	0.350278	0.770258	0.122526	NS	0.530273	0.996525	0.0373355	NS	0.58472	0.983631	-0.0326957
FBgn0000250	FBgn0000250	CG5848	cact	cactus	NS	0.0383509	0.243089	-0.318268	NS	0.127167	0.807324	0.0856884	NS	0.412191	0.955056	-0.0510677
FBgn0000251	FBgn0000251	CG1759	cad	caudal	NS	0.819291	0.966737	0.0313255	NS	0.642369	0.996525	-0.0314425	NS	0.557144	0.983631	-0.0403157
FBgn0000253	FBgn0000253	CG8472	Cam	Calmodulin	NS	0.774869	0.955867	-0.0501062	NS	0.828323	0.996525	-0.0157412	NS	0.379739	0.948082	-0.0581176
FBgn0000256	FBgn0000256	CG3399	capu	cappuccino	NS	0.164493	0.581511	0.198975	NS	0.36769	0.996525	-0.0485733	NS	0.374801	0.945723	0.0524078
FBgn0000257	FBgn0000257	CG12230	car	carnation	NS	0.562039	0.892566	-0.0836509	NS	0.485066	0.996525	0.0575131	NS	0.90118	0.997626	0.00916587
FBgn0000259	FBgn0000259	CG15224	CkIIbeta	Casein kinase II beta subunit	NS	0.330912	0.758044	-0.138424	NS	0.781208	0.996525	0.0176782	NS	0.18594	0.868725	-0.0809091
FBgn0000261	FBgn0000261	CG6871	Cat	Catalase	NS	0.866507	0.976789	-0.0287057	NS	0.184017	0.892383	-0.09473	NS	0.0878764	0.738646	0.0968079
FBgn0000273	FBgn0000273	CG4379	Pka-C1	cAMP-dependent protein kinase 1	NS	0.186012	0.612797	0.200022	NS	0.99848	0.999526	0.000111807	NS	0.25132	0.897543	-0.0702967
FBgn0000274	FBgn0000274	CG12066	Pka-C2	cAMP-dependent protein kinase 2	NS	0.424693	0.818076	0.120024	NS	0.072195	0.675786	-0.134592	NS	0.524915	0.979654	0.0629699
FBgn0000276	FBgn0000276	CG1365	CecA1	Cecropin A1	Not detected	.	.	.	NS	0.573338	0.996525	-0.0465249	NS	0.603446	0.984402	0.0350088
FBgn0000277	FBgn0000277	CG1367	CecA2	Cecropin A2	Not detected	.	.	.	NS	0.789427	0.996525	-0.0581544	NS	0.863825	0.995821	-0.0335409
FBgn0000278	FBgn0000278	CG1878	CecB	Cecropin B	Not detected	.	.	.	Not detected	.	.	.	Not detected	.	.	.
FBgn0000279	FBgn0000279	CG1373	CecC	Cecropin C	Not detected	.	.	.	Not detected	.	.	.	Not detected	.	.	.
FBgn0000280	FBgn0000280	CR32926	Cec-Psi1	Cecropin pseudogene 1	Not detected	.	.	.	Not detected	.	.	.	Not detected	.	.	.
FBgn0000281	FBgn0000281	CR32934	Cec2	Cecropin 2	Not detected	.	.	.	Not detected	.	.	.	Not detected	.	.	.
FBgn0000283	FBgn0000283	CG6384	Cp190	Centrosomal protein 190kD	NS	0.207179	0.639672	-0.178147	NS	0.264033	0.961227	-0.0761083	NS	0.898988	0.997626	0.00764479
FBgn0000286	FBgn0000286	CG11924	Cf2	Chorion factor 2	NS	0.975242	0.996082	-0.00411042	NS	0.329884	0.986028	-0.0587026	NS	0.912103	0.997626	-0.00670182
FBgn0000287	FBgn0000287	CG4881	salr	spalt-related	NS	0.859512	0.974337	0.0242122	NS	0.165955	0.869186	-0.117906	NS	0.865983	0.995821	0.0132615
FBgn0000289	FBgn0000289	CG8367	cg	combgap	NS	0.413861	0.810548	-0.114814	NS	0.478726	0.996525	-0.0399288	NS	0.79746	0.992977	0.0152411
FBgn0000299	FBgn0000299	CG4145	Cg25C	Collagen type IV	NS	0.084599	0.407579	0.275628	Up in nat3hist	4.78704e-05	0.00492382	0.275367	NS	0.0760935	0.70705	-0.123329
FBgn0000303	FBgn0000303	CG12345	Cha	Choline acetyltransferase	NS	0.574101	0.896927	-0.122168	NS	0.576432	0.996525	0.0473453	NS	0.0328477	0.51855	-0.171981
FBgn0000307	FBgn0000307	CG5813	chif	chiffon	NS	0.371637	0.786691	-0.11944	NS	0.799334	0.996525	-0.0192469	NS	0.140836	0.829722	-0.101955
FBgn0000308	FBgn0000308	CG9553	chic	chickadee	NS	0.445133	0.830642	-0.14274	NS	0.200966	0.911045	0.0747585	NS	0.876478	0.996485	-0.00881157
FBgn0000316	FBgn0000316	CG2945	cin	cinnamon	NS	0.84446	0.971463	-0.0268103	NS	0.589825	0.996525	0.041509	NS	0.70044	0.988753	-0.0278267
FBgn0000317	FBgn0000317	CG7595	ck	crinkled	NS	0.343538	0.766739	-0.125901	NS	0.497412	0.996525	-0.0439261	NS	0.252015	0.897543	-0.0760798
FBgn0000318	FBgn0000318	CG11024	cl	clot	NS	0.486972	0.852768	-0.0930008	NS	0.723067	0.996525	0.021491	NS	0.533662	0.981783	-0.040814
FBgn0000319	FBgn0000319	CG9012	Chc	Clathrin heavy chain	NS	0.237438	0.677872	-0.217805	NS	0.541859	0.996525	0.0375677	NS	0.423677	0.956765	-0.0443088
FBgn0000320	FBgn0000320	CG9554	eya	eyes absent	NS	0.085928	0.411712	-0.243807	NS	0.638499	0.996525	-0.0431459	NS	0.886151	0.997626	-0.0117244
FBgn0000326	FBgn0000326	CG9858	clt	cricklet	NS	0.265605	0.707757	0.178437	NS	0.866465	0.996525	-0.014296	NS	0.683871	0.987833	0.0347848
FBgn0000330	FBgn0000330	CG3035	cm	carmine	NS	0.562994	0.892566	-0.0833988	NS	0.238149	0.945199	-0.0948429	NS	0.267312	0.906036	0.0835936
FBgn0000337	FBgn0000337	CG1555	cn	cinnabar	Not detected	.	.	.	Not detected	.	.	.	Not detected	.	.	.
FBgn0000339	FBgn0000339	CG5855	cni	cornichon	NS	0.186485	0.612996	-0.179117	NS	0.256738	0.961227	-0.0795079	NS	0.760418	0.989505	0.0211234
FBgn0000346	FBgn0000346	CG1618	comt	comatose	NS	0.715995	0.940518	-0.0550006	NS	0.201862	0.9117	0.0731767	NS	0.144137	0.836132	-0.0901541
FBgn0000351	FBgn0000351	CG11330	cort	cortex	NS	0.691287	0.933996	0.107669	Not detected	.	.	.	NS	0.875577	0.996485	-0.0372929
FBgn0000352	FBgn0000352	CG1708	cos	costa	NS	0.698663	0.936095	-0.0510449	NS	0.0879228	0.721767	0.127829	NS	0.0379775	0.551984	0.176249
FBgn0000355	FBgn0000355	CG6519	Cp15	Chorion protein 15	NS	0.850417	0.972625	-0.0593204	NS	0.129515	0.809603	-0.32387	NS	0.275401	0.907779	0.245216
FBgn0000356	FBgn0000356	CG6533	Cp16	Chorion protein 16	Not detected	.	.	.	Not detected	.	.	.	Not detected	.	.	.
FBgn0000357	FBgn0000357	CG6517	Cp18	Chorion protein 18	Not detected	.	.	.	Not detected	.	.	.	Not detected	.	.	.
FBgn0000358	FBgn0000358	CG6524	Cp19	Chorion protein 19	Not detected	.	.	.	Not detected	.	.	.	Not detected	.	.	.
FBgn0000359	FBgn0000359	CG1478	Cp36	Chorion protein 36	Not detected	.	.	.	Not detected	.	.	.	Not detected	.	.	.
FBgn0000360	FBgn0000360	CG11213	Cp38	Chorion protein 38	Not detected	.	.	.	Not detected	.	.	.	Not detected	.	.	.
FBgn0000370	FBgn0000370	CG8669	crc	cryptocephal	NS	0.339417	0.763656	0.173795	NS	0.636059	0.996525	-0.032986	NS	0.421502	0.956765	0.0450222
FBgn0000376	FBgn0000376	CG2714	crm	cramped	NS	0.82976	0.969499	0.0292084	NS	0.666082	0.996525	0.0356721	NS	0.486906	0.972006	0.0499902
FBgn0000377	FBgn0000377	CG3193	crn	crooked neck	NS	0.406035	0.807401	0.112059	NS	0.709676	0.996525	0.0322531	NS	0.991262	0.999472	0.000798702
FBgn0000382	FBgn0000382	CG3954	csw	corkscrew	NS	0.132907	0.523513	-0.205035	NS	0.646607	0.996525	0.0272303	NS	0.482	0.970564	0.0414538
FBgn0000384	FBgn0000384	CG17678	cta	concertina	NS	0.847328	0.971953	-0.0254901	NS	0.734482	0.996525	0.0284517	NS	0.866415	0.995821	0.0121277
FBgn0000392	FBgn0000392	CG11181	cup	cup	Not detected	.	.	.	Not detected	.	.	.	Not detected	.	.	.
FBgn0000394	FBgn0000394	CG12410	cv	crossveinless	NS	0.697645	0.935966	0.0537177	NS	0.219074	0.924893	0.0867207	NS	0.91573	0.997626	0.00735698
FBgn0000395	FBgn0000395	CG15671	cv-2	crossveinless 2	NS	0.64397	0.918465	-0.0805473	NS	0.465062	0.996525	-0.0601191	NS	0.711523	0.989319	0.0251898
FBgn0000404	FBgn0000404	CG5940	CycA	Cyclin A	NS	0.0498141	0.29031	-0.258686	NS	0.189148	0.899796	0.113069	NS	0.448969	0.962511	0.0657714
FBgn0000405	FBgn0000405	CG3510	CycB	Cyclin B	NS	0.119821	0.49695	-0.211336	NS	0.207337	0.917143	0.106537	NS	0.456814	0.964512	-0.0534336
FBgn0000406	FBgn0000406	CG13279	Cyt-b5-r	Cytochrome b5-related	Up in nat3fed	2.05089e-08	1.2179e-06	1.99616	NS	0.3702	0.996525	-0.0617621	NS	0.0700988	0.686291	0.143063
FBgn0000409	FBgn0284248	CG17903	Cyt-c-p	Cytochrome c proximal	NS	0.0227518	0.166781	-0.320769	NS	0.7367	0.996525	-0.0234421	NS	0.0260714	0.473261	-0.128283
FBgn0000411	FBgn0000411	CG5893	D	Dichaete	NS	0.186357	0.612797	-0.184994	NS	0.386123	0.996525	-0.0939672	NS	0.614349	0.984402	-0.0507443
FBgn0000412	FBgn0000412	CG9745	D1	D1 chromosomal protein	NS	0.1037	0.457631	-0.25069	NS	0.969672	0.998832	0.00216916	NS	0.977674	0.999421	-0.00167093
FBgn0000414	FBgn0000414	CG9695	Dab	Disabled	NS	0.397088	0.802676	0.113282	NS	0.0839423	0.71252	-0.0970611	NS	0.749067	0.989505	0.0188927
FBgn0000416	FBgn0000416	CG12070	Sap-r	Saposin-related	NS	0.52438	0.87221	-0.131821	NS	0.638467	0.996525	0.0356063	NS	0.525138	0.979654	-0.0362405
FBgn0000422	FBgn0000422	CG10697	Ddc	Dopa decarboxylase	Down in nat3fed	0.00013708	0.00273649	-0.946916	NS	0.790011	0.996525	-0.0151295	NS	0.231739	0.885657	-0.0759413
FBgn0000426	FBgn0000426	CG16792	SmF	Small ribonucleoprotein particle protein SmF	NS	0.351824	0.771658	-0.141341	NS	0.20193	0.9117	0.156662	NS	0.645107	0.984438	0.0552323
FBgn0000427	FBgn0000427	CG2175	2021-12-01	defective chorion 1	Not detected	.	.	.	Not detected	.	.	.	Not detected	.	.	.
FBgn0000439	FBgn0000439	CG2189	Dfd	Deformed	NS	0.123983	0.506002	-0.363337	NS	0.0880742	0.722055	0.228909	NS	0.385968	0.949023	0.106902
FBgn0000442	FBgn0000442	CG3324	Pkg21D	cGMP-dependent protein kinase 21D	NS	0.0319745	0.213612	0.366814	NS	0.00212206	0.0871613	-0.31599	NS	0.292949	0.923545	-0.0924129
FBgn0000447	FBgn0000447	CG9741	Dhod	Dihydroorotate dehydrogenase	NS	0.617182	0.911891	0.0674725	NS	0.555195	0.996525	-0.0375958	NS	0.0770201	0.708907	0.10842
FBgn0000448	FBgn0000448	CG33183	Hr46	Hormone receptor-like in 46	Down in nat3fed	1.89069e-09	1.53316e-07	-2.74708	NS	0.228396	0.932175	0.149155	NS	0.448766	0.962511	-0.107473
FBgn0000449	FBgn0000449	CG12028	dib	disembodied	Up in nat3fed	0.00135505	0.0177626	0.718399	Not detected	.	.	.	Not detected	.	.	.
FBgn0000451	FBgn0000451	CG6611	ect	ectodermal	NS	0.425997	0.819524	0.151224	NS	0.969984	0.998832	-0.00350814	NS	0.847389	0.995037	0.0189164
FBgn0000454	FBgn0000454	CG9285	Dip-B	Dipeptidase B	NS	0.165151	0.583137	-0.21762	NS	0.333539	0.988026	0.0640077	NS	0.348172	0.940655	-0.055148
FBgn0000455	FBgn0000455	CG5663	Dip-C	Dipeptidase C	NS	0.364481	0.780904	-0.140602	NS	0.597051	0.996525	-0.0367988	NS	0.562651	0.983631	-0.0379371
FBgn0000459	FBgn0000459	CG9908	disco	disconnected	NS	0.140383	0.53995	-0.234558	NS	0.427843	0.996525	-0.0846724	NS	0.839858	0.994515	0.0179383
FBgn0000463	FBgn0000463	CG3619	Dl	Delta	NS	0.288853	0.729809	-0.140974	NS	0.272368	0.965798	-0.10309	NS	0.498328	0.97282	0.0628533
FBgn0000464	FBgn0000464	CG10443	Lar	Leukocyte-antigen-related-like	NS	0.898282	0.984985	0.0228315	NS	0.820227	0.996525	-0.0260254	NS	0.0734172	0.698674	0.268381
FBgn0000473	FBgn0000473	CG9438	Cyp6a2	Cytochrome P450-6a2	Up in nat3fed	1.09344e-14	2.33757e-12	1.89473	NS	0.0114478	0.263882	-0.178976	NS	0.0372218	0.549799	-0.15271
FBgn0000477	FBgn0000477	CG7780	DNaseII	Deoxyribonuclease II	NS	0.954884	0.995071	-0.00947296	NS	0.373981	0.996525	-0.0697966	NS	0.602788	0.984402	-0.036599
FBgn0000479	FBgn0000479	CG32498	dnc	dunce	NS	0.439168	0.826802	0.110514	NS	0.790115	0.996525	-0.0157322	NS	0.964116	0.999228	0.00284457
FBgn0000482	FBgn0000482	CG3093	dor	deep orange	NS	0.933836	0.993489	0.0112024	NS	0.467953	0.996525	-0.0543907	NS	0.557402	0.983631	-0.0474951
FBgn0000489	FBgn0000489	CG6117	Pka-C3	cAMP-dependent protein kinase 3	NS	0.788591	0.958961	0.0454017	NS	0.922228	0.997339	-0.00557366	NS	0.504934	0.97421	0.0413698
FBgn0000490	FBgn0000490	CG9885	dpp	decapentaplegic	NS	0.426071	0.819524	0.112575	NS	0.392282	0.996525	-0.0659972	NS	0.0965214	0.749184	0.126053
FBgn0000492	FBgn0000492	CG1897	Dr	Drop	NS	0.896932	0.984489	0.0214004	Down in nat3hist	0.000705281	0.0406951	-0.426792	NS	0.646611	0.984438	0.0367125
FBgn0000497	FBgn0284247	CG17941	ds	dachsous	NS	0.223768	0.662288	-0.169664	NS	0.448075	0.996525	0.0720101	NS	0.352937	0.942013	0.0930741
FBgn0000499	FBgn0000499	CG18361	dsh	dishevelled	NS	0.337652	0.761986	-0.128902	NS	0.962676	0.998832	-0.00311111	NS	0.489009	0.972564	0.0438092
FBgn0000500	FBgn0000500	CG18090	Dsk	Drosulfakinin	Not detected	.	.	.	NS	0.997162	0.999508	0.000465128	NS	0.237966	0.886115	-0.120659
FBgn0000504	FBgn0000504	CG11094	dsx	doublesex	NS	0.686453	0.932827	-0.0585823	NS	0.162927	0.867969	0.093988	Down in nat3hist	0.000209194	0.0198726	-0.236738
FBgn0000520	FBgn0000520	CG2711	dwg	deformed wings	NS	0.147642	0.553461	0.236384	NS	0.170545	0.879198	-0.152896	NS	0.311397	0.930272	0.0964018
FBgn0000524	FBgn0000524	CG3929	dx	deltex	NS	0.376669	0.78918	-0.11722	NS	0.708167	0.996525	0.0314523	NS	0.51339	0.975384	0.0523579
FBgn0000527	FBgn0000527	CG3331	e	ebony	Down in nat3fed	3.72382e-12	5.47309e-10	-8.27972	NS	0.849848	0.996525	-0.0162175	NS	0.507339	0.974952	-0.0537917
FBgn0000529	FBgn0000529	CG10604	bsh	brain-specific homeobox	Not detected	.	.	.	NS	0.148692	0.84814	-0.385674	Not detected	.	.	.
FBgn0000533	FBgn0000533	CG4920	ea	easter	NS	0.00647921	0.0630128	0.452475	NS	0.883282	0.996525	0.0151156	NS	0.352597	0.941396	0.0760571
FBgn0000535	FBgn0000535	CG10952	eag	ether a go-go	NS	0.531888	0.876142	0.116716	NS	0.723396	0.996525	-0.0245567	NS	0.192601	0.875455	0.0908324
FBgn0000536	FBgn0000536	CG3525	eas	easily shocked	NS	0.544148	0.884265	-0.0944751	NS	0.0845484	0.714323	0.0971231	NS	0.277276	0.907886	-0.0690554
FBgn0000541	FBgn0000541	CG32346	E(bx)	Enhancer of bithorax	NS	0.79931	0.962208	-0.0379855	NS	0.577773	0.996525	0.0311774	NS	0.696118	0.988753	-0.0221073
FBgn0000542	FBgn0000542	CG2904	ec	echinus	NS	0.249943	0.692808	-0.158676	NS	0.620813	0.996525	-0.0524716	NS	0.881676	0.997582	0.0162577
FBgn0000543	FBgn0000543	CG5714	ecd	ecdysoneless	NS	0.193381	0.623495	-0.179982	NS	0.69239	0.996525	0.0307097	NS	0.448931	0.962511	-0.0526288
FBgn0000546	FBgn0000546	CG1765	EcR	Ecdysone receptor	NS	0.314265	0.746066	0.2235	NS	0.809911	0.996525	0.0205062	NS	0.737116	0.989505	-0.0223243
FBgn0000547	FBgn0000547	CG12676	ed	echinoid	NS	0.378179	0.789455	-0.132496	NS	0.208234	0.917492	0.086607	NS	0.428906	0.957619	-0.0498979
FBgn0000551	FBgn0000551	CG7673	Edg78E	Ecdysone-dependent gene 78E	Not detected	.	.	.	Not detected	.	.	.	Not detected	.	.	.
FBgn0000552	FBgn0000552	CG2345	Edg84A	Ecdysone-dependent gene 84A	Not detected	.	.	.	Not detected	.	.	.	Not detected	.	.	.
FBgn0000556	FBgn0284245	CG8280	Ef1alpha48D	Elongation factor 1alpha48D	NS	0.440285	0.827527	0.175211	NS	0.58273	0.996525	-0.0541037	NS	0.598892	0.984004	0.031151
FBgn0000557	FBgn0000557	CG1873	Ef1alpha100E	Elongation factor 1alpha100E	NS	0.298908	0.736859	-0.150569	NS	0.305923	0.974552	-0.0688118	NS	0.44777	0.962511	-0.0461204
FBgn0000559	FBgn0000559	CG2238	EF2	Elongation factor 2	NS	0.749036	0.947984	0.0672926	NS	0.539959	0.996525	-0.0546779	NS	0.768665	0.989505	-0.0175387
FBgn0000560	FBgn0000560	CG7383	eg	eagle	NS	0.981147	0.99646	0.00604026	NS	0.787031	0.996525	-0.0680769	NS	0.918183	0.998301	-0.0220644
FBgn0000562	FBgn0000562	CG4051	egl	egalitarian	NS	0.74433	0.946652	0.0461044	NS	0.803275	0.996525	-0.014759	NS	0.890405	0.997626	-0.00823123
FBgn0000564	FBgn0000564	CG5400	Eh	Eclosion hormone	Not detected	.	.	.	Not detected	.	.	.	Not detected	.	.	.
FBgn0000565	FBgn0000565	CG7266	Eip71CD	Ecdysone-induced protein 28/29kD	Up in nat3fed	0.000210713	0.0039202	0.548961	NS	0.0044521	0.149298	0.21625	NS	0.0303635	0.500998	-0.208681
FBgn0000566	FBgn0000566	CG5345	Eip55E	Eip55E	NS	0.0601463	0.326953	0.28723	NS	0.058403	0.623781	0.125291	NS	0.661647	0.987223	0.0277946
FBgn0000567	FBgn0000567	CG32180	Eip74EF	Ecdysone-induced protein 74EF	Down in nat3fed	0.000132349	0.0026601	-0.740723	NS	0.538182	0.996525	0.0445795	NS	0.640944	0.984438	-0.0359092
FBgn0000568	FBgn0000568	CG8127	Eip75B	Ecdysone-induced protein 75B	Down in nat3fed	0.000105004	0.00217366	-0.655508	NS	0.0834947	0.71102	-0.127949	NS	0.822009	0.994311	-0.0144948
FBgn0000575	FBgn0000575	CG1007	emc	extra macrochaetae	NS	0.366361	0.782724	-0.134893	NS	0.452738	0.996525	0.047143	NS	0.405538	0.953782	-0.0522444
FBgn0000576	FBgn0000576	CG2988	ems	empty spiracles	NS	0.0345666	0.225546	-0.344654	NS	0.282495	0.969608	0.188536	NS	0.486397	0.972006	0.119432
FBgn0000577	FBgn0000577	CG9015	en	engrailed	NS	0.179657	0.604714	-0.192248	NS	0.620863	0.996525	-0.0632221	NS	0.609087	0.984402	0.0632892
FBgn0000578	FBgn0000578	CG15112	ena	enabled	NS	0.00639412	0.0623918	-0.454737	NS	0.178031	0.886035	0.0930437	NS	0.441503	0.96162	-0.0517767
FBgn0000579	FBgn0000579	CG17654	Eno	Enolase	NS	0.210503	0.644053	0.212655	NS	0.346393	0.992475	0.0715891	NS	0.605278	0.984402	-0.0299836
FBgn0000581	FBgn0000581	CG7776	E(Pc)	Enhancer of Polycomb	NS	0.438172	0.826802	-0.110063	NS	0.681152	0.996525	-0.025253	NS	0.55333	0.983631	-0.0355578
FBgn0000588	FBgn0000588	CG14941	esc	extra sexcombs	NS	0.781119	0.957691	0.0501056	NS	0.813168	0.996525	-0.0391428	NS	0.389893	0.949799	0.113785
FBgn0000591	FBgn0000591	CG8365	E(spl)m8-HLH	Enhancer of split m8, helix-loop-helix	NS	0.206195	0.638178	-0.234195	Not detected	.	.	.	Not detected	.	.	.
FBgn0000592	FBgn0000592	CG6917	Est-6	Esterase 6	NS	0.312397	0.745596	-0.319155	NS	0.0580802	0.622506	-0.128517	NS	0.0176372	0.399688	-0.163012
FBgn0000594	FBgn0000594	CG17148	Est-P	Esterase P	Down in nat3fed	0.00248827	0.0293746	-0.60227	NS	0.0034001	0.123493	-0.750447	Not detected	.	.	.
FBgn0000606	FBgn0000606	CG2328	eve	even skipped	Not detected	.	.	.	Not detected	.	.	.	Not detected	.	.	.
FBgn0000611	FBgn0000611	CG8933	exd	extradenticle	NS	0.438634	0.826802	-0.113244	NS	0.338731	0.989898	0.055645	NS	0.982126	0.999421	-0.00132902
FBgn0000615	FBgn0000615	CG8994	exu	exuperantia	NS	0.991127	0.998601	0.00199543	NS	0.510642	0.996525	0.0424359	NS	0.182629	0.867649	0.0848633
FBgn0000617	FBgn0000617	CG6474	e(y)1	enhancer of yellow 1	NS	0.15903	0.571829	-0.202648	NS	0.669859	0.996525	-0.0415971	NS	0.710553	0.989319	0.0346898
FBgn0000618	FBgn0000618	CG15191	e(y)2	enhancer of yellow 2	NS	0.555015	0.888721	0.102876	NS	0.979985	0.999	-0.00339728	NS	0.921839	0.998694	-0.0123012
FBgn0000625	FBgn0000625	CG10488	eyg	eyegone	NS	0.182648	0.608204	-0.217628	NS	0.36121	0.996525	-0.115727	NS	0.904706	0.997626	-0.0131609
FBgn0000629	FBgn0000629	CG6502	E(z)	Enhancer of zeste	NS	0.784913	0.957937	0.0368904	NS	0.521269	0.996525	-0.0528792	NS	0.874001	0.996316	-0.0119272
FBgn0000633	FBgn0000633	CG17716	fas	faint sausage	NS	0.173261	0.595751	-0.212515	NS	0.796294	0.996525	-0.0229054	NS	0.690882	0.988753	0.0337943
FBgn0000635	FBgn0000635	CG3665	Fas2	Fasciclin 2	NS	0.259841	0.701892	-0.159889	NS	0.720859	0.996525	-0.0218567	NS	0.806224	0.993948	-0.0156553
FBgn0000636	FBgn0000636	CG5803	Fas3	Fasciclin 3	NS	0.611886	0.909782	-0.0739032	NS	0.0763174	0.693486	0.119424	NS	0.521462	0.977058	-0.0396818
FBgn0000639	FBgn0000639	CG17285	Fbp1	Fat body protein 1	NS	0.666359	0.923516	-0.110939	Up in nat3hist	4.39122e-07	0.000101412	2.54995	NS	0.104974	0.761062	-1.16338
FBgn0000640	FBgn0000640	CG3763	Fbp2	Fat body protein 2	NS	0.0165578	0.13235	0.55101	Not detected	.	.	.	Not detected	.	.	.
FBgn0000644	FBgn0000644	CG4015	Fcp3C	Follicle cell protein 3C	NS	0.676748	0.929334	-0.127468	Not detected	.	.	.	Not detected	.	.	.
FBgn0000658	FBgn0000658	CG10917	fj	four-jointed	NS	0.848087	0.97213	0.0260485	NS	0.9688	0.998832	-0.00560662	NS	0.660789	0.987223	0.0673294
FBgn0000659	FBgn0000659	CG10002	fkh	fork head	NS	0.769054	0.953652	0.0401424	NS	0.462922	0.996525	-0.0569819	NS	0.658429	0.986494	-0.0312605
FBgn0000662	FBgn0000662	CG6315	fl(2)d	female lethal d	NS	0.1364	0.531055	-0.19786	NS	0.555503	0.996525	0.0358571	NS	0.65581	0.985626	-0.0266226
FBgn0000667	FBgn0000667	CG4376	Actn	alpha actinin	NS	0.014736	0.12108	0.385604	NS	0.251107	0.957063	0.0670187	NS	0.656654	0.986293	-0.0322162
FBgn0000709	FBgn0000709	CG1484	fliI	flightless I	NS	0.833135	0.969499	0.0311124	NS	0.737247	0.996525	-0.0245183	NS	0.335361	0.939443	-0.0633883
FBgn0000711	FBgn0000711	CG2096	flw	flapwing	NS	0.245558	0.687937	0.164706	NS	0.536533	0.996525	0.0372588	NS	0.582812	0.983631	-0.0334137
FBgn0000715	FBgn0000715	CG2346	FMRFa	FMRFamide	NS	0.371736	0.786694	0.25569	NS	0.575002	0.996525	0.0507721	NS	0.0017059	0.0935281	0.319851
FBgn0000719	FBgn0000719	CG9559	fog	folded gastrulation	NS	0.142648	0.543506	-0.211841	NS	0.136277	0.822168	0.108362	NS	0.266196	0.906036	-0.0806455
FBgn0000721	FBgn0000721	CG10033	for	foraging	Down in nat3fed	0.00103789	0.0144415	-0.502772	NS	0.458243	0.996525	-0.0468772	NS	0.319278	0.934437	-0.0571752
FBgn0000723	FBgn0000723	CG8874	FER	FER ortholog (H. sapiens)	NS	0.854981	0.973268	0.0273937	NS	0.829656	0.996525	0.0121628	NS	0.206124	0.884474	0.0798576
FBgn0000808	FBgn0000808	CG1505	gd	gastrulation-defective	Not detected	.	.	.	Not detected	.	.	.	Not detected	.	.	.
FBgn0000810	FBgn0000810	CG3218	fs(1)K10	female sterile (1) K10	NS	0.639934	0.91749	-0.0656152	NS	0.383555	0.996525	-0.0693659	NS	0.783867	0.991302	-0.019743
FBgn0000826	FBgn0000826	CG11420	png	pan gu	Not detected	.	.	.	Not detected	.	.	.	Not detected	.	.	.
FBgn0000927	FBgn0000927	CG2707	fs(1)Ya	female sterile (1) Young arrest	Not detected	.	.	.	Not detected	.	.	.	NS	0.0941633	0.746487	-0.40432
FBgn0000928	FBgn0000928	CG2706	fs(1)Yb	female sterile (1) Yb	NS	0.421029	0.815895	0.18159	NS	0.793193	0.996525	-0.0468733	NS	0.220327	0.88527	-0.19474
FBgn0000964	FBgn0000964	CG10034	tj	traffic jam	NS	0.792014	0.959854	-0.0796538	NS	0.543778	0.996525	0.0931394	NS	0.308776	0.929803	-0.159442
FBgn0000996	FBgn0000996	CG8171	dup	double parked	NS	0.172847	0.595751	-0.200238	NS	0.381704	0.996525	0.100348	NS	0.799164	0.99324	-0.0293103
FBgn0001075	FBgn0001075	CG3352	ft	fat	NS	0.225343	0.662898	-0.165775	NS	0.678991	0.996525	-0.0534952	NS	0.182866	0.867649	0.194435
FBgn0001077	FBgn0001077	CG2047	ftz	fushi tarazu	Not detected	.	.	.	Not detected	.	.	.	Not detected	.	.	.
FBgn0001078	FBgn0001078	CG4059	ftz-f1	ftz transcription factor 1	Up in nat3fed	0.000942932	0.0134063	0.588581	NS	0.374874	0.996525	-0.0591512	NS	0.387146	0.949023	0.0588187
FBgn0001079	FBgn0001079	CG6551	fu	fused	NS	0.927207	0.992894	0.0141544	NS	0.263047	0.961227	0.10202	NS	0.703287	0.988753	-0.0354947
FBgn0001083	FBgn0001083	CG1500	fw	furrowed	NS	0.0990335	0.446026	0.260083	Up in nat3hist	0.000503671	0.031778	0.340142	NS	0.0503106	0.616974	-0.21268
FBgn0001084	FBgn0001084	CG13396	fy	fuzzy	NS	0.855846	0.973308	-0.0303015	NS	0.948351	0.997681	-0.00978884	NS	0.632788	0.984438	0.0606017
FBgn0001085	FBgn0001085	CG17697	fz	frizzled	NS	0.122962	0.504	-0.210255	NS	0.261071	0.961227	0.122045	NS	0.185793	0.868725	0.153454
FBgn0001086	FBgn0001086	CG4274	fzy	fizzy	NS	0.129881	0.517629	-0.216446	NS	0.22363	0.927875	0.149948	NS	0.254979	0.900748	0.140496
FBgn0001087	FBgn0001087	CG10986	g	garnet	NS	0.872094	0.97863	-0.0220008	NS	0.268863	0.962796	0.0695198	NS	0.201952	0.878643	-0.0825902
FBgn0001089	FBgn0001089	CG9092	Gal	beta galactosidase	NS	0.335358	0.760994	-0.195725	NS	0.684514	0.996525	-0.0430583	NS	0.267871	0.906284	0.0731622
FBgn0001090	FBgn0001090	CG7088	bnb	bangles and beads	NS	0.27927	0.72265	-0.156866	NS	0.0994656	0.754005	0.0929463	NS	0.0434067	0.580864	0.12337
FBgn0001091	FBgn0001091	CG12055	Gapdh1	Glyceraldehyde 3 phosphate dehydrogenase 1	NS	0.191728	0.621854	0.236609	NS	0.00827571	0.219728	0.197776	NS	0.364645	0.945723	-0.0591526
FBgn0001092	FBgn0001092	CG8893	Gapdh2	Glyceraldehyde 3 phosphate dehydrogenase 2	NS	0.222712	0.661421	0.221	NS	0.83451	0.996525	0.0139841	NS	0.399699	0.952381	-0.0511327
FBgn0001098	FBgn0001098	CG5320	Gdh	Glutamate dehydrogenase	Up in nat3fed	0.000689652	0.0103247	0.509448	NS	0.864835	0.996525	-0.00946346	NS	0.210059	0.885128	-0.0761475
FBgn0001099	FBgn0001099	CG33756	gdl	gonadal	NS	0.228021	0.666039	0.277655	NS	0.699163	0.996525	0.0504287	NS	0.642547	0.984438	0.0713022
FBgn0001104	FBgn0001104	CG10060	Galphai	G protein alpha i subunit	NS	0.0810762	0.397778	-0.258568	NS	0.128605	0.809337	0.107379	NS	0.533457	0.981783	0.0393583
FBgn0001105	FBgn0001105	CG10545	Gbeta13F	G protein beta-subunit 13F	NS	0.636684	0.916376	-0.0765933	NS	0.831294	0.996525	0.0116752	NS	0.990762	0.999472	0.000713041
FBgn0001108	FBgn0001108	CG9206	Gl	Glued	NS	0.828908	0.969488	0.0292218	NS	0.778936	0.996525	-0.0163309	NS	0.839354	0.994515	0.0120892
FBgn0001112	FBgn0001112	CG1152	Gld	Glucose dehydrogenase	Down in nat3fed	0.000486789	0.00775564	-0.627134	NS	0.555238	0.996525	-0.0764461	NS	0.00234875	0.114864	-0.201786
FBgn0001114	FBgn0001114	CG9280	Glt	Glutactin	NS	0.378481	0.789615	0.143126	NS	0.0128328	0.283016	0.15616	NS	0.178137	0.867017	-0.106704
FBgn0001120	FBgn0001120	CG5272	gnu	giant nuclei	Not detected	.	.	.	Not detected	.	.	.	Not detected	.	.	.
FBgn0001122	FBgn0001122	CG2204	Galphao	G protein alpha o subunit	NS	0.360168	0.77661	-0.124502	NS	0.755527	0.996525	0.0184861	NS	0.960514	0.999228	-0.0031726
FBgn0001123	FBgn0001123	CG2835	Galphas	G protein alpha s subunit	NS	0.550233	0.88702	-0.0809894	NS	0.54504	0.996525	0.0367746	NS	0.753034	0.989505	-0.0198768
FBgn0001124	FBgn0001124	CG8430	Got1	Glutamate oxaloacetate transaminase 1	NS	0.311455	0.745135	0.151061	NS	0.235398	0.940362	-0.0758503	NS	0.367833	0.945723	0.0631078
FBgn0001125	FBgn0001125	CG4233	Got2	Glutamate oxaloacetate transaminase 2	NS	0.353199	0.772444	-0.138033	NS	0.343751	0.990997	-0.0611204	NS	0.646662	0.984438	-0.0309608
FBgn0001128	FBgn0001128	CG9042	Gpdh	Glycerol 3 phosphate dehydrogenase	Up in nat3fed	3.2586e-05	0.000799175	0.640075	NS	0.735675	0.996525	0.0230565	NS	0.0245852	0.463342	-0.12825
FBgn0001133	FBgn0001133	CG33133	grau	grauzone	NS	0.255895	0.697614	0.163171	NS	0.540756	0.996525	0.0483904	NS	0.232124	0.885657	0.0942758
FBgn0001134	FBgn0001134	CG7446	Grd	Glycine receptor	Not detected	.	.	.	NS	0.711716	0.996525	-0.0615807	NS	0.856694	0.9956	-0.032482
FBgn0001137	FBgn0001137	CG17610	grk	gurken	NS	0.128877	0.516429	0.308409	NS	0.926965	0.997339	-0.00719848	NS	0.371542	0.945723	-0.0600619
FBgn0001138	FBgn0001138	CG9656	grn	grain	NS	0.818531	0.966737	-0.0308285	NS	0.11505	0.780048	0.201839	NS	0.426851	0.956765	-0.096555
FBgn0001139	FBgn0001139	CG8384	gro	groucho	NS	0.729837	0.942284	-0.0496502	NS	0.819871	0.996525	0.0131156	NS	0.27605	0.907849	-0.0644018
FBgn0001142	FBgn0001142	CG2718	Gs1	Glutamine synthetase 1	NS	0.0229773	0.167597	-0.416337	NS	0.00326726	0.119637	0.165053	NS	0.625808	0.984438	-0.034657
FBgn0001145	FBgn0001145	CG1743	Gs2	Glutamine synthetase 2	NS	0.107846	0.468471	-0.321103	NS	0.140596	0.828975	0.0971207	NS	0.601687	0.984402	-0.0293354
FBgn0001147	FBgn0001147	CG2692	gsb-n	gooseberry-neuro	NS	0.866162	0.976789	0.0469226	NS	0.85929	0.996525	-0.0232471	NS	0.310157	0.930272	-0.127529
FBgn0001148	FBgn0001148	CG3388	gsb	gooseberry	NS	0.191575	0.621562	-0.319456	NS	0.394512	0.996525	0.169749	NS	0.670047	0.987223	0.0691088
FBgn0001149	FBgn0001149	CG10045	GstD1	Glutathione S transferase D1	NS	0.24042	0.681335	0.219992	NS	0.813759	0.996525	-0.014139	NS	0.358254	0.943373	-0.0583082
FBgn0001150	FBgn0001150	CG7952	gt	giant	Not detected	.	.	.	NS	0.267512	0.961227	0.211529	NS	0.538536	0.983221	-0.137533
FBgn0001168	FBgn0001168	CG6494	h	hairy	NS	0.0146059	0.120263	0.377293	NS	0.257102	0.961227	-0.087631	NS	0.173162	0.863191	0.0973821
FBgn0001169	FBgn0001169	CG5460	H	Hairless	NS	0.216999	0.655231	-0.163205	NS	0.518047	0.996525	0.0520715	NS	0.33642	0.93959	-0.0687619
FBgn0001170	FBgn0001170	CG11607	H2.0	Homeodomain protein 2.0	Down in nat3fed	0.00137844	0.0180119	-1.08903	Not detected	.	.	.	NS	0.228076	0.885657	-0.295511
FBgn0001174	FBgn0001174	CG7428	halo	halo	Not detected	.	.	.	Not detected	.	.	.	Not detected	.	.	.
FBgn0001179	FBgn0001179	CG8019	hay	haywire	NS	0.543626	0.884265	-0.0844231	NS	0.131572	0.813379	0.143185	NS	0.893423	0.997626	0.0114376
FBgn0001180	FBgn0001180	CG9786	hb	hunchback	Not detected	.	.	.	NS	0.384245	0.996525	-0.105838	NS	0.905362	0.997626	0.0141148
FBgn0001185	FBgn0001185	CG4694	her	hermaphrodite	NS	0.955597	0.995071	-0.00789048	NS	0.917388	0.997339	-0.00866845	NS	0.558119	0.983631	0.0513163
FBgn0001186	FBgn0001186	CG3001	Hex-A	Hexokinase A	NS	0.860839	0.974701	-0.0321847	NS	0.848489	0.996525	-0.0114017	NS	0.411535	0.9549	-0.0469688
FBgn0001187	FBgn0001187	CG8094	Hex-C	Hexokinase C	Not detected	.	.	.	NS	0.0598263	0.630727	-0.199587	NS	0.173388	0.863191	-0.107752
FBgn0001189	FBgn0001189	CG3095	hfw	halfway	NS	0.623144	0.913269	0.0672669	NS	0.192429	0.902674	-0.0875529	NS	0.644269	0.984438	-0.0318989
FBgn0001197	FBgn0001197	CG5499	His2Av	Histone H2A variant	NS	0.0557664	0.311953	-0.275145	NS	0.99293	0.999041	0.000573931	NS	0.400596	0.952381	0.0597384
FBgn0001202	FBgn0001202	CG10653	hk	hook	NS	0.789674	0.958961	-0.0350915	NS	0.54281	0.996525	0.0412161	NS	0.270924	0.906284	-0.071335
FBgn0001206	FBgn0001206	CG1619	Hmr	Hybrid male rescue	NS	0.452656	0.834105	0.115038	NS	0.886293	0.996525	0.0172	NS	0.1984	0.876981	0.123993
FBgn0001208	FBgn0001208	CG7399	Hn	Henna	Up in nat3fed	6.56064e-06	0.000201937	0.728069	NS	0.342305	0.990997	-0.0603776	NS	0.695515	0.988753	-0.0278564
FBgn0001215	FBgn0001215	CG9983	Hrb98DE	Heterogeneous nuclear ribonucleoprotein at 98DE	NS	0.68893	0.933646	-0.0637582	NS	0.740453	0.996525	-0.0177115	NS	0.589786	0.983631	0.0303672
FBgn0001216	FBgn0001216	CG8937	Hsc70-1	Heat shock protein cognate 1	NS	0.091634	0.426207	0.251895	NS	0.968021	0.998832	0.00214337	NS	0.036723	0.545969	-0.120112
FBgn0001217	FBgn0001217	CG7756	Hsc70-2	Heat shock protein cognate 2	NS	0.40755	0.808772	0.12149	NS	0.577345	0.996525	-0.0328922	NS	0.116136	0.775717	0.104192
FBgn0001218	FBgn0001218	CG4147	Hsc70-3	Heat shock 70-kDa protein cognate 3	NS	0.00808641	0.0752215	-0.505658	NS	0.326102	0.985025	0.0763648	NS	0.532667	0.981783	-0.0346552
FBgn0001220	FBgn0001220	CG8542	Hsc70-5	Heat shock protein cognate 5	NS	0.905056	0.985703	-0.0176419	NS	0.537452	0.996525	0.036037	NS	0.105831	0.762506	0.0889156
FBgn0001222	FBgn0001222	CG5748	Hsf	Heat shock factor	NS	0.961964	0.995071	0.00635685	NS	0.93262	0.997339	-0.00515729	NS	0.24614	0.893246	-0.0720212
FBgn0001223	FBgn0001223	CG4460	Hsp22	Heat shock protein 22	Not detected	.	.	.	Not detected	.	.	.	Not detected	.	.	.
FBgn0001224	FBgn0001224	CG4463	Hsp23	Heat shock protein 23	Down in nat3fed	3.42545e-05	0.000832158	-1.03957	NS	0.0607204	0.635229	0.17424	NS	0.484857	0.971379	0.067834
FBgn0001225	FBgn0001225	CG4183	Hsp26	Heat shock protein 26	Down in nat3fed	4.05336e-08	2.25874e-06	-1.25678	NS	0.121702	0.796819	0.175513	NS	0.934165	0.999228	0.0120317
FBgn0001226	FBgn0001226	CG4466	Hsp27	Heat shock protein 27	Down in nat3fed	0.000119626	0.00245045	-0.769564	NS	0.552847	0.996525	0.0472498	NS	0.0975296	0.752673	-0.139601
FBgn0001227	FBgn0001227	CG4167	Hsp67Ba	Heat shock gene 67Ba	Down in nat3fed	0.00328801	0.0365065	-0.445933	NS	0.801619	0.996525	-0.0350636	NS	0.897092	0.997626	0.0169655
FBgn0001228	FBgn0001228	CG4456	Hsp67Bb	Heat shock gene 67Bb	NS	0.694271	0.934734	0.149712	NS	0.854142	0.996525	0.0409536	NS	0.726078	0.989505	0.0885724
FBgn0001229	FBgn0001229	CG4190	Hsp67Bc	Heat shock gene 67Bc	Down in nat3fed	0.000419675	0.00687927	-0.776183	NS	0.383631	0.996525	0.181413	NS	0.938628	0.999228	-0.0155837
FBgn0001230	FBgn0001230	CG5436	Hsp68	Heat shock protein 68	NS	0.02543	0.179691	-0.768509	NS	0.218043	0.923797	0.122275	NS	0.70395	0.988753	0.061746
FBgn0001233	FBgn0001233	CG1242	Hsp83	Heat shock protein 83	Down in nat3fed	0.000814203	0.0118885	-0.711399	NS	0.892604	0.996525	-0.0110503	NS	0.687852	0.987833	0.0238274
FBgn0001234	FBgn0001234	CR31400	Hsromega	Heat shock RNA omega	NS	0.513306	0.866167	-0.109051	NS	0.397096	0.996525	0.0484506	NS	0.955723	0.999228	-0.00414476
FBgn0001235	FBgn0001235	CG17117	hth	homothorax	NS	0.373842	0.78789	-0.146109	NS	0.789907	0.996525	-0.0150621	NS	0.699915	0.988753	-0.0286994
FBgn0001247	FBgn0001247	CG5517	Ide	Insulin degrading metalloproteinase	NS	0.933417	0.993478	-0.0111427	NS	0.77033	0.996525	-0.0166383	NS	0.942246	0.999228	0.00424937
FBgn0001248	FBgn0001248	CG7176	Idh	Isocitrate dehydrogenase	NS	0.723541	0.941709	0.0568548	NS	0.450345	0.996525	-0.049359	NS	0.0199342	0.421784	-0.138193
FBgn0001250	FBgn0001250	CG9623	if	inflated	NS	0.0477067	0.282952	0.311075	NS	0.785727	0.996525	-0.0159137	NS	0.838772	0.994515	-0.0122928
FBgn0001253	FBgn0001253	CG32356	ImpE1	Ecdysone-inducible gene E1	Down in nat3fed	8.90156e-08	4.55063e-06	-1.29114	NS	0.656284	0.996525	0.0703193	NS	0.944107	0.999228	0.00858675
FBgn0001254	FBgn0001254	CG1934	ImpE2	Ecdysone-inducible gene E2	Down in nat3fed	0.00069021	0.0103247	-0.760077	Not detected	.	.	.	Not detected	.	.	.
FBgn0001255	FBgn0001255	CG2723	ImpE3	Ecdysone-inducible gene E3	Down in nat3fed	0.000143376	0.00284765	-0.910074	Not detected	.	.	.	Not detected	.	.	.
FBgn0001256	FBgn0001256	CG10717	ImpL1	Ecdysone-inducible gene L1	Not detected	.	.	.	Not detected	.	.	.	Not detected	.	.	.
FBgn0001257	FBgn0001257	CG15009	ImpL2	Ecdysone-inducible gene L2	NS	0.440246	0.827527	-0.120068	NS	0.258622	0.961227	-0.0883102	NS	0.773109	0.989771	-0.0259672
FBgn0001258	FBgn0001258	CG10160	ImpL3	Ecdysone-inducible gene L3	NS	0.00981106	0.0873928	-0.501863	Up in nat3hist	0.000182662	0.0149052	0.283411	NS	0.12814	0.808729	0.116004
FBgn0001259	FBgn0001259	CG16993	in	inturned	NS	0.0108325	0.0948994	-0.652264	NS	0.921339	0.997339	-0.0188781	NS	0.655611	0.985626	0.0853448
FBgn0001263	FBgn0001263	CG3504	inaD	inactivation no afterpotential D	Not detected	.	.	.	Down in nat3hist	0.000247654	0.0182031	-0.244025	Down in nat3hist	0.0001737	0.0173251	-0.231217
FBgn0001269	FBgn0001269	CG17835	inv	invected	NS	0.216257	0.654792	-0.180113	NS	0.584729	0.996525	-0.0778378	NS	0.164321	0.854298	-0.177332
FBgn0001276	FBgn0001276	CG13201	ix	intersex	NS	0.301441	0.738834	-0.183762	NS	0.256925	0.961227	-0.173762	NS	0.426049	0.956765	0.109326
FBgn0001280	FBgn0001280	CG7933	janA	janus A	NS	0.946793	0.995071	-0.00884044	NS	0.769783	0.996525	-0.0210528	NS	0.633171	0.984438	-0.0323708
FBgn0001281	FBgn0001281	CG7931	janB	janus B	NS	0.228169	0.666039	0.175941	NS	0.608006	0.996525	-0.0315479	NS	0.0551205	0.637673	0.131199
FBgn0001285	FBgn0001285	CG8579	Jon44E	Jonah 44E	Up in nat3fed	3.5059e-10	3.27162e-08	0.941139	Down in nat3hist	0.000470537	0.0301538	-0.47949	NS	0.00401171	0.166568	-0.550545
FBgn0001291	FBgn0001291	CG2275	Jra	Jun-related antigen	NS	0.599773	0.906056	-0.0824053	NS	0.15718	0.86245	0.0937813	NS	0.437508	0.959889	-0.0535731
FBgn0001296	FBgn0001296	CG12286	kar	karmoisin	NS	0.009539	0.0857489	-0.477396	NS	0.0948491	0.744678	-0.143113	NS	0.449319	0.962511	-0.0569939
FBgn0001297	FBgn0001297	CG33956	kay	kayak	NS	0.852707	0.972893	-0.0292737	NS	0.38819	0.996525	0.0484445	NS	0.678755	0.987223	-0.0255417
FBgn0001301	FBgn0001301	CG7210	kel	kelch	NS	0.960212	0.995071	-0.00863217	NS	0.739397	0.996525	0.0227321	NS	0.71794	0.989505	-0.023919
FBgn0001308	FBgn0001308	CG7765	Khc	Kinesin heavy chain	NS	0.556233	0.889674	-0.0842928	NS	0.205948	0.914327	0.0778128	NS	0.156863	0.846115	-0.0822936
FBgn0001311	FBgn0001311	CG2666	kkv	krotzkopf verkehrt	Up in nat3fed	0.0031571	0.0353535	0.451667	NS	0.570007	0.996525	-0.0800705	NS	0.0534635	0.629369	0.376188
FBgn0001313	FBgn0001313	CG17866	kl-2	male fertility factor kl2	NS	0.208223	0.640912	0.2983	NS	0.820796	0.996525	-0.021983	NS	0.156177	0.846115	0.167539
FBgn0001316	FBgn0001316	CG17046	klar	klarsicht	NS	0.557322	0.889875	-0.0880255	NS	0.706242	0.996525	0.0214604	NS	0.890298	0.997626	-0.00849908
FBgn0001319	FBgn0001319	CG10197	kn	knot	NS	0.811226	0.964471	-0.0411949	NS	0.981619	0.999	-0.00316688	NS	0.936314	0.999228	0.0106302
FBgn0001320	FBgn0001320	CG4717	kni	knirps	NS	0.532962	0.876961	-0.0997303	NS	0.934048	0.997339	-0.00853336	NS	0.125761	0.802064	-0.123909
FBgn0001321	FBgn0001321	CG6217	knk	knickkopf	NS	0.0221848	0.163967	-0.40287	NS	0.615146	0.996525	-0.0783851	NS	0.0932281	0.744954	-0.231017
FBgn0001323	FBgn0001323	CG4761	knrl	knirps-like	NS	0.439934	0.827242	0.133327	NS	0.884743	0.996525	-0.0112351	NS	0.964596	0.999228	0.00341208
FBgn0001324	FBgn0001324	CG8491	kto	kohtalo	NS	0.577555	0.898359	-0.0738046	NS	0.42557	0.996525	-0.0496866	NS	0.357549	0.943373	-0.0589104
FBgn0001325	FBgn0001325	CG3340	Kr	Kruppel	NS	0.752546	0.94833	-0.0589641	NS	0.988712	0.999041	-0.00309389	NS	0.223418	0.885657	-0.281105
FBgn0001330	FBgn0001330	CG3228	kz	kurz	NS	0.697796	0.935966	-0.0630358	NS	0.650248	0.996525	-0.0534653	NS	0.723353	0.989505	0.032563
FBgn0001341	FBgn0001341	CG6189	l(1)1Bi	lethal (1) 1Bi	NS	0.575478	0.897505	-0.0847316	NS	0.358547	0.996525	0.0937177	NS	0.401002	0.952723	0.0730415
FBgn0001404	FBgn0001404	CG9659	egh	egghead	NS	0.264673	0.706824	-0.191068	NS	0.51018	0.996525	0.0390053	NS	0.687654	0.987833	-0.0236723
FBgn0001491	FBgn0001491	CG1639	l(1)10Bb	lethal (1) 10Bb	NS	0.923087	0.991453	-0.0132058	NS	0.429478	0.996525	0.0626268	NS	0.816133	0.994311	0.0181713
FBgn0001565	FBgn0001565	CG1666	Hlc	Helicase	NS	0.0762583	0.382039	0.238746	NS	0.237885	0.945199	-0.0780488	NS	0.324562	0.935887	0.0630108
FBgn0001612	FBgn0001612	CG10988	Grip91	Gamma-tubulin ring protein 91	NS	0.283755	0.727003	-0.150501	NS	0.598978	0.996525	-0.0468476	NS	0.78964	0.991525	0.0218701
FBgn0001624	FBgn0001624	CG1725	dlg1	discs large 1	NS	0.781364	0.957691	0.0391764	NS	0.91039	0.997339	0.00645814	NS	0.469531	0.965011	-0.0454792
FBgn0001941	FBgn0001941	CG9078	ifc	infertile crescent	Up in nat3fed	0.00468822	0.0492676	0.380898	NS	0.014198	0.298596	0.150054	NS	0.631564	0.984438	-0.0283507
FBgn0001942	FBgn0001942	CG9075	eIF-4a	Eukaryotic initiation factor 4a	NS	0.936045	0.994043	0.0156464	NS	0.314195	0.978709	-0.0752676	NS	0.927201	0.999228	0.00518584
FBgn0001961	FBgn0001961	CG8978	Arpc1	Actin-related protein 2/3 complex, subunit 1	NS	0.208619	0.641965	0.18522	NS	0.207406	0.917143	0.0721555	NS	0.398083	0.952381	0.0506589
FBgn0001965	FBgn0001965	CG7793	Sos	Son of sevenless	NS	0.290913	0.731357	-0.138826	NS	0.629967	0.996525	-0.0340101	NS	0.840857	0.994515	0.0133305
FBgn0001967	FBgn0001967	CG16880	NimC3	Nimrod C3	NS	0.311856	0.745135	0.199493	Not detected	.	.	.	Not detected	.	.	.
FBgn0001970	FBgn0001970	CG7480	Pgant35A	Polypeptide N-acetylgalactosaminyltransferase 35A	NS	0.465917	0.840338	-0.105829	NS	0.690871	0.996525	-0.042536	NS	0.575841	0.983631	0.0530656
FBgn0001974	FBgn0286027	CG3688	l(2)35Bd	lethal (2) 35Bd	NS	0.381527	0.792865	0.12856	NS	0.734301	0.996525	0.0347169	NS	0.367079	0.945723	-0.0801196
FBgn0001977	FBgn0001977	CG4180	CIAPIN1	CIAPIN1 ortholog	NS	0.00761429	0.0720157	-0.387323	NS	0.354669	0.996384	0.0667674	NS	0.597923	0.984003	-0.0387619
FBgn0001978	FBgn0001978	CG3647	stc	shuttle craft	NS	0.810767	0.964471	0.0325452	NS	0.754434	0.996525	0.0194631	NS	0.235229	0.885657	0.0702408
FBgn0001981	FBgn0287768	CG3758	esg	escargot	NS	0.188985	0.617931	-0.190072	NS	0.992289	0.999041	0.00134799	NS	0.244238	0.891856	0.139188
FBgn0001983	FBgn0001983	CG4158	wor	worniu	NS	0.0195856	0.149441	-0.474899	Not detected	.	.	.	Not detected	.	.	.
FBgn0001986	FBgn0001986	CG4152	l(2)35Df	lethal (2) 35Df	NS	0.596712	0.905014	-0.0734711	NS	0.980652	0.999	-0.0018357	NS	0.570306	0.983631	0.0416384
FBgn0001987	FBgn0001987	CG3903	Gli	Gliotactin	NS	0.0846564	0.407579	-0.266888	NS	0.203347	0.91217	0.0937373	NS	0.226377	0.885657	-0.0798403
FBgn0001989	FBgn0001989	CG13240	ND-B17	NADH dehydrogenase (ubiquinone) B17 subunit	NS	0.525615	0.873009	0.0876701	NS	0.551203	0.996525	-0.0374996	NS	0.342014	0.939594	-0.0569418
FBgn0001990	FBgn0001990	CG4148	wek	weckle	NS	0.596153	0.904813	-0.0812293	NS	0.975565	0.999	0.00295292	NS	0.941098	0.999228	-0.00679498
FBgn0001991	FBgn0001991	CG4894	Ca-alpha1D	Ca[2+]-channel protein alpha[[1]] subunit D	NS	0.264683	0.706824	-0.160102	NS	0.67403	0.996525	-0.0253917	NS	0.388448	0.949799	0.0519745
FBgn0001992	FBgn0001992	CG4163	Cyp303a1	Cyp303a1	Not detected	.	.	.	Not detected	.	.	.	Not detected	.	.	.
FBgn0001994	FBgn0001994	CG7664	crp	cropped	NS	0.855159	0.97328	0.0255827	NS	0.108426	0.768689	-0.101097	NS	0.848634	0.995052	0.0119638
FBgn0001995	FBgn0001995	CG5818	mRpL4	mitochondrial ribosomal protein L4	NS	0.889879	0.984177	-0.0211952	NS	0.458069	0.996525	0.0582051	NS	0.0795971	0.716966	0.139401
FBgn0002021	FBgn0002021	CG10655	l(2)37Bb	lethal (2) 37Bb	NS	0.392993	0.800112	0.118085	NS	0.233437	0.938271	-0.0971992	NS	0.617749	0.984402	0.0339391
FBgn0002022	FBgn0002022	CG10449	Catsup	Catecholamines up	NS	0.867167	0.976789	-0.0219687	NS	0.608209	0.996525	0.0304982	NS	0.567416	0.983631	-0.0367603
FBgn0002023	FBgn0002023	CG10699	Lim3	Lim3	NS	0.691415	0.933996	-0.0610117	NS	0.567972	0.996525	0.0607164	NS	0.469067	0.964825	-0.0638297
FBgn0002031	FBgn0002031	CG10691	l(2)37Cc	lethal (2) 37Cc	NS	0.541218	0.883594	0.0808141	NS	0.615952	0.996525	-0.0300053	NS	0.118154	0.78282	0.0923189
FBgn0002036	FBgn0002036	CG10561	CG10561	-	NS	0.450443	0.83371	0.115542	NS	0.252212	0.957063	-0.0632241	NS	0.338682	0.939594	0.0557471
FBgn0002044	FBgn0002044	CG10084	swm	second mitotic wave missing	NS	0.149103	0.556275	-0.198786	NS	0.862981	0.996525	0.0109185	NS	0.831416	0.994311	-0.0129699
FBgn0002069	FBgn0002069	CG3821	Aats-asp	Aspartyl-tRNA synthetase	NS	0.461663	0.839114	-0.1194	NS	0.274812	0.967224	0.0706465	NS	0.209697	0.885128	0.0736549
FBgn0002121	FBgn0002121	CG2671	l(2)gl	lethal (2) giant larvae	NS	0.0078463	0.0732778	0.4478	NS	0.0267179	0.424562	0.130046	NS	0.950408	0.999228	0.00369876
FBgn0002174	FBgn0002174	CG5504	l(2)tid	lethal (2) tumorous imaginal discs	NS	0.650814	0.920707	0.0625746	NS	0.946756	0.997681	0.00381834	NS	0.752272	0.989505	0.0206897
FBgn0002183	FBgn0002183	CG1828	dre4	dre4	NS	0.413268	0.810548	-0.113249	NS	0.647458	0.996525	0.0314997	NS	0.101679	0.761062	0.0998606
FBgn0002283	FBgn0002283	CG4195	l(3)73Ah	lethal (3) 73Ah	NS	0.904592	0.985504	0.0164683	NS	0.424596	0.996525	0.0666453	NS	0.391303	0.949799	0.0617016
FBgn0002284	FBgn0002284	CG4097	Prosbeta6	Proteasome beta6 subunit	NS	0.922891	0.991453	0.0142472	NS	0.615807	0.996525	-0.0362461	NS	0.0947169	0.746487	-0.0960295
FBgn0002306	FBgn0002306	CG2507	sas	stranded at second	NS	0.128401	0.516327	-0.201577	NS	0.763145	0.996525	-0.0209789	NS	0.0995445	0.756663	-0.114736
FBgn0002354	FBgn0002354	CG7620	l(3)87Df	lethal (3) 87Df	NS	0.129812	0.517628	0.301787	NS	0.52348	0.996525	-0.0704943	NS	0.818841	0.994311	0.0233088
FBgn0002413	FBgn0002413	CG2048	dco	discs overgrown	NS	0.0342342	0.224624	-0.361087	NS	0.794328	0.996525	0.0156332	NS	0.563099	0.983631	-0.0335106
FBgn0002431	FBgn0002431	CG9484	hyd	hyperplastic discs	NS	0.866137	0.976789	-0.0250424	NS	0.222149	0.927875	0.0703222	NS	0.560609	0.983631	-0.0324716
FBgn0002440	FBgn0002440	CG12755	l(3)mbn	lethal (3) malignant blood neoplasm	Up in nat3fed	0.00106974	0.0147706	0.586355	Not detected	.	.	.	Not detected	.	.	.
FBgn0002441	FBgn0002441	CG5954	l(3)mbt	lethal (3) malignant brain tumor	NS	0.735574	0.943943	-0.0460587	NS	0.770062	0.996525	-0.0200016	NS	0.443701	0.96162	0.0576043
FBgn0002466	FBgn0002466	CG10522	sti	sticky	NS	0.0616808	0.331919	-0.254776	NS	0.289787	0.969608	0.136174	NS	0.873728	0.996316	0.0206489
FBgn0002521	FBgn0002521	CG17743	pho	pleiohomeotic	NS	0.996338	0.999349	0.000620221	NS	0.0411985	0.538175	0.131188	NS	0.552557	0.983631	0.0379213
FBgn0002522	FBgn0002522	CG1264	lab	labial	NS	0.402725	0.805998	0.181839	NS	0.741831	0.996525	-0.0580327	NS	0.126407	0.80407	0.262019
FBgn0002524	FBgn0002524	CG4162	lace	lace	NS	0.00610467	0.0602676	0.419435	NS	0.449355	0.996525	0.053926	NS	0.0759774	0.70705	-0.115694
FBgn0002525	FBgn0002525	CG6944	Lam	Lamin	NS	0.119385	0.49652	-0.232442	NS	0.397187	0.996525	0.0527444	NS	0.994339	0.999472	0.000442541
FBgn0002526	FBgn0002526	CG10236	LanA	Laminin A	NS	0.982546	0.996515	-0.00350012	NS	0.00912222	0.230571	0.178587	NS	0.639273	0.984438	0.032509
FBgn0002531	FBgn0002531	CG11650	Lcp1	Larval cuticle protein 1	NS	0.124606	0.507664	0.464026	Not detected	.	.	.	NS	0.134304	0.819475	-1.20123
FBgn0002533	FBgn0002533	CG8697	Lcp2	Larval cuticle protein 2	NS	0.00936242	0.0846144	0.746523	Not detected	.	.	.	Not detected	.	.	.
FBgn0002534	FBgn0002534	CG2043	Lcp3	Larval cuticle protein 3	Down in nat3fed	7.93068e-16	1.90304e-13	-3.1227	Not detected	.	.	.	Not detected	.	.	.
FBgn0002535	FBgn0002535	CG2044	Lcp4	Larval cuticle protein 4	NS	0.0142827	0.118348	-0.556728	Not detected	.	.	.	Not detected	.	.	.
FBgn0002542	FBgn0002542	CG2684	lds	lodestar	NS	0.706513	0.938028	-0.0502705	NS	0.609541	0.996525	0.0467271	NS	0.524237	0.978726	0.0557394
FBgn0002543	FBgn0002543	CG5481	robo2	roundabout 2	NS	0.161794	0.576681	-0.196721	NS	0.0248552	0.412232	0.209657	NS	0.276907	0.907849	-0.0989272
FBgn0002552	FBgn0002552	CG11770	lin	lines	NS	0.255817	0.697564	-0.15793	NS	0.829605	0.996525	-0.0166393	NS	0.632696	0.984438	0.0363639
FBgn0002561	FBgn0002561	CG3839	l(1)sc	lethal of scute	Not detected	.	.	.	Not detected	.	.	.	Not detected	.	.	.
FBgn0002562	FBgn0002562	CG2559	Lsp1alpha	Larval serum protein 1 alpha	NS	0.320472	0.750019	0.311752	Not detected	.	.	.	Not detected	.	.	.
FBgn0002563	FBgn0002563	CG4178	Lsp1beta	Larval serum protein 1 beta	NS	0.0505797	0.292869	0.691309	Up in nat3hist	1.66016e-06	0.00029029	1.19972	Not detected	.	.	.
FBgn0002564	FBgn0002564	CG6821	Lsp1gamma	Larval serum protein 1 gamma	Down in nat3fed	3.06406e-08	1.76854e-06	-1.70505	Not detected	.	.	.	Not detected	.	.	.
FBgn0002565	FBgn0002565	CG6806	Lsp2	Larval serum protein 2	NS	0.00606994	0.0600256	-0.717411	Up in nat3hist	6.55049e-10	3.64446e-07	1.89903	Down in nat3hist	1.19077e-11	9.62457e-09	-1.50815
FBgn0002566	FBgn0002566	CG18028	lt	light	NS	0.301297	0.738834	0.1368	NS	0.573494	0.996525	0.0337968	NS	0.711009	0.989319	0.0221763
FBgn0002567	FBgn0002567	CG8024	ltd	lightoid	NS	0.0230815	0.168149	-0.332524	NS	0.253738	0.959158	0.0706865	NS	0.114745	0.775609	-0.102584
FBgn0002569	FBgn0002569	CG8694	Mal-A2	Maltase A2	NS	0.120989	0.499857	0.636579	NS	0.324292	0.984493	-0.0796931	NS	0.610451	0.984402	0.0320923
FBgn0002570	FBgn0002570	CG8696	Mal-A1	Maltase A1	Up in nat3fed	2.44033e-06	8.53971e-05	1.43557	NS	0.281019	0.969608	-0.113526	NS	0.00340533	0.152476	0.177882
FBgn0002571	FBgn0002571	CG8695	Mal-A3	Maltase A3	NS	0.997247	0.999349	0.00128387	Down in nat3hist	2.13205e-05	0.00241632	-0.336899	NS	0.262501	0.906036	0.0979348
FBgn0002573	FBgn0002573	CG32120	sens	senseless	NS	0.265634	0.707757	0.287233	NS	0.226303	0.931274	-0.223238	NS	0.343687	0.939965	-0.20108
FBgn0002576	FBgn0002576	CG1689	lz	lozenge	NS	0.745699	0.947066	-0.0679699	NS	0.124485	0.803077	-0.271901	NS	0.65055	0.984438	0.0599593
FBgn0002577	FBgn0002577	CG9369	m	miniature	NS	0.0709369	0.363908	-0.712297	Not detected	.	.	.	Not detected	.	.	.
FBgn0002578	FBgn0002578	CG8342	Kaz-m1	Kazal-type protease inhibitor m1	NS	0.223757	0.662288	0.238961	NS	0.801287	0.996525	-0.0292294	NS	0.765964	0.989505	-0.0285086
FBgn0002579	FBgn0002579	CG7622	RpL36	Ribosomal protein L36	NS	0.851772	0.972893	0.0332178	NS	0.125909	0.80624	-0.0971878	NS	0.873048	0.9962	0.0091421
FBgn0002590	FBgn0002590	CG8922	RpS5a	Ribosomal protein S5a	NS	0.971205	0.995591	0.00658494	NS	0.125065	0.804043	-0.106471	NS	0.66358	0.987223	0.0240733
FBgn0002592	FBgn0002592	CG6104	E(spl)m2-BFM	Enhancer of split m2, Bearded family member	NS	0.0965689	0.439759	-0.255952	NS	0.908001	0.997168	0.0296006	NS	0.691224	0.988753	-0.0989192
FBgn0002593	FBgn0002593	CG4087	RpLP1	Ribosomal protein LP1	NS	0.907852	0.986919	-0.0211253	NS	0.226917	0.931274	-0.0838266	NS	0.708309	0.989319	0.0206989
FBgn0002607	FBgn0285950	CG2746	RpL19	Ribosomal protein L19	NS	0.944012	0.994927	0.0128187	NS	0.509116	0.996525	-0.0457649	NS	0.986775	0.999421	0.000927011
FBgn0002609	FBgn0002609	CG8346	E(spl)m3-HLH	Enhancer of split m3, helix-loop-helix	NS	0.0953324	0.435985	-0.300893	NS	0.148931	0.848264	0.306241	NS	0.0385676	0.553397	0.408513
FBgn0002622	FBgn0002622	CG6779	RpS3	Ribosomal protein S3	NS	0.966018	0.995071	-0.00783069	NS	0.160372	0.866491	-0.0912541	NS	0.609364	0.984402	0.0283308
FBgn0002626	FBgn0002626	CG7939	RpL32	Ribosomal protein L32	NS	0.973515	0.995661	0.0056196	NS	0.335046	0.988467	-0.0617653	NS	0.526209	0.979843	0.0349287
FBgn0002629	FBgn0002629	CG6099	E(spl)m4-BFM	Enhancer of split m4, Bearded family member	NS	0.561836	0.892566	-0.101876	Not detected	.	.	.	Not detected	.	.	.
FBgn0002631	FBgn0002631	CG6096	E(spl)m5-HLH	Enhancer of split m5, helix-loop-helix	Not detected	.	.	.	Not detected	.	.	.	Not detected	.	.	.
FBgn0002632	FBgn0002632	CG8354	E(spl)m6-BFM	Enhancer of split m6, Bearded family member	NS	0.654518	0.920707	0.113796	Not detected	.	.	.	Not detected	.	.	.
FBgn0002633	FBgn0002633	CG8361	E(spl)m7-HLH	Enhancer of split m7, helix-loop-helix	NS	0.100265	0.449281	-0.288098	Not detected	.	.	.	Not detected	.	.	.
FBgn0002638	FBgn0002638	CG10480	Rcc1	Regulator of chromosome condensation 1 ortholog (H. sapiens)	NS	0.501256	0.859431	-0.0910665	NS	0.895815	0.996525	0.0103702	NS	0.451231	0.962511	0.052099
FBgn0002641	FBgn0002641	CG1692	mal	maroon-like	NS	0.0654892	0.344992	0.281153	NS	0.365835	0.996525	-0.0777813	NS	0.302389	0.926358	0.0858734
FBgn0002643	FBgn0002643	CG8118	mam	mastermind	NS	0.0274982	0.191149	-0.324719	NS	0.280169	0.969608	-0.0686083	NS	0.482284	0.970702	0.0479413
FBgn0002645	FBgn0002645	CG1483	Map205	Microtubule-associated protein 205	NS	0.235444	0.676328	0.195124	NS	0.0271037	0.426413	0.205323	NS	0.0908812	0.743484	-0.112259
FBgn0002673	FBgn0002673	CG4965	twe	twine	NS	0.612452	0.910095	0.074116	NS	0.558235	0.996525	-0.0484062	NS	0.113343	0.775609	0.130808
FBgn0002707	FBgn0002707	CG3697	mei-9	meiotic 9	NS	0.456481	0.835278	0.126378	NS	0.100708	0.754217	-0.195318	NS	0.209088	0.885128	0.147085
FBgn0002709	FBgn0002709	CG8923	mei-218	meiotic 218	NS	0.0277198	0.191747	0.766074	Not detected	.	.	.	Not detected	.	.	.
FBgn0002715	FBgn0002715	CG5303	mei-S332	meiotic from via Salaria 332	NS	0.824111	0.968549	0.0330451	NS	0.930292	0.997339	-0.00657293	NS	0.767868	0.989505	0.0255448
FBgn0002716	FBgn0002716	CG7753	mei-W68	meiotic W68	NS	0.434166	0.825016	-0.18778	NS	0.533172	0.996525	-0.180178	NS	0.515669	0.975402	-0.132237
FBgn0002719	FBgn0002719	CG10120	Men	Malic enzyme	Up in nat3fed	7.5785e-08	3.96036e-06	0.81257	NS	0.867361	0.996525	-0.011357	Down in nat3hist	0.000382249	0.0324083	-0.254364
FBgn0002723	FBgn0002723	CG1705	Met	Methoprene-tolerant	NS	0.419048	0.815895	0.11297	NS	0.99081	0.999041	-0.000822129	NS	0.327481	0.93728	-0.0664266
FBgn0002732	FBgn0002732	CG8337	E(spl)malpha-BFM	Enhancer of split malpha, Bearded family member	NS	0.00705887	0.067809	-0.386335	Not detected	.	.	.	Not detected	.	.	.
FBgn0002733	FBgn0002733	CG14548	E(spl)mbeta-HLH	Enhancer of split mbeta, helix-loop-helix	NS	0.0498995	0.290598	-0.292234	NS	0.424499	0.996525	-0.128484	NS	0.9681	0.999421	0.00503764
FBgn0002734	FBgn0002734	CG8328	E(spl)mdelta-HLH	Enhancer of split mdelta, helix-loop-helix	NS	0.00515191	0.053137	-0.509242	Not detected	.	.	.	Not detected	.	.	.
FBgn0002735	FBgn0002735	CG8333	E(spl)mgamma-HLH	Enhancer of split mgamma, helix-loop-helix	NS	0.00643173	0.0626158	-0.503677	Not detected	.	.	.	Not detected	.	.	.
FBgn0002736	FBgn0002736	CG9401	mago	mago nashi	NS	0.0487401	0.286499	-0.277963	NS	0.220268	0.927039	0.100135	NS	0.102826	0.761062	-0.123443
FBgn0002772	FBgn0002772	CG5596	Mlc1	Myosin alkali light chain 1	Up in nat3fed	0.00356068	0.0391276	0.788242	NS	0.399404	0.996525	0.0515093	NS	0.0716312	0.691211	-0.117463
FBgn0002773	FBgn0002773	CG2184	Mlc2	Myosin light chain 2	Up in nat3fed	0.000773853	0.0114022	1.05827	NS	0.043773	0.552922	0.150591	NS	0.109281	0.768958	-0.117903
FBgn0002774	FBgn0002774	CG11680	mle	maleless	NS	0.974896	0.996011	-0.00413349	NS	0.981113	0.999	0.00144388	NS	0.637199	0.984438	0.0305863
FBgn0002775	FBgn0002775	CG8631	msl-3	male-specific lethal 3	NS	0.80347	0.962451	-0.0342759	NS	0.661905	0.996525	0.0368544	NS	0.876432	0.996485	-0.0126589
FBgn0002778	FBgn0002778	CG3297	mnd	minidiscs	Down in nat3fed	1.25854e-05	0.000358302	-0.885567	NS	0.418341	0.996525	0.0637163	NS	0.532788	0.981783	-0.0443941
FBgn0002780	FBgn0002780	CG2050	mod	modulo	NS	0.146779	0.551912	-0.208338	NS	0.378761	0.996525	0.0563159	NS	0.529081	0.981161	0.0368189
FBgn0002781	FBgn0002781	CG32491	mod(mdg4)	modifier of mdg4	NS	0.427594	0.820438	-0.110787	NS	0.76177	0.996525	-0.0185584	NS	0.953817	0.999228	-0.00377543
FBgn0002783	FBgn0002783	CG18740	mor	moira	NS	0.32986	0.7579	-0.134737	NS	0.994608	0.999041	-0.000435191	NS	0.959336	0.999228	0.00308412
FBgn0002787	FBgn0002787	CG3416	Rpn8	Regulatory particle non-ATPase 8	NS	0.508779	0.86352	-0.101535	NS	0.869079	0.996525	0.00943273	NS	0.109697	0.769258	-0.0920713
FBgn0002789	FBgn0002789	CG4696	Mp20	Muscle protein 20	NS	0.0056402	0.0568761	0.645609	NS	0.662749	0.996525	-0.0298522	NS	0.817683	0.994311	0.0177619
FBgn0002791	FBgn0002791	CG3060	mr	morula	NS	0.47297	0.844011	-0.0993612	NS	0.312589	0.978709	0.0811096	NS	0.068915	0.680311	-0.161676
FBgn0002838	FBgn0002838	CG14251	ms(3)K81	male sterile (3) K81	NS	0.970467	0.995591	-0.00845002	NS	0.946808	0.997681	0.0106003	NS	0.254841	0.900521	0.238036
FBgn0002842	FBgn0002842	CG11308	sa	spermatocyte arrest	NS	0.23221	0.671387	0.21516	NS	0.5801	0.996525	-0.0789079	NS	0.14035	0.828836	-0.256296
FBgn0002855	FBgn0002855	CG8982	Acp26Aa	Accessory gland protein 26Aa	Not detected	.	.	.	NS	0.0408514	0.535928	-0.128902	NS	0.058594	0.652336	-0.115638
FBgn0002856	FBgn0002856	CG9024	Acp26Ab	Accessory gland protein 26Ab	Not detected	.	.	.	NS	0.0870805	0.721655	-0.12513	NS	0.461439	0.964722	0.0561311
FBgn0002862	FBgn0002862	CG17956	Mst87F	Male-specific RNA 87F	NS	0.35984	0.77661	0.133109	NS	0.505404	0.996525	-0.0358574	NS	0.124155	0.795587	0.105678
FBgn0002863	FBgn0002863	CG17924	Acp95EF	Accessory gland protein 95EF	NS	0.994791	0.998752	0.0018639	NS	0.34685	0.992797	-0.0835921	NS	0.000686578	0.0500766	-0.212364
FBgn0002865	FBgn0002865	CG11719	Mst98Ca	Male-specific RNA 98Ca	NS	0.409583	0.808848	0.127199	NS	0.633574	0.996525	-0.0277506	NS	0.0861642	0.733549	0.114167
FBgn0002868	FBgn0002868	CG9470	MtnA	Metallothionein A	Up in nat3fed	2.35342e-05	0.000606746	0.706609	Up in nat3hist	1.44051e-05	0.00181771	0.420798	NS	0.416168	0.956765	0.0545678
FBgn0002869	FBgn0002869	CG4312	MtnB	Metallothionein B	NS	0.324024	0.752641	-0.277114	Not detected	.	.	.	NS	0.951142	0.999228	-0.0171678
FBgn0002872	FBgn0002872	CG1960	mu2	mutator 2	NS	0.446263	0.830926	-0.107982	NS	0.869249	0.996525	0.0178111	NS	0.824961	0.994311	-0.0249961
FBgn0002873	FBgn0002873	CG12047	mud	mushroom body defect	NS	0.540192	0.883268	-0.0919862	NS	0.0441475	0.554373	0.134706	NS	0.408627	0.954422	0.055888
FBgn0002878	FBgn0002878	CG11156	mus101	mutagen-sensitive 101	NS	0.487669	0.852768	-0.100299	NS	0.642956	0.996525	-0.0481194	NS	0.996231	0.999515	0.00045823
FBgn0002887	FBgn0002887	CG10890	mus201	mutagen-sensitive 201	NS	0.692882	0.933996	0.0575862	NS	0.711476	0.996525	0.0409913	NS	0.950891	0.999228	-0.00473524
FBgn0002891	FBgn0002891	CG1925	mus205	mutagen-sensitive 205	NS	0.00749423	0.0712578	0.403735	NS	0.113139	0.77546	-0.170214	NS	0.492997	0.97282	0.0560576
FBgn0002899	FBgn0002899	CG7972	mus301	mutagen-sensitive 301	NS	0.969368	0.995591	-0.00697986	NS	0.764408	0.996525	0.0582345	NS	0.818377	0.994311	-0.0397899
FBgn0002901	FBgn0002901	CG7347	mus304	mutagen-sensitive 304	NS	0.370186	0.785679	0.130575	NS	0.495542	0.996525	0.0868111	NS	0.682185	0.987223	-0.0510272
FBgn0002905	FBgn0002905	CG6019	mus308	mutagen-sensitive 308	NS	0.376484	0.788987	0.125072	NS	0.240271	0.94807	0.119667	NS	0.237203	0.885657	-0.104775
FBgn0002906	FBgn0002906	CG6920	Blm	Bloom syndrome helicase ortholog	NS	0.287629	0.728595	0.152622	NS	0.765012	0.996525	-0.023651	NS	0.848885	0.99525	0.0173406
FBgn0002909	FBgn0002909	CG8601	mus312	mutagen-sensitive 312	Not detected	.	.	.	Not detected	.	.	.	Not detected	.	.	.
FBgn0002914	FBgn0002914	CG9045	Myb	Myb oncogene-like	NS	0.767207	0.953172	-0.0400824	NS	0.778264	0.996525	-0.0164928	NS	0.0637029	0.662948	0.109465
FBgn0002917	FBgn0002917	CG1517	na	narrow abdomen	NS	0.44711	0.831692	-0.118086	NS	0.687408	0.996525	0.0342481	NS	0.558539	0.983631	-0.0450513
FBgn0002921	FBgn0002921	CG5670	Atpalpha	Na pump alpha subunit	NS	0.748864	0.947984	0.0565887	NS	0.694089	0.996525	0.0323435	NS	0.105208	0.761062	-0.0999819
FBgn0002922	FBgn0002922	CG10250	nau	nautilus	Not detected	.	.	.	NS	0.234151	0.938753	-0.258132	NS	0.949357	0.999228	-0.0119881
FBgn0002924	FBgn0002924	CG7831	ncd	non-claret disjunctional	NS	0.0663149	0.34701	-0.254417	NS	0.0975788	0.752049	0.223086	NS	0.142164	0.833221	-0.183161
FBgn0002926	FBgn0002926	CG10129	ndl	nudel	Not detected	.	.	.	Not detected	.	.	.	Not detected	.	.	.
FBgn0002930	FBgn0002930	CG1857	nec	necrotic	NS	0.0436443	0.26672	0.442407	NS	0.0900321	0.72672	0.11379	NS	0.999907	0.999978	-8.36668e-06
FBgn0002931	FBgn0002931	CG11450	net	net	NS	0.839427	0.97049	-0.0400998	NS	0.127846	0.809337	0.148585	NS	0.118558	0.784176	0.16003
FBgn0002932	FBgn0002932	CG11988	neur	neuralized	NS	0.804673	0.962997	-0.0328477	NS	0.170937	0.879198	0.115925	NS	0.99288	0.999472	0.000700201
FBgn0002933	FBgn0002933	CG10781	ng1	new glue 1	Up in nat3fed	0.00122439	0.0164121	2.22568	Not detected	.	.	.	Not detected	.	.	.
FBgn0002936	FBgn0002936	CG3966	ninaA	neither inactivation nor afterpotential A	Not detected	.	.	.	NS	0.402385	0.996525	-0.0679878	NS	0.0111506	0.309514	-0.192524
FBgn0002937	FBgn0002937	CG9347	ninaB	neither inactivation nor afterpotential B	Not detected	.	.	.	NS	0.969225	0.998832	-0.00305363	NS	0.826841	0.994311	0.0164935
FBgn0002938	FBgn0002938	CG5125	ninaC	neither inactivation nor afterpotential C	NS	0.0150495	0.122883	0.566153	NS	0.167675	0.872298	-0.0859774	NS	0.557022	0.983631	-0.0322675
FBgn0002939	FBgn0002939	CG31783	ninaD	neither inactivation nor afterpotential D	NS	0.0109835	0.0957328	1.28683	NS	0.430126	0.996525	-0.120388	NS	0.611867	0.984402	0.118897
FBgn0002940	FBgn0002940	CG4550	ninaE	neither inactivation nor afterpotential E	NS	0.318302	0.748856	-0.520492	NS	0.472269	0.996525	-0.0757617	NS	0.45046	0.962511	-0.0476355
FBgn0002941	FBgn0002941	CG6534	slou	slouch	NS	0.320175	0.74975	0.248931	NS	0.940774	0.997473	0.0172317	NS	0.981835	0.999421	-0.00474339
FBgn0002945	FBgn0002945	CG11614	nkd	naked cuticle	NS	0.075068	0.378171	-0.23583	NS	0.981869	0.999	0.00177216	NS	0.513865	0.975384	0.0464597
FBgn0002948	FBgn0002948	CG1763	nod	no distributive disjunction	NS	0.744546	0.946652	-0.0586859	NS	0.408649	0.996525	0.121176	NS	0.96771	0.999421	0.00481077
FBgn0002962	FBgn0002962	CG5637	nos	nanos	NS	0.914694	0.989782	0.0351685	NS	0.418891	0.996525	0.226812	NS	0.27579	0.907849	-0.285056
FBgn0002973	FBgn0002973	CG3779	numb	numb	NS	0.0506765	0.293091	-0.287775	NS	0.126455	0.806573	0.0899542	NS	0.558585	0.983631	-0.0345757
FBgn0002985	FBgn0002985	CG3851	odd	odd skipped	NS	0.611632	0.909782	0.0815958	NS	0.842849	0.996525	0.0233395	NS	0.349064	0.940655	0.0874202
FBgn0002989	FBgn0002989	CG3736	okr	okra	NS	0.455239	0.834432	0.12227	NS	0.558265	0.996525	-0.080585	NS	0.909278	0.997626	-0.0126601
FBgn0003002	FBgn0003002	CG1133	opa	odd paired	NS	0.316986	0.747367	-0.169728	NS	0.60582	0.996525	-0.0993237	NS	0.226726	0.885657	-0.223111
FBgn0003008	FBgn0003008	CG3029	or	orange	NS	0.321196	0.750671	-0.141181	NS	0.331401	0.986995	-0.097768	NS	0.658647	0.986494	0.0426514
FBgn0003009	FBgn0003009	CG3134	ord	orientation disruptor	NS	0.756849	0.94931	0.0467522	NS	0.800925	0.996525	-0.0237283	NS	0.371799	0.945723	-0.0902007
FBgn0003011	FBgn0003011	CG7411	ort	ora transientless	Not detected	.	.	.	NS	0.909269	0.997339	-0.0164967	NS	0.787065	0.991525	-0.0376708
FBgn0003015	FBgn0003015	CG10901	osk	oskar	Not detected	.	.	.	Not detected	.	.	.	Not detected	.	.	.
FBgn0003016	FBgn0003016	CG3479	osp	outspread	NS	0.836613	0.969499	0.0295919	NS	0.500737	0.996525	0.0412705	NS	0.655663	0.985626	-0.0320034
FBgn0003023	FBgn0003023	CG12743	otu	ovarian tumor	Not detected	.	.	.	NS	0.980963	0.999	0.00587109	NS	0.767551	0.989505	0.0796281
FBgn0003028	FBgn0003028	CG6824	ovo	ovo	NS	0.106139	0.464453	-0.230841	NS	0.516572	0.996525	-0.0555176	NS	0.15987	0.851822	-0.139612
FBgn0003034	FBgn0003034	CG17673	SP	Sex Peptide	Not detected	.	.	.	NS	0.00158777	0.0711881	-0.214683	NS	0.000821832	0.055355	-0.209508
FBgn0003041	FBgn0003041	CG8114	pbl	pebble	NS	0.943663	0.994927	-0.00972119	NS	0.660758	0.996525	0.0336533	NS	0.551954	0.983631	-0.0437862
FBgn0003042	FBgn0003042	CG32443	Pc	Polycomb	NS	0.4417	0.828699	-0.123998	NS	0.5561	0.996525	0.0568677	NS	0.82886	0.994311	-0.0206614
FBgn0003044	FBgn0003044	CG5109	Pcl	Polycomblike	NS	0.932781	0.993266	-0.0110896	NS	0.899702	0.997039	-0.0100001	NS	0.730896	0.989505	0.0245525
FBgn0003046	FBgn0003046	CG3440	Pcp	Pupal cuticle protein	Down in nat3fed	0.0012945	0.0171597	-0.627688	Not detected	.	.	.	Not detected	.	.	.
FBgn0003048	FBgn0003048	CG3443	pcx	pecanex	NS	0.152855	0.561296	-0.20354	NS	0.712082	0.996525	0.0257241	NS	0.179891	0.867649	-0.0904059
FBgn0003053	FBgn0003053	CG12212	peb	pebbled	NS	0.308504	0.743048	-0.146404	NS	0.0081308	0.218027	-0.173675	NS	0.12919	0.810293	0.0946434
FBgn0003057	FBgn0003057	CG10598	CG10598	-	Not detected	.	.	.	Not detected	.	.	.	Not detected	.	.	.
FBgn0003060	FBgn0003060	CG9757	CG9757	-	Up in nat3fed	5.21194e-10	4.67801e-08	2.08877	Not detected	.	.	.	Not detected	.	.	.
FBgn0003062	FBgn0003062	CG9888	Fib	Fibrillarin	NS	0.280475	0.722924	-0.146757	NS	0.927795	0.997339	0.00765627	NS	0.706445	0.988753	-0.0278152
FBgn0003065	FBgn0003065	CG2150	CG2150	-	Not detected	.	.	.	Not detected	.	.	.	Not detected	.	.	.
FBgn0003067	FBgn0003067	CG17725	Pepck	Phosphoenolpyruvate carboxykinase	Not detected	.	.	.	Not detected	.	.	.	Not detected	.	.	.
FBgn0003068	FBgn0003068	CG2647	per	period	NS	0.685195	0.932683	-0.121285	Up in nat3hist	0.000535279	0.033216	0.266073	Up in nat3hist	6.56883e-14	7.96405e-11	0.535067
FBgn0003071	FBgn0003071	CG4001	Pfk	Phosphofructokinase	NS	0.136679	0.53144	0.211032	NS	0.525423	0.996525	0.0387804	NS	0.820774	0.994311	-0.0130392
FBgn0003074	FBgn0003074	CG8251	Pgi	Phosphoglucose isomerase	NS	0.107962	0.468766	0.255518	NS	0.321563	0.982553	-0.0649322	NS	0.781385	0.990538	0.016249
FBgn0003076	FBgn0003076	CG5165	Pgm	phosphoglucose mutase	Up in nat3fed	0.000515123	0.00811905	0.571983	NS	0.00490009	0.158251	-0.174026	NS	0.85272	0.9956	-0.0121664
FBgn0003079	FBgn0003079	CG2845	phl	pole hole	NS	0.603431	0.907246	-0.0718522	NS	0.211224	0.91842	-0.095786	NS	0.462814	0.964722	-0.0569037
FBgn0003082	FBgn0003082	CG11205	phr	photorepair	NS	0.699456	0.936095	0.067464	NS	0.216309	0.921447	-0.178066	NS	0.14992	0.842438	0.203004
FBgn0003086	FBgn0003086	CG10790	Pig1	Pre-intermoult gene 1	Up in nat3fed	3.82915e-07	1.70542e-05	0.803502	Not detected	.	.	.	Not detected	.	.	.
FBgn0003087	FBgn0003087	CG5052	pim	pimples	NS	0.485161	0.852312	-0.105861	NS	0.451192	0.996525	0.087038	NS	0.371211	0.945723	0.117296
FBgn0003089	FBgn0003089	CG9614	pip	pipe	NS	0.965602	0.995071	-0.00742826	NS	0.543013	0.996525	-0.146258	Not detected	.	.	.
FBgn0003090	FBgn0003090	CG11084	pk	prickle	NS	0.0836933	0.405132	-0.232064	NS	0.813778	0.996525	0.025195	NS	0.123779	0.794505	-0.139346
FBgn0003091	FBgn0003091	CG6622	Pkc53E	Protein C kinase 53E	NS	0.224887	0.662775	0.258057	NS	0.43784	0.996525	-0.0521862	NS	0.416577	0.956765	-0.0515819
FBgn0003093	FBgn0003093	CG1954	Pkc98E	Protein C kinase 98E	NS	0.989906	0.998424	0.00168386	NS	0.707938	0.996525	0.0221539	NS	0.505323	0.974239	-0.0403693
FBgn0003114	FBgn0003114	CG9183	plu	plutonium	Not detected	.	.	.	Not detected	.	.	.	Not detected	.	.	.
FBgn0003116	FBgn0003116	CG3461	pn	prune	NS	0.275643	0.718788	0.191342	NS	0.657092	0.996525	0.0355883	NS	0.161527	0.852257	-0.128612
FBgn0003117	FBgn0003117	CG3978	pnr	pannier	NS	0.0237783	0.171735	-0.368448	NS	0.201811	0.9117	0.195444	NS	0.679154	0.987223	0.0675307
FBgn0003118	FBgn0003118	CG17077	pnt	pointed	NS	0.133054	0.523752	0.20911	NS	0.0172569	0.332667	0.180031	NS	0.815386	0.994311	0.0179683
FBgn0003124	FBgn0003124	CG12306	polo	polo	NS	0.424073	0.81797	-0.111911	NS	0.418109	0.996525	-0.0534745	NS	0.403546	0.953022	0.0573303
FBgn0003129	FBgn0003129	CG9610	Poxm	Pox meso	NS	0.273958	0.716954	-0.261757	NS	0.697299	0.996525	-0.0440461	NS	0.152829	0.842491	0.153521
FBgn0003130	FBgn0003130	CG8246	Poxn	Pox neuro	NS	0.20421	0.636174	-0.323811	Not detected	.	.	.	Not detected	.	.	.
FBgn0003132	FBgn0003132	CG9156	Pp1-13C	Protein phosphatase 1 at 13C	NS	0.753902	0.94833	-0.0483451	NS	0.325023	0.984493	0.0700185	NS	0.031674	0.511338	0.159618
FBgn0003134	FBgn0003134	CG6593	Pp1alpha-96A	Protein phosphatase 1alpha at 96A	NS	0.884298	0.982256	0.0194967	NS	0.590534	0.996525	-0.0323354	NS	0.00524985	0.196448	-0.162647
FBgn0003137	FBgn0003137	CG33103	Ppn	Papilin	NS	0.0513516	0.294352	-0.386113	Up in nat3hist	0.000633765	0.0374748	0.236365	NS	0.897879	0.997626	0.0105148
FBgn0003139	FBgn0003139	CG12217	PpV	Protein phosphatase V	NS	0.447922	0.832579	-0.100569	NS	0.578746	0.996525	0.0407138	NS	0.227431	0.885657	0.0835064
FBgn0003140	FBgn0003140	CG10930	PpY-55A	Protein phosphatase Y at 55A	NS	0.124048	0.506093	0.286529	NS	0.918551	0.997339	-0.00985089	NS	0.445678	0.962089	0.0857111
FBgn0003141	FBgn0003141	CG16784	pr	purple	NS	0.0381279	0.242197	-0.291757	NS	0.0146035	0.302961	-0.168333	NS	0.556338	0.983631	0.0475535
FBgn0003145	FBgn0003145	CG6716	prd	paired	NS	0.588474	0.901879	0.10915	NS	0.520587	0.996525	-0.0510203	NS	0.104955	0.761062	0.117971
FBgn0003149	FBgn0003149	CG5939	Prm	Paramyosin	Up in nat3fed	0.00226379	0.0270504	0.694316	NS	0.464807	0.996525	0.0489916	NS	0.184087	0.868725	-0.0972703
FBgn0003159	FBgn0003159	CG2841	ptr	proximal to raf	NS	0.0507523	0.293311	-0.285816	NS	0.485976	0.996525	-0.0390814	NS	0.821047	0.994311	-0.0130395
FBgn0003162	FBgn0003162	CG9441	Pu	Punch	Down in nat3fed	5.81562e-09	3.9526e-07	-1.10312	NS	0.0184785	0.344783	0.157315	NS	0.305038	0.926358	-0.0624858
FBgn0003165	FBgn0003165	CG9755	pum	pumilio	NS	0.642495	0.918001	-0.0695355	NS	0.492172	0.996525	0.0389412	NS	0.943425	0.999228	-0.00450612
FBgn0003169	FBgn0003169	CG7904	put	punt	NS	0.423093	0.817271	-0.108954	NS	0.283685	0.969608	0.06576	NS	0.659973	0.986975	0.027634
FBgn0003174	FBgn0003174	CG11101	pwn	pawn	NS	0.323181	0.751427	0.161028	NS	0.697923	0.996525	-0.0661046	NS	0.132739	0.817054	0.278771
FBgn0003175	FBgn0003175	CG4444	px	plexus	NS	0.949037	0.995071	-0.0087728	NS	0.309692	0.975741	-0.060603	NS	0.431252	0.958901	-0.0469828
FBgn0003187	FBgn0003187	CG6433	qua	quail	NS	0.44414	0.829974	0.107226	NS	0.738638	0.996525	0.0196533	NS	0.152392	0.842491	0.10281
FBgn0003189	FBgn0003189	CG18572	r	rudimentary	NS	0.419493	0.815895	0.108128	NS	0.287712	0.969608	0.0717052	NS	0.198164	0.876981	0.0829684
FBgn0003204	FBgn0003204	CG1799	ras	raspberry	Down in nat3fed	1.11067e-05	0.000321658	-0.6937	NS	0.851047	0.996525	-0.0114963	NS	0.407712	0.954422	0.0506157
FBgn0003205	FBgn0003205	CG9375	Ras85D	Ras oncogene at 85D	NS	0.801249	0.962234	-0.0362358	NS	0.613316	0.996525	0.031351	NS	0.370992	0.945723	-0.0541305
FBgn0003206	FBgn0003206	CG1167	Ras64B	Ras oncogene at 64B	NS	0.506672	0.86268	0.0917607	NS	0.407329	0.996525	0.0497329	NS	0.27763	0.907886	0.0765264
FBgn0003209	FBgn0003209	CG12437	raw	raw	NS	0.00609686	0.0602411	-0.582949	NS	0.051505	0.592501	0.138548	NS	0.537882	0.982837	-0.0411171
FBgn0003210	FBgn0003210	CG11427	rb	ruby	NS	0.662649	0.922857	-0.057668	NS	0.803145	0.996525	0.015244	NS	0.825279	0.994311	-0.0130831
FBgn0003218	FBgn0003218	CG11111	rdgB	retinal degeneration B	NS	0.297612	0.736134	0.13605	NS	0.574181	0.996525	-0.0323501	NS	0.330367	0.93728	-0.0578199
FBgn0003227	FBgn0003227	CG31293	rec	recombination-defective	NS	0.965184	0.995071	0.00862204	NS	0.434673	0.996525	0.170437	NS	0.64532	0.984438	0.09813
FBgn0003231	FBgn0003231	CG10360	ref(2)P	refractory to sigma P	NS	0.0790756	0.392143	0.280208	NS	0.39729	0.996525	0.060277	NS	0.115396	0.775609	-0.0976483
FBgn0003248	FBgn0003248	CG16740	Rh2	Rhodopsin 2	Not detected	.	.	.	NS	0.0591116	0.627516	0.166825	NS	0.0787048	0.713527	0.192659
FBgn0003249	FBgn0003249	CG10888	Rh3	Rhodopsin 3	Not detected	.	.	.	NS	0.164406	0.868323	-0.0912243	NS	0.0694979	0.683368	0.112145
FBgn0003250	FBgn0003250	CG9668	Rh4	Rhodopsin 4	NS	0.445896	0.830879	-0.213309	NS	0.371711	0.996525	-0.0520049	NS	0.00222409	0.110512	0.178243
FBgn0003254	FBgn0003254	CG7230	rib	ribbon	NS	0.338241	0.762376	-0.172834	NS	0.297826	0.972413	-0.106328	NS	0.0996842	0.7568	0.208974
FBgn0003255	FBgn0003255	CG8930	rk	rickets	Down in nat3fed	0.000944363	0.0134104	-0.613926	NS	0.375845	0.996525	-0.164002	NS	0.501662	0.973966	0.128944
FBgn0003256	FBgn0003256	CG12559	rl	rolled	NS	0.768712	0.953652	0.038666	NS	0.674378	0.996525	-0.032845	NS	0.11956	0.785761	-0.113364
FBgn0003257	FBgn0003257	CG3593	r-l	rudimentary-like	NS	0.251275	0.693042	-0.185326	NS	0.298215	0.972413	0.122901	NS	0.0145674	0.365539	0.261924
FBgn0003261	FBgn0003261	CG10279	Rm62	Rm62	NS	0.298949	0.736859	0.192064	NS	0.973916	0.999	0.00208712	NS	0.132847	0.817054	0.0850338
FBgn0003267	FBgn0003267	CG6348	ro	rough	Not detected	.	.	.	Not detected	.	.	.	Not detected	.	.	.
FBgn0003268	FBgn0003268	CG1569	rod	rough deal	NS	0.99902	0.999615	-0.000165673	NS	0.984717	0.999041	-0.00199473	NS	0.976407	0.999421	-0.00318743
FBgn0003270	FBgn0003270	CG10393	amos	absent MD neurons and olfactory sensilla	Not detected	.	.	.	Not detected	.	.	.	Not detected	.	.	.
FBgn0003274	FBgn0003274	CG4918	RpLP2	Ribosomal protein LP2	NS	0.900826	0.98517	0.0221741	NS	0.212126	0.91842	-0.0839516	NS	0.988264	0.999421	-0.000821918
FBgn0003275	FBgn0003275	CG1163	RpII18	RNA polymerase II 18kD subunit	NS	0.189086	0.617967	-0.182099	NS	0.37814	0.996525	-0.0689841	NS	0.933157	0.999228	0.00606111
FBgn0003277	FBgn0003277	CG1554	RpII215	RNA polymerase II 215kD subunit	NS	0.718484	0.940642	-0.0513678	NS	0.95873	0.998832	0.0033847	NS	0.543025	0.983631	0.0351175
FBgn0003278	FBgn0003278	CG4033	RpI135	RNA polymerase I 135kD subunit	NS	0.667283	0.924078	0.0698989	NS	0.20333	0.91217	0.148931	NS	0.0561918	0.642854	0.182678
FBgn0003279	FBgn0003279	CG5502	RpL4	Ribosomal protein L4	NS	0.904248	0.985504	0.0228301	NS	0.231306	0.934468	-0.0888745	NS	0.583032	0.983631	0.0313354
FBgn0003285	FBgn0003285	CG4125	rst	roughest	NS	0.951802	0.995071	0.00911803	NS	0.870866	0.996525	-0.0209687	NS	0.364192	0.945723	0.108661
FBgn0003292	FBgn0003292	CG6097	rt	rotated abdomen	NS	0.0260358	0.183311	-0.49502	NS	0.194053	0.904842	-0.234145	NS	0.401933	0.953022	-0.132207
FBgn0003295	FBgn0003295	CG1214	ru	roughoid	NS	0.621964	0.912947	-0.101163	NS	0.221692	0.927875	-0.265317	NS	0.148556	0.842438	0.339252
FBgn0003300	FBgn0003300	CG1849	run	runt	NS	0.17981	0.604714	-0.293785	NS	0.343468	0.990997	-0.209356	NS	0.493569	0.97282	-0.140606
FBgn0003301	FBgn0003301	CG9533	rut	rutabaga	NS	0.304764	0.739594	-0.149459	NS	0.304913	0.974552	-0.061301	NS	0.710474	0.989319	0.0233217
FBgn0003302	FBgn0003302	CG4336	rux	roughex	NS	0.64589	0.919748	-0.071693	NS	0.963362	0.998832	0.00360419	NS	0.606458	0.984402	-0.0396354
FBgn0003308	FBgn0003308	CG7642	ry	rosy	NS	0.497925	0.857565	0.120712	NS	0.631787	0.996525	-0.032631	NS	0.049233	0.607964	-0.158352
FBgn0003310	FBgn0003310	CG4385	S	Star	NS	0.364183	0.780543	-0.118601	NS	0.623587	0.996525	0.0372407	NS	0.974772	0.999421	0.00211286
FBgn0003312	FBgn0003312	CG14728	sad	shadow	Up in nat3fed	7.83726e-10	6.92861e-08	0.882247	Not detected	.	.	.	Not detected	.	.	.
FBgn0003313	FBgn0003313	CG4922	sala	spalt-adjacent	Not detected	.	.	.	Not detected	.	.	.	Not detected	.	.	.
FBgn0003317	FBgn0003317	CG1891	sax	saxophone	NS	0.609941	0.909445	-0.0667574	NS	0.312933	0.978709	0.0701587	NS	0.864227	0.995821	-0.0114332
FBgn0003319	FBgn0003319	CG4316	Sb	Stubble	NS	0.0937198	0.43276	-0.346809	Not detected	.	.	.	Not detected	.	.	.
FBgn0003321	FBgn0003321	CG1664	sbr	small bristles	NS	0.801996	0.962234	0.0331816	NS	0.745729	0.996525	0.0192908	NS	0.751883	0.989505	0.0185692
FBgn0003326	FBgn0003326	CG17579	sca	scabrous	NS	0.0673368	0.35064	-0.250996	NS	0.700668	0.996525	-0.0495626	NS	0.95067	0.999228	-0.00813032
FBgn0003328	FBgn0286785	CG8095	scb	scab	NS	0.242799	0.684186	0.203235	Up in nat3hist	5.42452e-08	1.61942e-05	0.369545	NS	0.770999	0.989505	0.0179621
FBgn0003330	FBgn0003330	CG5595	Sce	Sex combs extra	NS	0.210914	0.64432	-0.177376	NS	0.880965	0.996525	0.0153961	NS	0.599809	0.984378	0.047912
FBgn0003334	FBgn0003334	CG9495	Scm	Sex comb on midleg	NS	0.343365	0.76667	-0.126579	NS	0.97918	0.999	-0.00162726	NS	0.672067	0.987223	0.0276277
FBgn0003339	FBgn0003339	CG1030	Scr	Sex combs reduced	Down in nat3fed	0.00280374	0.0324153	-0.43688	NS	0.466078	0.996525	-0.0866243	NS	0.436337	0.959403	0.0793706
FBgn0003345	FBgn0003345	CG8544	sd	scalloped	NS	0.938329	0.994311	-0.0111062	NS	0.513512	0.996525	0.0396006	NS	0.796275	0.99265	-0.0168704
FBgn0003346	FBgn0003346	CG9999	RanGAP	Ran GTPase activating protein	NS	0.0629831	0.336463	-0.264189	NS	0.433267	0.996525	0.0601437	NS	0.913768	0.997626	-0.00842696
FBgn0003353	FBgn0003353	CG3182	sei	seizure	NS	0.269875	0.712721	0.193045	NS	0.383249	0.996525	0.0708067	NS	0.862438	0.995821	-0.0133972
FBgn0003356	FBgn0003356	CG31034	Jon99Cii	Jonah 99Cii	NS	0.516894	0.867821	0.142979	NS	0.00115029	0.0585792	-0.427119	Down in nat3hist	2.06232e-15	3.57194e-12	-0.679926
FBgn0003357	FBgn0003357	CG31362	Jon99Ciii	Jonah 99Ciii	NS	0.489082	0.853414	0.201653	Down in nat3hist	2.0256e-05	0.002339	-0.500243	Down in nat3hist	7.80396e-07	0.000193092	-0.67357
FBgn0003358	FBgn0003358	CG31039	Jon99Ci	Jonah 99Ci	NS	0.529581	0.875119	0.148734	Down in nat3hist	1.84645e-10	1.1895e-07	-0.582003	NS	0.198388	0.876981	-0.22392
FBgn0003360	FBgn0003360	CG16944	sesB	stress-sensitive B	NS	0.284288	0.727003	-0.178051	NS	0.331803	0.986995	0.0829469	NS	0.280845	0.91188	-0.0618578
FBgn0003366	FBgn0003366	CG18085	sev	sevenless	NS	0.177691	0.602264	0.282808	NS	0.0711537	0.673046	-0.116279	NS	0.903792	0.997626	0.00716896
FBgn0003371	FBgn0003371	CG2621	sgg	shaggy	NS	0.119807	0.49695	-0.254758	NS	0.888039	0.996525	0.00860109	NS	0.083399	0.726641	-0.100821
FBgn0003372	FBgn0003372	CG3047	Sgs1	Salivary gland secretion 1	NS	0.131263	0.520864	-0.447404	Not detected	.	.	.	Not detected	.	.	.
FBgn0003373	FBgn0003373	CG11720	Sgs3	Salivary gland secretion 3	NS	0.587933	0.901821	0.145284	Not detected	.	.	.	Not detected	.	.	.
FBgn0003374	FBgn0003374	CG12181	Sgs4	Salivary gland secretion 4	Up in nat3fed	7.38437e-05	0.00163821	0.828555	Not detected	.	.	.	Not detected	.	.	.
FBgn0003375	FBgn0003375	CG7596	Sgs5	Salivary gland secretion 5	NS	0.112431	0.478625	0.515223	Not detected	.	.	.	Not detected	.	.	.
FBgn0003377	FBgn0003377	CG18087	Sgs7	Salivary gland secretion 7	NS	0.798368	0.962208	0.0696443	Not detected	.	.	.	Not detected	.	.	.
FBgn0003378	FBgn0003378	CG6132	Sgs8	Salivary gland secretion 8	NS	0.00583926	0.0584821	0.714607	Not detected	.	.	.	Not detected	.	.	.
FBgn0003380	FBgn0003380	CG12348	Sh	Shaker	NS	0.735155	0.943766	-0.0496964	NS	0.67064	0.996525	0.024856	NS	0.830122	0.994311	-0.0147133
FBgn0003382	FBgn0003382	CG13209	sha	shavenoid	Not detected	.	.	.	Not detected	.	.	.	Not detected	.	.	.
FBgn0003386	FBgn0003386	CG2822	Shaw	Shaker cognate w	NS	0.884658	0.982256	0.0220455	NS	0.495567	0.996525	0.0550478	NS	0.910921	0.997626	0.00766616
FBgn0003388	FBgn0003388	CG13478	shd	shade	NS	0.834446	0.969499	-0.0307494	NS	0.0357048	0.500031	0.370402	NS	0.315616	0.932844	-0.143314
FBgn0003390	FBgn0003390	CG3135	shf	shifted	NS	0.513133	0.866123	-0.0972671	NS	0.314207	0.978709	-0.0921853	NS	0.134938	0.820842	0.137444
FBgn0003391	FBgn0003391	CG3722	shg	shotgun	NS	0.0803494	0.395772	-0.261954	NS	0.683248	0.996525	0.0245995	NS	0.480716	0.96976	-0.0476899
FBgn0003392	FBgn0003392	CG18102	shi	shibire	NS	0.895948	0.984489	0.0188944	NS	0.320561	0.981869	0.0550698	NS	0.90179	0.997626	-0.0073905
FBgn0003396	FBgn0003396	CG7734	shn	schnurri	NS	0.916522	0.990659	0.0165302	NS	0.560629	0.996525	-0.0367701	NS	0.715421	0.989505	-0.0228342
FBgn0003401	FBgn0003401	CG4735	shu	shutdown	NS	0.104379	0.459142	-0.374748	NS	0.291981	0.969608	-0.236722	NS	0.172976	0.862976	-0.315975
FBgn0003410	FBgn0003410	CG9949	sina	seven in absentia	NS	0.478439	0.846957	-0.0942063	NS	0.240158	0.947931	0.0759649	NS	0.493587	0.97282	-0.0469619
FBgn0003411	FBgn0003411	CG1641	sisA	sisterless A	Not detected	.	.	.	Not detected	.	.	.	Not detected	.	.	.
FBgn0003415	FBgn0003415	CG9936	skd	skuld	NS	0.704243	0.937425	-0.0537261	NS	0.83672	0.996525	-0.0121867	NS	0.235212	0.885657	-0.0772824
FBgn0003416	FBgn0003416	CG4200	sl	small wing	NS	0.971925	0.995661	-0.00460385	NS	0.366441	0.996525	-0.0687164	NS	0.592371	0.983631	-0.0384783
FBgn0003423	FBgn0003423	CG1417	slgA	sluggish A	NS	0.0683784	0.354807	-0.373522	NS	0.600063	0.996525	0.0279568	NS	0.207548	0.884474	-0.0733743
FBgn0003429	FBgn0003429	CG10693	slo	slowpoke	NS	0.0671083	0.34976	-0.301805	NS	0.850159	0.996525	0.0119462	NS	0.796528	0.992713	-0.0152324
FBgn0003430	FBgn0003430	CG16738	slp1	sloppy paired 1	NS	0.610283	0.909445	-0.116387	NS	0.990768	0.999041	0.00181655	NS	0.0355475	0.542639	0.269761
FBgn0003435	FBgn0003435	CG9218	sm	smooth	NS	0.932123	0.993266	-0.0145642	NS	0.430211	0.996525	0.0452993	NS	0.661953	0.987223	-0.0266112
FBgn0003444	FBgn0003444	CG11561	smo	smoothened	NS	0.793856	0.960451	-0.034518	NS	0.188559	0.89942	0.110252	NS	0.936883	0.999228	-0.00648634
FBgn0003447	FBgn0003447	CG32858	sn	singed	Down in nat3fed	0.00122939	0.0164451	-0.560713	NS	0.828874	0.996525	-0.0149898	NS	0.00784926	0.253906	0.181073
FBgn0003448	FBgn0003448	CG3956	sna	snail	NS	0.0676599	0.352011	-0.488701	Not detected	.	.	.	Not detected	.	.	.
FBgn0003449	FBgn0003449	CG4528	snf	sans fille	NS	0.518858	0.868555	-0.0872377	NS	0.226208	0.931274	-0.105028	NS	0.93141	0.999228	-0.00623937
FBgn0003450	FBgn0003450	CG7996	snk	snake	NS	0.777465	0.956731	-0.075443	Not detected	.	.	.	Not detected	.	.	.
FBgn0003459	FBgn0003459	CG3836	stwl	stonewall	NS	0.794953	0.960514	-0.0391243	NS	0.211186	0.91842	0.0994944	NS	0.736866	0.989505	-0.0266421
FBgn0003460	FBgn0003460	CG11121	so	sine oculis	NS	0.789741	0.958961	-0.0428262	NS	0.174471	0.883426	-0.12749	NS	0.891818	0.997626	0.0142483
FBgn0003462	FBgn0003462	CG11793	Sod	Superoxide dismutase	NS	0.522261	0.87078	0.0958763	NS	0.488331	0.996525	-0.0431031	NS	0.978494	0.999421	-0.00150316
FBgn0003463	FBgn0003463	CG9224	sog	short gastrulation	NS	0.922482	0.991453	0.0143805	NS	0.0454657	0.563038	-0.134782	NS	0.0623843	0.662101	-0.126319
FBgn0003464	FBgn0003464	CG1391	sol	small optic lobes	NS	0.795715	0.960774	0.036155	NS	0.77406	0.996525	-0.0179446	NS	0.758912	0.989505	0.0189055
FBgn0003475	FBgn0003475	CG10076	spir	spire	NS	0.592478	0.903371	0.0730298	NS	0.382359	0.996525	0.0465852	NS	0.980657	0.999421	-0.00139467
FBgn0003479	FBgn0003479	CG7948	spn-A	spindle A	NS	0.801262	0.962234	0.0398668	NS	0.492007	0.996525	-0.0714197	NS	0.225834	0.885657	0.12522
FBgn0003480	FBgn0003480	CG3325	spn-B	spindle B	NS	0.774865	0.955867	0.0717424	NS	0.496538	0.996525	-0.147685	NS	0.753931	0.989505	-0.0635203
FBgn0003482	FBgn0003482	CG31069	spn-D	spindle D	Not detected	.	.	.	NS	0.00876701	0.227348	-0.738451	Not detected	.	.	.
FBgn0003483	FBgn0003483	CG3158	spn-E	spindle E	NS	0.413502	0.810548	-0.162732	NS	0.345452	0.992305	0.115473	NS	0.915291	0.997626	0.0137917
FBgn0003486	FBgn0003486	CG10594	spo	spook	Not detected	.	.	.	Not detected	.	.	.	Not detected	.	.	.
FBgn0003495	FBgn0003495	CG6134	spz	spatzle	NS	0.670345	0.925868	0.0882224	NS	0.760161	0.996525	0.0220112	NS	0.842443	0.995037	-0.0143889
FBgn0003499	FBgn0003499	CG7847	sr	stripe	NS	0.223516	0.662158	0.252963	NS	0.243075	0.952963	0.154385	NS	0.00684944	0.231963	-0.234825
FBgn0003502	FBgn0003502	CG8049	Btk29A	Btk family kinase at 29A	NS	0.474589	0.845067	-0.101948	NS	0.86418	0.996525	0.012254	NS	0.784615	0.991302	-0.0201477
FBgn0003507	FBgn0003507	CG3992	srp	serpent	NS	0.13901	0.536952	-0.198567	NS	0.876865	0.996525	-0.0102821	NS	0.0587818	0.653215	-0.147931
FBgn0003510	FBgn0003510	CG17957	Sry-alpha	Serendipity alpha	Not detected	.	.	.	Not detected	.	.	.	Not detected	.	.	.
FBgn0003511	FBgn0003511	CG7938	Sry-beta	Serendipity beta	Not detected	.	.	.	Not detected	.	.	.	Not detected	.	.	.
FBgn0003512	FBgn0003512	CG17958	Sry-delta	Serendipity delta	NS	0.262681	0.704838	-0.163721	NS	0.385683	0.996525	-0.0707139	NS	0.192567	0.875455	0.112371
FBgn0003513	FBgn0003513	CG6993	ss	spineless	NS	0.226793	0.664796	-0.214712	NS	0.637715	0.996525	-0.0513257	NS	0.025854	0.473261	0.255633
FBgn0003514	FBgn0003514	CG3595	sqh	spaghetti squash	NS	0.584613	0.900758	-0.0878455	NS	0.0142438	0.299047	0.137618	NS	0.449994	0.962511	0.0443316
FBgn0003515	FBgn0003515	CG4314	st	scarlet	NS	0.00496107	0.0514848	0.925049	NS	0.269728	0.962796	-0.0930849	NS	0.890484	0.997626	0.00981034
FBgn0003517	FBgn0003517	CG14792	sta	stubarista	NS	0.915878	0.990425	-0.0197286	NS	0.0546916	0.609112	-0.145128	NS	0.774111	0.989771	0.0161965
FBgn0003520	FBgn0003520	CG5753	stau	staufen	NS	0.682091	0.931514	0.0554286	NS	0.226513	0.931274	-0.0723961	NS	0.312411	0.930272	0.0591004
FBgn0003525	FBgn0003525	CG1395	stg	string	NS	0.015535	0.125886	-0.353781	NS	0.857593	0.996525	0.0417855	Not detected	.	.	.
FBgn0003527	FBgn0003527	CG8592	stil	stand still	NS	0.516084	0.867494	0.129461	NS	0.955174	0.997966	-0.00607528	NS	0.935196	0.999228	-0.0132838
FBgn0003545	FBgn0003545	CG12298	sub	subito	NS	0.760601	0.950243	-0.0448281	NS	0.836899	0.996525	-0.018212	NS	0.307084	0.928029	-0.0954643
FBgn0003557	FBgn0003557	CG4244	Su(dx)	Suppressor of deltex	NS	0.490606	0.854092	-0.0985348	NS	0.016364	0.325234	0.144826	NS	0.92139	0.998653	0.0057585
FBgn0003559	FBgn0003559	CG17170	su(f)	suppressor of forked	NS	0.324247	0.752714	0.127982	NS	0.831298	0.996525	0.0154296	NS	0.350839	0.940655	0.0692304
FBgn0003567	FBgn0003567	CG8573	su(Hw)	suppressor of Hairy wing	NS	0.300895	0.738834	-0.137139	NS	0.974886	0.999	-0.00235344	NS	0.648405	0.984438	0.0345253
FBgn0003575	FBgn0003575	CG6222	su(s)	suppressor of sable	NS	0.938853	0.994576	0.0104147	NS	0.994873	0.999041	0.000472605	NS	0.555828	0.983631	-0.0385123
FBgn0003598	FBgn0003598	CG8599	Su(var)3-7	Suppressor of variegation 3-7	NS	0.745359	0.947042	-0.0430516	NS	0.811352	0.996525	-0.0174917	NS	0.95776	0.999228	-0.00414352
FBgn0003607	FBgn0003607	CG8409	Su(var)205	Suppressor of variegation 205	NS	0.207222	0.639672	-0.177122	NS	0.496631	0.996525	-0.0417972	NS	0.757925	0.989505	0.0191683
FBgn0003612	FBgn0003612	CG8068	Su(var)2-10	Suppressor of variegation 2-10	NS	0.428424	0.8212	-0.105226	NS	0.878652	0.996525	0.00926848	NS	0.459415	0.964722	0.0461702
FBgn0003638	FBgn0003638	CG3019	su(w[a])	suppressor of white-apricot	NS	0.111794	0.476951	0.2386	NS	0.0975091	0.752049	-0.0890884	NS	0.672881	0.987223	0.0241583
FBgn0003651	FBgn0003651	CG11502	svp	seven up	NS	0.582614	0.899592	0.0791184	NS	0.307608	0.974751	-0.0655323	NS	0.795217	0.99265	-0.0160556
FBgn0003654	FBgn0003654	CG18000	sw	short wing	NS	0.762094	0.950737	0.043308	NS	0.851279	0.996525	-0.0148881	NS	0.94844	0.999228	0.00498049
FBgn0003655	FBgn0003655	CG3429	swa	swallow	Not detected	.	.	.	Not detected	.	.	.	NS	0.212734	0.88527	0.309057
FBgn0003656	FBgn0003656	CG2212	sws	swiss cheese	NS	0.78245	0.957937	0.039566	NS	0.726724	0.996525	-0.0191416	NS	0.595754	0.984003	-0.0304494
FBgn0003660	FBgn0003660	CG12210	Syb	Synaptobrevin	NS	0.820927	0.967083	0.0339094	NS	0.0692076	0.66596	0.101574	NS	0.835973	0.994515	-0.0118445
FBgn0003676	FBgn0003676	CG5374	T-cp1	Tcp1-like	NS	0.182217	0.607668	-0.196335	NS	0.0336109	0.483997	0.128292	NS	0.549912	0.983631	0.0361692
FBgn0003683	FBgn0003683	CG4216	term	terminus	Not detected	.	.	.	Not detected	.	.	.	Not detected	.	.	.
FBgn0003687	FBgn0003687	CG9874	Tbp	TATA binding protein	NS	0.981271	0.99646	-0.00374416	NS	0.0970329	0.751676	0.19314	NS	0.859793	0.995821	0.0171585
FBgn0003701	FBgn0003701	CG5785	thr	three rows	NS	0.210947	0.64432	-0.182364	NS	0.730828	0.996525	0.0454873	NS	0.634856	0.984438	-0.0540087
FBgn0003710	FBgn0003710	CG1232	tipE	temperature-induced paralytic E	NS	0.150262	0.557136	-0.283325	NS	0.233288	0.938271	0.105275	NS	0.0419222	0.576918	-0.168749
FBgn0003714	FBgn0003714	CG7925	tko	technical knockout	NS	0.57262	0.895908	-0.0914411	NS	0.195947	0.908416	-0.120227	NS	0.699271	0.988753	0.0302539
FBgn0003716	FBgn0003716	CG14026	tkv	thickveins	NS	0.229428	0.668056	-0.172163	NS	0.288003	0.969608	0.061468	NS	0.829796	0.994311	0.0128766
FBgn0003719	FBgn0003719	CG6868	tld	tolloid	Down in nat3fed	5.0943e-06	0.000161889	-0.664389	NS	0.0671483	0.662379	-0.277374	NS	0.928446	0.999228	0.0176589
FBgn0003720	FBgn0003720	CG1378	tll	tailless	NS	0.181578	0.606362	-0.33861	Not detected	.	.	.	Not detected	.	.	.
FBgn0003721	FBgn0003721	CG4898	Tm1	Tropomyosin 1	NS	0.100245	0.449281	0.304493	NS	0.105256	0.766155	0.102755	NS	0.364066	0.945723	-0.0556471
FBgn0003731	FBgn0003731	CG10079	Egfr	Epidermal growth factor receptor	NS	0.780247	0.957691	-0.0395581	NS	0.226853	0.931274	-0.0754014	NS	0.026922	0.480004	-0.128712
FBgn0003732	FBgn0284220	CG10223	Top2	Topoisomerase 2	NS	0.337377	0.761986	-0.140251	NS	0.439757	0.996525	0.0518274	NS	0.475666	0.96976	-0.0516593
FBgn0003733	FBgn0003733	CG1389	tor	torso	NS	0.594588	0.904344	-0.122326	NS	0.274511	0.967224	-0.117753	NS	0.0647944	0.666299	0.18401
FBgn0003741	FBgn0003741	CG16724	tra	transformer	NS	0.409431	0.80883	-0.168338	NS	0.639845	0.996525	-0.052478	NS	0.991475	0.999472	0.00112119
FBgn0003742	FBgn0003742	CG10128	tra2	transformer 2	NS	0.542951	0.884265	-0.0816297	NS	0.340304	0.990649	0.0838946	NS	0.928052	0.999228	-0.00639372
FBgn0003744	FBgn0003744	CG8637	trc	tricornered	NS	0.027789	0.191976	-0.31325	NS	0.475239	0.996525	0.0433043	NS	0.217233	0.88527	0.0755491
FBgn0003747	FBgn0003747	CG15779	Gr5a	Gustatory receptor 5a	Not detected	.	.	.	Not detected	.	.	.	Not detected	.	.	.
FBgn0003748	FBgn0003748	CG9364	Treh	Trehalase	NS	0.163118	0.579324	-0.21075	NS	0.201356	0.911533	-0.0752294	NS	0.633988	0.984438	0.0277216
FBgn0003751	FBgn0003751	CG5619	trk	trunk	Not detected	.	.	.	Not detected	.	.	.	Not detected	.	.	.
FBgn0003861	FBgn0003861	CG7875	trp	transient receptor potential	Not detected	.	.	.	NS	0.0152959	0.311001	-0.18684	NS	0.0899539	0.743484	0.0947695
FBgn0003862	FBgn0003862	CG8651	trx	trithorax	NS	0.705236	0.937703	0.0533153	NS	0.799161	0.996525	-0.0157254	NS	0.65718	0.986494	0.026759
FBgn0003863	FBgn0003863	CG18444	alphaTry	alphaTrypsin	Up in nat3fed	0.00100679	0.0141263	0.723385	NS	0.0545727	0.609112	-0.150019	NS	0.693325	0.988753	0.0236947
FBgn0003865	FBgn0003865	CG1502	tsg	twisted gastrulation	Not detected	.	.	.	Not detected	.	.	.	Not detected	.	.	.
FBgn0003866	FBgn0003866	CG1374	tsh	teashirt	NS	0.557262	0.889875	-0.0779669	NS	0.348964	0.993896	0.0763565	NS	0.836166	0.994515	0.0156704
FBgn0003867	FBgn0003867	CG6705	tsl	torso-like	NS	0.391583	0.799019	0.125418	NS	0.171916	0.881748	0.126046	NS	0.774783	0.989771	-0.0200195
FBgn0003870	FBgn0003870	CG1856	ttk	tramtrack	NS	0.362287	0.778459	-0.128009	NS	0.574754	0.996525	-0.0334502	NS	0.999527	0.999922	3.66145e-05
FBgn0003882	FBgn0003882	CG10520	tub	tube	NS	0.649981	0.920707	-0.0603185	NS	0.684509	0.996525	-0.0300178	NS	0.211474	0.885128	0.0858716
FBgn0003884	FBgn0003884	CG1913	alphaTub84B	alpha-Tubulin at 84B	NS	0.223015	0.661505	-0.243302	NS	0.756082	0.996525	0.0232608	NS	0.587792	0.983631	0.030238
FBgn0003885	FBgn0003885	CG2512	alphaTub84D	alpha-Tubulin at 84D	NS	0.274045	0.716954	-0.150524	NS	0.795563	0.996525	-0.0155598	NS	0.960987	0.999228	0.00286581
FBgn0003886	FBgn0003886	CG9476	alphaTub85E	alpha-Tubulin at 85E	NS	0.859648	0.974337	-0.0279342	NS	0.808787	0.996525	0.0227865	NS	0.943977	0.999228	0.00837137
FBgn0003887	FBgn0284243	CG9277	betaTub56D	beta-Tubulin at 56D	NS	0.631821	0.915179	-0.0911337	NS	0.138003	0.825579	0.0894557	NS	0.672527	0.987223	-0.0254891
FBgn0003888	FBgn0288686	CG3401	betaTub60D	beta-Tubulin at 60D	NS	0.0276669	0.191747	-0.403778	NS	0.00120046	0.0604678	0.221772	NS	0.268955	0.906284	0.0708499
FBgn0003889	FBgn0003889	CG9359	betaTub85D	beta-Tubulin at 85D	NS	0.33158	0.759123	0.168441	NS	0.73493	0.996525	-0.0246933	NS	0.122625	0.792644	0.095493
FBgn0003890	FBgn0003890	CG4869	betaTub97EF	beta-Tubulin at 97EF	Up in nat3fed	0.000401909	0.00662783	0.525086	NS	0.793813	0.996525	0.0157648	NS	0.0367462	0.545969	-0.128614
FBgn0003891	FBgn0003891	CG9450	tud	tudor	NS	0.620028	0.912638	0.0829872	NS	0.699062	0.996525	-0.0262602	NS	0.352536	0.941396	0.0532169
FBgn0003892	FBgn0003892	CG2411	ptc	patched	NS	0.109179	0.4711	-0.212105	NS	0.572574	0.996525	-0.0503378	NS	0.457054	0.964548	-0.05315
FBgn0003896	FBgn0003896	CG10619	tup	tailup	NS	0.0397238	0.250173	-0.326345	NS	0.201477	0.911533	-0.13834	NS	0.71137	0.989319	-0.0344993
FBgn0003900	FBgn0003900	CG2956	twi	twist	NS	0.998284	0.999349	-0.000372624	NS	0.772843	0.996525	-0.0252095	NS	0.461581	0.964722	0.0840721
FBgn0003916	FBgn0003916	CR31656	snRNA:U1:21D	small nuclear RNA U1 at 21D	Not detected	.	.	.	Not detected	.	.	.	Not detected	.	.	.
FBgn0003920	FBgn0003920	CR32913	snRNA:U2:14B	small nuclear RNA U2 at 14B	Not detected	.	.	.	Not detected	.	.	.	Not detected	.	.	.
FBgn0003922	FBgn0003922	CR32882	snRNA:U2:38ABa	small nuclear RNA U2 at 38ABa	Not detected	.	.	.	Not detected	.	.	.	Not detected	.	.	.
FBgn0003923	FBgn0003923	CR32878	snRNA:U2:38ABb	small nuclear RNA U2 at 38ABb	Not detected	.	.	.	Not detected	.	.	.	Not detected	.	.	.
FBgn0003926	unknown ID	CR31927	snRNA:U3:22A	small nuclear RNA U3 at 22A	Not detected	.	.	.	Not detected	.	.	.	Not detected	.	.	.
FBgn0003930	FBgn0003930	CR31625	snRNA:U4:39B	small nuclear RNA U4 at 39B	Not detected	.	.	.	Not detected	.	.	.	Not detected	.	.	.
FBgn0003931	FBgn0003931	CR32879	snRNA:U4:38AB	small nuclear RNA U4 at 38AB	Not detected	.	.	.	Not detected	.	.	.	Not detected	.	.	.
FBgn0003933	FBgn0003933	CR32914	snRNA:U5:14B	small nuclear RNA U5 at 14B	Not detected	.	.	.	Not detected	.	.	.	Not detected	.	.	.
FBgn0003934	FBgn0003934	CR32999	snRNA:U5:23D	small nuclear RNA U5 at 23DE	Not detected	.	.	.	Not detected	.	.	.	Not detected	.	.	.
FBgn0003935	FBgn0003935	CR31853	snRNA:U5:34A	small nuclear RNA U5 at 34AB	Not detected	.	.	.	Not detected	.	.	.	Not detected	.	.	.
FBgn0003936	FBgn0003936	CR32877	snRNA:U5:35D	small nuclear RNA U5 at 35EF	Not detected	.	.	.	Not detected	.	.	.	Not detected	.	.	.
FBgn0003938	FBgn0003938	CR32908	snRNA:U5:63BC	small nuclear RNA U5 at 63A	Not detected	.	.	.	Not detected	.	.	.	Not detected	.	.	.
FBgn0003941	FBgn0003941	CG2960	RpL40	Ribosomal protein L40	NS	0.993739	0.998752	0.00136097	NS	0.172703	0.881905	-0.0843323	NS	0.692153	0.988753	0.0218128
FBgn0003942	FBgn0003942	CG5271	RpS27A	Ribosomal protein S27A	NS	0.9858	0.99674	-0.00322446	NS	0.356449	0.996384	-0.0593225	NS	0.931013	0.999228	0.00475793
FBgn0003943	FBgn0003943	CG11624	Ubi-p63E	Ubiquitin-63E	NS	0.930044	0.992936	-0.0146239	NS	0.360397	0.996525	0.0544015	NS	0.973326	0.999421	0.00186138
FBgn0003944	FBgn0003944	CG10388	Ubx	Ultrabithorax	NS	0.350938	0.77111	-0.124561	Down in nat3hist	0.00029688	0.0210047	-0.27727	NS	0.0217164	0.439549	-0.162208
FBgn0003950	FBgn0003950	CG1501	unc	uncoordinated	NS	0.710116	0.938429	-0.0658724	NS	0.861617	0.996525	0.0255298	NS	0.608852	0.984402	-0.081816
FBgn0003961	FBgn0003961	CG7171	Uro	Urate oxidase	Up in nat3fed	9.55263e-23	4.49279e-20	2.07936	NS	0.306957	0.974751	0.176984	NS	0.0185787	0.407321	-0.280957
FBgn0003963	FBgn0003963	CG2762	ush	u-shaped	NS	0.203367	0.634267	-0.174851	NS	0.0217345	0.381679	0.184295	NS	0.228524	0.885657	0.0967966
FBgn0003964	FBgn0003964	CG4380	usp	ultraspiracle	NS	0.45422	0.83419	-0.110765	NS	0.0970004	0.751676	-0.115868	NS	0.324242	0.935887	0.0640986
FBgn0003965	FBgn0003965	CG2155	v	vermilion	NS	0.0969221	0.440855	-0.318532	NS	0.230898	0.93397	-0.0953179	NS	0.259549	0.904528	-0.0918061
FBgn0003969	FBgn0003969	CG9209	vap	vacuolar peduncle	NS	0.177318	0.601768	-0.192128	NS	0.420967	0.996525	0.0607758	NS	0.903943	0.997626	0.00798078
FBgn0003975	FBgn0003975	CG3830	vg	vestigial	NS	0.201543	0.631762	-0.20239	NS	0.0875268	0.721767	0.144427	NS	0.506247	0.974399	0.0548433
FBgn0003977	FBgn0003977	CG3496	vir	virilizer	NS	0.209208	0.642886	-0.165226	NS	0.615848	0.996525	-0.0427673	NS	0.0907185	0.743484	0.119133
FBgn0003978	FBgn0003978	CG10728	vls	valois	NS	0.89615	0.984489	-0.0202018	NS	0.153209	0.858444	0.171226	NS	0.311771	0.930272	0.113228
FBgn0003979	FBgn0003979	CG9048	Vm26Aa	Vitelline membrane 26Aa	Not detected	.	.	.	Not detected	.	.	.	Not detected	.	.	.
FBgn0003980	FBgn0003980	CG9046	Vm26Ab	Vitelline membrane 26Ab	Not detected	.	.	.	Not detected	.	.	.	Not detected	.	.	.
FBgn0003983	FBgn0003983	CG9271	Vm34Ca	Vitelline membrane 34Ca	Not detected	.	.	.	Not detected	.	.	.	Not detected	.	.	.
FBgn0003984	FBgn0003984	CG10491	vn	vein	NS	0.773944	0.955384	-0.0453584	NS	0.930628	0.997339	0.00753632	NS	0.764741	0.989505	0.0269168
FBgn0003996	FBgn0003996	CG2759	w	white	NS	0.811751	0.964471	0.0786605	NS	0.0382448	0.518975	-0.545706	Not detected	.	.	.
FBgn0003997	FBgn0003997	CG5123	hid	head involution defective	NS	0.087982	0.416966	-0.243066	NS	0.22769	0.931763	0.093856	NS	0.0403814	0.564688	0.163396
FBgn0004003	FBgn0004003	CG7225	wbl	windbeutel	Down in nat3fed	2.16188e-06	7.63345e-05	-0.655088	NS	0.0371564	0.508718	-0.179475	NS	0.0121279	0.32748	-0.248313
FBgn0004009	FBgn0284084	CG4889	wg	wingless	NS	0.0543786	0.306659	-0.292033	NS	0.762643	0.996525	0.0614356	NS	0.238553	0.886706	0.18588
FBgn0004028	FBgn0283471	CG7178	wupA	wings up A	NS	0.0248656	0.177194	0.442113	NS	0.456026	0.996525	0.0476134	NS	0.985414	0.999421	0.00107024
FBgn0004034	FBgn0004034	CG3757	y	yellow	Not detected	.	.	.	Not detected	.	.	.	Not detected	.	.	.
FBgn0004045	FBgn0004045	CG2985	Yp1	Yolk protein 1	Not detected	.	.	.	Not detected	.	.	.	Up in nat3hist	5.92994e-11	4.2291e-08	0.795296
FBgn0004047	FBgn0004047	CG11129	Yp3	Yolk protein 3	Not detected	.	.	.	NS	0.447198	0.996525	-0.0800438	Up in nat3hist	5.04307e-05	0.00630975	0.312293
FBgn0004049	FBgn0004049	CG9764	yrt	yurt	NS	0.280575	0.722924	-0.141574	NS	0.506265	0.996525	0.0458431	NS	0.639317	0.984438	-0.0331898
FBgn0004050	FBgn0004050	CG7803	z	zeste	NS	0.756682	0.94931	-0.0419657	NS	0.811192	0.996525	-0.0199516	NS	0.744647	0.989505	0.0240257
FBgn0004052	FBgn0004052	CG17962	Z600	Z600	Not detected	.	.	.	Not detected	.	.	.	Not detected	.	.	.
FBgn0004053	FBgn0004053	CG1046	zen	zerknullt	Not detected	.	.	.	Not detected	.	.	.	Not detected	.	.	.
FBgn0004054	FBgn0004054	CG1048	zen2	zerknullt-related	Not detected	.	.	.	Not detected	.	.	.	Not detected	.	.	.
FBgn0004055	FBgn0004055	CG3533	uzip	unzipped	NS	0.381822	0.793051	-0.116628	NS	0.159006	0.863716	0.0914179	NS	0.928028	0.999228	-0.00560708
FBgn0004057	FBgn0004057	CG12529	Zw	Zwischenferment	NS	0.28675	0.728595	-0.168897	NS	0.333142	0.988026	-0.059138	NS	0.0127317	0.336873	-0.144102
FBgn0004066	FBgn0004066	CG3422	Prosalpha4	Proteasome alpha4 subunit	NS	0.488089	0.853109	0.10722	NS	0.856564	0.996525	-0.0116872	NS	0.173952	0.863538	-0.0788333
FBgn0004087	FBgn0004087	CG14887	Dhfr	Dihydrofolate reductase	NS	0.471321	0.843356	0.10165	NS	0.612739	0.996525	0.0451352	NS	0.157394	0.847169	0.114695
FBgn0004101	FBgn0004101	CG3411	bs	blistered	NS	0.89695	0.984489	0.0179766	NS	0.240043	0.947784	0.114361	NS	0.450326	0.962511	0.0705683
FBgn0004102	FBgn0004102	CG12154	oc	ocelliless	NS	0.297869	0.736251	-0.161974	NS	0.388171	0.996525	0.084609	NS	0.00824751	0.262854	-0.250786
FBgn0004103	FBgn0004103	CG5650	Pp1-87B	Protein phosphatase 1 at 87B	NS	0.589668	0.901959	-0.0846304	NS	0.701764	0.996525	0.0209591	NS	0.920404	0.9986	0.00570632
FBgn0004106	FBgn0004106	CG5363	Cdk1	Cyclin-dependent kinase 1	NS	0.0164452	0.131718	-0.323965	NS	0.131859	0.813897	0.222943	NS	0.50536	0.974239	-0.0899503
FBgn0004107	FBgn0004107	CG10498	Cdk2	Cyclin-dependent kinase 2	NS	0.0430817	0.264106	-0.317993	NS	0.274919	0.967224	0.180601	NS	0.876874	0.996492	0.0222314
FBgn0004108	FBgn0004108	CG9704	Nrt	Neurotactin	NS	0.0607388	0.328201	-0.256096	NS	0.5311	0.996525	0.0508994	NS	0.5459	0.983631	-0.0466421
FBgn0004110	FBgn0004110	CG7895	tin	tinman	Not detected	.	.	.	Not detected	.	.	.	Not detected	.	.	.
FBgn0004117	FBgn0004117	CG4843	Tm2	Tropomyosin 2	NS	0.0117443	0.10127	0.518107	NS	0.12986	0.810124	0.0961593	NS	0.269909	0.906284	-0.0712088
FBgn0004118	FBgn0004118	CG6798	nAChRbeta2	nicotinic Acetylcholine Receptor beta2	NS	0.458459	0.836763	-0.133616	NS	0.587176	0.996525	0.0525019	NS	0.128241	0.808785	-0.140721
FBgn0004132	FBgn0004132	CG30498	boca	boca	NS	0.618857	0.912638	-0.0679302	NS	0.0308835	0.459871	0.180898	NS	0.911043	0.997626	0.00891943
FBgn0004133	FBgn0004133	CG1363	blow	blown fuse	NS	0.511611	0.865661	-0.0895545	NS	0.0920965	0.733884	-0.119578	NS	0.810084	0.994311	-0.0159117
FBgn0004143	FBgn0004143	CG14426	nullo	nullo	Not detected	.	.	.	Not detected	.	.	.	Not detected	.	.	.
FBgn0004167	FBgn0004167	CG12008	kst	karst	NS	0.736012	0.943943	0.053509	NS	0.755277	0.996525	-0.0199104	NS	0.114697	0.775609	-0.0960455
FBgn0004168	FBgn0004168	CG16720	5-HT1A	5-hydroxytryptamine (serotonin) receptor 1A	NS	0.460077	0.837785	-0.147323	NS	0.651711	0.996525	-0.0509422	NS	0.750345	0.989505	0.0286254
FBgn0004169	FBgn0004169	CG7107	up	upheld	NS	0.0277364	0.191747	0.50806	NS	0.865905	0.996525	-0.0125584	NS	0.861425	0.995821	-0.011386
FBgn0004170	FBgn0004170	CG3827	sc	scute	NS	0.0353516	0.229775	-0.403257	Not detected	.	.	.	Not detected	.	.	.
FBgn0004171	FBgn0004171	CG18396	Mst98Cb	Male-specific RNA 98Cb	NS	0.260441	0.702829	0.161997	NS	0.727672	0.996525	-0.0200836	NS	0.0357612	0.542639	0.146696
FBgn0004172	FBgn0004172	CG17946	Mst84Da	Male-specific RNA 84Da	NS	0.375413	0.788733	0.137091	NS	0.370794	0.996525	-0.0522644	NS	0.206784	0.884474	0.0787349
FBgn0004173	FBgn0004173	CG17934	Mst84Db	Male-specific RNA 84Db	NS	0.316772	0.747296	0.145687	NS	0.383094	0.996525	-0.0556162	NS	0.272747	0.90644	0.0941878
FBgn0004174	FBgn0004174	CG17945	Mst84Dc	Male-specific RNA 84Dc	NS	0.213083	0.648404	0.177856	NS	0.198228	0.908416	-0.076268	NS	0.819094	0.994311	0.020324
FBgn0004175	FBgn0004175	CG17935	Mst84Dd	Male-specific RNA 84Dd	NS	0.56991	0.895496	0.0838359	NS	0.788951	0.996525	-0.0173723	NS	0.277578	0.907886	0.0762461
FBgn0004177	FBgn0004177	CG7109	mts	microtubule star	NS	0.539952	0.883121	-0.0992331	NS	0.687802	0.996525	0.0223693	NS	0.702181	0.988753	-0.0217866
FBgn0004179	FBgn0004179	CG6395	Csp	Cysteine string protein	NS	0.632262	0.915179	0.0681087	NS	0.427109	0.996525	0.0431166	NS	0.751796	0.989505	-0.0184176
FBgn0004181	FBgn0004181	CG2668	Peb	Protein ejaculatory bulb	NS	0.623134	0.913269	-0.224956	NS	0.0818679	0.707017	-0.168864	Down in nat3hist	5.26105e-10	2.77326e-07	-0.385774
FBgn0004183	FBgn0004183	CR32862	snRNA:U1:82Eb	small nuclear RNA U1 at 82Eb	Not detected	.	.	.	Not detected	.	.	.	Not detected	.	.	.
FBgn0004185	FBgn0004185	CR31341	snRNA:U1:95Ca	small nuclear RNA U1 at 95Ca	Not detected	.	.	.	Not detected	.	.	.	Not detected	.	.	.
FBgn0004186	FBgn0004186	CR32866	snRNA:U1:95Cb	small nuclear RNA U1 at 95Cb	Not detected	.	.	.	Not detected	.	.	.	Not detected	.	.	.
FBgn0004187	FBgn0004187	CR31185	snRNA:U1:95Cc	small nuclear RNA U1 at 95Cc	Not detected	.	.	.	Not detected	.	.	.	Not detected	.	.	.
FBgn0004188	FBgn0004188	CR31379	snRNA:U6:96Aa	small nuclear RNA U6 at 96Aa	Not detected	.	.	.	Not detected	.	.	.	Not detected	.	.	.
FBgn0004189	FBgn0004189	CR32867	snRNA:U6:96Ab	small nuclear RNA U6 at 96Ab	Not detected	.	.	.	Not detected	.	.	.	Not detected	.	.	.
FBgn0004190	FBgn0004190	CR31539	snRNA:U6:96Ac	small nuclear RNA U6 at 96Ac	Not detected	.	.	.	Not detected	.	.	.	Not detected	.	.	.
FBgn0004191	FBgn0004191	CR31850	snRNA:U2:34ABa	small nuclear RNA U2 at 34ABa	Not detected	.	.	.	Not detected	.	.	.	Not detected	.	.	.
FBgn0004192	FBgn0004192	CR31854	snRNA:U2:34ABb	small nuclear RNA U2 at 34ABb	Not detected	.	.	.	Not detected	.	.	.	Not detected	.	.	.
FBgn0004197	FBgn0004197	CG6127	Ser	Serrate	NS	0.143597	0.545179	-0.192842	NS	0.0239231	0.402189	-0.243618	NS	0.230252	0.885657	0.138229
FBgn0004198	FBgn0004198	CG11387	ct	cut	NS	0.685775	0.932827	-0.0551774	NS	0.508931	0.996525	-0.0428908	NS	0.826298	0.994311	-0.014823
FBgn0004227	FBgn0004227	CG4211	nonA	no on or off transient A	NS	0.556607	0.889678	-0.0831679	NS	0.608864	0.996525	0.0304014	NS	0.856327	0.9956	-0.0106442
FBgn0004228	FBgn0004228	CG7936	mex1	midgut expression 1	NS	0.00810793	0.0753026	0.434722	NS	0.292003	0.969608	0.131313	NS	0.714451	0.989505	-0.0315884
FBgn0004237	FBgn0004237	CG12749	Hrb87F	Heterogeneous nuclear ribonucleoprotein at 87F	Down in nat3fed	0.00398544	0.0430311	-0.459785	NS	0.647499	0.996525	-0.0287106	NS	0.297752	0.924134	-0.0613827
FBgn0004240	FBgn0004240	CG12763	Dpt	Diptericin	Not detected	.	.	.	Up in nat3hist	5.12981e-07	0.000116276	1.40165	NS	0.420654	0.956765	0.131673
FBgn0004242	FBgn0004242	CG3139	Syt1	Synaptotagmin 1	NS	0.00890233	0.0810167	0.400836	NS	0.986418	0.999041	0.00103713	NS	0.70983	0.989319	-0.0245806
FBgn0004244	FBgn0004244	CG10537	Rdl	Resistant to dieldrin	NS	0.470427	0.84293	0.113499	NS	0.340355	0.990649	0.0626446	NS	0.741401	0.989505	-0.0221245
FBgn0004359	FBgn0004359	CG5507	T48	Transcript 48	NS	0.754178	0.94833	-0.0457274	NS	0.301729	0.973216	0.0861959	NS	0.0185593	0.407321	-0.174269
FBgn0004360	FBgn0004360	CG1916	Wnt2	Wnt oncogene analog 2	NS	0.550813	0.887551	-0.0933401	NS	0.491885	0.996525	-0.0907849	NS	0.58325	0.983631	-0.0644301
FBgn0004362	FBgn0004362	CG17950	HmgD	High mobility group protein D	NS	0.054275	0.306221	-0.318201	NS	0.0569966	0.618492	-0.146783	NS	0.437038	0.959889	0.0467353
FBgn0004363	FBgn0004363	CG6647	porin	porin	NS	0.160202	0.574257	-0.221745	NS	0.641489	0.996525	0.0303835	NS	0.877735	0.996615	-0.0086284
FBgn0004364	FBgn0287775	CG8896	18w	18 wheeler	NS	0.0513159	0.294352	-0.269161	NS	0.976657	0.999	0.00200329	NS	0.195305	0.876981	-0.085379
FBgn0004367	FBgn0004367	CG4252	mei-41	meiotic 41	NS	0.247719	0.690044	0.168053	NS	0.83312	0.996525	-0.0242768	NS	0.532118	0.981783	-0.0712806
FBgn0004368	FBgn0004368	CG6899	Ptp4E	Protein tyrosine phosphatase 4E	NS	0.125511	0.509683	0.259058	NS	0.164507	0.868323	0.0890644	NS	0.212759	0.88527	0.0782698
FBgn0004369	FBgn0004369	CG11516	Ptp99A	Protein tyrosine phosphatase 99A	NS	0.0340729	0.224066	-0.301744	NS	0.652487	0.996525	-0.0296546	NS	0.991245	0.999472	0.000714539
FBgn0004370	FBgn0004370	CG1817	Ptp10D	Protein tyrosine phosphatase 10D	NS	0.544102	0.884265	0.0914286	NS	0.491399	0.996525	-0.0427621	NS	0.267061	0.906036	-0.0740929
FBgn0004372	FBgn0004372	CG2075	aly	always early	NS	0.40001	0.804379	-0.168842	NS	0.0804675	0.704312	0.264382	NS	0.303912	0.926358	-0.16573
FBgn0004373	FBgn0004373	CG7004	fwd	four wheel drive	NS	0.403305	0.806117	-0.122737	NS	0.556589	0.996525	0.0326974	NS	0.80574	0.993948	-0.0137567
FBgn0004374	FBgn0004374	CG10718	neb	nebbish	NS	0.162846	0.579324	-0.191964	NS	0.550076	0.996525	-0.0495853	NS	0.818316	0.994311	-0.0177501
FBgn0004378	FBgn0004378	CG9191	Klp61F	Kinesin-like protein at 61F	NS	0.0952392	0.435898	-0.222651	NS	0.617523	0.996525	0.0670092	NS	0.547541	0.983631	-0.0911717
FBgn0004379	FBgn0004379	CG10923	Klp67A	Kinesin-like protein at 67A	NS	0.539914	0.883121	-0.0864029	NS	0.812913	0.996525	0.0189701	NS	0.295112	0.924053	-0.0938954
FBgn0004380	FBgn0004380	CG10642	Klp64D	Kinesin-like protein at 64D	NS	0.706153	0.937974	0.0506388	NS	0.741934	0.996525	-0.0238464	NS	0.691018	0.988753	0.0275656
FBgn0004381	FBgn0004381	CG7293	Klp68D	Kinesin-like protein at 68D	NS	0.773388	0.955381	0.0417761	NS	0.515948	0.996525	-0.0476505	NS	0.166732	0.855587	0.108805
FBgn0004387	FBgn0004387	CG5658	Klp98A	Kinesin-like protein at 98A	NS	0.317227	0.747487	-0.136818	NS	0.231505	0.934468	0.0742682	NS	0.689438	0.988476	0.0246257
FBgn0004389	FBgn0004389	CG1480	bnk	bottleneck	Not detected	.	.	.	Not detected	.	.	.	Not detected	.	.	.
FBgn0004390	FBgn0004390	CG6721	RasGAP1	Ras GTPase activating protein 1	NS	0.396704	0.802676	-0.110837	NS	0.349525	0.993896	0.0704613	NS	0.578815	0.983631	-0.0370953
FBgn0004391	FBgn0004391	CG9198	shtd	shattered	NS	0.825794	0.968549	0.028626	NS	0.474139	0.996525	0.0537721	NS	0.17405	0.863538	0.100093
FBgn0004394	FBgn0004394	CG12287	pdm2	POU domain protein 2	NS	0.978696	0.99646	0.00544345	NS	0.00593604	0.1794	0.487107	NS	0.799845	0.993344	-0.0420709
FBgn0004395	FBgn0004395	CG4620	unk	unkempt	NS	0.279163	0.72265	0.158394	NS	0.0206438	0.372291	0.154494	NS	0.218186	0.88527	0.0869861
FBgn0004396	FBgn0004396	CG7450	CrebA	Cyclic-AMP response element binding protein A	NS	0.870943	0.978088	-0.0239866	NS	0.729416	0.996525	-0.0267825	NS	0.152963	0.842491	-0.0905917
FBgn0004397	FBgn0004397	CG3299	Vinc	Vinculin	NS	0.287618	0.728595	0.158696	NS	0.0523707	0.598769	0.113732	NS	0.61959	0.984402	-0.0293847
FBgn0004400	FBgn0004400	CG10683	rhi	rhino	Not detected	.	.	.	Not detected	.	.	.	Not detected	.	.	.
FBgn0004401	FBgn0004401	CG6143	Pep	Protein on ecdysone puffs	NS	0.632272	0.915179	-0.0769449	NS	0.608045	0.996525	-0.0292662	NS	0.839946	0.994515	-0.0115018
FBgn0004403	FBgn0004403	CG1524	RpS14a	Ribosomal protein S14a	NS	0.794034	0.960451	0.0417608	NS	0.131602	0.813379	-0.0859963	NS	0.206071	0.884474	0.0711854
FBgn0004404	FBgn0004404	CG1527	RpS14b	Ribosomal protein S14b	NS	0.118323	0.493521	0.269219	NS	0.667719	0.996525	-0.0280881	NS	0.411719	0.9549	0.0760422
FBgn0004406	FBgn0004406	CG8987	tam	tamas	NS	0.860856	0.974701	-0.0337544	NS	0.728102	0.996525	0.0387555	NS	0.748833	0.989505	0.0366389
FBgn0004407	FBgn0004407	CG33650	DNApol-gamma35	DNA polymerase gamma 35kD	Not detected	.	.	.	Not detected	.	.	.	Not detected	.	.	.
FBgn0004414	FBgn0004414	CG14560	msopa	male-specific opa containing gene	Not detected	.	.	.	NS	0.598649	0.996525	0.0368085	NS	0.0380449	0.551984	-0.171403
FBgn0004419	FBgn0004419	CG4916	me31B	maternal expression at 31B	NS	0.157053	0.56885	-0.20227	NS	0.533463	0.996525	0.0376534	NS	0.801398	0.993674	-0.0150499
FBgn0004425	FBgn0004425	CG1179	LysB	Lysozyme B	Up in nat3fed	0.00174583	0.0217807	0.650012	NS	0.221006	0.927875	-0.173344	NS	0.482309	0.970702	-0.131097
FBgn0004426	FBgn0004426	CG9111	LysC	Lysozyme C	NS	0.31229	0.745596	0.180758	NS	0.946639	0.997681	0.0128284	NS	0.882991	0.997626	-0.0259177
FBgn0004427	FBgn0004427	CG9118	LysD	Lysozyme D	NS	0.0800581	0.395238	0.263723	NS	0.778035	0.996525	0.0314283	NS	0.775187	0.989771	0.0455062
FBgn0004428	FBgn0004428	CG1180	LysE	Lysozyme E	NS	0.209001	0.642545	0.222524	NS	0.249239	0.957063	-0.19144	NS	0.491015	0.97282	0.13167
FBgn0004429	FBgn0004429	CG9116	LysP	Lysozyme P	Not detected	.	.	.	NS	0.315749	0.979128	-0.127372	NS	0.00326436	0.14909	0.251206
FBgn0004430	FBgn0004430	CG1165	LysS	Lysozyme S	NS	0.201972	0.632601	-0.221429	Not detected	.	.	.	Not detected	.	.	.
FBgn0004431	FBgn0004431	CG9120	LysX	Lysozyme X	Up in nat3fed	0.0011688	0.0157963	0.591849	Not detected	.	.	.	Not detected	.	.	.
FBgn0004432	FBgn0004432	CG9916	Cyp1	Cyclophilin 1	NS	0.501574	0.859447	-0.115591	NS	0.771875	0.996525	-0.0182009	NS	0.886126	0.997626	-0.00799589
FBgn0004435	FBgn0004435	CG17759	Galphaq	G protein alpha q subunit	NS	0.825557	0.968549	0.030289	NS	0.709563	0.996525	-0.0242937	NS	0.692362	0.988753	-0.0266151
FBgn0004436	FBgn0004436	CG2013	Ubc6	Ubiquitin conjugating enzyme 6	NS	0.899928	0.985152	-0.0182422	NS	0.18955	0.900239	0.0738765	NS	0.202583	0.878951	0.0787241
FBgn0004449	FBgn0004449	CG5723	Ten-m	Tenascin major	NS	0.169727	0.591479	-0.210164	NS	0.00507687	0.16157	0.160761	NS	0.916453	0.997951	-0.00628525
FBgn0004456	FBgn0004456	CG1771	mew	multiple edematous wings	NS	0.931459	0.993114	-0.0115038	NS	0.182425	0.889628	0.0919738	NS	0.158445	0.849141	-0.0963455
FBgn0004462	FBgn0283473	CG7001	Pk17E	Protein kinase-like 17E	NS	0.313306	0.745706	-0.142578	NS	0.202502	0.91217	0.0903089	NS	0.577847	0.983631	-0.0403043
FBgn0004463	FBgn0004463	CG8344	RpIII128	RNA polymerase III 128kD subunit	NS	0.882454	0.982008	0.0205924	NS	0.996867	0.999453	-0.000386415	NS	0.472031	0.967119	-0.0629625
FBgn0004465	FBgn0004465	CG4086	Su(P)	Suppressor of ref(2)P sterility	NS	0.929342	0.992936	-0.0122192	NS	0.334234	0.988467	0.0739034	NS	0.648904	0.984438	-0.0314018
FBgn0004507	FBgn0004507	CG7254	GlyP	Glycogen phosphorylase	Up in nat3fed	5.56413e-05	0.00126299	0.75223	NS	0.2822	0.969608	0.072128	NS	0.703249	0.988753	0.0277255
FBgn0004509	FBgn0004509	CG10772	Fur1	Furin 1	NS	0.210023	0.643872	-0.182067	NS	0.608537	0.996525	-0.0301531	NS	0.465221	0.964722	-0.0435802
FBgn0004510	FBgn0004510	CG6338	Ets97D	Ets at 97D	NS	0.787068	0.958504	-0.0399009	NS	0.338326	0.989898	0.110582	NS	0.22795	0.885657	0.114541
FBgn0004511	FBgn0004511	CG9355	dy	dusky	Down in nat3fed	0.000853563	0.0123144	-1.24363	Not detected	.	.	.	Not detected	.	.	.
FBgn0004512	FBgn0004512	CG3879	Mdr49	Multi drug resistance 49	NS	0.0581584	0.3188	0.447353	NS	0.354913	0.996384	-0.0555581	NS	0.0449054	0.588324	-0.120707
FBgn0004513	FBgn0004513	CG10181	Mdr65	Multiple drug resistance 65	NS	0.92586	0.992276	0.0151305	NS	0.876242	0.996525	0.0114695	NS	0.371343	0.945723	-0.0681162
FBgn0004514	FBgn0004514	CG7485	Oct-TyrR	Octopamine-Tyramine receptor	NS	0.0876849	0.415726	-0.468503	NS	0.185644	0.895656	-0.174178	NS	0.800599	0.993496	-0.0326612
FBgn0004516	FBgn0004516	CG14994	Gad1	Glutamic acid decarboxylase 1	NS	0.0277332	0.191747	0.401389	NS	0.133502	0.817883	0.0923317	NS	0.385696	0.949023	-0.0552196
FBgn0004552	FBgn0004552	CG1171	Akh	Adipokinetic hormone	NS	0.400102	0.804379	0.184562	NS	0.134081	0.819008	-0.174966	NS	0.848306	0.995037	0.0216574
FBgn0004554	FBgn0004554	CG7539	Edg91	Ecdysone-dependent gene 91	NS	0.438963	0.826802	0.187074	Not detected	.	.	.	Not detected	.	.	.
FBgn0004556	FBgn0004556	CG9680	Dbp73D	Dead box protein 73D	NS	0.999973	0.999973	6.12624e-06	NS	0.651003	0.996525	0.0522152	NS	0.977089	0.999421	0.00303458
FBgn0004567	FBgn0004567	CG2939	slp2	sloppy paired 2	NS	0.0275067	0.191149	-0.390043	NS	0.964083	0.998832	0.00840508	NS	0.620346	0.984402	0.0996623
FBgn0004569	FBgn0004569	CG4531	aos	argos	NS	0.729238	0.942284	-0.0595537	NS	0.914127	0.997339	0.00906512	NS	0.55789	0.983631	-0.0486549
FBgn0004573	FBgn0004573	CG12073	5-HT7	5-hydroxytryptamine (serotonin) receptor 7	NS	0.454744	0.83419	-0.136773	NS	0.84522	0.996525	0.023355	NS	0.815978	0.994311	0.0261968
FBgn0004574	FBgn0004574	CG15811	Rop	Ras opposite	NS	0.987283	0.997369	-0.00229315	NS	0.123089	0.800538	0.0830715	NS	0.280221	0.911866	-0.0650335
FBgn0004575	FBgn0004575	CG3985	Syn	Synapsin	NS	0.946109	0.994934	-0.0100488	NS	0.77361	0.996525	0.0189489	NS	0.841717	0.994734	0.0129072
FBgn0004577	FBgn0004577	CG3477	Pxd	Peroxidase	NS	0.237916	0.677872	0.341907	Not detected	.	.	.	Not detected	.	.	.
FBgn0004580	FBgn0004580	CG6702	Cbp53E	Calbindin 53E	NS	0.568205	0.894859	0.117123	NS	0.106917	0.767191	0.0926691	NS	0.891394	0.997626	-0.0090015
FBgn0004581	FBgn0004581	CG30170	bgcn	benign gonial cell neoplasm	NS	0.928611	0.992936	0.0133451	NS	0.863392	0.996525	0.0142828	NS	0.418272	0.956765	-0.0691157
FBgn0004583	FBgn0004583	CG4114	ex	expanded	NS	0.445294	0.830728	-0.106843	NS	0.788108	0.996525	-0.0214998	NS	0.995989	0.999472	-0.0003124
FBgn0004584	FBgn0004584	CG3178	Rrp1	Recombination repair protein 1	NS	0.272353	0.715301	-0.148375	NS	0.684531	0.996525	0.035967	NS	0.97875	0.999421	-0.002294
FBgn0004587	FBgn0004587	CG10851	B52	B52	NS	0.747729	0.947973	-0.050705	NS	0.473148	0.996525	-0.0380316	NS	0.732599	0.989505	-0.0191169
FBgn0004588	FBgn0004588	CG16931	Eig71Ea	Ecdysone-induced gene 71Ea	Down in nat3fed	0.000308746	0.00536224	-3.64774	Not detected	.	.	.	Not detected	.	.	.
FBgn0004589	FBgn0004589	CG7355	Eig71Eb	Ecdysone-induced gene 71Eb	Not detected	.	.	.	Not detected	.	.	.	Not detected	.	.	.
FBgn0004590	FBgn0004590	CG7608	Eig71Ec	Ecdysone-induced gene 71Ec	Not detected	.	.	.	Not detected	.	.	.	Not detected	.	.	.
FBgn0004591	FBgn0004591	CG7350	Eig71Ed	Ecdysone-induced gene 71Ed	Not detected	.	.	.	Not detected	.	.	.	Not detected	.	.	.
FBgn0004592	FBgn0004592	CG7604	Eig71Ee	Ecdysone-induced gene 71Ee	NS	0.563083	0.892566	-0.115819	Not detected	.	.	.	Not detected	.	.	.
FBgn0004593	FBgn0004593	CG7599	Eig71Ef	Ecdysone-induced gene 71Ef	Not detected	.	.	.	Not detected	.	.	.	Not detected	.	.	.
FBgn0004594	FBgn0004594	CG7336	Eig71Eg	Ecdysone-induced gene 71Eg	Not detected	.	.	.	Not detected	.	.	.	Not detected	.	.	.
FBgn0004595	FBgn0004595	CG17228	pros	prospero	NS	0.371668	0.786691	-0.148013	NS	0.990413	0.999041	0.000871584	NS	0.807652	0.994311	-0.016948
FBgn0004597	FBgn0004597	CG7281	CycC	Cyclin C	NS	0.567388	0.894424	-0.0849128	NS	0.20667	0.916204	0.135268	NS	0.769451	0.989505	0.0303952
FBgn0004598	FBgn0004598	CG18734	Fur2	Furin 2	NS	0.5015	0.859447	0.0914458	NS	0.292432	0.969608	-0.0682928	NS	0.137093	0.826104	-0.0922583
FBgn0004606	FBgn0004606	CG1322	zfh1	Zn finger homeodomain 1	NS	0.136041	0.530357	-0.211785	NS	0.0622291	0.642585	0.128426	NS	0.406837	0.954422	-0.0625628
FBgn0004607	FBgn0004607	CG1449	zfh2	Zn finger homeodomain 2	NS	0.520773	0.869656	-0.0892832	NS	0.887235	0.996525	-0.0136786	NS	0.81015	0.994311	-0.017516
FBgn0004611	FBgn0004611	CG4574	Plc21C	Phospholipase C at 21C	NS	0.903362	0.98517	0.016838	NS	0.426494	0.996525	-0.0493564	NS	0.272292	0.90644	-0.0633156
FBgn0004618	FBgn0004618	CG7672	gl	glass	NS	0.403901	0.806157	-0.142392	NS	0.588643	0.996525	-0.0673527	NS	0.500996	0.9736	-0.0657057
FBgn0004619	FBgn0004619	CG8442	GluRIA	Glutamate receptor IA	NS	0.757993	0.949435	0.0707949	NS	0.939426	0.997473	-0.0085834	NS	0.541332	0.98346	-0.0615246
FBgn0004620	FBgn0004620	CG6992	GluRIIA	Glutamate receptor IIA	NS	0.0509223	0.293535	0.314841	NS	0.955442	0.997966	-0.00634753	NS	0.874321	0.996316	0.0128277
FBgn0004622	FBgn0004622	CG7887	TkR99D	Tachykinin-like receptor at 99D	NS	0.044832	0.271579	-0.456378	NS	0.819152	0.996525	-0.0351696	NS	0.562213	0.983631	0.0652938
FBgn0004623	FBgn0004623	CG8770	Gbeta76C	G protein beta-subunit 76C	Not detected	.	.	.	NS	0.112414	0.77546	-0.109233	NS	0.028014	0.48451	-0.129297
FBgn0004629	FBgn0004629	CG8050	Cys	Cystatin-like	Up in nat3fed	3.93442e-09	2.77358e-07	0.786834	NS	0.0307042	0.458316	0.166905	NS	0.781035	0.990538	-0.0178504
FBgn0004635	FBgn0004635	CG1004	rho	rhomboid	NS	0.833138	0.969499	0.0347162	NS	0.128503	0.809337	-0.120944	NS	0.89776	0.997626	-0.0106519
FBgn0004636	FBgn0004636	CG1956	R	Roughened	NS	0.563542	0.892612	-0.0852641	NS	0.639531	0.996525	0.0269269	NS	0.442669	0.96162	-0.0486173
FBgn0004638	FBgn0004638	CG6033	drk	downstream of receptor kinase	NS	0.441869	0.828699	-0.117291	NS	0.163782	0.868323	0.080539	NS	0.999345	0.999922	5.13195e-05
FBgn0004643	FBgn0004643	CG9900	Zw10	Zeste-white 10	NS	0.857996	0.974148	-0.0231756	NS	0.156208	0.86245	-0.111576	NS	0.981668	0.999421	-0.00164526
FBgn0004644	FBgn0004644	CG4637	hh	hedgehog	NS	0.130097	0.518009	-0.246389	NS	0.341973	0.990997	-0.149836	NS	0.198615	0.876981	0.171494
FBgn0004646	FBgn0004646	CG3039	ogre	optic ganglion reduced	NS	0.159415	0.572512	-0.201323	NS	0.519006	0.996525	-0.0385517	NS	0.740499	0.989505	-0.0197818
FBgn0004647	FBgn0004647	CG3936	N	Notch	NS	0.511359	0.865615	-0.0963631	NS	0.98848	0.999041	0.00108076	NS	0.814784	0.994311	0.0168447
FBgn0004648	FBgn0004648	CG4122	svr	silver	NS	0.239112	0.679101	0.192958	NS	0.289453	0.969608	0.0575366	NS	0.604008	0.984402	-0.0297937
FBgn0004649	FBgn0004649	CG1372	yl	yolkless	Not detected	.	.	.	Not detected	.	.	.	Not detected	.	.	.
FBgn0004650	FBgn0004650	CG11411	fs(1)N	female sterile (1) Nasrat	NS	0.522778	0.871149	-0.120397	NS	0.701673	0.996525	0.0434056	NS	0.218099	0.88527	0.162687
FBgn0004652	FBgn0004652	CG14307	fru	fruitless	Up in nat3fed	2.90273e-05	0.000723099	0.702346	NS	0.557417	0.996525	0.0394363	NS	0.0782453	0.713527	-0.120041
FBgn0004654	FBgn0004654	CG3724	Pgd	Phosphogluconate dehydrogenase	NS	0.122451	0.502891	-0.21642	NS	0.114991	0.780048	-0.0977175	NS	0.168852	0.856747	-0.0800213
FBgn0004655	FBgn0004655	CG3707	wapl	wings apart-like	NS	0.346021	0.767645	-0.126433	NS	0.479304	0.996525	0.0506678	NS	0.873212	0.9962	-0.0106762
FBgn0004656	FBgn0004656	CG2252	fs(1)h	female sterile (1) homeotic	NS	0.603132	0.907246	-0.0790214	NS	0.189701	0.900239	-0.0978377	NS	0.638637	0.984438	-0.0289975
FBgn0004657	FBgn0004657	CG1560	mys	myospheroid	NS	0.300014	0.73783	0.179797	NS	0.0271941	0.426469	0.136252	NS	0.676305	0.987223	-0.0251283
FBgn0004666	FBgn0004666	CG7771	sim	single-minded	NS	0.540445	0.883313	-0.139266	NS	0.253619	0.959003	-0.152058	NS	0.735137	0.989505	-0.0412956
FBgn0004687	FBgn0004687	CG3201	Mlc-c	Myosin light chain cytoplasmic	NS	0.654907	0.920707	-0.0723003	NS	0.122401	0.798608	0.0898787	NS	0.684681	0.987833	-0.0236936
FBgn0004698	FBgn0004698	CG8153	Xpc	Xeroderma pigmentosum, complementation group C	NS	0.446683	0.831159	0.103736	NS	0.649526	0.996525	0.0315416	NS	0.746915	0.989505	-0.0198358
FBgn0004777	FBgn0004777	CG2342	Ccp84Ag	Ccp84Ag	Not detected	.	.	.	Not detected	.	.	.	Not detected	.	.	.
FBgn0004778	FBgn0004778	CG1331	Ccp84Af	Ccp84Af	Not detected	.	.	.	Not detected	.	.	.	Not detected	.	.	.
FBgn0004779	FBgn0004779	CG1330	Ccp84Ae	Ccp84Ae	Not detected	.	.	.	Not detected	.	.	.	Not detected	.	.	.
FBgn0004780	FBgn0004780	CG2341	Ccp84Ad	Ccp84Ad	Not detected	.	.	.	Not detected	.	.	.	Not detected	.	.	.
FBgn0004781	FBgn0004781	CG1327	Ccp84Ac	Ccp84Ac	Not detected	.	.	.	Not detected	.	.	.	Not detected	.	.	.
FBgn0004782	FBgn0004782	CG1252	Ccp84Ab	Ccp84Ab	Not detected	.	.	.	Not detected	.	.	.	Not detected	.	.	.
FBgn0004783	FBgn0004783	CG2360	Ccp84Aa	Ccp84Aa	Not detected	.	.	.	Not detected	.	.	.	Not detected	.	.	.
FBgn0004784	FBgn0004784	CG6518	inaC	inactivation no afterpotential C	Not detected	.	.	.	NS	0.109775	0.77044	-0.105485	NS	0.000788256	0.0539933	-0.208151
FBgn0004795	FBgn0004795	CG5403	retn	retained	NS	0.333464	0.75927	-0.150208	NS	0.962343	0.998832	-0.00290245	NS	0.23196	0.885657	-0.0810692
FBgn0004797	FBgn0004797	CG31991	mdy	midway	Down in nat3fed	0.00258464	0.0302692	-0.543453	NS	0.019831	0.362827	-0.154826	NS	0.00405859	0.16794	-0.229668
FBgn0004811	FBgn0004811	CG10528	fs(2)ltoPP43	female sterile (2) ltoPP43	NS	0.212246	0.646508	-0.16509	NS	0.761363	0.996525	-0.0233818	NS	0.895154	0.997626	0.0096004
FBgn0004832	FBgn0004832	CG6358	Xpac	Xeroderma pigmentosum group A-like	NS	0.492988	0.855076	-0.115663	NS	0.326828	0.985076	-0.088011	NS	0.364649	0.945723	0.0880942
FBgn0004837	FBgn0004837	CG3497	Su(H)	Suppressor of Hairless	NS	0.473457	0.844495	-0.0991449	NS	0.588292	0.996525	-0.0405611	NS	0.360807	0.945723	0.0700344
FBgn0004838	FBgn0004838	CG10377	Hrb27C	Heterogeneous nuclear ribonucleoprotein at 27C	NS	0.523615	0.871518	-0.115847	NS	0.605421	0.996525	0.0334641	NS	0.563317	0.983631	-0.032445
FBgn0004839	FBgn0004839	CG8967	otk	off-track	NS	0.16925	0.590873	-0.183417	NS	0.155017	0.860894	-0.172113	NS	0.635228	0.984438	-0.0538552
FBgn0004841	FBgn0004841	CG6515	TkR86C	Tachykinin-like receptor at 86C	NS	0.0231353	0.168332	0.585082	NS	0.59038	0.996525	-0.0773418	NS	0.0639681	0.663895	-0.420901
FBgn0004842	FBgn0004842	CG5811	RYa-R	RYamide receptor	Not detected	.	.	.	NS	0.764324	0.996525	0.0710079	NS	0.881324	0.997582	0.0481084
FBgn0004852	FBgn0004852	CG7978	Ac76E	Adenylyl cyclase 76E	NS	0.196386	0.626868	0.240909	NS	0.707191	0.996525	-0.0224334	NS	0.647563	0.984438	-0.0282325
FBgn0004854	FBgn0004854	CG5488	B-H2	BarH2	NS	0.227033	0.664869	-0.195742	NS	0.38001	0.996525	0.104435	NS	0.57261	0.983631	0.0640813
FBgn0004855	FBgn0004855	CG3284	RpII15	RNA polymerase II 15kD subunit	NS	0.75283	0.94833	-0.0440456	NS	0.230313	0.93397	-0.108531	NS	0.617312	0.984402	0.0442177
FBgn0004856	FBgn0004856	CG8264	Bx42	Bx42	NS	0.380647	0.79201	-0.114788	NS	0.708735	0.996525	-0.0262926	NS	0.185788	0.868725	0.0870718
FBgn0004858	FBgn0004858	CG4220	elB	elbow B	Up in nat3fed	0.00184984	0.0228471	0.418709	NS	0.321952	0.982688	0.0709368	NS	0.399554	0.952381	0.0585888
FBgn0004859	FBgn0004859	CG2125	ci	cubitus interruptus	NS	0.899147	0.985023	0.0181434	NS	0.440622	0.996525	0.0540906	NS	0.749317	0.989505	-0.0215948
FBgn0004860	FBgn0004860	CG3895	ph-d	polyhomeotic distal	NS	0.165649	0.58437	-0.194633	NS	0.720679	0.996525	-0.0349851	NS	0.16883	0.856747	0.107969
FBgn0004861	FBgn0004861	CG18412	ph-p	polyhomeotic proximal	NS	0.149648	0.55712	-0.20007	NS	0.527133	0.996525	-0.0533726	NS	0.733034	0.989505	0.0253955
FBgn0004862	FBgn0004862	CG7902	bap	bagpipe	Not detected	.	.	.	NS	0.079232	0.700217	-0.408382	NS	0.864942	0.995821	-0.0361434
FBgn0004863	FBgn0004863	CG7937	C15	C15	NS	0.0291881	0.199055	0.42261	NS	0.279465	0.969347	0.273131	NS	0.331729	0.937501	-0.219853
FBgn0004864	FBgn0004864	CG1594	hop	hopscotch	NS	0.712726	0.938863	-0.0484928	NS	0.965521	0.998832	0.00314479	NS	0.96679	0.999421	0.00279008
FBgn0004865	FBgn0004865	CG18023	Eip78C	Ecdysone-induced protein 78C	Down in nat3fed	8.6065e-12	1.13702e-09	-2.96221	NS	0.809564	0.996525	0.0239408	NS	0.725007	0.989505	0.0362584
FBgn0004867	FBgn0004867	CG5920	RpS2	Ribosomal protein S2	NS	0.660743	0.92235	-0.0797238	NS	0.229034	0.932282	-0.086075	NS	0.907595	0.997626	-0.00662088
FBgn0004868	FBgn0004868	CG4422	Gdi	GDP dissociation inhibitor	NS	0.653208	0.920707	-0.0751041	NS	0.602008	0.996525	0.027983	NS	0.364401	0.945723	-0.0505342
FBgn0004870	FBgn0004870	CG9097	bab1	bric a brac 1	NS	0.200611	0.630976	-0.253869	NS	0.259554	0.961227	0.173099	NS	0.659279	0.986561	0.062668
FBgn0004872	FBgn0004872	CG6122	piwi	piwi	NS	0.250446	0.692868	-0.300777	NS	0.246729	0.956274	0.238945	NS	0.248156	0.895163	-0.234969
FBgn0004875	FBgn0004875	CG10847	enc	encore	NS	0.755626	0.948812	-0.0434934	NS	0.75167	0.996525	-0.0196751	NS	0.397663	0.952381	-0.0491975
FBgn0004876	FBgn0004876	CG6027	cdi	center divider	NS	0.0362819	0.234397	-0.336315	NS	0.780159	0.996525	-0.0155194	NS	0.964259	0.999228	-0.00260819
FBgn0004878	FBgn0004878	CG2102	cas	castor	NS	0.171634	0.594424	-0.244816	Not detected	.	.	.	Not detected	.	.	.
FBgn0004880	FBgn0004880	CG1130	scrt	scratch	NS	0.345043	0.767386	-0.126266	NS	0.389131	0.996525	-0.0600863	NS	0.755489	0.989505	-0.0223672
FBgn0004882	FBgn0004882	CG10868	orb	oo18 RNA-binding protein	NS	0.249909	0.692808	0.175259	NS	0.322887	0.984099	-0.0567737	NS	0.187824	0.870816	0.0928622
FBgn0004885	FBgn0004885	CG6863	tok	tolkin	Down in nat3fed	0.000204124	0.00381573	-0.812005	NS	0.0981767	0.752463	-0.119513	NS	0.0485879	0.607587	-0.163965
FBgn0004888	FBgn0004888	CG1065	Scsalpha	Succinyl coenzyme A synthetase alpha subunit	NS	0.101857	0.452963	0.242216	NS	0.688742	0.996525	-0.0213077	NS	0.420048	0.956765	-0.0619733
FBgn0004889	FBgn0004889	CG6235	tws	twins	NS	0.872666	0.978735	-0.0232217	NS	0.603374	0.996525	0.028615	NS	0.732378	0.989505	0.019465
FBgn0004892	FBgn0004892	CG3242	sob	sister of odd and bowl	NS	0.224434	0.662775	-0.174234	NS	0.360814	0.996525	-0.134447	NS	0.692327	0.988753	-0.0488919
FBgn0004893	FBgn0004893	CG10021	bowl	brother of odd with entrails limited	NS	0.686002	0.932827	-0.057541	NS	0.968489	0.998832	0.00287994	NS	0.673503	0.987223	-0.0283556
FBgn0004895	FBgn0004895	CG1132	fd64A	forkhead domain 64A	Not detected	.	.	.	Not detected	.	.	.	Not detected	.	.	.
FBgn0004896	FBgn0004896	CG3668	fd59A	forkhead domain 59A	NS	0.501793	0.859516	-0.152663	NS	0.0434073	0.549436	0.429779	NS	0.830107	0.994311	-0.0466691
FBgn0004897	FBgn0004897	CG11921	fd96Ca	forkhead domain 96Ca	NS	0.848539	0.97213	-0.0406599	Not detected	.	.	.	Not detected	.	.	.
FBgn0004898	FBgn0004898	CG11922	fd96Cb	forkhead domain 96Cb	NS	0.00561274	0.0566964	-0.451804	Not detected	.	.	.	Not detected	.	.	.
FBgn0004901	FBgn0004901	CG2867	Prat	Phosphoribosylamidotransferase	NS	0.813026	0.96457	0.0339323	NS	0.990986	0.999041	0.00109279	NS	0.074173	0.703106	0.163293
FBgn0004903	FBgn0004903	CG6354	Rb97D	Ribonuclear protein at 97D	NS	0.432666	0.823848	-0.10856	NS	0.068872	0.66572	0.112972	NS	0.66946	0.987223	-0.0287648
FBgn0004907	FBgn0004907	CG17870	14-3-3zeta	14-3-3zeta	NS	0.804811	0.962997	0.0437275	NS	0.578785	0.996525	0.0377443	NS	0.799988	0.993344	0.0149879
FBgn0004908	FBgn0004908	CG7435	Arl2	ADP ribosylation factor-like 2	NS	0.935876	0.994043	-0.0120697	NS	0.584294	0.996525	-0.0533188	NS	0.746233	0.989505	-0.0344118
FBgn0004910	FBgn0004910	CG15855	Eip63F-1	Ecdysone-induced protein 63F 1	NS	0.984761	0.99674	0.00258878	NS	0.837948	0.996525	-0.012123	NS	0.55515	0.983631	0.0406583
FBgn0004911	FBgn0004911	CR32265	Eip63F-2	Ecdysone-induced protein 63F 2	Not detected	.	.	.	Not detected	.	.	.	Not detected	.	.	.
FBgn0004913	FBgn0004913	CG1119	Gnf1	Germ line transcription factor 1	NS	0.464988	0.840213	-0.0969152	NS	0.279479	0.969347	-0.070078	NS	0.411842	0.9549	-0.0556283
FBgn0004914	FBgn0004914	CG9310	Hnf4	Hepatocyte nuclear factor 4	NS	0.313349	0.745706	0.134948	NS	0.991281	0.999041	0.00063132	NS	0.0781271	0.713527	-0.101721
FBgn0004915	FBgn0004915	CG5193	TfIIB	Transcription factor IIB	NS	0.131827	0.521403	-0.20056	NS	0.703428	0.996525	0.0271624	NS	0.752689	0.989505	-0.0211755
FBgn0004919	FBgn0004919	CG2679	gol	goliath	NS	0.294432	0.733727	0.155891	NS	0.0013887	0.0660532	0.243804	NS	0.0193827	0.415921	0.163443
FBgn0004921	FBgn0004921	CG8261	Ggamma1	G protein gamma 1	NS	0.874691	0.979208	-0.0235744	NS	0.873371	0.996525	0.00929513	NS	0.735033	0.989505	0.0193538
FBgn0004924	FBgn0004924	CG6146	Top1	Topoisomerase 1	NS	0.615768	0.911333	-0.0723025	NS	0.616714	0.996525	0.0293145	NS	0.993264	0.999472	-0.000489724
FBgn0004926	FBgn0004926	CG4153	eIF-2beta	Eukaryotic initiation factor 2beta	NS	0.542763	0.884265	-0.0853064	NS	0.220926	0.927875	0.0688641	NS	0.153761	0.842491	0.0835648
FBgn0004956	FBgn0004956	CG5993	os	outstretched	NS	0.928261	0.992936	-0.0176958	NS	0.956555	0.998441	0.00908468	NS	0.910047	0.997626	-0.0193908
FBgn0004957	FBgn0004957	CG6205	por	porcupine	NS	0.568487	0.894859	0.0856406	NS	0.664087	0.996525	0.0477966	NS	0.798571	0.992977	0.0297969
FBgn0004959	FBgn0004959	CG6578	phm	phantom	Up in nat3fed	3.17236e-07	1.43464e-05	0.870148	Not detected	.	.	.	Not detected	.	.	.
FBgn0005198	FBgn0005198	CG6975	gig	gigas	NS	0.905866	0.986037	-0.0157651	NS	0.684556	0.996525	0.0288133	NS	0.832584	0.994311	0.0133623
FBgn0005278	FBgn0005278	CG2674	Sam-S	S-adenosylmethionine Synthetase	Up in nat3fed	0.00139008	0.0181404	0.487966	NS	0.0243206	0.40708	0.128748	NS	0.555867	0.983631	-0.0361231
FBgn0005322	FBgn0005322	CG5395	nmd	no mitochondrial derivative	NS	0.688346	0.933183	0.0538834	NS	0.725406	0.996525	0.0240753	NS	0.592081	0.983631	-0.0344912
FBgn0005355	FBgn0005355	CG6054	Su(fu)	Suppressor of fused	NS	0.406353	0.807487	-0.112291	NS	0.646921	0.996525	-0.0384289	NS	0.857079	0.9956	-0.0144631
FBgn0005386	FBgn0005386	CG8887	ash1	absent, small, or homeotic discs 1	NS	0.996319	0.999349	0.000619262	NS	0.707795	0.996525	0.0238902	NS	0.424278	0.956765	0.0536089
FBgn0005390	FBgn0005390	CG4790	fs(1)M3	female sterile (1) M3	Not detected	.	.	.	NS	0.159469	0.864822	-0.359638	NS	0.0426685	0.578741	0.420985
FBgn0005391	FBgn0005391	CG2979	Yp2	Yolk protein 2	Not detected	.	.	.	Not detected	.	.	.	Up in nat3hist	2.31231e-05	0.00341883	0.640838
FBgn0005411	FBgn0005411	CG9998	U2af50	U2 small nuclear riboprotein auxiliary factor 50	NS	0.850938	0.972711	-0.0251996	NS	0.590097	0.996525	0.032715	NS	0.950616	0.999228	-0.00376545
FBgn0005427	FBgn0005427	CG3114	ewg	erect wing	NS	0.886813	0.983175	0.0197711	NS	0.593444	0.996525	-0.0340443	NS	0.793089	0.991908	-0.0161596
FBgn0005533	FBgn0005533	CG3922	RpS17	Ribosomal protein S17	NS	0.944864	0.994934	0.0119798	NS	0.118599	0.787139	-0.0938264	NS	0.724243	0.989505	0.0195042
FBgn0005536	FBgn0005536	CG32156	Mbs	Myosin binding subunit	NS	0.453914	0.83419	-0.106799	NS	0.320096	0.981723	0.057662	NS	0.840804	0.994515	-0.0116106
FBgn0005558	FBgn0005558	CG1464	ey	eyeless	NS	0.470191	0.842852	-0.123169	NS	0.483693	0.996525	-0.0721561	NS	0.911942	0.997626	-0.00979739
FBgn0005561	FBgn0005561	CG11049	sv	shaven	NS	0.388775	0.796171	-0.190547	NS	0.850604	0.996525	0.0159534	NS	0.441491	0.96162	0.0645114
FBgn0005564	FBgn0005564	CG9262	Shal	Shaker cognate l	NS	0.3321	0.759123	-0.15182	NS	0.925813	0.997339	-0.00680606	NS	0.759701	0.989505	0.0212927
FBgn0005585	FBgn0005585	CG9429	Crc	Calreticulin	NS	0.279482	0.72265	-0.190169	NS	0.850086	0.996525	0.0121559	NS	0.903878	0.997626	0.00765525
FBgn0005586	FBgn0005586	CG7576	Rab3	Rab3	NS	0.976188	0.99642	0.00418617	NS	0.621081	0.996525	-0.0332022	NS	0.993752	0.999472	0.00050014
FBgn0005590	FBgn0005590	CG31695	scw	screw	Not detected	.	.	.	Not detected	.	.	.	Not detected	.	.	.
FBgn0005592	FBgn0285896	CG32134	btl	breathless	NS	0.0965348	0.439759	0.238848	NS	0.125584	0.806053	0.139684	NS	0.241254	0.887717	-0.133321
FBgn0005593	FBgn0005593	CG4897	RpL7	Ribosomal protein L7	NS	0.999692	0.999914	-7.00487e-05	NS	0.315263	0.979128	-0.065727	NS	0.543174	0.983631	0.0338268
FBgn0005596	FBgn0005596	CG14513	yem	yemanuclein	NS	0.867161	0.976789	0.0216429	NS	0.771473	0.996525	0.021848	NS	0.861231	0.995821	0.0144458
FBgn0005612	FBgn0005612	CG3090	Sox14	Sox box protein 14	Down in nat3fed	1.63321e-06	6.07699e-05	-0.932217	NS	0.0496533	0.579657	0.16553	NS	0.117611	0.781754	-0.110955
FBgn0005613	FBgn0005613	CG8404	Sox15	Sox box protein 15	NS	0.681252	0.931198	0.0750587	NS	0.882204	0.996525	-0.0184192	NS	0.713055	0.989505	-0.0420903
FBgn0005614	FBgn0005614	CG18345	trpl	transient receptor potential-like	NS	0.240044	0.680898	0.391281	NS	0.0233013	0.396673	0.84476	NS	0.0701915	0.686291	0.137141
FBgn0005616	FBgn0005616	CG3241	msl-2	male-specific lethal 2	NS	0.911345	0.989071	-0.0150991	NS	0.827274	0.996525	-0.0174901	NS	0.419924	0.956765	0.055943
FBgn0005617	FBgn0005617	CG10385	msl-1	male-specific lethal 1	NS	0.33332	0.759237	-0.127275	NS	0.250233	0.957063	-0.084847	NS	0.582437	0.983631	-0.0375387
FBgn0005619	FBgn0005619	CG3454	Hdc	Histidine decarboxylase	Not detected	.	.	.	NS	0.992647	0.999041	-0.000700562	NS	0.26562	0.906036	0.086059
FBgn0005624	FBgn0005624	CG3886	Psc	Posterior sex combs	NS	0.0589909	0.322312	-0.271897	NS	0.946336	0.997681	-0.0097744	NS	0.779605	0.990538	-0.0397592
FBgn0005626	FBgn0005626	CG10118	ple	pale	Down in nat3fed	3.8553e-12	5.52813e-10	-5.07686	NS	0.303973	0.974552	-0.0697371	Down in nat3hist	1.88897e-05	0.00286273	-0.320789
FBgn0005630	FBgn0283521	CG12052	lola	longitudinals lacking	NS	0.631267	0.915179	0.0763392	NS	0.77829	0.996525	0.0156685	NS	0.701802	0.988753	0.0218006
FBgn0005631	FBgn0005631	CG13521	robo1	roundabout 1	NS	0.199826	0.630584	-0.17719	NS	0.357404	0.996525	0.072998	NS	0.632438	0.984438	0.0350073
FBgn0005632	FBgn0005632	CG1945	faf	fat facets	NS	0.279579	0.72265	0.159	NS	0.757626	0.996525	-0.0185664	NS	0.937174	0.999228	-0.00438693
FBgn0005633	FBgn0005633	CG7445	fln	flightin	Not detected	.	.	.	NS	0.00112772	0.0581288	0.186577	NS	0.302686	0.926358	-0.0882182
FBgn0005636	FBgn0005636	CG3385	nvy	nervy	NS	0.769053	0.953652	0.0549732	NS	0.997927	0.999526	0.000265731	NS	0.63672	0.984438	-0.0401451
FBgn0005638	FBgn0005638	CG4354	slbo	slow border cells	Down in nat3fed	4.82054e-08	2.64859e-06	-2.89219	NS	0.266473	0.961227	0.157926	NS	0.604375	0.984402	-0.0807851
FBgn0005640	FBgn0005640	CG10579	Eip63E	Ecdysone-induced protein 63E	NS	0.0214638	0.159931	-0.321906	NS	0.185382	0.894943	0.0853003	NS	0.0570829	0.647402	-0.11954
FBgn0005642	FBgn0005642	CG1454	wdn	wings down	NS	0.946321	0.994934	0.00944732	NS	0.98443	0.999041	-0.00146934	NS	0.509455	0.975384	0.045237
FBgn0005648	FBgn0005648	CG2163	Pabp2	Pabp2	NS	0.468453	0.841473	-0.102082	NS	0.381384	0.996525	0.0564752	NS	0.268508	0.906284	0.0762708
FBgn0005649	FBgn0005649	CG5422	Rox8	Rox8	NS	0.132093	0.521403	-0.225532	NS	0.958135	0.998832	0.00290045	NS	0.412478	0.95527	-0.0497408
FBgn0005654	FBgn0005654	CG4088	lat	latheo	Not detected	.	.	.	Not detected	.	.	.	Not detected	.	.	.
FBgn0005655	FBgn0005655	CG9193	PCNA	Proliferating cell nuclear antigen	Down in nat3fed	0.00137869	0.0180119	-0.470835	NS	0.414176	0.996525	0.116871	NS	0.419501	0.956765	-0.106221
FBgn0005658	FBgn0005658	CG7018	Ets65A	Ets at 65A	NS	0.912456	0.989185	0.0196882	NS	0.710003	0.996525	-0.0483792	NS	0.150437	0.842438	0.158887
FBgn0005659	FBgn0005659	CG5583	Ets98B	Ets at 98B	NS	0.020984	0.157253	0.373219	NS	0.919782	0.997339	-0.00847641	NS	0.135517	0.822741	-0.108889
FBgn0005660	FBgn0005660	CG2914	Ets21C	Ets at 21C	NS	0.840177	0.97049	-0.0620581	NS	0.0121042	0.273549	0.349108	NS	0.53627	0.982729	-0.0968766
FBgn0005664	FBgn0005664	CG16963	Cry	Crystallin	Not detected	.	.	.	Up in nat3hist	8.02012e-07	0.000163611	0.993557	NS	0.0107107	0.307645	0.468472
FBgn0005666	FBgn0005666	CG32019	bt	bent	Up in nat3fed	0.000308373	0.00536224	0.693129	NS	0.59802	0.996525	0.0479283	NS	0.497144	0.97282	-0.0444115
FBgn0005670	FBgn0005670	CG3656	Cyp4d1	Cytochrome P450-4d1	NS	0.0279558	0.192563	0.405148	NS	0.0368999	0.507477	-0.182859	NS	0.244357	0.891856	-0.103027
FBgn0005671	FBgn0005671	CG17369	Vha55	Vacuolar H[+]-ATPase 55kD subunit	NS	0.439706	0.826945	0.131289	NS	0.951567	0.997681	0.00388019	NS	0.937241	0.999228	0.00438719
FBgn0005672	FBgn0005672	CG10334	spi	spitz	NS	0.0221707	0.163967	-0.310549	NS	0.665109	0.996525	0.0272277	NS	0.274036	0.90644	0.0679993
FBgn0005674	FBgn0005674	CG5394	Aats-glupro	Glutamyl-prolyl-tRNA synthetase	NS	0.731767	0.942284	-0.0464683	NS	0.94214	0.997473	0.00450009	NS	0.572098	0.983631	0.037065
FBgn0005677	FBgn0005677	CG4952	dac	dachshund	NS	0.149223	0.556476	-0.196118	NS	0.223599	0.927875	0.0995834	NS	0.410321	0.954711	-0.0685194
FBgn0005683	FBgn0005683	CG5354	pie	pineapple eye	NS	0.909283	0.987387	-0.0180555	NS	0.488475	0.996525	0.0986272	NS	0.630625	0.984438	0.0593611
FBgn0005694	FBgn0005694	CG5683	Aef1	Adult enhancer factor 1	NS	0.94231	0.994927	-0.00991412	NS	0.658368	0.996525	0.0294127	NS	0.214379	0.88527	-0.0857313
FBgn0005695	FBgn0005695	CG8411	gcl	germ cell-less	NS	0.562716	0.892566	-0.0801438	NS	0.507707	0.996525	-0.0517954	NS	0.254139	0.898828	-0.0868652
FBgn0005696	FBgn0005696	CG5923	DNApol-alpha73	DNA polymerase alpha 73kD	NS	0.170768	0.59318	-0.270171	NS	0.941339	0.997473	-0.019193	NS	0.863908	0.995821	-0.0356849
FBgn0005771	FBgn0005771	CG4491	noc	no ocelli	NS	0.847079	0.971892	-0.0267598	NS	0.845881	0.996525	0.0123464	NS	0.699748	0.988753	-0.0243093
FBgn0005775	FBgn0005775	CG7503	Con	Connectin	NS	0.00748191	0.0712327	-0.403536	NS	0.645683	0.996525	-0.0356122	NS	0.310941	0.930272	-0.075867
FBgn0005777	FBgn0005777	CG8402	PpD3	Protein phosphatase D3	NS	0.969485	0.995591	-0.00507476	NS	0.802655	0.996525	0.0167885	NS	0.992121	0.999472	0.000645654
FBgn0005778	FBgn0005778	CG10138	PpD5	Protein phosphatase D5	NS	0.92934	0.992936	0.0130933	NS	0.746485	0.996525	0.0305253	NS	0.309707	0.930272	-0.132617
FBgn0005779	FBgn0005779	CG8822	PpD6	Protein phosphatase D6	NS	0.855412	0.973301	0.0379067	NS	0.53837	0.996525	-0.0693086	NS	0.140518	0.829425	0.200664
FBgn0008635	FBgn0008635	CG6223	betaCOP	Coat Protein (coatomer) beta	NS	0.532378	0.876217	-0.0932588	NS	0.887181	0.996525	0.0082433	NS	0.85669	0.9956	0.0109247
FBgn0008636	FBgn0008636	CG33152	hbn	homeobrain	NS	0.366214	0.782614	-0.205325	NS	0.3316	0.986995	-0.203323	NS	0.0978589	0.754254	0.417163
FBgn0008646	FBgn0008646	CG9930	E5	E5	NS	0.212282	0.646508	-0.19256	NS	0.941981	0.997473	0.0127103	NS	0.90782	0.997626	0.0204653
FBgn0008651	FBgn0008651	CG6570	lbl	ladybird late	NS	0.94326	0.994927	0.0124418	NS	0.678541	0.996525	-0.062658	NS	0.820396	0.994311	-0.0265395
FBgn0010014	FBgn0010014	CG4209	CanB	Calcineurin B	NS	0.190213	0.619243	-0.224956	NS	0.617255	0.996525	0.0452055	NS	0.998767	0.999922	-0.000127608
FBgn0010015	FBgn0010015	CG1455	CanA1	Calcineurin A1	NS	0.287996	0.728855	0.240764	NS	0.314311	0.978709	-0.0767331	NS	0.888374	0.997626	0.0101378
FBgn0010019	FBgn0010019	CG3972	Cyp4g1	Cytochrome P450-4g1	NS	0.6512	0.920707	-0.077147	NS	0.118647	0.787139	-0.18312	NS	0.47724	0.96976	-0.0438652
FBgn0010038	FBgn0010038	CG4181	GstD2	Glutathione S transferase D2	NS	0.11176	0.476951	0.513637	NS	0.238756	0.945753	0.280762	NS	0.777327	0.989771	-0.0377674
FBgn0010039	FBgn0010039	CG4381	GstD3	Glutathione S transferase D3	NS	0.0576402	0.316846	-0.312214	NS	0.154949	0.860894	-0.126515	NS	0.107276	0.765521	-0.148166
FBgn0010040	FBgn0010040	CG11512	GstD4	Glutathione S transferase D4	Not detected	.	.	.	Not detected	.	.	.	Not detected	.	.	.
FBgn0010041	FBgn0010041	CG12242	GstD5	Glutathione S transferase D5	NS	0.255352	0.697518	0.403046	NS	0.147182	0.846576	0.18597	NS	0.591331	0.983631	-0.132359
FBgn0010042	FBgn0010042	CG4423	GstD6	Glutathione S transferase D6	Not detected	.	.	.	Not detected	.	.	.	Not detected	.	.	.
FBgn0010043	FBgn0010043	CG4371	GstD7	Glutathione S transferase D7	Not detected	.	.	.	NS	0.532239	0.996525	-0.162191	Not detected	.	.	.
FBgn0010044	FBgn0010044	CG4421	GstD8	Glutathione S transferase D8	NS	0.89582	0.984489	-0.0459759	NS	0.495085	0.996525	-0.134412	NS	0.0161968	0.385795	-0.478104
FBgn0010051	FBgn0010051	CG1063	Itp-r83A	Inositol 1,4,5,-tris-phosphate receptor	NS	0.322897	0.751427	0.136156	NS	0.896464	0.996525	0.00842679	NS	0.0450533	0.588324	-0.114546
FBgn0010052	FBgn0010052	CG8425	Jhe	Juvenile hormone esterase	NS	0.753827	0.94833	-0.101396	NS	0.0606705	0.635229	-0.238108	Down in nat3hist	0.000463879	0.0367586	-0.353479
FBgn0010053	FBgn0010053	CG15101	Jheh1	Juvenile hormone epoxide hydrolase 1	Up in nat3fed	3.42241e-05	0.000832158	0.622462	NS	0.321101	0.981869	-0.0574467	Down in nat3hist	1.59233e-05	0.00260885	-0.421452
FBgn0010078	FBgn0010078	CG3661	RpL23	Ribosomal protein L23	NS	0.965548	0.995071	-0.00764171	NS	0.315623	0.979128	-0.0650757	NS	0.90877	0.997626	-0.00634874
FBgn0010097	FBgn0010097	CG17566	gammaTub37C	gamma-Tubulin at 37C	Not detected	.	.	.	Not detected	.	.	.	Not detected	.	.	.
FBgn0010100	FBgn0010100	CG9244	Acon	Aconitase	NS	0.958755	0.995071	0.00822613	NS	0.892573	0.996525	0.0107635	NS	0.531323	0.981783	-0.0370225
FBgn0010105	FBgn0010105	CG17943	comm	commissureless	NS	0.404791	0.80677	-0.133752	NS	0.391498	0.996525	-0.0693283	NS	0.494672	0.97282	0.0538987
FBgn0010109	FBgn0010109	CG8704	dpn	deadpan	NS	0.0224455	0.165567	-0.40978	Not detected	.	.	.	Not detected	.	.	.
FBgn0010113	FBgn0010113	CG15532	hdc	headcase	NS	0.419901	0.815895	0.124642	NS	0.701754	0.996525	-0.0298014	NS	0.697623	0.988753	-0.0255275
FBgn0010114	FBgn0010114	CG2040	hig	hikaru genki	NS	0.919355	0.991358	-0.017545	NS	0.683275	0.996525	0.0254481	NS	0.978801	0.999421	-0.00167379
FBgn0010173	FBgn0010173	CG9633	RpA-70	Replication Protein A 70	NS	0.94554	0.994934	0.00913242	NS	0.805461	0.996525	0.0158087	NS	0.84614	0.995037	0.012247
FBgn0010194	FBgn0010194	CG6407	Wnt5	Wnt oncogene analog 5	NS	0.171994	0.595399	-0.17776	NS	0.104365	0.764412	0.156958	NS	0.622813	0.984402	-0.0563797
FBgn0010197	FBgn0010197	CG33114	Gyc32E	Guanyl cyclase at 32E	NS	0.830846	0.969499	-0.0645558	NS	0.213301	0.918461	0.325046	NS	0.583909	0.983631	0.129763
FBgn0010198	FBgn0010198	CG2033	RpS15Aa	Ribosomal protein S15Aa	NS	0.992917	0.998698	-0.00146976	NS	0.19706	0.908416	-0.0737815	NS	0.703416	0.988753	0.0215078
FBgn0010213	FBgn0010213	CG8905	Sod2	Superoxide dismutase 2 (Mn)	NS	0.883177	0.982161	0.0192881	NS	0.740636	0.996525	0.0186889	NS	0.926981	0.999228	-0.00539788
FBgn0010215	FBgn0010215	CG17947	alpha-Cat	alpha Catenin	NS	0.330026	0.7579	-0.140967	NS	0.349297	0.993896	0.0590589	NS	0.360833	0.945723	0.0541476
FBgn0010217	FBgn0010217	CG11154	ATPsynbeta	ATP synthase, beta subunit	NS	0.902711	0.98517	0.0211013	NS	0.0228041	0.390927	0.193395	NS	0.600974	0.984402	-0.0301254
FBgn0010220	FBgn0010220	CG12759	Dbp45A	DEAD box protein 45A	NS	0.799364	0.962208	0.0376737	NS	0.202217	0.91217	0.122548	NS	0.0353857	0.541687	0.169204
FBgn0010222	FBgn0010222	CG18466	Nmdmc	NAD-dependent methylenetetrahydrofolate dehydrogenase	NS	0.166625	0.585465	-0.393435	NS	0.142257	0.833922	0.211784	NS	0.211377	0.885128	0.157539
FBgn0010223	FBgn0010223	CG12232	Galphaf	G protein alpha f subunit	NS	0.101484	0.452331	0.279601	NS	0.486886	0.996525	0.0655965	NS	0.206088	0.884474	0.112204
FBgn0010225	FBgn0010225	CG1106	Gel	Gelsolin	NS	0.0678716	0.352956	-0.325361	NS	0.34359	0.990997	-0.0583742	NS	0.911839	0.997626	-0.00737617
FBgn0010226	FBgn0010226	CG8938	GstS1	Glutathione S transferase S1	NS	0.889777	0.984177	0.0230361	NS	0.546505	0.996525	-0.035822	NS	0.581598	0.983631	0.0325344
FBgn0010228	FBgn0010228	CG17921	HmgZ	HMG protein Z	NS	0.944242	0.994927	0.0108192	NS	0.717309	0.996525	-0.0200268	NS	0.136252	0.824797	-0.0854865
FBgn0010235	FBgn0010235	CG5433	Klc	Kinesin light chain	NS	0.403757	0.806157	-0.114234	NS	0.139294	0.827248	0.0895869	NS	0.6288	0.984438	-0.0289644
FBgn0010238	FBgn0010238	CG12369	Lac	Lachesin	NS	0.118901	0.495231	-0.225895	NS	0.656136	0.996525	0.0252644	NS	0.488002	0.972154	-0.0422631
FBgn0010240	FBgn0010240	CG17336	Lcch3	Ligand-gated chloride channel homolog 3	NS	0.423029	0.817271	0.16477	NS	0.880436	0.996525	-0.0169589	NS	0.305674	0.92673	0.0998125
FBgn0010241	FBgn0010241	CG8523	Mdr50	Multi drug resistance 50	NS	0.119485	0.49652	0.306394	NS	0.0725323	0.676678	-0.160877	NS	0.0608974	0.655701	-0.121647
FBgn0010246	FBgn0010246	CG9155	Myo61F	Myosin 61F	NS	0.333235	0.759237	-0.171395	NS	0.737363	0.996525	0.0249456	NS	0.28069	0.911866	0.066954
FBgn0010247	FBgn0010247	CG40411	Parp	Poly-(ADP-ribose) polymerase	NS	0.868077	0.977057	-0.0224869	NS	0.0997406	0.754005	0.116812	NS	0.689212	0.988462	0.0310073
FBgn0010258	FBgn0010258	CG9654	Rbp4	RNA-binding protein 4	NS	0.765776	0.9522	-0.0472215	NS	0.012113	0.273549	0.249707	NS	0.499803	0.97282	-0.0775328
FBgn0010263	FBgn0010263	CG3151	Rbp9	RNA-binding protein 9	Up in nat3fed	1.56869e-13	2.79464e-11	1.1849	NS	0.532111	0.996525	-0.0356845	NS	0.793089	0.991908	0.0152126
FBgn0010265	FBgn0010265	CG13389	RpS13	Ribosomal protein S13	NS	0.865294	0.976688	-0.0291296	NS	0.164062	0.868323	-0.0877043	NS	0.926634	0.999228	0.00511829
FBgn0010269	FBgn0010269	CG15793	Dsor1	Downstream of raf1	NS	0.890576	0.984307	0.0187002	NS	0.610752	0.996525	-0.0458915	NS	0.470407	0.965665	0.0610955
FBgn0010278	FBgn0010278	CG4817	Ssrp	Structure specific recognition protein	NS	0.621407	0.91289	-0.0674309	NS	0.843742	0.996525	0.0174591	NS	0.264999	0.906036	0.073864
FBgn0010280	FBgn0010280	CG5444	Taf4	TBP-associated factor 4	NS	0.664562	0.92303	-0.0620489	NS	0.641279	0.996525	0.0256639	NS	0.75347	0.989505	-0.0180045
FBgn0010282	FBgn0010282	CG10281	TfIIFalpha	Transcription factor IIFalpha	NS	0.693534	0.9343	-0.0525718	NS	0.353529	0.996384	-0.0676603	NS	0.570768	0.983631	0.0392209
FBgn0010287	FBgn0010287	CG7562	Trf	TBP-related factor	NS	0.946391	0.994934	-0.0117112	NS	0.346686	0.992797	0.103164	NS	0.772006	0.989617	0.0368616
FBgn0010288	FBgn0010288	CG4265	Uch	Ubiquitin carboxy-terminal hydrolase	NS	0.922978	0.991453	-0.0142641	NS	0.86371	0.996525	-0.0111179	NS	0.451802	0.962511	-0.0472382
FBgn0010292	FBgn0010292	CG1430	bys	by S6	NS	0.431061	0.822128	-0.122004	NS	0.552072	0.996525	0.0497082	NS	0.210357	0.885128	-0.107051
FBgn0010294	FBgn0010294	CG14266	ng2	new glue 2	Up in nat3fed	0.000246998	0.00444067	1.38852	Not detected	.	.	.	Not detected	.	.	.
FBgn0010295	FBgn0010295	CG10788	ng3	new glue 3	NS	0.0187961	0.145781	0.479218	Not detected	.	.	.	Not detected	.	.	.
FBgn0010296	FBgn0010296	CG10789	ng4	new glue 4	Not detected	.	.	.	Not detected	.	.	.	Not detected	.	.	.
FBgn0010300	FBgn0010300	CG10719	brat	brain tumor	Down in nat3fed	0.00210619	0.0255305	-0.547737	NS	0.0787762	0.699665	0.123223	NS	0.972508	0.999421	0.00241872
FBgn0010303	FBgn0010303	CG4353	hep	hemipterous	NS	0.57213	0.895908	-0.0795723	NS	0.663177	0.996525	-0.0287686	NS	0.752759	0.989505	-0.0185456
FBgn0010309	FBgn0010309	CG10739	pigeon	pigeon	NS	0.828789	0.969488	0.0295703	NS	0.893308	0.996525	-0.0104177	NS	0.780666	0.990538	0.0209074
FBgn0010313	FBgn0010313	CG2530	corto	corto	NS	0.191367	0.621562	-0.190573	NS	0.512999	0.996525	-0.042219	NS	0.162471	0.852842	-0.0830136
FBgn0010314	FBgn0010314	CG3738	Cks30A	Cyclin-dependent kinase subunit 30A	NS	0.846773	0.971837	-0.0300047	NS	0.670357	0.996525	0.0655855	NS	0.422263	0.956765	0.146031
FBgn0010315	FBgn0010315	CG9096	CycD	Cyclin D	NS	0.615354	0.911021	0.0692618	NS	0.244393	0.95357	0.100027	NS	0.398529	0.952381	0.0770821
FBgn0010316	FBgn0010316	CG1772	dap	dacapo	NS	0.273237	0.716646	-0.157666	NS	0.296834	0.972413	0.0851796	NS	0.555413	0.983631	0.0441912
FBgn0010317	FBgn0010317	CG10308	CycJ	Cyclin J	Not detected	.	.	.	Not detected	.	.	.	NS	0.817713	0.994311	-0.06138
FBgn0010323	FBgn0010323	CG2851	Gsc	Goosecoid	Not detected	.	.	.	Not detected	.	.	.	Not detected	.	.	.
FBgn0010328	FBgn0010328	CG5965	woc	without children	NS	0.250215	0.692868	-0.164915	NS	0.681592	0.996525	-0.0282702	NS	0.608586	0.984402	0.0317501
FBgn0010329	FBgn0010329	CG1543	Tbh	Tyramine beta hydroxylase	NS	0.935758	0.994043	0.0232645	NS	0.193537	0.903811	-0.120825	NS	0.554713	0.983631	0.052522
FBgn0010333	FBgn0010333	CG2248	Rac1	Rac1	NS	0.186099	0.612797	-0.181658	NS	0.41499	0.996525	0.0495853	NS	0.846121	0.995037	0.0118065
FBgn0010339	FBgn0010339	CG8340	128up	upstream of RpIII128	NS	0.580615	0.899456	-0.0709673	NS	0.672032	0.996525	0.0329559	NS	0.769939	0.989505	0.020065
FBgn0010340	FBgn0010340	CG9852	140up	upstream of RpII140	NS	0.984491	0.99674	-0.00366784	NS	0.713742	0.996525	0.0452426	NS	0.0582331	0.651599	-0.196796
FBgn0010341	FBgn0010341	CG12530	Cdc42	Cdc42	NS	0.725926	0.942232	0.0542996	NS	0.028569	0.439854	0.136591	NS	0.645632	0.984438	-0.0278859
FBgn0010342	FBgn0010342	CG1825	Map60	Microtubule-associated protein 60	NS	0.224965	0.662775	-0.157955	NS	0.571057	0.996525	-0.0575506	NS	0.915539	0.997626	-0.0125493
FBgn0010348	FBgn0010348	CG8385	Arf79F	ADP ribosylation factor at 79F	NS	0.520567	0.869451	-0.103747	NS	0.273271	0.965798	0.0630279	NS	0.624982	0.984438	-0.027413
FBgn0010350	FBgn0010350	CG7962	CdsA	CDP diglyceride synthetase	NS	0.0578474	0.31754	0.254845	NS	0.682798	0.996525	0.0229581	NS	0.22219	0.885548	-0.0712205
FBgn0010352	FBgn0010352	CG11661	Nc73EF	Neural conserved at 73EF	NS	0.292811	0.733461	0.176453	NS	0.84474	0.996525	-0.0159937	NS	0.798757	0.992977	-0.0151966
FBgn0010355	FBgn0010355	CG17603	Taf1	TBP-associated factor 1	NS	0.624188	0.913733	-0.066068	NS	0.68191	0.996525	0.0255492	NS	0.876143	0.996485	-0.00908197
FBgn0010356	FBgn0010356	CG7704	Taf5	TBP-associated factor 5	NS	0.32151	0.751107	-0.141539	NS	0.785921	0.996525	-0.0219698	NS	0.757401	0.989505	0.023541
FBgn0010357	FBgn0010357	CG18211	betaTry	betaTrypsin	Up in nat3fed	0.000186441	0.00354147	0.723452	NS	0.261244	0.961227	-0.0966379	NS	0.712656	0.989505	-0.0324043
FBgn0010358	FBgn0010358	CG12351	deltaTry	deltaTrypsin	Down in nat3fed	2.13481e-05	0.000555334	-0.701963	Not detected	.	.	.	NS	0.436171	0.959376	0.190468
FBgn0010359	FBgn0010359	CG30028	gammaTry	gammaTrypsin	Not detected	.	.	.	Not detected	.	.	.	Not detected	.	.	.
FBgn0010379	FBgn0010379	CG4006	Akt1	Akt1	NS	0.374289	0.788061	-0.12675	NS	0.133237	0.817883	0.0869571	NS	0.640202	0.984438	0.0271578
FBgn0010380	FBgn0010380	CG12532	AP-1-2beta	Adaptor Protein complex 1/2, beta subunit	NS	0.693407	0.9343	-0.0549947	NS	0.469182	0.996525	0.0440397	NS	0.98427	0.999421	0.00137314
FBgn0010381	FBgn0283461	CG10810	Drs	Drosomycin	Up in nat3fed	2.26682e-58	2.66533e-54	3.7215	NS	0.00284315	0.108686	0.671088	NS	0.000977074	0.0626775	0.355
FBgn0010382	FBgn0010382	CG3938	CycE	Cyclin E	NS	0.303128	0.739151	-0.136724	NS	0.436371	0.996525	-0.0907179	NS	0.490615	0.97282	0.0675446
FBgn0010383	FBgn0010383	CG6816	Cyp18a1	Cytochrome P450-18a1	NS	0.36837	0.783803	-0.351926	NS	0.0351659	0.497149	0.196831	NS	0.237717	0.885947	0.123271
FBgn0010385	FBgn0010385	CG1385	Def	Defensin	Not detected	.	.	.	Not detected	.	.	.	Not detected	.	.	.
FBgn0010387	FBgn0010387	CG8627	Dbi	Diazepam-binding inhibitor	Up in nat3fed	2.41911e-09	1.89626e-07	1.66087	NS	0.503729	0.996525	-0.0416426	NS	0.384559	0.949023	-0.0598764
FBgn0010388	FBgn0010388	CG10816	Dro	Drosocin	Up in nat3fed	4.40094e-25	2.87479e-22	3.63015	Up in nat3hist	1.49492e-09	7.0376e-07	2.60077	NS	0.800173	0.993344	-0.0374284
FBgn0010389	FBgn0010389	CG7223	htl	heartless	NS	0.326794	0.754604	0.145548	NS	0.822657	0.996525	0.018248	NS	0.579096	0.983631	-0.0439581
FBgn0010391	FBgn0010391	CG2522	Gtp-bp	GTP-binding protein	NS	0.883972	0.982256	0.0210488	NS	0.359663	0.996525	0.0536435	NS	0.757089	0.989505	0.019492
FBgn0010395	FBgn0010395	CG1762	Itgbn	Integrin betanu subunit	Up in nat3fed	0.000141696	0.00282383	0.574667	NS	0.749505	0.996525	0.0397066	NS	0.00349792	0.1531	0.232563
FBgn0010397	FBgn0010397	CG10119	LamC	Lamin C	Up in nat3fed	0.00121802	0.0163487	0.604029	NS	0.809726	0.996525	0.0171477	NS	0.666689	0.987223	0.0278149
FBgn0010398	FBgn0010398	CG6098	Lrr47	Leucine-rich repeat 47	NS	0.966381	0.995071	0.00693175	NS	0.365659	0.996525	-0.122862	NS	0.602103	0.984402	0.0627039
FBgn0010399	FBgn0010399	CG2902	Nmdar1	NMDA receptor 1	NS	0.167192	0.586648	-0.298928	NS	0.29831	0.972413	0.107419	NS	0.0635051	0.662191	-0.174718
FBgn0010401	FBgn0010401	CG3250	Os-C	Os-C	Not detected	.	.	.	NS	0.295082	0.972024	-0.0746609	NS	0.863282	0.995821	-0.0119978
FBgn0010403	FBgn0010403	CG11422	Obp83b	Odorant-binding protein 83b	Not detected	.	.	.	NS	0.461007	0.996525	-0.0570017	NS	0.0286027	0.48911	0.150961
FBgn0010406	FBgn0010406	CG8194	RNaseX25	Ribonuclease X25	NS	0.0172537	0.136704	0.337665	NS	0.611356	0.996525	-0.0361374	NS	0.190746	0.875455	0.0804234
FBgn0010407	FBgn0010407	CG4926	Ror	Ror	NS	0.020001	0.152018	-0.383795	NS	0.615318	0.996525	-0.100991	NS	0.602306	0.984402	0.0971244
FBgn0010408	FBgn0010408	CG3395	RpS9	Ribosomal protein S9	NS	0.918712	0.991029	-0.0184146	NS	0.21776	0.923797	-0.0804603	NS	0.816753	0.994311	0.0128242
FBgn0010409	FBgn0010409	CG6510	RpL18A	Ribosomal protein L18A	NS	0.858282	0.974148	-0.0311416	NS	0.246973	0.956326	-0.0810758	NS	0.733407	0.989505	0.019261
FBgn0010411	FBgn0010411	CG8900	RpS18	Ribosomal protein S18	NS	0.881124	0.981457	0.0264449	NS	0.294753	0.972024	-0.0677602	NS	0.851443	0.9956	0.0102876
FBgn0010412	FBgn0010412	CG4464	RpS19a	Ribosomal protein S19a	NS	0.926233	0.99242	0.0162136	NS	0.157766	0.862525	-0.085833	NS	0.845484	0.995037	0.01078
FBgn0010414	FBgn0010414	CG4545	SerT	Serotonin transporter	NS	0.41972	0.815895	0.216523	NS	0.503153	0.996525	-0.0728277	NS	0.645863	0.984438	-0.0423333
FBgn0010415	FBgn0010415	CG10497	Sdc	Syndecan	NS	0.757601	0.949435	0.0503733	NS	0.823718	0.996525	-0.0125692	NS	0.0623919	0.662101	-0.105447
FBgn0010416	FBgn0010416	CG9984	TH1	TH1	NS	0.807821	0.963812	0.0324142	NS	0.788562	0.996525	-0.0219224	NS	0.695276	0.988753	0.0308458
FBgn0010417	FBgn0010417	CG32211	Taf6	TBP-associated factor 6	NS	0.947525	0.995071	-0.00873509	NS	0.525415	0.996525	-0.049935	NS	0.640811	0.984438	-0.0381974
FBgn0010421	FBgn0010421	CG6538	TfIIFbeta	Transcription factor TFIIFbeta	NS	0.199174	0.630217	-0.182495	NS	0.982215	0.999	0.00218947	NS	0.384129	0.949023	-0.0752485
FBgn0010422	FBgn0010422	CG3710	TfIIS	RNA polymerase II elongation factor	NS	0.288397	0.729241	-0.144065	NS	0.642269	0.996525	-0.0337846	NS	0.896001	0.997626	0.00946331
FBgn0010423	FBgn0010423	CG9073	TpnC47D	Troponin C at 47D	Up in nat3fed	4.27982e-06	0.000139011	1.87818	NS	0.710816	0.996525	0.0280924	NS	0.0156353	0.376116	-0.267389
FBgn0010424	FBgn0010424	CG7930	TpnC73F	Troponin C at 73F	NS	0.836784	0.969499	-0.0390136	NS	0.0593546	0.629004	0.17255	NS	0.50582	0.974399	-0.0524332
FBgn0010425	FBgn0010425	CG18681	epsilonTry	epsilonTrypsin	NS	0.1618	0.576681	0.288637	NS	0.56097	0.996525	-0.0703186	Down in nat3hist	1.64694e-07	4.87012e-05	-0.435909
FBgn0010431	FBgn0010431	CG18543	mtrm	matrimony	NS	0.998905	0.999585	-0.000375342	NS	0.17359	0.882749	0.288344	NS	0.934949	0.999228	0.0182655
FBgn0010433	FBgn0010433	CG7508	ato	atonal	NS	0.0624125	0.334631	-0.443325	Not detected	.	.	.	Not detected	.	.	.
FBgn0010434	FBgn0010434	CG11949	cora	coracle	NS	0.103482	0.457357	0.259924	NS	0.35679	0.996384	0.0544685	NS	0.527127	0.980384	0.0366544
FBgn0010435	FBgn0010435	CG2727	emp	epithelial membrane protein	NS	0.233172	0.672793	0.170952	NS	0.500179	0.996525	0.0423947	NS	0.0181407	0.404297	-0.132129
FBgn0010438	FBgn0010438	CG4337	mtSSB	mitochondrial single stranded DNA-binding protein	NS	0.572684	0.895908	-0.100229	NS	0.728222	0.996525	0.0536132	NS	0.238192	0.886386	0.145608
FBgn0010441	FBgn0010441	CG5974	pll	pelle	NS	0.638926	0.91749	-0.069583	NS	0.991147	0.999041	-0.000852304	NS	0.39435	0.951025	0.0696251
FBgn0010452	FBgn0010452	CG11280	trn	tartan	NS	0.130437	0.518835	-0.208225	NS	0.831556	0.996525	0.0257569	NS	0.291763	0.921902	0.0993142
FBgn0010453	FBgn0010453	CG4698	Wnt4	Wnt oncogene analog 4	NS	0.274887	0.717453	-0.158031	NS	0.952081	0.997681	0.00845516	NS	0.457192	0.964646	0.112976
FBgn0010470	FBgn0010470	CG9847	Fkbp14	FK506-binding protein 14 ortholog	Down in nat3fed	2.11842e-05	0.000553945	-0.676142	NS	0.669671	0.996525	-0.0236943	NS	0.0440605	0.584453	-0.129542
FBgn0010473	FBgn0010473	CG15427	tutl	turtle	NS	0.385356	0.79544	-0.115912	NS	0.65495	0.996525	0.0270783	NS	0.635238	0.984438	-0.0319346
FBgn0010482	FBgn0010482	CG9432	l(2)01289	lethal (2) 01289	NS	0.26597	0.70817	0.236689	NS	0.0294825	0.447558	0.1361	NS	0.0765181	0.707124	-0.124389
FBgn0010488	FBgn0010488	CG3845	NAT1	NAT1	NS	0.0160356	0.128877	-0.444643	NS	0.97169	0.999	0.002177	NS	0.455842	0.964512	-0.0422552
FBgn0010497	FBgn0010497	CG5304	dmGlut	Dietary and metabolic glutamate transporter	NS	0.00888669	0.080937	-0.922539	NS	0.199124	0.908416	0.146615	NS	0.0363141	0.543619	-0.148706
FBgn0010501	FBgn0010501	CG5370	Dcp-1	Death caspase-1	NS	0.345667	0.767507	0.129235	NS	0.904271	0.997168	0.0141047	NS	0.711285	0.989319	0.0478513
FBgn0010504	FBgn0010504	CG11546	kermit	kermit	NS	0.695864	0.935189	-0.0528899	NS	0.656162	0.996525	-0.027403	NS	0.34856	0.940655	0.0668934
FBgn0010516	FBgn0010516	CG8996	wal	walrus	NS	0.156366	0.567372	0.199953	NS	0.623752	0.996525	-0.0267889	NS	0.604094	0.984402	0.0312532
FBgn0010520	FBgn0010520	CG4539	Bka	Bekka	NS	0.985516	0.99674	0.00323242	NS	0.102594	0.757843	0.22414	NS	0.646325	0.984438	0.0620063
FBgn0010531	FBgn0010531	CG17753	Ccs	Copper chaperone for superoxide dismutase	NS	0.356754	0.774822	0.159662	NS	0.548213	0.996525	-0.0555237	NS	0.769086	0.989505	-0.0226725
FBgn0010548	FBgn0010548	CG11140	Aldh-III	Aldehyde dehydrogenase type III	NS	0.224709	0.662775	0.178955	NS	0.469937	0.996525	0.0420301	NS	0.0275206	0.481471	-0.123229
FBgn0010549	FBgn0010549	CG8799	l(2)03659	lethal (2) 03659	NS	0.536035	0.880016	-0.147966	NS	0.340706	0.990649	-0.237255	NS	0.186262	0.868937	0.360932
FBgn0010551	FBgn0010551	CG15081	Phb2	Prohibitin 2	NS	0.84336	0.971167	-0.0274146	NS	0.641203	0.996525	0.0257254	NS	0.221765	0.88527	0.0714301
FBgn0010575	FBgn0285917	CG5580	sbb	scribbler	NS	0.533344	0.877193	-0.0916911	NS	0.425686	0.996525	-0.0450483	NS	0.685191	0.987833	0.0235016
FBgn0010583	FBgn0010583	CG3727	dock	dreadlocks	NS	0.276516	0.719699	-0.143786	NS	0.668925	0.996525	0.0266586	NS	0.445916	0.962089	-0.0475904
FBgn0010590	FBgn0010590	CG8392	Prosbeta1	Proteasome beta1 subunit	NS	0.955018	0.995071	-0.00839147	NS	0.386916	0.996525	-0.0494009	NS	0.726458	0.989505	-0.0205274
FBgn0010591	FBgn0010591	CG8946	Sply	Sphingosine-1-phosphate lyase	Down in nat3fed	0.00026405	0.00470409	-0.672904	NS	0.513514	0.996525	0.0458583	NS	0.121812	0.79103	-0.0972503
FBgn0010602	FBgn0010602	CG3018	lwr	lesswright	NS	0.185232	0.612517	-0.178712	NS	0.562171	0.996525	0.0354194	NS	0.818058	0.994311	0.0154369
FBgn0010607	FBgn0010607	CG8886	l(2)05714	lethal (2) 05714	NS	0.117904	0.492806	-0.245468	NS	0.787094	0.996525	0.029828	NS	0.177794	0.866771	0.132676
FBgn0010611	FBgn0010611	CG4311	Hmgs	HMG Coenzyme A synthase	NS	0.404376	0.806421	-0.12047	NS	0.124695	0.803297	-0.0903152	NS	0.242778	0.888436	-0.069221
FBgn0010612	FBgn0010612	CG6105	ATPsynG	ATP synthase	NS	0.705688	0.937743	-0.0494571	NS	0.425964	0.996525	0.0432965	NS	0.155671	0.845212	-0.079429
FBgn0010620	FBgn0010620	CG10939	Sip1	SRY interacting protein 1	NS	0.930777	0.993114	0.0126062	NS	0.570592	0.996525	-0.0373026	NS	0.891855	0.997626	0.00806103
FBgn0010621	FBgn0010621	CG8439	Cct5	T-complex Chaperonin 5	NS	0.21472	0.651193	-0.188432	NS	0.00139769	0.0660532	0.178965	NS	0.34329	0.939727	0.0575825
FBgn0010622	FBgn0010622	CG9893	l(2)06496	lethal (2) 06496	NS	0.622545	0.913162	0.0727616	NS	0.698952	0.996525	-0.0378159	NS	0.459123	0.964722	-0.0587032
FBgn0010638	FBgn0010638	CG10130	Sec61beta	Sec61 beta subunit	NS	0.0286532	0.196217	-0.306367	NS	0.0344723	0.492263	0.131565	NS	0.910721	0.997626	-0.00670801
FBgn0010651	FBgn0010651	CG15095	MFS14	Major Facilitator Superfamily Transporter 14	NS	0.0922597	0.428279	-0.344592	NS	0.397838	0.996525	-0.068481	NS	0.00449586	0.1823	-0.171404
FBgn0010660	FBgn0010660	CG3820	Nup214	Nucleoporin 214kD	NS	0.795117	0.960514	-0.0348526	NS	0.579364	0.996525	-0.0397465	NS	0.629815	0.984438	-0.0323008
FBgn0010741	FBgn0010741	CG6302	l(3)01239	lethal (3) 01239	NS	0.702808	0.937042	-0.0513191	NS	0.889431	0.996525	0.0115825	NS	0.0505175	0.616974	0.135612
FBgn0010747	FBgn0010747	CG4659	Srp54k	Signal recognition particle protein 54k	NS	0.702082	0.9368	-0.0515393	NS	0.805852	0.996525	-0.014595	NS	0.682707	0.987223	-0.024425
FBgn0010750	FBgn0010750	CG2503	atms	antimeros	NS	0.739646	0.945554	-0.0445052	NS	0.60166	0.996525	-0.0406298	NS	0.390154	0.949799	-0.0587732
FBgn0010762	FBgn0010762	CG32067	simj	simjang	NS	0.25566	0.697564	-0.153288	NS	0.760909	0.996525	0.0192842	NS	0.368495	0.945723	-0.0574163
FBgn0010768	FBgn0010768	CG5557	sqz	squeeze	NS	0.0471041	0.280147	0.298633	NS	0.00616941	0.18463	-0.332039	NS	0.012984	0.339996	0.441409
FBgn0010770	FBgn0010770	CG5786	ppan	peter pan	NS	0.776298	0.956393	-0.0476073	NS	0.818373	0.996525	-0.0250753	NS	0.158641	0.849141	0.157171
FBgn0010772	FBgn0010772	CG2179	Xe7	Xe7	NS	0.958795	0.995071	0.00711827	NS	0.368261	0.996525	-0.0498323	NS	0.783918	0.991302	0.0159775
FBgn0010774	FBgn0010774	CG1101	Ref1	RNA and export factor binding protein 1	NS	0.170555	0.593128	-0.193507	NS	0.101389	0.754217	0.0971246	NS	0.800183	0.993344	0.0147254
FBgn0010786	FBgn0010786	CG9165	l(3)02640	lethal (3) 02640	NS	0.0807997	0.397009	0.23647	NS	0.591685	0.996525	-0.0310729	NS	0.131365	0.815914	-0.0921282
FBgn0010803	FBgn0010803	CG9735	Aats-trp	Tryptophanyl-tRNA synthetase	NS	0.57367	0.896612	-0.0769653	NS	0.698489	0.996525	0.0286603	NS	0.0377528	0.551984	0.140719
FBgn0010808	FBgn0010808	CG1715	l(3)03670	lethal (3) 03670	NS	0.548271	0.886249	0.0804744	NS	0.93231	0.997339	0.00471896	NS	0.13284	0.817054	0.0924527
FBgn0010812	FBgn0288846	CG2708	unc-45	-	NS	0.329685	0.7579	-0.131977	NS	0.959788	0.998832	-0.00336942	NS	0.753856	0.989505	0.0223529
FBgn0010825	FBgn0010825	CG6964	Gug	Grunge	NS	0.367255	0.782773	-0.130735	NS	0.656804	0.996525	-0.028302	NS	0.830055	0.994311	0.0127326
FBgn0010830	FBgn0010830	CG11238	l(3)04053	lethal (3) 04053	NS	0.315176	0.746692	0.143873	NS	0.939882	0.997473	0.00645706	NS	0.677663	0.987223	0.0296621
FBgn0010877	FBgn0010877	CG7129	l(3)05822	lethal (3) 05822	NS	0.0400271	0.251361	-0.281426	NS	0.0047237	0.154866	0.174472	NS	0.564913	0.983631	-0.0355703
FBgn0010894	FBgn0010894	CG10624	sinu	sinuous	NS	0.731477	0.942284	-0.0444064	NS	0.919081	0.997339	-0.00795598	NS	0.0945305	0.746487	0.126815
FBgn0010905	FBgn0010905	CG16757	Spn	Spinophilin	NS	0.378757	0.789615	-0.135936	NS	0.701394	0.996525	-0.0261371	NS	0.286793	0.917298	-0.0656026
FBgn0010909	FBgn0010909	CG16973	msn	misshapen	NS	0.289963	0.730999	-0.178977	NS	0.0347063	0.493959	0.129752	NS	0.895257	0.997626	-0.00767366
FBgn0010926	FBgn0010926	CG5824	l(3)07882	lethal (3) 07882	NS	0.817487	0.966737	0.0320469	NS	0.85556	0.996525	-0.0170691	NS	0.871048	0.996149	0.0128255
FBgn0011016	FBgn0011016	CG5474	SsRbeta	Signal sequence receptor beta	NS	0.0433766	0.26536	-0.285792	NS	0.191373	0.901619	0.0774942	NS	0.707858	0.989223	-0.0228281
FBgn0011020	FBgn0011020	CG10061	Sas-4	Spindle assembly abnormal 4 ortholog (C. elegans)	NS	0.311811	0.745135	0.176319	NS	0.489309	0.996525	0.103422	NS	0.0924281	0.744089	0.230645
FBgn0011202	FBgn0011202	CG1768	dia	diaphanous	NS	0.44433	0.830103	0.111199	NS	0.316287	0.979128	0.0684606	NS	0.717013	0.989505	0.0235089
FBgn0011204	FBgn0011204	CG12086	cue	cueball	Down in nat3fed	7.99838e-05	0.0017513	-1.40202	NS	0.107775	0.768689	-0.0920801	NS	0.101817	0.761062	-0.0989102
FBgn0011205	FBgn0011205	CG5725	fbl	fumble	NS	0.493475	0.855415	0.0998051	NS	0.838229	0.996525	-0.0140439	NS	0.0244765	0.463342	-0.14019
FBgn0011206	FBgn0011206	CG4760	bol	boule	NS	0.210461	0.644053	0.204889	NS	0.87144	0.996525	0.00921583	NS	0.99126	0.999472	0.000636714
FBgn0011207	FBgn0011207	CG3959	pelo	pelota	NS	0.951004	0.995071	0.00815012	NS	0.459958	0.996525	-0.051786	NS	0.865854	0.995821	-0.0119858
FBgn0011211	FBgn0011211	CG3612	blw	bellwether	NS	0.712201	0.938699	-0.0598385	NS	0.551886	0.996525	0.0459898	NS	0.969666	0.999421	0.00221845
FBgn0011217	FBgn0011217	CG7425	eff	effete	NS	0.316594	0.747213	-0.165779	NS	0.95021	0.997681	-0.00367051	NS	0.432641	0.95898	-0.0455719
FBgn0011224	FBgn0011224	CG31000	heph	hephaestus	NS	0.783202	0.957937	-0.0451439	NS	0.305927	0.974552	0.0573871	NS	0.534681	0.981783	-0.0384165
FBgn0011225	FBgn0011225	CG5695	jar	jaguar	NS	0.0805253	0.396157	-0.287425	NS	0.651084	0.996525	-0.0253112	NS	0.962532	0.999228	-0.00269914
FBgn0011227	FBgn0011227	CG8764	ox	oxen	NS	0.96405	0.995071	0.00642237	NS	0.0759004	0.693299	-0.111414	NS	0.769126	0.989505	-0.0173209
FBgn0011230	FBgn0011230	CG14472	poe	purity of essence	NS	0.55598	0.889598	0.100352	NS	0.742233	0.996525	-0.0223093	NS	0.401393	0.953022	0.0476658
FBgn0011232	FBgn0011232	CG3766	scat	scattered	NS	0.327845	0.755813	0.132833	NS	0.609945	0.996525	-0.0387151	NS	0.452258	0.962636	-0.0529973
FBgn0011236	FBgn0011236	CG5575	ken	ken and barbie	NS	0.84482	0.971481	0.0287751	NS	0.814006	0.996525	0.0175083	NS	0.072876	0.696266	-0.127936
FBgn0011239	FBgn0011239	CG31733	ms(2)35Ci	male sterile (2) 35Ci	NS	0.632328	0.915179	0.0768458	NS	0.280777	0.969608	0.0836044	NS	0.188193	0.871068	0.127857
FBgn0011241	FBgn0288856	CG10536/CG46338	cbx	crossbronx	NS	0.973162	0.995661	0.00533646	NS	0.319336	0.980848	0.0848752	NS	0.642421	0.984438	-0.0430623
FBgn0011244	FBgn0011244	CG2830	Hsp60B	Heat shock protein 60 related	NS	0.343049	0.766154	0.146266	NS	0.468418	0.996525	-0.0422949	NS	0.219901	0.88527	0.0886997
FBgn0011259	FBgn0011259	CG18405	Sema-1a	Sema-1a	NS	0.457238	0.835593	-0.0987483	NS	0.359376	0.996525	-0.0683061	NS	0.348954	0.940655	0.0676088
FBgn0011260	FBgn0011260	CG4700	Sema-2a	Sema-2a	NS	0.0942103	0.433617	-0.251315	NS	0.242419	0.952249	0.0830625	NS	0.431894	0.958901	-0.06282
FBgn0011270	FBgn0011270	CG17645	Pglym87	Pglym87	NS	0.221073	0.660747	0.191983	NS	0.175509	0.884297	-0.0782606	NS	0.0601782	0.653328	0.126881
FBgn0011272	FBgn0011272	CG4651	RpL13	Ribosomal protein L13	NS	0.956039	0.995071	0.0100227	NS	0.386477	0.996525	-0.05611	NS	0.640531	0.984438	0.0260388
FBgn0011273	FBgn0011273	CG17769	Acam	Androcam	Not detected	.	.	.	Not detected	.	.	.	Not detected	.	.	.
FBgn0011274	FBgn0011274	CG6794	Dif	Dorsal-related immunity factor	NS	0.0279255	0.192508	-0.331799	NS	0.315129	0.979128	-0.0555905	NS	0.801128	0.993674	-0.0153774
FBgn0011276	FBgn0011276	CG2655	HLH3B	Helix loop helix protein 3B	Not detected	.	.	.	Not detected	.	.	.	Not detected	.	.	.
FBgn0011277	FBgn0011277	CG3052	HLH4C	Helix loop helix protein 4C	Not detected	.	.	.	Not detected	.	.	.	Not detected	.	.	.
FBgn0011278	FBgn0011278	CG6545	lbe	ladybird early	Not detected	.	.	.	NS	0.737439	0.996525	0.0857717	Not detected	.	.	.
FBgn0011279	FBgn0011279	CG10436	Obp69a	Odorant-binding protein 69a	Not detected	.	.	.	NS	0.351736	0.995636	0.10823	NS	0.094854	0.746487	0.198728
FBgn0011280	FBgn0011280	CG1668	Obp19d	Odorant-binding protein 19d	Not detected	.	.	.	NS	0.401098	0.996525	-0.047162	NS	0.468647	0.964722	-0.0434705
FBgn0011281	FBgn0011281	CG11421	Obp83a	Odorant-binding protein 83a	Not detected	.	.	.	NS	0.662617	0.996525	-0.0283812	NS	0.291203	0.920989	0.0685303
FBgn0011282	FBgn0011282	CG1176	Obp84a	Odorant-binding protein 84a	Not detected	.	.	.	NS	0.255745	0.961227	-0.161083	NS	0.855627	0.9956	-0.0234184
FBgn0011283	FBgn0011283	CG6641	Obp28a	Odorant-binding protein 28a	NS	0.454259	0.83419	0.137186	NS	0.230173	0.93397	-0.113396	NS	0.829485	0.994311	0.0162913
FBgn0011284	FBgn0011284	CG11276	RpS4	Ribosomal protein S4	NS	0.75833	0.94956	-0.0557194	NS	0.0657281	0.657276	-0.124609	NS	0.783932	0.991302	0.0158101
FBgn0011286	FBgn0011286	CG10844	RyR	Ryanodine receptor	NS	0.00585701	0.0585104	0.427584	NS	0.250544	0.957063	0.0703703	NS	0.128282	0.808785	-0.115018
FBgn0011288	FBgn0011288	CG40452	Snap25	Synaptosomal-associated protein 25kDa	NS	0.171586	0.594424	0.244099	NS	0.908612	0.997339	-0.00778535	NS	0.137448	0.826597	0.0896937
FBgn0011289	FBgn0011289	CG5930	TfIIA-L	Transcription factor IIA L	NS	0.298273	0.736785	-0.140437	NS	0.729658	0.996525	0.0208887	NS	0.918712	0.998385	0.00607415
FBgn0011290	FBgn0011290	CG17358	Taf12	TBP-associated factor 12	NS	0.411563	0.809869	-0.118756	NS	0.178406	0.886035	-0.10146	NS	0.277334	0.907886	0.0773317
FBgn0011291	FBgn0011291	CG4079	Taf11	TBP-associated factor 11	NS	0.294928	0.733752	-0.171339	NS	0.234148	0.938753	-0.140226	NS	0.182178	0.867649	0.145617
FBgn0011293	FBgn0011293	CG6642	a10	antennal protein 10	Not detected	.	.	.	NS	0.81288	0.996525	-0.0201895	NS	0.87335	0.9962	0.0107431
FBgn0011294	FBgn0011294	CG5430	a5	antennal protein 5	Not detected	.	.	.	NS	0.0978019	0.752049	-0.168844	NS	0.573389	0.983631	0.0477454
FBgn0011296	FBgn0011296	CG4533	l(2)efl	lethal (2) essential for life	NS	0.0128862	0.109004	0.750094	NS	0.00675723	0.191841	-0.190756	NS	0.713434	0.989505	0.030446
FBgn0011297	FBgn0011297	CG4084	l(2)not	lethal (2) neighbor of tid	NS	0.884098	0.982256	-0.0220913	NS	0.0997919	0.754005	-0.136719	NS	0.341476	0.939594	0.10814
FBgn0011300	FBgn0011300	CG8224	babo	baboon	NS	0.875352	0.979388	0.0221049	NS	0.919022	0.997339	-0.00600723	NS	0.542653	0.98346	-0.0350757
FBgn0011305	FBgn0011305	CG5655	Rsf1	Repressor splicing factor 1	NS	0.311035	0.744592	-0.137116	NS	0.508241	0.996525	-0.047522	NS	0.905876	0.997626	0.00764841
FBgn0011327	FBgn0011327	CG3431	Uch-L5	Ubiquitin carboxy-terminal hydrolase L5 ortholog	NS	0.851018	0.972711	0.0255259	NS	0.783352	0.996525	0.0166249	NS	0.54207	0.98346	-0.039966
FBgn0011335	FBgn0011335	CG6801	l(3)j2D3	lethal (3) j2D3	NS	0.22769	0.666007	-0.189679	NS	0.537736	0.996525	0.0587103	NS	0.484849	0.971379	-0.0661689
FBgn0011336	FBgn0011336	CG7748	OstStt3	Oligosaccharyl transferase 3	NS	0.443346	0.829328	-0.117401	NS	0.422606	0.996525	0.0463656	NS	0.0701382	0.686291	-0.107954
FBgn0011361	FBgn0011361	CG9160	ND-ACP	NADH dehydrogenase (ubiquinone) acyl carrier protein	NS	0.614171	0.910522	-0.0692064	NS	0.914065	0.997339	-0.00644296	NS	0.994123	0.999472	0.000434075
FBgn0011455	FBgn0011455	CG9762	ND-SGDH	NADH dehydrogenase (ubiquinone) SGDH subunit	NS	0.431924	0.823239	0.104909	NS	0.947662	0.997681	-0.00367147	NS	0.304753	0.926358	0.0591517
FBgn0011474	FBgn0011474	CG3307	pr-set7	pr-set7	NS	0.05084	0.293459	-0.259581	NS	0.848405	0.996525	0.0153465	NS	0.0122125	0.329032	-0.187581
FBgn0011476	FBgn0011476	CG14865	l(3)neo43	lethal (3) neo43	NS	0.330265	0.758044	0.187044	NS	0.404734	0.996525	-0.0854869	NS	0.521082	0.976898	0.0632226
FBgn0011481	FBgn0011481	CG7187	Ssdp	Sequence-specific single-stranded DNA-binding protein	NS	0.834762	0.969499	-0.0286777	NS	0.111381	0.774249	-0.0966492	NS	0.22123	0.88527	-0.0810941
FBgn0011509	FBgn0011509	CG33162	SrpRbeta	Signal recognition particle receptor beta	NS	0.777128	0.956731	-0.0420226	NS	0.775706	0.996525	0.0249592	NS	0.51381	0.975384	-0.0502894
FBgn0011554	FBgn0011554	CG12386	etaTry	etaTrypsin	NS	0.00719094	0.0688718	0.50929	NS	0.319875	0.981516	0.117622	NS	0.694319	0.988753	0.0452145
FBgn0011555	FBgn0011555	CG12385	thetaTry	thetaTrypsin	NS	0.280623	0.722924	-0.160109	NS	0.456902	0.996525	-0.0855607	NS	0.627136	0.984438	-0.0512754
FBgn0011556	FBgn0011556	CG12387	zetaTry	zetaTrypsin	NS	0.128709	0.516393	0.341284	NS	0.0335825	0.483997	-0.202331	NS	0.0470645	0.599381	-0.14431
FBgn0011559	FBgn0011559	CG7157	Acp36DE	Accessory gland protein 36DE	NS	0.104128	0.458724	-0.379024	NS	0.00150285	0.0684469	-0.307013	Down in nat3hist	1.49234e-05	0.0024785	-0.298983
FBgn0011566	FBgn0011566	CG13761	Bzd	Buzidau	NS	0.160563	0.574963	0.221742	NS	0.77413	0.996525	-0.0304128	NS	0.236931	0.885657	0.112307
FBgn0011569	FBgn0011569	CG6577	can	cannonball	NS	0.384384	0.79544	-0.156819	NS	0.838022	0.996525	0.0241807	NS	0.0546403	0.634465	-0.277688
FBgn0011570	FBgn0011570	CG17158	cpb	capping protein beta	NS	0.990332	0.998601	-0.00170576	NS	0.0638359	0.651491	0.126053	NS	0.13733	0.826294	0.0959355
FBgn0011571	FBgn0285954	CG3606	caz	cabeza	NS	0.280671	0.722924	-0.147949	NS	0.649198	0.996525	-0.0445699	NS	0.856206	0.9956	-0.0150392
FBgn0011573	FBgn0011573	CG12019	Cdc37	Cdc37	NS	0.10817	0.469321	-0.210544	NS	0.709489	0.996525	-0.022538	NS	0.219601	0.88527	0.0778206
FBgn0011576	FBgn0011576	CG3466	Cyp4d2	Cytochrome P450-4d2	Up in nat3fed	1.44765e-06	5.43819e-05	0.968304	NS	0.0567546	0.61749	-0.117236	NS	0.941781	0.999228	-0.00448858
FBgn0011581	FBgn0011581	CG6440	Ms	Myosuppressin	NS	0.717146	0.940642	0.0805483	NS	0.982261	0.999	-0.00200294	NS	0.46465	0.964722	0.0495348
FBgn0011582	FBgn0011582	CG9652	Dop1R1	Dopamine 1-like receptor 1	NS	0.639149	0.91749	-0.104584	NS	0.555953	0.996525	-0.0575311	NS	0.784144	0.991302	0.0223553
FBgn0011584	FBgn0011584	CG4758	Trp1	Translocation protein 1	NS	0.641125	0.917663	0.0677	NS	0.448654	0.996525	0.0452392	NS	0.489511	0.972614	-0.0388522
FBgn0011586	FBgn0011586	CG1871	e(r)	enhancer of rudimentary	NS	0.457065	0.835429	-0.100268	NS	0.746604	0.996525	0.0224987	NS	0.161854	0.852811	0.0990763
FBgn0011589	FBgn0011589	CG5076	Elk	Eag-like K[+] channel	Down in nat3fed	0.000126927	0.00257313	-0.846618	NS	0.924656	0.997339	0.00891356	NS	0.726351	0.989505	-0.0387354
FBgn0011591	FBgn0011591	CG10580	fng	fringe	NS	0.032848	0.217716	-0.30816	NS	0.20514	0.913408	0.0963093	NS	0.847546	0.995037	-0.0179497
FBgn0011592	FBgn0011592	CG8581	fra	frazzled	NS	0.0200375	0.152189	-0.338459	NS	0.0263735	0.42222	0.171019	NS	0.341769	0.939594	-0.0773291
FBgn0011596	FBgn0011596	CG4568	fzo	fuzzy onions	NS	0.761927	0.950731	0.0428926	NS	0.967428	0.998832	0.00330058	NS	0.514783	0.975402	0.0438805
FBgn0011603	FBgn0011603	CG15444	ine	inebriated	NS	0.010993	0.0957446	0.401838	NS	0.424988	0.996525	-0.0460938	NS	0.471704	0.966712	0.0433016
FBgn0011604	FBgn0011604	CG8625	Iswi	Imitation SWI	NS	0.385524	0.79544	-0.123399	NS	0.861948	0.996525	0.0106223	NS	0.735109	0.989505	0.0217244
FBgn0011606	FBgn0011606	CG8590	Klp3A	Kinesin-like protein at 3A	NS	0.949854	0.995071	0.00870103	NS	0.557895	0.996525	0.0420043	NS	0.462482	0.964722	0.0527468
FBgn0011638	FBgn0011638	CG10922	La	La autoantigen-like	NS	0.260551	0.702829	-0.151857	NS	0.150509	0.852885	0.0937484	NS	0.726829	0.989505	0.021809
FBgn0011640	FBgn0011640	CG8597	lark	lark	NS	0.119425	0.49652	-0.218039	NS	0.568228	0.996525	-0.0336409	NS	0.368939	0.945723	0.0537334
FBgn0011642	FBgn0011642	CG32018	Zyx	Zyxin	NS	0.702601	0.937042	0.0513066	NS	0.386382	0.996525	0.0527001	NS	0.27619	0.907849	0.0642823
FBgn0011648	FBgn0011648	CG12399	Mad	Mothers against dpp	NS	0.675434	0.929038	-0.0575889	NS	0.270225	0.962898	0.0723526	NS	0.88575	0.997626	0.00878925
FBgn0011653	FBgn0011653	CG15002	mas	masquerade	NS	0.0382826	0.242787	-0.328576	Not detected	.	.	.	Not detected	.	.	.
FBgn0011655	FBgn0288966	CG1775	Med	Medea	NS	0.541138	0.883586	-0.0795609	NS	0.687833	0.996525	-0.0299744	NS	0.673796	0.987223	-0.0303788
FBgn0011656	FBgn0011656	CG1429	Mef2	Myocyte enhancer factor 2	NS	0.0104507	0.0920446	-0.491615	NS	0.235873	0.941647	0.0711628	NS	0.362512	0.945723	-0.0584102
FBgn0011659	FBgn0011659	CG11482	Mlh1	Mlh1	NS	0.440872	0.828079	0.133725	NS	0.366324	0.996525	0.148466	NS	0.172352	0.862679	0.216617
FBgn0011660	FBgn0011660	CG8169	Pms2	Pms2	NS	0.628898	0.915135	-0.0737557	NS	0.968804	0.998832	0.00390668	NS	0.346328	0.940655	0.0848926
FBgn0011661	FBgn0011661	CG10701	Moe	Moesin	NS	0.443835	0.829537	0.133904	NS	0.490846	0.996525	0.0402945	NS	0.779555	0.990538	0.0162647
FBgn0011666	FBgn0011666	CG5099	msi	musashi	NS	0.0155834	0.126191	-0.333664	NS	0.856336	0.996525	-0.0107423	NS	0.833826	0.994515	-0.0133213
FBgn0011668	FBgn0011668	CG9074	Mst57Da	Male-specific RNA 57Da	Not detected	.	.	.	NS	0.0339666	0.485691	-0.163632	NS	0.0132876	0.34417	-0.143152
FBgn0011669	FBgn0011669	CG5016	Mst57Db	Male-specific RNA 57Db	Not detected	.	.	.	NS	0.0484778	0.576977	-0.148299	Down in nat3hist	5.45996e-06	0.00105074	-0.3634
FBgn0011670	FBgn0011670	CG4986	Mst57Dc	Male-specific transcript 57Dc	Not detected	.	.	.	NS	0.00474466	0.154866	-0.169298	NS	0.365453	0.945723	-0.0677409
FBgn0011672	FBgn0011672	CG3671	Mvl	Malvolio	NS	0.213212	0.648409	0.185394	NS	0.117064	0.784701	0.0981821	NS	0.811418	0.994311	-0.0148756
FBgn0011674	FBgn0011674	CG11312	insc	inscuteable	NS	0.109153	0.4711	-0.336079	NS	0.883061	0.996525	0.0136185	NS	0.107268	0.765521	-0.133402
FBgn0011676	FBgn0011676	CG6713	Nos	Nitric oxide synthase	NS	0.851837	0.972893	0.043846	NS	0.778875	0.996525	-0.0327987	NS	0.564505	0.983631	-0.04621
FBgn0011692	FBgn0011692	CG1258	pav	pavarotti	NS	0.10361	0.45753	-0.215617	NS	0.190969	0.901449	0.234263	NS	0.221281	0.88527	-0.230043
FBgn0011693	FBgn0011693	CG4899	Pdh	Photoreceptor dehydrogenase	Not detected	.	.	.	NS	0.204041	0.91241	-0.0953098	Down in nat3hist	2.91e-09	1.47004e-06	-0.360259
FBgn0011694	FBgn0011694	CG2665	PebII	Protein ejaculatory bulb II	Not detected	.	.	.	NS	0.0502063	0.583595	-0.168116	Down in nat3hist	4.67805e-09	2.26867e-06	-0.401584
FBgn0011695	FBgn0011695	CG11390	PebIII	Ejaculatory bulb protein III	Up in nat3fed	2.14876e-12	3.32435e-10	1.25592	NS	0.444042	0.996525	0.0544678	NS	0.000804567	0.054656	-0.225028
FBgn0011701	FBgn0011701	CG31240	repo	reversed polarity	NS	0.665922	0.923448	0.0826924	NS	0.355997	0.996384	0.0749308	NS	0.346872	0.940655	0.0666017
FBgn0011703	FBgn0011703	CG5371	RnrL	Ribonucleoside diphosphate reductase large subunit	NS	0.0914112	0.42597	-0.257275	NS	0.101097	0.754217	0.26612	NS	0.732889	0.989505	-0.0551928
FBgn0011704	FBgn0011704	CG8975	RnrS	Ribonucleoside diphosphate reductase small subunit	NS	0.0502924	0.292307	-0.275372	NS	0.00220073	0.0898005	0.313752	NS	0.018341	0.405778	0.193834
FBgn0011705	FBgn0011705	CG9552	rost	rolling stone	NS	0.912359	0.989185	-0.0163766	NS	0.305766	0.974552	0.0952121	NS	0.630497	0.984438	0.0412319
FBgn0011706	FBgn0011706	CG4319	rpr	reaper	Down in nat3fed	0.00289828	0.0332468	-1.02957	Not detected	.	.	.	Not detected	.	.	.
FBgn0011708	FBgn0011708	CG4214	Syx5	Syntaxin 5	NS	0.74214	0.945609	-0.0435962	NS	0.328775	0.986028	-0.0577797	NS	0.720863	0.989505	0.0216932
FBgn0011710	FBgn0011710	CG1403	2021-09-01	Septin 1	NS	0.263261	0.705269	-0.15718	NS	0.263039	0.961227	0.078048	NS	0.312866	0.930272	-0.0713552
FBgn0011715	FBgn0011715	CG1064	Snr1	Snf5-related 1	NS	0.361957	0.778459	-0.129102	NS	0.739961	0.996525	-0.027712	NS	0.594067	0.983631	0.0427757
FBgn0011722	FBgn0011722	CG11527	Tig	Tiggrin	NS	0.49042	0.854022	0.144735	NS	0.38246	0.996525	0.0670178	NS	0.00924641	0.28237	-0.208518
FBgn0011723	FBgn0011723	CG7260	byn	brachyenteron	NS	0.0504762	0.292811	0.334265	NS	0.679212	0.996525	-0.0589134	NS	0.569712	0.983631	0.0560104
FBgn0011725	FBgn0011725	CG31137	twin	twin	NS	0.777772	0.956731	0.0440991	NS	0.735476	0.996525	-0.0202631	NS	0.261903	0.906036	0.0706764
FBgn0011726	FBgn0011726	CG4254	tsr	twinstar	NS	0.726996	0.942232	-0.0590557	NS	0.00115818	0.0585792	0.179587	NS	0.952725	0.999228	-0.00345826
FBgn0011737	FBgn0011737	CG4488	Wee1	Wee1 ortholog (S. pombe)	NS	0.78406	0.957937	0.0366896	NS	0.600978	0.996525	0.0327698	NS	0.699034	0.988753	0.0258134
FBgn0011739	FBgn0011739	CG12072	wts	warts	NS	0.403851	0.806157	-0.111723	NS	0.492034	0.996525	0.0424506	NS	0.223907	0.885657	-0.0823867
FBgn0011740	FBgn0011740	CG18802	alpha-Man-IIa	alpha-Mannosidase class II a	NS	0.756917	0.94931	-0.0405266	NS	0.902093	0.997168	0.00890702	NS	0.475031	0.96976	-0.046926
FBgn0011741	FBgn0011741	CG11678	Arp6	Actin-related protein 6	NS	0.871844	0.97863	0.0223033	NS	0.570134	0.996525	-0.0455122	NS	0.68947	0.988476	0.0311343
FBgn0011742	FBgn0011742	CG9901	Arp2	Actin-related protein 2	NS	0.222263	0.661421	0.175802	NS	0.624948	0.996525	0.0299862	NS	0.823971	0.994311	-0.0132087
FBgn0011743	FBgn0011743	CG5409	Arp53D	Actin-related protein 53D	NS	0.840312	0.97049	0.0287115	NS	0.79049	0.996525	0.0220278	NS	0.94511	0.999228	0.00543288
FBgn0011745	FBgn0011745	CG6174	Arp1	Actin-related protein 1	NS	0.579327	0.899238	-0.0760057	NS	0.713497	0.996525	0.022311	NS	0.156614	0.846115	-0.0855126
FBgn0011746	FBgn0011746	CG8084	ana	anachronism	NS	0.899241	0.985023	0.0245194	NS	0.00252859	0.100487	-0.285176	NS	0.373043	0.945723	0.0735633
FBgn0011747	FBgn0011747	CG1651	Ank	Ankyrin	NS	0.430436	0.822002	0.12382	NS	0.435376	0.996525	0.0440487	NS	0.67049	0.987223	-0.0238617
FBgn0011754	FBgn0011754	CG1830	PhKgamma	Phosphorylase kinase gamma	NS	0.48148	0.84904	-0.0932356	NS	0.548099	0.996525	-0.0373475	NS	0.0259849	0.473261	-0.127661
FBgn0011758	FBgn0011758	CG5529	B-H1	BarH1	NS	0.856486	0.97366	0.036223	NS	0.840948	0.996525	-0.0353466	NS	0.271065	0.906284	0.152435
FBgn0011760	FBgn0011760	CG6998	ctp	cut up	NS	0.587429	0.901661	-0.0842347	NS	0.395061	0.996525	-0.0458607	NS	0.294272	0.923545	-0.0621769
FBgn0011761	FBgn0011761	CG4193	dhd	deadhead	Not detected	.	.	.	Not detected	.	.	.	Not detected	.	.	.
FBgn0011762	FBgn0011762	CG7108	DNApol-alpha50	DNA polymerase alpha 50kD	NS	0.161474	0.576681	-0.278604	NS	0.540159	0.996525	0.133461	NS	0.647974	0.984438	-0.0837369
FBgn0011763	FBgn0011763	CG4654	Dp	DP transcription factor	NS	0.80001	0.962208	-0.0346652	NS	0.968281	0.998832	-0.00237825	NS	0.398279	0.952381	0.0515959
FBgn0011764	FBgn0278608	CG12223	Dsp1	Dorsal switch protein 1	NS	0.229731	0.668278	-0.16491	NS	0.611658	0.996525	-0.0309925	NS	0.886235	0.997626	-0.00856591
FBgn0011766	FBgn0011766	CG6376	E2f1	E2F transcription factor 1	NS	0.429397	0.821456	0.123363	NS	0.9445	0.997681	-0.00438582	NS	0.437525	0.959889	0.0469393
FBgn0011768	FBgn0011768	CG6598	Fdh	Formaldehyde dehydrogenase	NS	0.476197	0.84579	0.101912	NS	0.251266	0.957063	-0.0661705	NS	0.677603	0.987223	0.025164
FBgn0011769	FBgn0011769	CG4205	Fdxh	Ferredoxin	NS	0.0940348	0.433593	0.302851	NS	0.148022	0.846627	-0.169953	NS	0.536546	0.982837	-0.0585712
FBgn0011770	FBgn0011770	CG2227	Gip	GIP-like	NS	0.517826	0.867946	0.0980427	NS	0.0883634	0.723457	-0.13835	NS	0.357737	0.943373	-0.0594743
FBgn0011771	FBgn0011771	CG5837	Hem	HEM-protein	NS	0.568662	0.894859	-0.0754451	NS	0.759104	0.996525	0.0227242	NS	0.172621	0.862679	-0.0915098
FBgn0011774	FBgn0011774	CG5247	Irbp	Inverted repeat-binding protein	NS	0.00772901	0.0729047	0.479753	NS	0.501265	0.996525	0.0797746	NS	0.214177	0.88527	0.101435
FBgn0011785	FBgn0011785	CG31132	BRWD3	BRWD3	NS	0.520196	0.869451	-0.087222	NS	0.8919	0.996525	-0.0103262	NS	0.51634	0.975551	-0.0439815
FBgn0011787	FBgn0011787	CG5012	mRpL12	mitochondrial ribosomal protein L12	NS	0.332349	0.759123	-0.132901	NS	0.544645	0.996525	-0.0493481	NS	0.283545	0.913454	0.0802629
FBgn0011802	FBgn0011802	CG6539	Gem3	Gemin3	NS	0.896954	0.984489	-0.0182593	NS	0.0638486	0.651491	0.12637	NS	0.0954047	0.746704	0.120001
FBgn0011812	FBgn0011812	CR30367	Lcp1Psi	Larval cuticle protein 1 pseudogene	Not detected	.	.	.	Not detected	.	.	.	Not detected	.	.	.
FBgn0011817	FBgn0011817	CG7892	nmo	nemo	NS	0.00486393	0.0507905	-0.449611	NS	0.567508	0.996525	0.0318355	NS	0.678958	0.987223	0.0257402
FBgn0011818	FBgn0011818	CG9884	oaf	out at first	NS	0.0647467	0.342616	-0.249512	NS	0.137029	0.823334	0.110334	NS	0.385758	0.949023	-0.0619728
FBgn0011822	FBgn0011822	CG13374	pcl	pepsinogen-like	NS	0.02529	0.179349	0.867495	NS	0.96424	0.998832	0.00892278	NS	0.431522	0.958901	0.112101
FBgn0011824	FBgn0011824	CG4038	CG4038	-	NS	0.450746	0.83371	-0.106921	NS	0.213237	0.918461	-0.121919	NS	0.59497	0.983755	0.0395956
FBgn0011826	FBgn0011826	CG9842	Pp2B-14D	Protein phosphatase 2B at 14D	NS	0.560252	0.892124	-0.0800009	NS	0.4236	0.996525	0.0494272	NS	0.275777	0.907849	-0.0697091
FBgn0011828	FBgn0011828	CG12002	Pxn	Peroxidasin	Up in nat3fed	0.00254846	0.0299349	0.473965	NS	0.38385	0.996525	0.0578687	NS	0.63641	0.984438	0.034082
FBgn0011829	FBgn0011829	CG14396	Ret	Ret oncogene	NS	0.773313	0.955381	0.0550224	NS	0.387746	0.996525	0.188399	NS	0.830962	0.994311	0.0507179
FBgn0011832	FBgn0011832	CG17240	Ser12	Serine protease 12	Not detected	.	.	.	Not detected	.	.	.	Not detected	.	.	.
FBgn0011834	FBgn0011834	CG2071	Ser6	Serine protease 6	Not detected	.	.	.	NS	0.0717264	0.674742	0.208482	NS	0.115163	0.775609	-0.143849
FBgn0011836	FBgn0011836	CG6711	Taf2	TBP-associated factor 2	NS	0.747275	0.947973	0.0424228	NS	0.900135	0.997039	0.00973471	NS	0.7503	0.989505	0.0249477
FBgn0011837	FBgn0011837	CG4070	Tis11	Tis11 homolog	NS	0.852973	0.972893	0.0302471	NS	0.731504	0.996525	0.0201152	NS	0.120115	0.788407	-0.100781
FBgn0011840	FBgn0011840	CR31574	tRNA:A:90C	transfer RNA:ala:90C	Not detected	.	.	.	Not detected	.	.	.	Not detected	.	.	.
FBgn0011844	FBgn0011844	CR32125	tRNA:D2:69F	transfer RNA:asp2:69F	Not detected	.	.	.	Not detected	.	.	.	Not detected	.	.	.
FBgn0011845	FBgn0011845	CR31540	tRNA:D:96A	transfer RNA:asp:96A	Not detected	.	.	.	Not detected	.	.	.	Not detected	.	.	.
FBgn0011848	FBgn0011848	CR30453	tRNA:E4:56Fa	transfer RNA:glu4:56Fa	Not detected	.	.	.	Not detected	.	.	.	Not detected	.	.	.
FBgn0011849	FBgn0011849	CR30455	tRNA:E4:56Fb	transfer RNA:glu4:56Fb	Not detected	.	.	.	Not detected	.	.	.	Not detected	.	.	.
FBgn0011850	FBgn0011850	CR30451	tRNA:E4:56Fc	transfer RNA:glu4:56Fc	Not detected	.	.	.	Not detected	.	.	.	Not detected	.	.	.
FBgn0011851	FBgn0011851	CR32327	tRNA:E4:62Aa	transfer RNA:glu4:62Aa	Not detected	.	.	.	Not detected	.	.	.	Not detected	.	.	.
FBgn0011852	FBgn0011852	CR32326	tRNA:E4:62Ab	transfer RNA:glu4:62Ab	Not detected	.	.	.	Not detected	.	.	.	Not detected	.	.	.
FBgn0011853	FBgn0011853	CR32325	tRNA:E4:62Ac	transfer RNA:glu4:62Ac	Not detected	.	.	.	Not detected	.	.	.	Not detected	.	.	.
FBgn0011854	FBgn0011854	CR32323	tRNA:E4:62Ad	transfer RNA:glu4:62Ad	Not detected	.	.	.	Not detected	.	.	.	Not detected	.	.	.
FBgn0011855	FBgn0011855	CR32322	tRNA:E4:62Ae	transfer RNA:glu4:62Ae	Not detected	.	.	.	Not detected	.	.	.	Not detected	.	.	.
FBgn0011858	FBgn0011858	CR31586	tRNA:F2:89BC	transfer RNA:phe2:89BC	Not detected	.	.	.	Not detected	.	.	.	Not detected	.	.	.
FBgn0011859	FBgn0011859	CR31667	tRNA:G3:22BCa	transfer RNA:gly3:22BCa	Not detected	.	.	.	Not detected	.	.	.	Not detected	.	.	.
FBgn0011860	FBgn0011860	CR31945	tRNA:G3:22BCb	transfer RNA:gly3:22BCb	Not detected	.	.	.	Not detected	.	.	.	Not detected	.	.	.
FBgn0011861	FBgn0011861	CR31903	tRNA:G3:28D	transfer RNA:gly3:28D	Not detected	.	.	.	Not detected	.	.	.	Not detected	.	.	.
FBgn0011862	FBgn0011862	CR31977	tRNA:G3:35Ba	transfer RNA:gly3:35Ba	Not detected	.	.	.	Not detected	.	.	.	Not detected	.	.	.
FBgn0011863	FBgn0011863	CR31978	tRNA:G3:35Bb	transfer RNA:gly3:35Bb	Not detected	.	.	.	Not detected	.	.	.	Not detected	.	.	.
FBgn0011864	FBgn0011864	CR31982	tRNA:G3:35Bc	transfer RNA:gly3:35Bc	Not detected	.	.	.	Not detected	.	.	.	Not detected	.	.	.
FBgn0011865	FBgn0011865	CR31981	tRNA:G3:35Bd	transfer RNA:gly3:35Bd	Not detected	.	.	.	Not detected	.	.	.	Not detected	.	.	.
FBgn0011866	FBgn0011866	CR31980	tRNA:G3:35Be	transfer RNA:gly3:35Be	Not detected	.	.	.	Not detected	.	.	.	Not detected	.	.	.
FBgn0011867	FBgn0011867	CR30236	tRNA:G3:53E	transfer RNA:gly3:53E	Not detected	.	.	.	Not detected	.	.	.	Not detected	.	.	.
FBgn0011868	FBgn0011868	CR30228	tRNA:G3:55E	transfer RNA:gly3:55E	Not detected	.	.	.	Not detected	.	.	.	Not detected	.	.	.
FBgn0011869	FBgn0011869	CR30214	tRNA:G3:56EFa	transfer RNA:gly3:56EFa	Not detected	.	.	.	Not detected	.	.	.	Not detected	.	.	.
FBgn0011870	FBgn0011870	CR30138	tRNA:G3:56EFb	transfer RNA:gly3:56EFb	Not detected	.	.	.	Not detected	.	.	.	Not detected	.	.	.
FBgn0011871	FBgn0011871	CR30207	tRNA:G3:57BCa	transfer RNA:gly3:57BCa	Not detected	.	.	.	Not detected	.	.	.	Not detected	.	.	.
FBgn0011872	FBgn0011872	CR30210	tRNA:G3:57BCb	transfer RNA:gly3:57BCb	Not detected	.	.	.	Not detected	.	.	.	Not detected	.	.	.
FBgn0011877	FBgn0011877	CR30253	tRNA:HPsi	transfer RNA:his:pseudogene	Not detected	.	.	.	Not detected	.	.	.	Not detected	.	.	.
FBgn0011878	FBgn0011878	CR30252	tRNA:H:48F	transfer RNA:his:48F	Not detected	.	.	.	Not detected	.	.	.	Not detected	.	.	.
FBgn0011879	FBgn0011879	CR30233	tRNA:CR30233	transfer RNA:CR30233	Not detected	.	.	.	Not detected	.	.	.	Not detected	.	.	.
FBgn0011880	FBgn0011880	CR30313	tRNA:I:42A	transfer RNA:ile:42A	Not detected	.	.	.	Not detected	.	.	.	Not detected	.	.	.
FBgn0011881	FBgn0011881	CR32842	tRNA:I:49Fa	transfer RNA:ile:49Fa	Not detected	.	.	.	Not detected	.	.	.	Not detected	.	.	.
FBgn0011882	FBgn0011882	CR30244	tRNA:I:49Fb	transfer RNA:ile:49Fb	Not detected	.	.	.	Not detected	.	.	.	Not detected	.	.	.
FBgn0011883	FBgn0011883	CR30521	tRNA:I:49Fc	transfer RNA:ile:49Fc	Not detected	.	.	.	Not detected	.	.	.	Not detected	.	.	.
FBgn0011884	FBgn0011884	CR30246	tRNA:I:49Fd	transfer RNA:ile:49Fd	Not detected	.	.	.	Not detected	.	.	.	Not detected	.	.	.
FBgn0011885	FBgn0011885	CR30247	tRNA:I:49Fe	transfer RNA:ile:49Fe	Not detected	.	.	.	Not detected	.	.	.	Not detected	.	.	.
FBgn0011887	FBgn0011887	CR30312	tRNA:K2:42Aa	transfer RNA:lys2:42Aa	Not detected	.	.	.	Not detected	.	.	.	Not detected	.	.	.
FBgn0011888	FBgn0011888	CR30516	tRNA:K2:42Ab	transfer RNA:lys2:42Ab	Not detected	.	.	.	Not detected	.	.	.	Not detected	.	.	.
FBgn0011889	FBgn0011889	CR30517	tRNA:K2:42Ac	transfer RNA:lys2:42Ac	Not detected	.	.	.	Not detected	.	.	.	Not detected	.	.	.
FBgn0011890	FBgn0011890	CR30515	tRNA:K2:42Ad	transfer RNA:lys2:42Ad	Not detected	.	.	.	Not detected	.	.	.	Not detected	.	.	.
FBgn0011891	FBgn0011891	CR32837	tRNA:K2:42Ae	transfer RNA:lys2:42Ae	Not detected	.	.	.	Not detected	.	.	.	Not detected	.	.	.
FBgn0011892	FBgn0011892	CR30300	tRNA:K2:42Ea	transfer RNA:lys2:42Ea	Not detected	.	.	.	Not detected	.	.	.	Not detected	.	.	.
FBgn0011893	FBgn0011893	CR30301	tRNA:K2:42Eb	transfer RNA:lys2:42Eb	Not detected	.	.	.	Not detected	.	.	.	Not detected	.	.	.
FBgn0011894	FBgn0011894	CR30302	tRNA:K2:42Ec	transfer RNA:lys2:42Ec	Not detected	.	.	.	Not detected	.	.	.	Not detected	.	.	.
FBgn0011895	FBgn0011895	CR30303	tRNA:K2:42Ed	transfer RNA:lys2:42Ed	Not detected	.	.	.	Not detected	.	.	.	Not detected	.	.	.
FBgn0011896	FBgn0011896	CR30507	tRNA:K2:50C	transfer RNA:lys2:50C	Not detected	.	.	.	Not detected	.	.	.	Not detected	.	.	.
FBgn0011897	FBgn0011897	CR30520	tRNA:K2:56EF	transfer RNA:lys2:56EF	Not detected	.	.	.	Not detected	.	.	.	Not detected	.	.	.
FBgn0011902	FBgn0011902	CR31899	tRNA:K5:29A	transfer RNA:lys5:29A	Not detected	.	.	.	Not detected	.	.	.	Not detected	.	.	.
FBgn0011904	FBgn0011904	CR31486	tRNA:K5:84ABa	transfer RNA:lys5:84AB	Not detected	.	.	.	Not detected	.	.	.	Not detected	.	.	.
FBgn0011905	FBgn0011905	CR31197	tRNA:K5:87BC	transfer RNA:lys5:87BC	Not detected	.	.	.	Not detected	.	.	.	Not detected	.	.	.
FBgn0011906	FBgn0011906	CR30292	tRNA:L2:44EF	transfer RNA:leu2:44EF	Not detected	.	.	.	Not detected	.	.	.	Not detected	.	.	.
FBgn0011909	FBgn0011909	CR32841	tRNA:L3:49Fa	transfer RNA:leu:49Fa	Not detected	.	.	.	Not detected	.	.	.	Not detected	.	.	.
FBgn0011910	FBgn0011910	CR30508	tRNA:L3:49Fb	transfer RNA:leu:49Fb	Not detected	.	.	.	Not detected	.	.	.	Not detected	.	.	.
FBgn0011915	FBgn0011915	CR30255	tRNA:M2:48Ba	transfer RNA:met2:48Ba	Not detected	.	.	.	Not detected	.	.	.	Not detected	.	.	.
FBgn0011916	FBgn0011916	CR32844	tRNA:M2:48Bb	transfer RNA:met2:48Bb	Not detected	.	.	.	Not detected	.	.	.	Not detected	.	.	.
FBgn0011919	FBgn0011919	CR31310	tRNA:M2:83F	transfer RNA:met2:83F	Not detected	.	.	.	Not detected	.	.	.	Not detected	.	.	.
FBgn0011921	FBgn0011921	CR30003	tRNA:M3:46A	transfer RNA:met3:46A	Not detected	.	.	.	Not detected	.	.	.	Not detected	.	.	.
FBgn0011927	FBgn0011927	CR32142	tRNA:M3:70Fa	transfer RNA:met3:70Fa	Not detected	.	.	.	Not detected	.	.	.	Not detected	.	.	.
FBgn0011928	FBgn0011928	CR32144	tRNA:M3:70Fb	transfer RNA:met3:70Fb	Not detected	.	.	.	Not detected	.	.	.	Not detected	.	.	.
FBgn0011931	FBgn0011931	CR30510	tRNA:N5:42Aa	transfer RNA:asn5:42Aa	Not detected	.	.	.	Not detected	.	.	.	Not detected	.	.	.
FBgn0011932	FBgn0011932	CR30511	tRNA:N5:42Ab	transfer RNA:asn5:42Ab	Not detected	.	.	.	Not detected	.	.	.	Not detected	.	.	.
FBgn0011933	FBgn0011933	CR30518	tRNA:N5:42Ac	transfer RNA:asn5:42Ac	Not detected	.	.	.	Not detected	.	.	.	Not detected	.	.	.
FBgn0011934	FBgn0011934	CR30319	tRNA:N5:42Ad	transfer RNA:asn5:42Ad	Not detected	.	.	.	Not detected	.	.	.	Not detected	.	.	.
FBgn0011935	FBgn0011935	CR30519	tRNA:N5:42Ae	transfer RNA:asn5:42Ae	Not detected	.	.	.	Not detected	.	.	.	Not detected	.	.	.
FBgn0011936	FBgn0011936	CR33973	tRNA:N5:42Af	transfer RNA:asn5:42Af	Not detected	.	.	.	Not detected	.	.	.	Not detected	.	.	.
FBgn0011937	FBgn0011937	CR33972	tRNA:N5:42Ag	transfer RNA:asn5:42Ag	Not detected	.	.	.	Not detected	.	.	.	Not detected	.	.	.
FBgn0011938	FBgn0011938	CR30513	tRNA:N5:42Ah	transfer RNA:asn5:42Ah	Not detected	.	.	.	Not detected	.	.	.	Not detected	.	.	.
FBgn0011944	FBgn0011944	CR31567	tRNA:P:90Ca	transfer RNA:pro:90Ca	Not detected	.	.	.	Not detected	.	.	.	Not detected	.	.	.
FBgn0011945	FBgn0011945	CR31571	tRNA:P:90Cb	transfer RNA:pro:90Cb	Not detected	.	.	.	Not detected	.	.	.	Not detected	.	.	.
FBgn0011948	FBgn0011948	CR32622	tRNA:R:12Ea	transfer RNA:arg:12Ea	Not detected	.	.	.	Not detected	.	.	.	Not detected	.	.	.
FBgn0011949	FBgn0011949	CR32620	tRNA:R:12Eb	transfer RNA:arg:12Eb	Not detected	.	.	.	Not detected	.	.	.	Not detected	.	.	.
FBgn0011950	FBgn0011950	CR32619	tRNA:R:12Ec	transfer RNA:arg:12Ec	Not detected	.	.	.	Not detected	.	.	.	Not detected	.	.	.
FBgn0011951	FBgn0011951	CR32617	tRNA:R:12Ed	transfer RNA:arg:12Ed	Not detected	.	.	.	Not detected	.	.	.	Not detected	.	.	.
FBgn0011952	FBgn0011952	CR32624	tRNA:R:12Ee	transfer RNA:arg:12Ee	Not detected	.	.	.	Not detected	.	.	.	Not detected	.	.	.
FBgn0011953	FBgn0011953	CR32610	tRNA:R:12Ef	transfer RNA:arg:12Ef	Not detected	.	.	.	Not detected	.	.	.	Not detected	.	.	.
FBgn0011954	FBgn0011954	CR32526	tRNA:R:19F	transfer RNA:arg:19F	Not detected	.	.	.	Not detected	.	.	.	Not detected	.	.	.
FBgn0011955	FBgn0011955	CR30514	tRNA:R2:42Aa	transfer RNA:arg2:42Aa	Not detected	.	.	.	Not detected	.	.	.	Not detected	.	.	.
FBgn0011956	FBgn0011956	CR30314	tRNA:R2:42Ab	transfer RNA:arg2:42Ab	Not detected	.	.	.	Not detected	.	.	.	Not detected	.	.	.
FBgn0011957	FBgn0011957	CR30512	tRNA:R2:42Ac	transfer RNA:arg2:42Ac	Not detected	.	.	.	Not detected	.	.	.	Not detected	.	.	.
FBgn0011958	FBgn0011958	CR30304	tRNA:R2:42Ad	transfer RNA:arg2:42Ad	Not detected	.	.	.	Not detected	.	.	.	Not detected	.	.	.
FBgn0011959	FBgn0011959	CR31581	tRNA:R2:84Fa	transfer RNA:arg2:84Fa	Not detected	.	.	.	Not detected	.	.	.	Not detected	.	.	.
FBgn0011960	FBgn0011960	CR31566	tRNA:R2:84Fb	transfer RNA:arg2:84Fb	Not detected	.	.	.	Not detected	.	.	.	Not detected	.	.	.
FBgn0011961	FBgn0011961	CR31582	tRNA:R2:84Fc	transfer RNA:arg2:84Fc	Not detected	.	.	.	Not detected	.	.	.	Not detected	.	.	.
FBgn0011962	FBgn0011962	CR31585	tRNA:R2:84Fd	transfer RNA:arg2:84Fd	Not detected	.	.	.	Not detected	.	.	.	Not detected	.	.	.
FBgn0011963	FBgn0011963	CR31584	tRNA:R2:84Fe	transfer RNA:arg2:84Fe	Not detected	.	.	.	Not detected	.	.	.	Not detected	.	.	.
FBgn0011965	FBgn0011965	CR31593	tRNA:R:83AB	transfer RNA:arg:83AB	Not detected	.	.	.	Not detected	.	.	.	Not detected	.	.	.
FBgn0011966	FBgn0011966	CR31443	tRNA:R:85Ca	transfer RNA:arg:85Ca	Not detected	.	.	.	Not detected	.	.	.	Not detected	.	.	.
FBgn0011970	FBgn0011970	CR31396	tRNA:S2b:86A	transfer RNA:ser2b:86A	Not detected	.	.	.	Not detected	.	.	.	Not detected	.	.	.
FBgn0011971	FBgn0011971	CR31476	tRNA:S2b:88A	transfer RNA:ser2b:88A	Not detected	.	.	.	Not detected	.	.	.	Not detected	.	.	.
FBgn0011974	FBgn0011974	CR32615	tRNA:S474:12Eh	transfer RNA:ser474:12Eh	Not detected	.	.	.	Not detected	.	.	.	Not detected	.	.	.
FBgn0011975	FBgn0011975	CR32621	tRNA:S4:12Ea	transfer RNA:ser4:12Ea	Not detected	.	.	.	Not detected	.	.	.	Not detected	.	.	.
FBgn0011976	FBgn0011976	CR32623	tRNA:S4:12Eb	transfer RNA:ser4:12Eb	Not detected	.	.	.	Not detected	.	.	.	Not detected	.	.	.
FBgn0011977	FBgn0011977	CR32608	tRNA:S4:12Ee	transfer RNA:ser4:12Ee	Not detected	.	.	.	Not detected	.	.	.	Not detected	.	.	.
FBgn0011980	FBgn0011980	CR32612	tRNA:S774:12Ec	transfer RNA:ser774:12Ec	Not detected	.	.	.	Not detected	.	.	.	Not detected	.	.	.
FBgn0011981	FBgn0011981	CR32618	tRNA:S774:12Ef	transfer RNA:ser774:12Ef	Not detected	.	.	.	Not detected	.	.	.	Not detected	.	.	.
FBgn0011982	FBgn0011982	CR32607	tRNA:S7:12Ed	transfer RNA:ser7:12Ed	Not detected	.	.	.	Not detected	.	.	.	Not detected	.	.	.
FBgn0011983	FBgn0011983	CR32609	tRNA:S7:12Eg	transfer RNA:ser7:12Eg	Not detected	.	.	.	Not detected	.	.	.	Not detected	.	.	.
FBgn0011984	FBgn0011984	CR31951	tRNA:S7:23Ea	transfer RNA:ser7:23Ea	Not detected	.	.	.	Not detected	.	.	.	Not detected	.	.	.
FBgn0011985	FBgn0011985	CR31734	tRNA:S7:23Eb	transfer RNA:ser7:23Eb	Not detected	.	.	.	Not detected	.	.	.	Not detected	.	.	.
FBgn0011986	FBgn0011986	CR32419	tRNA:S7:64D	transfer RNA:ser7:64D	Not detected	.	.	.	Not detected	.	.	.	Not detected	.	.	.
FBgn0011987	FBgn0011987	CR30024	tRNA:SeC	transfer RNA:SeCys	Not detected	.	.	.	Not detected	.	.	.	Not detected	.	.	.
FBgn0011993	FBgn0011993	CR31589	tRNA:T:90Ca	transfer RNA:thr:90Ca	Not detected	.	.	.	Not detected	.	.	.	Not detected	.	.	.
FBgn0011994	FBgn0011994	CR31590	tRNA:T:90Cb	transfer RNA:thr:90Cb	Not detected	.	.	.	Not detected	.	.	.	Not detected	.	.	.
FBgn0011998	FBgn0011998	CR31592	tRNA:V3b:84Da	transfer RNA:val3b:84Da	Not detected	.	.	.	Not detected	.	.	.	Not detected	.	.	.
FBgn0011999	FBgn0011999	CR31512	tRNA:V3b:84Db	transfer RNA:val3b:84Db	Not detected	.	.	.	Not detected	.	.	.	Not detected	.	.	.
FBgn0012000	FBgn0012000	CR31500	tRNA:V3b:84Dc	transfer RNA:val3b:84Dc	Not detected	.	.	.	Not detected	.	.	.	Not detected	.	.	.
FBgn0012001	FBgn0012001	CR31502	tRNA:V3b:84Dd	transfer RNA:val3b:84Dd	Not detected	.	.	.	Not detected	.	.	.	Not detected	.	.	.
FBgn0012002	FBgn0012002	CR31572	tRNA:V3b:90BC	transfer RNA:val3b:90BC	Not detected	.	.	.	Not detected	.	.	.	Not detected	.	.	.
FBgn0012003	FBgn0012003	CR31214	tRNA:V3b:92Ba	transfer RNA:val3b:92Ba	Not detected	.	.	.	Not detected	.	.	.	Not detected	.	.	.
FBgn0012004	FBgn0012004	CR31430	tRNA:V3b:92Bb	transfer RNA:val3b:92Bb	Not detected	.	.	.	Not detected	.	.	.	Not detected	.	.	.
FBgn0012009	FBgn0012009	CR32122	tRNA:V4:70BCa	transfer RNA:val4:70BCa	Not detected	.	.	.	Not detected	.	.	.	Not detected	.	.	.
FBgn0012010	FBgn0012010	CR32124	tRNA:V4:70BCb	transfer RNA:val4:70BCb	Not detected	.	.	.	Not detected	.	.	.	Not detected	.	.	.
FBgn0012011	FBgn0012011	CR31587	tRNA:V4:89BC	transfer RNA:val4:89BC	Not detected	.	.	.	Not detected	.	.	.	Not detected	.	.	.
FBgn0012016	FBgn0012016	CR31987	tRNA:Y1:22Fa	transfer RNA:tyr1:22Fa	Not detected	.	.	.	Not detected	.	.	.	Not detected	.	.	.
FBgn0012017	FBgn0012017	CR31986	tRNA:Y1:22Fb	transfer RNA:tyr1:22Fb	Not detected	.	.	.	Not detected	.	.	.	Not detected	.	.	.
FBgn0012018	FBgn0012018	CR31905	tRNA:Y1:28C	transfer RNA:tyr1:28C	Not detected	.	.	.	Not detected	.	.	.	Not detected	.	.	.
FBgn0012024	FBgn0012024	CR31435	tRNA:Y1:85Aa	transfer RNA:tyr1:85Aa	Not detected	.	.	.	Not detected	.	.	.	Not detected	.	.	.
FBgn0012025	FBgn0012025	CR31433	tRNA:Y1:85Ab	transfer RNA:tyr1:85Ab	Not detected	.	.	.	Not detected	.	.	.	Not detected	.	.	.
FBgn0012026	FBgn0012026	CR31434	tRNA:Y1:85Ac	transfer RNA:tyr1:85Ac	Not detected	.	.	.	Not detected	.	.	.	Not detected	.	.	.
FBgn0012027	FBgn0012027	CR31552	tRNA:Y1:85Ad	transfer RNA:tyr1:85Ad	Not detected	.	.	.	Not detected	.	.	.	Not detected	.	.	.
FBgn0012028	FBgn0012028	CR31387	tRNA:Y1:85Ae	transfer RNA:tyr1:85Ae	Not detected	.	.	.	Not detected	.	.	.	Not detected	.	.	.
FBgn0012034	FBgn0012034	CG9390	AcCoAS	Acetyl Coenzyme A synthase	Up in nat3fed	0.000791154	0.011628	0.577385	NS	0.711362	0.996525	0.0308807	NS	0.00737872	0.245547	-0.171491
FBgn0012036	FBgn0012036	CG3752	Aldh	Aldehyde dehydrogenase	Up in nat3fed	0.00112451	0.015321	0.45599	NS	0.364211	0.996525	-0.0608473	NS	0.0380959	0.551984	-0.126701
FBgn0012037	FBgn0012037	CG8827	Ance	Angiotensin converting enzyme	NS	0.487337	0.852768	-0.113502	NS	0.745149	0.996525	-0.0227088	NS	0.992222	0.999472	-0.000677038
FBgn0012042	FBgn0012042	CG10146	AttA	Attacin-A	NS	0.0397019	0.250169	0.981624	Not detected	.	.	.	NS	0.405728	0.953791	0.216403
FBgn0012051	FBgn0012051	CG7563	CalpA	Calpain-A	NS	0.0119784	0.102655	0.332551	NS	0.609199	0.996525	0.0315142	NS	0.953896	0.999228	-0.00375925
FBgn0012058	FBgn0012058	CG8610	Cdc27	Cell division cycle 27 ortholog	NS	0.489127	0.853414	-0.0950784	NS	0.465155	0.996525	0.0430452	NS	0.888848	0.997626	-0.00902923
FBgn0012344	FBgn0012344	CG8348	Dh44	Diuretic hormone 44	NS	0.119359	0.49652	0.26221	NS	0.96195	0.998832	-0.00462462	NS	0.262758	0.906036	0.091323
FBgn0013263	FBgn0013263	CG33261	Trl	Trithorax-like	NS	0.830485	0.969499	0.0368083	NS	0.488219	0.996525	-0.0555346	NS	0.226013	0.885657	0.0919011
FBgn0013269	FBgn0013269	CG6226	FK506-bp1	FK506-binding protein 1	NS	0.064902	0.343088	-0.24254	NS	0.119532	0.788294	0.119909	NS	0.995462	0.999472	0.000407604
FBgn0013272	FBgn0013272	CG5820	Gp150	Gp150	NS	0.42893	0.8212	-0.153926	NS	0.659605	0.996525	0.0308402	NS	0.497922	0.97282	-0.0380772
FBgn0013275	FBgn0013275	CG31366	Hsp70Aa	Heat-shock-protein-70Aa	Not detected	.	.	.	Not detected	.	.	.	Not detected	.	.	.
FBgn0013276	FBgn0013276	CG18743	Hsp70Ab	Heat-shock-protein-70Ab	Not detected	.	.	.	Not detected	.	.	.	Not detected	.	.	.
FBgn0013277	FBgn0013277	CG31449	Hsp70Ba	Heat-shock-protein-70Ba	Not detected	.	.	.	Not detected	.	.	.	Not detected	.	.	.
FBgn0013278	FBgn0013278	CG31359	Hsp70Bb	Heat-shock-protein-70Bb	Not detected	.	.	.	Not detected	.	.	.	Not detected	.	.	.
FBgn0013279	FBgn0013279	CG6489	Hsp70Bc	Heat-shock-protein-70Bc	Not detected	.	.	.	Not detected	.	.	.	Not detected	.	.	.
FBgn0013300	FBgn0013300	CG4479	ProtA	Protamine A	NS	0.0901028	0.421915	0.290584	NS	0.784695	0.996525	-0.0236968	NS	0.25382	0.898828	0.0937434
FBgn0013301	FBgn0013301	CG4478	ProtB	Protamine B	NS	0.0828132	0.402529	0.255043	NS	0.0662934	0.660775	0.139983	NS	0.059966	0.653215	0.159434
FBgn0013303	FBgn0013303	CG7641	Nca	Neurocalcin	NS	0.179064	0.604314	0.182982	NS	0.470971	0.996525	0.0554297	NS	0.219113	0.88527	0.085048
FBgn0013305	FBgn0013305	CG3798	Nmda1	N-methyl-D-aspartate receptor-associated protein	NS	0.398564	0.803399	0.125375	NS	0.0131085	0.286514	0.132992	NS	0.466918	0.964722	0.0446775
FBgn0013307	FBgn0013307	CG8721	Odc1	Ornithine decarboxylase 1	Up in nat3fed	4.78765e-10	4.33025e-08	1.16145	NS	0.837668	0.996525	-0.0155961	NS	0.0189146	0.410403	-0.154321
FBgn0013308	FBgn0013308	CG8719	Odc2	Ornithine decarboxylase 2	Up in nat3fed	0.00272817	0.0316974	1.36526	Not detected	.	.	.	Not detected	.	.	.
FBgn0013323	FBgn0013323	CG13687	Ptth	Prothoracicotropic hormone	NS	0.592645	0.903451	0.119323	NS	0.344827	0.991701	-0.12974	NS	0.338861	0.939594	-0.105956
FBgn0013325	FBgn0013325	CG7726	RpL11	Ribosomal protein L11	NS	0.961183	0.995071	0.0085563	NS	0.103237	0.7603	-0.105079	NS	0.983435	0.999421	-0.00113824
FBgn0013334	FBgn0013334	CG8884	Sap47	Synapse-associated protein 47kD	NS	0.441785	0.828699	0.10886	NS	0.509615	0.996525	0.0379524	NS	0.979811	0.999421	-0.00142717
FBgn0013342	FBgn0013342	CG17248	nSyb	neuronal Synaptobrevin	NS	0.613164	0.910159	0.070784	NS	0.264067	0.961227	-0.0615126	NS	0.405996	0.953934	0.0486318
FBgn0013343	FBgn0013343	CG31136	Syx1A	Syntaxin 1A	NS	0.377869	0.789455	0.118884	NS	0.080563	0.704312	0.109591	NS	0.0843993	0.729524	-0.102152
FBgn0013347	FBgn0013347	CG5163	TfIIA-S	Transcription-factor-IIA-S	NS	0.668997	0.925201	0.0560811	NS	0.49036	0.996525	-0.0586367	NS	0.638504	0.984438	-0.0334623
FBgn0013348	FBgn0013348	CG2981	TpnC41C	Troponin C at 41C	Not detected	.	.	.	NS	0.0264818	0.422463	0.14147	NS	0.00678005	0.230256	-0.223976
FBgn0013432	FBgn0013432	CG3717	bcn92	bcn92	NS	0.757572	0.949435	-0.0490581	NS	0.424574	0.996525	-0.0734977	NS	0.240912	0.887717	-0.0989778
FBgn0013433	FBgn0013433	CG4846	beat-Ia	beaten path Ia	NS	0.034445	0.225088	-0.419785	NS	0.741951	0.996525	0.0447836	NS	0.707586	0.989223	-0.0512193
FBgn0013435	FBgn0013435	CG1362	cdc2rk	cdc2-related-kinase	NS	0.608964	0.909362	-0.0907474	NS	0.484916	0.996525	-0.07945	NS	0.0424445	0.578741	0.234892
FBgn0013467	FBgn0013467	CG18285	igl	igloo	NS	0.661385	0.922729	0.077182	NS	0.809662	0.996525	0.0144966	NS	0.577364	0.983631	-0.0367688
FBgn0013469	FBgn0013469	CG12296	klu	klumpfuss	NS	0.924128	0.991776	-0.0134831	NS	0.838159	0.996525	-0.020072	NS	0.770855	0.989505	-0.0335768
FBgn0013531	FBgn0013531	CG18780	MED20	Mediator complex subunit 20	NS	0.0225149	0.165878	-0.38354	NS	0.904139	0.997168	-0.0141613	NS	0.381429	0.948409	0.115306
FBgn0013548	FBgn0013548	CG11295	l(2)dtl	lethal-(2)-denticleless	NS	0.970413	0.995591	-0.00605816	NS	0.638039	0.996525	0.0589299	NS	0.335047	0.939434	0.113361
FBgn0013563	FBgn0013563	CG6760	Pex1	Peroxin 1	NS	0.627258	0.914418	-0.0712027	NS	0.975622	0.999	0.00261898	NS	0.0047109	0.185438	-0.216887
FBgn0013576	FBgn0013576	CG32464	mtd	mustard	NS	0.85723	0.973998	-0.027558	NS	0.636447	0.996525	-0.027618	NS	0.65738	0.986494	0.0246607
FBgn0013672	FBgn0013672	CG34073	mt:ATPase6	mitochondrial ATPase subunit 6	NS	0.716237	0.940518	0.0606312	NS	0.485672	0.996525	0.0518595	NS	0.583319	0.983631	0.0357273
FBgn0013673	FBgn0013673	CG34072	mt:ATPase8	mitochondrial ATPase subunit 8	Not detected	.	.	.	Not detected	.	.	.	Not detected	.	.	.
FBgn0013674	FBgn0013674	CG34067	mt:CoI	mitochondrial Cytochrome c oxidase subunit I	NS	0.794177	0.960451	0.0537475	NS	0.711726	0.996525	-0.042015	NS	0.73679	0.989505	0.0274947
FBgn0013675	FBgn0013675	CG34069	mt:CoII	mitochondrial Cytochrome c oxidase subunit II	NS	0.957555	0.995071	0.00915523	NS	0.859232	0.996525	0.0140011	NS	0.976373	0.999421	0.00174817
FBgn0013676	FBgn0013676	CG34074	mt:CoIII	mitochondrial Cytochrome c oxidase subunit III	NS	0.917848	0.990953	0.0199322	NS	0.976871	0.999	-0.0027835	NS	0.807056	0.993981	0.018412
FBgn0013678	FBgn0013678	CG34090	mt:Cyt-b	mitochondrial Cytochrome b	NS	0.780184	0.957691	0.0499764	NS	0.391557	0.996525	0.073811	NS	0.344698	0.940655	0.0628193
FBgn0013679	FBgn0013679	CG34092	mt:ND1	mitochondrial NADH-ubiquinone oxidoreductase chain 1	NS	0.843347	0.971167	0.031334	NS	0.385098	0.996525	0.0767322	NS	0.597737	0.984003	-0.0426442
FBgn0013680	FBgn0013680	CG34063	mt:ND2	mitochondrial NADH-ubiquinone oxidoreductase chain 2	NS	0.721804	0.941261	-0.0673688	Up in nat3hist	1.14044e-05	0.001485	0.356286	Down in nat3hist	5.04822e-05	0.00630975	-0.403163
FBgn0013681	FBgn0013681	CG34076	mt:ND3	mitochondrial NADH-ubiquinone oxidoreductase chain 3	NS	0.60927	0.909445	0.106709	NS	0.366911	0.996525	0.130621	NS	0.174378	0.86398	0.215419
FBgn0013683	FBgn0013683	CG34086	mt:ND4L	mitochondrial NADH-ubiquinone oxidoreductase chain 4L	Not detected	.	.	.	Not detected	.	.	.	Not detected	.	.	.
FBgn0013684	FBgn0013684	CG34083	mt:ND5	mitochondrial NADH-ubiquinone oxidoreductase chain 5	NS	0.831103	0.969499	0.0341396	NS	0.147573	0.846627	0.115466	NS	0.709206	0.989319	-0.0269545
FBgn0013685	FBgn0013685	CG34089	mt:ND6	mitochondrial NADH-ubiquinone oxidoreductase chain 6	Not detected	.	.	.	NS	0.117696	0.785821	0.323273	NS	0.824691	0.994311	-0.0596054
FBgn0013686	FBgn0013686	CR34094	mt:lrRNA	mitochondrial large ribosomal RNA	NS	0.910885	0.988663	0.02491	NS	0.640687	0.996525	0.0507997	NS	0.897585	0.997626	0.00822629
FBgn0013688	FBgn0013688	CR34096	mt:srRNA	mitochondrial small ribosomal RNA	Not detected	.	.	.	Not detected	.	.	.	Not detected	.	.	.
FBgn0013689	FBgn0013689	CR34077	mt:tRNA:A	mitochondrial alanine tRNA	NS	0.434189	0.825016	0.268469	NS	0.118835	0.787139	0.265457	NS	0.934262	0.999228	-0.0148824
FBgn0013690	FBgn0013690	CR34065	mt:tRNA:C	mitochondrial cysteine tRNA	Not detected	.	.	.	Not detected	.	.	.	Not detected	.	.	.
FBgn0013691	FBgn0013691	CR34071	mt:tRNA:D	mitochondrial aspartic acid tRNA	Not detected	.	.	.	Not detected	.	.	.	Not detected	.	.	.
FBgn0013692	FBgn0013692	CR34081	mt:tRNA:E	mitochondrial glutamic acid tRNA	Not detected	.	.	.	Not detected	.	.	.	Not detected	.	.	.
FBgn0013693	FBgn0013693	CR34082	mt:tRNA:F	mitochondrial phenylalanine tRNA	Not detected	.	.	.	Not detected	.	.	.	Not detected	.	.	.
FBgn0013694	FBgn0013694	CR34075	mt:tRNA:G	mitochondrial glycine tRNA	Not detected	.	.	.	Not detected	.	.	.	Not detected	.	.	.
FBgn0013695	FBgn0013695	CR34084	mt:tRNA:H	mitochondrial histidine tRNA	Not detected	.	.	.	Not detected	.	.	.	Not detected	.	.	.
FBgn0013696	FBgn0013696	CR34060	mt:tRNA:I	mitochondrial isoleucine tRNA	Not detected	.	.	.	Not detected	.	.	.	Not detected	.	.	.
FBgn0013697	FBgn0013697	CR34070	mt:tRNA:K	mitochondrial lysine tRNA	Not detected	.	.	.	Not detected	.	.	.	Not detected	.	.	.
FBgn0013698	FBgn0013698	CR34093	mt:tRNA:L:CUN	mitochondrial leucine CUN tRNA	Not detected	.	.	.	Not detected	.	.	.	Not detected	.	.	.
FBgn0013699	FBgn0013699	CR34068	mt:tRNA:L:UUR	mitochondrial leucine UUR tRNA	Not detected	.	.	.	Not detected	.	.	.	Not detected	.	.	.
FBgn0013700	FBgn0013700	CR34062	mt:tRNA:M	mitochondrial methionine tRNA	Not detected	.	.	.	Not detected	.	.	.	Not detected	.	.	.
FBgn0013701	FBgn0013701	CR34079	mt:tRNA:N	mitochondrial asparagine tRNA	Not detected	.	.	.	Not detected	.	.	.	Not detected	.	.	.
FBgn0013702	FBgn0013702	CR34088	mt:tRNA:P	mitochondrial proline tRNA	Not detected	.	.	.	Not detected	.	.	.	Not detected	.	.	.
FBgn0013703	FBgn0013703	CR34061	mt:tRNA:Q	mitochondrial glutamine tRNA	Not detected	.	.	.	Not detected	.	.	.	Not detected	.	.	.
FBgn0013704	FBgn0013704	CR34078	mt:tRNA:R	mitochondrial arginine tRNA	Not detected	.	.	.	Not detected	.	.	.	Not detected	.	.	.
FBgn0013705	FBgn0013705	CR34080	mt:tRNA:S:AGY	mitochondrial serine AGY tRNA	Not detected	.	.	.	Not detected	.	.	.	Not detected	.	.	.
FBgn0013706	FBgn0013706	CR34091	mt:tRNA:S:UCN	mitochondrial serine UCN tRNA	Not detected	.	.	.	Not detected	.	.	.	Not detected	.	.	.
FBgn0013707	FBgn0013707	CR34087	mt:tRNA:T	mitochondrial threonine tRNA	Not detected	.	.	.	Not detected	.	.	.	Not detected	.	.	.
FBgn0013708	FBgn0013708	CR34095	mt:tRNA:V	mitochondrial valine tRNA	Not detected	.	.	.	Not detected	.	.	.	Not detected	.	.	.
FBgn0013709	FBgn0013709	CR34064	mt:tRNA:W	mitochondrial tryptophan tRNA	Not detected	.	.	.	Not detected	.	.	.	Not detected	.	.	.
FBgn0013710	FBgn0013710	CR34066	mt:tRNA:Y	mitochondrial tyrosine tRNA	Not detected	.	.	.	Not detected	.	.	.	Not detected	.	.	.
FBgn0013717	FBgn0013717	CG4166	not	non-stop	NS	0.0052235	0.0535933	-0.390149	NS	0.648845	0.996525	-0.0386564	NS	0.653928	0.985541	-0.0378168
FBgn0013718	FBgn0013718	CG33991	nuf	nuclear fallout	NS	0.313335	0.745706	-0.140982	NS	0.889411	0.996525	0.00815224	NS	0.579161	0.983631	-0.0334601
FBgn0013720	FBgn0013720	CG14779	pck	pickel	NS	0.842417	0.971167	0.0277227	NS	0.795098	0.996525	0.0203326	NS	0.308989	0.929803	0.0699198
FBgn0013725	FBgn0013725	CG10108	phyl	phyllopod	NS	0.218909	0.657002	-0.249364	NS	0.908787	0.997339	-0.0156077	NS	0.941978	0.999228	0.00887228
FBgn0013726	FBgn0013726	CG8705	pnut	peanut	NS	0.191417	0.621562	-0.189138	Up in nat3hist	1.12683e-05	0.00148306	0.290192	NS	0.465574	0.964722	0.044576
FBgn0013732	FBgn0013732	CG3273	sced	scrambled	NS	0.627676	0.914524	0.0711902	NS	0.243621	0.95357	-0.134008	NS	0.594789	0.983755	0.0567722
FBgn0013733	FBgn0013733	CG18076	shot	short stop	NS	0.273902	0.716954	0.205271	NS	0.846234	0.996525	-0.0162954	NS	0.963307	0.999228	0.00275414
FBgn0013746	FBgn0013746	CG9556	alien	alien	NS	0.873404	0.978868	-0.0209432	NS	0.980397	0.999	-0.00181725	NS	0.795482	0.99265	-0.0168179
FBgn0013749	FBgn0013749	CG11027	Arf102F	ADP ribosylation factor at 102F	NS	0.614608	0.910522	-0.0688044	NS	0.702563	0.996525	0.0243562	NS	0.6156	0.984402	-0.0310671
FBgn0013750	FBgn0013750	CG8156	Arf51F	ADP ribosylation factor at 51F	NS	0.526327	0.8732	-0.0846795	NS	0.142609	0.833939	0.0850757	NS	0.959468	0.999228	-0.00309254
FBgn0013751	FBgn0013751	CG1072	Awh	Arrowhead	NS	0.568819	0.894859	0.109397	NS	0.214262	0.918461	-0.191272	NS	0.434179	0.959376	0.0966404
FBgn0013753	FBgn0013753	CG7959	Bgb	Big brother	NS	0.053366	0.302983	-0.271365	NS	0.409095	0.996525	-0.0790003	NS	0.988747	0.999421	0.0014236
FBgn0013755	FBgn0013755	CG7960	Bro	Brother	Not detected	.	.	.	Not detected	.	.	.	Not detected	.	.	.
FBgn0013756	FBgn0013756	CG8274	Mtor	Megator	NS	0.498759	0.857667	-0.0977157	NS	0.921079	0.997339	-0.00664759	NS	0.512447	0.975384	0.043591
FBgn0013759	FBgn0013759	CG6703	CASK	CASK ortholog	NS	0.942103	0.994927	0.00978789	NS	0.799528	0.996525	-0.0148667	NS	0.958316	0.999228	-0.0032813
FBgn0013762	FBgn0013762	CG8203	Cdk5	Cyclin-dependent kinase 5	NS	0.329002	0.757129	0.138924	NS	0.196505	0.908416	0.0972881	NS	0.437968	0.960004	0.0644756
FBgn0013763	FBgn0013763	CG5210	CG5210	-	Up in nat3fed	0.000314439	0.00543703	0.592965	NS	0.973431	0.999	0.00223485	NS	0.532856	0.981783	-0.0347292
FBgn0013764	FBgn0013764	CG3924	Chi	Chip	NS	0.585791	0.901299	-0.0707855	NS	0.849277	0.996525	-0.0130073	NS	0.923395	0.999228	0.00670697
FBgn0013765	FBgn0013765	CG4832	cnn	centrosomin	NS	0.277672	0.721323	-0.165104	NS	0.941785	0.997473	0.00408915	NS	0.560859	0.983631	0.0333196
FBgn0013767	FBgn0013767	CG3302	Crz	Corazonin	NS	0.604372	0.90733	0.193616	NS	0.194001	0.904842	0.240792	NS	0.672904	0.987223	-0.0540501
FBgn0013770	FBgn0013770	CG6692	Cp1	Cysteine proteinase-1	NS	0.853272	0.972893	0.0338027	NS	0.284449	0.969608	0.0765407	NS	0.88957	0.997626	-0.0101934
FBgn0013771	FBgn0013771	CG10246	Cyp6a9	Cytochrome P450-6a9	Up in nat3fed	3.23378e-09	2.39137e-07	1.03652	NS	0.509581	0.996525	-0.0445957	NS	0.206483	0.884474	-0.0816916
FBgn0013772	FBgn0013772	CG10248	Cyp6a8	Cytochrome P450-6a8	Up in nat3fed	8.07482e-21	3.0627e-18	2.834	NS	0.40003	0.996525	-0.102794	NS	0.00180189	0.0962384	-0.367868
FBgn0013773	FBgn0013773	CG10240	Cyp6a22	Cyp6a22	Up in nat3fed	3.25742e-05	0.000799175	0.964693	NS	0.109385	0.769372	-0.126469	NS	0.161196	0.852257	-0.133371
FBgn0013799	FBgn0013799	CG8567	Deaf1	Deformed epidermal autoregulatory factor-1	NS	0.259884	0.701892	-0.14671	NS	0.603156	0.996525	-0.03769	NS	0.773174	0.989771	-0.0194584
FBgn0013809	FBgn0283476	CG7092	Dhc16F	Dynein heavy chain at 16F	NS	0.315239	0.746692	0.154776	NS	0.230854	0.93397	-0.0863805	NS	0.176484	0.864873	0.106857
FBgn0013810	FBgn0013810	CG5526	Dhc36C	Dynein heavy chain at 36C	NS	0.0813233	0.398364	0.258971	NS	0.934063	0.997339	0.00493134	NS	0.0428185	0.578741	0.147415
FBgn0013811	FBgn0013811	CG15804	Dhc62B	Dynein heavy chain at 62B	NS	0.246798	0.689111	0.204963	NS	0.945363	0.997681	-0.00536424	NS	0.47229	0.967401	0.0514858
FBgn0013812	FBgn0013812	CG3723	Dhc93AB	Dynein heavy chain at 93AB	Not detected	.	.	.	NS	0.499698	0.996525	0.0700939	NS	0.0507118	0.617541	-0.170931
FBgn0013813	FBgn0013813	CG1842	Dhc98D	Dynein heavy chain at 89D	NS	0.612561	0.910095	0.086154	NS	0.616671	0.996525	-0.0350929	NS	0.778857	0.990538	0.0196905
FBgn0013949	FBgn0013949	CG7021	Ela	Elastin-like	NS	0.832849	0.969499	0.0435565	NS	0.393318	0.996525	0.0614009	NS	0.674613	0.987223	0.0417526
FBgn0013953	FBgn0013953	CG7005	Esp	Epidermal stripes and patches	NS	0.459873	0.837785	-0.290015	NS	0.564022	0.996525	-0.0544637	NS	0.447086	0.962511	-0.0650473
FBgn0013954	FBgn0013954	CG11001	FK506-bp2	FK506-binding protein 2	NS	0.317563	0.748128	-0.144723	NS	0.594442	0.996525	0.0319564	NS	0.746644	0.989505	-0.0197227
FBgn0013972	FBgn0013972	CG1912	Gycalpha99B	Guanylyl cyclase alpha-subunit at 99B	NS	0.831552	0.969499	-0.0405116	NS	0.598112	0.996525	0.0384515	NS	0.64922	0.984438	-0.0364843
FBgn0013973	FBgn0013973	CG1470	Gycbeta100B	Guanylyl cyclase beta-subunit at 100B	NS	0.349246	0.770005	0.205308	NS	0.301775	0.973216	-0.0805216	NS	0.995152	0.999472	0.000474665
FBgn0013983	FBgn0013983	CG5576	imd	immune deficiency	NS	0.106018	0.46444	-0.254958	NS	0.567232	0.996525	0.046525	NS	0.02372	0.455999	-0.162836
FBgn0013984	FBgn0283499	CG18402	InR	Insulin-like receptor	NS	0.0617959	0.332386	-0.259564	NS	0.465193	0.996525	0.0450322	NS	0.682533	0.987223	0.0313484
FBgn0013987	FBgn0013987	CG3086	MAPk-Ak2	MAP kinase activated protein-kinase-2	NS	0.713202	0.939063	0.0527485	NS	0.337059	0.989488	0.0587282	NS	0.955037	0.999228	-0.00335253
FBgn0013995	FBgn0013995	CG5685	Calx	Na/Ca-exchange protein	NS	0.257345	0.699128	0.156553	NS	0.768846	0.996525	0.0158521	NS	0.690035	0.988664	-0.0224231
FBgn0013997	FBgn0013997	CG6827	Nrx-IV	Neurexin IV	NS	0.76068	0.950243	-0.044945	NS	0.0354369	0.499134	0.119907	NS	0.96314	0.999228	-0.00278824
FBgn0014000	FBgn0014000	CG10658	Hf	Helical Factor	Up in nat3fed	0.000936049	0.0133245	0.546496	NS	0.68849	0.996525	0.0312541	NS	0.182884	0.867649	-0.097835
FBgn0014002	FBgn0286818	CG6988	Pdi	Protein disulfide isomerase	NS	0.144482	0.546067	-0.272713	NS	0.952244	0.997681	0.00412654	NS	0.17051	0.857787	-0.0799392
FBgn0014006	FBgn0014006	CG4720	Pk92B	Protein kinase at 92B	NS	0.49412	0.85566	0.0921526	NS	0.989221	0.999041	0.000874975	NS	0.642948	0.984438	-0.0275238
FBgn0014007	FBgn0014007	CG10975	Ptp69D	Protein tyrosine phosphatase 69D	NS	0.643128	0.918273	-0.0636333	NS	0.893889	0.996525	0.00912526	NS	0.207974	0.885038	-0.0832268
FBgn0014009	FBgn0014009	CG3269	Rab2	Rab2	NS	0.389596	0.796931	-0.125264	NS	0.738767	0.996525	0.0183836	NS	0.934498	0.999228	-0.0047958
FBgn0014010	FBgn0014010	CG3664	Rab5	Rab5	NS	0.443152	0.829328	-0.12862	NS	0.375169	0.996525	0.0506257	NS	0.807214	0.994075	-0.013951
FBgn0014011	FBgn0014011	CG8556	Rac2	Rac2	NS	0.347361	0.768587	0.138467	NS	0.46099	0.996525	0.0504163	NS	0.0958062	0.746704	-0.102455
FBgn0014018	FBgn0014018	CG11992	Rel	Relish	NS	0.305825	0.740656	0.170308	NS	0.185285	0.894943	0.0821228	NS	0.357961	0.943373	-0.0575667
FBgn0014019	FBgn0014019	CG5279	Rh5	Rhodopsin 5	Not detected	.	.	.	Down in nat3hist	1.7126e-06	0.000295243	-0.41323	NS	0.506814	0.974875	0.0480921
FBgn0014020	FBgn0014020	CG8416	Rho1	Rho1	NS	0.454397	0.83419	0.126792	NS	0.806356	0.996525	0.0143045	NS	0.101797	0.761062	-0.0954057
FBgn0014022	FBgn0014022	CG8161	Rlb1	Rlb1	NS	0.646734	0.920171	-0.0801232	NS	0.78608	0.996525	-0.0318532	NS	0.744362	0.989505	0.035252
FBgn0014023	FBgn0014023	CG9378	mRpL47	mitochondrial ribosomal protein L47	NS	0.945616	0.994934	-0.0103874	NS	0.589866	0.996525	-0.0429002	NS	0.657459	0.986494	0.0333293
FBgn0014024	FBgn0014024	CG3312	Rnp4F	RNA-binding protein 4F	NS	0.721519	0.941261	-0.0462303	NS	0.781268	0.996525	0.0201111	NS	0.826506	0.994311	-0.0153804
FBgn0014026	FBgn0014026	CG3314	RpL7A	Ribosomal protein L7A	NS	0.896694	0.984489	0.0243716	NS	0.136582	0.8224	-0.107527	NS	0.618803	0.984402	0.0279296
FBgn0014028	FBgn0014028	CG3283	SdhB	Succinate dehydrogenase, subunit B (iron-sulfur)	NS	0.848246	0.97213	0.025422	NS	0.934002	0.997339	0.0054603	NS	0.569968	0.983631	-0.0322212
FBgn0014029	FBgn0014029	CG4173	2021-09-02	Septin 2	NS	0.262891	0.704895	-0.153294	NS	0.0225756	0.389555	0.162227	NS	0.895003	0.997626	0.00962451
FBgn0014031	FBgn0014031	CG3926	Spat	Serine pyruvate aminotransferase	Up in nat3fed	5.16098e-05	0.0011922	0.777543	NS	0.165441	0.869186	-0.0974161	NS	0.102764	0.761062	-0.105368
FBgn0014032	FBgn0014032	CG12117	Sptr	Sepiapterin reductase	NS	0.636779	0.916376	0.0823436	NS	0.685573	0.996525	-0.0393413	NS	0.285493	0.916177	0.0962438
FBgn0014033	FBgn0014033	CG4099	Sr-CI	Scavenger receptor class C, type I	Up in nat3fed	3.02439e-08	1.76043e-06	1.12718	NS	0.00407152	0.139595	0.245644	NS	0.210765	0.885128	-0.0964448
FBgn0014037	FBgn0014037	CG32217	Su(Tpl)	Su(Tpl)	NS	0.175936	0.599687	-0.209926	NS	0.97668	0.999	-0.00165015	NS	0.488962	0.972564	-0.0399098
FBgn0014073	FBgn0014073	CG7525	Tie	Tie-like receptor tyrosine kinase	NS	0.0097057	0.086743	0.837897	NS	0.9525	0.997681	-0.00407977	NS	0.890358	0.997626	0.00841572
FBgn0014075	FBgn0014075	CG6850	Ugt	UDP-glucose-glycoprotein glucosyltransferase	NS	0.529182	0.875	-0.0889208	NS	0.342009	0.990997	0.0524449	NS	0.375072	0.945723	-0.0516815
FBgn0014076	FBgn0014076	CG16874	Vm32E	Vitelline membrane 32E	Not detected	.	.	.	Not detected	.	.	.	Not detected	.	.	.
FBgn0014092	FBgn0014092	CG4278	CG4278	-	NS	0.354762	0.773321	-0.139687	NS	0.986317	0.999041	0.00167553	NS	0.833734	0.994515	0.0229412
FBgn0014127	FBgn0014127	CG10726	barr	barren	NS	0.692632	0.933996	-0.0529864	NS	0.299404	0.972413	-0.0771636	NS	0.9102	0.997626	-0.00893543
FBgn0014133	FBgn0014133	CG1822	bif	bifocal	NS	0.336146	0.76125	-0.148442	NS	0.733509	0.996525	0.0198869	NS	0.439525	0.960477	-0.0452519
FBgn0014135	FBgn0014135	CG4608	bnl	branchless	NS	0.155604	0.565737	-0.226842	NS	0.308649	0.975026	0.083	NS	0.630343	0.984438	0.0367437
FBgn0014141	FBgn0014141	CG3937	cher	cheerio	NS	0.0763965	0.382568	-0.346719	NS	0.0764766	0.693514	0.104081	NS	0.544319	0.983631	-0.0375951
FBgn0014143	FBgn0014143	CG5069	croc	crocodile	NS	0.704436	0.937425	-0.118949	NS	0.609545	0.996525	-0.0984155	NS	0.992181	0.999472	0.00169883
FBgn0014163	FBgn0014163	CG4609	fax	failed axon connections	NS	0.0174444	0.137658	-0.451425	NS	0.0208476	0.374156	0.134351	NS	0.467201	0.964722	0.0425774
FBgn0014179	FBgn0014179	CG12245	gcm	glial cells missing	NS	0.147402	0.553194	-0.342899	Not detected	.	.	.	Not detected	.	.	.
FBgn0014184	FBgn0014184	CG16747	Oda	Ornithine decarboxylase antizyme	NS	0.261361	0.703545	0.208014	NS	0.63937	0.996525	0.0375657	NS	0.158689	0.849141	0.0880124
FBgn0014189	FBgn0014189	CG7269	Hel25E	Helicase at 25E	NS	0.192472	0.622854	-0.186411	NS	0.730657	0.996525	-0.0217944	NS	0.357531	0.943373	0.0549221
FBgn0014269	FBgn0014269	CG18608	prod	proliferation disrupter	NS	0.517969	0.867946	-0.0878593	NS	0.142344	0.833939	-0.112027	NS	0.878924	0.99664	0.011757
FBgn0014340	FBgn0014340	CG3025	mof	males absent on the first	NS	0.977988	0.99642	0.00396644	NS	0.51688	0.996525	-0.0603367	NS	0.586389	0.983631	0.0496328
FBgn0014342	FBgn0014342	CG10390	mia	meiosis I arrest	NS	0.344567	0.767269	-0.156533	NS	0.507385	0.996525	-0.0593456	NS	0.225529	0.885657	0.123093
FBgn0014343	FBgn0014343	CG10601	mirr	mirror	NS	0.459723	0.837785	0.104298	NS	0.161779	0.866979	-0.115746	NS	0.789231	0.991525	-0.0261748
FBgn0014366	FBgn0014366	CG2925	noi	noisette	NS	0.438816	0.826802	-0.103002	NS	0.783425	0.996525	-0.0235271	NS	0.97235	0.999421	0.00250521
FBgn0014368	FBgn0014368	CG32077	nol	no optic lobe	Not detected	.	.	.	Not detected	.	.	.	Not detected	.	.	.
FBgn0014380	FBgn0014380	CG9366	RhoL	Rho-like	NS	0.0542431	0.306188	-0.269179	NS	0.824904	0.996525	-0.0171484	NS	0.667944	0.987223	0.0318806
FBgn0014388	FBgn0014388	CG1921	sty	sprouty	NS	0.566629	0.894352	-0.0817435	NS	0.0256533	0.41683	0.189753	NS	0.309847	0.930272	-0.0814708
FBgn0014391	FBgn0014391	CG9032	sun	stunted	NS	0.962892	0.995071	0.00682026	NS	0.780806	0.996525	0.0173514	NS	0.795748	0.99265	0.015215
FBgn0014395	FBgn0014395	CG14620	tilB	touch insensitive larva B	NS	0.902032	0.98517	-0.0202767	NS	0.889904	0.996525	0.0128588	NS	0.913109	0.997626	0.0130854
FBgn0014396	FBgn0014396	CG3234	tim	timeless	Up in nat3fed	1.71517e-05	0.000459383	1.05561	Up in nat3hist	1.19499e-29	1.46267e-25	0.683711	Up in nat3hist	4.99776e-44	6.05928e-40	1.13772
FBgn0014411	FBgn0014411	CG14804	Vps26	Vacuolar protein sorting 26	NS	0.957367	0.995071	0.00705332	NS	0.493176	0.996525	0.0415635	NS	0.998951	0.999922	-8.25326e-05
FBgn0014417	FBgn0014417	CG13397	CG13397	-	NS	0.0245218	0.175488	0.350555	NS	0.0736038	0.681279	0.159213	NS	0.256354	0.902711	0.0883381
FBgn0014427	FBgn0014427	CG11899	CG11899	-	NS	0.369038	0.784475	-0.174388	NS	0.189756	0.900239	0.0826306	NS	0.341734	0.939594	-0.065785
FBgn0014454	FBgn0014454	CG7216	Acp1	Adult cuticle protein 1	Not detected	.	.	.	Not detected	.	.	.	Not detected	.	.	.
FBgn0014455	FBgn0014455	CG11654	Ahcy13	Adenosylhomocysteinase at 13	NS	0.179035	0.604314	0.184112	NS	0.563557	0.996525	0.0362839	NS	0.619784	0.984402	-0.0313488
FBgn0014464	FBgn0014464	CG33962	Cp7Fa	Chorion protein a at 7F	Not detected	.	.	.	Not detected	.	.	.	Not detected	.	.	.
FBgn0014465	FBgn0014465	CG15350	Cp7Fb	Chorion protein b at 7F	Not detected	.	.	.	Not detected	.	.	.	Not detected	.	.	.
FBgn0014466	FBgn0014466	CG15351	Cp7Fc	Chorion protein c at 7F	Not detected	.	.	.	Not detected	.	.	.	Not detected	.	.	.
FBgn0014469	FBgn0014469	CG2060	Cyp4e2	Cytochrome P450-4e2	Up in nat3fed	0.00174683	0.0217807	0.454181	NS	0.0252232	0.414057	-0.154669	NS	0.0195462	0.417215	-0.159041
FBgn0014848	FBgn0014848	CG7594	Eig71Eh	Eig71Eh	Not detected	.	.	.	Not detected	.	.	.	Not detected	.	.	.
FBgn0014849	FBgn0014849	CG7327	Eig71Ei	Eig71Ei	Not detected	.	.	.	Not detected	.	.	.	Not detected	.	.	.
FBgn0014850	FBgn0014850	CG7588	Eig71Ej	Eig71Ej	Not detected	.	.	.	Not detected	.	.	.	Not detected	.	.	.
FBgn0014851	FBgn0014851	CG7325	Eig71Ek	Eig71Ek	Not detected	.	.	.	Not detected	.	.	.	Not detected	.	.	.
FBgn0014859	FBgn0014859	CG1864	Hr38	Hormone receptor-like in 38	NS	0.38833	0.795932	0.336414	Up in nat3hist	0.000208016	0.0159132	0.540569	NS	0.000882208	0.0590933	-0.298121
FBgn0014861	FBgn0014861	CG7538	Mcm2	Minichromosome maintenance 2	NS	0.0234009	0.169739	-0.318752	NS	0.377764	0.996525	0.142353	NS	0.729723	0.989505	-0.0496351
FBgn0014863	FBgn0014863	CG1019	Mlp84B	Muscle LIM protein at 84B	Up in nat3fed	0.000720496	0.010683	0.676334	NS	0.768244	0.996525	0.0190585	NS	0.0149775	0.366843	-0.172746
FBgn0014865	FBgn0014865	CG8175	Mtk	Metchnikowin	Not detected	.	.	.	Up in nat3hist	0.00062854	0.0373463	1.52103	NS	0.00343207	0.152476	0.500961
FBgn0014868	FBgn0014868	CG9022	Ost48	Oligosaccharyltransferase 48kD subunit	NS	0.586693	0.901661	-0.0802316	NS	0.170004	0.878366	0.0839501	NS	0.274008	0.90644	-0.0646559
FBgn0014869	FBgn0014869	CG1721	Pglym78	Phosphoglyceromutase	NS	0.0905632	0.42306	0.283977	NS	0.803193	0.996525	-0.014697	NS	0.475389	0.96976	-0.0447615
FBgn0014870	FBgn0014870	CG8912	Psi	P-element somatic inhibitor	NS	0.18993	0.618955	-0.183661	NS	0.329052	0.986028	0.058382	NS	0.456313	0.964512	0.0434919
FBgn0014877	FBgn0014877	CG6155	Roe1	Roe1	NS	0.651703	0.920707	0.0647127	NS	0.925187	0.997339	0.0061652	NS	0.836406	0.994515	-0.0153014
FBgn0014879	FBgn0014879	CG4299	Set	Set	NS	0.038923	0.246185	-0.275753	NS	0.501696	0.996525	0.0504384	NS	0.57139	0.983631	0.0403705
FBgn0014903	FBgn0014903	CG14630	CG14630	-	Not detected	.	.	.	Not detected	.	.	.	Not detected	.	.	.
FBgn0014906	FBgn0014906	CG3488	Hydr2	alpha/beta hydrolase2	Up in nat3fed	0.000248308	0.00445741	0.507679	NS	0.0540858	0.608465	0.116109	NS	0.910881	0.997626	-0.0068451
FBgn0014930	FBgn0014930	CG2846	CG2846	-	NS	0.0989678	0.446026	0.255942	NS	0.602593	0.996525	-0.03958	NS	0.897765	0.997626	0.00930793
FBgn0014931	FBgn0014931	CG2678	CG2678	-	NS	0.13756	0.533453	0.323635	NS	0.348654	0.993896	0.182666	NS	0.488477	0.972302	0.138955
FBgn0014949	FBgn0014949	CG5264	btn	buttonless	Not detected	.	.	.	Not detected	.	.	.	Not detected	.	.	.
FBgn0015000	FBgn0015000	CG3469	betaggt-I	beta subunit of type I geranylgeranyl transferase	NS	0.894577	0.984489	0.0184508	NS	0.0142727	0.29914	0.178974	NS	0.148779	0.842438	0.0990204
FBgn0015001	FBgn0015001	CG7754	iotaTry	iotaTrypsin	NS	0.290444	0.731011	-0.207936	NS	0.0363016	0.504593	-0.171222	NS	0.467598	0.964722	0.0633898
FBgn0015008	FBgn0015008	CG8953	Actn3	alpha actinin 3	NS	0.280857	0.723242	0.164316	NS	0.979732	0.999	-0.00187305	NS	0.634242	0.984438	0.0396328
FBgn0015010	FBgn0015010	CG9538	Ag5r	Antigen 5-related	NS	0.383285	0.794631	0.165292	NS	0.0444864	0.556194	-0.123793	NS	0.679542	0.987223	-0.0280934
FBgn0015011	FBgn0015011	CG8956	Ahcy89E	Adenosylhomocysteinase 89E	Down in nat3fed	4.02723e-07	1.7603e-05	-0.753873	NS	0.805329	0.996525	0.0189506	NS	0.318463	0.934437	0.0671062
FBgn0015019	FBgn0015019	CG8977	Cctgamma	Cctgamma	NS	0.359695	0.776608	-0.132468	Up in nat3hist	0.000126679	0.0113179	0.228933	NS	0.700925	0.988753	0.0233463
FBgn0015024	FBgn0015024	CG2028	CkIalpha	Casein kinase Ialpha	NS	0.554645	0.888721	-0.092193	NS	0.983248	0.999041	-0.00119239	NS	0.483771	0.971379	-0.0397074
FBgn0015025	FBgn0015025	CG6215	CkIIalpha-i1	CKII-alpha subunit interactor-1	NS	0.738044	0.944896	-0.0613939	NS	0.960457	0.998832	0.00636089	NS	0.413753	0.955817	0.100702
FBgn0015031	FBgn0015031	CG14028	cype	cyclope	NS	0.496591	0.856645	-0.0913356	NS	0.919489	0.997339	-0.00552003	NS	0.67123	0.987223	-0.0239243
FBgn0015032	FBgn0015032	CG1438	Cyp4c3	Cytochrome P450-4c3	NS	0.389208	0.796434	0.219748	NS	0.859461	0.996525	0.0346924	NS	0.134789	0.820784	0.419999
FBgn0015033	FBgn0015033	CG4321	Cyp4d8	Cytochrome P450-4d8	NS	0.0289222	0.197714	0.426529	NS	0.113852	0.778085	0.122341	NS	0.0261987	0.473373	-0.189773
FBgn0015034	FBgn0015034	CG2062	Cyp4e1	Cytochrome P450-4e1	Not detected	.	.	.	NS	0.19773	0.908416	-0.0998619	NS	0.676972	0.987223	-0.0312019
FBgn0015035	FBgn0015035	CG4105	Cyp4e3	Cytochrome P450-4e3	Not detected	.	.	.	NS	0.54465	0.996525	0.0693517	Down in nat3hist	0.000157452	0.0159221	-0.37835
FBgn0015036	FBgn0015036	CG10755	Cyp4ae1	Cytochrome P450-4ae1	NS	0.217978	0.655747	0.376156	NS	0.25285	0.957873	-0.103023	NS	0.924899	0.999228	-0.0098004
FBgn0015037	FBgn0015037	CG10842	Cyp4p1	Cytochrome P450-4p1	Up in nat3fed	4.23591e-16	1.0597e-13	1.80385	NS	0.505635	0.996525	-0.0384397	NS	0.12101	0.790052	-0.0998463
FBgn0015038	FBgn0015038	CG4485	Cyp9b1	Cytochrome P450-9b1	NS	0.0874594	0.415158	0.547486	NS	0.0912678	0.730142	-0.156541	Up in nat3hist	1.86604e-05	0.00286273	0.385912
FBgn0015039	FBgn0015039	CG4486	Cyp9b2	Cytochrome P450-9b2	Up in nat3fed	2.04855e-08	1.2179e-06	1.51001	NS	0.00168007	0.0742385	-0.323514	NS	0.00653389	0.225689	0.240935
FBgn0015040	FBgn0015040	CG3616	Cyp9c1	Cytochrome P450-9c1	Up in nat3fed	0.00221362	0.026586	0.523731	NS	0.967978	0.998832	-0.00356624	NS	0.656684	0.986293	0.0334566
FBgn0015075	FBgn0015075	CG9054	Ddx1	Dead-box-1	NS	0.802606	0.962234	-0.0334774	NS	0.329861	0.986028	0.0735997	NS	0.0696967	0.684767	-0.145216
FBgn0015218	FBgn0015218	CG4035	eIF-4E	Eukaryotic initiation factor 4E	NS	0.948186	0.995071	-0.00954485	NS	0.370589	0.996525	0.0498446	NS	0.686265	0.987833	0.0227479
FBgn0015221	FBgn0015221	CG1469	Fer2LCH	Ferritin 2 light chain homologue	NS	0.380509	0.792002	0.156621	NS	0.318288	0.980252	0.06924	NS	0.853229	0.9956	-0.0116051
FBgn0015222	FBgn0015222	CG2216	Fer1HCH	Ferritin 1 heavy chain homologue	NS	0.793795	0.960451	0.0478983	NS	0.298962	0.972413	0.0693904	NS	0.402902	0.953022	-0.0531464
FBgn0015229	FBgn0015229	CG6575	glec	gliolectin	Down in nat3fed	0.000625465	0.00947709	-0.469844	NS	0.51084	0.996525	0.04974	NS	0.366207	0.945723	-0.0613596
FBgn0015230	FBgn0015230	CG3853	Glut3	Glucose transporter type 3	NS	0.221769	0.661019	0.196839	NS	0.817671	0.996525	0.0171394	NS	0.758255	0.989505	0.0291202
FBgn0015239	FBgn0015239	CG7199	Hr78	Hormone-receptor-like in 78	NS	0.630702	0.915179	0.0689143	NS	0.912948	0.997339	0.00725284	NS	0.35502	0.942013	-0.0573384
FBgn0015240	FBgn0015240	CG11783	Hr96	Hormone receptor-like in 96	NS	0.107268	0.466819	0.218315	NS	0.463615	0.996525	0.0553905	NS	0.337455	0.939594	0.06651
FBgn0015245	FBgn0015245	CG12101	Hsp60	Heat shock protein 60	NS	0.390755	0.79821	-0.126161	NS	0.898678	0.996892	0.00735861	NS	0.267762	0.906284	0.062719
FBgn0015247	FBgn0015247	CG8293	Diap2	Death-associated inhibitor of apoptosis 2	NS	0.400531	0.8047	0.110465	NS	0.935889	0.997339	-0.00470485	NS	0.0983534	0.754416	0.0975229
FBgn0015268	FBgn0015268	CG5330	Nap1	Nucleosome assembly protein 1	NS	0.752032	0.94833	0.048082	NS	0.648303	0.996525	-0.0245572	NS	0.125563	0.801647	0.0895268
FBgn0015269	FBgn0015269	CG8318	Nf1	Neurofibromin 1	NS	0.453654	0.83419	0.104709	NS	0.744246	0.996525	-0.0207229	NS	0.854896	0.9956	0.010859
FBgn0015270	FBgn0015270	CG3041	Orc2	Origin recognition complex subunit 2	NS	0.154475	0.563898	-0.273343	Not detected	.	.	.	NS	0.262591	0.906036	-0.303974
FBgn0015271	FBgn0015271	CG7833	Orc5	Origin recognition complex subunit 5	NS	0.771194	0.95492	0.0576613	NS	0.716614	0.996525	0.0537125	NS	0.790913	0.991692	0.0505675
FBgn0015277	FBgn0015277	CG5373	Pi3K59F	Phosphotidylinositol 3 kinase 59F	NS	0.845392	0.971759	-0.0274077	NS	0.405914	0.996525	-0.0607441	NS	0.535144	0.98215	0.0429721
FBgn0015278	FBgn0015278	CG11621	Pi3K68D	Phosphotidylinositol 3 kinase 68D	NS	0.729543	0.942284	0.0473259	NS	0.834138	0.996525	0.0126388	NS	0.951938	0.999228	-0.00362721
FBgn0015279	FBgn0015279	CG4141	Pi3K92E	Pi3K92E	NS	0.752584	0.94833	-0.0431928	NS	0.16115	0.866979	0.0935217	NS	0.926141	0.999228	0.00637239
FBgn0015282	FBgn0015282	CG5289	Rpt2	Regulatory particle triple-A ATPase 2	NS	0.501624	0.859447	-0.106446	NS	0.643381	0.996525	-0.0267294	NS	0.0529634	0.627078	-0.112587
FBgn0015283	FBgn0015283	CG7619	Rpn10	Regulatory particle non-ATPase 10	NS	0.297334	0.736134	-0.163033	NS	0.717799	0.996525	0.0202498	NS	0.399339	0.952381	-0.0493264
FBgn0015286	FBgn0015286	CG2849	Rala	Ras-like protein A	NS	0.946032	0.994934	-0.0101344	NS	0.568014	0.996525	0.0387243	NS	0.898889	0.997626	0.00796808
FBgn0015288	FBgn0015288	CG7434	RpL22	Ribosomal protein L22	NS	0.982375	0.996515	-0.00354751	NS	0.00872427	0.2271	-0.150552	NS	0.619789	0.984402	0.0293471
FBgn0015295	FBgn0015295	CG18247	shark	SH2 ankyrin repeat kinase	NS	0.524236	0.872174	0.0864815	NS	0.931295	0.997339	-0.00673571	NS	0.862469	0.995821	-0.0133392
FBgn0015296	FBgn0015296	CG3715	Shc	SHC-adaptor protein	NS	0.730386	0.942284	-0.0460419	NS	0.342159	0.990997	0.0765805	NS	0.917034	0.998036	-0.00751171
FBgn0015298	FBgn0015298	CG4457	Srp19	Signal recognition particle protein 19	NS	0.792797	0.960233	-0.038288	NS	0.577084	0.996525	-0.0446664	NS	0.506215	0.974399	0.0521978
FBgn0015299	FBgn0015299	CG8396	Ssb-c31a	Single stranded-binding protein c31A	NS	0.765598	0.9522	-0.0464235	NS	0.108927	0.769346	0.165833	NS	0.325386	0.935947	0.0986964
FBgn0015300	FBgn0015300	CG13591	Ssl	Suppressor of Stellate-like	NS	0.441907	0.828699	-0.138984	NS	0.932733	0.997339	0.00922415	NS	0.606317	0.984402	-0.0613487
FBgn0015316	FBgn0015316	CG9564	Try29F	Trypsin 29F	NS	0.517748	0.867946	0.233755	NS	0.304837	0.974552	0.235785	NS	0.698121	0.988753	0.0719058
FBgn0015320	FBgn0015320	CG6720	Ubc2	Ubiquitin conjugating enzyme 2	NS	0.934318	0.993683	0.0113074	NS	0.382066	0.996525	0.0498235	NS	0.630992	0.984438	0.0288833
FBgn0015321	FBgn0015321	CG8284	Ubc4	Ubiquitin conjugating enzyme 4	NS	0.529665	0.875119	-0.0842821	NS	0.472412	0.996525	-0.0418307	NS	0.681844	0.987223	0.023942
FBgn0015324	FBgn0283535	CG1088	Vha26	Vacuolar H[+]-ATPase 26kD subunit	NS	0.397398	0.802676	0.140312	NS	0.481506	0.996525	0.0440102	NS	0.666116	0.987223	-0.0252219
FBgn0015331	FBgn0015331	CG14637	abs	abstrakt	NS	0.504235	0.861262	-0.0880158	NS	0.533341	0.996525	-0.0503667	NS	0.913352	0.997626	-0.00803207
FBgn0015336	FBgn0015336	CG15865	CG15865	-	Up in nat3fed	0.00165676	0.0209015	0.581352	NS	0.670598	0.996525	0.0584952	NS	0.917012	0.998036	-0.0127692
FBgn0015338	FBgn0015338	CG5861	CG5861	-	NS	0.765115	0.951981	-0.0427351	NS	0.182405	0.889628	0.112658	NS	0.33603	0.939567	-0.0750961
FBgn0015351	FBgn0015351	CG14906	CG14906	-	NS	0.376755	0.789219	0.176375	NS	0.348784	0.993896	0.135493	NS	0.580195	0.983631	0.0647798
FBgn0015359	FBgn0015359	CG2034	CG2034	-	NS	0.232186	0.671387	-0.159586	NS	0.846151	0.996525	-0.0144365	NS	0.188793	0.871971	0.0892986
FBgn0015360	FBgn0015360	CG32300	oxt	peptide O-xylosyltransferase	NS	0.965077	0.995071	-0.00569829	NS	0.820118	0.996525	-0.0178425	NS	0.724156	0.989505	0.0247367
FBgn0015371	FBgn0015371	CG11798	chn	charlatan	NS	0.774256	0.955668	0.0390337	NS	0.156613	0.86245	-0.0887537	NS	0.536075	0.98252	-0.0372411
FBgn0015372	FBgn0015372	CG3870	RabX1	RabX1	NS	0.088597	0.418106	0.238338	NS	0.293702	0.972024	0.0812826	NS	0.624054	0.984438	-0.0388243
FBgn0015376	FBgn0015376	CG33122	cutlet	cutlet	NS	0.306475	0.741467	-0.176579	NS	0.350048	0.994796	0.220367	NS	0.0164141	0.388682	-0.346385
FBgn0015379	FBgn0015379	CG17051	dod	dodo	NS	0.192184	0.622631	-0.180006	NS	0.950144	0.997681	0.00513244	NS	0.405883	0.953853	0.0641466
FBgn0015380	FBgn0015380	CG17348	drl	derailed	NS	0.435884	0.826036	-0.105473	NS	0.67374	0.996525	-0.0370267	NS	0.135381	0.822323	0.125671
FBgn0015381	FBgn0015381	CG9019	dsf	dissatisfaction	Not detected	.	.	.	Not detected	.	.	.	Not detected	.	.	.
FBgn0015391	FBgn0015391	CG11397	glu	gluon	NS	0.366182	0.782614	-0.119776	NS	0.322847	0.984099	-0.0912197	NS	0.505171	0.97421	0.0604812
FBgn0015393	FBgn0286786	CG3949	hoip	hoi-polloi	NS	0.093041	0.431039	-0.253999	NS	0.0631413	0.647395	0.205183	NS	0.505758	0.974399	0.0668488
FBgn0015396	FBgn0015396	CG4029	jumu	jumeau	NS	0.853152	0.972893	-0.0249727	NS	0.194454	0.905381	0.130103	NS	0.819168	0.994311	-0.0273552
FBgn0015399	FBgn0015399	CG12283	kek1	kekkon-1	NS	0.900657	0.98517	-0.0166199	NS	0.0834382	0.71102	-0.136358	NS	0.738661	0.989505	0.0278013
FBgn0015400	FBgn0015400	CG4977	kek2	kekkon-2	NS	0.28887	0.729809	-0.166889	NS	0.615886	0.996525	-0.0467362	NS	0.859116	0.995821	0.0146561
FBgn0015402	FBgn0015402	CG2899	ksr	kinase suppressor of ras	NS	0.862716	0.975937	0.0224702	NS	0.884314	0.996525	-0.00995871	NS	0.974544	0.999421	0.00224937
FBgn0015477	FBgn0015477	CG8014	Rme-8	Receptor mediated endocytosis 8	NS	0.607275	0.908555	-0.0714246	NS	0.477642	0.996525	0.0436479	NS	0.478335	0.96976	-0.0405984
FBgn0015509	FBgn0015509	CG1877	Cul1	Cullin 1	NS	0.0519708	0.296781	-0.317264	NS	0.719328	0.996525	-0.019319	NS	0.893172	0.997626	-0.00773858
FBgn0015513	FBgn0015513	CG10379	mbc	myoblast city	NS	0.872093	0.97863	-0.0235575	NS	0.416892	0.996525	0.0458377	NS	0.760714	0.989505	0.0176322
FBgn0015519	FBgn0015519	CG2302	nAChRalpha3	nicotinic Acetylcholine Receptor alpha3	NS	0.746864	0.947792	0.0757246	NS	0.251774	0.957063	-0.104662	NS	0.54787	0.983631	0.061075
FBgn0015520	FBgn0015520	CG10328	nonA-l	nonA-like	NS	0.471579	0.843559	-0.0990777	NS	0.0548599	0.609112	0.167964	NS	0.788644	0.991525	-0.0195069
FBgn0015521	FBgn0015521	CG2986	RpS21	Ribosomal protein S21	NS	0.989487	0.998317	0.00218456	NS	0.389756	0.996525	-0.047326	NS	0.827217	0.994311	-0.0135272
FBgn0015522	FBgn0015522	CG14489	olf186-M	olf186-M	NS	0.0130804	0.11025	0.477598	NS	0.0845831	0.714323	0.189664	NS	0.733577	0.989505	-0.024087
FBgn0015524	FBgn0015524	CG10036	otp	orthopedia	NS	0.269331	0.712371	-0.157794	NS	0.372812	0.996525	-0.116562	NS	0.583078	0.983631	0.0663389
FBgn0015527	FBgn0015527	CG1685	pen	penguin	NS	0.866362	0.976789	-0.0218811	NS	0.554774	0.996525	0.044393	NS	0.588502	0.983631	0.03712
FBgn0015541	FBgn0039647/FBgn0285963	CG5518(CG14509/CG46339)	sda	slamdance	NS	0.172432	0.59565	0.220716	Up in nat3hist	6.64021e-05	0.00666198	0.247258	NS	0.227752	0.885657	-0.075345
FBgn0015543	FBgn0015543	CR32905	snoRNA:Me28S-A1322	-	Not detected	.	.	.	Not detected	.	.	.	Not detected	.	.	.
FBgn0015544	FBgn0015544	CG13570	spag	spaghetti	NS	0.284141	0.727003	-0.153671	NS	0.0778306	0.697242	0.137715	NS	0.764602	0.989505	-0.0239017
FBgn0015546	FBgn0015546	CG4215	spel1	spellchecker1	NS	0.944101	0.994927	0.0104293	NS	0.310103	0.975999	0.0832793	NS	0.438864	0.960084	-0.0634376
FBgn0015550	FBgn0015550	CG7659	tap	target of Poxn	NS	0.0194883	0.148794	-0.44251	Not detected	.	.	.	Not detected	.	.	.
FBgn0015553	FBgn0015553	CG10387	tos	tosca	NS	0.136479	0.531156	-0.322852	Not detected	.	.	.	NS	0.191148	0.875455	-0.330576
FBgn0015558	FBgn0015558	CG1693	tty	tweety	NS	0.65846	0.921758	-0.0592866	NS	0.597415	0.996525	-0.0358395	NS	0.497322	0.97282	-0.0424951
FBgn0015561	FBgn0015561	CG1650	unpg	unplugged	Not detected	.	.	.	NS	0.834685	0.996525	-0.0400859	NS	0.0345151	0.535116	0.340706
FBgn0015568	FBgn0015568	CG1031	alpha-Est1	alpha-Esterase-1	NS	0.452354	0.833925	0.127778	NS	0.0319975	0.470167	-0.139865	NS	0.953606	0.999228	0.00395333
FBgn0015569	FBgn0015569	CG1131	alpha-Est10	alpha-Esterase-10	NS	0.452349	0.833925	0.11764	NS	0.165413	0.869186	-0.0889071	NS	0.00272316	0.127967	-0.188676
FBgn0015570	FBgn0015570	CG2505	alpha-Est2	alpha-Esterase-2	Up in nat3fed	8.25489e-06	0.000248874	2.13881	NS	0.270653	0.963582	0.0944695	NS	0.301865	0.926358	-0.112319
FBgn0015571	FBgn0015571	CG1257	alpha-Est3	alpha-Esterase-3	NS	0.0316732	0.212322	0.282913	NS	0.557202	0.996525	-0.0321928	NS	0.293072	0.923545	0.0734636
FBgn0015572	FBgn0015572	CG1082	alpha-Est4	alpha-Esterase-4	NS	0.253962	0.695896	0.213658	NS	0.398119	0.996525	-0.130878	NS	0.146036	0.84093	-0.236006
FBgn0015574	FBgn0015574	CG1108	alpha-Est6	alpha-Esterase-6	NS	0.921899	0.991453	-0.0154605	NS	0.718672	0.996525	-0.0302672	NS	0.534701	0.981783	-0.0657557
FBgn0015575	FBgn0015575	CG1112	alpha-Est7	alpha-Esterase-7	NS	0.00691872	0.0667353	0.461884	NS	0.249681	0.957063	-0.0972426	NS	0.844045	0.995037	-0.0146328
FBgn0015576	FBgn0015576	CG1121	alpha-Est8	alpha-Esterase-8	Up in nat3fed	5.93287e-06	0.000184547	1.03324	NS	0.0923022	0.734326	-0.0992523	NS	0.026146	0.473261	-0.144535
FBgn0015577	FBgn0015577	CG1128	alpha-Est9	alpha-Esterase-9	NS	0.0415481	0.257388	0.367852	NS	0.202566	0.91217	0.0803135	NS	0.0667722	0.675748	-0.111189
FBgn0015582	FBgn0015582	CG12390	dare	defective in the avoidance of repellents	NS	0.257739	0.699136	0.177226	NS	0.602335	0.996525	-0.0476682	NS	0.370487	0.945723	-0.0713875
FBgn0015583	FBgn0015583	CG17797	Acp29AB	Accessory gland protein 29AB	Not detected	.	.	.	NS	0.134189	0.819008	-0.119186	NS	0.282517	0.913422	0.0815426
FBgn0015584	FBgn0015584	CG8622	Acp53Ea	Accessory gland protein 53Ea	Not detected	.	.	.	NS	0.00943953	0.23451	-0.153317	Down in nat3hist	0.000117425	0.0125987	-0.259998
FBgn0015585	FBgn0015585	CG10852	Acp63F	Accessory gland protein 63F	Not detected	.	.	.	NS	0.535908	0.996525	-0.0404174	NS	0.0192572	0.413961	-0.192525
FBgn0015586	FBgn0015586	CG3801	Acp76A	Accessory gland protein 76A	Not detected	.	.	.	NS	0.00370659	0.131886	-0.177132	Down in nat3hist	0.000108944	0.0120077	-0.363919
FBgn0015589	FBgn0015589	CG1451	Apc	APC-like	NS	0.759739	0.949815	0.041117	NS	0.670122	0.996525	0.0271864	NS	0.380986	0.948409	-0.0524401
FBgn0015591	FBgn0015591	CG13633	AstA	Allatostatin A	NS	0.182366	0.607784	0.228916	NS	0.686111	0.996525	-0.0376636	NS	0.730476	0.989505	0.0280341
FBgn0015600	FBgn0015600	CG9660	toc	toucan	NS	0.726103	0.942232	0.0514527	NS	0.574612	0.996525	-0.0301395	NS	0.795394	0.99265	-0.0147551
FBgn0015602	FBgn0015602	CG10159	BEAF-32	Boundary element-associated factor of 32kD	NS	0.0665066	0.347687	-0.238719	NS	0.223349	0.927875	-0.0942114	NS	0.46304	0.964722	0.0555661
FBgn0015609	FBgn0015609	CG7100	CadN	Cadherin-N	NS	0.239829	0.680479	-0.160981	NS	0.425452	0.996525	-0.0576917	NS	0.565219	0.983631	0.0346836
FBgn0015614	FBgn0015614	CG11217	CanB2	Calcineurin B2	NS	0.681942	0.931514	0.0552263	NS	0.532435	0.996525	-0.0374617	NS	0.916456	0.997951	-0.00612207
FBgn0015615	FBgn0015615	CG9802	SMC3	Structural maintenance of chromosomes 3	NS	0.348397	0.769648	-0.121296	NS	0.905714	0.997168	-0.00894104	NS	0.984328	0.999421	0.00148313
FBgn0015618	FBgn0015618	CG10572	Cdk8	Cyclin-dependent kinase 8	NS	0.998666	0.999436	-0.000287851	NS	0.84363	0.996525	-0.0357217	NS	0.761905	0.989505	-0.0432037
FBgn0015621	FBgn0015621	CG3642	Clp	Clipper	NS	0.786848	0.958429	-0.0473919	NS	0.993248	0.999041	-0.00122296	NS	0.264034	0.906036	0.148091
FBgn0015622	FBgn0015622	CG11958	Cnx99A	Calnexin 99A	NS	0.879245	0.981041	0.0229802	NS	0.394876	0.996525	0.0473667	NS	0.717275	0.989505	0.0206223
FBgn0015623	FBgn0015623	CG11567	Cpr	Cytochrome P450 reductase	NS	0.00846783	0.0778458	0.429977	NS	0.242664	0.95228	-0.102478	NS	0.0629206	0.662191	-0.107151
FBgn0015625	FBgn0015625	CG5814	CycB3	Cyclin B3	NS	0.956489	0.995071	-0.0075016	NS	0.995857	0.999233	-0.000527355	NS	0.478474	0.96976	-0.0730715
FBgn0015663	FBgn0015663	CG2788	Dot	Dorothy	NS	0.129082	0.516767	0.260531	NS	0.700435	0.996525	0.040994	NS	0.752666	0.989505	0.0354038
FBgn0015664	FBgn0015664	CG5838	Dref	DNA replication-related element factor	NS	0.0467487	0.278879	-0.268972	NS	0.121736	0.796819	-0.117175	NS	0.0958171	0.746704	0.117512
FBgn0015714	FBgn0015714	CG10241	Cyp6a17	Cytochrome P450-6a17	Up in nat3fed	3.90341e-09	2.77358e-07	2.4499	NS	0.96423	0.998832	0.00764096	NS	0.869297	0.996149	0.0250975
FBgn0015721	FBgn0015721	CG9398	ktub	king tubby	NS	0.889761	0.984177	-0.0247394	NS	0.779528	0.996525	0.0306813	NS	0.413612	0.955817	0.0909271
FBgn0015737	FBgn0015737	CG3373	Hmu	Hemomucin	NS	0.985377	0.99674	0.00272463	NS	0.448638	0.996525	-0.0415342	NS	0.0342401	0.533582	-0.124518
FBgn0015754	FBgn0015754	CG8440	Lis-1	Lissencephaly-1	NS	0.845555	0.971837	-0.0281564	NS	0.833576	0.996525	0.0116627	NS	0.738716	0.989505	-0.0207263
FBgn0015756	FBgn0015756	CG6141	RpL9	Ribosomal protein L9	NS	0.894079	0.984489	0.0236227	NS	0.162469	0.867969	-0.0955677	NS	0.546454	0.983631	0.0334938
FBgn0015765	FBgn0015765	CG5475	p38a	p38a MAP kinase	Up in nat3fed	0.000347162	0.00589874	0.502274	NS	0.540539	0.996525	0.0488935	NS	0.629948	0.984438	0.0402566
FBgn0015766	FBgn0015766	CG10596	Msr-110	Msr-110	NS	0.00493155	0.0513143	0.495194	NS	0.750316	0.996525	-0.02513	NS	0.286893	0.917298	0.0619941
FBgn0015770	FBgn0015770	CG1149	MstProx	MstProx	Not detected	.	.	.	Not detected	.	.	.	Not detected	.	.	.
FBgn0015772	FBgn0015772	CG10637	Nak	Numb-associated kinase	NS	0.314264	0.746066	0.144071	NS	0.377252	0.996525	0.0505776	NS	0.910193	0.997626	0.00673509
FBgn0015773	FBgn0015773	CG18657	NetA	Netrin-A	NS	0.963852	0.995071	0.00749791	NS	0.97662	0.999	0.00251906	NS	0.699839	0.988753	0.0342694
FBgn0015774	FBgn0015774	CG10521	NetB	Netrin-B	NS	0.0151049	0.123165	-0.325363	NS	0.830612	0.996525	-0.0184696	NS	0.775483	0.989771	0.0205997
FBgn0015776	FBgn0015776	CG9258	nrv1	nervana 1	NS	0.25384	0.695884	0.171585	NS	0.834304	0.996525	0.0134322	NS	0.73534	0.989505	0.0187753
FBgn0015777	FBgn0015777	CG9261	nrv2	nervana 2	NS	0.992518	0.998698	-0.00129761	NS	0.109256	0.769372	0.0864661	NS	0.248	0.895025	-0.0727978
FBgn0015778	FBgn0015778	CG9412	rin	rasputin	NS	0.639573	0.91749	-0.0783532	NS	0.558902	0.996525	-0.0322361	NS	0.391682	0.949799	0.0484388
FBgn0015781	FBgn0015781	CG6009	P5cr	Pyrroline 5-carboyxlate reductase	NS	0.979205	0.99646	-0.00405396	NS	0.679921	0.996525	-0.0318105	NS	0.240757	0.887717	-0.0878115
FBgn0015789	FBgn0015789	CG17060	Rab10	Rab10	NS	0.315803	0.747213	0.150332	NS	0.369822	0.996525	0.048829	NS	0.960106	0.999228	-0.00285252
FBgn0015790	FBgn0015790	CG5771	Rab11	Rab11	NS	0.775712	0.956162	-0.044505	NS	0.41934	0.996525	0.0452509	NS	0.600172	0.984402	-0.029354
FBgn0015791	FBgn0015791	CG4212	Rab14	Rab14	NS	0.780621	0.957691	-0.0373486	NS	0.406296	0.996525	0.0463485	NS	0.937003	0.999228	-0.0047599
FBgn0015793	FBgn0015793	CG7062	Rab19	Rab19	NS	0.915197	0.990014	0.0144811	NS	0.701126	0.996525	-0.0299425	NS	0.919184	0.998455	0.00766683
FBgn0015794	FBgn0015794	CG3129	Rab18	Rab18	NS	0.663828	0.92303	0.0601793	NS	0.324335	0.984493	0.0736879	NS	0.369426	0.945723	-0.0587575
FBgn0015795	FBgn0015795	CG5915	Rab7	Rab7	NS	0.961757	0.995071	-0.00800718	NS	0.0663537	0.660837	0.103146	NS	0.87087	0.996149	-0.0100536
FBgn0015797	FBgn0015797	CG6601	Rab6	Rab6	NS	0.410705	0.809296	-0.11384	NS	0.161353	0.866979	0.0978615	NS	0.0974189	0.752297	-0.112249
FBgn0015799	FBgn0015799	CG7413	Rbf	Retinoblastoma-family protein	NS	0.451501	0.83371	-0.100373	NS	0.581344	0.996525	0.0392591	NS	0.410562	0.954711	0.0541556
FBgn0015801	FBgn0015801	CG2928	Reg-5	Rhythmically expressed gene 5	NS	0.21652	0.654792	0.308917	NS	0.737476	0.996525	0.0207398	NS	0.941712	0.999228	-0.00490881
FBgn0015803	FBgn0015803	CG10043	RtGEF	Rho-type guanine nucleotide exchange factor	NS	0.737312	0.944382	0.0454559	NS	0.740027	0.996525	0.0208588	NS	0.371255	0.945723	-0.0544522
FBgn0015805	FBgn0015805	CG7471	Rpd3	Rpd3	NS	0.0722881	0.368748	-0.250415	NS	0.553064	0.996525	-0.0451219	NS	0.993323	0.999472	0.000631577
FBgn0015806	FBgn0283472	CG10539	S6k	RPS6-p70-protein kinase	NS	0.812972	0.96457	-0.0328005	NS	0.483689	0.996525	0.0435583	NS	0.382992	0.948425	-0.0534265
FBgn0015808	FBgn0015808	CG17320	ScpX	Sterol carrier protein X-related thiolase	NS	0.29557	0.733752	0.140385	NS	0.194382	0.905381	0.0757785	NS	0.00250355	0.120928	-0.19337
FBgn0015818	FBgn0015818	CG3780	Spx	Spliceosomal protein on the X	NS	0.293531	0.733472	-0.154249	NS	0.548364	0.996525	0.0576585	NS	0.591645	0.983631	0.0505594
FBgn0015828	FBgn0015828	CG10415	TfIIEalpha	Transcription factor IIEalpha	NS	0.401626	0.80569	-0.115499	NS	0.815834	0.996525	0.0182768	NS	0.884039	0.997626	-0.0116678
FBgn0015829	FBgn0015829	CG1276	TfIIEbeta	Transcription factor IIEbeta	NS	0.372161	0.787028	-0.123249	NS	0.437198	0.996525	-0.0640294	NS	0.682307	0.987223	0.0374735
FBgn0015831	FBgn0015831	CG1279	Rtnl2	Rtnl2	NS	0.98129	0.99646	-0.00333554	NS	0.96499	0.998832	0.00367757	NS	0.770935	0.989505	0.0238901
FBgn0015834	FBgn0015834	CG8882	Trip1	Trip1	NS	0.956949	0.995071	0.00824296	NS	0.134043	0.819008	-0.0817331	NS	0.183493	0.868332	0.0811124
FBgn0015838	FBgn0015838	CG8075	Vang	Van Gogh	NS	0.204764	0.636509	-0.168921	NS	0.134605	0.8205	0.129398	NS	0.813647	0.994311	0.020826
FBgn0015872	FBgn0015872	CG9023	Drip	Drip	NS	0.298514	0.736835	0.15137	NS	0.0993639	0.754005	0.11822	NS	0.181326	0.867649	0.0786806
FBgn0015903	FBgn0015903	CG5393	apt	apontic	NS	0.992999	0.998698	-0.00117298	NS	0.631785	0.996525	0.0394128	NS	0.420922	0.956765	-0.0597984
FBgn0015904	FBgn0015904	CG10571	ara	araucan	NS	0.143861	0.5458	-0.210363	NS	0.960069	0.998832	-0.00519763	NS	0.838868	0.994515	-0.0186849
FBgn0015905	FBgn0015905	CG4426	ast	asteroid	NS	0.488947	0.853414	0.0961659	NS	0.796076	0.996525	-0.0198799	NS	0.973927	0.999421	0.00253587
FBgn0015919	FBgn0015919	CG10605	caup	caupolican	NS	0.378496	0.789615	-0.121295	NS	0.283813	0.969608	0.100137	NS	0.698321	0.988753	-0.0313151
FBgn0015924	FBgn0015924	CG4280	crq	croquemort	NS	0.466455	0.840338	0.11016	NS	0.00139403	0.0660532	0.184904	NS	0.891742	0.997626	0.00812503
FBgn0015925	FBgn0015925	CG3730	csul	capsuleen	NS	0.552242	0.88854	0.0896313	NS	0.0370692	0.508092	-0.18399	NS	0.364321	0.945723	0.0826219
FBgn0015926	FBgn0015926	CG6157	dah	discontinuous actin hexagon	NS	0.628682	0.915083	0.102049	Not detected	.	.	.	Not detected	.	.	.
FBgn0015929	FBgn0015929	CG1616	dpa	disc proliferation abnormal	NS	0.0166743	0.1331	-0.336306	NS	0.92194	0.997339	0.0101977	NS	0.30339	0.926358	-0.11122
FBgn0015946	FBgn0015946	CG4345	grim	grim	NS	0.271246	0.714525	-0.405122	Not detected	.	.	.	Not detected	.	.	.
FBgn0015949	FBgn0015949	CG9854	hrg	hiiragi	NS	0.318461	0.748893	-0.139052	NS	0.633204	0.996525	0.0287874	NS	0.858129	0.995821	-0.0108195
FBgn0016013	FBgn0016013	CG14993	Faa	Fumarylacetoacetase	Up in nat3fed	0.000370238	0.00620123	0.863531	NS	0.940529	0.997473	0.00567922	NS	0.284342	0.914511	-0.0822238
FBgn0016031	FBgn0016031	CG10645	lama	lamina ancestor	Down in nat3fed	0.00342122	0.0378049	-0.738664	NS	0.217138	0.922992	0.0765835	NS	0.619629	0.984402	-0.0318583
FBgn0016032	FBgn0016032	CG2374	lbm	late bloomer	NS	0.0565104	0.313272	-0.270278	NS	0.256245	0.961227	-0.0923481	NS	0.181665	0.867649	-0.101366
FBgn0016034	FBgn0016034	CG11254	mael	maelstrom	NS	0.345993	0.767645	-0.160085	NS	0.215272	0.919698	0.108009	NS	0.646651	0.984438	0.0494803
FBgn0016036	FBgn0016036	CG14827	mei-P22	meiotic P22	Not detected	.	.	.	NS	0.472786	0.996525	-0.169361	Not detected	.	.	.
FBgn0016038	FBgn0016038	CG17828	mod(r)	modifier of rudimentary	NS	0.590023	0.902039	0.0715239	NS	0.738453	0.996525	-0.0248349	NS	0.654696	0.985554	0.0313345
FBgn0016041	FBgn0016041	CG12157	Tom40	Translocase of outer membrane 40	NS	0.382405	0.793954	-0.117556	NS	0.993415	0.999041	-0.000523333	NS	0.843816	0.995037	-0.0122739
FBgn0016047	FBgn0016047	CG13207	nompA	no mechanoreceptor potential A	NS	0.0360687	0.233533	-0.641004	NS	0.316617	0.979128	-0.151012	NS	0.147593	0.842438	0.173004
FBgn0016053	FBgn0016053	CG32885	pgc	polar granule component	Not detected	.	.	.	Not detected	.	.	.	Not detected	.	.	.
FBgn0016054	FBgn0016054	CG2488	phr6-4	(6-4)-photolyase	NS	0.325227	0.753314	-0.177598	NS	0.211728	0.91842	-0.213853	NS	0.930467	0.999228	0.0125136
FBgn0016059	FBgn0016059	CG6446	Sema-1b	Sema-1b	NS	0.485666	0.852444	-0.0983993	NS	0.0212564	0.376342	0.133535	NS	0.738876	0.989505	-0.020324
FBgn0016061	FBgn0016061	CG31062	side	sidestep	NS	0.322546	0.751139	-0.15359	NS	0.197909	0.908416	0.102822	NS	0.747645	0.989505	-0.0227901
FBgn0016070	FBgn0016070	CG5263	smg	smaug	NS	0.912584	0.989185	-0.0143798	NS	0.454535	0.996525	0.0484727	NS	0.628462	0.984438	-0.0291764
FBgn0016075	FBgn0016075	CG16858	vkg	viking	NS	0.103623	0.45753	0.247222	Up in nat3hist	1.5422e-05	0.00189008	0.288776	NS	0.197121	0.876981	-0.102253
FBgn0016076	FBgn0016076	CG14029	vri	vrille	NS	0.519201	0.868882	-0.110344	Up in nat3hist	2.23268e-10	1.34178e-07	0.42694	Up in nat3hist	7.28528e-17	1.47211e-13	0.533935
FBgn0016078	FBgn0016078	CG8804	wun	wunen	Down in nat3fed	0.00176501	0.0219841	-0.572972	NS	0.290563	0.969608	-0.071301	NS	0.49707	0.97282	-0.0503767
FBgn0016080	FBgn0286809	CG32561/CG46386	xmas-1	xmas-1	NS	0.554919	0.888721	0.0838342	NS	0.683648	0.996525	0.0239168	NS	0.225525	0.885657	0.0798934
FBgn0016081	FBgn0016081	CG32045	fry	furry	NS	0.31243	0.745596	0.148326	NS	0.80183	0.996525	-0.0152541	NS	0.607543	0.984402	-0.0303465
FBgn0016119	FBgn0016119	CG4412	ATPsynCF6	ATP synthase, coupling factor 6	NS	0.179987	0.604714	-0.176107	NS	0.638599	0.996525	-0.0261116	NS	0.83006	0.994311	-0.0122631
FBgn0016120	FBgn0016120	CG6030	ATPsynD	ATP synthase, subunit D	NS	0.494148	0.85566	-0.0934047	NS	0.808143	0.996525	0.0130973	NS	0.557626	0.983631	-0.0334488
FBgn0016122	FBgn0016122	CG10593	Acer	Angiotensin-converting enzyme-related	NS	0.66838	0.924783	0.0565965	NS	0.492803	0.996525	-0.0453008	NS	0.605537	0.984402	0.0359647
FBgn0016123	FBgn0016123	CG1462	Aph-4	Alkaline phosphatase 4	NS	0.326597	0.754594	-0.231588	NS	0.371936	0.996525	0.0573165	NS	0.284102	0.914377	0.0666363
FBgn0016126	FBgn0016126	CG1495	CaMKI	Calcium/calmodulin-dependent protein kinase I	NS	0.105376	0.462318	0.265734	NS	0.300868	0.972696	-0.058425	NS	0.0362194	0.543471	-0.123031
FBgn0016131	FBgn0016131	CG5072	Cdk4	Cyclin-dependent kinase 4	NS	0.716132	0.940518	-0.0504101	NS	0.162625	0.867969	0.154061	NS	0.100666	0.758847	0.163191
FBgn0016641	FBgn0016641	CG9856	PTP-ER	Protein tyrosine phosphatase-ERK/Enhancer of Ras1	NS	0.489646	0.853655	-0.0904859	NS	0.528679	0.996525	-0.0437772	NS	0.565013	0.983631	-0.0352378
FBgn0016650	FBgn0016650	CG7665	Lgr1	Leucine-rich repeat-containing G protein-coupled receptor 1	NS	0.816571	0.966542	0.0416174	NS	0.217122	0.922992	-0.0952793	NS	0.753427	0.989505	-0.0225331
FBgn0016660	FBgn0016660	CG6604	H15	H15	NS	0.76871	0.953652	0.0453092	NS	0.76824	0.996525	-0.0446844	NS	0.845832	0.995037	0.027408
FBgn0016672	FBgn0016672	CG3028	Ipp	Inositol polyphosphate 1-phosphatase	NS	0.221783	0.661019	0.177042	NS	0.63676	0.996525	-0.0319985	NS	0.742779	0.989505	-0.0210954
FBgn0016675	FBgn0016675	CG9976	Lectin-galC1	Galactose-specific C-type lectin	NS	0.805918	0.963058	0.0325047	NS	0.00403987	0.13929	-0.377778	NS	0.00967168	0.288816	0.236838
FBgn0016684	FBgn0016684	CG10207	NaPi-T	Na[+]-dependent inorganic phosphate cotransporter	Up in nat3fed	5.02692e-06	0.000160616	0.694793	NS	0.284123	0.969608	0.0777457	NS	0.99176	0.999472	0.000737722
FBgn0016685	FBgn0016685	CG7917	Nlp	Nucleoplasmin	NS	0.131659	0.521403	-0.215596	NS	0.221736	0.927875	0.082369	NS	0.560561	0.983631	0.0396421
FBgn0016687	FBgn0016687	CG4634	Nurf-38	Nucleosome remodeling factor - 38kD	NS	0.505474	0.862286	-0.0908198	NS	0.0170758	0.332286	-0.140528	NS	0.351846	0.940655	0.0549576
FBgn0016691	FBgn0016691	CG4307	ATPsynO	ATP synthase, oligomycin sensitivity conferring protein	NS	0.524613	0.872476	-0.0901929	NS	0.598299	0.996525	0.0301692	NS	0.310454	0.930272	-0.0584223
FBgn0016693	FBgn0016693	CG6148	Past1	Putative Achaete Scute Target 1	NS	0.540381	0.883313	-0.0925634	NS	0.120097	0.790694	0.0879396	NS	0.805609	0.993948	-0.0142302
FBgn0016694	FBgn0016694	CG17888	Pdp1	PAR-domain protein 1	Up in nat3fed	9.43679e-05	0.00199206	0.592685	NS	0.00538653	0.168622	0.180665	Up in nat3hist	8.65376e-05	0.00980544	0.223844
FBgn0016696	FBgn0016696	CG4268	Pitslre	Pitslre	NS	0.985056	0.99674	0.00269388	NS	0.998834	0.999569	8.11418e-05	NS	0.995857	0.999472	-0.000295826
FBgn0016697	FBgn0016697	CG10938	Prosalpha5	Proteasome alpha5 subunit	NS	0.98099	0.99646	0.00349432	NS	0.77409	0.996525	-0.0171571	NS	0.047523	0.602058	-0.114467
FBgn0016698	FBgn0016698	CG3289	Ptpa	Phosphotyrosyl phosphatase activator	NS	0.904488	0.985504	0.0173516	NS	0.157259	0.86245	-0.108777	NS	0.419001	0.956765	0.0669715
FBgn0016700	FBgn0285937	CG3320	Rab1	Rab1	NS	0.704028	0.937425	-0.061409	NS	0.634089	0.996525	0.0260074	NS	0.66939	0.987223	-0.024041
FBgn0016701	FBgn0016701	CG4921	Rab4	Rab4	NS	0.795087	0.960514	0.0343045	NS	0.638965	0.996525	-0.0283226	NS	0.998363	0.999801	-0.000123682
FBgn0016715	FBgn0016715	CG3200	Reg-2	Rhythmically expressed gene 2	NS	0.569403	0.895179	-0.0817897	NS	0.024826	0.412232	-0.197878	NS	0.720425	0.989505	0.0283465
FBgn0016726	FBgn0016726	CG10071	RpL29	Ribosomal protein L29	NS	0.94194	0.994927	0.0117963	NS	0.120597	0.792331	-0.0880262	NS	0.7579	0.989505	-0.0176598
FBgn0016754	FBgn0016754	CG13598	sba	six-banded	NS	0.386638	0.79544	-0.119012	NS	0.864732	0.996525	0.01081	NS	0.453896	0.96428	-0.0540651
FBgn0016756	FBgn0016756	CG5486	Usp47	Ubiquitin specific protease 47	NS	0.449529	0.833302	0.121506	NS	0.983502	0.999041	-0.00117645	NS	0.292249	0.922714	0.0598989
FBgn0016762	FBgn0016762	CG12273	angel	angel	NS	0.587078	0.901661	0.0906176	NS	0.847282	0.996525	-0.0252448	NS	0.164749	0.854298	0.16654
FBgn0016794	FBgn0016794	CG1044	dos	daughter of sevenless	NS	0.624025	0.91362	-0.0674633	NS	0.0014675	0.0684469	0.304472	NS	0.80528	0.993948	-0.0181708
FBgn0016797	FBgn0016797	CG9739	fz2	frizzled 2	NS	0.953228	0.995071	-0.00910653	NS	0.959069	0.998832	-0.00291478	NS	0.748427	0.989505	-0.0186978
FBgn0016917	FBgn0016917	CG4257	Stat92E	Signal-transducer and activator of transcription protein at 92E	NS	0.539412	0.882852	0.100411	NS	0.105737	0.766336	0.0905539	NS	0.34741	0.940655	-0.0550224
FBgn0016919	FBgn0016919	CG12548	nompB	no mechanoreceptor potential B	Not detected	.	.	.	NS	0.0728482	0.678586	-0.156674	NS	0.54779	0.983631	-0.0530849
FBgn0016920	FBgn0016920	CG11020	nompC	no mechanoreceptor potential C	NS	0.048415	0.285385	0.736753	NS	0.307401	0.974751	-0.112575	NS	0.685048	0.987833	-0.0483538
FBgn0016926	FBgn0016926	CG4710	Pino	Pinocchio	NS	0.25752	0.699128	-0.264541	NS	0.0811786	0.706267	-0.103338	NS	0.802329	0.993948	0.0156253
FBgn0016930	FBgn0016930	CG4551	Dyrk2	Dual-specificity tyrosine phosphorylation-regulated kinase 2	Down in nat3fed	0.000292515	0.00511815	-0.951373	NS	0.118823	0.787139	0.0913275	NS	0.618594	0.984402	0.0311062
FBgn0016970	FBgn0016970	CG13951	l(2)k10201	lethal (2) k10201	NS	0.870923	0.978088	0.0288871	NS	0.749447	0.996525	0.0573103	NS	0.395183	0.951025	-0.148968
FBgn0016974	FBgn0016974	CR32747	swaPsi	swallow pseudogene	NS	0.918157	0.990972	-0.0189125	NS	0.858784	0.996525	-0.0165717	NS	0.24687	0.893447	0.10247
FBgn0016975	FBgn0016975	CG12473	stnB	stoned B	Not detected	.	.	.	Not detected	.	.	.	Not detected	.	.	.
FBgn0016976	FBgn0016976	CG12500	stnA	stoned A	Not detected	.	.	.	Not detected	.	.	.	Not detected	.	.	.
FBgn0016977	FBgn0016977	CG18497	spen	split ends	NS	0.889739	0.984177	0.0217209	NS	0.846443	0.996525	0.0157381	NS	0.293567	0.923545	0.0658751
FBgn0016978	FBgn0016978	CG8749	snRNP-U1-70K	small ribonucleoprotein particle U1 subunit 70K	NS	0.966126	0.995071	-0.0056151	NS	0.123012	0.800538	-0.109926	NS	0.684257	0.987833	0.025493
FBgn0016983	FBgn0016983	CG8571	smid	smallminded	NS	0.622747	0.913162	-0.0659515	NS	0.882189	0.996525	0.00932253	NS	0.324396	0.935887	0.0605069
FBgn0016984	FBgn0016984	CG9985	sktl	skittles	NS	0.0628889	0.336265	-0.322708	NS	0.154872	0.86087	0.0841178	NS	0.333117	0.938168	-0.0615355
FBgn0017414	FBgn0017414	CG12346	cag	cag	NS	0.870864	0.978088	0.0290665	NS	0.160864	0.866979	-0.168287	NS	0.38243	0.948425	0.0887169
FBgn0017418	FBgn0017418	CG5659	ari-1	ariadne 1	NS	0.231257	0.670475	-0.163463	NS	0.631288	0.996525	0.0277527	NS	0.115809	0.77565	-0.100452
FBgn0017424	FBgn0017424	CR11538	CR11538	-	NS	0.0376037	0.23999	-0.692323	Not detected	.	.	.	Not detected	.	.	.
FBgn0017429	FBgn0017429	CG5989	CG5989	-	NS	0.691315	0.933996	0.0544246	NS	0.894845	0.996525	0.0109825	NS	0.351128	0.940655	-0.0720402
FBgn0017430	FBgn0017430	CG5994	Nelf-E	Negative elongation factor E	NS	0.604087	0.907246	-0.0734664	NS	0.705425	0.996525	0.0332603	NS	0.437666	0.959889	-0.0654634
FBgn0017448	FBgn0017448	CG2187	CG2187	-	Not detected	.	.	.	NS	0.762852	0.996525	-0.0365128	NS	0.0121113	0.32748	-0.171731
FBgn0017456	FBgn0017456	CG12799	Ubc84D	Ubiquitin conjugating enzyme 84D	NS	0.631333	0.915179	0.0776106	NS	0.61503	0.996525	0.0402118	NS	0.105926	0.762506	0.132912
FBgn0017457	FBgn0017457	CG3582	U2af38	U2 small nuclear riboprotein auxiliary factor 38	NS	0.114669	0.484296	-0.209966	NS	0.902947	0.997168	0.00949791	NS	0.653204	0.985243	0.0326069
FBgn0017482	FBgn0017482	CG3425	T3dh	Type III alcohol dehydrogenase	Up in nat3fed	0.00103895	0.0144415	0.602466	NS	0.795477	0.996525	-0.0235838	NS	0.438331	0.960004	-0.0626705
FBgn0017545	FBgn0017545	CG2168	RpS3A	Ribosomal protein S3A	NS	0.847866	0.97213	0.036232	NS	0.336494	0.988642	-0.0662883	NS	0.508978	0.975384	0.037393
FBgn0017550	FBgn0017550	CG2161	Rga	Regena	NS	0.0753276	0.378991	-0.250488	NS	0.801808	0.996525	-0.0153689	NS	0.921624	0.998694	0.00583692
FBgn0017551	FBgn0017551	CG10800	Rca1	Regulator of cyclin A1	NS	0.344693	0.767304	-0.130063	NS	0.172844	0.881905	0.131019	NS	0.261586	0.905533	0.110416
FBgn0017556	FBgn0017556	CG4569	Prosalpha4T2	Proteasome alpha4 subunit, Testis-specific 2	NS	0.749521	0.947984	0.0483256	NS	0.495353	0.996525	-0.0561307	NS	0.358462	0.943373	0.0773381
FBgn0017558	FBgn0017558	CG8808	Pdk	Pyruvate dehydrogenase kinase	NS	0.0192568	0.147699	0.420438	NS	0.685137	0.996525	0.0247431	NS	0.660045	0.986975	-0.0271938
FBgn0017561	FBgn0017561	CG1615	Ork1	Open rectifier K[+] channel 1	Up in nat3fed	0.000957927	0.0135703	0.616234	NS	0.234352	0.939248	0.128977	NS	0.0198802	0.421774	-0.209398
FBgn0017566	FBgn0017566	CG2286	ND-75	NADH dehydrogenase (ubiquinone) 75 kDa subunit	NS	0.957605	0.995071	0.00755626	NS	0.635114	0.996525	0.0301543	NS	0.643602	0.984438	-0.0257994
FBgn0017567	FBgn0017567	CG3944	ND-23	NADH dehydrogenase (ubiquinone) 23 kDa subunit	NS	0.625245	0.913927	-0.066243	NS	0.806391	0.996525	-0.0135258	NS	0.786451	0.991525	0.0153329
FBgn0017572	FBgn0017572	CG4083	Mo25	Mo25	NS	0.438702	0.826802	-0.105735	NS	0.578917	0.996525	-0.0318838	NS	0.761458	0.989505	0.0193053
FBgn0017577	FBgn0017577	CG4082	Mcm5	Minichromosome maintenance 5	NS	0.0468422	0.279295	-0.299993	NS	0.65401	0.996525	-0.0962135	NS	0.210623	0.885128	-0.229033
FBgn0017578	FBgn0017578	CG9648	Max	Max	NS	0.747464	0.947973	-0.0451201	NS	0.484984	0.996525	0.0591888	NS	0.408056	0.954422	0.0573155
FBgn0017579	FBgn0017579	CG6253	RpL14	Ribosomal protein L14	NS	0.89742	0.984489	0.0223371	NS	0.511942	0.996525	-0.0416764	NS	0.420327	0.956765	0.0451142
FBgn0017581	FBgn0017581	CG17342	Lk6	Lk6	NS	0.00784498	0.0732778	0.481968	NS	0.297906	0.972413	-0.0836231	NS	0.0175275	0.397946	0.137522
FBgn0017590	FBgn0017590	CG6669	klg	klingon	NS	0.112604	0.479011	-0.225368	NS	0.683637	0.996525	0.037804	NS	0.461491	0.964722	-0.0531435
FBgn0019624	FBgn0019624	CG14724	COX5A	Cytochrome c oxidase subunit 5A	NS	0.552628	0.88865	-0.0795707	NS	0.653791	0.996525	0.0276602	NS	0.42563	0.956765	-0.0472349
FBgn0019637	FBgn0019637	CG1433	Atu	Another transcription unit	NS	0.140792	0.540815	0.19915	NS	0.385752	0.996525	-0.0716127	NS	0.444244	0.96162	0.0538495
FBgn0019643	FBgn0287831	CG3318	Dat	Dopamine N acetyltransferase	NS	0.787306	0.958524	0.0634319	NS	0.458141	0.996525	0.0444982	NS	0.068217	0.677999	-0.103758
FBgn0019644	FBgn0019644	CG8189	ATPsynB	ATP synthase, subunit B	NS	0.834952	0.969499	0.0295611	NS	0.180889	0.889628	0.084806	NS	0.681516	0.987223	-0.0227256
FBgn0019650	FBgn0019650	CG11186	toy	twin of eyeless	NS	0.293252	0.733472	-0.152014	NS	0.0450418	0.560276	-0.159228	NS	0.235501	0.885657	-0.0912942
FBgn0019660	FBgn0019660	CR32665	roX2	RNA on the X 2	NS	0.483557	0.850511	-0.100748	NS	0.722636	0.996525	-0.0325367	NS	0.668355	0.987223	-0.0388914
FBgn0019661	FBgn0019661	CR32777	roX1	RNA on the X 1	NS	0.572137	0.895908	0.103346	NS	0.152077	0.855824	-0.0992985	NS	0.689763	0.988604	0.0254819
FBgn0019662	FBgn0019662	CG8593	qm	quemao	NS	0.354273	0.772828	0.123999	NS	0.33165	0.986995	0.0697416	NS	0.942594	0.999228	-0.00504183
FBgn0019686	FBgn0019686	CG10895	lok	loki	NS	0.307201	0.742765	0.141606	NS	0.977523	0.999	-0.00365849	NS	0.0236824	0.455999	0.240816
FBgn0019809	FBgn0019809	CG3858	gcm2	gcm2	NS	0.581637	0.899499	-0.166679	Not detected	.	.	.	Not detected	.	.	.
FBgn0019828	FBgn0019828	CG1980	dj	don juan	NS	0.449684	0.833315	0.109466	NS	0.998685	0.999526	8.94138e-05	NS	0.319556	0.934437	0.067835
FBgn0019830	FBgn0019830	CG3057	colt	congested-like trachea	NS	0.519492	0.869245	0.0852553	NS	0.33488	0.988467	-0.0526014	NS	0.907167	0.997626	-0.00881395
FBgn0019886	FBgn0284252	CG4589	Letm1	LETM1 ortholog	NS	0.173283	0.595751	-0.266938	NS	0.567433	0.996525	0.0312981	NS	0.439803	0.960578	-0.0435985
FBgn0019890	FBgn0019890	CG8954	Smg5	Smg5	NS	0.0174623	0.137707	-0.377671	NS	0.786923	0.996525	0.0150198	NS	0.251827	0.897543	-0.0694193
FBgn0019925	FBgn0019925	CG6202	Surf4	Surfeit 4	NS	0.433572	0.824642	-0.112011	NS	0.729864	0.996525	0.0201288	NS	0.445192	0.961806	-0.0467088
FBgn0019928	FBgn0019928	CG4812	Ser8	Ser8	Not detected	.	.	.	Down in nat3hist	7.9709e-09	3.14722e-06	-0.61335	NS	0.00202484	0.104911	-0.264661
FBgn0019929	FBgn0019929	CG2045	Ser7	Ser7	Down in nat3fed	2.98831e-06	0.000100967	-1.60962	NS	0.662558	0.996525	-0.0301901	NS	0.657433	0.986494	-0.0327268
FBgn0019932	FBgn0019932	CG5029	SamDC	S-adenosylmethionine decarboxylase	NS	0.740365	0.945606	0.050134	NS	0.708844	0.996525	0.0352698	NS	0.0819895	0.721888	-0.133345
FBgn0019936	FBgn0019936	CG15693	RpS20	Ribosomal protein S20	NS	0.888605	0.984074	-0.023173	NS	0.0251332	0.414057	-0.137746	NS	0.742303	0.989505	0.0182112
FBgn0019938	FBgn0019938	CG10122	RpI1	RNA polymerase I subunit	NS	0.794537	0.960514	-0.0346244	NS	0.284482	0.969608	0.0886685	NS	0.785548	0.991525	0.0201049
FBgn0019940	FBgn0019940	CG5192	Rh6	Rhodopsin 6	NS	0.973644	0.995661	0.00790047	NS	0.0110775	0.258468	0.162209	Up in nat3hist	7.97353e-06	0.00138101	0.347689
FBgn0019947	FBgn0284421	CG18803	Psn	Presenilin	NS	0.751095	0.94833	0.0449892	NS	0.397069	0.996525	0.0602993	NS	0.258074	0.904528	-0.079448
FBgn0019948	FBgn0283509	CG3832	Phm	Peptidylglycine-alpha-hydroxylating monooxygenase	NS	0.948462	0.995071	-0.00862985	NS	0.805479	0.996525	0.0141661	NS	0.123254	0.793372	-0.0865309
FBgn0019949	FBgn0019949	CG5179	Cdk9	Cyclin-dependent kinase 9	NS	0.458519	0.836763	0.104194	NS	0.0183687	0.343782	0.233821	NS	0.0465333	0.597485	-0.168768
FBgn0019952	FBgn0019952	CG6331	Orct	Organic cation transporter	Down in nat3fed	3.78044e-12	5.4877e-10	-1.13799	NS	0.254772	0.961062	0.0924842	NS	0.250549	0.897429	-0.0802654
FBgn0019957	FBgn0019957	CG6343	ND-42	NADH dehydrogenase (ubiquinone) 42 kDa subunit	NS	0.83014	0.969499	-0.0289201	NS	0.485688	0.996525	0.0398639	NS	0.694436	0.988753	0.022436
FBgn0019960	FBgn0019960	CG6455	Mitofilin	Mitofilin	NS	0.214232	0.650384	0.173216	NS	0.867955	0.996525	-0.0087974	NS	0.140979	0.829722	0.0833539
FBgn0019968	FBgn0019968	CG8183	Khc-73	Kinesin heavy chain 73	NS	0.535315	0.879084	-0.09217	NS	0.283172	0.969608	0.0590657	NS	0.442798	0.96162	-0.043576
FBgn0019972	FBgn0019972	CG7788	Drice	Death related ICE-like caspase	NS	0.459646	0.837779	-0.102928	NS	0.839978	0.996525	0.0179444	NS	0.888621	0.997626	-0.0113792
FBgn0019982	FBgn0019982	CG15441	Gs1l	GS1-like	NS	0.526184	0.873111	0.101477	NS	0.486653	0.996525	0.0431697	NS	0.251989	0.897543	-0.0697983
FBgn0019985	FBgn0019985	CG11144	mGluR	metabotropic Glutamate Receptor	NS	0.612154	0.909835	-0.095737	NS	0.267323	0.961227	0.0931385	NS	0.710701	0.989319	-0.0338934
FBgn0019990	FBgn0019990	CG1609	Gcn2	Gcn2	NS	0.325274	0.753314	0.130609	NS	0.417865	0.996525	-0.0521248	NS	0.509734	0.975384	0.0441593
FBgn0020018	FBgn0020018	CG5796	Ppox	Protoporphyrinogen oxidase	NS	0.9293	0.992936	0.0122249	NS	0.792727	0.996525	-0.0218355	NS	0.796951	0.992977	0.0177201
FBgn0020224	FBgn0020224	CG7037	Cbl	Cbl proto-oncogene ortholog	NS	0.990703	0.998601	0.00152995	NS	0.446041	0.996525	0.0510863	NS	0.120865	0.78953	0.0940808
FBgn0020235	FBgn0020235	CG7610	ATPsyngamma	ATP synthase, gamma subunit	NS	0.964201	0.995071	-0.00631824	NS	0.00985558	0.241265	0.149712	NS	0.798129	0.992977	-0.0147815
FBgn0020236	FBgn0020236	CG8322	ATPCL	ATP citrate lyase	Down in nat3fed	0.000203742	0.00381465	-0.645862	NS	0.0852925	0.715714	-0.111953	NS	0.226382	0.885657	-0.0830205
FBgn0020238	FBgn0020238	CG31196	14-3-3epsilon	14-3-3epsilon	NS	0.754203	0.94833	-0.0560902	NS	0.431831	0.996525	0.0470852	NS	0.576951	0.983631	-0.0346012
FBgn0020248	FBgn0020248	CG33166	stet	stem cell tumor	NS	0.41987	0.815895	-0.182778	NS	0.4159	0.996525	0.184315	NS	0.250397	0.897429	0.211759
FBgn0020249	FBgn0020249	CG7954	stck	steamer duck	NS	0.142173	0.542749	0.206707	NS	0.522498	0.996525	-0.0390647	NS	0.463639	0.964722	0.0434631
FBgn0020251	FBgn0020251	CG8339	sfl	sulfateless	NS	0.846375	0.971837	-0.0260375	NS	0.868683	0.996525	0.0112698	NS	0.443916	0.96162	-0.0527846
FBgn0020255	FBgn0020255	CG1404	Ran	Ran	NS	0.166126	0.584823	-0.213587	NS	0.287074	0.969608	0.0586913	NS	0.915602	0.997626	-0.00632052
FBgn0020257	FBgn0020257	CG9952	Ppa	Partner of paired	NS	0.358209	0.775199	-0.130603	NS	0.984207	0.999041	-0.00137729	NS	0.569163	0.983631	-0.0373143
FBgn0020258	FBgn0020258	CG3478	ppk	pickpocket	NS	0.896732	0.984489	-0.0393336	NS	0.400215	0.996525	0.160617	NS	0.453048	0.963722	-0.119014
FBgn0020261	FBgn0020261	CG3291	pcm	pacman	NS	0.699749	0.936095	0.0522234	NS	0.704683	0.996525	0.0228656	NS	0.672679	0.987223	0.0269315
FBgn0020269	FBgn0020269	CG10145	mspo	M-spondin	NS	0.909289	0.987387	-0.0176524	NS	0.592222	0.996525	0.043895	NS	0.729787	0.989505	-0.0289168
FBgn0020270	FBgn0020270	CG16928	mre11	meiotic recombination 11	NS	0.279464	0.72265	0.173429	NS	0.267632	0.961227	-0.120565	NS	0.502287	0.973966	0.0650186
FBgn0020272	FBgn0020272	CG1424	mst	misato	NS	0.184971	0.612506	0.235997	NS	0.507806	0.996525	0.0922865	NS	0.503179	0.973966	-0.0914861
FBgn0020277	FBgn0020277	CG8807	lush	lush	Not detected	.	.	.	NS	0.420383	0.996525	-0.0947456	NS	0.856208	0.9956	-0.0202752
FBgn0020278	FBgn0020278	CG5248	loco	locomotion defects	NS	0.00779555	0.073211	-0.46812	NS	0.51742	0.996525	0.0439677	NS	0.653385	0.985243	0.0296841
FBgn0020279	FBgn0020279	CG8715	lig	lingerer	NS	0.0495318	0.288887	-0.328004	NS	0.337719	0.989892	0.0573473	NS	0.672032	0.987223	-0.0236976
FBgn0020280	FBgn0020280	CG14660	laf	labial associated factor	NS	0.402947	0.806072	0.132839	NS	0.979675	0.999	-0.00209683	NS	0.924358	0.999228	-0.00924206
FBgn0020294	FBgn0020294	CG10573	ko	knockout	Down in nat3fed	0.00204065	0.0248384	-0.434282	NS	0.442844	0.996525	0.0524788	NS	0.717386	0.989505	-0.0249838
FBgn0020299	FBgn0020299	CG31317	stumps	stumps	NS	0.0324584	0.215741	-0.291656	NS	0.472492	0.996525	-0.0591151	NS	0.165646	0.854298	0.0938417
FBgn0020300	FBgn0020300	CG13695	gk	geko	NS	0.735041	0.943766	-0.0482394	NS	0.0150769	0.307823	-0.186823	Down in nat3hist	0.000470762	0.0370618	-0.232609
FBgn0020304	FBgn0020304	CG3365	drongo	drongo	NS	0.33067	0.758044	-0.143572	NS	0.241078	0.949157	0.0619707	NS	0.508899	0.975384	0.0437005
FBgn0020305	FBgn0020305	CG4258	dbe	dribble	NS	0.677894	0.92988	-0.0648097	NS	0.34956	0.993896	0.087475	NS	0.469492	0.965011	-0.0619696
FBgn0020306	FBgn0020306	CG9696	dom	domino	NS	0.722951	0.941282	-0.0561806	NS	0.480247	0.996525	0.0419672	NS	0.602754	0.984402	-0.029095
FBgn0020307	FBgn0020307	CG5799	dve	defective proventriculus	NS	0.853116	0.972893	0.0257172	NS	0.56763	0.996525	-0.0424239	NS	0.806108	0.993948	-0.0184222
FBgn0020309	FBgn0020309	CG14938	crol	crooked legs	NS	0.47947	0.847888	-0.11229	NS	0.805769	0.996525	-0.015097	NS	0.864568	0.995821	-0.00999624
FBgn0020312	FBgn0020312	CG4050	CG4050	-	NS	0.484162	0.851192	-0.0917778	NS	0.20979	0.91842	-0.102959	NS	0.686514	0.987833	0.0311733
FBgn0020369	FBgn0020369	CG1489	Rpt6	Regulatory particle triple-A ATPase 6	NS	0.935838	0.994043	-0.0126524	NS	0.849903	0.996525	0.0106878	NS	0.0351336	0.539873	-0.125523
FBgn0020370	FBgn0020370	CG3991	TppII	tripeptidyl-peptidase II	NS	0.966723	0.995266	-0.00642383	NS	0.50831	0.996525	0.039617	NS	0.60411	0.984402	-0.0322766
FBgn0020371	FBgn0020371	CG15257	Tim17b2	Translocase inner membrane 17	NS	0.818104	0.966737	0.0359571	NS	0.233042	0.937682	0.0915278	NS	0.269389	0.906284	0.0837526
FBgn0020372	FBgn0020372	CG11303	TM4SF	Transmembrane 4 superfamily	NS	0.127042	0.512264	0.33217	NS	0.195271	0.906722	0.0884655	NS	0.221254	0.88527	-0.0867055
FBgn0020376	FBgn0020376	CG31962	Sr-CIII	Scavenger receptor class C, type III	Not detected	.	.	.	Not detected	.	.	.	Not detected	.	.	.
FBgn0020377	FBgn0020377	CG8856	Sr-CII	Scavenger receptor class C, type II	NS	0.933541	0.993478	0.0237696	NS	0.663177	0.996525	-0.0743101	NS	0.719213	0.989505	-0.06725
FBgn0020378	FBgn0020378	CG1343	Sp1	Sp1	NS	0.395179	0.802423	-0.114175	NS	0.779888	0.996525	0.023681	NS	0.157019	0.846115	-0.118003
FBgn0020379	FBgn0020379	CG6312	Rfx	Rfx	NS	0.962864	0.995071	-0.00665249	NS	0.952364	0.997681	0.00451629	NS	0.504547	0.97421	0.047228
FBgn0020381	FBgn0020381	CG7486	Dredd	Death related ced-3/Nedd2-like caspase	NS	0.245109	0.687586	0.153728	NS	0.749689	0.996525	0.0236662	NS	0.890922	0.997626	-0.00981961
FBgn0020385	FBgn0020385	CG4067	pug	pugilist	NS	0.108383	0.470073	-0.382401	Down in nat3hist	0.000449847	0.0293465	-0.232301	NS	0.193867	0.876739	-0.107869
FBgn0020386	FBgn0020386	CG1210	Pdk1	Phosphoinositide-dependent kinase 1	NS	0.683232	0.931521	-0.0633217	NS	0.760855	0.996525	-0.0178925	NS	0.876012	0.996485	0.0101131
FBgn0020388	FBgn0020388	CG4107	Gcn5	Gcn5 ortholog	NS	0.273752	0.716954	0.1549	NS	0.130274	0.810544	0.109643	NS	0.158341	0.849141	0.0910573
FBgn0020389	FBgn0020389	CG8363	Papss	PAPS synthetase	NS	0.564755	0.893019	-0.0962332	NS	0.731632	0.996525	0.0294636	NS	0.150341	0.842438	-0.117306
FBgn0020391	FBgn0020391	CG4007	Nrk	Neurospecific receptor kinase	NS	0.779908	0.957691	0.0396109	NS	0.126404	0.806573	-0.184821	NS	0.466921	0.964722	0.0835312
FBgn0020392	FBgn0020392	CG7436	Nmt	N-myristoyl transferase	NS	0.903487	0.985181	0.0159371	NS	0.358444	0.996525	0.0719591	NS	0.0923903	0.744089	-0.125244
FBgn0020399	FBgn0020399	CG6864	Mst89B	Mst89B	NS	0.525267	0.872822	0.0998594	NS	0.99474	0.999041	-0.000493854	NS	0.219441	0.88527	0.094856
FBgn0020407	FBgn0020407	CG6814	asun	asunder	NS	0.456575	0.835278	0.118612	NS	0.500064	0.996525	-0.0745117	NS	0.63238	0.984438	0.0506793
FBgn0020412	FBgn0020412	CG6297	JIL-1	JIL-1	NS	0.181091	0.606351	-0.211415	NS	0.589353	0.996525	-0.0304022	NS	0.972864	0.999421	-0.00199373
FBgn0020414	FBgn0020414	CG4559	Idgf3	Imaginal disc growth factor 3	Up in nat3fed	0.00096734	0.0136542	0.569574	NS	0.448275	0.996525	0.0480861	NS	0.60968	0.984402	0.0289073
FBgn0020415	FBgn0020415	CG4475	Idgf2	Imaginal disc growth factor 2	NS	0.0285319	0.195614	0.337482	NS	0.303842	0.974552	-0.0775853	NS	0.907405	0.997626	0.00798743
FBgn0020416	FBgn0020416	CG4472	Idgf1	Imaginal disc growth factor 1	NS	0.0461991	0.276722	0.461358	NS	0.436033	0.996525	0.0636572	NS	0.364949	0.945723	-0.0694626
FBgn0020429	FBgn0020429	CG7234	GluRIIB	Glutamate receptor IIB	NS	0.619551	0.912638	0.114029	Not detected	.	.	.	Not detected	.	.	.
FBgn0020440	FBgn0020440	CG10023	Fak	Focal adhesion kinase	NS	0.676714	0.929334	-0.0560035	NS	0.211082	0.91842	0.0847023	NS	0.859928	0.995821	-0.0114839
FBgn0020443	FBgn0020443	CG6382	Elf	Ef1alpha-like factor	NS	0.588925	0.901879	-0.0808313	NS	0.426288	0.996525	0.0476572	NS	0.896375	0.997626	0.00729496
FBgn0020445	FBgn0020445	CG3327	E23	Early gene at 23	Down in nat3fed	4.84097e-12	6.7762e-10	-1.09036	NS	0.849566	0.996525	-0.0179396	NS	0.552437	0.983631	-0.0527561
FBgn0020493	FBgn0020493	CG5201	Dad	Daughters against dpp	NS	0.476691	0.846089	0.0938113	NS	0.267843	0.961227	-0.0738549	NS	0.608327	0.984402	0.0323134
FBgn0020496	FBgn0020496	CG7583	CtBP	C-terminal Binding Protein	NS	0.192458	0.622854	-0.20326	NS	0.456344	0.996525	-0.0418263	NS	0.255999	0.902264	-0.0650133
FBgn0020497	FBgn0020497	CG13387	emb	embargoed	NS	0.528866	0.874756	-0.0913019	NS	0.703551	0.996525	-0.0215131	NS	0.235986	0.885657	-0.0685423
FBgn0020503	FBgn0020503	CG5020	CLIP-190	Cytoplasmic linker protein 190	NS	0.0445203	0.270667	0.303955	NS	0.602516	0.996525	-0.031609	NS	0.681171	0.987223	0.0225224
FBgn0020506	FBgn0020506	CG8221	Amyrel	Amyrel	NS	0.474974	0.845222	-0.212378	NS	0.0419783	0.543144	-0.284117	NS	0.0686414	0.679909	0.383023
FBgn0020508	FBgn0020508	CG9540	Ag5r2	Antigen 5-related 2	NS	0.0344276	0.225088	0.395254	NS	0.0496781	0.579657	0.348886	NS	0.0429241	0.578741	-0.299275
FBgn0020509	FBgn0020509	CG1262	Acp62F	Accessory gland protein 62F	Not detected	.	.	.	NS	0.305508	0.974552	-0.0607342	Down in nat3hist	0.000502956	0.0388398	-0.21002
FBgn0020510	FBgn0020510	CG9749	Abi	Abelson interacting protein	NS	0.443467	0.829376	-0.101276	NS	0.840369	0.996525	-0.0145982	NS	0.85846	0.995821	0.0129086
FBgn0020513	FBgn0020513	CG3989	ade5	ade5	NS	0.261575	0.703861	-0.18924	NS	0.164513	0.868323	-0.0969987	NS	0.0109198	0.308139	-0.204067
FBgn0020518	FBgn0020518	CR32907	snoRNA:Me28S-G764	-	Not detected	.	.	.	Not detected	.	.	.	Not detected	.	.	.
FBgn0020521	FBgn0020521	CG3541	pio	piopio	NS	0.161796	0.576681	-0.212157	NS	0.859244	0.996525	0.0110628	NS	0.574156	0.983631	0.0347259
FBgn0020545	FBgn0020545	CG3943	kraken	kraken	NS	0.0257066	0.18121	0.300723	NS	0.195964	0.908416	0.087612	NS	0.219803	0.88527	-0.071391
FBgn0020546	FBgn0020546	CR31271	iab-4	iab-4	Not detected	.	.	.	Not detected	.	.	.	Not detected	.	.	.
FBgn0020556	FBgn0020556	CR31273	bxd	bithoraxoid	Not detected	.	.	.	Not detected	.	.	.	Not detected	.	.	.
FBgn0020616	FBgn0020616	CG3423	SA	Stromalin	NS	0.44568	0.830783	-0.102014	NS	0.430775	0.996525	-0.0620909	NS	0.75147	0.989505	-0.0227369
FBgn0020617	FBgn0020617	CG10052	Rx	Retinal Homeobox	NS	0.124124	0.506227	-0.35116	NS	0.301824	0.973216	-0.238968	NS	0.90037	0.997626	0.024991
FBgn0020618	FBgn0020618	CG7111	Rack1	Receptor of activated protein kinase C 1	NS	0.912371	0.989185	-0.0202404	NS	0.112597	0.77546	-0.115791	NS	0.90158	0.997626	0.00695849
FBgn0020620	FBgn0020620	CG8085	RN-tre	Related to the N terminus of tre oncogene	NS	0.0337626	0.222523	-0.303466	NS	0.0529873	0.601079	0.11768	NS	0.628328	0.984438	-0.0330962
FBgn0020621	FBgn0020621	CG2049	Pkn	Protein kinase N	NS	0.466038	0.840338	-0.106155	NS	0.545949	0.996525	0.0349015	NS	0.812432	0.994311	-0.013276
FBgn0020622	FBgn0020622	CG2699	Pi3K21B	Pi3K21B	NS	0.46113	0.838793	-0.102728	NS	0.452401	0.996525	0.0502926	NS	0.0111547	0.309514	-0.16923
FBgn0020626	FBgn0020626	CG6708	Osbp	Oxysterol binding protein	NS	0.567185	0.894424	0.0804653	NS	0.5585	0.996525	0.0341007	NS	0.718327	0.989505	0.021435
FBgn0020633	FBgn0020633	CG4978	Mcm7	Minichromosome maintenance 7	Down in nat3fed	0.0039212	0.0424543	-0.474369	NS	0.86549	0.996525	-0.0415192	NS	0.0860796	0.733401	-0.344197
FBgn0020637	FBgn0020637	CG10534	Lcp65Ag2	Lcp65Ag2	Not detected	.	.	.	Not detected	.	.	.	Not detected	.	.	.
FBgn0020638	FBgn0020638	CG10530	Lcp65Ag1	Lcp65Ag1	Not detected	.	.	.	Not detected	.	.	.	Not detected	.	.	.
FBgn0020639	FBgn0020639	CG10533	Lcp65Af	Lcp65Af	Not detected	.	.	.	Not detected	.	.	.	Not detected	.	.	.
FBgn0020640	FBgn0020640	CG10529	Lcp65Ae	Lcp65Ae	Not detected	.	.	.	Not detected	.	.	.	Not detected	.	.	.
FBgn0020641	FBgn0020641	CG6955	Lcp65Ad	Lcp65Ad	Not detected	.	.	.	Not detected	.	.	.	Not detected	.	.	.
FBgn0020642	FBgn0020642	CG6956	Lcp65Ac	Lcp65Ac	Up in nat3fed	5.36325e-06	0.000168613	0.744	Not detected	.	.	.	Not detected	.	.	.
FBgn0020643	FBgn0020643	CG18773	Lcp65Ab2	Lcp65Ab2	Not detected	.	.	.	Not detected	.	.	.	Not detected	.	.	.
FBgn0020644	FBgn0020644	CG32400	Lcp65Ab1	Lcp65Ab1	Not detected	.	.	.	Not detected	.	.	.	Not detected	.	.	.
FBgn0020645	FBgn0020645	CG7287	Lcp65Aa	Lcp65Aa	Not detected	.	.	.	Not detected	.	.	.	Not detected	.	.	.
FBgn0020646	FBgn0020646	CR18775	Lcp65APsi	Lcp65APsi	Not detected	.	.	.	Not detected	.	.	.	Not detected	.	.	.
FBgn0020647	FBgn0020647	CG5405	KrT95D	Krueppel target at 95D	NS	0.174484	0.596739	-0.209112	NS	0.896659	0.996525	0.0072611	NS	0.936618	0.999228	-0.00446128
FBgn0020653	FBgn0020653	CG2151	Trxr-1	Thioredoxin reductase-1	NS	0.653414	0.920707	-0.0660754	NS	0.301718	0.973216	0.0565681	NS	0.763713	0.989505	-0.0168169
FBgn0020655	FBgn0020655	CG4237	ArfGAP1	ADP-ribosylation factor GTPase activating protein 1	NS	0.0625761	0.334898	-0.258071	NS	0.626192	0.996525	-0.0312247	NS	0.697729	0.988753	-0.0249844
FBgn0020660	FBgn0020660	CG10837	eIF-4B	Eukaryotic initiation factor 4B	Not detected	.	.	.	Not detected	.	.	.	Not detected	.	.	.
FBgn0020762	FBgn0020762	CG2969	Atet	ABC transporter expressed in trachea	Down in nat3fed	7.8407e-06	0.000238219	-0.726237	NS	0.894562	0.996525	-0.00913004	NS	0.00907634	0.279293	-0.157673
FBgn0020764	FBgn0020764	CG3017	Alas	Aminolevulinate synthase	NS	0.146538	0.551536	0.194675	NS	0.841809	0.996525	-0.0116101	NS	0.491341	0.97282	0.0389326
FBgn0020765	FBgn0020765	CG10297	Acp65Aa	Adult cuticle protein 65Aa	Not detected	.	.	.	Not detected	.	.	.	Not detected	.	.	.
FBgn0020767	FBgn0020767	CG10155	Spred	Sprouty-related protein with EVH-1 domain	NS	0.672115	0.926996	-0.0571446	NS	0.36138	0.996525	0.0594574	NS	0.919219	0.998455	-0.00613236
FBgn0020880	FBgn0020880	CG7179	CG7179	-	Down in nat3fed	0.00374352	0.0409074	-0.553989	Not detected	.	.	.	Not detected	.	.	.
FBgn0020887	FBgn0020887	CG8013	Su(z)12	Su(z)12	NS	0.439143	0.826802	-0.104681	NS	0.273399	0.965798	-0.0774642	NS	0.893647	0.997626	-0.00899134
FBgn0020906	FBgn0020906	CG8867	Jon25Bi	Jonah 25Bi	NS	0.0100494	0.0891104	0.588499	NS	0.64987	0.996525	0.110154	Down in nat3hist	3.29313e-07	9.28509e-05	-1.5143
FBgn0020907	FBgn0020907	CG14904	Scp2	Sarcoplasmic calcium-binding protein 2	NS	0.103134	0.456494	-0.286116	NS	0.198322	0.908416	0.0893614	NS	0.653442	0.985243	0.0394752
FBgn0020908	FBgn0020908	CG15848	Scp1	Sarcoplasmic calcium-binding protein 1	Not detected	.	.	.	Up in nat3hist	0.000288399	0.0206433	0.31143	Down in nat3hist	0.000373891	0.0319229	-0.216823
FBgn0020909	FBgn0020909	CG11130	Rtc1	Rtc1	NS	0.592756	0.903484	-0.0862861	NS	0.36415	0.996525	-0.106373	NS	0.641042	0.984438	-0.0455098
FBgn0020910	FBgn0020910	CG4863	RpL3	Ribosomal protein L3	NS	0.759977	0.950012	0.0583634	NS	0.133518	0.817883	-0.124331	NS	0.593225	0.983631	0.03204
FBgn0020912	FBgn0020912	CG1447	Ptx1	Ptx1	NS	0.149122	0.556275	0.198381	NS	0.945036	0.997681	-0.00549215	NS	0.441995	0.96162	0.0664149
FBgn0020930	FBgn0020930	CG8657	Dgkepsilon	Diacyl glycerol kinase epsilon	NS	0.79298	0.960233	0.0343294	NS	0.571831	0.996525	-0.0383947	NS	0.88724	0.997626	-0.00909336
FBgn0021738	FBgn0021738	CG32788	Crg-1	Circadianly Regulated Gene	Not detected	.	.	.	Not detected	.	.	.	NS	0.0378181	0.551984	-0.449675
FBgn0021742	FBgn0021742	CG1567	C901	C901	Not detected	.	.	.	Not detected	.	.	.	Not detected	.	.	.
FBgn0021750	FBgn0021750	CG4938	Aats-ser	Seryl-tRNA synthetase	NS	0.886898	0.983175	-0.0224153	NS	0.233724	0.938271	-0.126359	NS	0.0449656	0.588324	0.172827
FBgn0021760	FBgn0021760	CG32435	chb	chromosome bows	NS	0.660211	0.92235	0.0691417	NS	0.393747	0.996525	-0.0478661	NS	0.790818	0.991692	0.0150485
FBgn0021761	FBgn0021761	CG4579	Nup154	Nucleoporin 154kD	NS	0.419422	0.815895	-0.108488	NS	0.747854	0.996525	0.0247318	NS	0.21901	0.88527	0.0929385
FBgn0021764	FBgn0021764	CG5227	sdk	sidekick	NS	0.163826	0.580899	-0.203642	NS	0.0381984	0.518922	0.152896	NS	0.548034	0.983631	-0.0401043
FBgn0021765	FBgn0021765	CG7113	scu	scully	Up in nat3fed	2.51767e-09	1.94755e-07	0.888261	NS	0.616133	0.996525	0.0277158	NS	0.215664	0.88527	-0.0810922
FBgn0021767	FBgn0021767	CG11202	org-1	optomotor-blind-related-gene-1	NS	0.812374	0.964471	-0.0535132	NS	0.100158	0.754217	-0.189376	NS	0.92677	0.999228	-0.00982057
[truncated: 15,357 more rows]

## Sheet: DatasetEV4B
(B) Comparison between our larval RNA-seq data and the previous microarray data of each mutant
					Our RNA-seq data of nat3D-fed larvae				Microarray data of Gcn5 mutant larvae (Carre ́ et al., 2008)		Microarray data of Ada2a mutant larvae (Carre ́ et al., 2008)		Microarray data of Kdm4 mutant larvae (Tsurumi et al., 2019)
FlyBase ID	Updated FlyBase ID	Annotation symbol	Gene symbol	Gene name	Status	P value of LRT	FDR of LRT	Log2FC (nat3fed/c)	Status	Log2FC (Gcn5/c)	Status	Log2FC (Ada2a/c)	Status	Log2FC (Kdm4/c)
FBgn0063083	FBgn0063083	CR33948	pncr015:3L	putative noncoding RNA 015:3L	Down in nat3fed	9.59688e-24	4.70167e-21	-9.25043	Not detected	.	Not detected	.	NS/Not detected	.
FBgn0040682	FBgn0040682	CG14664	CG14664	-	Down in nat3fed	1.95944e-29	1.64565e-26	-9.13459	Not detected	.	Not detected	.	NS/Not detected	.
FBgn0085222	FBgn0085222	CG34193	CG34193	-	Down in nat3fed	2.65914e-16	6.94803e-14	-8.87667	Not detected	.	Not detected	.	NS/Not detected	.
FBgn0036416	FBgn0036416	CG7924	CG7924	-	Down in nat3fed	4.13357e-11	4.67332e-09	-8.62843	Down in Gcn5	-1.99856	Down in Ada2a	-10.035	NS/Not detected	.
FBgn0000527	FBgn0000527	CG3331	e	ebony	Down in nat3fed	3.72382e-12	5.47309e-10	-8.27972	Down in Gcn5	-1.69864	Down in Ada2a	-8.15036	Up in Kdm4	2.05233
FBgn0034623	FBgn0034623	CG9822	CG9822	-	Down in nat3fed	3.75212e-20	1.37867e-17	-7.99519	Down in Gcn5	-3.79797	Down in Ada2a	-4.25595	NS/Not detected	.
FBgn0036417	FBgn0036417	CG7906	CG7906	-	Down in nat3fed	2.48392e-09	1.93417e-07	-6.01899	Down in Gcn5	-2.36154	Down in Ada2a	-10.2218	NS/Not detected	.
FBgn0039161	FBgn0039161	CG13606	CG13606	-	Down in nat3fed	1.7195e-10	1.71338e-08	-5.59905	Down in Gcn5	-2.126	Down in Ada2a	-8.43202	Up in Kdm4	1.2582
FBgn0005626	FBgn0005626	CG10118	ple	pale	Down in nat3fed	3.8553e-12	5.52813e-10	-5.07686	NS	-0.610172	Down in Ada2a	-2.93424	NS/Not detected	.
FBgn0038846	FBgn0038846	CG5697	CG5697	-	Down in nat3fed	3.33973e-08	1.90624e-06	-5.01667	Down in Gcn5	-2.91744	Down in Ada2a	-5.91275	Down in Kdm4	-2.26063
FBgn0085235	FBgn0085235	CG34206	CG34206	-	Down in nat3fed	4.34915e-07	1.88005e-05	-4.40327	Not detected	.	Not detected	.	NS/Not detected	.
FBgn0000153	FBgn0000153	CG7811	b	black	Down in nat3fed	7.45878e-07	3.02415e-05	-3.94161	Down in Gcn5	-1.96234	Down in Ada2a	-7.49587	NS/Not detected	.
FBgn0004588	FBgn0004588	CG16931	Eig71Ea	Ecdysone-induced gene 71Ea	Down in nat3fed	0.000308746	0.00536224	-3.64774	Down in Gcn5	-2.78909	Down in Ada2a	-8.84638	NS/Not detected	.
FBgn0041713	FBgn0041713	CG4182	yellow-c	yellow-c	Down in nat3fed	7.21214e-08	3.80271e-06	-3.56693	Not detected	.	Not detected	.	NS/Not detected	.
FBgn0037835	FBgn0037835	CG14687	CG14687	-	Down in nat3fed	7.35996e-11	8.01281e-09	-3.43353	Down in Gcn5	-2.67306	Down in Ada2a	-5.32918	Up in Kdm4	1.99054
FBgn0002534	FBgn0002534	CG2043	Lcp3	Larval cuticle protein 3	Down in nat3fed	7.93068e-16	1.90304e-13	-3.1227	Down in Gcn5	-5.92611	Up in Ada2a	5.36734	Down in Kdm4	-9.44904
FBgn0036877	FBgn0036877	CG9452	CG9452	-	Down in nat3fed	9.22975e-08	4.69798e-06	-3.11759	Down in Gcn5	-3.38563	Down in Ada2a	-5.72144	Down in Kdm4	-1.26166
FBgn0263236	FBgn0263236	CG11956	SP1029	SP1029	Down in nat3fed	1.81077e-12	2.8388e-10	-2.98963	Down in Gcn5	-3.7957	Down in Ada2a	-4.52234	Down in Kdm4	-1.80873
FBgn0004865	FBgn0004865	CG18023	Eip78C	Ecdysone-induced protein 78C	Down in nat3fed	8.6065e-12	1.13702e-09	-2.96221	Down in Gcn5	-3.36841	Down in Ada2a	-5.91513	Down in Kdm4	-1.06361
FBgn0005638	FBgn0005638	CG4354	slbo	slow border cells	Down in nat3fed	4.82054e-08	2.64859e-06	-2.89219	Down in Gcn5	-3.29758	Down in Ada2a	-6.78236	Down in Kdm4	-2.08208
FBgn0085426	FBgn0085426	CG34397	Rgk3	Rad, Gem/Kir family member 3	Down in nat3fed	1.76614e-10	1.74507e-08	-2.87029	NS	-0.238515	NS	-0.586167	NS/Not detected	.
FBgn0053265	FBgn0053265	CG33265	Muc68E	Mucin 68E	Down in nat3fed	1.01387e-10	1.05496e-08	-2.86387	Not detected	.	Not detected	.	Down in Kdm4	-2.43826
FBgn0000448	FBgn0000448	CG33183	Hr46	Hormone receptor-like in 46	Down in nat3fed	1.89069e-09	1.53316e-07	-2.74708	NS	-1.05191	Down in Ada2a	-2.28202	NS/Not detected	.
FBgn0037290	FBgn0037290	CG1124	CG1124	-	Down in nat3fed	2.01605e-06	7.20507e-05	-2.65964	Down in Gcn5	-2.03439	NS	-0.13078	Down in Kdm4	-1.26374
FBgn0264562	FBgn0264562	CG43934	Hr4	Hr4	Down in nat3fed	6.79027e-07	2.7861e-05	-2.61666	NS	-0.506639	NS	-0.384385	Down in Kdm4	-1.32119
FBgn0036956	FBgn0036956	CG13813	CG13813	-	Down in nat3fed	5.21409e-22	2.27064e-19	-2.48818	NS	0.185496	NS	-0.896153	NS/Not detected	.
FBgn0033936	FBgn0033936	CG17386	CG17386	-	Down in nat3fed	2.74156e-07	1.2691e-05	-2.41538	Down in Gcn5	-3.88061	Down in Ada2a	-2.90711	Up in Kdm4	1.0783
FBgn0039795	FBgn0039795	CG1342	Spn100A	Serpin 100A	Down in nat3fed	4.85801e-05	0.0011311	-2.39532	Down in Gcn5	-2.84915	Down in Ada2a	-7.43658	Down in Kdm4	-4.13619
FBgn0266456	FBgn0266456	CG45081	CG45081	-	NS	0.0130651	0.1102	-2.3789	Not detected	.	Not detected	.	NS/Not detected	.
FBgn0039203	FBgn0039203	CG13618	CG13618	-	Down in nat3fed	2.43453e-06	8.53971e-05	-2.36426	Down in Gcn5	-2.34276	NS	-0.86924	Up in Kdm4	1.09661
FBgn0031907	FBgn0031907	CG5171	CG5171	-	Down in nat3fed	3.93934e-09	2.77358e-07	-2.27857	Down in Gcn5	-3.85007	Down in Ada2a	-6.19505	NS/Not detected	.
FBgn0052071	FBgn0052071	CG32071	CG32071	-	Down in nat3fed	1.29044e-33	1.89662e-30	-2.2773	NS	-0.0336166	Up in Ada2a	4.23612	Up in Kdm4	2.34282
FBgn0266737	FBgn0266737	CR45210	CR45210	-	Down in nat3fed	1.39106e-06	5.24233e-05	-2.26612	Not detected	.	Not detected	.	NS/Not detected	.
FBgn0031959	FBgn0031959	CG7104	spz3	spatzle 3	Down in nat3fed	5.88977e-07	2.47328e-05	-2.22455	Down in Gcn5	-2.00565	Down in Ada2a	-3.60752	Up in Kdm4	1.88639
FBgn0034901	FBgn0034901	CG11300	CG11300	-	Down in nat3fed	0.000301299	0.00525618	-2.21508	NS	-0.48233	Up in Ada2a	7.45353	NS/Not detected	.
FBgn0259164	FBgn0259164	CG42269	CG42269	-	Down in nat3fed	0.00100436	0.014109	-2.20333	Down in Gcn5	-2.62176	Down in Ada2a	-6.09462	NS/Not detected	.
FBgn0034899	FBgn0034899	CG13560	CG13560	-	Down in nat3fed	0.00377914	0.0412583	-2.18189	NS	-0.09608	NS	1.49585	Up in Kdm4	1.05332
FBgn0032663	FBgn0032663	CG15153	CG15153	-	Down in nat3fed	1.52927e-09	1.27526e-07	-2.16976	NS	-0.975681	NS	-0.821904	NS/Not detected	.
FBgn0034860	FBgn0034860	CG9812	CG9812	-	Down in nat3fed	1.17906e-06	4.54536e-05	-2.15966	Down in Gcn5	-2.01526	Down in Ada2a	-3.12529	Down in Kdm4	-1.20062
FBgn0031800	FBgn0031800	CG9497	CG9497	-	Down in nat3fed	3.1922e-07	1.43808e-05	-2.10694	Not detected	.	Not detected	.	NS/Not detected	.
FBgn0025697	FBgn0025697	CG12789	santa-maria	scavenger receptor acting in neural tissue and majority of rhodopsin is absent	Down in nat3fed	2.53901e-06	8.83246e-05	-2.10096	Not detected	.	Not detected	.	Down in Kdm4	-1.36424
FBgn0035949	FBgn0035949	CG13314	CG13314	-	Down in nat3fed	1.13356e-09	9.80028e-08	-2.03502	Down in Gcn5	-2.99273	Down in Ada2a	-2.2413	Up in Kdm4	1.9999
FBgn0250839	FBgn0250839	CG2016	CG2016	-	Down in nat3fed	1.35199e-05	0.000377595	-1.9261	Down in Gcn5	-2.17984	Down in Ada2a	-5.61255	Down in Kdm4	-3.82943
FBgn0035553	FBgn0035553	CG13722	CG13722	-	Down in nat3fed	1.42536e-09	1.20571e-07	-1.91531	Down in Gcn5	-2.76676	Down in Ada2a	-2.4777	NS/Not detected	.
FBgn0264570	FBgn0264570	CR43942	CR43942	-	Down in nat3fed	1.85674e-06	6.759e-05	-1.86034	Not detected	.	Not detected	.	NS/Not detected	.
FBgn0047095	FBgn0047095	CR33939	CG33939	putative noncoding RNA 004:X	Down in nat3fed	6.49917e-08	3.49222e-06	-1.83578	Not detected	.	Not detected	.	NS/Not detected	.
FBgn0032684	FBgn0032684	CG10178	CG10178	-	Down in nat3fed	8.24887e-11	8.67724e-09	-1.72621	Down in Gcn5	-2.79199	Down in Ada2a	-2.57432	Down in Kdm4	-2.88273
FBgn0002564	FBgn0002564	CG6821	Lsp1gamma	Larval serum protein 1 gamma	Down in nat3fed	3.06406e-08	1.76854e-06	-1.70505	NS	-0.00887128	NS	0.704633	Down in Kdm4	-10.0717
FBgn0030880	FBgn0030880	CG6788	CG6788	-	Down in nat3fed	0.00196638	0.024034	-1.68043	NS	-1.49054	NS	0.133536	NS/Not detected	.
FBgn0259229	FBgn0259229	CG42329	CG42329	-	Down in nat3fed	2.89204e-10	2.72037e-08	-1.61759	NS	-0.019858	NS	0.877299	Up in Kdm4	1.54196
FBgn0019929	FBgn0019929	CG2045	Ser7	Ser7	Down in nat3fed	2.98831e-06	0.000100967	-1.60962	NS	0.215863	NS	-0.116398	NS/Not detected	.
FBgn0033602	FBgn0033602	CG13222	Cpr47Ee	Cuticular protein 47Ee	Down in nat3fed	0.000470954	0.00755454	-1.59264	NS	-0.194667	Down in Ada2a	-3.63341	NS/Not detected	.
FBgn0085307	FBgn0085307	CG34278	CG34278	-	Down in nat3fed	0.000468098	0.0075322	-1.55304	Not detected	.	Not detected	.	NS/Not detected	.
FBgn0030541	FBgn0030541	CG11584	CG11584	-	Down in nat3fed	2.48444e-05	0.000632296	-1.54881	NS	-0.817614	NS	0.409177	NS/Not detected	.
FBgn0037387	FBgn0037387	CG1213	CG1213	-	Down in nat3fed	0.00236902	0.0280796	-1.52731	NS	-1.39073	Down in Ada2a	-2.21381	NS/Not detected	.
FBgn0030148	FBgn0030148	CG3106	CG3106	-	Down in nat3fed	0.000380975	0.00634491	-1.5188	NS	0.71154	Up in Ada2a	3.31948	Down in Kdm4	-4.71161
FBgn0052745	FBgn0052745	CR32745	CR32745	-	Down in nat3fed	5.06326e-08	2.76901e-06	-1.50799	NS	-1.34237	NS	-0.509675	NS/Not detected	.
FBgn0030493	FBgn0030493	CG15756	CG15756	-	Down in nat3fed	3.66721e-07	1.63951e-05	-1.50559	Down in Gcn5	-2.43255	Down in Ada2a	-5.02131	NS/Not detected	.
FBgn0040153	FBgn0040153	CG32597	l(1)G0469	lethal (1) G0469	Down in nat3fed	5.96725e-07	2.4969e-05	-1.5035	NS	-1.06249	Down in Ada2a	-3.57727	NS/Not detected	.
FBgn0053143	FBgn0053143	CG33143	CG33143	-	Down in nat3fed	1.33116e-08	8.10975e-07	-1.49547	Down in Gcn5	-3.22198	Down in Ada2a	-4.1327	Up in Kdm4	1.90742
FBgn0000078	FBgn0000078	CG17876	Amy-d	Amylase distal	Down in nat3fed	0.000109125	0.00225103	-1.49445	Not detected	.	Not detected	.	NS/Not detected	.
FBgn0038435	FBgn0038435	CG14885	Gyc-89Da	Guanylyl cyclase at 89Da	Down in nat3fed	8.84746e-05	0.00189248	-1.49326	Not detected	.	Not detected	.	NS/Not detected	.
FBgn0038485	FBgn0038485	CG5255	CG5255	-	Down in nat3fed	9.09772e-06	0.000270129	-1.4931	NS	-0.683141	NS	-1.53796	NS/Not detected	.
FBgn0032025	FBgn0032025	CG7778	CG7778	-	Down in nat3fed	0.00104599	0.0145204	-1.49094	NS	-1.54081	Down in Ada2a	-4.07055	NS/Not detected	.
FBgn0038509	FBgn0038509	CG14332	CG14332	-	Down in nat3fed	5.29861e-07	2.25728e-05	-1.4887	Down in Gcn5	-1.92355	Down in Ada2a	-3.67818	NS/Not detected	.
FBgn0267181	FBgn0267181	CR45621	CR45621	-	Down in nat3fed	0.000243405	0.00439624	-1.48754	Not detected	.	Not detected	.	NS/Not detected	.
FBgn0036264	FBgn0036264	CG11529	CG11529	-	Down in nat3fed	1.08229e-11	1.38321e-09	-1.48585	Down in Gcn5	-3.00209	NS	-0.556091	Up in Kdm4	1.63493
FBgn0035742	FBgn0035742	CG8629	CG8629	-	Down in nat3fed	0.000488583	0.00777369	-1.48344	Up in Gcn5	5.83035	Up in Ada2a	7.31731	Down in Kdm4	-3.28193
FBgn0033355	FBgn0033355	CG13748	CG13748	-	Down in nat3fed	0.00131878	0.0173837	-1.48085	NS	0.190362	Down in Ada2a	-2.0772	Up in Kdm4	1.24418
FBgn0029824	FBgn0029824	CG3726	CG3726	-	Down in nat3fed	2.80395e-05	0.000702961	-1.46868	NS	-0.860171	Down in Ada2a	-3.71361	Up in Kdm4	1.60645
FBgn0030542	FBgn0030542	CG12481	CG12481	-	Down in nat3fed	0.000123285	0.00251665	-1.46489	Down in Gcn5	-1.80793	Down in Ada2a	-2.44899	NS/Not detected	.
FBgn0036665	FBgn0036665	CG13024	CG13024	-	Down in nat3fed	4.48993e-05	0.00105585	-1.46331	Down in Gcn5	-1.70188	NS	-0.462579	NS/Not detected	.
FBgn0038126	FBgn0038126	CG8483	CG8483	-	Down in nat3fed	1.53617e-05	0.000416181	-1.45726	Down in Gcn5	-2.48601	Down in Ada2a	-3.06758	NS/Not detected	.
FBgn0039223	FBgn0039223	CG5805	CG5805	-	Down in nat3fed	9.79853e-07	3.86615e-05	-1.42904	Down in Gcn5	-1.71259	Down in Ada2a	-1.94646	NS/Not detected	.
FBgn0264787	FBgn0264787	CR44017	CR44017	-	Down in nat3fed	4.84506e-06	0.000155651	-1.42892	Not detected	.	Not detected	.	NS/Not detected	.
FBgn0034085	FBgn0034085	CG18243	Ptp52F	Ptp52F	Down in nat3fed	8.10988e-08	4.18228e-06	-1.42723	Down in Gcn5	-1.9561	NS	-0.231324	NS/Not detected	.
FBgn0039804	FBgn0039804	CG15544	CG15544	-	Down in nat3fed	2.12005e-05	0.000553945	-1.42654	Down in Gcn5	-1.75444	Down in Ada2a	-4.16204	NS/Not detected	.
FBgn0265835	FBgn0265835	CG44624	CG44624	-	Down in nat3fed	9.66558e-05	0.0020276	-1.41396	Not detected	.	Not detected	.	NS/Not detected	.
FBgn0011204	FBgn0011204	CG12086	cue	cueball	Down in nat3fed	7.99838e-05	0.0017513	-1.40202	NS	0.12164	Down in Ada2a	-2.25663	NS/Not detected	.
FBgn0037323	FBgn0037323	CG2663	CG2663	-	Down in nat3fed	3.23531e-11	3.76641e-09	-1.40107	Down in Gcn5	-2.32456	Down in Ada2a	-3.08344	Down in Kdm4	-2.87196
FBgn0026755	FBgn0026755	CG9481	Ugt37b1	UDP-glycosyltransferase 37b1	Down in nat3fed	0.000572005	0.00882629	-1.37863	Down in Gcn5	-2.46022	Up in Ada2a	2.15294	Down in Kdm4	-5.14422
FBgn0000241	FBgn0000241	CG17632	bw	brown	Down in nat3fed	7.29382e-12	9.97218e-10	-1.36865	Down in Gcn5	-1.80154	Down in Ada2a	-2.76834	NS/Not detected	.
FBgn0052073	FBgn0052073	CG32073	CG32073	-	Down in nat3fed	4.02924e-06	0.000131966	-1.36313	NS	0.0155942	Up in Ada2a	3.43449	NS/Not detected	.
FBgn0037615	FBgn0037615	CG11760	CG11760	-	Down in nat3fed	0.000129591	0.00261809	-1.3528	NS	-0.493361	NS	0.00949719	NS/Not detected	.
FBgn0032803	FBgn0032803	CG13082	CG13082	-	Down in nat3fed	1.38961e-05	0.00038562	-1.33893	NS	-0.690498	Down in Ada2a	-3.35413	Down in Kdm4	-4.8765
FBgn0030098	FBgn0030098	CG12057	CG12057	-	Down in nat3fed	5.70805e-14	1.0825e-11	-1.33038	NS	-0.327171	NS	-0.439168	Down in Kdm4	-2.53015
FBgn0262580	FBgn0262580	CG43120	CG43120	-	Down in nat3fed	0.00098205	0.0138121	-1.32583	Not detected	.	Not detected	.	NS/Not detected	.
FBgn0039475	FBgn0039475	CG6277	CG6277	-	Down in nat3fed	9.12407e-13	1.511e-10	-1.32305	Down in Gcn5	-3.20134	NS	0.907296	Down in Kdm4	-2.22946
FBgn0036975	FBgn0036975	CG5618	CG5618	-	Down in nat3fed	3.38057e-07	1.51713e-05	-1.32297	NS	-1.42548	Down in Ada2a	-3.33454	Down in Kdm4	-3.13339
FBgn0037140	FBgn0037140	CG7442	CG7442	-	Down in nat3fed	1.02415e-10	1.05631e-08	-1.31512	NS	-1.15364	NS	-0.909845	Down in Kdm4	-1.37653
FBgn0037515	FBgn0037515	CG3066	Sp7	Serine protease 7	Down in nat3fed	4.14086e-10	3.83372e-08	-1.31409	Down in Gcn5	-2.32026	Down in Ada2a	-2.15586	Up in Kdm4	1.50699
FBgn0263246	FBgn0263246	CG43389	CG43389	-	Down in nat3fed	2.90845e-06	9.91234e-05	-1.29546	Not detected	.	Not detected	.	NS/Not detected	.
FBgn0030102	FBgn0030102	CG12119	CG12119	-	Down in nat3fed	5.85673e-06	0.000182661	-1.29192	Down in Gcn5	-2.11095	Down in Ada2a	-1.69111	Down in Kdm4	-1.87096
FBgn0001253	FBgn0001253	CG32356	ImpE1	Ecdysone-inducible gene E1	Down in nat3fed	8.90156e-08	4.55063e-06	-1.29114	Down in Gcn5	-2.49105	Down in Ada2a	-5.7217	Down in Kdm4	-4.42812
FBgn0030992	FBgn0030992	CG33253	CG33253	-	Down in nat3fed	3.50399e-05	0.000847734	-1.28099	Not detected	.	Not detected	.	NS/Not detected	.
FBgn0031741	FBgn0031741	CG11034	CG11034	-	Down in nat3fed	1.57751e-06	5.88836e-05	-1.27845	Down in Gcn5	-2.12835	NS	0.274698	Down in Kdm4	-2.28892
FBgn0040367	FBgn0040367	CG11382	CG11382	-	Down in nat3fed	3.74076e-05	0.000899466	-1.27741	Not detected	.	Not detected	.	Down in Kdm4	-3.21614
FBgn0031646	FBgn0031646	CG2837	CG2837	-	Down in nat3fed	0.000108496	0.00224201	-1.26927	NS	-0.677594	Down in Ada2a	-1.80161	NS/Not detected	.
FBgn0035539	FBgn0035539	CG7447	slow	slowdown	Down in nat3fed	5.11604e-05	0.00118648	-1.26303	Down in Gcn5	-2.28428	Down in Ada2a	-4.57074	NS/Not detected	.
FBgn0001225	FBgn0001225	CG4183	Hsp26	Heat shock protein 26	Down in nat3fed	4.05336e-08	2.25874e-06	-1.25678	Down in Gcn5	-2.30225	Down in Ada2a	-4.86344	Up in Kdm4	1.05842
FBgn0004511	FBgn0004511	CG9355	dy	dusky	Down in nat3fed	0.000853563	0.0123144	-1.24363	NS	-0.508713	NS	-0.791617	Down in Kdm4	-3.5721
FBgn0038341	FBgn0286071	CG14869	AdamTS-A	ADAM metallopeptidase with thrombospondin type 1 motif A	Down in nat3fed	8.0457e-08	4.16746e-06	-1.22646	NS	-1.25884	Down in Ada2a	-3.06933	NS/Not detected	.
FBgn0036360	FBgn0036360	CG10713	CG10713	-	Down in nat3fed	8.8524e-05	0.00189248	-1.22533	NS	-0.331394	NS	-0.65167	NS/Not detected	.
FBgn0033439	FBgn0033439	CG1773	CG1773	-	Down in nat3fed	1.23237e-06	4.7046e-05	-1.22091	Down in Gcn5	-2.32151	Down in Ada2a	-5.3806	NS/Not detected	.
FBgn0035049	FBgn0035049	CG4859	Mmp1	Matrix metalloproteinase 1	Down in nat3fed	2.71776e-05	0.000682809	-1.21884	Down in Gcn5	-1.86692	Down in Ada2a	-5.73262	Up in Kdm4	1.44417
FBgn0029804	FBgn0029804	CG3097	CG3097	-	Down in nat3fed	0.000599953	0.00916136	-1.21871	Down in Gcn5	-1.7059	Down in Ada2a	-2.94302	Down in Kdm4	-2.19359
FBgn0039686	FBgn0039686	CG15506	CG15506	-	Down in nat3fed	0.00108939	0.0149813	-1.21535	NS	-0.608364	Down in Ada2a	-1.63663	Down in Kdm4	-1.24953
FBgn0027570	FBgn0027570	CG9761	Nep2	Neprilysin 2	Down in nat3fed	3.4833e-05	0.000844467	-1.21378	Down in Gcn5	-2.85109	Down in Ada2a	-3.30041	NS/Not detected	.
FBgn0050106	FBgn0050106	CG30106	CCHa1-R	CCHamide-1 receptor	Down in nat3fed	0.000231573	0.00423737	-1.21212	Not detected	.	Not detected	.	NS/Not detected	.
FBgn0264712	FBgn0264712	CG1172	CG1172	-	Down in nat3fed	1.43135e-07	6.95449e-06	-1.20698	Down in Gcn5	-2.13261	Down in Ada2a	-3.94489	NS/Not detected	.
FBgn0040359	FBgn0040359	CG11380	CG11380	-	Down in nat3fed	0.000365355	0.00613935	-1.20489	Not detected	.	Not detected	.	Down in Kdm4	-2.85987
FBgn0051636	FBgn0051636	CG31636	CG31636	-	Down in nat3fed	5.30969e-06	0.000167826	-1.20344	NS	-1.55511	Down in Ada2a	-3.38089	NS/Not detected	.
FBgn0264753	FBgn0264753	CG44011	Rgk1	Rad, Gem/Kir family member 1	Down in nat3fed	0.000202682	0.00380085	-1.20272	NS	-0.635087	Down in Ada2a	-2.65877	NS/Not detected	.
FBgn0035626	FBgn0035626	CG17334	lin-28	lin-28	Down in nat3fed	1.62258e-05	0.000437575	-1.20017	Not detected	.	Not detected	.	Up in Kdm4	1.03577
FBgn0034903	FBgn0034903	CG9850	CG9850	-	NS	0.00588951	0.0585862	-1.19849	Down in Gcn5	-3.48088	Down in Ada2a	-3.27752	Down in Kdm4	-1.06059
FBgn0039257	FBgn0039257	CG13648	tnc	tenectin	Down in nat3fed	4.50054e-08	2.48438e-06	-1.1935	Down in Gcn5	-1.98614	Down in Ada2a	-2.18797	NS/Not detected	.
FBgn0265961	FBgn0265961	CR44748	CR44748	-	Down in nat3fed	0.000367275	0.00616037	-1.19173	Not detected	.	Not detected	.	NS/Not detected	.
FBgn0052023	FBgn0052023	CG32023	CG32023	-	NS	0.123888	0.50579	-1.18587	Down in Gcn5	-3.05868	NS	0.940789	NS/Not detected	.
FBgn0036846	FBgn0036846	CG6818	MESR6	Misexpression suppressor of ras 6	Down in nat3fed	3.52851e-09	2.5769e-07	-1.17131	Down in Gcn5	-2.24465	Down in Ada2a	-3.98616	NS/Not detected	.
FBgn0030029	FBgn0030029	CG15343	CG15343	-	Down in nat3fed	8.13453e-10	7.13775e-08	-1.16606	NS	-0.378799	NS	-0.539859	Down in Kdm4	-1.5496
FBgn0032402	FBgn0032402	CG14945	CG14945	-	Down in nat3fed	2.09567e-06	7.42194e-05	-1.15242	NS	-1.57378	Down in Ada2a	-3.95232	NS/Not detected	.
FBgn0034884	FBgn0034884	CG17662	CG17662	-	Down in nat3fed	1.63497e-08	9.85845e-07	-1.15097	NS	-0.527621	NS	1.56547	NS/Not detected	.
FBgn0037975	FBgn0037975	CG3397	CG3397	-	Down in nat3fed	4.14046e-09	2.89783e-07	-1.14496	Down in Gcn5	-1.7096	Down in Ada2a	-4.12209	NS/Not detected	.
FBgn0019952	FBgn0019952	CG6331	Orct	Organic cation transporter	Down in nat3fed	3.78044e-12	5.4877e-10	-1.13799	NS	-1.40031	Down in Ada2a	-3.77759	Down in Kdm4	-1.04171
FBgn0039872	FBgn0039872	CG2196	salt	salty dog	Down in nat3fed	2.1276e-05	0.000554686	-1.13719	NS	1.20894	Up in Ada2a	3.18887	Down in Kdm4	-2.61577
FBgn0085325	FBgn0085325	CG34296	CG34296	-	Down in nat3fed	8.91302e-06	0.000267345	-1.1267	Not detected	.	Not detected	.	NS/Not detected	.
FBgn0053126	FBgn0053126	CG33126	NLaz	Neural Lazarillo	Down in nat3fed	0.000358978	0.00607338	-1.12372	Down in Gcn5	-2.94566	Down in Ada2a	-5.79142	NS/Not detected	.
FBgn0263106	FBgn0263106	CG10578	DnaJ-1	DnaJ-like-1	Down in nat3fed	9.00643e-09	5.78675e-07	-1.11779	Not detected	.	Not detected	.	Up in Kdm4	1.08548
FBgn0038150	FBgn0038150	CG17045	yellow-e3	yellow-e3	Down in nat3fed	5.18659e-05	0.00119342	-1.11446	Not detected	.	Not detected	.	NS/Not detected	.
FBgn0003162	FBgn0003162	CG9441	Pu	Punch	Down in nat3fed	5.81562e-09	3.9526e-07	-1.10312	NS	-1.29261	Down in Ada2a	-4.58629	NS/Not detected	.
FBgn0036831	FBgn0036831	CG6839	CG6839	-	Down in nat3fed	2.79726e-10	2.65243e-08	-1.0946	NS	-0.388933	Up in Ada2a	2.37015	Down in Kdm4	-1.4472
FBgn0020445	FBgn0020445	CG3327	E23	Early gene at 23	Down in nat3fed	4.84097e-12	6.7762e-10	-1.09036	Down in Gcn5	-2.45248	Down in Ada2a	-4.8122	Down in Kdm4	-1.06187
FBgn0001170	FBgn0001170	CG11607	H2.0	Homeodomain protein 2.0	Down in nat3fed	0.00137844	0.0180119	-1.08903	Not detected	.	Not detected	.	NS/Not detected	.
FBgn0038943	FBgn0038943	CG5391	CG5391	-	Down in nat3fed	0.000216368	0.00400008	-1.08706	Down in Gcn5	-3.20046	NS	-0.49565	Down in Kdm4	-2.37377
FBgn0046876	FBgn0046876	CG31557	Obp83ef	Odorant-binding protein 83ef	Down in nat3fed	3.01859e-06	0.000101407	-1.08161	Down in Gcn5	-2.5301	Down in Ada2a	-4.91844	Down in Kdm4	-1.41311
FBgn0029123	FBgn0029123	CG18024	SoxN	SoxNeuro	Down in nat3fed	0.000206843	0.00385429	-1.07792	NS	-1.10867	Down in Ada2a	-4.79399	NS/Not detected	.
FBgn0260474	FBgn0260474	CG30002	CG30002	-	Down in nat3fed	1.1248e-05	0.000324948	-1.07555	NS	-0.626711	Down in Ada2a	-1.79931	NS/Not detected	.
FBgn0039637	FBgn0039637	CG11880	CG11880	-	Down in nat3fed	9.97622e-05	0.00208349	-1.07469	NS	-0.980824	Down in Ada2a	-3.73828	Up in Kdm4	1.63872
FBgn0030326	FBgn0030326	CG2444	CG2444	-	Down in nat3fed	0.000352464	0.00598019	-1.06504	Down in Gcn5	-1.77077	Down in Ada2a	-5.72955	Up in Kdm4	1.09927
FBgn0053511	FBgn0053511	CG33511	CG33511	-	NS	0.00563892	0.0568761	-1.06014	NS	0.421489	Up in Ada2a	3.14613	NS/Not detected	.
FBgn0035522	FBgn0035522	CG1273	CG1273	-	Down in nat3fed	2.67839e-07	1.24476e-05	-1.05883	Down in Gcn5	-1.80734	Down in Ada2a	-3.05681	Down in Kdm4	-3.33563
FBgn0035625	FBgn0035625	CG5249	Blimp-1	Blimp-1	Down in nat3fed	3.60121e-06	0.000119952	-1.04145	NS	-0.621912	NS	-0.590235	NS/Not detected	.
FBgn0001224	FBgn0001224	CG4463	Hsp23	Heat shock protein 23	Down in nat3fed	3.42545e-05	0.000832158	-1.03957	NS	-0.550055	Down in Ada2a	-4.76992	Up in Kdm4	1.79487
FBgn0264490	FBgn0264490	CG18389	Eip93F	Ecdysone-induced protein 93F	Down in nat3fed	0.00112158	0.0152988	-1.0364	NS	-0.289084	Down in Ada2a	-4.33758	NS/Not detected	.
FBgn0000079	FBgn0000079	CG18730	Amy-p	Amylase proximal	Down in nat3fed	0.000622636	0.00944639	-1.03408	Not detected	.	Not detected	.	NS/Not detected	.
FBgn0052198	FBgn0052198	CG32198	CG32198	-	NS	0.107771	0.468471	-1.03213	NS	1.78588	Up in Ada2a	7.58097	Down in Kdm4	-2.59661
FBgn0011706	FBgn0011706	CG4319	rpr	reaper	Down in nat3fed	0.00289828	0.0332468	-1.02957	NS	-0.829021	Down in Ada2a	-4.0676	NS/Not detected	.
FBgn0035412	FBgn0035412	CG14957	CG14957	-	Down in nat3fed	3.26249e-05	0.000799175	-1.02633	NS	0.339462	NS	-0.372023	Up in Kdm4	2.6912
FBgn0262081	FBgn0262081	CG42317	Csk	C-terminal Src kinase	Down in nat3fed	4.61165e-05	0.00107801	-1.0259	NS	-0.704103	Down in Ada2a	-2.7533	NS/Not detected	.
FBgn0031970	FBgn0031970	CG7227	CG7227	-	NS	0.00949197	0.0853914	-1.01989	Down in Gcn5	-1.83995	Down in Ada2a	-4.03973	Down in Kdm4	-1.56636
FBgn0036601	FBgn0036601	CG13063	CG13063	-	Down in nat3fed	0.00186443	0.0229603	-1.01357	NS	-0.00149262	Up in Ada2a	2.10892	Up in Kdm4	2.40732
FBgn0263239	FBgn0263239	CG12029	dar1	dendritic arbor reduction 1	Down in nat3fed	0.000211715	0.00393262	-0.999699	NS	-0.794942	NS	-1.21981	NS/Not detected	.
FBgn0031248	FBgn0031248	CG11912	CG11912	-	Down in nat3fed	1.497e-05	0.000408393	-0.99944	NS	-1.17189	Down in Ada2a	-1.87991	Down in Kdm4	-4.47284
FBgn0034137	FBgn0034137	CG4945	CG4945	-	Down in nat3fed	0.00428487	0.0457182	-0.995328	NS	-0.477823	NS	-0.722554	NS/Not detected	.
FBgn0025456	FBgn0025456	CG5413	CREG	Cellular Repressor of E1A-stimulated Genes	Down in nat3fed	2.07553e-06	7.37284e-05	-0.9925	NS	-0.751613	Down in Ada2a	-4.33234	NS/Not detected	.
FBgn0037677	FBgn0037677	CG12951	CG12951	-	Down in nat3fed	2.94195e-06	9.96871e-05	-0.990363	Down in Gcn5	-4.18087	Down in Ada2a	-3.45004	NS/Not detected	.
FBgn0035282	FBgn0035282	CG13936	CNMa	CNMamide	Down in nat3fed	0.002655	0.0309084	-0.990361	NS	-0.275452	NS	0.0273621	NS/Not detected	.
FBgn0265726	FBgn0265726	CG44533	NnaD	Drosophila Nna1 ortholog	Down in nat3fed	5.84006e-05	0.00131799	-0.985352	Down in Gcn5	-2.18598	Down in Ada2a	-5.96231	NS/Not detected	.
FBgn0039612	FBgn0039612	CG14523	CG14523	-	Down in nat3fed	0.000281487	0.00495643	-0.984549	NS	0.320095	NS	-0.641904	NS/Not detected	.
FBgn0266228	FBgn0266228	CR44923	CR44923	-	Down in nat3fed	0.00309904	0.0348028	-0.975586	Not detected	.	Not detected	.	NS/Not detected	.
FBgn0037203	FBgn0037203	CG11128	slif	slimfast	NS	0.00761929	0.0720157	-0.974743	Down in Gcn5	-1.64121	Down in Ada2a	-1.77819	NS/Not detected	.
FBgn0264376	FBgn0264376	CR43828	CR43828	-	Down in nat3fed	0.00153066	0.0196479	-0.971281	Not detected	.	Not detected	.	NS/Not detected	.
FBgn0034647	FBgn0034647	CG15678	pirk	poor Imd response upon knock-in	Down in nat3fed	5.71511e-07	2.4172e-05	-0.970327	NS	-0.901892	NS	-0.401164	Down in Kdm4	-1.27371
FBgn0051036	FBgn0051036	CG31036	CG31036	-	Down in nat3fed	0.00278302	0.0322391	-0.966428	NS	-0.183791	NS	0.227892	NS/Not detected	.
FBgn0034366	FBgn0034366	CG5489	Atg7	Autophagy-related 7	Down in nat3fed	8.43748e-08	4.33222e-06	-0.956921	Down in Gcn5	-1.67202	Down in Ada2a	-3.70582	NS/Not detected	.
FBgn0036436	FBgn0036436	CG4914	CG4914	-	Down in nat3fed	1.18345e-05	0.00033939	-0.952785	Down in Gcn5	-2.22343	Down in Ada2a	-4.82674	Down in Kdm4	-3.64134
FBgn0016930	FBgn0016930	CG4551	Dyrk2	Dual-specificity tyrosine phosphorylation-regulated kinase 2	Down in nat3fed	0.000292515	0.00511815	-0.951373	NS	-1.09563	Down in Ada2a	-4.63985	NS/Not detected	.
FBgn0039688	FBgn0039688	CG1964	Kul	Kuzbanian-like	Down in nat3fed	7.56261e-06	0.000230366	-0.951332	NS	-0.634031	NS	-1.00679	NS/Not detected	.
FBgn0032713	FBgn0032713	CG17323	CG17323	-	Down in nat3fed	1.40504e-05	0.000388718	-0.949962	Down in Gcn5	-2.51947	Down in Ada2a	-4.95787	NS/Not detected	.
FBgn0051324	FBgn0051324	CG31324	CG31324	-	Down in nat3fed	0.000670857	0.010074	-0.948118	NS	-0.733796	Down in Ada2a	-3.43002	Up in Kdm4	1.38391
FBgn0000422	FBgn0000422	CG10697	Ddc	Dopa decarboxylase	Down in nat3fed	0.00013708	0.00273649	-0.946916	Down in Gcn5	-2.989	Down in Ada2a	-3.97819	Up in Kdm4	1.78669
FBgn0033638	FBgn0033638	CG9005	CG9005	-	Down in nat3fed	5.55348e-07	2.35732e-05	-0.943803	Down in Gcn5	-1.97083	Down in Ada2a	-3.15933	NS/Not detected	.
FBgn0038260	FBgn0038260	CG14855	CG14855	-	Down in nat3fed	2.61397e-06	9.06639e-05	-0.941728	Down in Gcn5	-2.96132	NS	0.708444	Down in Kdm4	-1.66601
FBgn0263773	FBgn0263773	CG43690	fok	fledgling of Klp38B	Down in nat3fed	4.05545e-06	0.000132455	-0.939697	NS	-0.857275	Down in Ada2a	-3.3608	NS/Not detected	.
FBgn0259227	FBgn0259227	CG42327	CG42327	-	Down in nat3fed	0.000775074	0.0114059	-0.939283	NS	-1.0721	NS	-1.21167	NS/Not detected	.
FBgn0267624	FBgn0267624	CR45962	CR45962	-	NS	0.00988561	0.0878571	-0.935703	Not detected	.	Not detected	.	NS/Not detected	.
FBgn0029848	FBgn0029848	CG3599	Btd	Biotinidase	Down in nat3fed	5.27906e-11	5.85577e-09	-0.934241	Not detected	.	Not detected	.	Down in Kdm4	-3.30483
FBgn0005612	FBgn0005612	CG3090	Sox14	Sox box protein 14	Down in nat3fed	1.63321e-06	6.07699e-05	-0.932217	Down in Gcn5	-1.93218	Down in Ada2a	-4.01307	NS/Not detected	.
FBgn0034876	FBgn0034876	CG3957	wmd	wing morphogenesis defect	Down in nat3fed	4.27465e-05	0.00101538	-0.924944	NS	-1.07941	Down in Ada2a	-2.63182	NS/Not detected	.
FBgn0053208	FBgn0053208	CG33208	Mical	Molecule interacting with CasL	Down in nat3fed	0.00022833	0.00420141	-0.923843	Down in Gcn5	-1.78407	Down in Ada2a	-3.44095	NS/Not detected	.
FBgn0010497	FBgn0010497	CG5304	dmGlut	Dietary and metabolic glutamate transporter	NS	0.00888669	0.080937	-0.922539	NS	-1.55962	NS	-0.146398	Down in Kdm4	-1.00702
FBgn0038286	FBgn0038286	CG6966	CG6966	-	Down in nat3fed	0.000574034	0.00883441	-0.921523	NS	-0.538853	Down in Ada2a	-3.59762	NS/Not detected	.
FBgn0266212	FBgn0266212	CR44907	CR44907	-	Down in nat3fed	5.39092e-05	0.00123802	-0.920412	Not detected	.	Not detected	.	NS/Not detected	.
FBgn0038820	FBgn0038820	CG4000	CG4000	-	Down in nat3fed	7.35634e-07	2.99293e-05	-0.917238	Down in Gcn5	-2.47226	NS	-0.131834	NS/Not detected	.
FBgn0034796	FBgn0034796	CG3700	CG3700	-	Down in nat3fed	0.000102375	0.00212672	-0.91662	NS	-0.55496	Down in Ada2a	-2.32538	Down in Kdm4	-3.19787
FBgn0267635	FBgn0267635	CR45973	CR45973	-	NS	0.0110209	0.0959169	-0.91573	Not detected	.	Not detected	.	NS/Not detected	.
FBgn0033798	FBgn0033798	CG15870	CG15870	-	Down in nat3fed	1.4416e-05	0.000397895	-0.915372	NS	-1.46207	NS	-0.395954	NS/Not detected	.
FBgn0034784	FBgn0034784	CG9826	CG9826	-	Down in nat3fed	0.00230363	0.0273874	-0.910987	Down in Gcn5	-2.50017	NS	-1.18032	Down in Kdm4	-3.94662
FBgn0050088	FBgn0050088	CG30088	CG30088	-	NS	0.012529	0.106519	-0.910741	NS	-1.2459	Down in Ada2a	-2.96182	NS/Not detected	.
FBgn0001255	FBgn0001255	CG2723	ImpE3	Ecdysone-inducible gene E3	Down in nat3fed	0.000143376	0.00284765	-0.910074	Down in Gcn5	-3.1734	Down in Ada2a	-5.33374	Down in Kdm4	-3.02835
FBgn0029863	FBgn0029863	CG3823	CG3823	-	Down in nat3fed	1.67205e-05	0.000448856	-0.90664	Down in Gcn5	-2.15861	Down in Ada2a	-2.65969	NS/Not detected	.
FBgn0027608	FBgn0027608	CG2082	CG2082	-	Down in nat3fed	4.04379e-05	0.000968369	-0.904237	Not detected	.	Not detected	.	Up in Kdm4	1.88444
FBgn0000008	FBgn0000008	CG6741	a	arc	Down in nat3fed	6.80882e-05	0.00152202	-0.902579	Down in Gcn5	-2.36783	Down in Ada2a	-3.59246	NS/Not detected	.
FBgn0053013	FBgn0053013	CR33013	CR33013	-	Down in nat3fed	2.34652e-05	0.000606383	-0.90165	NS	-0.860599	NS	0.411961	NS/Not detected	.
FBgn0034394	FBgn0034394	CG15096	CG15096	-	NS	0.0062691	0.0615293	-0.901322	NS	-0.886548	NS	-0.6186	Down in Kdm4	-1.19353
FBgn0035173	FBgn0035173	CG13907	CG13907	-	Down in nat3fed	0.000175597	0.00336814	-0.900042	NS	-1.02638	Down in Ada2a	-3.00632	Down in Kdm4	-1.0198
FBgn0032350	FBgn0032350	CG6287	CG6287	-	Down in nat3fed	4.97194e-05	0.00115534	-0.896271	Down in Gcn5	-1.98277	Down in Ada2a	-2.85174	Down in Kdm4	-3.2201
FBgn0050458	FBgn0050458	CG30458	CG30458	-	Down in nat3fed	0.000617584	0.00939399	-0.895241	NS	-0.465698	NS	1.09363	Up in Kdm4	1.15586
FBgn0002778	FBgn0002778	CG3297	mnd	minidiscs	Down in nat3fed	1.25854e-05	0.000358302	-0.885567	NS	-1.49924	Down in Ada2a	-1.78826	NS/Not detected	.
FBgn0053499	FBgn0053499	CG33499	Sdic4	Sperm-specific dynein intermediate chain 4	NS	0.0613794	0.330448	-0.883802	Not detected	.	Not detected	.	NS/Not detected	.
FBgn0261799	FBgn0261799	CG32159	dsx-c73A	doublesex cognate 73A	Down in nat3fed	0.000306421	0.00533763	-0.88278	Not detected	.	Not detected	.	Down in Kdm4	-3.37428
FBgn0037067	FBgn0037067	CG11310	Cpr78Ca	Cuticular protein 78Ca	Down in nat3fed	1.16511e-05	0.000334947	-0.882228	Down in Gcn5	-1.64236	NS	0.829001	NS/Not detected	.
FBgn0034999	FBgn0034999	CG3394	CG3394	-	Down in nat3fed	1.76976e-07	8.52823e-06	-0.880811	Down in Gcn5	-2.78705	Down in Ada2a	-2.95083	Down in Kdm4	-1.7987
FBgn0036620	FBgn0036620	CG4842	CG4842	-	Down in nat3fed	0.00139718	0.0182129	-0.880454	NS	-0.151728	NS	0.696571	NS/Not detected	.
FBgn0265703	FBgn0265703	CR44510	CR44510	-	NS	0.0134474	0.112537	-0.877191	Not detected	.	Not detected	.	NS/Not detected	.
FBgn0034075	FBgn0034075	CG8421	Asph	Aspartyl beta-hydroxylase	Down in nat3fed	0.00018679	0.00354238	-0.871276	Down in Gcn5	-2.23809	Down in Ada2a	-1.95993	NS/Not detected	.
FBgn0039632	FBgn0288875	CG1401	Cul5	Cullin 5	Down in nat3fed	3.98994e-07	1.75707e-05	-0.870465	Down in Gcn5	-2.17349	Down in Ada2a	-2.88421	NS/Not detected	.
FBgn0035781	FBgn0035781	CG8560	CG8560	-	Down in nat3fed	9.02001e-05	0.00192481	-0.869544	Down in Gcn5	-1.7167	NS	0.777091	Down in Kdm4	-2.09384
FBgn0039759	FBgn0039759	CG9733	CG9733	-	NS	0.0775045	0.386447	-0.86743	NS	-0.916192	NS	-0.2481	Up in Kdm4	3.39511
FBgn0000097	FBgn0000097	CG3166	aop	anterior open	Down in nat3fed	0.000156765	0.00307719	-0.867202	NS	-0.638089	Down in Ada2a	-3.33079	NS/Not detected	.
FBgn0037960	FBgn0037960	CG6965	mthl5	methuselah-like 5	Down in nat3fed	0.000222157	0.00409424	-0.86697	NS	-0.87837	Down in Ada2a	-3.17027	Up in Kdm4	1.45897
FBgn0032955	FBgn0032955	CG2201	CG2201	-	Down in nat3fed	1.78575e-05	0.000475041	-0.864205	Down in Gcn5	-1.81938	Down in Ada2a	-2.84727	NS/Not detected	.
FBgn0040397	FBgn0040397	CG3655	CG3655	-	Down in nat3fed	0.000418472	0.00687205	-0.862249	Not detected	.	Not detected	.	NS/Not detected	.
FBgn0035551	FBgn0035551	CG7465	CG7465	-	NS	0.0320096	0.213724	-0.859581	NS	1.5688	Up in Ada2a	4.88306	NS/Not detected	.
FBgn0085353	FBgn0085353	CG34324	CG34324	-	NS	0.109563	0.471538	-0.847415	Not detected	.	Not detected	.	NS/Not detected	.
FBgn0011589	FBgn0011589	CG5076	Elk	Eag-like K[+] channel	Down in nat3fed	0.000126927	0.00257313	-0.846618	Not detected	.	Not detected	.	NS/Not detected	.
FBgn0039467	FBgn0039467	CG14253	CG14253	-	Down in nat3fed	0.00147987	0.0190584	-0.844954	Not detected	.	Not detected	.	Up in Kdm4	1.47625
FBgn0035875	FBgn0035875	CG7076	Cpr66Cb	Cuticular protein 66Cb	NS	0.00630459	0.061826	-0.842379	NS	-0.976141	NS	-1.21084	Down in Kdm4	-2.83431
FBgn0039851	FBgn0039851	CG12063	mey	morpheyus	Down in nat3fed	0.000596212	0.00911608	-0.842172	Down in Gcn5	-1.95855	Down in Ada2a	-5.71845	Down in Kdm4	-3.25093
FBgn0034396	FBgn0034396	CG15097	CG15097	-	Down in nat3fed	0.000123629	0.00251928	-0.839504	Down in Gcn5	-1.94144	Down in Ada2a	-2.09963	NS/Not detected	.
FBgn0036659	FBgn0036659	CG9701	CG9701	-	NS	0.0335689	0.221619	-0.83723	NS	0.181754	NS	-1.30924	NS/Not detected	.
FBgn0039473	FBgn0039473	CG17191	CG17191	-	NS	0.0278424	0.192119	-0.836823	NS	-0.466123	Up in Ada2a	4.02638	NS/Not detected	.
FBgn0032864	FBgn0032864	CG2493	CG2493	-	Down in nat3fed	0.000235308	0.0042829	-0.835083	NS	-0.81988	Down in Ada2a	-1.60835	NS/Not detected	.
FBgn0038676	FBgn0038676	CG6026	CG6026	-	NS	0.0203475	0.153757	-0.83228	NS	-0.174993	NS	0.0637904	Down in Kdm4	-3.53694
FBgn0033639	FBgn0033639	CG9003	CG9003	-	Down in nat3fed	3.90286e-06	0.000129267	-0.829451	Down in Gcn5	-1.66065	Down in Ada2a	-4.07177	NS/Not detected	.
FBgn0259998	FBgn0259998	CG17571	CG17571	-	NS	0.0247495	0.176795	-0.828267	Not detected	.	Not detected	.	Down in Kdm4	-1.65354
FBgn0035790	FBgn0035790	CG8540	Cyp316a1	Cyp316a1	NS	0.0939785	0.433503	-0.825015	NS	-0.0770334	NS	0.542693	NS/Not detected	.
FBgn0039480	FBgn0039480	CG6131	Cpr97Ea	Cuticular protein 97Ea	Down in nat3fed	0.00420483	0.0449867	-0.824368	NS	-0.83123	NS	-0.466088	NS/Not detected	.
FBgn0030886	FBgn0030886	CG12672	CG12672	-	NS	0.0145261	0.119774	-0.823686	Not detected	.	Not detected	.	NS/Not detected	.
FBgn0037409	FBgn0037409	CG15589	Osi24	Osiris 24	Down in nat3fed	0.00234993	0.0278814	-0.818169	Not detected	.	Not detected	.	Down in Kdm4	-2.645
FBgn0034706	FBgn0034706	CG11275	CG11275	-	Down in nat3fed	5.42148e-05	0.00124261	-0.814201	NS	-1.33846	Down in Ada2a	-2.89693	NS/Not detected	.
FBgn0004885	FBgn0004885	CG6863	tok	tolkin	Down in nat3fed	0.000204124	0.00381573	-0.812005	NS	-1.20173	Down in Ada2a	-3.72508	NS/Not detected	.
FBgn0263617	FBgn0263617	CR43626	CR43626	-	Down in nat3fed	2.81324e-06	9.64376e-05	-0.809444	Not detected	.	Not detected	.	NS/Not detected	.
FBgn0029830	FBgn0029830	CG14447	Grip	Glutamate receptor binding protein	Down in nat3fed	0.000551461	0.0085542	-0.808477	NS	-1.32417	Down in Ada2a	-2.62009	Up in Kdm4	1.24321
FBgn0265540	FBgn0265540	CR44390	CR44390	-	Down in nat3fed	0.000618679	0.00939849	-0.808039	Not detected	.	Not detected	.	NS/Not detected	.
FBgn0053970	FBgn0053970	CG33970	CG33970	-	Down in nat3fed	0.000877363	0.0125499	-0.807874	Down in Gcn5	-1.74709	NS	-0.533293	NS/Not detected	.
FBgn0033592	FBgn0033592	CG13215	CG13215	-	NS	0.0111404	0.0968137	-0.805234	Down in Gcn5	-2.61644	Down in Ada2a	-4.42561	Up in Kdm4	4.32438
FBgn0035430	FBgn0035430	CG12009	CG12009	-	Down in nat3fed	0.000478159	0.00763885	-0.800234	NS	-1.23046	Down in Ada2a	-2.67717	Down in Kdm4	-5.71673
FBgn0023495	FBgn0023495	CG8823	Lip3	Lip3	NS	0.0132596	0.111521	-0.798333	NS	0.292098	Up in Ada2a	3.26465	NS/Not detected	.
FBgn0045064	FBgn0045064	CG13969	bwa	brain washing	Down in nat3fed	3.94782e-06	0.000130044	-0.796656	Down in Gcn5	-1.94927	Down in Ada2a	-3.90651	Up in Kdm4	1.04566
FBgn0261445	FBgn0261445	CG10072	sgl	sugarless	Down in nat3fed	0.00106374	0.0147147	-0.792503	NS	-0.42856	Down in Ada2a	-1.89628	NS/Not detected	.
FBgn0034670	FBgn0034670	CG13488	CG13488	-	Down in nat3fed	4.51716e-07	1.93842e-05	-0.791178	Not detected	.	Not detected	.	NS/Not detected	.
FBgn0039704	FBgn0039704	CG7802	neo	neyo	Down in nat3fed	5.01504e-06	0.000160616	-0.789927	Down in Gcn5	-2.4908	Down in Ada2a	-5.2271	Down in Kdm4	-4.72104
FBgn0037721	FBgn0037721	CG9427	CG9427	-	Down in nat3fed	0.000662815	0.00997872	-0.784892	NS	-1.2533	Down in Ada2a	-1.91425	NS/Not detected	.
FBgn0031747	FBgn0031747	CG9021	CG9021	-	Down in nat3fed	2.81505e-05	0.00070424	-0.784855	Down in Gcn5	-1.61415	Down in Ada2a	-6.34995	NS/Not detected	.
FBgn0085693	FBgn0085693	CG41562	CG41562	-	NS	0.290308	0.731011	-0.784001	Not detected	.	Not detected	.	NS/Not detected	.
FBgn0062412	FBgn0062412	CG7459	Ctr1B	Copper transporter 1B	NS	0.019145	0.147141	-0.78231	Not detected	.	Not detected	.	NS/Not detected	.
FBgn0025682	FBgn0025682	CG9148	scf	supercoiling factor	Down in nat3fed	1.76222e-05	0.000469845	-0.781228	NS	-0.836751	NS	-1.0171	Down in Kdm4	-1.84632
FBgn0039184	FBgn0039184	CG6432	CG6432	-	Down in nat3fed	0.00154577	0.0197556	-0.778641	Not detected	.	Not detected	.	NS/Not detected	.
FBgn0267336	FBgn0267336	CG34360	Glut4EF	-	Down in nat3fed	2.48507e-06	8.67046e-05	-0.778476	NS	-1.14626	Down in Ada2a	-1.77653	Up in Kdm4	3.75747
FBgn0038460	FBgn0038460	CG18622	CG18622	-	Down in nat3fed	0.000345485	0.00588727	-0.778469	NS	-1.08302	Down in Ada2a	-2.21709	NS/Not detected	.
FBgn0033725	FBgn0033725	CG8502	Cpr49Ac	Cuticular protein 49Ac	Down in nat3fed	0.00153408	0.0196704	-0.777856	NS	-0.548791	Down in Ada2a	-3.94338	NS/Not detected	.
FBgn0038845	FBgn0038845	CG10827	CG10827	-	Down in nat3fed	0.000869933	0.0124892	-0.777848	NS	0.223945	Up in Ada2a	3.90372	NS/Not detected	.
FBgn0001229	FBgn0001229	CG4190	Hsp67Bc	Heat shock gene 67Bc	Down in nat3fed	0.000419675	0.00687927	-0.776183	Down in Gcn5	-2.35248	Down in Ada2a	-5.66045	NS/Not detected	.
FBgn0265313	FBgn0265313	CG44286	CG44286	-	NS	0.0264106	0.185616	-0.775543	Not detected	.	Not detected	.	NS/Not detected	.
FBgn0030778	FBgn0030778	CG4678	CG4678	-	Down in nat3fed	0.000275781	0.00488348	-0.774693	Not detected	.	Not detected	.	Down in Kdm4	-1.06229
FBgn0028533	FBgn0028533	CG7953	CG7953	-	Down in nat3fed	5.82301e-05	0.00131667	-0.774116	Not detected	.	Not detected	.	Down in Kdm4	-3.43811
FBgn0036240	FBgn0036240	CG6928	CG6928	-	Down in nat3fed	4.62135e-07	1.97592e-05	-0.771641	NS	-1.52337	Down in Ada2a	-2.21091	Up in Kdm4	2.10165
FBgn0036321	FBgn0036321	CG14120	CG14120	-	NS	0.00666204	0.0646839	-0.770292	NS	-0.487294	Up in Ada2a	4.27815	NS/Not detected	.
FBgn0001226	FBgn0001226	CG4466	Hsp27	Heat shock protein 27	Down in nat3fed	0.000119626	0.00245045	-0.769564	NS	-1.39716	Down in Ada2a	-4.84287	Down in Kdm4	-1.13402
FBgn0033667	FBgn0033667	CG13183	CG13183	-	Down in nat3fed	0.000281587	0.00495643	-0.769115	NS	-0.791356	NS	-0.130687	NS/Not detected	.
FBgn0001230	FBgn0001230	CG5436	Hsp68	Heat shock protein 68	NS	0.02543	0.179691	-0.768509	NS	-0.795696	NS	-0.89317	Down in Kdm4	-2.94994
FBgn0035281	FBgn0035281	CG1919	Cpr62Bc	Cuticular protein 62Bc	Down in nat3fed	0.00205253	0.0249315	-0.768403	NS	-0.611177	Up in Ada2a	5.66737	Up in Kdm4	1.78722
FBgn0035056	FBgn0035056	CG9196	spz6	spatzle 6	Down in nat3fed	0.000215735	0.00399467	-0.762328	Down in Gcn5	-2.28509	Down in Ada2a	-1.83587	Down in Kdm4	-3.82276
FBgn0027790	FBgn0027790	CG12023	GV1	GV1	Down in nat3fed	0.000183257	0.00348662	-0.761327	NS	-1.48183	Down in Ada2a	-2.89503	Up in Kdm4	1.93301
FBgn0001254	FBgn0001254	CG1934	ImpE2	Ecdysone-inducible gene E2	Down in nat3fed	0.00069021	0.0103247	-0.760077	Down in Gcn5	-4.29892	Down in Ada2a	-7.86675	Down in Kdm4	-1.76379
FBgn0262005	FBgn0262005	CG42823	CG42823	-	NS	0.0228714	0.167213	-0.757854	Not detected	.	Not detected	.	NS/Not detected	.
FBgn0045759	FBgn0045759	CG18647	bin	biniou	Down in nat3fed	0.00183621	0.0227026	-0.755791	NS	-0.248085	NS	0.0941828	NS/Not detected	.
FBgn0036364	FBgn0036364	CG14109	CG14109	-	Down in nat3fed	9.98544e-06	0.00029574	-0.755733	Down in Gcn5	-1.66108	Down in Ada2a	-2.52535	Up in Kdm4	1.98742
FBgn0039472	FBgn0039472	CG17192	CG17192	-	NS	0.0949768	0.435036	-0.755656	NS	-0.364179	NS	0.840085	NS/Not detected	.
FBgn0038404	FBgn0038404	CG8925	CG8925	-	Down in nat3fed	7.37062e-06	0.000225101	-0.754685	Down in Gcn5	-1.78996	NS	-1.01204	Down in Kdm4	-1.31961
FBgn0015011	FBgn0015011	CG8956	Ahcy89E	Adenosylhomocysteinase 89E	Down in nat3fed	4.02723e-07	1.7603e-05	-0.753873	Not detected	.	Not detected	.	NS/Not detected	.
FBgn0264867	FBgn0264867	CR44058	CR44058	-	NS	0.0288638	0.197429	-0.753028	Not detected	.	Not detected	.	NS/Not detected	.
FBgn0262993	FBgn0262993	CR43301	CR43301	-	Down in nat3fed	0.00178619	0.0221775	-0.750076	Not detected	.	Not detected	.	NS/Not detected	.
FBgn0053281	FBgn0053281	CG33281	CG33281	-	NS	0.0720239	0.367719	-0.749944	Up in Gcn5	2.64836	Up in Ada2a	4.74314	NS/Not detected	.
FBgn0038784	FBgn0038784	CG4362	CG4362	-	Down in nat3fed	0.000651213	0.00984186	-0.747661	Down in Gcn5	-2.44394	Up in Ada2a	3.71249	Down in Kdm4	-6.34295
FBgn0085480	FBgn0085480	CG34451	CG34451	-	Down in nat3fed	2.35825e-05	0.000606746	-0.74696	Not detected	.	Not detected	.	NS/Not detected	.
FBgn0038291	FBgn0038291	CG3984	CG3984	-	NS	0.0341506	0.224326	-0.745741	NS	1.79839	Up in Ada2a	3.14551	Down in Kdm4	-2.78509
FBgn0035767	FBgn0035767	CG8596	CG8596	-	Down in nat3fed	1.33527e-05	0.000374895	-0.745423	Down in Gcn5	-1.96329	Down in Ada2a	-2.32288	NS/Not detected	.
FBgn0267159	FBgn0267159	CR45599	CR45599	-	NS	0.0176618	0.138902	-0.743599	Not detected	.	Not detected	.	NS/Not detected	.
FBgn0035452	FBgn0035452	CG10359	CG10359	-	Down in nat3fed	4.25243e-05	0.00101215	-0.742681	Down in Gcn5	-1.92759	NS	-1.29677	NS/Not detected	.
FBgn0035199	FBgn0035199	CG9134	CG9134	-	NS	0.00490784	0.0511128	-0.742401	NS	-1.31581	NS	-0.350073	NS/Not detected	.
FBgn0052447	FBgn0052447	CG32447	CG32447	-	Down in nat3fed	2.65863e-06	9.19418e-05	-0.742326	Down in Gcn5	-2.62475	Down in Ada2a	-4.21265	Down in Kdm4	-1.84541
FBgn0038083	FBgn0038083	CG5999	CG5999	-	Down in nat3fed	0.00130042	0.0172189	-0.741582	NS	-0.929152	NS	0.904109	Down in Kdm4	-1.3778
FBgn0259168	FBgn0259168	CG42273	mnb	minibrain	Down in nat3fed	1.64407e-05	0.000442356	-0.741394	Down in Gcn5	-1.83571	Down in Ada2a	-3.82258	NS/Not detected	.
FBgn0000567	FBgn0000567	CG32180	Eip74EF	Ecdysone-induced protein 74EF	Down in nat3fed	0.000132349	0.0026601	-0.740723	NS	-0.505053	Down in Ada2a	-2.45033	NS/Not detected	.
FBgn0016031	FBgn0016031	CG10645	lama	lamina ancestor	Down in nat3fed	0.00342122	0.0378049	-0.738664	NS	-1.14017	NS	-0.666463	NS/Not detected	.
FBgn0037217	FBgn0037217	CG14636	CG14636	-	Down in nat3fed	0.00134961	0.0177304	-0.737385	Not detected	.	Not detected	.	NS/Not detected	.
FBgn0024366	FBgn0024366	CG11409	CG11409	-	Down in nat3fed	0.00178578	0.0221775	-0.733594	Not detected	.	Not detected	.	Down in Kdm4	-2.25724
FBgn0085440	FBgn0085440	CG34411	CG34411	-	NS	0.0226734	0.166413	-0.732401	NS	-0.078881	NS	0.407031	NS/Not detected	.
FBgn0250869	FBgn0250869	CG42240	CG42240	-	Down in nat3fed	0.000979608	0.0137943	-0.731147	Not detected	.	Not detected	.	Up in Kdm4	2.54114
FBgn0027589	FBgn0027589	CG1688	CG1688	-	Down in nat3fed	0.00254366	0.0299084	-0.730243	Not detected	.	Not detected	.	NS/Not detected	.
FBgn0020762	FBgn0020762	CG2969	Atet	ABC transporter expressed in trachea	Down in nat3fed	7.8407e-06	0.000238219	-0.726237	NS	-1.17352	Down in Ada2a	-2.4603	Up in Kdm4	1.11718
FBgn0023214	FBgn0023214	CG15085	edl	ETS-domain lacking	Down in nat3fed	0.00108448	0.0149488	-0.724022	NS	-0.864323	Down in Ada2a	-2.49793	NS/Not detected	.
FBgn0037126	FBgn0037126	CG14567	CG14567	-	Down in nat3fed	1.28953e-05	0.000365355	-0.720883	NS	0.0202766	NS	-0.4451	NS/Not detected	.
FBgn0038959	FBgn0038959	CG13856	CG13856	-	NS	0.0307195	0.207348	-0.719093	Down in Gcn5	-2.46572	NS	-1.1595	Down in Kdm4	-1.39265
FBgn0002565	FBgn0002565	CG6806	Lsp2	Larval serum protein 2	NS	0.00606994	0.0600256	-0.717411	NS	0.892023	NS	-0.775489	Down in Kdm4	-4.8769
FBgn0035772	FBgn0035772	CG8582	Sh3beta	Sh3beta	Down in nat3fed	0.000543625	0.00844378	-0.716931	NS	-0.716316	Down in Ada2a	-2.32544	NS/Not detected	.
FBgn0265266	FBgn0265266	CG13639	CG13639	-	NS	0.0189569	0.146545	-0.714225	Not detected	.	Not detected	.	Up in Kdm4	2.75071
FBgn0267119	FBgn0267119	CR45559	CR45559	-	NS	0.0151028	0.123165	-0.712831	Not detected	.	Not detected	.	NS/Not detected	.
FBgn0002577	FBgn0002577	CG9369	m	miniature	NS	0.0709369	0.363908	-0.712297	NS	-0.628152	Down in Ada2a	-2.64007	Down in Kdm4	-2.91748
FBgn0038071	FBgn0038071	CG6234	Dtg	Dpp target gene	Down in nat3fed	0.000254251	0.00455379	-0.711907	Down in Gcn5	-2.21008	Down in Ada2a	-5.14945	NS/Not detected	.
FBgn0001233	FBgn0001233	CG1242	Hsp83	Heat shock protein 83	Down in nat3fed	0.000814203	0.0118885	-0.711399	NS	0.0771229	NS	-0.723963	NS/Not detected	.
FBgn0029835	FBgn0029835	CG5921	CG5921	-	Down in nat3fed	0.000161698	0.00315297	-0.710991	NS	-1.06886	NS	-0.964548	Down in Kdm4	-1.01647
FBgn0265998	FBgn0265998	CG42320	Doa	Darkener of apricot	Down in nat3fed	0.00223631	0.0267516	-0.706511	Down in Gcn5	-1.63696	Down in Ada2a	-2.84206	NS/Not detected	.
FBgn0010358	FBgn0010358	CG12351	deltaTry	deltaTrypsin	Down in nat3fed	2.13481e-05	0.000555334	-0.701963	Not detected	.	Not detected	.	NS/Not detected	.
FBgn0264002	FBgn0264002	CG43745	MsR2	Myosuppressin receptor 2	NS	0.0211418	0.158036	-0.701829	Not detected	.	Not detected	.	NS/Not detected	.
FBgn0266405	FBgn0266405	CR45045	CR45045	-	NS	0.0295299	0.200585	-0.699933	Not detected	.	Not detected	.	NS/Not detected	.
FBgn0039593	FBgn0039593	CG9989	Sid	Stress induced DNase	Down in nat3fed	2.06109e-06	7.34374e-05	-0.699921	NS	-1.22335	Down in Ada2a	-6.06724	Up in Kdm4	3.03112
FBgn0035692	FBgn0035692	CG13298	CG13298	-	Down in nat3fed	0.000193484	0.00365165	-0.698042	NS	-1.12333	Down in Ada2a	-2.38259	NS/Not detected	.
FBgn0027788	FBgn0027788	CG11194	Hey	Hairy/E(spl)-related with YRPW motif	NS	0.0241077	0.173688	-0.696378	Not detected	.	Not detected	.	NS/Not detected	.
FBgn0031267	FBgn0031267	CG13688	Ipk2	Ipk2	Down in nat3fed	0.000375018	0.00626344	-0.695861	Not detected	.	Not detected	.	NS/Not detected	.
FBgn0260440	FBgn0260440	CG31020	spdo	sanpodo	Down in nat3fed	0.000163456	0.00318198	-0.69581	NS	-0.70437	NS	-0.457857	NS/Not detected	.
FBgn0003204	FBgn0003204	CG1799	ras	raspberry	Down in nat3fed	1.11067e-05	0.000321658	-0.6937	NS	-1.46697	Down in Ada2a	-2.38678	Down in Kdm4	-1.10753
FBgn0267587	FBgn0267587	CR45925	CR45925	-	NS	0.00744334	0.0710948	-0.693511	Not detected	.	Not detected	.	NS/Not detected	.
FBgn0033760	FBgn0033760	CG8785	CG8785	-	NS	0.0479561	0.28345	-0.692902	NS	0.0890395	Down in Ada2a	-1.76368	NS/Not detected	.
FBgn0037788	FBgn0037788	CG3940	CG3940	-	Down in nat3fed	2.83513e-06	9.69053e-05	-0.692546	Not detected	.	Not detected	.	Down in Kdm4	-1.8485
FBgn0017424	FBgn0017424	CR11538	CR11538	-	NS	0.0376037	0.23999	-0.692323	NS	0.892023	NS	-0.775489	NS/Not detected	.
FBgn0038194	FBgn0038194	CG3050	Cyp6d5	Cyp6d5	Down in nat3fed	0.00076389	0.0112837	-0.69191	Down in Gcn5	-1.95939	NS	-1.28069	Down in Kdm4	-1.84954
FBgn0031865	FBgn0031865	CG10806	Nha1	Na[+]/H[+] hydrogen antiporter 1	Down in nat3fed	0.000242371	0.00438431	-0.69132	Down in Gcn5	-1.88708	NS	-0.479154	Down in Kdm4	-1.44794
FBgn0039620	FBgn0039620	CG1443	wat	waterproof	Down in nat3fed	8.98043e-06	0.000267911	-0.680095	Down in Gcn5	-2.88575	Down in Ada2a	-1.85096	Down in Kdm4	-1.06286
FBgn0037448	FBgn0037448	CG15186	CG15186	-	Down in nat3fed	1.0124e-05	0.00029909	-0.678925	Down in Gcn5	-1.92779	Down in Ada2a	-3.72698	NS/Not detected	.
FBgn0264748	FBgn0264748	CG44006	CG44006	-	NS	0.0117232	0.10127	-0.676296	Not detected	.	Not detected	.	NS/Not detected	.
FBgn0010470	FBgn0010470	CG9847	Fkbp14	FK506-binding protein 14 ortholog	Down in nat3fed	2.11842e-05	0.000553945	-0.676142	NS	-0.489804	NS	-1.4364	Down in Kdm4	-1.11309
FBgn0037623	FBgn0037623	CG9801	CG9801	-	Down in nat3fed	0.000523847	0.00821253	-0.674774	Down in Gcn5	-1.87582	Down in Ada2a	-5.34102	NS/Not detected	.
FBgn0053096	FBgn0053096	CG33096	CG33096	-	Down in nat3fed	0.00282701	0.0325553	-0.673398	NS	-1.32197	Down in Ada2a	-1.73884	NS/Not detected	.
FBgn0010591	FBgn0010591	CG8946	Sply	Sphingosine-1-phosphate lyase	Down in nat3fed	0.00026405	0.00470409	-0.672904	Down in Gcn5	-1.81446	NS	-1.56663	NS/Not detected	.
FBgn0038897	FBgn0038897	CG5849	CG5849	-	Down in nat3fed	8.06972e-05	0.00176364	-0.670718	Not detected	.	Not detected	.	Down in Kdm4	-1.12589
FBgn0035091	FBgn0035091	CG3829	CG3829	-	Down in nat3fed	1.31338e-05	0.000371219	-0.668776	NS	-1.22969	Down in Ada2a	-2.62526	NS/Not detected	.
FBgn0036851	FBgn0036851	CG14082	CG14082	-	NS	0.0570608	0.315453	-0.667923	NS	-0.105575	NS	0.569226	NS/Not detected	.
FBgn0026319	FBgn0026319	CG3048	Traf4	TNF-receptor-associated factor 4	Down in nat3fed	0.000420526	0.00687927	-0.667188	NS	-0.358014	Down in Ada2a	-2.06423	Up in Kdm4	1.10935
FBgn0052279	FBgn0052279	CG32279	Drsl2	Drosomycin-like 2	NS	0.141078	0.541383	-0.666429	NS	-1.26073	Down in Ada2a	-7.01006	NS/Not detected	.
FBgn0267486	FBgn0267486	CG7180	Ptp36E	Protein tyrosine phosphatase 36E	NS	0.0105217	0.0926006	-0.665957	NS	-0.483699	Down in Ada2a	-2.18066	Up in Kdm4	2.42743
FBgn0052354	FBgn0052354	CG32354	CG32354	-	Down in nat3fed	8.12256e-05	0.00177189	-0.664422	NS	-0.240822	Down in Ada2a	-1.77795	Down in Kdm4	-3.85093
FBgn0003719	FBgn0003719	CG6868	tld	tolloid	Down in nat3fed	5.0943e-06	0.000161889	-0.664389	Not detected	.	Not detected	.	NS/Not detected	.
FBgn0046253	FBgn0046253	CG3502	CG3502	-	NS	0.0319441	0.21353	-0.658446	Down in Gcn5	-4.63863	Down in Ada2a	-3.73304	Down in Kdm4	-3.05372
FBgn0085410	FBgn0085410	CG34381	TrissinR	Trissin receptor	NS	0.0118724	0.101821	-0.658268	NS	-0.130265	NS	0.566263	NS/Not detected	.
FBgn0000568	FBgn0000568	CG8127	Eip75B	Ecdysone-induced protein 75B	Down in nat3fed	0.000105004	0.00217366	-0.655508	NS	-0.840347	Down in Ada2a	-2.58529	Up in Kdm4	2.18084
FBgn0004003	FBgn0004003	CG7225	wbl	windbeutel	Down in nat3fed	2.16188e-06	7.63345e-05	-0.655088	Down in Gcn5	-2.25231	Down in Ada2a	-3.22283	Down in Kdm4	-3.50201
FBgn0038173	FBgn0038173	CG9345	Adgf-C	Adenosine deaminase-related growth factor C	NS	0.0130033	0.109758	-0.655082	Not detected	.	Not detected	.	NS/Not detected	.
FBgn0053514	FBgn0053514	CG33514	CG33514	-	Down in nat3fed	0.000200914	0.00377976	-0.654444	Down in Gcn5	-1.85847	NS	0.44429	NS/Not detected	.
FBgn0051126	FBgn0051126	CG31126	CG31126	-	Down in nat3fed	0.00144747	0.0187437	-0.653242	NS	-0.752526	NS	0.491394	Down in Kdm4	-1.21802
FBgn0026619	FBgn0026619	CG8766	Taz	Tafazzin	Down in nat3fed	6.3463e-06	0.000195853	-0.653015	Down in Gcn5	-1.79329	Down in Ada2a	-2.59828	NS/Not detected	.
FBgn0051741	FBgn0051741	CG31741	CG31741	-	Down in nat3fed	0.00427209	0.0456233	-0.652655	NS	-0.818214	NS	0.79132	NS/Not detected	.
FBgn0001259	FBgn0001259	CG16993	in	inturned	NS	0.0108325	0.0948994	-0.652264	NS	-0.781079	Down in Ada2a	-2.11065	NS/Not detected	.
FBgn0034943	FBgn0034943	CG3006	Fmo-1	Flavin-containing monooxygenase 1	Down in nat3fed	0.000176344	0.00337695	-0.65199	Not detected	.	Not detected	.	Down in Kdm4	-1.92535
FBgn0032449	FBgn0032449	CG17036	CG17036	-	NS	0.00518678	0.0533562	-0.651212	Not detected	.	Not detected	.	Down in Kdm4	-4.58106
FBgn0034885	FBgn0034885	CG4019	CG4019	-	Down in nat3fed	0.000161388	0.00315216	-0.650934	Not detected	.	Not detected	.	Down in Kdm4	-2.34915
FBgn0031913	FBgn0031913	CG5958	CG5958	-	Down in nat3fed	0.00019049	0.00360093	-0.650537	Not detected	.	Not detected	.	Down in Kdm4	-1.79875
FBgn0085380	FBgn0085380	CG34351	CG34351	-	Down in nat3fed	0.00262891	0.0306655	-0.6486	Not detected	.	Not detected	.	NS/Not detected	.
FBgn0262103	FBgn0262103	CG42856	Sik3	Salt-inducible kinase 3	Down in nat3fed	0.00141537	0.0183889	-0.647736	NS	-0.789677	Down in Ada2a	-2.85407	NS/Not detected	.
FBgn0051105	FBgn0051105	CG31105	ppk22	pickpocket 22	NS	0.046983	0.279739	-0.645929	Not detected	.	Not detected	.	NS/Not detected	.
FBgn0020236	FBgn0020236	CG8322	ATPCL	ATP citrate lyase	Down in nat3fed	0.000203742	0.00381465	-0.645862	NS	0.0434813	NS	0.315515	NS/Not detected	.
FBgn0032805	FBgn0032805	CG10337	CG10337	-	NS	0.038002	0.24179	-0.645567	Not detected	.	Not detected	.	Up in Kdm4	2.54493
FBgn0261548	FBgn0283741	CG42666	CG42666	-	Down in nat3fed	0.000539879	0.0084137	-0.645148	NS	-0.618089	NS	-0.639727	Up in Kdm4	2.13063
FBgn0066365	FBgn0066365	CG15013	dyl	dusky-like	NS	0.0853517	0.409452	-0.641446	Not detected	.	Not detected	.	Down in Kdm4	-1.30397
FBgn0016047	FBgn0016047	CG13207	nompA	no mechanoreceptor potential A	NS	0.0360687	0.233533	-0.641004	NS	-0.0574892	NS	0.556384	Down in Kdm4	-1.41507
FBgn0028939	FBgn0028939	CG18146	NimC2	Nimrod C2	Down in nat3fed	6.72319e-05	0.00150574	-0.640383	Not detected	.	Not detected	.	NS/Not detected	.
FBgn0039768	FBgn0039768	CG15533	CG15533	-	NS	0.24252	0.68366	-0.639584	NS	1.22452	Up in Ada2a	5.02726	Down in Kdm4	-2.37308
FBgn0051777	FBgn0051777	CG31777	CG31777	-	NS	0.0108538	0.0949543	-0.639022	NS	-0.548944	Down in Ada2a	-2.74756	NS/Not detected	.
FBgn0051559	FBgn0051559	CG31559	CG31559	-	NS	0.0336664	0.222013	-0.637391	NS	-0.804919	NS	-1.07385	Down in Kdm4	-2.77657
FBgn0035983	FBgn0035983	CG4080	CG4080	-	Down in nat3fed	0.000101296	0.00211176	-0.636503	Down in Gcn5	-1.83593	Down in Ada2a	-3.75567	NS/Not detected	.
FBgn0039189	FBgn0039189	CG18528	CG18528	-	Down in nat3fed	4.43143e-05	0.00104628	-0.6357	NS	-1.18323	Down in Ada2a	-2.75728	NS/Not detected	.
FBgn0267602	FBgn0267602	CR45940	CR45940	-	NS	0.0649235	0.343088	-0.63557	Not detected	.	Not detected	.	NS/Not detected	.
FBgn0035040	FBgn0035040	CG4741	CG4741	-	Down in nat3fed	5.49284e-05	0.00125164	-0.633433	Not detected	.	Not detected	.	Up in Kdm4	1.11597
FBgn0265011	FBgn0265011	CG34350	Np	Notopleural	Down in nat3fed	0.000111514	0.00229291	-0.633394	NS	-0.539708	NS	0.0863114	Down in Kdm4	-3.17078
FBgn0039492	FBgn0039492	CG6051	CG6051	-	Down in nat3fed	0.000962108	0.0136131	-0.632474	NS	-1.13474	Down in Ada2a	-3.60108	NS/Not detected	.
FBgn0034558	FBgn0034558	CG9236	Cib2	CIB2 ortholog	NS	0.046988	0.279739	-0.631962	Not detected	.	Not detected	.	NS/Not detected	.
FBgn0038541	FBgn0038541	CG16766	TyrRII	Tyramine receptor II	NS	0.0558368	0.312028	-0.631792	Not detected	.	Not detected	.	NS/Not detected	.
FBgn0024294	FBgn0024294	CG12172	Spn43Aa	Serpin 43Aa	Down in nat3fed	0.00368464	0.0403014	-0.631702	Down in Gcn5	-3.1442	Down in Ada2a	-7.75816	NS/Not detected	.
FBgn0033438	FBgn0033438	CG1794	Mmp2	Matrix metalloproteinase 2	Down in nat3fed	0.00186114	0.0229603	-0.630762	NS	-1.24717	Down in Ada2a	-4.61552	NS/Not detected	.
FBgn0039844	FBgn0039844	CG1607	CG1607	-	Down in nat3fed	0.000572967	0.00882955	-0.629901	NS	-1.45741	Down in Ada2a	-4.14968	NS/Not detected	.
FBgn0034724	FBgn0034724	CG3624	babos	babos	Down in nat3fed	0.000234729	0.00427899	-0.629515	NS	-0.685765	Down in Ada2a	-1.95832	Up in Kdm4	1.30618
FBgn0031929	FBgn0031929	CG18585	CG18585	-	NS	0.00700665	0.0674175	-0.629139	Down in Gcn5	-1.82692	Up in Ada2a	3.65048	NS/Not detected	.
FBgn0032856	FBgn0032856	CG16798	CG16798	-	NS	0.0292031	0.199055	-0.629041	NS	-0.149094	NS	0.269227	Down in Kdm4	-2.86982
FBgn0025574	FBgn0025574	CG5212	Pli	Pellino	Down in nat3fed	0.000157745	0.00309127	-0.628994	NS	-1.2728	Down in Ada2a	-3.80436	NS/Not detected	.
FBgn0027515	FBgn0027515	CG7115	CG7115	-	Down in nat3fed	0.000615049	0.00936755	-0.628763	Not detected	.	Not detected	.	NS/Not detected	.
FBgn0038110	FBgn0038110	CG8031	CG8031	-	Down in nat3fed	7.79364e-05	0.00171285	-0.628068	NS	-1.36739	Down in Ada2a	-2.83354	NS/Not detected	.
FBgn0003046	FBgn0003046	CG3440	Pcp	Pupal cuticle protein	Down in nat3fed	0.0012945	0.0171597	-0.627688	Down in Gcn5	-3.06904	NS	-0.522879	NS/Not detected	.
FBgn0001112	FBgn0001112	CG1152	Gld	Glucose dehydrogenase	Down in nat3fed	0.000486789	0.00775564	-0.627134	Down in Gcn5	-2.36881	NS	-0.769207	Down in Kdm4	-1.58806
FBgn0033730	FBgn0033730	CG8511	Cpr49Ag	Cuticular protein 49Ag	Down in nat3fed	0.00124856	0.0166824	-0.627108	NS	-0.183301	NS	-0.172674	Up in Kdm4	1.6346
FBgn0260768	FBgn0260768	CG42566	CG42566	-	Down in nat3fed	0.00256952	0.0301521	-0.62512	NS	0.475641	NS	-0.0244179	NS/Not detected	.
FBgn0037099	FBgn0037099	CG7173	CG7173	-	NS	0.0125809	0.106883	-0.625031	NS	-0.714803	NS	-0.753591	Down in Kdm4	-3.93705
FBgn0036595	FBgn0036595	CG13046	CG13046	-	NS	0.0205005	0.154501	-0.624113	NS	-1.488	NS	1.11883	NS/Not detected	.
FBgn0038855	FBgn0038855	CG5745	CG5745	-	Down in nat3fed	0.000383327	0.00636604	-0.622109	NS	-1.03093	Down in Ada2a	-2.1062	NS/Not detected	.
FBgn0039852	FBgn0039852	CG1499	nyo	nyobe	Down in nat3fed	8.27979e-05	0.0017962	-0.619605	Down in Gcn5	-1.7293	Down in Ada2a	-3.30938	Down in Kdm4	-4.54192
FBgn0030932	FBgn0030932	CG6461	Ggt-1	gamma-glutamyl transpeptidase	Down in nat3fed	6.95401e-05	0.00155152	-0.619289	Not detected	.	Not detected	.	NS/Not detected	.
FBgn0050263	FBgn0050263	CG30263	stum	stumble	NS	0.111034	0.474396	-0.618045	NS	-0.127285	NS	0.478562	NS/Not detected	.
FBgn0025525	FBgn0025525	CG9102	bab2	bric a brac 2	Down in nat3fed	0.00264932	0.0308728	-0.618014	NS	-0.954223	Down in Ada2a	-2.00851	NS/Not detected	.
FBgn0036816	FBgn0036816	CG3979	Indy	I'm not dead yet	NS	0.0571864	0.315606	-0.617844	NS	-0.496671	NS	-1.30367	NS/Not detected	.
FBgn0032405	FBgn0032405	CG14946	CG14946	-	NS	0.00641244	0.0625186	-0.61738	NS	-1.56038	Down in Ada2a	-4.35555	Up in Kdm4	1.40498
FBgn0034494	FBgn0034494	CG10444	CG10444	-	Down in nat3fed	0.000129106	0.00261278	-0.616993	NS	-1.39843	NS	-0.816712	NS/Not detected	.
FBgn0264481	FBgn0264481	CR43889	CR43889	-	NS	0.0625724	0.334898	-0.616906	Not detected	.	Not detected	.	NS/Not detected	.
FBgn0031835	FBgn0031835	CG11319	CG11319	-	Down in nat3fed	0.000522142	0.00820188	-0.614304	NS	-0.620519	Down in Ada2a	-2.23211	Up in Kdm4	2.48916
FBgn0036761	FBgn0036761	CG5546	MED19	Mediator complex subunit 19	Down in nat3fed	3.52751e-05	0.000851673	-0.61411	NS	-1.28595	Down in Ada2a	-2.68392	NS/Not detected	.
FBgn0003255	FBgn0003255	CG8930	rk	rickets	Down in nat3fed	0.000944363	0.0134104	-0.613926	NS	-0.738263	Down in Ada2a	-3.38339	NS/Not detected	.
FBgn0030183	FBgn0030183	CG15309	CG15309	-	Down in nat3fed	7.04287e-05	0.00156837	-0.613807	NS	-0.931051	Down in Ada2a	-4.89577	NS/Not detected	.
FBgn0037999	FBgn0037999	CG4860	CG4860	-	Down in nat3fed	0.000330749	0.0056856	-0.61263	NS	-0.396232	NS	-1.11793	Down in Kdm4	-2.9793
FBgn0262870	FBgn0262870	CG43225	axo	axotactin	Down in nat3fed	0.00153939	0.0196954	-0.609694	NS	-0.67188	NS	-0.0123879	NS/Not detected	.
FBgn0038247	FBgn0038247	CG3389	Cad88C	Cadherin 88C	NS	0.00814172	0.0755567	-0.606025	NS	-0.334752	NS	0.0720446	NS/Not detected	.
FBgn0024995	FBgn0024995	CG2680	CG2680	-	Down in nat3fed	0.000857813	0.0123454	-0.604804	Not detected	.	Not detected	.	NS/Not detected	.
FBgn0030595	FBgn0030595	CG14406	CG14406	-	NS	0.0443357	0.270365	-0.604634	Down in Gcn5	-3.34597	Up in Ada2a	1.78722	Down in Kdm4	-2.94394
FBgn0040531	FBgn0040531	CG11741	CG11741	-	NS	0.0560346	0.312207	-0.603031	Not detected	.	Not detected	.	NS/Not detected	.
FBgn0036678	FBgn0036678	CG11905	CG11905	-	Down in nat3fed	0.00259742	0.0303885	-0.602816	Down in Gcn5	-1.60498	NS	-0.68525	Down in Kdm4	-4.14754
FBgn0050414	FBgn0050414	CG30414	CG30414	-	NS	0.0247837	0.176932	-0.602728	NS	-0.208224	NS	0.43284	NS/Not detected	.
FBgn0000594	FBgn0000594	CG17148	Est-P	Esterase P	Down in nat3fed	0.00248827	0.0293746	-0.60227	Not detected	.	Not detected	.	NS/Not detected	.
FBgn0037992	FBgn0037992	CG4702	CG4702	-	NS	0.046345	0.277174	-0.600893	NS	-0.227339	NS	-0.117466	Down in Kdm4	-2.80669
FBgn0030051	FBgn0030051	CG2056	spirit	Serine Protease Immune Response Integrator	Down in nat3fed	0.000804158	0.0118004	-0.598662	Down in Gcn5	-1.88739	Down in Ada2a	-2.86175	NS/Not detected	.
FBgn0042135	FBgn0042135	CG18812	CG18812	-	Down in nat3fed	0.00244959	0.028947	-0.5983	NS	-1.22445	Down in Ada2a	-2.30198	Up in Kdm4	1.1059
FBgn0035204	FBgn0035204	CG2277	CG2277	-	Down in nat3fed	0.00300859	0.0341128	-0.597279	Down in Gcn5	-1.67767	Down in Ada2a	-2.36056	NS/Not detected	.
FBgn0038535	FBgn0038535	CG18212	alt	aluminum tubes	Down in nat3fed	0.000513061	0.0080974	-0.596688	NS	-0.940177	Down in Ada2a	-1.90975	Down in Kdm4	-1.59647
FBgn0026404	FBgn0026404	CG8091	Dronc	Death regulator Nedd2-like caspase	Down in nat3fed	0.00117078	0.0158049	-0.596666	NS	-0.503995	Down in Ada2a	-3.14776	NS/Not detected	.
FBgn0262574	FBgn0262574	CG43114	CG43114	-	NS	0.050928	0.293535	-0.595398	Not detected	.	Not detected	.	NS/Not detected	.
FBgn0030816	FBgn0030816	CG16700	CG16700	-	Down in nat3fed	0.00033524	0.00574599	-0.591695	NS	-0.503931	Down in Ada2a	-3.2042	NS/Not detected	.
FBgn0263864	FBgn0263864	CG6829	Dark	Death-associated APAF1-related killer	Down in nat3fed	5.15066e-05	0.00119215	-0.591094	NS	-1.38782	Down in Ada2a	-2.28803	NS/Not detected	.
FBgn0038608	FBgn0038608	CG7670	WRNexo	WRN exonuclease	Down in nat3fed	0.000717565	0.0106529	-0.59102	Not detected	.	Not detected	.	Down in Kdm4	-3.69972
FBgn0046258	FBgn0046258	CG12880	CG12880	-	Down in nat3fed	8.20254e-05	0.00178273	-0.590108	NS	-0.651391	Down in Ada2a	-4.44274	Up in Kdm4	1.28463
FBgn0052982	FBgn0052982	CG32982	CG32982	-	NS	0.0242639	0.174481	-0.589938	NS	-0.182871	Down in Ada2a	-2.43044	Up in Kdm4	1.38778
FBgn0035300	FBgn0035300	CG1139	CG1139	-	Down in nat3fed	0.000475255	0.00761315	-0.589762	Down in Gcn5	-2.61386	NS	0.51678	Down in Kdm4	-1.7353
FBgn0000071	FBgn0000071	CG2198	Ama	Amalgam	Down in nat3fed	0.000511781	0.00808807	-0.589461	Down in Gcn5	-2.17864	Down in Ada2a	-5.30849	NS/Not detected	.
FBgn0038508	FBgn0038508	CG5866	CG5866	-	NS	0.392821	0.800089	-0.588932	NS	0.462839	Up in Ada2a	2.02951	NS/Not detected	.
FBgn0037753	FBgn0037753	CG12947	CG12947	-	NS	0.0127121	0.107842	-0.588472	Not detected	.	Not detected	.	Down in Kdm4	-4.0724
FBgn0267122	FBgn0267122	CR45562	CR45562	-	NS	0.0646592	0.342307	-0.586585	Not detected	.	Not detected	.	NS/Not detected	.
FBgn0086408	FBgn0086408	CG3622	stl	stall	NS	0.0187954	0.145781	-0.586513	NS	0.159638	NS	-0.00332019	NS/Not detected	.
FBgn0034045	FBgn0034045	CG8249	CG8249	-	NS	0.0195989	0.149445	-0.584951	NS	-0.286573	NS	-0.817448	NS/Not detected	.
FBgn0036676	FBgn0036676	CG13028	CG13028	-	NS	0.0423711	0.261522	-0.584672	Not detected	.	Not detected	.	Down in Kdm4	-1.54832
FBgn0265161	FBgn0265161	CR44230	CR44230	-	NS	0.0888133	0.418544	-0.584454	Not detected	.	Not detected	.	NS/Not detected	.
FBgn0003209	FBgn0003209	CG12437	raw	raw	NS	0.00609686	0.0602411	-0.582949	NS	-1.18551	Down in Ada2a	-2.2377	Up in Kdm4	1.04262
FBgn0039167	FBgn0039167	CG17786	CG17786	-	NS	0.0557684	0.311953	-0.581518	Not detected	.	Not detected	.	Down in Kdm4	-2.3345
FBgn0035964	FBgn0035964	CG4665	Dhpr	Dihydropteridine reductase	Down in nat3fed	0.000321289	0.0055473	-0.580333	Down in Gcn5	-2.34826	Down in Ada2a	-2.23829	NS/Not detected	.
FBgn0262004	FBgn0262004	CG42822	CG42822	-	NS	0.00588252	0.0585862	-0.580057	Not detected	.	Not detected	.	NS/Not detected	.
FBgn0051869	FBgn0051869	CG31869	CG31869	-	Down in nat3fed	5.54521e-05	0.00126113	-0.579142	NS	-0.376152	NS	-1.03548	NS/Not detected	.
FBgn0033999	FBgn0033999	CG8093	CG8093	-	NS	0.00719294	0.0688718	-0.578413	Down in Gcn5	-1.9612	NS	0.798315	Down in Kdm4	-5.25633
FBgn0036999	FBgn0036999	CG5976	isoQC	iso Glutaminyl cyclase	Down in nat3fed	0.00118565	0.0159507	-0.578348	NS	-0.293132	NS	-1.56561	NS/Not detected	.
FBgn0259098	FBgn0259098	CG42246	CG42246	-	NS	0.00977688	0.0871543	-0.578254	Not detected	.	Not detected	.	NS/Not detected	.
FBgn0034012	FBgn0034012	CG16801	Hr51	Hormone receptor 51	NS	0.0452379	0.272913	-0.577761	NS	-0.0829564	NS	0.189407	Up in Kdm4	5.84196
FBgn0261239	FBgn0261239	CG8676	Hr39	Hormone receptor-like in 39	Down in nat3fed	0.000364017	0.00613578	-0.577545	NS	-1.24934	Down in Ada2a	-1.85942	NS/Not detected	.
FBgn0016078	FBgn0016078	CG8804	wun	wunen	Down in nat3fed	0.00176501	0.0219841	-0.572972	NS	-1.2988	NS	-1.06838	NS/Not detected	.
FBgn0030769	FBgn0030769	CG13012	CG13012	-	NS	0.0503745	0.292495	-0.572581	Not detected	.	Not detected	.	NS/Not detected	.
FBgn0000045	FBgn0000045	CG7478	Act79B	Actin 79B	NS	0.0949708	0.435036	-0.572409	Not detected	.	Not detected	.	NS/Not detected	.
FBgn0050359	FBgn0050359	CG30359	Mal-A5	Maltase A5	Down in nat3fed	0.000500706	0.00794508	-0.568782	NS	-1.19755	Down in Ada2a	-3.13236	NS/Not detected	.
FBgn0037624	FBgn0037624	CG8223	CG8223	-	Down in nat3fed	0.000301198	0.00525618	-0.568268	NS	-1.41466	Down in Ada2a	-2.32167	NS/Not detected	.
FBgn0265690	FBgn0265690	CR44497	CR44497	-	NS	0.0564284	0.313212	-0.567708	Not detected	.	Not detected	.	NS/Not detected	.
FBgn0028394	FBgn0028394	CG17834	CG17834	-	Down in nat3fed	0.00134269	0.0176592	-0.567657	Down in Gcn5	-1.80856	Down in Ada2a	-2.4786	Up in Kdm4	2.0258
FBgn0051690	FBgn0051690	CG31690	CG31690	-	NS	0.00705623	0.067809	-0.567416	Not detected	.	Not detected	.	NS/Not detected	.
FBgn0031100	FBgn0031100	CG1504	CG1504	-	NS	0.0883509	0.417536	-0.565204	NS	-0.128437	NS	0.12455	NS/Not detected	.
FBgn0266322	FBgn0266322	CR44987	CR44987	-	NS	0.0392512	0.247727	-0.562919	Not detected	.	Not detected	.	NS/Not detected	.
FBgn0085249	FBgn0085249	CG34220	CG34220	-	NS	0.0533334	0.302944	-0.562433	Not detected	.	Not detected	.	NS/Not detected	.
FBgn0052365	FBgn0052365	CG32365	CG32365	-	NS	0.00586809	0.0585216	-0.562356	Not detected	.	Not detected	.	NS/Not detected	.
FBgn0036600	FBgn0036600	CG13043	CG13043	-	Down in nat3fed	0.00195233	0.0239121	-0.561774	NS	-0.994447	Up in Ada2a	2.74469	Up in Kdm4	2.67279
FBgn0003447	FBgn0003447	CG32858	sn	singed	Down in nat3fed	0.00122939	0.0164451	-0.560713	NS	-0.800867	Down in Ada2a	-4.47446	Down in Kdm4	-2.19391
FBgn0264493	FBgn0264493	CG12537	rdx	roadkill	Down in nat3fed	0.000855858	0.0123323	-0.557622	NS	-0.908724	NS	-1.56869	NS/Not detected	.
FBgn0041092	FBgn0041092	CG13109	tai	taiman	Down in nat3fed	0.0005318	0.008304	-0.557164	NS	-0.643741	NS	-1.27327	NS/Not detected	.
FBgn0002535	FBgn0002535	CG2044	Lcp4	Larval cuticle protein 4	NS	0.0142827	0.118348	-0.556728	NS	-0.911515	Up in Ada2a	3.57798	Down in Kdm4	-1.05024
FBgn0020880	FBgn0020880	CG7179	CG7179	-	Down in nat3fed	0.00374352	0.0409074	-0.553989	Not detected	.	Not detected	.	NS/Not detected	.
FBgn0037936	FBgn0037936	CG6908	CG6908	-	NS	0.00488152	0.0509289	-0.553731	NS	-0.875478	Up in Ada2a	3.51936	NS/Not detected	.
FBgn0035779	FBgn0035779	CG8562	CG8562	-	NS	0.0184254	0.143665	-0.55262	NS	-1.51969	Up in Ada2a	5.32407	Down in Kdm4	-2.40857
FBgn0043362	FBgn0043362	CG14001	bchs	blue cheese	Down in nat3fed	0.000310255	0.00538051	-0.552595	NS	-1.12779	Down in Ada2a	-2.06134	NS/Not detected	.
FBgn0036287	FBgn0036287	CG10663	CG10663	-	Down in nat3fed	0.00163767	0.0207051	-0.552501	NS	-0.322498	NS	-0.0164008	NS/Not detected	.
FBgn0032139	FBgn0032139	CG13116	CG13116	-	NS	0.0053382	0.0546271	-0.552086	Down in Gcn5	-1.59471	Down in Ada2a	-2.59403	Up in Kdm4	2.20518
FBgn0265958	FBgn0265958	CR44745	CR44745	-	NS	0.0737875	0.37419	-0.550938	Not detected	.	Not detected	.	NS/Not detected	.
FBgn0030157	FBgn0030157	CG1468	CG1468	-	Down in nat3fed	0.000609877	0.00930082	-0.550629	NS	0.245433	Up in Ada2a	2.03558	NS/Not detected	.
FBgn0085387	FBgn0085387	CG34358	shakB	shaking B	NS	0.0117196	0.10127	-0.550596	NS	-0.0806079	NS	-0.240503	Up in Kdm4	1.20494
FBgn0266408	FBgn0266408	CR45048	CR45048	-	NS	0.0320352	0.213774	-0.550463	Not detected	.	Not detected	.	NS/Not detected	.
FBgn0010300	FBgn0010300	CG10719	brat	brain tumor	Down in nat3fed	0.00210619	0.0255305	-0.547737	NS	-0.821522	Down in Ada2a	-2.86375	NS/Not detected	.
FBgn0037315	FBgn0037315	CG16708	Cerk	Ceramide kinase	Down in nat3fed	0.00111471	0.0152572	-0.547381	NS	-1.2444	Down in Ada2a	-1.82509	NS/Not detected	.
FBgn0039471	FBgn0039471	CG6295	CG6295	-	NS	0.00832822	0.0768628	-0.546149	NS	-1.0124	Up in Ada2a	4.55529	Down in Kdm4	-1.5948
FBgn0036790	FBgn0036790	CG7285	AstC-R1	Allatostatin C receptor 1	NS	0.0640451	0.340174	-0.546045	Not detected	.	Not detected	.	NS/Not detected	.
FBgn0086655	FBgn0086655	CG9397	jing	jing	Down in nat3fed	0.000422036	0.00689127	-0.543886	NS	-1.04719	Down in Ada2a	-2.13284	NS/Not detected	.
FBgn0004797	FBgn0004797	CG31991	mdy	midway	Down in nat3fed	0.00258464	0.0302692	-0.543453	NS	-0.657696	NS	-0.0199882	NS/Not detected	.
FBgn0037065	FBgn0037065	CG12974	CG12974	-	Down in nat3fed	0.000585512	0.00898753	-0.543083	NS	-0.377093	NS	-0.934019	NS/Not detected	.
FBgn0038880	FBgn0038880	CG10823	SIFaR	SIFamide receptor	NS	0.0796173	0.393847	-0.542615	NS	-0.165268	NS	-0.0699002	Up in Kdm4	1.83073
FBgn0052248	FBgn0052248	CG32248	CG32248	-	NS	0.19525	0.625203	-0.542524	NS	-0.237207	Up in Ada2a	2.31752	Up in Kdm4	2.35265
FBgn0038070	FBgn0038070	CG6753	CG6753	-	NS	0.00834088	0.0769193	-0.542203	NS	-1.03496	NS	-1.33244	Down in Kdm4	-1.52097
FBgn0038045	FBgn0038045	CG5232	Sas	Sialic acid phosphate synthase	NS	0.151365	0.558791	-0.540951	NS	-0.107005	NS	0.289092	NS/Not detected	.
FBgn0033437	FBgn0033437	CG12926	CG12926	-	Down in nat3fed	0.00018158	0.00346032	-0.540845	Not detected	.	Not detected	.	NS/Not detected	.
FBgn0028916	FBgn0028916	CG33090	CG33090	-	Down in nat3fed	0.00111823	0.0152708	-0.540126	Not detected	.	Not detected	.	NS/Not detected	.
FBgn0266327	FBgn0266327	CR44992	CR44992	-	NS	0.0430107	0.263808	-0.539425	Not detected	.	Not detected	.	NS/Not detected	.
FBgn0031645	FBgn0031645	CG3036	CG3036	-	NS	0.0049361	0.0513163	-0.538708	NS	-0.656712	NS	-0.0709272	NS/Not detected	.
FBgn0039886	FBgn0039886	CG2003	CG2003	-	Down in nat3fed	0.000875316	0.0125359	-0.537588	NS	-1.16864	NS	-0.377427	Down in Kdm4	-1.46664
FBgn0023526	FBgn0023526	CG2865	CG2865	-	Down in nat3fed	0.00125489	0.0167291	-0.536136	Not detected	.	Not detected	.	NS/Not detected	.
FBgn0259236	FBgn0259236	CG42334	comm3	comm3	Down in nat3fed	0.00034654	0.00589669	-0.53579	NS	-0.0936239	NS	-0.124451	NS/Not detected	.
FBgn0034996	FBgn0034996	CG13575	CG13575	-	NS	0.0408318	0.254557	-0.535283	NS	-0.777898	NS	-0.551619	Up in Kdm4	1.81487
FBgn0029930	FBgn0029930	CG12541	CG12541	-	NS	0.00514551	0.053137	-0.533034	Not detected	.	Not detected	.	NS/Not detected	.
FBgn0036341	FBgn0036341	CG11278	Syx13	Syntaxin 13	NS	0.0095869	0.0861137	-0.532545	NS	-1.36342	Down in Ada2a	-2.66968	NS/Not detected	.
FBgn0036756	FBgn0036756	CG5582	cln3	cln3	Down in nat3fed	0.00116267	0.0157496	-0.531906	Down in Gcn5	-2.03564	NS	1.5621	NS/Not detected	.
FBgn0039683	FBgn0039683	CG15504	dmrt99B	doublesex-Mab related 99B	NS	0.00810294	0.0753026	-0.531583	Not detected	.	Not detected	.	NS/Not detected	.
FBgn0032770	FBgn0032770	CG13086	CG13086	-	NS	0.0389708	0.246354	-0.531156	Not detected	.	Not detected	.	Down in Kdm4	-1.93901
FBgn0037153	FBgn0037153	CG12673	olf413	olf413	Down in nat3fed	0.000340419	0.00581779	-0.523648	Not detected	.	Not detected	.	NS/Not detected	.
FBgn0038140	FBgn0038140	CG8784	PK2-R1	Pyrokinin 2 receptor 1	NS	0.0312352	0.210279	-0.52319	NS	0.0267339	NS	0.370649	NS/Not detected	.
FBgn0031735	FBgn0031735	CG11029	CG11029	-	NS	0.0690336	0.356947	-0.522016	NS	-0.517844	Down in Ada2a	-1.77956	NS/Not detected	.
FBgn0030928	FBgn0030928	CG15044	CG15044	-	NS	0.00586277	0.0585182	-0.521264	NS	-0.462774	NS	-0.756745	Down in Kdm4	-3.74699
FBgn0002940	FBgn0002940	CG4550	ninaE	neither inactivation nor afterpotential E	NS	0.318302	0.748856	-0.520492	NS	-0.0424496	NS	0.0199836	NS/Not detected	.
FBgn0030329	FBgn0030329	CG1837	prtp	pretaporter	Down in nat3fed	0.00216132	0.0260645	-0.519721	NS	-1.58043	Down in Ada2a	-1.81355	NS/Not detected	.
FBgn0266798	FBgn0266798	CR45260	CR45260	-	NS	0.119074	0.495776	-0.519407	Not detected	.	Not detected	.	NS/Not detected	.
FBgn0030114	FBgn0030114	CG17754	CG17754	-	NS	0.0059742	0.0592282	-0.518812	Down in Gcn5	-1.95836	Down in Ada2a	-3.47828	Up in Kdm4	1.2752
FBgn0263380	FBgn0263380	CR43432	CR43432	-	NS	0.00873152	0.0798951	-0.518505	Not detected	.	Not detected	.	NS/Not detected	.
FBgn0041710	FBgn0041710	CG18550	yellow-f	yellow-f	Down in nat3fed	0.000231725	0.00423737	-0.518163	Not detected	.	Not detected	.	NS/Not detected	.
FBgn0085370	FBgn0085370	CG34341	Pde11	Phosphodiesterase 11	NS	0.00555761	0.0563331	-0.517786	NS	-0.755067	Down in Ada2a	-2.70681	NS/Not detected	.
FBgn0265362	FBgn0265362	CG44303	CG44303	-	NS	0.0511502	0.294095	-0.516237	Not detected	.	Not detected	.	NS/Not detected	.
FBgn0050089	FBgn0050089	CG30089	CG30089	-	Down in nat3fed	0.000823116	0.011978	-0.516013	Not detected	.	Not detected	.	NS/Not detected	.
FBgn0035144	FBgn0035144	CG17181	Kah	Kahuli	Down in nat3fed	0.00127896	0.0170021	-0.515602	NS	-1.08443	NS	-1.41794	NS/Not detected	.
FBgn0036773	FBgn0036773	CG13698	CG13698	-	Down in nat3fed	0.00162249	0.0205709	-0.515589	NS	-0.88368	Down in Ada2a	-2.15758	NS/Not detected	.
FBgn0030912	FBgn0030912	CG6023	CG6023	-	NS	0.113936	0.482504	-0.513246	NS	-0.159528	NS	0.770312	NS/Not detected	.
FBgn0030186	FBgn0030186	CG2962	CG2962	-	NS	0.0874417	0.415158	-0.513054	Down in Gcn5	-1.91503	NS	0.0210843	NS/Not detected	.
FBgn0034914	FBgn0034914	CG5554	CG5554	-	Down in nat3fed	0.00293809	0.0335073	-0.510798	NS	-1.29195	Down in Ada2a	-2.79217	NS/Not detected	.
FBgn0000210	FBgn0283451	CG11491	br	broad	NS	0.00561111	0.0566964	-0.510785	Down in Gcn5	-2.04206	Down in Ada2a	-2.95144	NS/Not detected	.
FBgn0051224	FBgn0051224	CG31224	CG31224	-	Down in nat3fed	0.00165141	0.0208564	-0.509981	NS	-0.720863	Down in Ada2a	-2.45013	NS/Not detected	.
FBgn0002734	FBgn0002734	CG8328	E(spl)mdelta-HLH	Enhancer of split mdelta, helix-loop-helix	NS	0.00515191	0.053137	-0.509242	NS	-1.40831	Down in Ada2a	-2.86033	NS/Not detected	.
FBgn0030897	FBgn0030897	CG5744	Frq1	Frequenin 1	Down in nat3fed	0.000506309	0.00802315	-0.508789	NS	-0.160667	NS	0.110741	Up in Kdm4	2.56439
FBgn0261090	FBgn0261090	CG42333	Sytbeta	Synaptotagmin beta	Down in nat3fed	0.00454325	0.0480823	-0.507612	NS	-0.249666	NS	0.0605631	NS/Not detected	.
FBgn0027865	FBgn0027865	CG6120	Tsp96F	Tetraspanin 96F	Down in nat3fed	0.00316516	0.0354101	-0.507602	NS	-1.5112	Down in Ada2a	-2.59264	NS/Not detected	.
FBgn0030927	FBgn0030927	CG15046	CG15046	-	Down in nat3fed	0.0025074	0.0295411	-0.50648	Not detected	.	Not detected	.	NS/Not detected	.
FBgn0039008	FBgn0039008	CG6972	CG6972	-	NS	0.109757	0.471911	-0.506374	NS	-0.413217	Down in Ada2a	-1.64787	NS/Not detected	.
FBgn0001218	FBgn0001218	CG4147	Hsc70-3	Heat shock 70-kDa protein cognate 3	NS	0.00808641	0.0752215	-0.505658	Not detected	.	Not detected	.	Down in Kdm4	-1.80233
FBgn0261612	FBgn0261612	CG42701	CngA	Cyclic nucleotide-gated ion channel subunit A	Down in nat3fed	0.00229398	0.0273368	-0.504179	NS	-0.79913	NS	-1.27239	NS/Not detected	.
FBgn0002735	FBgn0002735	CG8333	E(spl)mgamma-HLH	Enhancer of split mgamma, helix-loop-helix	NS	0.00643173	0.0626158	-0.503677	Not detected	.	Not detected	.	Down in Kdm4	-1.0148
FBgn0000721	FBgn0000721	CG10033	for	foraging	Down in nat3fed	0.00103789	0.0144415	-0.502772	NS	-0.927327	NS	-1.38149	Down in Kdm4	-1.05566
FBgn0034443	FBgn0034443	CG10460	cer	crammer	NS	0.00513227	0.053074	-0.50198	NS	-0.70181	Down in Ada2a	-3.54907	Up in Kdm4	1.57118
FBgn0001258	FBgn0001258	CG10160	ImpL3	Ecdysone-inducible gene L3	NS	0.00981106	0.0873928	-0.501863	NS	-0.799426	Up in Ada2a	3.51439	Down in Kdm4	-1.1733
FBgn0030809	FBgn0030809	CG9086	Ubr1	Ubr1 ubiquitin ligase	Down in nat3fed	0.00389146	0.0422882	-0.501471	NS	-1.04829	Down in Ada2a	-2.2626	Up in Kdm4	1.0458
FBgn0086359	FBgn0086359	CG3953	Invadolysin	Invadolysin	Down in nat3fed	0.000592371	0.00906914	-0.500382	Not detected	.	Not detected	.	Down in Kdm4	-1.16784
FBgn0035146	FBgn0035146	CG13893	CG13893	-	Down in nat3fed	0.00173947	0.0217581	-0.499654	Down in Gcn5	-1.82577	Down in Ada2a	-1.92846	NS/Not detected	.
FBgn0034716	FBgn0034716	CG3380	Oatp58Dc	Organic anion transporting polypeptide 58Dc	NS	0.0285726	0.195779	-0.499093	Not detected	.	Not detected	.	NS/Not detected	.
FBgn0032734	FBgn0032734	CG15169	CG15169	-	NS	0.0589269	0.322112	-0.499037	Not detected	.	Not detected	.	Up in Kdm4	1.35483
FBgn0260964	FBgn0260964	CG33528	Vmat	Vesicular monoamine transporter	Down in nat3fed	0.00141203	0.0183657	-0.498906	NS	0.0982794	NS	0.312813	Up in Kdm4	2.94515
FBgn0052532	FBgn0052532	CG32532	CG32532	-	NS	0.0922372	0.428279	-0.49868	NS	0.138603	NS	0.258363	NS/Not detected	.
FBgn0036116	FBgn0036116	CG7888	CG7888	-	NS	0.0908722	0.424335	-0.495253	NS	-1.08341	Down in Ada2a	-2.93868	NS/Not detected	.
FBgn0023023	FBgn0023023	CG1411	CRMP	Collapsin Response Mediator Protein	Down in nat3fed	0.00118099	0.0159062	-0.495124	NS	-0.670049	NS	0.170963	NS/Not detected	.
FBgn0037443	FBgn0037443	CG1021	Dmtn	Dementin	NS	0.00883478	0.0806399	-0.495123	NS	-0.330014	Down in Ada2a	-2.16816	NS/Not detected	.
FBgn0033549	FBgn0033549	CG12936	mms4	Methyl methanesulfonate sensitivity 4 ortholog (S. cerevisiae)	NS	0.0409959	0.255125	-0.49503	Not detected	.	Not detected	.	NS/Not detected	.
FBgn0003292	FBgn0003292	CG6097	rt	rotated abdomen	NS	0.0260358	0.183311	-0.49502	NS	-1.20854	NS	-1.40076	Down in Kdm4	-2.70361
FBgn0265192	FBgn0265192	CG44248	Snp	Snipper	NS	0.0108872	0.095105	-0.493705	NS	-0.778986	Down in Ada2a	-2.93437	NS/Not detected	.
FBgn0028646	FBgn0028646	CG2139	aralar1	aralar1	NS	0.0123002	0.104953	-0.493647	NS	-1.13346	NS	0.849106	Down in Kdm4	-1.23769
FBgn0034997	FBgn0034997	CG3376	CG3376	-	Down in nat3fed	0.000710216	0.0105705	-0.49316	NS	-0.946455	Down in Ada2a	-2.21405	Down in Kdm4	-1.10285
FBgn0024989	FBgn0024989	CG3777	CG3777	-	Down in nat3fed	0.00108872	0.0149813	-0.492865	Not detected	.	Not detected	.	Down in Kdm4	-1.6347
FBgn0027578	FBgn0027578	CG14526	CG14526	-	Down in nat3fed	0.00229473	0.0273368	-0.492725	Not detected	.	Not detected	.	NS/Not detected	.
FBgn0031973	FBgn0031973	CG7219	Spn28Dc	Serpin 28Dc	NS	0.018702	0.145375	-0.492285	NS	-0.23145	NS	-0.14414	NS/Not detected	.
FBgn0040636	FBgn0040636	CG13255	CG13255	-	Down in nat3fed	0.00075826	0.0112287	-0.492152	NS	-1.10132	NS	-0.948652	Down in Kdm4	-1.79308
FBgn0011656	FBgn0011656	CG1429	Mef2	Myocyte enhancer factor 2	NS	0.0104507	0.0920446	-0.491615	NS	0.191395	NS	0.177988	NS/Not detected	.
FBgn0032143	FBgn0032143	CG4017	CG4017	-	NS	0.0477683	0.282952	-0.49159	NS	-0.279617	NS	-1.06094	Down in Kdm4	-2.37749
FBgn0036848	FBgn0036848	CG10424	CG10424	-	Down in nat3fed	0.000237199	0.00431065	-0.491155	NS	-0.825154	NS	-1.03657	NS/Not detected	.
FBgn0028425	FBgn0028425	CG12317	JhI-21	JhI-21	NS	0.00982256	0.087429	-0.490367	Not detected	.	Not detected	.	NS/Not detected	.
FBgn0260393	FBgn0260393	CG17147	CG17147	-	NS	0.0640212	0.340174	-0.490137	NS	0.192119	Up in Ada2a	3.52644	Down in Kdm4	-1.4508
FBgn0040477	FBgn0040477	CG13329	cid	centromere identifier	NS	0.0775326	0.386447	-0.489875	Not detected	.	Not detected	.	NS/Not detected	.
FBgn0267841	FBgn0283468	CG3412	slmb	supernumerary limbs	Down in nat3fed	0.00282177	0.0325278	-0.489709	NS	-1.15162	Down in Ada2a	-2.02338	NS/Not detected	.
FBgn0038966	FBgn0038966	CG13848	pinta	prolonged depolarization afterpotential (PDA) is not apparent	Down in nat3fed	0.000540489	0.0084137	-0.489361	NS	-1.3401	Down in Ada2a	-1.95579	NS/Not detected	.
FBgn0036278	FBgn0036278	CG10698	CrzR	Corazonin receptor	NS	0.0193153	0.147801	-0.489328	Not detected	.	Not detected	.	NS/Not detected	.
FBgn0035711	FBgn0035711	CG8519	CG8519	-	NS	0.00671998	0.0650853	-0.488962	NS	-0.634903	NS	0.702383	NS/Not detected	.
FBgn0003448	FBgn0003448	CG3956	sna	snail	NS	0.0676599	0.352011	-0.488701	NS	-0.467788	NS	-0.553356	Up in Kdm4	1.16393
FBgn0260945	FBgn0260945	CG10967	Atg1	Autophagy-related 1	Down in nat3fed	0.000331759	0.00569462	-0.488356	NS	-1.26605	Down in Ada2a	-2.25928	Up in Kdm4	2.16829
FBgn0266937	FBgn0266937	CR45388	CR45388	-	NS	0.0231821	0.168568	-0.488303	Not detected	.	Not detected	.	NS/Not detected	.
FBgn0024944	FBgn0024944	CG3856	Oamb	Octopamine receptor in mushroom bodies	NS	0.0381983	0.242383	-0.487992	NS	-0.135884	NS	-0.0761815	NS/Not detected	.
FBgn0035237	FBgn0035237	CG13917	CG13917	-	NS	0.00559081	0.0565721	-0.48716	Not detected	.	Not detected	.	NS/Not detected	.
FBgn0053144	FBgn0053144	CG33144	CG33144	-	NS	0.0177799	0.139464	-0.486484	NS	-1.00292	Down in Ada2a	-2.53811	NS/Not detected	.
FBgn0026263	FBgn0026263	CG7574	bip1	bip1	Down in nat3fed	0.000328085	0.00565633	-0.486329	NS	-0.690061	Down in Ada2a	-2.8639	NS/Not detected	.
FBgn0034093	FBgn0034093	CG15706	CG15706	-	Down in nat3fed	0.00270452	0.0314537	-0.486318	NS	-1.08819	NS	-0.460976	Down in Kdm4	-1.36779
FBgn0032505	FBgn0032505	CG16826	CG16826	-	NS	0.336861	0.761842	-0.485945	NS	-0.274805	NS	0.0668062	NS/Not detected	.
FBgn0023528	FBgn0023528	CG2924	CG2924	-	Down in nat3fed	0.00220842	0.0265508	-0.485425	Not detected	.	Not detected	.	NS/Not detected	.
FBgn0037546	FBgn0037546	CG7918	mAChR-B	muscarinic Acetylcholine Receptor, B-type	NS	0.101609	0.452456	-0.485178	NS	0.465709	NS	0.0923293	NS/Not detected	.
FBgn0259099	FBgn0259099	CG42247	DCX-EMAP	Doublecortin-domain-containing echinoderm-microtubule-associated protein ortholog	NS	0.0823993	0.40149	-0.485123	NS	0.161227	NS	0.101269	NS/Not detected	.
FBgn0035484	FBgn0035484	CG11594	CG11594	-	NS	0.0680794	0.353881	-0.484834	NS	0.0740551	NS	1.39473	Down in Kdm4	-2.94472
FBgn0033756	FBgn0033756	CG17760	CG17760	-	NS	0.0185439	0.144301	-0.483329	NS	0.55116	NS	-1.06166	NS/Not detected	.
FBgn0267538	FBgn0267538	CR45878	CR45878	-	NS	0.138633	0.5362	-0.483161	Not detected	.	Not detected	.	NS/Not detected	.
FBgn0034490	FBgn0034490	CG9864	CG9864	-	NS	0.0201895	0.152956	-0.483009	Not detected	.	Not detected	.	NS/Not detected	.
FBgn0030261	FBgn0030261	CG15203	CG15203	-	NS	0.00931803	0.0844078	-0.482151	NS	-0.140766	Up in Ada2a	1.98002	NS/Not detected	.
FBgn0086673	FBgn0086673	CG13272	CG13272	-	NS	0.0106482	0.0935735	-0.48212	NS	-0.621918	NS	-0.0907205	Down in Kdm4	-3.97181
FBgn0033635	FBgn0033635	CG7777	CG7777	-	NS	0.00884035	0.0806399	-0.481782	NS	-1.25074	Down in Ada2a	-2.254	Down in Kdm4	-1.27843
FBgn0039130	FBgn0039130	CG5854	CG5854	-	Down in nat3fed	0.00120636	0.0162108	-0.481184	NS	-1.09058	Down in Ada2a	-3.23026	NS/Not detected	.
FBgn0031264	FBgn0031264	CG11835	CG11835	-	NS	0.0172786	0.13681	-0.480959	Not detected	.	Not detected	.	Down in Kdm4	-3.508
FBgn0260743	FBgn0260743	CG18347	GC1	Glutamate Carrier 1	Down in nat3fed	0.000591891	0.00906914	-0.480949	NS	-1.26698	NS	-0.526439	NS/Not detected	.
FBgn0037933	FBgn0037933	CG14716	Ho	Heme oxygenase	Down in nat3fed	0.00254268	0.0299084	-0.480846	Down in Gcn5	-1.91511	Down in Ada2a	-3.73847	Up in Kdm4	1.53526
FBgn0085330	FBgn0085330	CG34301	CG34301	-	NS	0.0653006	0.344153	-0.480517	Not detected	.	Not detected	.	Down in Kdm4	-2.15365
FBgn0262875	FBgn0262875	CG43230	CG43230	-	NS	0.127891	0.514804	-0.480048	Not detected	.	Not detected	.	NS/Not detected	.
FBgn0033543	FBgn0033543	CG12338	CG12338	-	NS	0.00537674	0.0549269	-0.479173	NS	-0.45026	NS	-0.835939	Down in Kdm4	-3.43567
FBgn0027109	FBgn0027109	CG10342	NPF	neuropeptide F	NS	0.131815	0.521403	-0.479087	NS	-0.115572	NS	-0.0185657	Up in Kdm4	1.9026
FBgn0001296	FBgn0001296	CG12286	kar	karmoisin	NS	0.009539	0.0857489	-0.477396	NS	-0.493481	Down in Ada2a	-3.03736	Up in Kdm4	1.05262
FBgn0031450	FBgn0031450	CG2903	Hrs	Hepatocyte growth factor regulated tyrosine kinase substrate	Down in nat3fed	0.00415015	0.0446039	-0.477289	NS	-1.11856	Down in Ada2a	-2.40587	Up in Kdm4	1.12048
FBgn0037972	FBgn0037972	CG10005	CG10005	-	NS	0.00861717	0.0789717	-0.476965	NS	-0.0514805	NS	-1.21246	Down in Kdm4	-1.07779
FBgn0083978	FBgn0083978	CG17672	CG17672	-	Down in nat3fed	0.000842973	0.0121765	-0.475359	NS	-0.991543	Down in Ada2a	-2.10272	Down in Kdm4	-3.8041
FBgn0033188	FBgn0033188	CG1600	Drat	Death resistor Adh domain containing target	NS	0.041269	0.256334	-0.475082	NS	-1.03435	Down in Ada2a	-2.59303	Up in Kdm4	2.07425
FBgn0001983	FBgn0001983	CG4158	wor	worniu	NS	0.0195856	0.149441	-0.474899	NS	-0.962073	NS	-1.12931	NS/Not detected	.
FBgn0020633	FBgn0020633	CG4978	Mcm7	Minichromosome maintenance 7	Down in nat3fed	0.0039212	0.0424543	-0.474369	NS	-0.461109	NS	-0.65274	Down in Kdm4	-2.19316
FBgn0052816	FBgn0052816	CG32816	CG32816	-	NS	0.0518166	0.296332	-0.47419	Not detected	.	Not detected	.	NS/Not detected	.
FBgn0037697	FBgn0037697	CG9363	GstZ2	Glutathione S transferase Z2	Down in nat3fed	0.00204871	0.0249108	-0.473326	NS	-0.252282	NS	0.929746	Up in Kdm4	2.66468
FBgn0040297	FBgn0040297	CG9256	Nhe2	Na[+]/H[+] hydrogen exchanger 2	Down in nat3fed	0.0014242	0.0184831	-0.473229	NS	-0.388659	NS	-1.3324	NS/Not detected	.
FBgn0032414	FBgn0032414	CG17211	CG17211	-	Down in nat3fed	0.00241054	0.0285142	-0.472851	NS	-0.562422	Down in Ada2a	-1.72713	Down in Kdm4	-2.06085
FBgn0085408	FBgn0085408	CG34379	Shroom	Shroom	Down in nat3fed	0.00346518	0.038221	-0.472506	NS	-0.931989	Down in Ada2a	-2.38131	NS/Not detected	.
FBgn0024958	FBgn0024958	CG4900	Irp-1A	Iron regulatory protein 1A	Down in nat3fed	0.00116844	0.0157963	-0.471576	Not detected	.	Not detected	.	NS/Not detected	.
FBgn0040842	FBgn0040842	CG15212	CG15212	-	NS	0.020137	0.152657	-0.470865	NS	-0.979975	NS	-0.917563	NS/Not detected	.
FBgn0005655	FBgn0005655	CG9193	PCNA	Proliferating cell nuclear antigen	Down in nat3fed	0.00137869	0.0180119	-0.470835	Not detected	.	Not detected	.	Down in Kdm4	-2.34487
FBgn0039269	FBgn0039269	CG7662	veli	veli	Down in nat3fed	0.000872925	0.0125169	-0.470756	Not detected	.	Not detected	.	NS/Not detected	.
FBgn0015229	FBgn0015229	CG6575	glec	gliolectin	Down in nat3fed	0.000625465	0.00947709	-0.469844	NS	-1.29822	Down in Ada2a	-3.24231	NS/Not detected	.
FBgn0004514	FBgn0004514	CG7485	Oct-TyrR	Octopamine-Tyramine receptor	NS	0.0876849	0.415726	-0.468503	NS	-0.159985	Down in Ada2a	-1.8746	NS/Not detected	.
FBgn0020278	FBgn0020278	CG5248	loco	locomotion defects	NS	0.00779555	0.073211	-0.46812	Not detected	.	Not detected	.	NS/Not detected	.
FBgn0038180	FBgn0038180	CG9307	Cht5	Cht5	NS	0.00483006	0.0505716	-0.467552	Down in Gcn5	-1.84807	Down in Ada2a	-4.91021	Down in Kdm4	-2.85068
FBgn0033132	FBgn0033132	CG12143	Tsp42Ej	Tetraspanin 42Ej	Down in nat3fed	0.00195234	0.0239121	-0.46743	Down in Gcn5	-1.63114	Down in Ada2a	-3.58365	Up in Kdm4	1.89866
FBgn0034897	FBgn0034897	CG11299	Sesn	Sestrin	NS	0.0146487	0.120531	-0.466039	NS	-1.03218	Down in Ada2a	-2.23966	Down in Kdm4	-1.3372
FBgn0037235	FBgn0037235	CG1103	CG1103	-	Down in nat3fed	0.00339374	0.0375387	-0.465845	NS	-0.945128	Down in Ada2a	-3.00166	NS/Not detected	.
FBgn0264907	FBgn0264907	CG44098	CG44098	-	NS	0.0063386	0.0620044	-0.46401	NS	0.247066	NS	0.497461	NS/Not detected	.
FBgn0052451	FBgn0052451	CG32451	SPoCk	Secretory Pathway Calcium atpase	Down in nat3fed	0.00193657	0.0237684	-0.463826	NS	-0.265851	NS	-1.49162	Up in Kdm4	2.3751
FBgn0267461	FBgn0267461	CR45811	CR45811	-	NS	0.0767403	0.383799	-0.462366	Not detected	.	Not detected	.	NS/Not detected	.
FBgn0267153	FBgn0267153	CR45593	CR45593	-	NS	0.0773427	0.385992	-0.461884	Not detected	.	Not detected	.	NS/Not detected	.
FBgn0052333	FBgn0052333	CG32333	CG32333	-	Down in nat3fed	0.00131578	0.0173636	-0.460101	NS	-0.589664	NS	-0.417871	Up in Kdm4	1.95218
FBgn0004237	FBgn0004237	CG12749	Hrb87F	Heterogeneous nuclear ribonucleoprotein at 87F	Down in nat3fed	0.00398544	0.0430311	-0.459785	NS	-1.17338	Down in Ada2a	-1.75449	NS/Not detected	.
FBgn0039527	FBgn0039527	CG5639	CG5639	-	NS	0.0560753	0.312207	-0.458599	NS	0.150408	NS	0.180067	NS/Not detected	.
FBgn0027585	FBgn0027585	CG8740	CG8740	-	NS	0.00839355	0.0772838	-0.458307	Not detected	.	Not detected	.	NS/Not detected	.
FBgn0039313	FBgn0039313	CG11892	CG11892	-	NS	0.0661592	0.346658	-0.457803	Down in Gcn5	-1.60438	Down in Ada2a	-1.91805	Down in Kdm4	-5.88007
FBgn0033785	FBgn0033785	CG13320	Sans	Sans ortholog	NS	0.00773814	0.0729047	-0.457539	NS	-1.24247	Down in Ada2a	-1.75266	NS/Not detected	.
FBgn0266072	FBgn0266072	CR44825	CR44825	-	NS	0.172907	0.595751	-0.457333	Not detected	.	Not detected	.	NS/Not detected	.
FBgn0265593	FBgn0265593	CR44420	CR44420	-	NS	0.144311	0.545969	-0.457168	Not detected	.	Not detected	.	NS/Not detected	.
FBgn0030617	FBgn0030617	CG9095	CG9095	-	Down in nat3fed	0.00290168	0.0332533	-0.456935	NS	-0.816124	Down in Ada2a	-2.24556	Down in Kdm4	-2.43505
FBgn0265836	FBgn0265836	CG44625	CG44625	-	NS	0.069667	0.358802	-0.456523	Not detected	.	Not detected	.	NS/Not detected	.
FBgn0035552	FBgn0035552	CG11350	CG11350	-	NS	0.100418	0.449645	-0.45646	NS	-0.0779311	Up in Ada2a	6.36779	NS/Not detected	.
FBgn0004622	FBgn0004622	CG7887	TkR99D	Tachykinin-like receptor at 99D	NS	0.044832	0.271579	-0.456378	Not detected	.	Not detected	.	NS/Not detected	.
FBgn0263334	FBgn0263334	CR43415	CR43415	-	NS	0.0893519	0.419736	-0.455594	Not detected	.	Not detected	.	NS/Not detected	.
FBgn0053306	FBgn0053306	CG33306	CG33306	-	NS	0.0371289	0.238188	-0.455035	Not detected	.	Not detected	.	NS/Not detected	.
FBgn0000578	FBgn0000578	CG15112	ena	enabled	NS	0.00639412	0.0623918	-0.454737	NS	-0.472992	Down in Ada2a	-2.6248	NS/Not detected	.
FBgn0033257	FBgn0033257	CG8713	CG8713	-	NS	0.0112199	0.0973604	-0.454712	NS	-0.854352	NS	-0.466713	Down in Kdm4	-2.11503
FBgn0263109	FBgn0263109	CG43366	CG43366	-	NS	0.0182743	0.142865	-0.453791	NS	-1.08622	Down in Ada2a	-2.76479	Down in Kdm4	-3.16824
FBgn0025833	FBgn0025833	CG8910	CG8910	-	NS	0.0451169	0.272743	-0.453713	Not detected	.	Not detected	.	Up in Kdm4	2.3101
FBgn0030260	FBgn0030260	CG1537	CG1537	-	NS	0.0700232	0.360006	-0.45274	NS	-0.793365	NS	-0.00977785	Up in Kdm4	1.0823
FBgn0004898	FBgn0004898	CG11922	fd96Cb	forkhead domain 96Cb	NS	0.00561274	0.0566964	-0.451804	Not detected	.	Not detected	.	NS/Not detected	.
FBgn0014163	FBgn0014163	CG4609	fax	failed axon connections	NS	0.0174444	0.137658	-0.451425	NS	-0.20645	Down in Ada2a	-4.19349	NS/Not detected	.
FBgn0027548	FBgn0027548	CG2910	nito	spenito	Down in nat3fed	0.00117906	0.0158984	-0.450185	Not detected	.	Not detected	.	NS/Not detected	.
FBgn0035132	FBgn0035132	CG17061	mthl10	methuselah-like 10	NS	0.015334	0.124429	-0.449753	NS	0.103883	NS	0.117627	NS/Not detected	.
FBgn0011817	FBgn0011817	CG7892	nmo	nemo	NS	0.00486393	0.0507905	-0.449611	NS	-0.833222	Down in Ada2a	-3.10452	NS/Not detected	.
FBgn0027506	FBgn0027506	CG6542	EDTP	Egg-derived tyrosine phosphatase	Down in nat3fed	0.00168641	0.0211846	-0.449284	NS	-0.165046	NS	-1.1512	NS/Not detected	.
FBgn0039030	FBgn0039030	CG6660	CG6660	-	Down in nat3fed	0.00338463	0.0374732	-0.449263	NS	-0.976472	Down in Ada2a	-1.95408	NS/Not detected	.
FBgn0028371	FBgn0028371	CG30092	jbug	jitterbug	NS	0.0153278	0.124429	-0.449035	NS	-0.782027	NS	-1.46062	NS/Not detected	.
FBgn0003372	FBgn0003372	CG3047	Sgs1	Salivary gland secretion 1	NS	0.131263	0.520864	-0.447404	Down in Gcn5	-4.06502	Up in Ada2a	3.21364	NS/Not detected	.
FBgn0263131	FBgn0263131	CG43373	CG43373	-	NS	0.0701959	0.360421	-0.447232	NS	0.591778	Up in Ada2a	2.32145	NS/Not detected	.
FBgn0053087	FBgn0053087	CG33087	LRP1	LDL receptor protein 1	NS	0.0171288	0.135989	-0.446749	NS	-0.797558	Down in Ada2a	-2.78721	NS/Not detected	.
FBgn0030483	FBgn0030483	CG12725	CG12725	-	NS	0.0665689	0.347687	-0.446124	Not detected	.	Not detected	.	NS/Not detected	.
FBgn0001227	FBgn0001227	CG4167	Hsp67Ba	Heat shock gene 67Ba	Down in nat3fed	0.00328801	0.0365065	-0.445933	NS	-1.43607	Down in Ada2a	-4.50557	NS/Not detected	.
FBgn0040784	FBgn0040784	CG15323	karr	karr	NS	0.0193365	0.147828	-0.445916	NS	-0.781162	NS	-1.26655	NS/Not detected	.
FBgn0085736	FBgn0085736	CG40472	CG40472	-	NS	0.0813465	0.398364	-0.445496	Not detected	.	Not detected	.	NS/Not detected	.
FBgn0036677	FBgn0036677	CG13023	CG13023	-	NS	0.0408086	0.254557	-0.444939	NS	-0.889985	Down in Ada2a	-1.61397	NS/Not detected	.
FBgn0010488	FBgn0010488	CG3845	NAT1	NAT1	NS	0.0160356	0.128877	-0.444643	NS	-0.399926	Down in Ada2a	-1.95876	NS/Not detected	.
FBgn0265065	FBgn0265065	CR44176	CR44176	-	NS	0.126097	0.510556	-0.44419	Not detected	.	Not detected	.	NS/Not detected	.
FBgn0031252	FBgn0031252	CG13690	CG13690	-	NS	0.0207043	0.155653	-0.443792	NS	-0.544588	NS	-0.222076	Down in Kdm4	-1.2942
FBgn0010433	FBgn0010433	CG7508	ato	atonal	NS	0.0624125	0.334631	-0.443325	NS	-0.81395	NS	0.114526	NS/Not detected	.
FBgn0015550	FBgn0015550	CG7659	tap	target of Poxn	NS	0.0194883	0.148794	-0.44251	NS	-0.901901	Down in Ada2a	-1.64987	Down in Kdm4	-1.39061
FBgn0037042	FBgn0037042	CG12984	CG12984	-	NS	0.110039	0.472548	-0.441936	Not detected	.	Not detected	.	NS/Not detected	.
FBgn0037836	FBgn0037836	CG14692	CG14692	-	NS	0.13157	0.521403	-0.441644	NS	0.208731	NS	0.24097	NS/Not detected	.
FBgn0262866	FBgn0262866	CG17596	S6kII	Ribosomal protein S6 kinase II	NS	0.015679	0.126529	-0.441248	NS	-0.263568	Down in Ada2a	-1.93965	NS/Not detected	.
FBgn0086711	FBgn0086711	CG4482	mol	moladietz	NS	0.0898249	0.421401	-0.440515	Not detected	.	Not detected	.	Up in Kdm4	1.10012
FBgn0032467	FBgn0032467	CG9934	CG9934	-	NS	0.0203723	0.153846	-0.439694	NS	-1.53511	Down in Ada2a	-2.92272	NS/Not detected	.
FBgn0039073	FBgn0039073	CG4408	CG4408	-	Down in nat3fed	0.00128668	0.0170754	-0.438725	Down in Gcn5	-1.63615	Down in Ada2a	-2.04775	Down in Kdm4	-1.46267
FBgn0041096	FBgn0041096	CG32096	rols	rolling pebbles	NS	0.0167481	0.133508	-0.438679	NS	-0.738573	Down in Ada2a	-1.71981	NS/Not detected	.
FBgn0029896	FBgn0029896	CG3168	CG3168	-	NS	0.0413157	0.256489	-0.43853	NS	0.256734	Down in Ada2a	-2.18603	NS/Not detected	.
FBgn0086558	FBgn0086558	CG32744	Ubi-p5E	Ubiquitin-5E	NS	0.0112985	0.097898	-0.438301	NS	-0.462492	NS	-1.29907	NS/Not detected	.
FBgn0031734	FBgn0031734	CG11147	CG11147	-	NS	0.057029	0.315453	-0.438122	NS	0.459803	NS	-0.399222	NS/Not detected	.
FBgn0003339	FBgn0003339	CG1030	Scr	Sex combs reduced	Down in nat3fed	0.00280374	0.0324153	-0.43688	NS	-1.26428	Down in Ada2a	-2.75385	NS/Not detected	.
FBgn0035209	FBgn0035209	CG13914	msd1	mitotic spindle density 1	NS	0.0244452	0.175153	-0.436462	NS	-0.211941	NS	-0.782294	NS/Not detected	.
FBgn0052100	FBgn0052100	CG32100	CG32100	-	Down in nat3fed	0.00221945	0.0266288	-0.436024	NS	-1.24511	NS	-1.56896	NS/Not detected	.
FBgn0033459	FBgn0033459	CG12744	CG12744	-	NS	0.0141394	0.117575	-0.435482	Not detected	.	Not detected	.	Down in Kdm4	-2.14756
FBgn0038261	FBgn0038261	CG14856	CG14856	-	NS	0.0914854	0.42597	-0.435216	NS	-0.0321849	NS	0.860065	Down in Kdm4	-2.08219
FBgn0030158	FBgn0030158	CG9686	CG9686	-	NS	0.00935097	0.0845916	-0.435075	NS	-1.02044	Down in Ada2a	-4.09407	Up in Kdm4	2.58913
FBgn0020294	FBgn0020294	CG10573	ko	knockout	Down in nat3fed	0.00204065	0.0248384	-0.434282	NS	-0.820245	NS	-1.46252	NS/Not detected	.
FBgn0035260	FBgn0035260	CG7991	CG7991	-	NS	0.00784493	0.0732778	-0.434275	NS	-0.623872	NS	-0.364151	NS/Not detected	.
FBgn0262546	FBgn0262546	CR43100	CR43100	-	NS	0.0806722	0.396714	-0.43397	Not detected	.	Not detected	.	NS/Not detected	.
FBgn0039613	FBgn0039613	CG14527	CG14527	-	NS	0.0129288	0.109208	-0.432922	Not detected	.	Not detected	.	NS/Not detected	.
FBgn0267668	FBgn0267668	CR46006	CR46006	-	NS	0.00753656	0.0715213	-0.432838	Not detected	.	Not detected	.	NS/Not detected	.
FBgn0262902	FBgn0262902	CR43257	CR43257	-	NS	0.132054	0.521403	-0.43131	Not detected	.	Not detected	.	NS/Not detected	.
FBgn0086674	FBgn0086674	CG32632	Tango13	Transport and Golgi organization 13	NS	0.0051637	0.0531674	-0.43126	Down in Gcn5	-1.67443	Down in Ada2a	-2.11967	Down in Kdm4	-1.03148
FBgn0021776	FBgn0021776	CG12249	mira	miranda	Down in nat3fed	0.00388108	0.0422144	-0.431145	NS	-1.02581	NS	-1.18589	NS/Not detected	.
FBgn0035348	FBgn0035348	CG16758	CG16758	-	NS	0.0194877	0.148794	-0.430648	Not detected	.	Not detected	.	Up in Kdm4	1.04052
FBgn0052412	FBgn0052412	CG32412	QC	Glutaminyl cyclase	NS	0.0976601	0.442841	-0.42885	NS	-0.561145	Down in Ada2a	-1.66853	NS/Not detected	.
FBgn0050419	FBgn0050419	CG30419	CG30419	-	NS	0.0236201	0.171013	-0.428578	NS	-0.00755253	NS	0.356998	NS/Not detected	.
FBgn0026361	FBgn0026361	CG2916	2021-09-05	Septin 5	NS	0.0293801	0.199914	-0.42809	NS	-1.24244	Down in Ada2a	-1.8323	NS/Not detected	.
FBgn0263378	FBgn0263378	CR43430	CR43430	-	NS	0.0273025	0.190276	-0.427468	Not detected	.	Not detected	.	NS/Not detected	.
FBgn0030230	FBgn0030230	CG11556	Rph	Rabphilin	NS	0.0292799	0.199463	-0.427215	Not detected	.	Not detected	.	Up in Kdm4	1.99638
FBgn0264469	FBgn0264469	CR43877	CR43877	-	NS	0.168897	0.590687	-0.425302	Not detected	.	Not detected	.	NS/Not detected	.
FBgn0035010	FBgn0035010	CG13579	CG13579	-	NS	0.0948702	0.435036	-0.424241	Not detected	.	Not detected	.	NS/Not detected	.
FBgn0032694	FBgn0032694	CG15162	MESR3	Misexpression suppressor of ras 3	NS	0.0512204	0.294352	-0.424209	NS	-0.522326	Down in Ada2a	-2.40648	NS/Not detected	.
FBgn0041188	FBgn0041188	CG5166	Atx2	Ataxin-2	NS	0.00975256	0.0870035	-0.423916	NS	-0.45167	Down in Ada2a	-2.11067	NS/Not detected	.
FBgn0037204	FBgn0037204	CG11131	CG11131	-	NS	0.0797785	0.394298	-0.423753	NS	-0.926949	Up in Ada2a	3.5686	Up in Kdm4	2.7441
FBgn0031419	FBgn0031419	CG15390	CG15390	-	NS	0.143218	0.544793	-0.423254	NS	0.027372	NS	1.17206	Down in Kdm4	-1.49044
FBgn0266639	FBgn0266639	CR45146	CR45146	-	NS	0.124816	0.507992	-0.422418	Not detected	.	Not detected	.	NS/Not detected	.
FBgn0024245	FBgn0024245	CG17559	dnt	doughnut on 2	NS	0.00494729	0.0513872	-0.421745	NS	-0.620568	Down in Ada2a	-2.73809	NS/Not detected	.
FBgn0038965	FBgn0038965	CG13852	mats	mob as tumor suppressor	NS	0.0059472	0.0590601	-0.421657	NS	-1.36303	Down in Ada2a	-2.45599	NS/Not detected	.
FBgn0085443	FBgn0085443	CG34414	spri	sprint	NS	0.0122105	0.104339	-0.421126	NS	-0.926377	Down in Ada2a	-1.78591	NS/Not detected	.
FBgn0054034	FBgn0054034	CG34034	CG34034	-	NS	0.163049	0.579324	-0.420767	Not detected	.	Not detected	.	NS/Not detected	.
FBgn0013433	FBgn0013433	CG4846	beat-Ia	beaten path Ia	NS	0.034445	0.225088	-0.419785	Not detected	.	Not detected	.	Up in Kdm4	1.42016
FBgn0032698	FBgn0032698	CG10336	CG10336	-	NS	0.0191069	0.147028	-0.41912	Not detected	.	Not detected	.	NS/Not detected	.
FBgn0031623	FBgn0031623	CG15632	Taf12L	TBP-associated factor 30kD subunit alpha-2	NS	0.034221	0.224624	-0.418888	NS	0.0445744	NS	0.410043	Up in Kdm4	4.91034
FBgn0024352	FBgn0024352	CG2720	Hop	Hsp70/Hsp90 organizing protein homolog	NS	0.00557026	0.0564127	-0.417604	NS	-0.592002	NS	-1.1501	NS/Not detected	.
FBgn0030964	FBgn0030964	CG7103	Pvf1	PDGF- and VEGF-related factor 1	NS	0.0228646	0.167213	-0.417433	NS	-0.645324	Down in Ada2a	-2.71302	Up in Kdm4	1.33805
FBgn0262737	FBgn0262737	CG7437	mub	mushroom-body expressed	NS	0.0118249	0.101635	-0.417431	NS	-1.28299	Down in Ada2a	-4.56415	Up in Kdm4	1.24265
FBgn0039354	FBgn0039354	CG31096	Lgr3	Leucine-rich repeat-containing G protein-coupled receptor 3	NS	0.203112	0.634098	-0.416874	Down in Gcn5	-1.61251	NS	0.368486	NS/Not detected	.
FBgn0001142	FBgn0001142	CG2718	Gs1	Glutamine synthetase 1	NS	0.0229773	0.167597	-0.416337	NS	-0.720594	Down in Ada2a	-2.08962	NS/Not detected	.
FBgn0038095	FBgn0038095	CG7241	Cyp304a1	Cyp304a1	NS	0.0551435	0.309563	-0.415058	Down in Gcn5	-1.65889	NS	-1.48184	Down in Kdm4	-3.25764
FBgn0029768	FBgn0029768	CG16752	SPR	Sex peptide receptor	NS	0.0610918	0.3295	-0.413874	Not detected	.	Not detected	.	NS/Not detected	.
FBgn0040392	FBgn0040392	CG14050	CG14050	-	NS	0.125581	0.509687	-0.413515	Not detected	.	Not detected	.	NS/Not detected	.
FBgn0050361	FBgn0050361	CG30361	mtt	mangetout	NS	0.0351486	0.228709	-0.413501	Not detected	.	Not detected	.	Up in Kdm4	1.25586
FBgn0026417	FBgn0026417	CG2525	Hus1-like	Hus1-like	NS	0.0449909	0.272326	-0.413029	Not detected	.	Not detected	.	NS/Not detected	.
FBgn0037664	FBgn0037664	CG8420	CG8420	-	NS	0.00986043	0.0876997	-0.412741	NS	-1.56183	Down in Ada2a	-3.10745	Down in Kdm4	-3.58648
FBgn0023529	FBgn0023529	CG2918	CG2918	-	NS	0.00941137	0.0848611	-0.412722	Not detected	.	Not detected	.	Down in Kdm4	-1.43716
FBgn0267792	FBgn0267792	CG8643	rgr	regular	NS	0.00489397	0.0510136	-0.412661	NS	-0.452065	NS	-0.94973	NS/Not detected	.
FBgn0031906	FBgn0031906	CG5160	CG5160	-	NS	0.048652	0.286312	-0.412152	Not detected	.	Not detected	.	Up in Kdm4	2.43249
FBgn0039111	FBgn0039111	CG10371	Plip	PTEN-like phosphatase	NS	0.0414404	0.256856	-0.411948	Not detected	.	Not detected	.	NS/Not detected	.
FBgn0036890	FBgn0036890	CG9368	CG9368	-	NS	0.0156027	0.12626	-0.411841	NS	-0.908002	Down in Ada2a	-2.51564	Up in Kdm4	2.49175
FBgn0022772	FBgn0286788	CG10667	Orc1	Origin recognition complex subunit 1	NS	0.0340924	0.224069	-0.41104	Not detected	.	Not detected	.	Down in Kdm4	-1.66118
FBgn0038716	FBgn0038716	CG7342	CG7342	-	NS	0.00484754	0.0507094	-0.410449	Down in Gcn5	-2.68162	Down in Ada2a	-4.10841	NS/Not detected	.
FBgn0259195	FBgn0259195	CG42299	CG42299	-	NS	0.102946	0.456426	-0.409964	NS	-0.712651	NS	-1.12439	NS/Not detected	.
FBgn0010109	FBgn0010109	CG8704	dpn	deadpan	NS	0.0224455	0.165567	-0.40978	NS	-0.476581	NS	-1.29539	NS/Not detected	.
FBgn0033654	FBgn0033654	CG8991	Sobp	Sine oculis-binding protein	Down in nat3fed	0.00418113	0.0447739	-0.409568	NS	-1.23799	Down in Ada2a	-2.00851	NS/Not detected	.
FBgn0051901	FBgn0051901	CG31901	Mur29B	Mucin related 29B	NS	0.0789329	0.391766	-0.409319	NS	-0.529311	Down in Ada2a	-2.44546	NS/Not detected	.
FBgn0032783	FBgn0032783	CG10237	CG10237	-	NS	0.276544	0.719699	-0.408652	Down in Gcn5	-2.74043	NS	1.45234	Down in Kdm4	-1.6329
FBgn0036194	FBgn0036194	CG11652	CG11652	-	NS	0.0520898	0.297316	-0.408399	NS	-0.67382	Down in Ada2a	-1.65939	NS/Not detected	.
FBgn0051728	FBgn0284244	CG31728	CG31728	-	Down in nat3fed	0.00434741	0.0462177	-0.408112	NS	-1.16055	Down in Ada2a	-2.18355	Down in Kdm4	-1.86818
FBgn0046687	FBgn0046687	CG3171	Tre1	Trapped in endoderm 1	NS	0.0369683	0.237741	-0.407959	NS	-0.965291	Down in Ada2a	-2.61846	Up in Kdm4	1.00769
FBgn0259878	FBgn0259878	CG33466	Fs	Follistatin	NS	0.0253678	0.17941	-0.407866	NS	-0.404353	NS	-0.148545	NS/Not detected	.
FBgn0034296	FBgn0034296	CG10912	CG10912	-	NS	0.0881154	0.417094	-0.40685	NS	-0.351372	NS	-1.50715	Down in Kdm4	-1.84644
FBgn0036289	FBgn0036289	CG10657	CG10657	-	NS	0.0545123	0.307118	-0.40673	NS	-1.11093	NS	-0.220224	Down in Kdm4	-1.23863
FBgn0039476	FBgn0039476	CG6271	CG6271	-	NS	0.173348	0.595751	-0.40611	NS	-0.126844	Up in Ada2a	3.33775	Down in Kdm4	-2.22946
FBgn0029821	FBgn0029821	CG4020	CG4020	-	NS	0.0184524	0.143779	-0.40533	NS	-0.921251	NS	-1.31627	NS/Not detected	.
FBgn0034438	FBgn0034438	CG9416	CG9416	-	NS	0.0152606	0.124005	-0.40513	NS	-1.27266	NS	-1.44981	NS/Not detected	.
FBgn0015946	FBgn0015946	CG4345	grim	grim	NS	0.271246	0.714525	-0.405122	NS	0.0457285	NS	-0.245924	NS/Not detected	.
FBgn0034032	FBgn0034032	CG8195	CG8195	-	Down in nat3fed	0.00295849	0.0337072	-0.40481	NS	-1.25798	Down in Ada2a	-1.97934	NS/Not detected	.
FBgn0033212	FBgn0033212	CG1399	CG1399	-	NS	0.0179802	0.140941	-0.404712	NS	-1.09407	NS	-0.938552	Down in Kdm4	-1.25931
FBgn0262127	FBgn0262127	CG33967	kibra	kibra ortholog	NS	0.00565249	0.0569024	-0.404447	NS	-0.452193	NS	-0.134552	NS/Not detected	.
FBgn0003888	FBgn0288686	CG3401	betaTub60D	beta-Tubulin at 60D	NS	0.0276669	0.191747	-0.403778	NS	-0.920789	Down in Ada2a	-3.66599	Up in Kdm4	1.17354
FBgn0005775	FBgn0005775	CG7503	Con	Connectin	NS	0.00748191	0.0712327	-0.403536	NS	-0.280885	NS	-1.23817	Up in Kdm4	2.20213
FBgn0004170	FBgn0004170	CG3827	sc	scute	NS	0.0353516	0.229775	-0.403257	NS	-1.32937	Down in Ada2a	-2.19721	NS/Not detected	.
FBgn0001321	FBgn0001321	CG6217	knk	knickkopf	NS	0.0221848	0.163967	-0.40287	Not detected	.	Not detected	.	Down in Kdm4	-1.47023
FBgn0039474	FBgn0039474	CG6283	CG6283	-	NS	0.0528695	0.301152	-0.402614	NS	-0.847083	NS	1.52699	NS/Not detected	.
FBgn0265048	FBgn0265048	CG31150	cv-d	crossveinless d	NS	0.00543437	0.0553223	-0.401905	NS	-0.215368	NS	-0.642502	NS/Not detected	.
FBgn0030955	FBgn0030955	CG6891	CG6891	-	NS	0.0213758	0.159377	-0.399981	NS	-0.91636	Down in Ada2a	-3.20415	Down in Kdm4	-1.88168
FBgn0028920	FBgn0028920	CG8997	CG8997	-	NS	0.0425853	0.262464	-0.398288	Not detected	.	Not detected	.	Down in Kdm4	-2.61894
FBgn0036786	FBgn0036786	CG13701	skl	sickle	NS	0.116337	0.488792	-0.39796	NS	-1.01179	Down in Ada2a	-2.05823	NS/Not detected	.
FBgn0039294	FBgn0039294	CG13664	Cad96Cb	Cadherin 96Cb	NS	0.134077	0.525844	-0.395361	NS	-0.124906	NS	-0.456126	NS/Not detected	.
FBgn0259481	FBgn0259481	CG11711	Mob2	Mob2	NS	0.0117544	0.10127	-0.395331	NS	0.095302	NS	-0.842531	Up in Kdm4	2.66501
FBgn0034543	FBgn0034543	CG30152	CG30152	-	Down in nat3fed	0.00415387	0.0446039	-0.394964	NS	-1.26559	Down in Ada2a	-2.11092	NS/Not detected	.
FBgn0031465	FBgn0031465	CG3123	CG3123	-	NS	0.0409585	0.255079	-0.394878	NS	-0.417591	NS	-0.041089	NS/Not detected	.
FBgn0027280	FBgn0027280	CG2206	l(1)G0193	lethal (1) G0193	NS	0.0187066	0.145375	-0.394407	NS	-0.481192	Down in Ada2a	-2.18003	NS/Not detected	.
FBgn0261804	FBgn0261804	CG42750	CG42750	-	NS	0.0955613	0.436862	-0.393968	NS	0.00795227	NS	0.0805476	NS/Not detected	.
FBgn0250908	FBgn0250908	CG42242	beat-VII	beat-VII	NS	0.0388119	0.245746	-0.393824	NS	-0.0755623	NS	0.476002	NS/Not detected	.
FBgn0029913	FBgn0029913	CG3044	Cht11	Cht11	NS	0.012757	0.108144	-0.393808	Down in Gcn5	-1.64725	Down in Ada2a	-2.43106	NS/Not detected	.
FBgn0010222	FBgn0010222	CG18466	Nmdmc	NAD-dependent methylenetetrahydrofolate dehydrogenase	NS	0.166625	0.585465	-0.393435	Down in Gcn5	-2.48241	Down in Ada2a	-2.42406	NS/Not detected	.
FBgn0263132	FBgn0263132	CG43374	Cht6	Cht6	NS	0.0479419	0.28345	-0.393258	NS	0.466091	NS	0.948616	NS/Not detected	.
FBgn0038596	FBgn0038596	CG14312	CG14312	-	NS	0.168704	0.590364	-0.39287	NS	-0.59385	NS	-0.641238	Up in Kdm4	1.02017
FBgn0038188	FBgn0038188	CG9929	Art9	Arginine methyltransferase 9	NS	0.187786	0.615726	-0.392828	NS	-0.253134	NS	-0.134884	NS/Not detected	.
FBgn0051091	FBgn0051091	CG31091	CG31091	-	NS	0.421062	0.815895	-0.392535	NS	-0.315555	Up in Ada2a	1.75282	NS/Not detected	.
FBgn0026320	FBgn0026320	CG5185	Tom	Twin of m4	Down in nat3fed	0.0045525	0.048137	-0.392305	NS	-0.0665388	Down in Ada2a	-3.09884	NS/Not detected	.
FBgn0053710	FBgn0053710	CG33710	CG33710	-	NS	0.189237	0.617967	-0.390583	Not detected	.	Not detected	.	NS/Not detected	.
FBgn0013717	FBgn0013717	CG4166	not	non-stop	NS	0.0052235	0.0535933	-0.390149	NS	-1.03105	Down in Ada2a	-2.15739	NS/Not detected	.
FBgn0004567	FBgn0004567	CG2939	slp2	sloppy paired 2	NS	0.0275067	0.191149	-0.390043	Not detected	.	Not detected	.	NS/Not detected	.
FBgn0033544	FBgn0033544	CG7220	CG7220	-	NS	0.0253233	0.17941	-0.389738	NS	-0.676879	Down in Ada2a	-2.04128	NS/Not detected	.
FBgn0263762	FBgn0263762	CG43679	CG43679	-	NS	0.392904	0.800097	-0.388738	Not detected	.	Not detected	.	NS/Not detected	.
FBgn0039595	FBgn0039595	CG10001	AstA-R2	Allatostatin A receptor 2	NS	0.0371903	0.238431	-0.388073	Not detected	.	Not detected	.	NS/Not detected	.
FBgn0001977	FBgn0001977	CG4180	CIAPIN1	CIAPIN1 ortholog	NS	0.00761429	0.0720157	-0.387323	NS	-1.01154	Down in Ada2a	-1.60732	Up in Kdm4	1.19752
FBgn0087021	FBgn0087021	CG7242	Spc25	Spc25	NS	0.0144567	0.11937	-0.387302	Not detected	.	Not detected	.	Down in Kdm4	-1.68545
FBgn0085203	FBgn0085203	CG34174	CG34174	-	NS	0.0493112	0.288315	-0.387026	Not detected	.	Not detected	.	NS/Not detected	.
FBgn0060296	FBgn0060296	CG15860	pain	painless	NS	0.00758649	0.0718212	-0.387024	Down in Gcn5	-1.69483	Down in Ada2a	-1.90463	NS/Not detected	.
[truncated: 16,597 more rows]

## Sheet: DatasetEV4C
(C) Transripts per millon (TPM) of whole-body RNA-seq data
[truncated: 17,470 more rows]

## Sheet: DatasetEV4D
(D) RNA amount
[truncated: 5 more rows]
