# Supplementary material for: Growth phase diets diminish histone acetyltransferase Gcn5 function and shorten lifespan of Drosophila males
Source: EMBO Rep. 2025 Jul 10;26(15):3856–88. doi: 10.1038/s44319-025-00503-8 (PMC12332192; doi:10.1038/s44319-025-00503-8)
Supplement: Supplementary file 7 — Data Set EV5 [file 44319_2025_503_MOESM7_ESM.xlsx]

## Sheet: DatasetEV5A
Dataset EV5. Metabolome of D. melanogaster male larvae and adults.
(A) Analysis result
Metabolite annotated in Shimadzu analysis	Method of Shimadzu analysis	Metabolite annotated in LSI analysis	Method of LSI analysis	KEGG ID	HMDB ID	Wandering 3rd-instar larva					Wandering 3rd-instar larva					Young adult (1 week old)					Midlife adult (5 weeks old)
						Shimadzu					LSI					LSI					LSI
						Status	P value of t-test	FDR of t-test	Fold change (nat3fed/c)	Log2FC (nat3fed/c)	Status	P value of t-test	FDR of t-test	Fold change (nat3fed/c)	Log2FC (nat3fed/c)	Status	P value of t-test	FDR of t-test	Fold change (nat3hist/c)	Log2FC (nat3hist/c)	Status	P value of t-test	FDR of t-test	Fold change (nat3hist/c)	Log2FC (nat3hist/c)
.	.	(R)-3-Hydroxybutanoate	CE-MS (anion)	C01089	HMDB0000011	Not detected	.	.	.	.	NS	0.173	0.70197	0.34717	-1.5263	NS	0.86218	0.96687	1.2529	0.32529	NS	0.68802	0.74536	1.1664	0.22204
Malic acid	LC-MS/MS	(R)-Malate	CE-MS (anion)	C00497/C00149	HMDB0031518/HMDB0000156	NS	0.12929	0.35134	1.399	0.48439	NS	0.6381	0.79066	1.093	0.1283	NS	0.90685	0.96687	1.026	0.037001	NS	0.086654	0.4123	1.4389	0.52497
Pantothenic acid	LC-MS/MS	(R)-Pantothenate	CE-MS (anion)	C00864	HMDB0000210	Up in nat3fed	8.7424e-07	6.5568e-05	3.9725	1.9901	NS	0.0012485	0.064922	4.5667	2.1911	NS	0.42681	0.89202	1.2614	0.33507	NS	0.28109	0.41352	1.2901	0.36751
.	.	1-5-anhydro-D-glucitol	CE-MS (anion)	C07326	HMDB0002712	Not detected	.	.	.	.	NS	0.33837	0.72011	1.4444	0.53051	NS	0.6024	0.9033	1.9348	0.95217	NS	0.87187	0.87918	1.3058	0.38495
.	.	2-Isopropylmalate	CE-MS (anion)	C02504	HMDB0000402	Not detected	.	.	.	.	NS	0.071418	0.53053	1.3471	0.42986	NS	0.3443	0.89202	0.8495	-0.23532	NS	0.18246	0.4123	1.3134	0.39325
.	.	3-(2-Hydroxyethyl) indole	CE-MS (anion)	C00955	HMDB0003447	Not detected	.	.	.	.	NS	0.3739	0.72011	2.3333	1.2224	NS	0.14178	0.89202	0.24859	-2.0082	NS	0.35592	0.46269	0.5	-1
.	.	3-(2-Hydroxyphenyl)propionic acid	CE-MS (anion)	C01198	HMDB0033752	Not detected	.	.	.	.	Not detected	.	.	.	.	NS	0.35592	0.89202	2	1	Not detected	.	.	.	.
.	.	3-(4-Hydroxyphenyl)lactate	CE-MS (anion)	C03672	HMDB0000755	Not detected	.	.	.	.	NS	0.12895	0.70197	0.33673	-1.5703	NS	0.90601	0.96687	1.1471	0.19794	Not detected	.	.	.	.
.	.	3-Hydroxyoctanoic acid	CE-MS (anion)	.	HMDB0001954/HMDB10722	Not detected	.	.	.	.	NS	0.67626	0.79922	0.91304	-0.13124	NS	0.4084	0.89202	1.4192	0.50509	NS	0.020102	0.4123	1.8902	0.91857
.	.	3-Phospho-D-glycerate	CE-MS (anion)	C00197	HMDB0060180	Not detected	.	.	.	.	NS	0.62328	0.79066	0.94045	-0.088571	NS	0.24221	0.89202	0.7851	-0.34906	NS	0.19751	0.4123	1.2866	0.36358
.	.	4-Acetamidobutanoate	CE-MS (anion)	C02946	HMDB0003681	Not detected	.	.	.	.	NS	0.6193	0.79066	0.97059	-0.043069	NS	0.53363	0.90051	1.0902	0.12463	NS	0.11998	0.4123	2.0179	1.0129
.	.	5-Oxoproline	CE-MS (anion)	C01879	HMDB0000267	Not detected	.	.	.	.	NS	0.18928	0.70197	1.2753	0.35082	NS	0.80454	0.96687	0.9781	-0.031943	NS	0.28455	0.41352	1.14	0.18908
.	.	6-Phospho-D-gluconate	CE-MS (anion)	C00345	HMDB0001316	Not detected	.	.	.	.	NS	0.50425	0.79066	1.3333	0.41504	NS	0.87922	0.96687	1.25	0.32193	NS	0.4273	0.51674	1.2814	0.35773
.	.	Adenosine 5'-(gamma-thio)triphosphate	CE-MS (anion)	C13742	.	Not detected	.	.	.	.	NS	0.46266	0.77607	0.87855	-0.18681	NS	0.39511	0.89202	0.85426	-0.22725	NS	0.19243	0.4123	1.3945	0.4797
.	.	ADP	CE-MS (anion)	C00008	HMDB0001341	Not detected	.	.	.	.	NS	0.43035	0.77166	1.1533	0.20576	NS	0.87908	0.96687	1.0634	0.088684	NS	0.13071	0.4123	1.8922	0.92008
.	.	alpha-D-Glucose 6-phosphate	CE-MS (anion)	C00668	HMDB0304534	Not detected	.	.	.	.	NS	0.63861	0.79066	1.0779	0.10826	NS	0.40471	0.89202	0.87943	-0.18536	NS	0.15063	0.4123	1.3452	0.42778
.	.	ATP	CE-MS (anion)	C00002	HMDB0000538	Not detected	.	.	.	.	NS	0.49705	0.79066	1.122	0.16608	NS	0.31803	0.89202	0.82189	-0.28298	NS	0.18501	0.4123	1.3808	0.46546
.	.	beta-D-Fructose 1,6-bisphosphate	CE-MS (anion)	C05378	HMDB0001058	Not detected	.	.	.	.	NS	0.5533	0.79066	1.0676	0.094359	NS	0.39595	0.89202	0.84529	-0.24249	NS	0.27395	0.41352	1.2671	0.34154
.	.	Cellotriose	CE-MS (anion)	C06219	.	Not detected	.	.	.	.	NS	0.93091	0.94916	1.0028	0.0040881	NS	0.65238	0.9033	0.92997	-0.10474	NS	0.44158	0.52186	1.116	0.1583
.	.	Choline phosphate	CE-MS (anion)	C00588	HMDB0001565	Not detected	.	.	.	.	NS	0.63844	0.79066	0.92972	-0.10514	NS	0.48427	0.89202	0.85267	-0.22994	NS	0.12586	0.4123	1.3318	0.41334
Aconitic acid	LC-MS/MS	cis-Aconitic acid	CE-MS (anion)	C00417	HMDB0000072	NS	0.012378	0.11604	3.386	1.7596	NS	0.068105	0.53053	1.4636	0.54947	NS	0.45651	0.89202	0.80085	-0.3204	NS	0.41892	0.51674	1.5217	0.60572
.	.	CTP	CE-MS (anion)	C00063	HMDB0000082	Not detected	.	.	.	.	NS	0.75236	0.82982	1.0741	0.10309	NS	0.51003	0.89202	0.90283	-0.14747	NS	0.28628	0.41352	1.232	0.30095
.	.	D-2-Hydroxyisocaproate	CE-MS (anion)	C03264	HMDB0000624	Not detected	.	.	.	.	NS	0.6683	0.79922	0.57778	-0.79141	NS	0.29491	0.89202	1.25	0.32193	NS	0.12791	0.4123	0.60769	-0.71859
.	.	D-Gluconic acid	CE-MS (anion)	C00257	HMDB0000625	Not detected	.	.	.	.	NS	0.32091	0.72011	1.6786	0.74723	NS	0.42919	0.89202	0.81579	-0.29373	NS	0.45178	0.52206	1.0637	0.089084
.	.	D-Glucuronate	CE-MS (anion)	C00191	HMDB0000127	Not detected	.	.	.	.	Not detected	.	.	.	.	NS	0.96571	0.96687	1.0694	0.096862	NS	0.35592	0.46269	0.5	-1
.	.	D-Glycerate	CE-MS (anion)	C00258	HMDB0000139	Not detected	.	.	.	.	NS	0.58965	0.79066	1.0699	0.097434	NS	0.88992	0.96687	1.0488	0.068713	NS	0.11295	0.4123	0.51927	-0.94545
.	.	D-Ribose 5-phosphate	CE-MS (anion)	C00117	HMDB0001548	Not detected	.	.	.	.	NS	0.5417	0.79066	0.82692	-0.27417	NS	0.21466	0.89202	0.71795	-0.47805	NS	0.3722	0.47206	1.2016	0.26493
.	.	D-Sedoheptulose 7-phosphate	CE-MS (anion)	C05382	HMDB0001068	Not detected	.	.	.	.	NS	0.44705	0.77488	1.1919	0.25325	NS	0.392	0.89202	0.83695	-0.25679	NS	0.25331	0.41352	1.2732	0.34845
.	.	D-Xylulose	CE-MS (anion)	C00310	HMDB0001644	Not detected	.	.	.	.	NS	0.24034	0.72011	1.1385	0.18709	NS	0.6114	0.9033	1.1757	0.23349	NS	0.32843	0.4556	1.1638	0.21881
.	.	GDP	CE-MS (anion)	C00035	HMDB0001201	Not detected	.	.	.	.	NS	0.86821	0.90931	1.0435	0.061401	NS	0.60458	0.9033	0.8952	-0.15972	NS	0.089302	0.4123	2.1884	1.1299
.	.	Glycerol-3-phosphate	CE-MS (anion)	C00093	HMDB0000126	Not detected	.	.	.	.	NS	0.20249	0.70197	0.86956	-0.20165	NS	0.79198	0.96687	0.89673	-0.15725	NS	0.15273	0.4123	1.3475	0.43032
.	.	Isethionate	CE-MS (anion)	C05123	HMDB0003903	Not detected	.	.	.	.	NS	0.3739	0.72011	0.42857	-1.2224	NS	0.51208	0.89202	0.61502	-0.70129	NS	0.86626	0.87918	0.79452	-0.33184
Isocitric acid	LC-MS/MS	Isocitric acid	CE-MS (anion)	C00311	HMDB0000193	NS	0.81333	0.87143	1.1634	0.2184	NS	0.1654	0.70197	1.2629	0.33671	NS	0.96687	0.96687	1.0233	0.033293	NS	0.066193	0.4123	1.6188	0.69488
Lactic acid	LC-MS/MS	L-Lactic acid	CE-MS (anion)	C00186	HMDB0000190	NS	0.31843	0.5554	0.85321	-0.22902	NS	0.75251	0.82982	0.84459	-0.24367	NS	0.81742	0.96687	0.61224	-0.70782	NS	0.6193	0.68519	1.2452	0.31637
.	.	Maleate	CE-MS (anion)	C01384	HMDB0000176	Not detected	.	.	.	.	NS	0.29831	0.72011	1.2492	0.32097	NS	0.098286	0.89202	0.52717	-0.92365	NS	0.19822	0.4123	1.4418	0.52786
.	.	Mevalonate	CE-MS (anion)	C02104	HMDB0000227	Not detected	.	.	.	.	NS	0.75228	0.82982	1.0679	0.094719	NS	0.22684	0.89202	0.78112	-0.35638	NS	0.19679	0.4123	1.3388	0.42089
.	.	N-Acetyl-L-aspartate	CE-MS (anion)	C01042	HMDB0000812	Not detected	.	.	.	.	NS	0.32074	0.72011	1.1681	0.22415	NS	0.45627	0.89202	0.88018	-0.18412	NS	0.18272	0.4123	1.3053	0.38443
.	.	N-Acetyl-L-glutamate	CE-MS (anion)	C00624	HMDB0001138	Not detected	.	.	.	.	NS	0.035791	0.44141	1.56	0.64155	NS	0.63941	0.9033	0.92776	-0.10818	NS	0.21888	0.41352	1.2926	0.37027
.	.	N-Acetylthreonine	CE-MS (anion)	.	HMDB0062557	Not detected	.	.	.	.	NS	0.3739	0.72011	0.42857	-1.2224	NS	0.040261	0.89202	3.2831	1.7151	NS	0.25857	0.41352	1.8434	0.88235
NAD	LC-MS/MS	NAD+	CE-MS (anion)	C00003	HMDB0000902	NS	0.35858	0.55724	1.1466	0.19731	NS	0.4036	0.74955	1.1494	0.20093	NS	0.43118	0.89202	0.84793	-0.23799	NS	0.24104	0.41352	1.2487	0.32038
.	.	NADP+	CE-MS (anion)	C00006	HMDB0000217	Not detected	.	.	.	.	NS	0.57305	0.79066	1.1304	0.17688	NS	0.28474	0.89202	0.80645	-0.31034	NS	0.11979	0.4123	1.4066	0.49221
.	.	Nicotinurate	CE-MS (anion)	C05380	HMDB0003269	Not detected	.	.	.	.	NS	0.14034	0.70197	1.2111	0.27633	NS	0.32257	0.89202	1.1712	0.22795	NS	0.23281	0.41352	1.2846	0.36127
.	.	Phosphoenolpyruvate	CE-MS (anion)	C00074	HMDB0000263	Not detected	.	.	.	.	NS	0.18574	0.70197	0.84186	-0.24835	NS	0.94462	0.96687	1	0	NS	0.87918	0.87918	1.017	0.024316
.	.	Phosphoethanolamine	CE-MS (anion)	C00346	HMDB0000224	Not detected	.	.	.	.	NS	0.026789	0.44141	1.464	0.54992	NS	0.64867	0.9033	1.1194	0.16271	NS	0.11133	0.4123	1.415	0.50085
.	.	Pimelate	CE-MS (anion)	C02656	HMDB0000857	Not detected	.	.	.	.	NS	0.018061	0.44141	2.3667	1.2429	NS	0.29344	0.89202	0.7069	-0.50043	NS	0.33294	0.4556	1.1594	0.2134
.	.	Stachyose	CE-MS (anion)	C01613	HMDB0003553	Not detected	.	.	.	.	NS	0.87433	0.90931	0.95959	-0.059513	NS	0.95932	0.96687	1.0471	0.066446	NS	0.47709	0.53932	1.1163	0.15877
Succinic acid	LC-MS/MS	Succinic acid	CE-MS (anion)	C00042	HMDB0000254	NS	0.085933	0.28022	1.235	0.30447	NS	0.042443	0.44141	1.4541	0.54015	NS	0.3898	0.89202	0.88147	-0.18202	NS	0.085504	0.4123	1.4227	0.50868
.	.	Sucrose	CE-MS (anion)	C00089	HMDB0000258	Not detected	.	.	.	.	NS	0.21745	0.70672	1.1636	0.2186	NS	0.4919	0.89202	0.8907	-0.16698	NS	0.19706	0.4123	1.2306	0.29931
.	.	trans-Cinnamate	CE-MS (anion)	C00423	HMDB00567/HMDB0000930	Not detected	.	.	.	.	NS	0.29464	0.72011	1.2262	0.29418	NS	0.56724	0.9033	0.97662	-0.034126	NS	0.83306	0.87918	0.83573	-0.25889
.	.	UDP-glucose	CE-MS (anion)	C00029	HMDB0000286	Not detected	.	.	.	.	NS	0.27027	0.72011	1.1713	0.22817	NS	0.36705	0.89202	0.83582	-0.25873	NS	0.15532	0.4123	1.3623	0.44605
.	.	UDP-N-acetylglucosamine	CE-MS (anion)	C00043	HMDB0000290	Not detected	.	.	.	.	NS	0.195	0.70197	1.1969	0.25934	NS	0.38139	0.89202	0.85376	-0.2281	NS	0.15114	0.4123	1.3521	0.43519
.	.	UMP	CE-MS (anion)	C00105	HMDB0000288	Not detected	.	.	.	.	NS	0.31293	0.72011	1.6057	0.68319	NS	0.35592	0.89202	0.5	-1	NS	0.17853	0.4123	0.44094	-1.1813
Uric acid	LC-MS/MS	Urate	CE-MS (anion)	C00366	HMDB0000289	NS	0.73862	0.82976	0.94157	-0.08686	NS	0.76599	0.82982	1.0624	0.087378	NS	0.82578	0.96687	1.1585	0.21231	NS	0.22005	0.41352	1.3232	0.40398
.	.	Valerate	CE-MS (anion)	C00803	HMDB0000892	Not detected	.	.	.	.	NS	0.95237	0.95237	1.02	0.028569	NS	0.94364	0.96687	1.012	0.017141	NS	0.22677	0.41352	0.90761	-0.13986
.	.	1-6-Anhydro-beta-d-Glucose	CE-MS (cation)	.	HMDB0000640	Not detected	.	.	.	.	NS	0.19718	0.63491	1.2495	0.32131	NS	0.49909	0.88521	1.3125	0.39232	NS	0.13745	0.37066	1.3598	0.44336
.	.	1-Kestose	CE-MS (cation)	C03661	HMDB0011729	Not detected	.	.	.	.	NS	0.96419	0.99743	0.99726	-0.0039558	NS	0.48351	0.88521	0.86763	-0.20485	NS	0.43212	0.58691	1.1224	0.16659
.	.	1-Methyladenosine	CE-MS (cation)	C02494	HMDB0003331	Not detected	.	.	.	.	NS	0.68177	0.86177	1.1068	0.14639	NS	0.43048	0.88521	0.86093	-0.21604	NS	0.37982	0.53032	1.1795	0.23816
.	.	1-Methylhistidine	CE-MS (cation)	C01152	HMDB0000001	Not detected	.	.	.	.	NS	0.1225	0.60148	1.2025	0.26605	NS	0.42842	0.88521	0.8868	-0.17332	NS	0.11387	0.37066	1.3506	0.43362
.	.	1-Methylnicotinamide	CE-MS (cation)	C02918	HMDB0000699	Not detected	.	.	.	.	NS	0.95162	0.99743	0.89362	-0.16227	NS	0.47181	0.88521	1.8125	0.85798	Not detected	.	.	.	.
.	.	1,3-Diaminopropane	CE-MS (cation)	C00986	HMDB0000002	Not detected	.	.	.	.	NS	0.2224	0.66003	1.1939	0.25565	NS	0.44867	0.88521	1.2009	0.26408	NS	0.61501	0.71752	0.89691	-0.15697
.	.	3-Methylhistamine	CE-MS (cation)	.	HMDB0001861	Not detected	.	.	.	.	NS	0.99212	0.99743	1.0174	0.024918	Not detected	.	.	.	.	Not detected	.	.	.	.
.	.	3,4-Dihydroxyphenylacetate	CE-MS (cation)	C01161	HMDB0001336	Not detected	.	.	.	.	NS	0.38913	0.74287	0.9	-0.152	NS	0.32472	0.88521	0.85031	-0.23395	NS	0.088781	0.37066	1.3297	0.41111
4-Aminobutyric acid	LC-MS/MS	4-Aminobutanoic acid	CE-MS (cation)	C00334	HMDB0000112	NS	0.41427	0.59631	1.0821	0.11384	NS	0.3886	0.74287	1.0888	0.12277	NS	0.70091	0.89083	0.95728	-0.062991	NS	0.22822	0.43267	1.1847	0.24457
.	.	5-(2-Hydroxyethyl)-4-methylthiazole	CE-MS (cation)	C04294	HMDB0032985	Not detected	.	.	.	.	NS	0.14903	0.60148	0.68627	-0.54314	NS	0.13949	0.88521	1.373	0.45735	NS	0.87863	0.90859	1.009	0.012997
.	.	5-Methylcytidine	CE-MS (cation)	.	HMDB0000982	Not detected	.	.	.	.	NS	0.28727	0.74287	0.84615	-0.24101	NS	0.36718	0.88521	1.2745	0.34994	NS	0.50089	0.64199	1.6515	0.72374
.	.	5'-Methylthioadenosine	CE-MS (cation)	C00170	HMDB0001173	NS	.	.	.	.	NS	0.93209	0.99743	1	0	NS	0.67985	0.89083	0.91372	-0.13018	NS	0.060013	0.37066	1.5083	0.59297
.	.	6-Aminohexanoate	CE-MS (cation)	C02378	HMDB0001901	Not detected	.	.	.	.	NS	0.95074	0.99743	0.99146	-0.012374	NS	0.85738	0.91901	1.0102	0.014697	NS	0.0063507	0.37066	0.86793	-0.20435
Adenine	LC-MS/MS	Adenine	CE-MS (cation)	C00147	HMDB0000034	NS	0.91666	0.94204	0.93911	-0.090638	NS	0.99252	0.99743	1.042	0.059321	NS	0.079032	0.88521	0.85789	-0.22114	NS	0.20006	0.40457	1.2784	0.35434
Adenosine	LC-MS/MS	Adenosine	CE-MS (cation)	C00212	HMDB0000050	NS	0.8403	0.88764	1.0097	0.013931	NS	0.57411	0.77674	0.52166	-0.93883	NS	0.4861	0.88521	0.6703	-0.57713	NS	0.099679	0.37066	2.2564	1.174
2-Aminobutyric acid	LC-MS/MS	alpha-Aminobutyric acid	CE-MS (cation)	C02356	HMDB0000452	NS	0.033218	0.16609	0.80627	-0.31066	NS	0.52326	0.74287	1.1525	0.20474	NS	0.55153	0.88521	1.0728	0.10145	NS	0.26846	0.48286	0.6395	-0.64499
.	.	beta-Alanine	CE-MS (cation)	C00099	HMDB0000056	Not detected	.	.	.	.	NS	0.51107	0.74287	1.0548	0.07694	NS	0.15774	0.88521	0.8227	-0.28157	NS	0.13849	0.37066	1.2146	0.28046
.	.	beta-D-Glucose	CE-MS (cation)	C00221	HMDB0000122	Not detected	.	.	.	.	NS	0.3056	0.74287	1.249	0.32076	NS	0.57393	0.88521	1.2653	0.33944	NS	0.096827	0.37066	1.4314	0.51743
.	.	Betaine	CE-MS (cation)	C00719	HMDB0000043	Not detected	.	.	.	.	NS	0.4311	0.74287	1.7009	0.76629	NS	0.37971	0.88521	0.76528	-0.38593	NS	0.15458	0.38257	1.7649	0.81956
Carnosine	LC-MS/MS	Carnosine	CE-MS (cation)	C00386	HMDB0000033	NS	0.045939	0.18681	1.5032	0.58803	NS	0.058389	0.53718	1.2927	0.37037	NS	0.53274	0.88521	1.0972	0.13386	NS	0.65709	0.74744	1.0606	0.084889
Choline	LC-MS/MS	Choline	CE-MS (cation)	C00114	HMDB0000097	NS	0.015936	0.1328	1.2942	0.37208	NS	0.078864	0.55811	1.253	0.32539	NS	0.69537	0.89083	0.94151	-0.086944	NS	0.16422	0.38257	1.3461	0.42881
.	.	Creatinine	CE-MS (cation)	C00791	HMDB0000562	Not detected	.	.	.	.	NS	0.88584	0.99743	0.95349	-0.068713	NS	0.35084	0.88521	1.2584	0.33162	NS	0.087213	0.37066	0.46565	-1.1027
Cytidine	LC-MS/MS	Cytidine	CE-MS (cation)	C00475	HMDB0000089	NS	0.69656	0.82976	1.0215	0.030739	NS	0.4571	0.74287	1.381	0.46566	NS	0.95817	0.9797	1.0649	0.090765	NS	0.47317	0.62403	1.7892	0.83935
.	.	Cytosine	CE-MS (cation)	C00380	HMDB0000630	Not detected	.	.	.	.	NS	0.68407	0.86177	1.0622	0.087023	NS	0.091471	0.88521	0.76144	-0.3932	NS	0.83676	0.88541	1.0199	0.028489
.	.	Deoxycytidine	CE-MS (cation)	C00881	HMDB0000014	Not detected	.	.	.	.	NS	0.3739	0.74287	2.3333	1.2224	Not detected	.	.	.	.	NS	0.35592	0.5141	0.5	-1
.	.	dGMP	CE-MS (cation)	C00362	HMDB0001044	Not detected	.	.	.	.	NS	0.50754	0.74287	1.1795	0.23816	NS	0.37017	0.88521	0.54925	-0.86446	NS	0.12001	0.37066	2.9017	1.5369
.	.	Diethanolamine	CE-MS (cation)	C06772	HMDB0004437	Not detected	.	.	.	.	NS	0.36809	0.74287	0.90129	-0.14993	NS	0.4593	0.88521	0.9374	-0.09327	NS	0.013993	0.37066	0.84437	-0.24405
Dopamine	LC-MS/MS	Dopamine	CE-MS (cation)	C03758	HMDB0000073	NS	0.52498	0.7031	1.2451	0.31629	Not detected	.	.	.	.	NS	0.29928	0.88521	0.83913	-0.25304	NS	0.33817	0.5141	1.1604	0.21463
Glutathione	LC-MS/MS	Glutathione	CE-MS (cation)	C00051	HMDB0062697	NS	0.047326	0.18681	1.2842	0.36084	NS	0.20528	0.63491	1.2005	0.26359	NS	0.33732	0.88521	0.72678	-0.4604	NS	0.1132	0.37066	1.6205	0.69645
Glycine	LC-MS/MS	Glycine	CE-MS (cation)	C00037	HMDB0000123	NS	0.085111	0.28022	1.1599	0.21399	NS	0.12795	0.60148	1.3077	0.38702	NS	0.7778	0.91037	0.93421	-0.09818	NS	0.55556	0.67677	1.093	0.12832
.	.	Glycyl-L-proline	CE-MS (cation)	.	HMDB0000721	Not detected	.	.	.	.	NS	0.38125	0.74287	0.87302	-0.19592	NS	0.44254	0.88521	1.2769	0.35267	NS	0.3551	0.5141	1.2352	0.30469
.	.	Histamine	CE-MS (cation)	C00388	HMDB0000870	Not detected	.	.	.	.	NS	0.41627	0.74287	0.7732	-0.37109	NS	0.47524	0.88521	0.87564	-0.1916	NS	0.17873	0.38726	1.2855	0.36237
.	.	Homoarginine	CE-MS (cation)	C01924	HMDB0000670	Not detected	.	.	.	.	NS	0.13734	0.60148	1.1692	0.22548	NS	0.26314	0.88521	0.57049	-0.80972	NS	0.25675	0.47682	1.5293	0.61289
.	.	Homocitrulline	CE-MS (cation)	C02427	HMDB0000679	Not detected	.	.	.	.	NS	0.3922	0.74287	1.3333	0.41504	NS	0.92405	0.97474	1.1923	0.25376	NS	0.271	0.48286	0.65952	-0.6005
.	.	Hypotaurine	CE-MS (cation)	C00519	HMDB0000965	Not detected	.	.	.	.	Not detected	.	.	.	.	NS	0.35592	0.88521	0.5	-1	Not detected	.	.	.	.
Hypoxanthine	LC-MS/MS	Hypoxanthine	CE-MS (cation)	C00262	HMDB0000157	NS	0.2289	0.45178	0.758	-0.39972	NS	0.44336	0.74287	0.87535	-0.19206	NS	0.98803	0.99731	1.0867	0.11997	NS	0.21401	0.42084	1.3864	0.47131
.	.	Imidazole lactic acid	CE-MS (cation)	C05568	HMDB0002320	Not detected	.	.	.	.	NS	0.0010942	0.10067	1.8614	0.89638	NS	0.35594	0.88521	1.5246	0.60842	NS	0.78265	0.84787	1.8333	0.87447
.	.	Imidazole-4-acetate	CE-MS (cation)	C02835	HMDB0002024	Not detected	.	.	.	.	NS	0.15038	0.60148	0.60674	-0.72085	NS	0.086401	0.88521	2.221	1.1512	NS	0.1459	0.37935	1.376	0.46048
.	.	Indole acetate	CE-MS (cation)	C00954	HMDB0000197	Not detected	.	.	.	.	NS	0.52485	0.74287	1.1239	0.16845	NS	0.42409	0.88521	0.85949	-0.21844	NS	0.10458	0.37066	1.3525	0.4356
Inosine	LC-MS/MS	Inosine	CE-MS (cation)	C00294	HMDB0000195	NS	0.56957	0.72403	1.0914	0.12616	NS	0.13719	0.60148	1.2541	0.32665	NS	0.59665	0.88595	0.92545	-0.11177	NS	0.10117	0.37066	1.5303	0.61378
.	.	Isoglutamine	CE-MS (cation)	C16673	.	Not detected	.	.	.	.	NS	0.95868	0.99743	1.0758	0.10535	NS	0.47806	0.88521	1.2534	0.3259	NS	0.19767	0.40457	0.53953	-0.89021
Alanine	LC-MS/MS	L-Alanine	CE-MS (cation)	C00041	HMDB0000161	NS	0.0094561	0.11604	0.72366	-0.46662	NS	0.15691	0.60148	0.80996	-0.30408	NS	0.4162	0.88521	0.87658	-0.19004	NS	0.032893	0.37066	1.4158	0.50162
Arginine	LC-MS/MS	L-Arginine	CE-MS (cation)	C00062	HMDB0000517	NS	0.13493	0.35134	0.81191	-0.30061	NS	0.67555	0.86177	1.0451	0.063615	NS	0.48489	0.88521	0.89024	-0.16773	NS	0.087495	0.37066	1.3244	0.40533
Asparagine	LC-MS/MS	L-Asparagine	CE-MS (cation)	C00152	HMDB0000168	NS	0.075571	0.2699	1.2108	0.27599	NS	0.046294	0.50983	1.3347	0.41646	NS	0.43144	0.88521	0.85244	-0.23033	NS	0.19757	0.40457	1.1997	0.26264
Aspartic acid	LC-MS/MS	L-Aspartate	CE-MS (cation)	C00049	HMDB0000191	NS	0.91692	0.94204	1.0211	0.030066	NS	0.74022	0.88442	1.0552	0.077561	NS	0.27761	0.88521	0.80378	-0.31513	NS	0.3304	0.5141	1.217	0.28332
Carnitine	LC-MS/MS	L-Carnitine	CE-MS (cation)	C00318/C00487	HMDB0000062	NS	0.2375	0.45672	1.1202	0.16375	NS	0.27878	0.74287	1.1334	0.18063	NS	0.42963	0.88521	0.87012	-0.20071	NS	0.098591	0.37066	1.3426	0.42502
.	.	L-Citrulline	CE-MS (cation)	C00327	HMDB0000904	Not detected	.	.	.	.	NS	0.52204	0.74287	1.3491	0.43201	NS	0.57171	0.88521	0.96429	-0.052467	NS	0.5325	0.6638	1.1623	0.21694
.	.	L-Cysteine-glutathione disulfide	CE-MS (cation)	.	HMDB0000656	Not detected	.	.	.	.	NS	0.20645	0.63491	1.7692	0.82312	NS	0.6291	0.89083	1.0117	0.016711	NS	0.13479	0.37066	1.3381	0.42022
Glutamic acid	LC-MS/MS	L-Glutamate	CE-MS (cation)	C00025	HMDB0000148	Down in nat3fed	0.0022273	0.041762	0.68073	-0.55484	NS	0.47348	0.74287	1.0798	0.11079	NS	0.85841	0.91901	0.95266	-0.069963	NS	0.21736	0.42084	1.3008	0.37935
Glutamine	LC-MS/MS	L-Glutamine	CE-MS (cation)	C00064	HMDB0000641	NS	0.55431	0.71677	1.0732	0.10197	NS	0.026455	0.40564	1.2566	0.32955	NS	0.74524	0.89233	0.97003	-0.043892	NS	0.13838	0.37066	1.3397	0.42193
Histidine	LC-MS/MS	L-Histidine	CE-MS (cation)	C00135	HMDB0000177	NS	0.31244	0.5554	0.83938	-0.25261	NS	0.076884	0.55811	1.1854	0.24543	NS	0.62637	0.89083	0.93245	-0.10091	NS	0.044093	0.37066	1.4132	0.49894
.	.	L-Homoserine	CE-MS (cation)	C00263	HMDB0000719	Not detected	.	.	.	.	NS	0.73498	0.88442	1.129	0.17509	NS	0.74021	0.89233	0.94326	-0.084269	NS	0.57483	0.68828	1.0782	0.10868
Leucine	LC-MS/MS	L-Leucine	CE-MS (cation)	C00123	HMDB0000687	NS	0.22036	0.44668	1.1508	0.20262	NS	0.2803	0.74287	1.1242	0.16894	NS	0.78032	0.91037	0.96376	-0.053251	NS	0.13138	0.37066	1.368	0.45202
Lysine	LC-MS/MS	L-Lysine	CE-MS (cation)	C00047	HMDB0000182	NS	0.35248	0.55724	0.89704	-0.15675	NS	0.00285	0.1311	1.176	0.23392	NS	0.83088	0.91901	0.98353	-0.023959	NS	0.053333	0.37066	1.5476	0.63003
Methionine	LC-MS/MS	L-Methionine	CE-MS (cation)	C00073	HMDB0000696	NS	0.42139	0.59631	1.0768	0.1067	NS	0.3165	0.74287	0.9426	-0.085275	NS	0.36095	0.88521	0.79276	-0.33504	NS	0.11595	0.37066	1.368	0.45202
Methionine sulfoxide	LC-MS/MS	L-Methionine S-oxide	CE-MS (cation)	C02989	HMDB0002005	NS	0.037475	0.17476	0.76034	-0.39529	NS	0.08635	0.56744	1.2226	0.28995	NS	0.46789	0.88521	0.8282	-0.27195	NS	0.061843	0.37066	1.4865	0.57195
Ornithine	LC-MS/MS	L-Ornithine	CE-MS (cation)	C00077	HMDB0000214	NS	0.018594	0.13366	0.68551	-0.54474	NS	0.20558	0.63491	1.3548	0.43807	NS	0.32628	0.88521	0.80119	-0.31978	NS	0.097204	0.37066	1.3066	0.38581
Phenylalanine	LC-MS/MS	L-Phenylalanine	CE-MS (cation)	C00079	HMDB0000159	NS	0.1942	0.41214	1.1997	0.26272	NS	0.3739	0.74287	0.42857	-1.2224	NS	0.95664	0.9797	3.5865	1.8426	NS	0.16011	0.38257	0.12352	-3.0172
Proline	LC-MS/MS	L-Proline	CE-MS (cation)	C00148	HMDB0000162	NS	0.28939	0.52938	0.87346	-0.19519	NS	0.02285	0.40564	1.2026	0.26619	NS	0.67666	0.89083	0.93944	-0.090122	NS	0.27592	0.48286	1.1786	0.23714
Serine	LC-MS/MS	L-Serine	CE-MS (cation)	C00065	HMDB0000187	NS	0.74125	0.82976	0.95822	-0.061572	NS	0.12108	0.60148	1.1389	0.18763	NS	0.49702	0.88521	0.897	-0.15681	NS	0.012285	0.37066	1.6131	0.68982
Threonine	LC-MS/MS	L-Threonine	CE-MS (cation)	C00188	HMDB0000167	NS	0.40377	0.59378	0.89471	-0.16051	NS	0.33029	0.74287	1.132	0.1789	NS	0.56258	0.88521	0.87321	-0.19561	NS	0.12154	0.37066	1.4273	0.51331
Tryptophan	LC-MS/MS	L-Tryptophan	CE-MS (cation)	C00078	HMDB0000929	NS	0.12908	0.35134	1.1888	0.24953	NS	0.92144	0.99743	0.97628	-0.034626	NS	0.70884	0.89083	1.0939	0.12942	NS	0.65353	0.74744	1.0634	0.088685
Tyrosine	LC-MS/MS	L-Tyrosine	CE-MS (cation)	C00082	HMDB0000158	NS	0.19783	0.41214	0.77332	-0.37086	NS	0.9965	0.99743	1.0079	0.011412	NS	0.71462	0.89083	0.92526	-0.11206	NS	0.31048	0.50453	1.2001	0.26312
Valine	LC-MS/MS	L-Valine	CE-MS (cation)	C00183	HMDB0000883	NS	0.97436	0.97436	0.98071	-0.028094	NS	0.76587	0.90334	1.0285	0.040541	NS	0.93189	0.97474	1.0413	0.05843	NS	0.058636	0.37066	2.2851	1.1923
.	.	Methylimidazoleacetic acid	CE-MS (cation)	C05828	HMDB0002820	Not detected	.	.	.	.	NS	0.64839	0.85217	0.93413	-0.098302	Not detected	.	.	.	.	NS	0.35592	0.5141	0.5	-1
.	.	N-Acetyl-D-glucosamine	CE-MS (cation)	C00140	HMDB0000215	Not detected	.	.	.	.	NS	0.53399	0.74435	1.4769	0.56259	NS	0.055986	0.88521	2.9888	1.5796	NS	0.30056	0.50453	1.784	0.83512
.	.	N-Acetylornithine	CE-MS (cation)	C00437	HMDB0003357	Not detected	.	.	.	.	NS	0.72851	0.88442	1.1673	0.22317	NS	0.28795	0.88521	0.70414	-0.50606	NS	0.82234	0.88039	0.91577	-0.12695
.	.	N-Acetylputrescine	CE-MS (cation)	C02714	HMDB0002064	Not detected	.	.	.	.	NS	0.99743	0.99743	0.92857	-0.10692	NS	0.60361	0.88595	1.131	0.17754	NS	0.9375	0.94792	0.87973	-0.18488
.	.	N-alpha-Acetyl-L-arginine	CE-MS (cation)	.	HMDB0004620	Not detected	.	.	.	.	NS	0.040479	0.50983	2.154	1.107	NS	0.84282	0.91901	1.1137	0.15541	NS	0.09779	0.37066	1.5569	0.63867
.	.	N-methylproline	CE-MS (cation)	.	HMDB0094696	Not detected	.	.	.	.	NS	0.52283	0.74287	1.6117	0.6886	NS	0.32681	0.88521	0.78208	-0.35462	NS	0.45037	0.6027	0.58794	-0.76625
.	.	N-N-dimethylarginine	CE-MS (cation)	C03626	HMDB0001539/HMDB0003334	Not detected	.	.	.	.	NS	0.074464	0.55811	0.86925	-0.20215	NS	0.11086	0.88521	0.73067	-0.4527	NS	0.16175	0.38257	1.3801	0.46476
.	.	N,N-Dimethylglycine	CE-MS (cation)	C01026	HMDB0000092	Not detected	.	.	.	.	NS	0.50112	0.74287	1.2111	0.27629	NS	0.73441	0.89233	1.0494	0.069541	NS	0.85281	0.89202	0.82825	-0.27185
.	.	N1-Acetylspermine	CE-MS (cation)	C02567	HMDB0001186	Not detected	.	.	.	.	NS	0.91351	0.99743	1.2381	0.30812	NS	0.35592	0.88521	0.5	-1	NS	0.087725	0.37066	1.7744	0.82729
.	.	N2-Acetyl-L-lysine	CE-MS (cation)	C12989	HMDB0000446	Not detected	.	.	.	.	NS	0.019747	0.40564	1.4554	0.54146	NS	0.23624	0.88521	1.4934	0.57858	NS	0.30801	0.50453	1.1368	0.18492
.	.	N5-Ethyl-L-glutamine(L-Theanine)	CE-MS (cation)	C01047	HMDB0034365	Not detected	.	.	.	.	NS	0.18348	0.63491	1.559	0.64059	NS	0.67188	0.89083	0.83429	-0.26138	NS	0.97055	0.97055	0.94856	-0.076193
.	.	N6-(L-1,3-Dicarboxypropyl)-L-lysine	CE-MS (cation)	C00449	HMDB0000279	Not detected	.	.	.	.	NS	0.12822	0.60148	1.5106	0.59516	NS	0.53134	0.88521	0.87565	-0.19158	NS	0.89274	0.9128	1	0
.	.	N6-Acetyl-L-lysine	CE-MS (cation)	C02727	HMDB0000206	Not detected	.	.	.	.	NS	0.95694	0.99743	1.0102	0.014647	NS	0.13544	0.88521	0.48346	-1.0485	NS	0.60775	0.71752	0.98784	-0.017648
.	.	N6-Methyllysine	CE-MS (cation)	C02728	HMDB0002038	Not detected	.	.	.	.	NS	0.69316	0.86177	0.95843	-0.061261	NS	0.85162	0.91901	0.94792	-0.077168	NS	0.38463	0.53032	1.1615	0.21604
.	.	N8-Acetylspermidine	CE-MS (cation)	C01029	HMDB0002189	Not detected	.	.	.	.	NS	0.2741	0.74287	1.4903	0.5756	NS	0.82083	0.91901	0.98616	-0.020108	NS	0.051865	0.37066	1.7619	0.81714
Niacinamide	LC-MS/MS	Nicotinamide	CE-MS (cation)	C00153	HMDB0001406	NS	0.71529	0.82976	1.0213	0.030354	NS	0.4751	0.74287	1.2096	0.27454	NS	0.27275	0.88521	0.84946	-0.23538	NS	0.1683	0.38257	1.2727	0.34792
Nicotinic acid	LC-MS/MS	Nicotinate	CE-MS (cation)	C00253	HMDB0001488	NS	0.33844	0.55724	1.2032	0.26691	NS	0.64753	0.85217	1.3505	0.43351	NS	0.36888	0.88521	1.2981	0.37638	NS	0.52239	0.66024	1.1498	0.20136
Acetylcarnitine	LC-MS/MS	O-Acetylcarnitine	CE-MS (cation)	C02571	HMDB0000201	NS	0.70404	0.82976	0.88477	-0.17663	NS	0.32291	0.74287	1.0828	0.11471	NS	0.8529	0.91901	1.0612	0.085741	NS	0.082985	0.37066	1.5541	0.63604
Ophthalmic acid	LC-MS/MS	Ophthalmic Acid	CE-MS (cation)	.	HMDB0005765	NS	0.46613	0.63563	1.1307	0.17726	NS	0.45674	0.74287	0.76	-0.39593	NS	0.35592	0.88521	0.5	-1	NS	0.35592	0.5141	0.5	-1
Oxidized glutathione	LC-MS/MS	Oxidized glutathione	CE-MS (cation)	C00127	HMDB0003337	NS	0.024042	0.14793	2.2112	1.1448	NS	0.13044	0.60148	1.5091	0.59365	NS	0.99731	0.99731	1.0429	0.060542	NS	0.2827	0.48539	1.3099	0.3895
.	.	Putrescine	CE-MS (cation)	C00134	HMDB0001414	Not detected	.	.	.	.	NS	0.014524	0.40564	1.5122	0.59664	NS	0.51078	0.88521	0.83333	-0.26303	NS	0.67646	0.75997	1.0442	0.062464
.	.	Pyridoxal	CE-MS (cation)	C00250	HMDB0001545	Not detected	.	.	.	.	NS	0.5043	0.74287	1.1116	0.15265	NS	0.35592	0.88521	2	1	NS	0.027743	0.37066	3.0036	1.5867
.	.	Pyridoxamine	CE-MS (cation)	C00534	HMDB0001431	Not detected	.	.	.	.	NS	0.51393	0.74287	0.71717	-0.47961	NS	0.59854	0.88595	0.97477	-0.036865	NS	0.035879	0.37066	2.8571	1.5146
S-Adenosylmethionine	LC-MS/MS	S-Adenosyl-L-Methionine	CE-MS (cation)	C00019	HMDB0001185	NS	0.1766	0.40124	1.198	0.26061	NS	0.3595	0.74287	1.1236	0.16812	NS	0.27315	0.88521	0.81006	-0.30391	NS	0.17237	0.38257	1.2649	0.33904
.	.	Sarcosine	CE-MS (cation)	C00213	HMDB0000271	Not detected	.	.	.	.	NS	0.49016	0.74287	1.0684	0.09548	NS	0.66064	0.89083	0.95441	-0.067323	NS	0.38141	0.53032	1.1921	0.25345
.	.	Serotonin	CE-MS (cation)	C00780	HMDB0000259	Not detected	.	.	.	.	NS	0.56391	0.77433	0.85366	-0.22827	NS	0.6777	0.89083	1.5738	0.65423	NS	0.55778	0.67677	1.3228	0.40358
.	.	Spermidine	CE-MS (cation)	C00315	HMDB0001257	Not detected	.	.	.	.	NS	0.94024	0.99743	0.97712	-0.033399	NS	0.55182	0.88521	0.86097	-0.21597	NS	0.32881	0.5141	1.1961	0.25831
.	.	Theobromine	CE-MS (cation)	C07480	HMDB0002825	Not detected	.	.	.	.	NS	0.049875	0.50983	0.72727	-0.45943	NS	0.55547	0.88521	0.91236	-0.13233	NS	0.7564	0.8293	0.87273	-0.1964
.	.	Thiamine	CE-MS (cation)	C00378	HMDB0000235	Not detected	.	.	.	.	NS	0.20704	0.63491	1.1034	0.14196	NS	0.49615	0.88521	0.91447	-0.12899	NS	0.49523	0.64199	1.0905	0.12501
.	.	Trigonelline	CE-MS (cation)	C01004	HMDB0000875	Not detected	.	.	.	.	NS	0.50533	0.74287	0.61486	-0.70166	NS	0.28689	0.88521	0.59009	-0.76099	NS	0.69421	0.7704	0.90476	-0.14439
.	.	2-Hydroxyoctanoate	LC-MS (negative)	.	HMDB0000711	Not detected	.	.	.	.	NS	0.31475	0.69164	1.5188	0.60295	NS	0.61352	0.9217	0.92258	-0.11625	NS	0.64688	0.80228	0.99126	-0.012669
.	.	2-Oxobutanoate	LC-MS (negative)	C00109	HMDB0000005	Not detected	.	.	.	.	NS	0.011619	0.16403	0.84073	-0.25028	NS	0.04571	0.66101	1.0972	0.13377	NS	0.3055	0.67925	0.93841	-0.091709
.	.	3-Hydroxy-3-methylglutarate	LC-MS (negative)	C03761	HMDB0000355	Not detected	.	.	.	.	NS	0.018864	0.19284	0.74296	-0.42865	NS	0.084771	0.66101	1.2496	0.32151	NS	0.61797	0.80228	0.95291	-0.069595
.	.	3-Hydroxyphenylacetate	LC-MS (negative)	C05593	HMDB0000440	Not detected	.	.	.	.	NS	0.6575	0.8882	1.1144	0.15628	NS	0.44925	0.80447	0.85287	-0.22961	NS	0.58876	0.80228	0.96296	-0.054448
.	.	3-methyl-2-oxobutyric acid	LC-MS (negative)	C00141	HMDB0000019	Not detected	.	.	.	.	NS	0.24392	0.67078	0.66667	-0.58496	NS	0.14502	0.66101	2.0188	1.0135	NS	0.79598	0.87741	0.7776	-0.3629
Adenosine 3',5'-cyclic monophosphate	LC-MS/MS	3',5'-Cyclic AMP	LC-MS (negative)	C00575	HMDB0000058	NS	0.7329	0.82976	0.93908	-0.090675	NS	0.82316	0.94602	1.0772	0.10731	NS	0.084125	0.66101	0.80343	-0.31576	NS	0.44824	0.70023	1.1382	0.18674
.	.	4-Aminobenzoate	LC-MS (negative)	C00568	HMDB0001392	Not detected	.	.	.	.	NS	0.41647	0.74577	0.76056	-0.39486	NS	0.83252	0.9217	0.95	-0.074001	NS	0.64744	0.80228	1.2525	0.32484
.	.	4-Hydroxy-3-methoxybenzoic acid	LC-MS (negative)	C06672	HMDB0000484	Not detected	.	.	.	.	NS	0.14009	0.52727	0.60341	-0.7288	NS	0.87164	0.9217	1.0109	0.015597	NS	0.63232	0.80228	1.1504	0.20219
.	.	4-Methyl-2-oxopentanoate	LC-MS (negative)	C00233	HMDB0000695	Not detected	.	.	.	.	NS	0.11999	0.48627	1.5403	0.62323	NS	0.26895	0.67552	0.85348	-0.22857	NS	0.43015	0.70023	0.8408	-0.25017
.	.	4-Methylaminobutyrate	LC-MS (negative)	C15987	HMDB0341354	Not detected	.	.	.	.	NS	0.41126	0.74577	0.91497	-0.12821	NS	0.2053	0.6728	1.0842	0.11669	NS	0.86477	0.89189	0.9923	-0.011157
.	.	5-Dodecenoate (12:1n7)	LC-MS (negative)	.	HMDB0000529	Not detected	.	.	.	.	NS	0.80601	0.94034	0.86492	-0.20935	NS	0.99979	0.99979	1.0029	0.0041708	NS	0.27067	0.67308	0.86173	-0.21469
.	.	5-Methylcytosine	LC-MS (negative)	C02376	HMDB0002894	Not detected	.	.	.	.	NS	0.27764	0.69164	1.1074	0.14723	NS	0.10602	0.66101	1.1445	0.1947	NS	0.63551	0.80228	0.95027	-0.073598
.	.	Adipic acid	LC-MS (negative)	C06104	HMDB0000448	Not detected	.	.	.	.	NS	0.30647	0.69164	1.223	0.29039	NS	0.8552	0.9217	1.0466	0.065653	NS	0.079929	0.38466	0.84012	-0.25134
.	.	Adrenate (22:4n6)	LC-MS (negative)	C16527	HMDB0002226	Not detected	.	.	.	.	NS	0.22941	0.67078	0.82692	-0.27417	NS	0.8392	0.9217	0.95946	-0.059706	NS	0.71049	0.84166	1.0701	0.097697
.	.	Arachidonate	LC-MS (negative)	C00219	HMDB0001043	Not detected	.	.	.	.	NS	0.53952	0.81456	0.90541	-0.14336	NS	0.12809	0.66101	0.31754	-1.655	NS	0.47565	0.70023	0.6375	-0.6495
.	.	beta-hydroxyisovaleric acid	LC-MS (negative)	C20827	HMDB0000754	Not detected	.	.	.	.	NS	0.72248	0.92065	0.95712	-0.063231	NS	0.070439	0.66101	0.66809	-0.58188	NS	0.60448	0.80228	1.0593	0.083106
.	.	beta-Hydroxypyruvic acid	LC-MS (negative)	C00168	HMDB0001352	Not detected	.	.	.	.	NS	0.89631	0.97402	1.0314	0.044669	NS	0.4836	0.82749	1.2177	0.28417	NS	0.57676	0.80228	1.0896	0.12374
.	.	Capric acid(10:0)	LC-MS (negative)	C01571	HMDB0000511	Not detected	.	.	.	.	NS	0.38493	0.74577	0.82634	-0.27518	NS	0.064161	0.66101	0.87103	-0.19921	NS	0.27385	0.67308	0.91565	-0.12712
.	.	caproate(6:0)	LC-MS (negative)	C01585	HMDB0000535	Not detected	.	.	.	.	NS	0.99652	0.99844	0.90748	-0.14006	NS	0.24025	0.67552	0.85766	-0.22152	NS	0.86872	0.89189	1.0012	0.0017648
.	.	Catechol	LC-MS (negative)	C00090	.	Not detected	.	.	.	.	NS	0.56325	0.83404	1.1923	0.25376	NS	0.86334	0.9217	0.77444	-0.36878	NS	0.2117	0.67308	1.5406	0.62352
.	.	Chenodeoxycholate	LC-MS (negative)	C02528	HMDB0000518	Not detected	.	.	.	.	NS	0.99844	0.99844	0.87195	-0.19768	NS	0.76682	0.9217	0.66334	-0.59218	NS	0.12332	0.4889	0.2427	-2.0427
.	.	Cholic acid	LC-MS (negative)	C00695	HMDB0000619	Not detected	.	.	.	.	NS	0.77348	0.9306	0.81633	-0.29278	NS	0.18886	0.66101	2.678	1.4211	NS	0.68205	0.82059	0.51116	-0.96816
.	.	Ciliatine	LC-MS (negative)	C03557	HMDB0011747	Not detected	.	.	.	.	NS	0.051376	0.3043	0.81976	-0.28673	NS	0.57768	0.90779	1.0243	0.034698	NS	0.10118	0.43281	0.93287	-0.10026
.	.	D-2-Hydroxyisocaproate	LC-MS (negative)	C03264	HMDB0000624	Not detected	.	.	.	.	NS	0.15916	0.55707	0.63707	-0.65049	NS	0.677	0.9217	0.90226	-0.14839	NS	0.85628	0.89189	1.0331	0.046963
.	.	D-Erythronic-gamma-lactone	LC-MS (negative)	.	HMDB0000349	Not detected	.	.	.	.	NS	0.61532	0.8774	1.0305	0.043396	NS	0.84812	0.9217	0.96749	-0.047681	NS	0.4202	0.70023	0.95038	-0.073431
.	.	D-Glucosamine 6-phosphate	LC-MS (negative)	C00352	HMDB0001254	Not detected	.	.	.	.	NS	0.22287	0.67078	0.88112	-0.18259	NS	0.79096	0.9217	1.0246	0.035112	NS	0.55972	0.79812	1.0342	0.048459
.	.	Deoxycholate	LC-MS (negative)	C04483	HMDB0000626	Not detected	.	.	.	.	NS	0.20439	0.67078	0.65314	-0.61454	NS	0.43477	0.80447	1.2809	0.3571	NS	0.037855	0.2093	0.50223	-0.99357
.	.	Dihomo-linolenate (20:3n6)	LC-MS (negative)	C03242	HMDB0002925	Not detected	.	.	.	.	NS	0.88304	0.97402	0.7561	-0.40336	NS	0.97509	0.99979	0.96552	-0.050626	NS	0.65641	0.80228	0.96019	-0.058612
.	.	Dodecanoic acid(12:0)	LC-MS (negative)	C02679	HMDB0000638	Not detected	.	.	.	.	NS	0.73887	0.92065	0.8482	-0.23752	NS	0.15671	0.66101	0.83058	-0.2678	NS	0.25214	0.67308	0.87775	-0.18812
.	.	Eicosapentaenoic acid	LC-MS (negative)	C06428	HMDB0001999	Not detected	.	.	.	.	NS	0.33235	0.69164	0.91612	-0.12639	NS	0.18365	0.66101	0.80386	-0.31499	NS	0.0042104	0.12952	0.73412	-0.44591
.	.	Eicosenoic acid (20:1)	LC-MS (negative)	C16526	HMDB0002231	Not detected	.	.	.	.	NS	0.46006	0.75541	1.1779	0.23623	NS	0.63568	0.9217	1.1218	0.16578	NS	0.39284	0.70023	0.75659	-0.40241
.	.	Estradiol	LC-MS (negative)	C00951	HMDB0000151	Not detected	.	.	.	.	NS	0.987	0.99844	1.0159	0.022744	NS	0.69494	0.9217	1.0665	0.092922	NS	0.25353	0.67308	1.2894	0.36674
.	.	Estriol-3-sulfate	LC-MS (negative)	.	.	Not detected	.	.	.	.	NS	0.24323	0.67078	0.70603	-0.5022	NS	0.44151	0.80447	1.1125	0.15386	NS	0.74386	0.86684	0.87526	-0.19222
.	.	Ethylmalonic acid	LC-MS (negative)	.	HMDB0000622	Not detected	.	.	.	.	NS	0.025742	0.19822	0.73757	-0.43914	NS	0.41967	0.80447	0.88806	-0.17127	NS	0.27972	0.67308	0.70543	-0.50343
.	.	Formylanthranilate	LC-MS (negative)	C05653	HMDB0004089	Not detected	.	.	.	.	NS	0.53809	0.81456	1.4796	0.5652	NS	0.55958	0.90779	0.73493	-0.44433	NS	0.44413	0.70023	1.139	0.18783
Fumaric acid	LC-MS/MS	Fumarate	LC-MS (negative)	C00122	HMDB0000134	Up in nat3fed	0.0018745	0.041762	2.2241	1.1533	NS	0.0061315	0.16403	0.4201	-1.2512	NS	0.42796	0.80447	1.079	0.10966	NS	0.0016658	0.12827	0.80608	-0.31101
.	.	Galactosamine	LC-MS (negative)	C02262	HMDB0341150	Not detected	.	.	.	.	NS	0.46109	0.75541	0.91008	-0.13593	NS	0.79869	0.9217	1.0262	0.037254	NS	0.056594	0.29052	0.87047	-0.20014
.	.	gamma-L-glutamyl-L-tyrosine	LC-MS (negative)	.	HMDB0011741	Not detected	.	.	.	.	NS	0.012781	0.16403	0.83079	-0.26744	NS	0.033844	0.66101	1.2197	0.28653	NS	0.48198	0.70023	0.9698	-0.044238
.	.	GDPglucose	LC-MS (negative)	C00394	HMDB0003351	Not detected	.	.	.	.	NS	0.50902	0.79989	0.87179	-0.19794	NS	0.33068	0.7489	0.88592	-0.17475	NS	0.0096441	0.12952	1.4701	0.55592
.	.	Gly-Gly	LC-MS (negative)	.	HMDB0011733	Not detected	.	.	.	.	NS	0.30311	0.69164	1.0343	0.048702	NS	0.85832	0.9217	1.0136	0.019503	NS	0.038054	0.2093	0.86888	-0.20277
.	.	Glycochonodeoxycholate	LC-MS (negative)	C05466	HMDB0000637	Not detected	.	.	.	.	NS	0.70194	0.92065	0.3131	-1.6753	NS	0.99245	0.99979	.	.	NS	0.35592	0.70023	0.5	-1
.	.	Guanidinoacetate	LC-MS (negative)	C00581	HMDB0000128	Not detected	.	.	.	.	NS	0.94565	0.99746	1.0868	0.12003	NS	0.39412	0.80447	1.1708	0.2275	NS	0.83064	0.89189	0.97835	-0.03157
.	.	Heptadecanoic acid(17:0)	LC-MS (negative)	.	HMDB0002259	Not detected	.	.	.	.	NS	0.32368	0.69164	0.90397	-0.14566	NS	0.72364	0.9217	1.0253	0.035986	NS	0.0078593	0.12952	0.7277	-0.45858
.	.	Homogentisate	LC-MS (negative)	C00544	HMDB0000130	Not detected	.	.	.	.	NS	0.10205	0.43653	0.7598	-0.39631	NS	0.91073	0.94766	1.0282	0.040157	NS	0.19512	0.65323	1.2526	0.32496
.	.	Iminodiacetate (IDA)	LC-MS (negative)	C19911	HMDB0011753	Not detected	.	.	.	.	NS	0.087993	0.39856	0.83236	-0.26473	NS	0.085866	0.66101	0.80562	-0.31182	NS	0.4762	0.70023	0.93387	-0.098702
.	.	Indolelactic acid	LC-MS (negative)	C02043	HMDB0000671	Not detected	.	.	.	.	NS	0.41579	0.74577	1.314	0.39396	NS	0.053165	0.66101	1.6396	0.71334	NS	0.47252	0.70023	1.1931	0.25475
.	.	Itaconate	LC-MS (negative)	C00490	HMDB0002092	Not detected	.	.	.	.	NS	0.22523	0.67078	0.92376	-0.11441	NS	0.16453	0.66101	1.0915	0.12631	NS	0.40747	0.70023	0.93493	-0.097074
.	.	Kynurenic acid	LC-MS (negative)	C01717	HMDB0000715	Not detected	.	.	.	.	NS	0.63048	0.88052	0.91855	-0.12257	NS	0.71096	0.9217	0.96552	-0.050626	NS	0.37397	0.70023	0.89236	-0.1643
.	.	L-Fucose	LC-MS (negative)	C01019	HMDB0000174	Not detected	.	.	.	.	NS	0.35248	0.71423	0.89536	-0.15947	NS	0.062226	0.66101	0.79267	-0.3352	NS	0.43638	0.70023	1.1226	0.16689
.	.	L-Gulonic acid	LC-MS (negative)	C00800	HMDB0003290	Not detected	.	.	.	.	NS	0.021645	0.19284	0.7835	-0.35199	NS	0.37788	0.80447	1.1019	0.13993	NS	0.013193	0.14512	0.63685	-0.65098
.	.	L-Gulono-1,4-lactone	LC-MS (negative)	C01040	HMDB0003466	Not detected	.	.	.	.	NS	0.45282	0.75541	1.1783	0.2367	NS	0.65282	0.9217	0.95045	-0.073323	NS	0.031209	0.2093	0.79186	-0.33669
.	.	L-Hydroxyproline	LC-MS (negative)	C01015	HMDB0006055	Not detected	.	.	.	.	NS	0.0031423	0.16403	0.85167	-0.23163	NS	0.27884	0.67552	0.8984	-0.15457	NS	0.23389	0.67308	0.90657	-0.14151
.	.	Lactose	LC-MS (negative)	C00243	HMDB0000186	Not detected	.	.	.	.	NS	0.044864	0.28787	0.8413	-0.24931	NS	0.70554	0.9217	0.94662	-0.079141	NS	0.0079707	0.12952	0.75887	-0.39808
.	.	linoleate(18:2n6)	LC-MS (negative)	C01595	HMDB0000673	Not detected	.	.	.	.	NS	0.33027	0.69164	0.95257	-0.070097	NS	0.10415	0.66101	0.81896	-0.28814	NS	0.83705	0.89189	0.99	-0.014493
.	.	Lumichrome	LC-MS (negative)	C01727	HMDB0254199	Not detected	.	.	.	.	NS	0.0076853	0.16403	0.78882	-0.34223	NS	0.86109	0.9217	1.0426	0.060121	NS	0.029296	0.2093	0.61979	-0.69014
.	.	Maleamate	LC-MS (negative)	C01596	HMDB0000156	Not detected	.	.	.	.	NS	0.070702	0.36293	0.77778	-0.36257	NS	0.23764	0.67552	0.88266	-0.18006	NS	0.34162	0.70023	0.92699	-0.10937
.	.	Maltotriose	LC-MS (negative)	C01835	HMDB0001262	Not detected	.	.	.	.	NS	0.029241	0.20469	0.7093	-0.49553	NS	0.61875	0.9217	0.95993	-0.058995	NS	0.025918	0.2093	0.78695	-0.34565
.	.	Mandelate	LC-MS (negative)	C01984	HMDB0000703	Not detected	.	.	.	.	NS	0.97756	0.99844	0.96233	-0.055398	NS	0.28074	0.67552	0.76077	-0.39448	NS	0.36043	0.70023	1.5211	0.60508
.	.	Monomethyl glutarate	LC-MS (negative)	.	HMDB0000858	Not detected	.	.	.	.	NS	0.90388	0.97402	1.0141	0.020249	NS	0.47483	0.82749	0.76989	-0.37728	NS	0.75427	0.86684	0.86053	-0.2167
.	.	Myristoleate (14:1n5)	LC-MS (negative)	C08322	HMDB0002000	Not detected	.	.	.	.	NS	0.065592	0.36076	1.3938	0.47899	NS	0.34451	0.75791	0.82877	-0.27095	NS	0.9153	0.92734	1.0159	0.022812
.	.	N-Acetyl-DL-valine	LC-MS (negative)	.	HMDB0011757	Not detected	.	.	.	.	NS	0.8504	0.96295	1.0721	0.10048	NS	0.18567	0.66101	1.419	0.50485	NS	0.38489	0.70023	0.79231	-0.33587
.	.	N-acetyltyrosine	LC-MS (negative)	.	HMDB0000866/HMDB0244966	Not detected	.	.	.	.	NS	0.91077	0.97402	1.0902	0.12466	NS	0.14355	0.66101	2.1345	1.0939	NS	0.12758	0.4889	1.2274	0.29559
.	.	Oleate (18:1n9)	LC-MS (negative)	C00712	HMDB0000207	Not detected	.	.	.	.	NS	0.79106	0.9371	1.1025	0.14076	NS	0.2097	0.6728	0.68325	-0.54952	NS	0.34275	0.70023	1.1549	0.20771
.	.	Palmitate(16:0)	LC-MS (negative)	C00249	HMDB0000220	Not detected	.	.	.	.	NS	0.41208	0.74577	0.93008	-0.10457	NS	0.18414	0.66101	0.86264	-0.21317	NS	0.79765	0.87741	1.0776	0.1078
.	.	Palmitoleic acid	LC-MS (negative)	C08362	HMDB0003229	Not detected	.	.	.	.	NS	0.75822	0.92671	1.111	0.15191	NS	0.26349	0.67552	0.58003	-0.78581	NS	0.13334	0.4889	1.2983	0.37657
.	.	Pentadecanoate (15:0)	LC-MS (negative)	C16537	HMDB0000826	Not detected	.	.	.	.	NS	0.1438	0.52727	0.92149	-0.11796	NS	0.71776	0.9217	0.97703	-0.033524	NS	0.24264	0.67308	0.9294	-0.10563
.	.	Phthalic acid	LC-MS (negative)	C01606	HMDB0002107	Not detected	.	.	.	.	NS	0.58017	0.84289	1.2036	0.26735	NS	0.26012	0.67552	3.3689	1.7523	NS	0.38614	0.70023	1.1826	0.24193
.	.	Purine	LC-MS (negative)	C00465	HMDB0001366	Not detected	.	.	.	.	NS	0.43265	0.75541	0.92745	-0.10866	NS	0.18128	0.66101	1.1397	0.1886	NS	0.29715	0.67925	0.94995	-0.074076
.	.	Pyrophosphate	LC-MS (negative)	C00013	HMDB0000250	Not detected	.	.	.	.	NS	0.50315	0.79989	0.92144	-0.11804	NS	0.64086	0.9217	0.95446	-0.067239	NS	0.19496	0.65323	1.1377	0.18617
.	.	Ribitol	LC-MS (negative)	C00474	HMDB0000508	Not detected	.	.	.	.	NS	0.085504	0.39856	1.6299	0.70476	NS	0.87382	0.9217	1.0164	0.023526	NS	0.030639	0.2093	0.84477	-0.24338
.	.	Stearidonic acid (18:4)	LC-MS (negative)	C16300	HMDB0006547	Not detected	.	.	.	.	NS	0.2881	0.69164	0.80269	-0.31708	NS	0.12425	0.66101	1.5818	0.66153	NS	0.96902	0.96902	1	0
.	.	Succinate semialdehyde	LC-MS (negative)	C00232	HMDB0001259	Not detected	.	.	.	.	NS	0.7352	0.92065	1.0548	0.076985	NS	0.5696	0.90779	1.0998	0.13719	NS	0.24462	0.67308	1.4573	0.54327
.	.	Threonate	LC-MS (negative)	C01620	HMDB0000943	Not detected	.	.	.	.	NS	0.74131	0.92065	0.96105	-0.057316	NS	0.4061	0.80447	1.1537	0.20623	NS	0.033942	0.2093	0.62783	-0.67155
.	.	Tridecanoic acid	LC-MS (negative)	C17076	HMDB0000910	Not detected	.	.	.	.	NS	0.32292	0.69164	0.86844	-0.2035	NS	0.31425	0.73324	0.89839	-0.15458	NS	0.097921	0.43281	0.83961	-0.2522
.	.	UDP (Uridine 5'-diphosphate)	LC-MS (negative)	C00015	HMDB0000295	Not detected	.	.	.	.	NS	0.010533	0.16403	0.62396	-0.68048	NS	0.22268	0.67552	1.0809	0.11219	NS	0.78894	0.87741	0.97486	-0.036737
Uridine	LC-MS/MS	Uridine	LC-MS (negative)	C00299	HMDB0000296	NS	0.93183	0.94442	1.0148	0.021171	NS	0.02254	0.19284	1.2147	0.28054	NS	0.85276	0.9217	0.99724	-0.0039901	NS	0.30875	0.67925	1.0894	0.12349
.	.	Urocanic acid	LC-MS (negative)	C00785	HMDB0000301	Not detected	.	.	.	.	NS	0.64038	0.88052	0.96557	-0.050548	NS	0.56392	0.90779	1.0345	0.048879	NS	0.010092	0.12952	0.86796	-0.2043
.	.	1-Aminocyclopropane-1-carboxylate	LC-MS (positive)	C01234	HMDB0036458	Not detected	.	.	.	.	NS	0.22258	0.91507	0.94313	-0.084465	NS	0.29779	0.70016	1.0631	0.088287	Down in nat3hist	0.0013514	0.031875	0.76325	-0.38976
.	.	1-Arachidonoylglycerophosphocholine(20:4)	LC-MS (positive)	.	HMDB0010395	Not detected	.	.	.	.	NS	0.37421	0.9246	0.82774	-0.27275	NS	0.64453	0.84682	1.1053	0.14439	NS	0.65153	0.77764	0.95987	-0.059095
.	.	1-Eicosatrienoylglycerophosphocholine(20:3)	LC-MS (positive)	.	.	Not detected	.	.	.	.	NS	0.58108	0.94329	1.1422	0.19187	NS	0.29996	0.70016	1.1418	0.19133	NS	0.059993	0.18498	0.64167	-0.6401
.	.	1-Meadoyl-glycero-3-phosphocholine(20:3)	LC-MS (positive)	.	HMDB0010393	Not detected	.	.	.	.	NS	0.67996	0.94329	0.77193	-0.37346	NS	0.71758	0.89079	1.0527	0.074147	NS	0.1056	0.29156	0.71005	-0.494
.	.	1-Palmitoleoylglycerophosphocholine(16:1)	LC-MS (positive)	.	HMDB0010383	Not detected	.	.	.	.	NS	0.91914	0.94467	1.0051	0.0072802	NS	0.61006	0.84682	0.94824	-0.076679	NS	0.96949	0.9734	0.98687	-0.019061
.	.	11beta-Hydroxyandrost-4-ene-3,17-dione	LC-MS (positive)	C05284	HMDB0006773	Not detected	.	.	.	.	NS	0.079012	0.48724	0.92347	-0.11486	NS	0.12849	0.70016	1.2362	0.30589	NS	0.023677	0.14601	0.68951	-0.53636
.	.	19-Hydroxyandrostenedione	LC-MS (positive)	C05290	HMDB0003955	Not detected	.	.	.	.	NS	0.67062	0.94329	1.1467	0.19745	NS	0.56577	0.84682	0.82703	-0.27399	NS	0.34715	0.56919	0.88054	-0.18355
.	.	3-Indolebutyrate	LC-MS (positive)	C11284	HMDB02096	Not detected	.	.	.	.	NS	0.24751	0.91577	0.59733	-0.74339	NS	0.60381	0.84682	1.3617	0.44536	NS	0.21793	0.47432	0.61613	-0.6987
.	.	3-Nitro-L-tyrosine	LC-MS (positive)	.	HMDB0001904	Not detected	.	.	.	.	NS	0.03008	0.48724	0.75451	-0.40638	NS	0.20808	0.70016	0.78721	-0.34519	NS	0.17992	0.41605	1.2955	0.37346
.	.	4-Pyridoxate	LC-MS (positive)	C00847	HMDB0000017	Not detected	.	.	.	.	NS	0.69525	0.94329	0.96091	-0.057524	NS	0.91188	0.96754	0.95694	-0.063507	NS	0.049986	0.18295	0.6585	-0.60276
.	.	6-Hydroxymelatonin	LC-MS (positive)	C05643	HMDB0004081	Not detected	.	.	.	.	NS	0.81661	0.94421	0.66667	-0.58496	NS	0.75455	0.90546	1.0488	0.068713	NS	0.78962	0.90354	0.8399	-0.25172
.	.	9-Octadecenamide	LC-MS (positive)	C19670	HMDB0247607	Not detected	.	.	.	.	NS	0.3739	0.9246	0.42857	-1.2224	Not detected	.	.	.	.	NS	0.5044	0.69121	0.56885	-0.81388
.	.	Cimetidine	LC-MS (positive)	C06952	HMDB0014644	Not detected	.	.	.	.	NS	0.72217	0.94329	0.98973	-0.014899	NS	0.97329	0.97329	1.0688	0.096047	NS	0.9734	0.9734	0.90787	-0.13945
.	.	Cortexone	LC-MS (positive)	C03205	HMDB0000016	Not detected	.	.	.	.	NS	0.040869	0.48724	0.87269	-0.19647	NS	0.56183	0.84682	0.94949	-0.074768	NS	0.34264	0.56919	0.90706	-0.14073
.	.	Cortisol	LC-MS (positive)	C00735	HMDB0000063	Not detected	.	.	.	.	NS	0.28276	0.9246	1.4295	0.51554	NS	0.91379	0.96754	1.1113	0.15231	NS	0.014198	0.10506	0.60171	-0.73285
.	.	D-Galactono-1,4-lactone	LC-MS (positive)	C03383	HMDB0002541	Not detected	.	.	.	.	NS	0.8437	0.94467	0.96452	-0.052123	NS	0.25518	0.70016	0.90633	-0.14189	NS	0.83028	0.90354	0.98706	-0.018789
.	.	gamma-Glutamylphenylalanine	LC-MS (positive)	.	HMDB0000594	Not detected	.	.	.	.	NS	0.12431	0.65706	0.74324	-0.42809	NS	0.28334	0.70016	1.2398	0.31007	NS	0.029607	0.15569	0.62712	-0.67319
.	.	Glycodeoxycholate	LC-MS (positive)	C05464	HMDB0000631	Not detected	.	.	.	.	NS	0.76483	0.94329	1.2415	0.31204	NS	0.53437	0.84682	1.348	0.43084	NS	0.42096	0.62302	1.248	0.31963
Guanosine	LC-MS/MS	Guanosine	LC-MS (positive)	C00387	HMDB0000133	NS	0.44905	0.62368	1.1198	0.16327	NS	0.75542	0.94329	1.0299	0.042435	NS	0.092724	0.70016	2.0082	1.0059	NS	0.37619	0.57995	0.71667	-0.48063
.	.	Hippuric acid	LC-MS (positive)	C01586	HMDB0000714	Not detected	.	.	.	.	NS	0.64274	0.94329	1.2353	0.30485	NS	0.13444	0.70016	0.31541	-1.6647	NS	0.49061	0.69121	1.7	0.76553
.	.	L-Cysteinylglycine	LC-MS (positive)	C01419	HMDB0000078	Not detected	.	.	.	.	NS	0.79685	0.94421	0.96104	-0.057333	NS	0.28971	0.70016	0.89015	-0.16788	NS	0.28693	0.55876	1.1213	0.16514
Kynurenine	LC-MS/MS	L-Kynurenine	LC-MS (positive)	C00328	HMDB0000684	NS	0.73791	0.82976	1.0399	0.056418	NS	0.071649	0.48724	0.70298	-0.50844	NS	0.23098	0.70016	2.2624	1.1778	NS	0.56136	0.70917	0.92117	-0.11845
.	.	L-Pipecolate	LC-MS (positive)	C00408	HMDB0000070	Not detected	.	.	.	.	NS	0.059823	0.48724	0.87678	-0.18971	NS	0.41872	0.80086	1.0818	0.11344	NS	0.01136	0.10506	0.67719	-0.56236
.	.	Maltose	LC-MS (positive)	C00208	HMDB0000163	Not detected	.	.	.	.	NS	0.036807	0.48724	0.83843	-0.25424	NS	0.96037	0.97329	0.9784	-0.031497	NS	0.0051563	0.063595	0.72962	-0.45479
.	.	N-acetyl-D-tryptophan	LC-MS (positive)	C03137	HMDB0255052	Not detected	.	.	.	.	NS	0.40341	0.9246	0.78404	-0.35101	NS	0.38287	0.80086	0.76025	-0.39546	NS	0.046398	0.18295	0.45238	-1.1444
.	.	N-Acetyl-L-alanine	LC-MS (positive)	C02847	HMDB0000766	Not detected	.	.	.	.	NS	0.90435	0.94467	1.0345	0.04891	NS	0.51847	0.84682	1.5085	0.59309	NS	0.86636	0.91587	1	0
.	.	N-Acetyl-L-leucine	LC-MS (positive)	C02710	HMDB0011756	Not detected	.	.	.	.	NS	0.39751	0.9246	0.77778	-0.36257	NS	0.79971	0.9287	0.96154	-0.056584	NS	0.30906	0.56919	0.72993	-0.45418
.	.	N-Acetyl-L-phenylalanine	LC-MS (positive)	C03519	HMDB0000512	Not detected	.	.	.	.	NS	0.96802	0.96802	0.93007	-0.10459	NS	0.62278	0.84682	1.1868	0.24709	NS	0.13667	0.33711	1.9863	0.99008
.	.	O-Stearoyl-L-carnitine(18:0)	LC-MS (positive)	.	HMDB0000848	Not detected	.	.	.	.	NS	0.16949	0.78387	0.81159	-0.30117	NS	0.053158	0.70016	0.76765	-0.38148	NS	0.26236	0.53929	1.2463	0.31769
.	.	Phenylphosphate	LC-MS (positive)	C02734	.	Not detected	.	.	.	.	NS	0.42482	0.9246	1.3618	0.4455	NS	0.217	0.70016	0.74054	-0.43335	NS	0.35382	0.56919	1.268	0.34252
.	.	Progesterone	LC-MS (positive)	C00410	HMDB0001830	Not detected	.	.	.	.	NS	0.58506	0.94329	0.93578	-0.095759	NS	0.42268	0.80086	1.0868	0.12013	Down in nat3hist	0.0017229	0.031875	0.76582	-0.38492
.	.	Riboflavin	LC-MS (positive)	C00255	HMDB0000244	Not detected	.	.	.	.	NS	0.49678	0.94329	0.87972	-0.18489	NS	0.89864	0.96754	1	0	NS	0.054392	0.18295	1.5016	0.58646
.	.	Ricinoleic acid(18:1-OH)	LC-MS (positive)	C08365	HMDB0034297	Not detected	.	.	.	.	NS	0.40032	0.9246	1.1504	0.20211	NS	0.064851	0.70016	0.66239	-0.59424	NS	0.52697	0.69636	0.85612	-0.22412
.	.	Taurochenodeoxycholate	LC-MS (positive)	C05465	HMDB0000949	Not detected	.	.	.	.	NS	0.72244	0.94329	0.78146	-0.35576	NS	0.020636	0.70016	3.4124	1.7708	NS	0.033662	0.15569	6.663	2.7362
.	.	Taurocyamine	LC-MS (positive)	C01959	HMDB0003584	Not detected	.	.	.	.	NS	0.60052	0.94329	0.89256	-0.16398	NS	0.22369	0.70016	1.3169	0.39715	NS	0.11032	0.29156	0.78427	-0.35058
.	.	Taurodeoxycholic acid	LC-MS (positive)	C05463	HMDB0000896	Not detected	.	.	.	.	NS	0.87978	0.94467	0.86056	-0.21666	NS	0.31118	0.70016	1.1979	0.26053	NS	0.57501	0.70917	0.81172	-0.30095
.	.	trans-Zeatin-riboside	LC-MS (positive)	C16431	HMDB0304506	Not detected	.	.	.	.	NS	0.73203	0.94329	0.89633	-0.1579	NS	0.65864	0.84682	0.96145	-0.056723	NS	0.81267	0.90354	0.88186	-0.18137
2-Ketoglutaric acid	LC-MS/MS	.	.	C00026	HMDB0000208	Down in nat3fed	0.0030488	0.045733	0.47069	-1.0872	Not detected	.	.	.	.	Not detected	.	.	.	.	Not detected	.	.	.	.
4-Hydroxyproline	LC-MS/MS	.	.	C01157	HMDB0000725	NS	0.01095	0.11604	0.57104	-0.80834	Not detected	.	.	.	.	Not detected	.	.	.	.	Not detected	.	.	.	.
5-Glutamylcysteine	LC-MS/MS	.	.	C00669	HMDB0001049	NS	0.027614	0.14793	1.4258	0.51173	Not detected	.	.	.	.	Not detected	.	.	.	.	Not detected	.	.	.	.
Adenosine monophosphate	LC-MS/MS	.	.	C00020	HMDB0000045	NS	0.059211	0.22204	1.2702	0.34506	Not detected	.	.	.	.	Not detected	.	.	.	.	Not detected	.	.	.	.
Adenylosuccinic acid	LC-MS/MS	.	.	C03794	HMDB0000536	NS	0.13585	0.35134	1.1202	0.16371	Not detected	.	.	.	.	Not detected	.	.	.	.	Not detected	.	.	.	.
Allantoin	LC-MS/MS	.	.	C02350	HMDB0000462	NS	0.019604	0.13366	1.631	0.70579	Not detected	.	.	.	.	Not detected	.	.	.	.	Not detected	.	.	.	.
Argininosuccinic acid	LC-MS/MS	.	.	C03406	HMDB0000052	NS	0.33541	0.55724	1.1526	0.20485	Not detected	.	.	.	.	Not detected	.	.	.	.	Not detected	.	.	.	.
Asymmetric dimethylarginine	LC-MS/MS	.	.	C21188	HMDB0001539	NS	0.25182	0.47217	0.81093	-0.30236	Not detected	.	.	.	.	Not detected	.	.	.	.	Not detected	.	.	.	.
Citicoline	LC-MS/MS	.	.	C00307	HMDB0001413	NS	0.149	0.37251	1.2892	0.36649	Not detected	.	.	.	.	Not detected	.	.	.	.	Not detected	.	.	.	.
Citric acid	LC-MS/MS	.	.	C00158	HMDB0000094	NS	0.039613	0.17476	1.5094	0.59396	Not detected	.	.	.	.	Not detected	.	.	.	.	Not detected	.	.	.	.
Cystathionine	LC-MS/MS	.	.	C02291	HMDB0000099	NS	0.090843	0.28388	1.3383	0.42039	Not detected	.	.	.	.	Not detected	.	.	.	.	Not detected	.	.	.	.
Cysteine	LC-MS/MS	.	.	C00097	HMDB0000574	NS	0.78911	0.85773	1.0169	0.024223	Not detected	.	.	.	.	Not detected	.	.	.	.	Not detected	.	.	.	.
Cytidine monophosphate	LC-MS/MS	.	.	C00055	HMDB0000095	NS	0.78283	0.85773	0.95292	-0.069578	Not detected	.	.	.	.	Not detected	.	.	.	.	Not detected	.	.	.	.
Dopa	LC-MS/MS	.	.	C00355	HMDB0000181	NS	0.1819	0.40124	1.5044	0.58921	Not detected	.	.	.	.	Not detected	.	.	.	.	Not detected	.	.	.	.
FAD	LC-MS/MS	.	.	C00016	HMDB0001248	Up in nat3fed	0.0007091	0.026591	2.4281	1.2798	Not detected	.	.	.	.	Not detected	.	.	.	.	Not detected	.	.	.	.
FMN	LC-MS/MS	.	.	C00061	HMDB0001520	NS	0.54318	0.71471	1.0354	0.050199	Not detected	.	.	.	.	Not detected	.	.	.	.	Not detected	.	.	.	.
Guanosine 3',5'-cyclic monophosphate	LC-MS/MS	.	.	C00942	HMDB0001314	NS	0.35767	0.55724	0.8327	-0.26412	Not detected	.	.	.	.	Not detected	.	.	.	.	Not detected	.	.	.	.
Guanosine monophosphate	LC-MS/MS	.	.	C00144	HMDB0001397	NS	0.37773	0.56659	1.1015	0.13951	Not detected	.	.	.	.	Not detected	.	.	.	.	Not detected	.	.	.	.
Isoleucine	LC-MS/MS	.	.	C00407	HMDB0000172	NS	0.16996	0.39835	1.1969	0.25934	Not detected	.	.	.	.	Not detected	.	.	.	.	Not detected	.	.	.	.
Pyruvic acid	LC-MS/MS	.	.	C00022	HMDB0000243	NS	0.59492	0.74365	1.2165	0.28277	Not detected	.	.	.	.	Not detected	.	.	.	.	Not detected	.	.	.	.
S-Adenosylhomocysteine	LC-MS/MS	.	.	C00021	HMDB0000939	NS	0.13261	0.35134	1.2649	0.33907	Not detected	.	.	.	.	Not detected	.	.	.	.	Not detected	.	.	.	.
Symmetric dimethylarginine	LC-MS/MS	.	.	C21189	HMDB0003334	NS	0.36406	0.55724	0.81437	-0.29625	Not detected	.	.	.	.	Not detected	.	.	.	.	Not detected	.	.	.	.
Uracil	LC-MS/MS	.	.	C00106	HMDB0000300	NS	0.026007	0.14793	1.5679	0.64881	Not detected	.	.	.	.	Not detected	.	.	.	.	Not detected	.	.	.	.
Xanthine	LC-MS/MS	.	.	C00385	HMDB0000292	NS	0.16862	0.39835	1.4351	0.52111	Not detected	.	.	.	.	Not detected	.	.	.	.	Not detected	.	.	.	.
		D-2-Hydroxyisocaproate was detected both in CE-MS (anion) and LC-MS (negative).

## Sheet: DatasetEV5B
(B) Peak area corrected by sample weight
Metabolite annotated in Shimadzu analysis	Method of Shimadzu analysis	Metabolite annotated in LSI analysis	Method of LSI analysis	KEGG ID	HMDB ID	Wandering 3rd-instar larva																Young adult (1 week old)								Midlife adult (5 weeks old)
						Shimadzu										LSI						LSI								LSI
						Control_1	Control_2	Control_3	Control_4	Control_5	nat3fed_1	nat3fed_2	nat3fed_3	nat3fed_4	nat3fed_5	Control_1	Control_2	Control_3	nat3fed_1	nat3fed_2	nat3fed_3	Control_1	Control_2	Control_3	Control_4	nat3hist_1	nat3hist_2	nat3hist_3	nat3hist_4	Control_1	Control_2	Control_3	Control_4	nat3hist_1	nat3hist_2	nat3hist_3	nat3hist_4
.	.	(R)-3-Hydroxybutanoate	CE-MS (anion)	C01089	HMDB0000011	.	.	.	.	.	.	.	.	.	.	6	17	30	0	16	0	0	0	21	22	0	26	0	30	0	40	34	41	8	64	18	46
Malic acid	LC-MS/MS	(R)-Malate	CE-MS (anion)	C00497/C00149	HMDB0031518/HMDB0000156	19.82	14.26	8.08	9.47	12.28	24.04	23.75	13.23	14.08	14.31	3496	3164	2952	4450	2828	3228	1932	1020	1031	1098	1289	822	1794	1308	1881	794	1086	1632	1996	1668	2126	1970
Pantothenic acid	LC-MS/MS	(R)-Pantothenate	CE-MS (anion)	C00864	HMDB0000210	34.09	33.82	37.59	33.25	56.86	148.7	167.7	148.78	158.3	153.59	65	41	44	286	194	205	94	66	84	62	76	60	150	100	108	48	82	86	75	103	92	148
.	.	1-5-anhydro-D-glucitol	CE-MS (anion)	C07326	HMDB0002712	.	.	.	.	.	.	.	.	.	.	23	34	6	28	26	37	17	27	0	0	5	26	57	0	29	0	22	12	18	0	15	50
.	.	2-Isopropylmalate	CE-MS (anion)	C02504	HMDB0000402	.	.	.	.	.	.	.	.	.	.	45	32	44	58	48	57	89	68	86	56	54	48	84	68	139	58	76	94	100	104	130	148
.	.	3-(2-Hydroxyethyl) indole	CE-MS (anion)	C00955	HMDB0003447	.	.	.	.	.	.	.	.	.	.	0	0	0	9	0	0	0	0	11	20	0	0	0	0	0	0	22	0	0	0	0	0
.	.	3-(2-Hydroxyphenyl)propionic acid	CE-MS (anion)	C01198	HMDB0033752	.	.	.	.	.	.	.	.	.	.	0	0	0	0	0	0	0	0	0	0	0	0	0	11	0	0	0	0	0	0	0	0
.	.	3-(4-Hydroxyphenyl)lactate	CE-MS (anion)	C03672	HMDB0000755	.	.	.	.	.	.	.	.	.	.	118	31	47	34	23	9	8	0	0	16	13	0	0	15	0	0	0	0	0	0	0	0
.	.	3-Hydroxyoctanoic acid	CE-MS (anion)	.	HMDB0001954/HMDB10722	.	.	.	.	.	.	.	.	.	.	31	0	13	13	10	19	0	9	14	21	11	9	32	13	19	27	12	24	34	34	53	34
.	.	3-Phospho-D-glycerate	CE-MS (anion)	C00197	HMDB0060180	.	.	.	.	.	.	.	.	.	.	338	338	382	409	248	338	158	143	160	116	92	62	191	108	354	134	198	270	278	284	336	332
.	.	4-Acetamidobutanoate	CE-MS (anion)	C02946	HMDB0003681	.	.	.	.	.	.	.	.	.	.	12	10	12	0	17	14	15	0	22	14	19	14	14	11	0	0	18	21	14	28	30	18
.	.	5-Oxoproline	CE-MS (anion)	C01879	HMDB0000267	.	.	.	.	.	.	.	.	.	.	130	122	104	188	146	120	127	78	119	87	83	58	148	113	160	100	146	151	134	166	174	161
.	.	6-Phospho-D-gluconate	CE-MS (anion)	C00345	HMDB0001316	.	.	.	.	.	.	.	.	.	.	16	27	14	20	16	40	14	27	34	17	10	22	62	21	31	0	18	28	13	26	35	28
.	.	Adenosine 5'-(gamma-thio)triphosphate	CE-MS (anion)	C13742	.	.	.	.	.	.	.	.	.	.	.	223	196	215	270	136	151	198	152	178	117	130	93	192	136	187	58	104	120	118	158	168	210
.	.	ADP	CE-MS (anion)	C00008	HMDB0001341	.	.	.	.	.	.	.	.	.	.	374	318	280	434	401	286	1342	714	672	537	602	303	1716	851	1190	354	492	1267	2846	1098	1214	1092
.	.	alpha-D-Glucose 6-phosphate	CE-MS (anion)	C00668	HMDB0304534	.	.	.	.	.	.	.	.	.	.	1245	1155	1206	1588	1055	1244	1670	1418	1668	1340	980	874	2133	1374	2616	998	1421	2095	2219	2458	2688	2226
.	.	ATP	CE-MS (anion)	C00002	HMDB0000538	.	.	.	.	.	.	.	.	.	.	4502	3898	4542	6108	4061	4352	6822	4890	4940	3920	4172	2696	5846	4194	6796	2276	3564	4640	4271	6117	6302	7164
.	.	beta-D-Fructose 1,6-bisphosphate	CE-MS (anion)	C05378	HMDB0001058	.	.	.	.	.	.	.	.	.	.	194	190	193	243	189	184	328	240	224	184	190	138	321	176	376	110	166	254	234	332	282	300
.	.	Cellotriose	CE-MS (anion)	C06219	.	.	.	.	.	.	.	.	.	.	.	758	502	502	692	523	552	244	162	161	147	160	94	244	166	995	440	832	794	758	852	896	910
.	.	Choline phosphate	CE-MS (anion)	C00588	HMDB0001565	.	.	.	.	.	.	.	.	.	.	324	253	234	312	220	222	740	492	487	358	431	282	626	432	726	299	392	494	632	687	588	638
Aconitic acid	LC-MS/MS	cis-Aconitic acid	CE-MS (anion)	C00417	HMDB0000072	16.88	7.06	2.08	2.3	7.79	14.91	47.83	20.7	20.6	18.23	183	173	179	340	215	228	89	50	69	28	20	14	74	81	70	19	24	25	30	22	102	56
.	.	CTP	CE-MS (anion)	C00063	HMDB0000082	.	.	.	.	.	.	.	.	.	.	174	140	172	227	143	152	76	62	61	48	50	39	80	54	76	24	46	48	52	60	60	67
.	.	D-2-Hydroxyisocaproate	CE-MS (anion)	C03264	HMDB0000624	.	.	.	.	.	.	.	.	.	.	47	7	36	18	18	16	0	0	26	42	22	29	22	23	44	36	16	34	20	13	22	24
.	.	D-Gluconic acid	CE-MS (anion)	C00257	HMDB0000625	.	.	.	.	.	.	.	.	.	.	38	52	50	127	70	38	101	90	42	71	59	25	126	38	168	26	18	102	68	74	104	88
.	.	D-Glucuronate	CE-MS (anion)	C00191	HMDB0000127	.	.	.	.	.	.	.	.	.	.	0	0	0	0	0	0	9	0	0	0	0	0	0	10	18	0	0	0	0	0	0	0
.	.	D-Glycerate	CE-MS (anion)	C00258	HMDB0000139	.	.	.	.	.	.	.	.	.	.	23	20	0	14	17	18	20	10	24	28	8	13	26	39	26	30	25	28	21	13	0	20
.	.	D-Ribose 5-phosphate	CE-MS (anion)	C00117	HMDB0001548	.	.	.	.	.	.	.	.	.	.	12	24	16	22	9	12	49	41	80	64	30	24	66	48	92	34	42	85	56	88	82	78
.	.	D-Sedoheptulose 7-phosphate	CE-MS (anion)	C05382	HMDB0001068	.	.	.	.	.	.	.	.	.	.	120	112	138	197	112	132	202	237	328	202	145	115	326	225	273	128	159	227	180	263	320	239
.	.	D-Xylulose	CE-MS (anion)	C00310	HMDB0001644	.	.	.	.	.	.	.	.	.	.	46	36	48	49	46	53	98	64	76	58	78	50	132	88	100	82	102	119	88	107	128	146
.	.	GDP	CE-MS (anion)	C00035	HMDB0001201	.	.	.	.	.	.	.	.	.	.	57	52	52	72	48	48	90	45	56	38	40	20	94	51	52	0	37	48	118	61	68	69
.	.	Glycerol-3-phosphate	CE-MS (anion)	C00093	HMDB0000126	.	.	.	.	.	.	.	.	.	.	1970	1695	1870	1859	1390	1564	1684	716	918	662	1086	551	1112	820	1630	654	862	1196	1442	1248	1791	1370
.	.	Isethionate	CE-MS (anion)	C05123	HMDB0003903	.	.	.	.	.	.	.	.	.	.	0	14	0	0	0	0	22	8	11	0	11	0	0	12	20	0	0	19	12	0	0	18
Isocitric acid	LC-MS/MS	Isocitric acid	CE-MS (anion)	C00311	HMDB0000193	10.69	18.89	7.53	9.58	10.15	26.32	14.69	5.94	9.56	9.62	5682	5128	4882	8299	5806	5712	1520	944	829	862	1004	601	1677	970	1378	444	678	1020	1242	1385	1481	1590
Lactic acid	LC-MS/MS	L-Lactic acid	CE-MS (anion)	C00186	HMDB0000190	313.15	229	202.39	287.51	387.69	217.42	204.53	283.99	227.1	278.3	0	9	19	9	8	8	0	11	0	34	0	16	0	10	25	0	0	13	9	0	19	22
.	.	Maleate	CE-MS (anion)	C01384	HMDB0000176	.	.	.	.	.	.	.	.	.	.	107	90	104	166	98	112	67	34	35	48	36	17	36	8	132	0	0	37	72	48	93	52
.	.	Mevalonate	CE-MS (anion)	C02104	HMDB0000227	.	.	.	.	.	.	.	.	.	.	9	10	37	43	15	0	153	125	126	94	102	56	130	101	123	57	75	114	100	96	144	154
.	.	N-Acetyl-L-aspartate	CE-MS (anion)	C01042	HMDB0000812	.	.	.	.	.	.	.	.	.	.	120	115	116	170	128	112	1084	744	895	749	678	442	1130	806	1439	614	850	1194	1150	1184	1390	1624
.	.	N-Acetyl-L-glutamate	CE-MS (anion)	C00624	HMDB0001138	.	.	.	.	.	.	.	.	.	.	9	7	9	16	12	11	87	58	66	52	62	36	90	56	92	38	48	92	78	84	82	105
.	.	N-Acetylthreonine	CE-MS (anion)	.	HMDB0062557	.	.	.	.	.	.	.	.	.	.	10	0	0	0	0	0	13	0	0	15	26	19	48	16	29	17	17	20	18	22	82	31
NAD	LC-MS/MS	NAD+	CE-MS (anion)	C00003	HMDB0000902	7.1	4.34	1.8	4.57	3.82	4.25	5.5	5.23	4.61	5.21	280	251	272	390	274	259	458	300	294	250	263	170	408	263	434	152	227	305	326	340	348	382
.	.	NADP+	CE-MS (anion)	C00006	HMDB0000217	.	.	.	.	.	.	.	.	.	.	32	26	34	41	25	38	40	31	29	24	20	16	38	26	34	13	18	26	30	28	32	38
.	.	Nicotinurate	CE-MS (anion)	C05380	HMDB0003269	.	.	.	.	.	.	.	.	.	.	32	24	34	38	35	36	34	22	30	25	25	32	42	31	48	20	18	37	34	38	47	39
.	.	Phosphoenolpyruvate	CE-MS (anion)	C00074	HMDB0000263	.	.	.	.	.	.	.	.	.	.	83	64	68	66	52	63	75	50	42	106	50	99	48	76	86	146	74	47	77	134	55	93
.	.	Phosphoethanolamine	CE-MS (anion)	C00346	HMDB0000224	.	.	.	.	.	.	.	.	.	.	449	402	552	772	624	658	1676	1098	1100	850	1314	846	1886	1242	2770	1042	1615	1965	2378	2268	2794	3020
.	.	Pimelate	CE-MS (anion)	C02656	HMDB0000857	.	.	.	.	.	.	.	.	.	.	8	9	13	19	32	20	17	10	14	17	0	14	14	11	0	0	22	43	10	27	21	22
.	.	Stachyose	CE-MS (anion)	C01613	HMDB0003553	.	.	.	.	.	.	.	.	.	.	2276	1454	1516	1966	1422	1646	300	200	167	118	213	101	330	178	636	268	556	517	467	531	586	623
Succinic acid	LC-MS/MS	Succinic acid	CE-MS (anion)	C00042	HMDB0000254	38.14	23.68	29.29	28.92	38.59	32.41	35.33	43.88	38.86	45.41	240	234	180	369	272	310	511	474	590	492	326	319	630	547	823	471	500	756	926	688	858	1156
.	.	Sucrose	CE-MS (anion)	C00089	HMDB0000258	.	.	.	.	.	.	.	.	.	.	14606	12599	14444	19077	14432	14954	14179	9472	12352	9168	9070	7116	14638	9410	16187	7239	9065	11902	13484	13618	14152	13374
.	.	trans-Cinnamate	CE-MS (anion)	C00423	HMDB00567/HMDB0000930	.	.	.	.	.	.	.	.	.	.	38	22	24	29	36	38	22	24	20	11	12	0	33	28	0	26	40	28	38	17	0	23
.	.	UDP-glucose	CE-MS (anion)	C00029	HMDB0000286	.	.	.	.	.	.	.	.	.	.	333	346	354	498	350	362	374	271	282	212	215	154	372	211	349	117	178	242	267	294	314	332
.	.	UDP-N-acetylglucosamine	CE-MS (anion)	C00043	HMDB0000290	.	.	.	.	.	.	.	.	.	.	425	424	456	636	460	466	217	179	180	142	138	88	230	157	217	78	114	142	172	165	194	214
.	.	UMP	CE-MS (anion)	C00105	HMDB0000288	.	.	.	.	.	.	.	.	.	.	30	16	0	21	36	22	11	0	0	0	0	0	0	0	17	0	15	16	14	0	0	0
Uric acid	LC-MS/MS	Urate	CE-MS (anion)	C00366	HMDB0000289	107.68	102.44	81.97	63.2	127.85	54.94	89.88	101.56	93.93	114.6	1383	1551	1070	1810	1234	1210	715	447	469	236	820	234	767	342	1808	812	1132	1227	1100	1718	1640	2130
.	.	Valerate	CE-MS (anion)	C00803	HMDB0000892	.	.	.	.	.	.	.	.	.	.	61	38	51	60	36	57	60	49	62	80	46	66	76	66	88	92	100	88	69	80	92	93
.	.	1-6-Anhydro-beta-d-Glucose	CE-MS (cation)	.	HMDB0000640	.	.	.	.	.	.	.	.	.	.	556	385	454	700	513	530	1012	472	446	342	738	333	1245	666	968	508	699	952	1048	827	1400	977
.	.	1-Kestose	CE-MS (cation)	C03661	HMDB0011729	.	.	.	.	.	.	.	.	.	.	783	529	514	722	558	541	336	218	229	184	194	128	308	209	1616	640	1219	1247	1284	1294	1428	1294
.	.	1-Methyladenosine	CE-MS (cation)	C02494	HMDB0003331	.	.	.	.	.	.	.	.	.	.	72	70	64	91	53	84	50	32	37	32	18	30	54	28	50	22	19	26	28	30	44	36
.	.	1-Methylhistidine	CE-MS (cation)	C01152	HMDB0000001	.	.	.	.	.	.	.	.	.	.	613	488	652	762	670	676	3015	2916	3544	2548	2166	1733	3872	2891	1382	618	890	1334	1403	1446	1438	1418
.	.	1-Methylnicotinamide	CE-MS (cation)	C02918	HMDB0000699	.	.	.	.	.	.	.	.	.	.	42	0	0	36	0	0	10	0	0	0	11	0	14	0	0	0	0	0	0	0	0	0
.	.	1,3-Diaminopropane	CE-MS (cation)	C00986	HMDB0000002	.	.	.	.	.	.	.	.	.	.	40	32	26	42	39	36	16	16	0	12	16	9	14	16	34	17	26	20	15	20	18	34
.	.	3-Methylhistamine	CE-MS (cation)	.	HMDB0001861	.	.	.	.	.	.	.	.	.	.	41	0	0	42	0	0	0	0	0	0	0	0	0	0	0	0	0	0	0	0	0	0
.	.	3,4-Dihydroxyphenylacetate	CE-MS (cation)	C01161	HMDB0001336	.	.	.	.	.	.	.	.	.	.	284	248	228	273	208	203	554	417	452	374	346	253	521	408	575	278	405	489	569	558	594	602
4-Aminobutyric acid	LC-MS/MS	4-Aminobutanoic acid	CE-MS (cation)	C00334	HMDB0000112	157.83	97.85	100.62	131.45	150.81	125.03	125.47	137.11	144.32	159.06	345	276	381	365	352	374	2234	1879	2348	1708	1826	1495	2408	2091	3658	2116	2922	3792	3413	3598	3536	4248
.	.	5-(2-Hydroxyethyl)-4-methylthiazole	CE-MS (cation)	C04294	HMDB0032985	.	.	.	.	.	.	.	.	.	.	40	26	36	28	16	26	28	34	26	38	58	44	43	28	36	47	66	72	63	67	50	43
.	.	5-Methylcytidine	CE-MS (cation)	.	HMDB0000982	.	.	.	.	.	.	.	.	.	.	34	42	28	27	29	32	10	20	13	8	11	14	25	15	28	15	0	0	0	13	40	24
.	.	5'-Methylthioadenosine	CE-MS (cation)	C00170	HMDB0001173	.	.	.	.	.	.	.	.	.	.	75	89	84	100	66	82	250	181	148	128	148	107	217	174	152	128	223	276	230	296	320	329
.	.	6-Aminohexanoate	CE-MS (cation)	C02378	HMDB0001901	.	.	.	.	.	.	.	.	.	.	851	716	892	800	844	794	898	862	1047	1002	860	986	1026	976	1514	1376	1395	1409	1198	1296	1160	1288
Adenine	LC-MS/MS	Adenine	CE-MS (cation)	C00147	HMDB0000034	9.98	61.03	72.08	94.65	40.62	50.57	18.92	39.15	72.44	80.33	125	124	156	189	87	146	429	376	389	340	310	290	372	344	498	230	523	448	526	471	545	630
Adenosine	LC-MS/MS	Adenosine	CE-MS (cation)	C00212	HMDB0000050	791.72	527.35	278.84	305.23	552.76	283.72	588.37	549.8	458.44	599.4	81	21	0	47	0	0	49	39	35	0	0	0	47	28	71	0	0	63	102	55	137	58
2-Aminobutyric acid	LC-MS/MS	alpha-Aminobutyric acid	CE-MS (cation)	C02356	HMDB0000452	21.78	19.08	19.13	15.76	22.79	14.32	17.89	17.71	13.91	15.62	124	98	60	86	130	109	23	24	66	38	34	46	42	40	146	60	73	40	56	56	48	44
.	.	beta-Alanine	CE-MS (cation)	C00099	HMDB0000056	.	.	.	.	.	.	.	.	.	.	322	274	262	329	287	289	3468	2796	2972	2501	2184	1878	3129	2465	3470	2047	2886	3518	3697	3706	3560	3516
.	.	beta-D-Glucose	CE-MS (cation)	C00221	HMDB0000122	.	.	.	.	.	.	.	.	.	.	802	552	626	1076	710	687	2036	972	1042	764	1542	686	2541	1322	1896	910	1276	1764	2027	1696	2711	1934
.	.	Betaine	CE-MS (cation)	C00719	HMDB0000043	.	.	.	.	.	.	.	.	.	.	0	79	133	241	60	80	230	227	114	201	149	168	251	0	446	106	0	177	310	358	380	276
Carnosine	LC-MS/MS	Carnosine	CE-MS (cation)	C00386	HMDB0000033	9.15	4.45	6.38	3.57	7.73	7.48	9.27	8.15	10.37	11.75	16	13	12	19	18	16	16	15	11	30	15	20	22	22	20	34	27	18	24	26	22	33
Choline	LC-MS/MS	Choline	CE-MS (cation)	C00114	HMDB0000097	925.07	704.03	614.56	561.87	739.29	879.87	957.34	989.49	869.19	891.88	8146	9313	11371	12550	11534	12040	6010	4171	4438	3454	4018	2490	6153	4355	6043	2232	3036	4166	5674	4256	5016	5888
.	.	Creatinine	CE-MS (cation)	C00791	HMDB0000562	.	.	.	.	.	.	.	.	.	.	50	22	14	51	13	18	42	18	16	13	42	22	26	22	124	49	44	45	46	26	13	37
Cytidine	LC-MS/MS	Cytidine	CE-MS (cation)	C00475	HMDB0000089	242.16	104.92	145.88	103.32	116.5	124.33	163.68	171.24	135.47	133.41	16	14	12	22	10	26	14	12	0	0	14	0	0	14	23	0	0	16	20	0	43	14
.	.	Cytosine	CE-MS (cation)	C00380	HMDB0000630	.	.	.	.	.	.	.	.	.	.	21	0	16	24	8	9	96	70	70	70	64	42	72	55	68	80	93	110	104	87	73	94
.	.	Deoxycytidine	CE-MS (cation)	C00881	HMDB0000014	.	.	.	.	.	.	.	.	.	.	0	0	0	24	0	0	0	0	0	0	0	0	0	0	17	0	0	0	0	0	0	0
.	.	dGMP	CE-MS (cation)	C00362	HMDB0001044	.	.	.	.	.	.	.	.	.	.	26	33	19	32	38	22	412	72	94	92	61	18	175	114	122	32	40	152	608	108	164	124
.	.	Diethanolamine	CE-MS (cation)	C06772	HMDB0004437	.	.	.	.	.	.	.	.	.	.	682	508	664	554	557	560	624	708	835	820	658	728	670	744	935	982	1107	1082	856	867	812	932
Dopamine	LC-MS/MS	Dopamine	CE-MS (cation)	C03758	HMDB0000073	25.96	9.69	28.32	10.17	23.85	10.93	19.17	45.3	23.05	23.56	0	0	0	0	0	0	17198	13627	16682	12770	12578	7670	16654	13678	29216	12118	18126	23394	24755	22136	24268	24985
Glutathione	LC-MS/MS	Glutathione	CE-MS (cation)	C00051	HMDB0062697	2704.91	1969.83	1569.39	1653.58	1956.2	3017.35	2769.18	2262.86	2304.59	2300.17	1296	1606	1458	1440	2026	1768	2300	1312	1264	896	1108	379	1662	1046	1400	391	466	1029	1752	1134	1341	1098
Glycine	LC-MS/MS	Glycine	CE-MS (cation)	C00037	HMDB0000123	67.79	50.42	54.59	54.05	74.42	67.43	65.78	71.53	67.13	77.57	32	22	24	40	32	30	24	18	22	12	17	13	24	17	25	11	25	25	20	28	24	22
.	.	Glycyl-L-proline	CE-MS (cation)	.	HMDB0000721	.	.	.	.	.	.	.	.	.	.	23	18	22	20	14	21	22	17	0	24	25	22	26	10	22	49	11	0	28	34	26	16
.	.	Histamine	CE-MS (cation)	C00388	HMDB0000870	.	.	.	.	.	.	.	.	.	.	84	68	42	63	53	34	6166	4947	5339	3586	4049	2734	6081	4682	7620	2905	4612	4654	5687	6274	6526	6955
.	.	Homoarginine	CE-MS (cation)	C01924	HMDB0000670	.	.	.	.	.	.	.	.	.	.	384	313	302	390	360	418	84	48	27	24	22	0	48	30	68	27	26	0	70	27	44	52
.	.	Homocitrulline	CE-MS (cation)	C02427	HMDB0000679	.	.	.	.	.	.	.	.	.	.	26	14	23	38	18	28	13	0	12	10	17	0	18	7	31	13	19	21	17	24	12	0
.	.	Hypotaurine	CE-MS (cation)	C00519	HMDB0000965	.	.	.	.	.	.	.	.	.	.	0	0	0	0	0	0	11	0	0	0	0	0	0	0	0	0	0	0	0	0	0	0
Hypoxanthine	LC-MS/MS	Hypoxanthine	CE-MS (cation)	C00262	HMDB0000157	75.64	95.45	120.18	129.54	184.53	58.95	66.3	111.83	95.93	125.84	134	113	106	136	98	75	154	148	114	126	223	74	180	112	132	64	152	224	154	164	225	250
.	.	Imidazole lactic acid	CE-MS (cation)	C05568	HMDB0002320	.	.	.	.	.	.	.	.	.	.	33	32	36	65	55	68	0	15	51	53	18	32	50	86	30	0	0	0	0	0	70	0
.	.	Imidazole-4-acetate	CE-MS (cation)	C02835	HMDB0002024	.	.	.	.	.	.	.	.	.	.	32	37	20	16	26	12	86	70	66	54	240	76	218	79	71	38	70	71	64	79	115	86
.	.	Indole acetate	CE-MS (cation)	C00954	HMDB0000197	.	.	.	.	.	.	.	.	.	.	59	71	88	102	73	70	704	534	492	398	415	306	626	482	850	386	540	732	874	764	826	928
Inosine	LC-MS/MS	Inosine	CE-MS (cation)	C00294	HMDB0000195	1751.72	1310.18	1187.74	1290.11	2390.19	1209.26	1539.65	1757.75	1809.43	2338.53	44	38	40	62	48	43	110	80	112	87	88	46	124	102	143	52	96	122	144	130	210	148
.	.	Isoglutamine	CE-MS (cation)	C16673	.	.	.	.	.	.	.	.	.	.	.	25	20	21	16	39	16	15	0	22	33	37	14	27	13	56	26	28	19	13	0	24	30
Alanine	LC-MS/MS	L-Alanine	CE-MS (cation)	C00041	HMDB0000161	3882.57	3146.48	3660.21	3894.75	4884.58	2474.08	2414.29	3334.25	2754.97	3111.06	1180	1059	1034	1054	694	903	880	846	787	647	428	518	968	856	951	670	965	1286	1394	1286	1378	1424
Arginine	LC-MS/MS	L-Arginine	CE-MS (cation)	C00062	HMDB0000517	32505.8	42099.6	46256.8	44598	55817.3	30047.7	29614.7	39732.8	47793.5	32468.7	12036	12447	12295	14805	12476	11155	13746	10028	10766	8482	8857	6385	13186	9872	14036	7500	9734	13500	16166	14256	13690	15181
Asparagine	LC-MS/MS	L-Asparagine	CE-MS (cation)	C00152	HMDB0000168	600.64	412.79	378.42	381.64	549.27	580.93	552.4	607.07	499.89	572.17	1370	1302	1377	2106	1508	1790	540	414	457	290	294	253	500	403	522	329	483	479	435	555	551	634
Aspartic acid	LC-MS/MS	L-Aspartate	CE-MS (cation)	C00049	HMDB0000191	82.25	132.76	70.27	159.42	154.1	170.25	119.5	64.21	114.88	142.57	1245	1195	1344	1594	1076	1323	936	892	828	626	488	398	1054	698	1372	497	686	906	804	1084	1018	1306
Carnitine	LC-MS/MS	L-Carnitine	CE-MS (cation)	C00318/C00487	HMDB0000062	520.26	395.72	362.83	443.51	574.21	457.88	489.1	486.24	544.08	595.27	10764	8016	10056	11972	9958	10752	44704	32538	33162	26734	29450	20236	42323	27318	44398	20584	30364	38972	45870	42934	43554	47976
.	.	L-Citrulline	CE-MS (cation)	C00327	HMDB0000904	.	.	.	.	.	.	.	.	.	.	65	37	67	124	53	51	32	34	26	20	22	0	38	44	85	40	64	76	58	106	56	88
.	.	L-Cysteine-glutathione disulfide	CE-MS (cation)	.	HMDB0000656	.	.	.	.	.	.	.	.	.	.	36	28	40	100	36	48	28	27	32	16	27	0	46	28	47	20	34	38	43	42	55	46
Glutamic acid	LC-MS/MS	L-Glutamate	CE-MS (cation)	C00025	HMDB0000148	4554.55	5702.03	5215.94	5940.02	7264.56	4299.55	4108.96	3496.05	3847.68	3769.21	6386	5968	6464	7772	5786	6762	4983	2908	2798	2176	3252	1926	4439	2639	4572	1490	2465	3034	3174	3695	3744	4425
Glutamine	LC-MS/MS	L-Glutamine	CE-MS (cation)	C00064	HMDB0000641	21426.2	23967.9	29751.7	27653.2	33518.2	28066.3	23762.1	31547.5	37479.6	25445.1	8790	8059	8426	11403	9360	10998	6298	5210	5058	4091	3896	3259	7383	5500	7334	3520	5254	5728	5427	7491	7662	8674
Histidine	LC-MS/MS	L-Histidine	CE-MS (cation)	C00135	HMDB0000177	11854.7	15504.1	18502	20204.2	23231.8	13224.9	10820.5	14744.4	22242.1	13921.7	10580	9022	10612	13108	11438	11271	17424	13740	14186	11020	12742	8776	18624	12420	20034	10668	14993	19440	22517	22216	22804	24510
.	.	L-Homoserine	CE-MS (cation)	C00263	HMDB0000719	.	.	.	.	.	.	.	.	.	.	22	18	22	21	16	33	80	76	80	46	48	48	84	86	110	90	193	131	118	171	144	132
Leucine	LC-MS/MS	L-Leucine	CE-MS (cation)	C00123	HMDB0000687	2935.09	1799.55	1831.21	1816.42	2356.67	2115.72	2279.11	2564.86	2372.54	3025.96	2312	1894	1992	2625	2055	2288	388	308	258	205	210	176	432	299	279	152	220	254	226	274	346	392
Lysine	LC-MS/MS	L-Lysine	CE-MS (cation)	C00047	HMDB0000182	8056.29	6600.68	6863.14	4964.13	7739.29	6202.03	6137.9	7094.22	4983.79	6282.08	5726	5788	5739	7098	6572	6620	1588	1104	1010	791	1216	549	1674	980	1653	664	954	1057	1874	1498	1439	1887
Methionine	LC-MS/MS	L-Methionine	CE-MS (cation)	C00073	HMDB0000696	608.42	449.25	447.77	398.53	576.64	509.27	497.56	549.33	475.24	639.63	150	155	148	151	148	128	198	163	146	101	124	54	158	146	166	78	130	194	188	189	196	204
Methionine sulfoxide	LC-MS/MS	L-Methionine S-oxide	CE-MS (cation)	C02989	HMDB0002005	66.3	76.51	70.19	71.68	107.91	54.26	61.9	50.76	58.47	73.11	510	444	524	520	638	649	20258	13266	10020	9907	12007	6572	15952	9737	13788	5665	9140	11986	14844	15276	14806	15396
Ornithine	LC-MS/MS	L-Ornithine	CE-MS (cation)	C00077	HMDB0000214	.	.	.	.	.	.	.	.	.	.	220	169	279	240	279	386	345	258	229	174	201	126	267	212	399	208	229	286	356	360	336	414
Phenylalanine	LC-MS/MS	L-Phenylalanine	CE-MS (cation)	C00079	HMDB0000159	2911.36	1784.58	1626.86	1481.33	2221.29	1936.68	2194.02	2648.05	2282.6	2966.57	0	0	17	0	0	0	0	9	0	14	0	90	0	0	22	103	125	0	13	0	0	13
Proline	LC-MS/MS	L-Proline	CE-MS (cation)	C00148	HMDB0000162	30588.2	30149	35709.1	38393.1	45512	27257.6	24541.3	33245.6	44381.4	28103.6	26254	23399	25138	31640	27788	30518	46325	33264	34076	28796	34500	24333	43752	31249	54804	25856	31556	38565	42748	40716	43504	50750
Serine	LC-MS/MS	L-Serine	CE-MS (cation)	C00065	HMDB0000187	667.86	545.75	513.19	598.58	822.24	592.93	546.86	635.49	576.47	664.36	406	452	438	524	438	514	278	266	314	210	146	176	343	293	301	180	268	352	436	442	450	448
Threonine	LC-MS/MS	L-Threonine	CE-MS (cation)	C00188	HMDB0000167	786.25	503.52	621.2	500.67	764.8	574.55	579.71	635.73	461.69	590.31	712	698	514	706	668	804	266	209	232	129	188	116	241	185	258	124	160	256	218	266	280	375
Tryptophan	LC-MS/MS	L-Tryptophan	CE-MS (cation)	C00078	HMDB0000929	660.02	438.2	406.25	380.25	545.03	502.3	545.52	620.61	564.6	655.5	426	294	292	376	274	338	125	80	44	60	86	50	124	78	156	51	76	64	72	71	118	108
Tyrosine	LC-MS/MS	L-Tyrosine	CE-MS (cation)	C00082	HMDB0000158	15744.6	21042.5	24015.3	16192.8	30140.6	9968.23	13398.5	19964.7	22621.1	16897.9	16766	15434	14391	17732	16419	12810	890	606	554	412	570	312	848	548	1263	416	578	677	774	882	872	993
Valine	LC-MS/MS	L-Valine	CE-MS (cation)	C00183	HMDB0000883	8005.81	5099.02	5180.81	4657.87	6740.88	5044.2	5451.59	6224.99	5634.51	6756.63	1546	1309	1110	1476	1236	1366	290	210	203	168	163	165	318	261	0	0	162	199	250	232	229	262
.	.	Methylimidazoleacetic acid	CE-MS (cation)	C05828	HMDB0002820	.	.	.	.	.	.	.	.	.	.	1091	758	990	836	838	978	0	0	0	0	0	0	0	0	36	0	0	0	0	0	0	0
.	.	N-Acetyl-D-glucosamine	CE-MS (cation)	C00140	HMDB0000215	.	.	.	.	.	.	.	.	.	.	19	13	33	18	58	20	64	60	18	37	219	108	162	46	48	71	56	75	82	50	242	72
.	.	N-Acetylornithine	CE-MS (cation)	C00437	HMDB0003357	.	.	.	.	.	.	.	.	.	.	1470	1190	1572	1099	1340	2501	360	588	608	472	71	458	399	500	722	280	472	283	187	464	492	466
.	.	N-Acetylputrescine	CE-MS (cation)	C02714	HMDB0002064	.	.	.	.	.	.	.	.	.	.	58	10	0	52	11	0	36	9	24	15	30	19	32	14	39	0	0	0	32	0	0	0
.	.	N-alpha-Acetyl-L-arginine	CE-MS (cation)	.	HMDB0004620	.	.	.	.	.	.	.	.	.	.	1190	1430	2082	2232	3658	4238	2832	1563	2097	1456	1960	1118	3614	2160	2202	1410	2357	3496	2648	2957	4869	4262
.	.	N-methylproline	CE-MS (cation)	.	HMDB0094696	.	.	.	.	.	.	.	.	.	.	148	85	40	286	78	76	177	121	90	103	188	77	45	74	714	175	166	156	174	158	222	158
.	.	N-N-dimethylarginine	CE-MS (cation)	C03626	HMDB0001539/HMDB0003334	.	.	.	.	.	.	.	.	.	.	254	210	232	200	197	208	118	86	122	75	72	53	94	74	81	30	60	50	64	63	84	94
.	.	N,N-Dimethylglycine	CE-MS (cation)	C01026	HMDB0000092	.	.	.	.	.	.	.	.	.	.	177	84	28	118	150	82	48	47	96	52	54	53	88	60	180	55	48	78	80	87	52	80
.	.	N1-Acetylspermine	CE-MS (cation)	C02567	HMDB0001186	.	.	.	.	.	.	.	.	.	.	72	0	0	96	0	0	138	0	0	0	0	0	0	0	453	0	0	0	290	251	258	272
.	.	N2-Acetyl-L-lysine	CE-MS (cation)	C12989	HMDB0000446	.	.	.	.	.	.	.	.	.	.	72	62	68	110	82	102	58	14	0	31	41	30	48	39	77	46	51	60	70	58	76	62
.	.	N5-Ethyl-L-glutamine(L-Theanine)	CE-MS (cation)	C01047	HMDB0034365	.	.	.	.	.	.	.	.	.	.	1270	832	1222	1156	1570	2456	382	328	810	224	221	206	426	602	856	156	262	320	143	299	468	602
.	.	N6-(L-1,3-Dicarboxypropyl)-L-lysine	CE-MS (cation)	C00449	HMDB0000279	.	.	.	.	.	.	.	.	.	.	16	13	18	28	16	27	66	44	48	35	46	21	57	45	56	60	24	38	38	32	58	50
.	.	N6-Acetyl-L-lysine	CE-MS (cation)	C02727	HMDB0000206	.	.	.	.	.	.	.	.	.	.	81	62	53	88	44	66	16	27	48	36	0	0	30	25	113	0	18	63	36	94	48	17
.	.	N6-Methyllysine	CE-MS (cation)	C02728	HMDB0002038	.	.	.	.	.	.	.	.	.	.	465	407	475	477	338	476	33	16	30	17	28	13	30	20	65	17	24	24	40	34	45	32
.	.	N8-Acetylspermidine	CE-MS (cation)	C01029	HMDB0002189	.	.	.	.	.	.	.	.	.	.	285	326	368	288	468	703	601	375	440	318	389	217	676	428	914	297	482	470	872	704	1236	999
Niacinamide	LC-MS/MS	Nicotinamide	CE-MS (cation)	C00153	HMDB0001406	185.13	114.07	90.67	98.96	136.68	107.17	137.08	135.14	130.69	128.73	134	36	59	108	69	100	53	46	40	47	38	26	52	42	46	53	56	32	62	64	44	68
Nicotinic acid	LC-MS/MS	Nicotinate	CE-MS (cation)	C00253	HMDB0001488	83.85	44.3	42.52	70.02	102.82	62.11	60.71	89.73	86.07	114.7	22	28	47	18	48	65	32	30	22	20	26	22	54	33	55	43	67	62	54	50	96	61
Acetylcarnitine	LC-MS/MS	O-Acetylcarnitine	CE-MS (cation)	C02571	HMDB0000201	1014.13	468.15	519.99	378.86	385.06	363.89	508.98	765.27	423.88	385.41	2069	2013	1875	2406	1954	2090	12214	6466	8886	5929	8046	4974	11770	10756	16736	5456	10490	13506	19874	15541	18642	17722
Ophthalmic acid	LC-MS/MS	Ophthalmic Acid	CE-MS (cation)	.	HMDB0005765	10.4	4.55	5.03	3.2	2.75	8.5	5.93	6.03	3.73	5.13	15	8	12	13	12	0	0	0	0	10	0	0	0	0	16	0	0	0	0	0	0	0
Oxidized glutathione	LC-MS/MS	Oxidized glutathione	CE-MS (cation)	C00127	HMDB0003337	0.79	1.06	0.88	0.88	0.32	3.17	1.78	1.46	1.16	1.12	192	156	204	372	196	265	217	210	190	153	153	136	304	210	341	114	174	226	190	292	262	376
.	.	Putrescine	CE-MS (cation)	C00134	HMDB0001414	.	.	.	.	.	.	.	.	.	.	49	38	36	58	62	66	32	22	16	14	17	16	16	21	46	25	27	15	26	32	24	36
.	.	Pyridoxal	CE-MS (cation)	C00250	HMDB0001545	.	.	.	.	.	.	.	.	.	.	104	60	60	91	80	78	0	0	0	0	0	0	47	0	40	0	0	0	26	41	52	48
.	.	Pyridoxamine	CE-MS (cation)	C00534	HMDB0001431	.	.	.	.	.	.	.	.	.	.	58	20	21	35	32	0	48	0	20	16	16	26	27	16	0	0	16	21	30	36	24	34
S-Adenosylmethionine	LC-MS/MS	S-Adenosyl-L-Methionine	CE-MS (cation)	C00019	HMDB0001185	44.54	31.56	27.34	21.21	34.1	31.26	36.68	40.3	36.64	45.3	54	54	70	77	61	62	114	86	92	66	75	47	94	74	144	62	94	119	132	130	136	132
.	.	Sarcosine	CE-MS (cation)	C00213	HMDB0000271	.	.	.	.	.	.	.	.	.	.	58	64	68	61	65	77	92	80	93	64	48	51	119	96	75	56	62	109	74	78	80	128
.	.	Serotonin	CE-MS (cation)	C00780	HMDB0000259	.	.	.	.	.	.	.	.	.	.	16	9	16	10	13	12	16	14	16	0	15	22	37	0	0	18	38	0	22	0	37	21
.	.	Spermidine	CE-MS (cation)	C00315	HMDB0001257	.	.	.	.	.	.	.	.	.	.	4768	4426	3216	4246	3857	4023	2242	1994	1342	1104	1464	894	1917	1478	3718	1496	2608	1766	2491	2566	2873	3538
.	.	Theobromine	CE-MS (cation)	C07480	HMDB0002825	.	.	.	.	.	.	.	.	.	.	20	26	20	14	18	16	28	16	18	27	27	25	26	0	46	22	12	30	22	20	12	42
.	.	Thiamine	CE-MS (cation)	C00378	HMDB0000235	.	.	.	.	.	.	.	.	.	.	257	224	254	284	282	245	45	38	39	30	36	26	40	37	104	37	37	54	57	60	70	66
.	.	Trigonelline	CE-MS (cation)	C01004	HMDB0000875	.	.	.	.	.	.	.	.	.	.	14	13	0	13	0	0	17	13	12	0	0	0	0	19	28	0	16	0	0	0	36	0
.	.	2-Hydroxyoctanoate	LC-MS (negative)	.	HMDB0000711	.	.	.	.	.	.	.	.	.	.	36	32	0	36	32	45	43	30	34	48	30	27	36	50	66	35	50	32	44	69	62	0
.	.	2-Oxobutanoate	LC-MS (negative)	C00109	HMDB0000005	.	.	.	.	.	.	.	.	.	.	2225	2178	2196	1711	1949	1888	1981	1872	2094	1834	2230	2011	2175	2121	2600	2788	2760	2698	2172	2686	2852	2468
.	.	3-Hydroxy-3-methylglutarate	LC-MS (negative)	C03761	HMDB0000355	.	.	.	.	.	.	.	.	.	.	1714	1418	1447	1032	1150	1220	1058	1028	1142	926	1341	972	1458	1420	1469	1467	1818	1786	1297	1498	1931	1506
.	.	3-Hydroxyphenylacetate	LC-MS (negative)	C05593	HMDB0000440	.	.	.	.	.	.	.	.	.	.	93	85	58	62	103	98	130	95	64	112	42	48	168	84	114	74	50	86	96	68	138	0
.	.	3-methyl-2-oxobutyric acid	LC-MS (negative)	C00141	HMDB0000019	.	.	.	.	.	.	.	.	.	.	40	66	68	55	40	21	97	66	76	80	321	68	123	132	181	0	143	44	55	60	53	125
Adenosine 3',5'-cyclic monophosphate	LC-MS/MS	3',5'-Cyclic AMP	LC-MS (negative)	C00575	HMDB0000058	9.45	8.73	10.95	7.83	14.75	8.2	9.7	9.29	10.79	10.58	72	75	112	118	61	100	216	246	220	193	160	136	210	197	268	143	208	177	166	255	269	216
.	.	4-Aminobenzoate	LC-MS (negative)	C00568	HMDB0001392	.	.	.	.	.	.	.	.	.	.	100	62	51	32	86	44	42	61	76	81	78	53	46	70	88	58	86	65	46	88	164	74
.	.	4-Hydroxy-3-methoxybenzoic acid	LC-MS (negative)	C06672	HMDB0000484	.	.	.	.	.	.	.	.	.	.	115	166	130	105	100	43	40	50	48	46	60	38	29	59	78	36	79	33	47	39	84	90
.	.	4-Methyl-2-oxopentanoate	LC-MS (negative)	C00233	HMDB0000695	.	.	.	.	.	.	.	.	.	.	58	36	30	62	78	51	55	64	80	74	58	54	76	45	87	144	102	69	69	97	91	81
.	.	4-Methylaminobutyrate	LC-MS (negative)	C15987	HMDB0341354	.	.	.	.	.	.	.	.	.	.	3664	3214	2930	2578	3292	3104	858	946	1030	810	921	975	1034	1021	911	818	850	796	738	763	900	948
.	.	5-Dodecenoate (12:1n7)	LC-MS (negative)	.	HMDB0000529	.	.	.	.	.	.	.	.	.	.	947	418	434	552	492	512	484	342	394	507	330	428	542	432	828	580	650	618	449	682	514	661
.	.	5-Methylcytosine	LC-MS (negative)	C02376	HMDB0002894	.	.	.	.	.	.	.	.	.	.	199	212	194	213	256	201	194	223	264	198	268	246	252	240	464	380	328	336	348	341	396	348
.	.	Adipic acid	LC-MS (negative)	C06104	HMDB0000448	.	.	.	.	.	.	.	.	.	.	184	160	248	196	234	294	228	237	288	235	204	206	284	340	390	311	327	348	254	346	264	292
.	.	Adrenate (22:4n6)	LC-MS (negative)	C16527	HMDB0002226	.	.	.	.	.	.	.	.	.	.	62	42	52	45	38	46	56	73	56	37	35	54	54	70	84	88	68	74	63	90	74	109
.	.	Arachidonate	LC-MS (negative)	C00219	HMDB0001043	.	.	.	.	.	.	.	.	.	.	28	20	26	42	21	0	50	48	0	52	0	0	31	0	71	0	44	39	30	0	0	60
.	.	beta-hydroxyisovaleric acid	LC-MS (negative)	C20827	HMDB0000754	.	.	.	.	.	.	.	.	.	.	185	218	180	240	184	134	228	238	237	231	172	82	148	222	325	166	268	236	226	264	284	280
.	.	beta-Hydroxypyruvic acid	LC-MS (negative)	C00168	HMDB0001352	.	.	.	.	.	.	.	.	.	.	74	33	52	76	50	38	79	70	66	56	44	102	94	90	135	93	98	76	120	112	126	80
.	.	Capric acid(10:0)	LC-MS (negative)	C01571	HMDB0000511	.	.	.	.	.	.	.	.	.	.	2124	1250	1348	1274	1353	1275	1422	1397	1572	1680	1196	1268	1452	1372	2146	1640	1804	1820	1538	1822	1594	1831
.	.	caproate(6:0)	LC-MS (negative)	C01585	HMDB0000535	.	.	.	.	.	.	.	.	.	.	853	332	339	502	380	501	369	299	410	306	266	251	386	284	630	242	348	414	326	464	330	516
.	.	Catechol	LC-MS (negative)	C00090	.	.	.	.	.	.	.	.	.	.	.	114	43	25	99	75	43	26	56	141	43	42	50	60	54	0	86	0	74	78	43	66	86
.	.	Chenodeoxycholate	LC-MS (negative)	C02528	HMDB0000518	.	.	.	.	.	.	.	.	.	.	122	35	0	50	86	0	70	37	128	0	28	58	0	68	32	266	38	34	44	33	0	0
.	.	Cholic acid	LC-MS (negative)	C00695	HMDB0000619	.	.	.	.	.	.	.	.	.	.	42	73	0	13	46	37	0	24	0	0	19	0	26	46	0	66	0	107	43	0	0	38
.	.	Ciliatine	LC-MS (negative)	C03557	HMDB0011747	.	.	.	.	.	.	.	.	.	.	1910	2166	2382	1686	1872	1736	28610	26738	27830	25849	29694	25480	27906	28601	49166	43192	46796	45360	40440	44363	42558	44766
.	.	D-2-Hydroxyisocaproate	LC-MS (negative)	C03264	HMDB0000624	.	.	.	.	.	.	.	.	.	.	56	87	116	57	65	43	28	75	82	81	50	20	57	113	78	63	48	83	31	82	115	53
.	.	D-Erythronic-gamma-lactone	LC-MS (negative)	.	HMDB0000349	.	.	.	.	.	.	.	.	.	.	1026	1140	1207	1086	1184	1206	3005	4222	4936	3740	3139	3840	3788	4619	6387	6926	5894	6244	6492	5560	5464	6672
.	.	D-Glucosamine 6-phosphate	LC-MS (negative)	C00352	HMDB0001254	.	.	.	.	.	.	.	.	.	.	556	588	673	464	577	560	593	596	725	562	645	527	708	657	1094	892	944	1022	945	1082	1080	980
.	.	Deoxycholate	LC-MS (negative)	C04483	HMDB0000626	.	.	.	.	.	.	.	.	.	.	118	58	95	42	58	77	39	74	50	72	46	123	70	62	213	256	150	277	68	66	170	146
.	.	Dihomo-linolenate (20:3n6)	LC-MS (negative)	C03242	HMDB0002925	.	.	.	.	.	.	.	.	.	.	18	44	0	28	18	0	0	31	32	20	33	0	22	25	34	0	62	68	37	53	36	38
.	.	Dodecanoic acid(12:0)	LC-MS (negative)	C02679	HMDB0000638	.	.	.	.	.	.	.	.	.	.	25310	11582	11640	14206	13351	13608	15872	12178	14127	18230	10346	12045	14648	13134	20838	14548	18360	15660	13461	16540	14005	16915
.	.	Eicosapentaenoic acid	LC-MS (negative)	C06428	HMDB0001999	.	.	.	.	.	.	.	.	.	.	484	409	478	452	432	372	451	458	644	624	406	526	498	320	914	859	964	821	552	676	648	736
.	.	Eicosenoic acid (20:1)	LC-MS (negative)	C16526	HMDB0002231	.	.	.	.	.	.	.	.	.	.	79	54	30	72	60	60	55	82	84	50	48	104	80	72	165	108	62	158	98	87	90	98
.	.	Estradiol	LC-MS (negative)	C00951	HMDB0000151	.	.	.	.	.	.	.	.	.	.	79	94	0	88	88	0	63	190	138	90	82	134	169	128	156	259	150	88	276	212	174	180
.	.	Estriol-3-sulfate	LC-MS (negative)	.	.	.	.	.	.	.	.	.	.	.	.	144	148	106	54	146	81	86	96	56	73	78	106	74	88	71	92	136	182	88	114	107	112
.	.	Ethylmalonic acid	LC-MS (negative)	.	HMDB0000622	.	.	.	.	.	.	.	.	.	.	336	260	269	216	200	222	94	99	106	103	50	70	81	156	114	97	252	182	78	111	130	136
.	.	Formylanthranilate	LC-MS (negative)	C05653	HMDB0004089	.	.	.	.	.	.	.	.	.	.	44	36	18	21	80	44	374	232	188	85	222	103	166	155	142	67	154	162	156	176	136	130
Fumaric acid	LC-MS/MS	Fumarate	LC-MS (negative)	C00122	HMDB0000134	8.41	5.99	3.52	3.91	4.18	12.54	13.82	8.51	12.89	10.09	294	416	504	170	163	177	875	710	808	760	767	1041	784	810	1320	1315	1386	1342	1104	1190	1009	1020
.	.	Galactosamine	LC-MS (negative)	C02262	HMDB0341150	.	.	.	.	.	.	.	.	.	.	4676	5368	6282	4242	5334	5282	2176	2326	2780	2428	2111	2324	2659	2870	3355	2937	3586	3300	2532	2920	2963	3056
.	.	gamma-L-glutamyl-L-tyrosine	LC-MS (negative)	.	HMDB0011741	.	.	.	.	.	.	.	.	.	.	436	481	460	358	386	400	261	264	330	292	380	376	331	312	452	536	514	518	486	500	492	481
.	.	GDPglucose	LC-MS (negative)	C00394	HMDB0003351	.	.	.	.	.	.	.	.	.	.	50	65	80	51	72	47	91	114	102	105	70	77	124	94	98	85	94	91	109	149	119	164
.	.	Gly-Gly	LC-MS (negative)	.	HMDB0011733	.	.	.	.	.	.	.	.	.	.	1410	1377	1378	1362	1490	1456	1019	972	1088	962	951	950	1017	1178	1512	1336	1612	1466	1198	1410	1305	1236
.	.	Glycochonodeoxycholate	LC-MS (negative)	C05466	HMDB0000637	.	.	.	.	.	.	.	.	.	.	57	0	0	14	0	0	26	27	0	0	31	0	0	22	81	0	0	0	0	0	0	0
.	.	Guanidinoacetate	LC-MS (negative)	C00581	HMDB0000128	.	.	.	.	.	.	.	.	.	.	93	50	76	109	90	39	102	88	74	58	117	92	66	102	111	126	94	131	104	134	126	88
.	.	Heptadecanoic acid(17:0)	LC-MS (negative)	.	HMDB0002259	.	.	.	.	.	.	.	.	.	.	5609	4444	5452	5041	4689	4286	4911	5812	7392	6828	5868	6798	6340	6567	8571	10493	9699	7833	6021	7564	6463	6583
.	.	Homogentisate	LC-MS (negative)	C00544	HMDB0000130	.	.	.	.	.	.	.	.	.	.	1130	1702	1506	1104	1054	1138	1019	788	631	290	1021	328	824	632	2584	1538	1509	1882	1728	2508	2417	2758
.	.	Iminodiacetate (IDA)	LC-MS (negative)	C19911	HMDB0011753	.	.	.	.	.	.	.	.	.	.	1606	1745	1934	1326	1640	1433	2098	2614	2756	2132	1624	1714	2216	2180	3416	2470	2692	2794	2574	2985	2337	2724
.	.	Indolelactic acid	LC-MS (negative)	C02043	HMDB0000671	.	.	.	.	.	.	.	.	.	.	18	37	0	31	20	26	52	31	72	42	99	57	75	92	74	37	72	50	60	70	47	101
.	.	Itaconate	LC-MS (negative)	C00490	HMDB0002092	.	.	.	.	.	.	.	.	.	.	274	245	268	234	264	229	490	515	498	497	508	517	634	524	747	548	606	650	626	601	558	600
.	.	Kynurenic acid	LC-MS (negative)	C01717	HMDB0000715	.	.	.	.	.	.	.	.	.	.	67	64	90	59	54	90	84	104	108	110	103	80	113	96	160	133	157	126	160	129	90	135
.	.	L-Fucose	LC-MS (negative)	C01019	HMDB0000174	.	.	.	.	.	.	.	.	.	.	3850	3428	3253	3154	3678	2597	283	272	288	276	180	225	292	190	322	174	397	322	337	294	370	363
.	.	L-Gulonic acid	LC-MS (negative)	C00800	HMDB0003290	.	.	.	.	.	.	.	.	.	.	626	626	748	523	548	496	1734	1876	2311	1796	2070	2433	1716	2284	3025	2990	2922	4724	2062	2354	2334	1950
.	.	L-Gulono-1,4-lactone	LC-MS (negative)	C01040	HMDB0003466	.	.	.	.	.	.	.	.	.	.	72	90	96	73	122	109	243	246	308	212	240	232	204	283	276	334	356	360	224	259	280	287
.	.	L-Hydroxyproline	LC-MS (negative)	C01015	HMDB0006055	.	.	.	.	.	.	.	.	.	.	1135	1186	1178	952	1020	1008	7226	8152	9668	7090	6688	6680	7285	8218	12762	9854	12098	12058	9384	11578	10386	11054
.	.	Lactose	LC-MS (negative)	C00243	HMDB0000186	.	.	.	.	.	.	.	.	.	.	48336	47931	56170	40398	43221	44626	45108	56040	69853	65835	43825	60908	56259	63202	78160	84614	89371	81784	55358	74908	64648	58494
.	.	linoleate(18:2n6)	LC-MS (negative)	C01595	HMDB0000673	.	.	.	.	.	.	.	.	.	.	558	547	624	539	560	548	917	1219	832	893	780	674	846	862	1106	1112	1061	1223	902	1016	1280	1259
.	.	Lumichrome	LC-MS (negative)	C01727	HMDB0254199	.	.	.	.	.	.	.	.	.	.	113	109	100	82	90	82	56	66	98	62	86	68	92	48	138	114	202	122	74	118	78	87
.	.	Maleamate	LC-MS (negative)	C01596	HMDB0000156	.	.	.	.	.	.	.	.	.	.	234	302	310	236	202	220	952	1117	1298	988	884	890	918	1152	1670	1266	1570	1507	1270	1526	1410	1368
.	.	Maltotriose	LC-MS (negative)	C01835	HMDB0001262	.	.	.	.	.	.	.	.	.	.	912	704	706	527	510	610	648	744	848	730	608	712	753	778	3495	3414	4340	3912	2535	3267	3251	2878
.	.	Mandelate	LC-MS (negative)	C01984	HMDB0000703	.	.	.	.	.	.	.	.	.	.	148	72	72	113	74	94	206	188	120	113	70	107	188	112	114	91	84	162	106	79	240	261
.	.	Monomethyl glutarate	LC-MS (negative)	.	HMDB0000858	.	.	.	.	.	.	.	.	.	.	82	109	92	57	127	103	74	137	98	43	84	35	48	104	128	52	80	0	48	64	69	51
.	.	Myristoleate (14:1n5)	LC-MS (negative)	C08322	HMDB0002000	.	.	.	.	.	.	.	.	.	.	1502	1311	1004	1926	1844	1550	1180	738	650	866	514	616	886	830	793	816	768	572	770	734	586	906
.	.	N-Acetyl-DL-valine	LC-MS (negative)	.	HMDB0011757	.	.	.	.	.	.	.	.	.	.	94	91	120	72	120	135	66	94	55	38	85	56	114	104	103	57	134	96	49	62	126	72
.	.	N-acetyltyrosine	LC-MS (negative)	.	HMDB0000866/HMDB0244966	.	.	.	.	.	.	.	.	.	.	228	210	249	144	275	330	192	265	187	196	638	162	708	285	312	230	355	308	310	338	422	409
.	.	Oleate (18:1n9)	LC-MS (negative)	C00712	HMDB0000207	.	.	.	.	.	.	.	.	.	.	9596	11698	11276	11073	16587	8248	25220	30207	12463	16242	15521	9096	17734	15132	17401	12078	11285	17078	13102	15843	20321	17533
.	.	Palmitate(16:0)	LC-MS (negative)	C00249	HMDB0000220	.	.	.	.	.	.	.	.	.	.	11043	8841	9008	8662	9286	8924	8973	8696	9828	12005	7310	9903	8809	8054	16228	13730	11236	13688	10708	21948	12742	13742
.	.	Palmitoleic acid	LC-MS (negative)	C08362	HMDB0003229	.	.	.	.	.	.	.	.	.	.	3224	4896	4416	4308	6434	3186	19061	17120	5010	8598	8466	3316	10475	6622	5996	3934	3834	6152	6570	5090	7904	6292
.	.	Pentadecanoate (15:0)	LC-MS (negative)	C16537	HMDB0000826	.	.	.	.	.	.	.	.	.	.	2557	2399	2788	2349	2385	2402	3041	3218	3538	3438	2938	2808	3590	3595	4009	3872	3629	4254	3177	3922	3760	3792
.	.	Phthalic acid	LC-MS (negative)	C01606	HMDB0002107	.	.	.	.	.	.	.	.	.	.	59	54	54	50	99	52	0	23	41	0	126	0	48	68	226	142	179	176	154	286	184	231
.	.	Purine	LC-MS (negative)	C00465	HMDB0001366	.	.	.	.	.	.	.	.	.	.	580	530	613	456	604	538	1105	956	1105	937	1182	950	1320	1224	1401	1480	1635	1538	1375	1372	1566	1438
.	.	Pyrophosphate	LC-MS (negative)	C00013	HMDB0000250	.	.	.	.	.	.	.	.	.	.	228	253	270	194	286	212	260	292	303	243	220	198	350	280	372	262	279	372	394	352	354	362
.	.	Ribitol	LC-MS (negative)	C00474	HMDB0000508	.	.	.	.	.	.	.	.	.	.	64	46	44	58	91	102	198	284	290	262	243	266	225	317	400	404	428	430	294	362	382	366
.	.	Stearidonic acid (18:4)	LC-MS (negative)	C16300	HMDB0006547	.	.	.	.	.	.	.	.	.	.	93	54	76	62	58	59	108	62	72	76	144	82	190	87	122	96	86	92	112	79	87	118
.	.	Succinate semialdehyde	LC-MS (negative)	C00232	HMDB0001259	.	.	.	.	.	.	.	.	.	.	311	238	272	236	288	342	338	313	346	266	326	251	440	372	459	0	298	398	474	494	420	382
.	.	Threonate	LC-MS (negative)	C01620	HMDB0000943	.	.	.	.	.	.	.	.	.	.	414	308	382	361	367	333	1161	1802	2102	1794	1732	2596	1601	1984	2609	3462	3564	2244	1237	2174	1976	2071
.	.	Tridecanoic acid	LC-MS (negative)	C17076	HMDB0000910	.	.	.	.	.	.	.	.	.	.	1166	874	818	790	798	894	914	884	824	990	657	710	1054	824	1284	1351	1006	1110	918	1150	897	1024
.	.	UDP (Uridine 5'-diphosphate)	LC-MS (negative)	C00015	HMDB0000295	.	.	.	.	.	.	.	.	.	.	1374	1398	1778	1044	845	950	1746	1882	2212	1901	1989	1966	2202	2210	3986	2896	3346	3454	3006	3481	3535	3316
Uridine	LC-MS/MS	Uridine	LC-MS (negative)	C00299	HMDB0000296	403.98	301.3	354.58	316.68	424.16	270.48	332.8	432.3	374.27	417.47	9094	10732	9673	11603	12542	11686	2620	2660	2548	2310	2604	1646	3010	2850	3688	2717	3022	3452	3708	3254	3824	3244
.	.	Urocanic acid	LC-MS (negative)	C00785	HMDB0000301	.	.	.	.	.	.	.	.	.	.	658	605	712	571	672	664	1402	1647	1801	1534	1604	1694	1760	1546	2599	2886	2828	2752	2203	2541	2386	2474
.	.	1-Aminocyclopropane-1-carboxylate	LC-MS (positive)	C01234	HMDB0036458	.	.	.	.	.	.	.	.	.	.	2124	1924	2142	1871	2005	1962	1826	1746	1970	1874	1991	2216	1880	1797	2678	2756	3033	2435	2062	2161	2013	2085
.	.	1-Arachidonoylglycerophosphocholine(20:4)	LC-MS (positive)	.	HMDB0010395	.	.	.	.	.	.	.	.	.	.	154	155	138	176	118	76	58	106	119	116	142	77	130	92	150	130	166	152	224	125	81	144
.	.	1-Eicosatrienoylglycerophosphocholine(20:3)	LC-MS (positive)	.	.	.	.	.	.	.	.	.	.	.	.	124	73	35	114	82	69	63	66	88	58	92	68	68	86	176	144	140	140	133	124	56	72
.	.	1-Meadoyl-glycero-3-phosphocholine(20:3)	LC-MS (positive)	.	HMDB0010393	.	.	.	.	.	.	.	.	.	.	155	82	48	69	61	90	156	148	61	128	172	104	110	133	174	136	238	228	116	107	142	186
.	.	1-Palmitoleoylglycerophosphocholine(16:1)	LC-MS (positive)	.	HMDB0010383	.	.	.	.	.	.	.	.	.	.	255	178	160	170	196	230	232	258	193	225	112	173	352	224	355	310	346	208	302	285	278	338
.	.	11beta-Hydroxyandrost-4-ene-3,17-dione	LC-MS (positive)	C05284	HMDB0006773	.	.	.	.	.	.	.	.	.	.	66	68	62	58	62	61	47	42	56	54	46	70	68	62	129	122	132	84	74	94	80	74
.	.	19-Hydroxyandrostenedione	LC-MS (positive)	C05290	HMDB0003955	.	.	.	.	.	.	.	.	.	.	82	28	40	34	60	78	75	102	202	176	102	202	79	76	211	273	269	218	158	240	186	271
.	.	3-Indolebutyrate	LC-MS (positive)	C11284	HMDB02096	.	.	.	.	.	.	.	.	.	.	25	24	26	19	22	0	0	46	0	28	60	27	0	21	58	38	60	30	57	23	30	0
.	.	3-Nitro-L-tyrosine	LC-MS (positive)	.	HMDB0001904	.	.	.	.	.	.	.	.	.	.	202	172	180	160	128	130	238	194	177	157	150	90	189	174	264	127	161	152	262	264	214	172
.	.	4-Pyridoxate	LC-MS (positive)	C00847	HMDB0000017	.	.	.	.	.	.	.	.	.	.	194	168	252	343	141	106	1184	1554	2223	2400	1248	1807	1909	2080	1676	2898	3064	2397	1242	1782	1705	1879
.	.	6-Hydroxymelatonin	LC-MS (positive)	C05643	HMDB0004081	.	.	.	.	.	.	.	.	.	.	72	30	0	34	0	32	62	34	26	42	55	37	31	49	58	0	108	56	59	40	33	60
.	.	9-Octadecenamide	LC-MS (positive)	C19670	HMDB0247607	.	.	.	.	.	.	.	.	.	.	0	0	17	0	0	0	0	0	0	0	0	0	0	0	0	48	29	0	0	33	0	0
.	.	Cimetidine	LC-MS (positive)	C06952	HMDB0014644	.	.	.	.	.	.	.	.	.	.	38	17	0	51	0	0	76	66	76	58	34	98	97	66	160	74	175	36	102	136	40	126
.	.	Cortexone	LC-MS (positive)	C03205	HMDB0000016	.	.	.	.	.	.	.	.	.	.	154	140	138	119	126	132	184	148	187	174	134	170	190	164	208	183	204	212	172	142	183	235
.	.	Cortisol	LC-MS (positive)	C00735	HMDB0000063	.	.	.	.	.	.	.	.	.	.	149	103	46	142	114	170	131	95	131	119	38	171	180	140	274	280	219	161	142	166	129	125
.	.	D-Galactono-1,4-lactone	LC-MS (positive)	C03383	HMDB0002541	.	.	.	.	.	.	.	.	.	.	128	95	87	115	104	80	110	90	108	87	80	86	99	93	142	124	149	126	164	144	118	108
.	.	gamma-Glutamylphenylalanine	LC-MS (positive)	.	HMDB0000594	.	.	.	.	.	.	.	.	.	.	209	179	204	122	196	122	47	24	50	50	42	46	62	62	104	62	106	82	46	69	61	46
.	.	Glycodeoxycholate	LC-MS (positive)	C05464	HMDB0000631	.	.	.	.	.	.	.	.	.	.	35	28	19	32	0	66	22	0	60	0	0	30	33	55	48	25	0	48	53	24	46	34
Guanosine	LC-MS/MS	Guanosine	LC-MS (positive)	C00387	HMDB0000133	578.42	388.18	391.15	479.67	711.48	435.31	484.67	540.39	636.65	757.3	88	50	63	70	65	72	32	28	0	32	36	57	57	46	86	55	72	27	49	35	54	34
.	.	Hippuric acid	LC-MS (positive)	C01586	HMDB0000714	.	.	.	.	.	.	.	.	.	.	25	0	0	14	0	21	22	0	0	25	0	0	0	0	0	25	0	0	0	31	27	0
.	.	L-Cysteinylglycine	LC-MS (positive)	C01419	HMDB0000078	.	.	.	.	.	.	.	.	.	.	235	278	334	210	306	298	260	260	292	244	240	171	279	250	254	224	208	320	304	244	282	298
Kynurenine	LC-MS/MS	L-Kynurenine	LC-MS (positive)	C00328	HMDB0000684	226.77	210.75	182.87	84.57	235.84	124.6	209	235.79	190.38	218.55	912	774	627	556	620	450	62	30	44	66	227	40	142	48	128	151	202	166	118	170	170	138
.	.	L-Pipecolate	LC-MS (positive)	C00408	HMDB0000070	.	.	.	.	.	.	.	.	.	.	1094	940	1050	878	939	887	515	418	636	558	633	602	556	510	934	1238	1017	770	716	695	608	662
.	.	Maltose	LC-MS (positive)	C00208	HMDB0000163	.	.	.	.	.	.	.	.	.	.	7958	7741	9076	6692	7318	6762	4450	5400	7660	7032	4790	6822	6116	6284	8156	9448	9672	8318	5996	7437	6820	5717
.	.	N-acetyl-D-tryptophan	LC-MS (positive)	C03137	HMDB0255052	.	.	.	.	.	.	.	.	.	.	77	80	56	62	79	26	36	64	36	25	22	54	0	42	112	122	54	48	37	56	36	23
.	.	N-Acetyl-L-alanine	LC-MS (positive)	C02847	HMDB0000766	.	.	.	.	.	.	.	.	.	.	29	32	26	28	38	24	0	21	0	30	43	0	22	20	31	74	40	64	62	26	32	89
.	.	N-Acetyl-L-leucine	LC-MS (positive)	C02710	HMDB0011756	.	.	.	.	.	.	.	.	.	.	32	46	30	32	38	14	60	42	64	68	42	54	72	57	93	35	74	72	54	71	36	39
.	.	N-Acetyl-L-phenylalanine	LC-MS (positive)	C03519	HMDB0000512	.	.	.	.	.	.	.	.	.	.	0	21	0	0	19	0	21	26	0	0	21	0	19	21	34	31	0	0	31	43	51	20
.	.	O-Stearoyl-L-carnitine(18:0)	LC-MS (positive)	.	HMDB0000848	.	.	.	.	.	.	.	.	.	.	186	148	149	158	112	122	144	152	166	218	126	124	120	152	256	124	178	124	162	266	197	225
.	.	Phenylphosphate	LC-MS (positive)	C02734	.	.	.	.	.	.	.	.	.	.	.	26	0	20	16	22	29	26	56	54	49	30	37	31	39	56	34	37	26	64	60	38	32
.	.	Progesterone	LC-MS (positive)	C00410	HMDB0001830	.	.	.	.	.	.	.	.	.	.	298	220	245	214	252	248	258	225	315	250	273	246	280	340	450	492	510	444	346	366	340	400
.	.	Riboflavin	LC-MS (positive)	C00255	HMDB0000244	.	.	.	.	.	.	.	.	.	.	5528	4042	3416	3617	4120	3687	150	144	151	102	129	84	178	156	252	100	154	134	240	242	226	253
.	.	Ricinoleic acid(18:1-OH)	LC-MS (positive)	C08365	HMDB0034297	.	.	.	.	.	.	.	.	.	.	33	50	50	56	43	54	70	48	54	62	34	48	23	50	44	61	100	73	32	96	68	42
.	.	Taurochenodeoxycholate	LC-MS (positive)	C05465	HMDB0000949	.	.	.	.	.	.	.	.	.	.	32	87	32	40	39	39	0	22	0	24	41	38	48	60	0	0	0	0	0	23	29	66
.	.	Taurocyamine	LC-MS (positive)	C01959	HMDB0003584	.	.	.	.	.	.	.	.	.	.	32	52	37	40	40	28	36	31	27	48	68	39	34	46	107	105	99	134	64	108	77	100
.	.	Taurodeoxycholic acid	LC-MS (positive)	C05463	HMDB0000896	.	.	.	.	.	.	.	.	.	.	127	40	84	86	72	58	122	79	126	57	116	93	130	121	122	311	164	120	115	192	117	158
.	.	trans-Zeatin-riboside	LC-MS (positive)	C16431	HMDB0304506	.	.	.	.	.	.	.	.	.	.	41	47	0	33	27	23	46	28	23	69	64	0	50	41	124	0	40	71	112	34	39	27
2-Ketoglutaric acid	LC-MS/MS	.	.	C00026	HMDB0000208	40.58	38.12	56.91	54.3	78.42	25.97	20.3	38.34	19.05	22.64	.	.	.	.	.	.	.	.	.	.	.	.	.	.	.	.	.	.	.	.	.	.
4-Hydroxyproline	LC-MS/MS	.	.	C01157	HMDB0000725	5.49	9.67	8.23	10.21	14.05	6.09	5.06	5.25	5.6	5.21	.	.	.	.	.	.	.	.	.	.	.	.	.	.	.	.	.	.	.	.	.	.
5-Glutamylcysteine	LC-MS/MS	.	.	C00669	HMDB0001049	47.87	29.81	26.81	27.52	32.12	63.46	47.41	40.69	41.98	40.47	.	.	.	.	.	.	.	.	.	.	.	.	.	.	.	.	.	.	.	.	.	.
Adenosine monophosphate	LC-MS/MS	.	.	C00020	HMDB0000045	8955.89	5490.01	4794.54	5272.57	6107.67	6590.19	7525.14	8310.17	7801.22	8667.91	.	.	.	.	.	.	.	.	.	.	.	.	.	.	.	.	.	.	.	.	.	.
Adenylosuccinic acid	LC-MS/MS	.	.	C03794	HMDB0000536	147.95	120.4	106.5	135.93	127.95	161.31	140.53	124.58	149.16	139.9	.	.	.	.	.	.	.	.	.	.	.	.	.	.	.	.	.	.	.	.	.	.
Allantoin	LC-MS/MS	.	.	C02350	HMDB0000462	1.93	1.78	2.28	2.01	1.73	3.31	3.21	4.88	2.35	2.12	.	.	.	.	.	.	.	.	.	.	.	.	.	.	.	.	.	.	.	.	.	.
Argininosuccinic acid	LC-MS/MS	.	.	C03406	HMDB0000052	215.38	179.64	73.64	158.98	234.43	194.4	193.14	192.25	194.16	219.64	.	.	.	.	.	.	.	.	.	.	.	.	.	.	.	.	.	.	.	.	.	.
Asymmetric dimethylarginine	LC-MS/MS	.	.	C21188	HMDB0001539	69.88	41.23	36.61	62.7	67.25	38.29	41.65	42.01	54.65	48.57	.	.	.	.	.	.	.	.	.	.	.	.	.	.	.	.	.	.	.	.	.	.
Citicoline	LC-MS/MS	.	.	C00307	HMDB0001413	7.66	5.76	3.53	5.57	6.49	5.31	6.68	9.96	7.9	7.55	.	.	.	.	.	.	.	.	.	.	.	.	.	.	.	.	.	.	.	.	.	.
Citric acid	LC-MS/MS	.	.	C00158	HMDB0000094	153.95	107.32	89.88	67.43	100.01	180.88	198.62	107.09	160.75	135.41	.	.	.	.	.	.	.	.	.	.	.	.	.	.	.	.	.	.	.	.	.	.
Cystathionine	LC-MS/MS	.	.	C02291	HMDB0000099	18.51	9.58	9.17	5.73	10.84	13.76	14.81	15.19	14.29	13.99	.	.	.	.	.	.	.	.	.	.	.	.	.	.	.	.	.	.	.	.	.	.
Cysteine	LC-MS/MS	.	.	C00097	HMDB0000574	127.91	132.82	106.74	150.88	209.85	137.19	136.08	130.94	152.72	183.6	.	.	.	.	.	.	.	.	.	.	.	.	.	.	.	.	.	.	.	.	.	.
Cytidine monophosphate	LC-MS/MS	.	.	C00055	HMDB0000095	48.44	51.85	32.95	33.68	51.84	35.35	43.37	37.61	44.58	47.55	.	.	.	.	.	.	.	.	.	.	.	.	.	.	.	.	.	.	.	.	.	.
Dopa	LC-MS/MS	.	.	C00355	HMDB0000181	316.71	76.67	159.64	35.41	66.73	171.15	201.48	346.13	161.29	105.59	.	.	.	.	.	.	.	.	.	.	.	.	.	.	.	.	.	.	.	.	.	.
FAD	LC-MS/MS	.	.	C00016	HMDB0001248	7.04	3.4	4.31	3.78	3.94	7.31	10.2	14.49	11.73	10.83	.	.	.	.	.	.	.	.	.	.	.	.	.	.	.	.	.	.	.	.	.	.
FMN	LC-MS/MS	.	.	C00061	HMDB0001520	0	0.63	0.31	0.26	0.62	0.35	0.22	0.47	0.37	0.52	.	.	.	.	.	.	.	.	.	.	.	.	.	.	.	.	.	.	.	.	.	.
Guanosine 3',5'-cyclic monophosphate	LC-MS/MS	.	.	C00942	HMDB0001314	4.27	4.4	4.97	3.01	7.2	3.38	3.5	5.11	3.88	3.99	.	.	.	.	.	.	.	.	.	.	.	.	.	.	.	.	.	.	.	.	.	.
Guanosine monophosphate	LC-MS/MS	.	.	C00144	HMDB0001397	224.75	166.23	163.6	193.57	239.15	178.65	185.14	249.12	224.01	250.62	.	.	.	.	.	.	.	.	.	.	.	.	.	.	.	.	.	.	.	.	.	.
Isoleucine	LC-MS/MS	.	.	C00407	HMDB0000172	1958.21	1171.96	1119.14	1161.83	1585.59	1384.23	1530.44	1689.65	1675.5	2094.81	.	.	.	.	.	.	.	.	.	.	.	.	.	.	.	.	.	.	.	.	.	.
Pyruvic acid	LC-MS/MS	.	.	C00022	HMDB0000243	41.01	4.95	17.98	5.78	5.79	11.02	13.6	50.45	8.72	8.07	.	.	.	.	.	.	.	.	.	.	.	.	.	.	.	.	.	.	.	.	.	.
S-Adenosylhomocysteine	LC-MS/MS	.	.	C00021	HMDB0000939	2.51	1.28	1.35	2.19	2.71	2.33	2.15	2.77	2.75	2.7	.	.	.	.	.	.	.	.	.	.	.	.	.	.	.	.	.	.	.	.	.	.
Symmetric dimethylarginine	LC-MS/MS	.	.	C21189	HMDB0003334	2.31	1.37	1.87	1.78	3.39	1.41	1.19	2.08	2.11	1.94	.	.	.	.	.	.	.	.	.	.	.	.	.	.	.	.	.	.	.	.	.	.
Uracil	LC-MS/MS	.	.	C00106	HMDB0000300	11.96	8.73	9.84	5.08	8.59	12.96	10.59	19.19	13.22	13.34	.	.	.	.	.	.	.	.	.	.	.	.	.	.	.	.	.	.	.	.	.	.
Xanthine	LC-MS/MS	.	.	C00385	HMDB0000292	4.49	1.8	1.24	2.46	4.1	2.73	2.82	5.19	3.95	5.53	.	.	.	.	.	.	.	.	.	.	.	.	.	.	.	.	.	.	.	.	.	.
		D-2-Hydroxyisocaproate was detected both in CE-MS (anion) and LC-MS (negative).
