# Supplementary material for: Growth phase diets diminish histone acetyltransferase Gcn5 function and shorten lifespan of Drosophila males
Source: EMBO Rep. 2025 Jul 10;26(15):3856–88. doi: 10.1038/s44319-025-00503-8 (PMC12332192; doi:10.1038/s44319-025-00503-8)
Supplement: Supplementary file 8 — Data Set EV6 [file 44319_2025_503_MOESM8_ESM.xlsx]

## Sheet: DatasetEV6A
Dataset EV6. CUT&RUN of H3K9ac in D. melanogaster male larvae.
(A) H3K9ac peaks detected in the nat3D-fed samples
Chromsome	Start (0-based)	End	Peak ID	Peak intervals [bp]	Status	Log2FC (nat3fed/c)	P value of Wald test	FDR of Wald test
3L	6038335	6039335	N1	1000	Down	-2.34783	8.83954e-17	1.06976e-12
3R	9645955	9646955	N2	1000	Down	-1.776	1.72216e-12	1.04208e-08
2L	9213189	9214189	N3	1000	Down	-3.12856	3.29655e-11	1.03454e-07
2R	16219611	16220611	N4	1000	Down	-3.33642	3.41939e-11	1.03454e-07
2L	3478911	3479911	N5	1000	Down	-7.21682	5.39136e-11	1.30493e-07
3L	1379345	1380345	N6	1000	Down	-6.86046	4.53345e-10	9.14396e-07
3L	3923314	3924314	N7	1000	Down	-1.47885	8.45063e-10	1.46099e-06
2L	12447924	12448924	N8	1000	Down	-1.78195	1.27167e-09	1.92372e-06
2R	14949797	14950797	N9	1000	Down	-1.82572	1.54656e-09	2.0796e-06
2L	12586568	12587568	N10	1000	Down	-2.02371	2.39127e-09	2.89391e-06
3L	14208354	14209354	N11	1000	Down	-2.94272	4.25453e-09	4.33609e-06
3R	11175299	11176299	N12	1000	Down	-1.46485	4.29954e-09	4.33609e-06
2R	8606525	8607525	N13	1000	Down	-1.92965	6.33935e-09	5.90145e-06
3R	18628178	18629178	N14	1000	Down	-6.43645	7.20966e-09	6.23224e-06
3L	1007372	1008372	N15	1000	Down	-1.27825	1.22531e-08	9.88583e-06
2L	3152589	3153589	N16	1000	Down	-2.75013	1.7334e-08	1.3111e-05
3R	14796013	14797013	N17	1000	Down	-1.60372	2.91462e-08	1.88632e-05
3R	22666707	22667707	N18	1000	Down	-1.66034	2.93446e-08	1.88632e-05
3L	17999097	18000097	N19	1000	Down	-1.95699	2.9615e-08	1.88632e-05
3R	7215979	7217731	N20	1752	Down	-1.59996	4.28089e-08	2.59037e-05
2L	160756	161756	N21	1000	Down	-1.07291	5.36635e-08	3.09255e-05
3L	9046931	9047931	N22	1000	Down	-3.32541	6.21126e-08	3.41676e-05
2L	322617	323617	N23	1000	Down	-1.50054	8.07756e-08	4.20831e-05
X	1830623	1831623	N24	1000	Down	-3.22896	8.34567e-08	4.20831e-05
2R	18503021	18504021	N25	1000	Down	-1.54509	1.24824e-07	6.04248e-05
3R	13304618	13306566	N26	1948	Down	-1.36645	1.40271e-07	6.52908e-05
2L	1218635	1219635	N27	1000	Down	-1.59759	1.50311e-07	6.73725e-05
2R	22659831	22660831	N28	1000	Down	-1.73673	2.39562e-07	0.000103542
2R	19725591	19726591	N29	1000	Down	-5.96321	2.76693e-07	0.000115467
2L	7485791	7486791	N30	1000	Down	-1.82466	3.20876e-07	0.000129441
3L	16568895	16571291	N31	2396	Down	-1.1555	3.38951e-07	0.000130933
3R	22781674	22782674	N32	1000	Down	-1.57078	3.46211e-07	0.000130933
3R	12971775	12972775	N33	1000	Down	-1.409	3.69881e-07	0.000135645
2R	9077190	9078190	N34	1000	Down	-2.17441	3.81841e-07	0.000135913
2R	12599338	12601090	N35	1752	Down	-1.18283	4.35811e-07	0.000150691
X	15811360	15812360	N36	1000	Down	-1.19216	4.52058e-07	0.000151967
3R	9931197	9933033	N37	1836	Down	-1.61135	4.8301e-07	0.000157983
3L	11189135	11190135	N38	1000	Down	-1.47715	5.64686e-07	0.000177608
3R	16171532	16173308	N39	1776	Down	-1.21873	5.72362e-07	0.000177608
3L	1176762	1177762	N40	1000	Down	-1.85225	5.91691e-07	0.000179016
X	11924724	11925724	N41	1000	Down	-1.75737	6.65966e-07	0.000196574
2R	12497363	12498363	N42	1000	Down	-1.28366	8.28826e-07	0.00023882
3L	8441518	8442518	N43	1000	Down	-1.56665	1.11351e-06	0.000309712
3L	15123996	15125811	N44	1815	Down	-1.23318	1.13143e-06	0.000309712
X	9868195	9869195	N45	1000	Down	-1.16511	1.15163e-06	0.000309712
2L	5285629	5286629	N46	1000	Down	-2.50456	1.31391e-06	0.000345362
X	10719173	10720173	N47	1000	Down	-1.1552	1.34899e-06	0.000345362
3R	19621607	19622607	N48	1000	Down	-1.54024	1.36981e-06	0.000345362
X	945839	946839	N49	1000	Down	-1.41129	1.47495e-06	0.000364281
X	6225224	6226224	N50	1000	Down	-1.50658	1.6082e-06	0.000378095
2L	17986883	17987883	N51	1000	Down	-1.54227	1.6219e-06	0.000378095
2L	21373138	21375567	N52	2429	Down	-1.12173	1.6246e-06	0.000378095
3R	26989754	26990754	N53	1000	Down	-1.2034	1.66983e-06	0.000381288
X	13988573	13989573	N54	1000	Down	-1.87797	1.76334e-06	0.000395185
2R	12645181	12646181	N55	1000	Down	-1.17878	1.88936e-06	0.000415727
X	15496321	15498148	N56	1827	Down	-0.974883	2.01265e-06	0.000434949
3L	582554	583554	N57	1000	Down	-1.65228	2.27635e-06	0.000483304
X	19496545	19497545	N58	1000	Down	-1.10025	2.52015e-06	0.000525843
3L	14328769	14330560	N59	1791	Down	-1.02425	2.78406e-06	0.000571063
3L	16566575	16567575	N60	1000	Down	-2.53154	2.88414e-06	0.000581732
2L	3560646	3561646	N61	1000	Down	-1.61707	3.27847e-06	0.00064589
3L	21509387	21510387	N62	1000	Down	-1.27561	3.30897e-06	0.00064589
X	13130734	13131734	N63	1000	Down	-0.997905	3.5776e-06	0.00068724
3R	23888356	23889356	N64	1000	Down	-1.21893	3.70182e-06	0.000699991
2L	6351017	6352017	N65	1000	Down	-0.981201	3.77251e-06	0.000702384
X	21553228	21554228	N66	1000	Down	-1.95717	3.87516e-06	0.000710563
X	11500259	11502253	N67	1994	Down	-0.962184	4.13928e-06	0.000744013
3R	22526988	22527988	N68	1000	Down	-1.27733	4.22214e-06	0.000744013
3L	17764857	17765857	N69	1000	Down	-1.52142	4.24202e-06	0.000744013
3L	18011665	18012665	N70	1000	Down	-1.07228	4.44405e-06	0.000754
2L	8981674	8982674	N71	1000	Down	-1.1987	4.45545e-06	0.000754
2L	18143946	18144946	N72	1000	Down	-0.939511	4.48587e-06	0.000754
3R	21420801	21421801	N73	1000	Down	-2.58154	4.73462e-06	0.000784909
X	1120008	1121008	N74	1000	Down	-0.944632	4.87385e-06	0.000788987
2L	14394126	14395126	N75	1000	Down	-0.938864	4.88961e-06	0.000788987
3R	18738988	18740836	N76	1848	Down	-1.09302	5.11156e-06	0.000813948
2L	12617680	12618680	N77	1000	Down	-1.52784	5.25024e-06	0.000825174
3L	10862242	10863242	N78	1000	Down	-0.880088	5.38144e-06	0.000834952
2R	6246559	6248515	N79	1956	Down	-0.810194	5.50808e-06	0.000843783
3L	331962	332962	N80	1000	Down	-1.26066	5.72236e-06	0.00086565
2L	8708992	8709992	N81	1000	Down	-1.04314	6.04604e-06	0.000903322
X	3874708	3875708	N82	1000	Down	-1.57724	6.17777e-06	0.000911749
3R	9916968	9917968	N83	1000	Down	-1.34519	7.3677e-06	0.00107426
3L	14509700	14510700	N84	1000	Down	-0.999605	7.94451e-06	0.00112757
X	9674460	9675460	N85	1000	Down	-1.09079	7.9684e-06	0.00112757
2L	6472947	6473947	N86	1000	Down	-0.969444	8.01279e-06	0.00112757
2L	11841902	11842902	N87	1000	Down	-0.745988	8.70257e-06	0.00121056
3L	12056165	12057165	N88	1000	Down	-1.01821	9.04658e-06	0.00124411
2R	9744899	9745899	N89	1000	Down	-1.06275	9.42812e-06	0.0012732
2R	15941294	15942294	N90	1000	Down	-1.49458	9.46848e-06	0.0012732
3R	30431288	30432288	N91	1000	Down	-1.09012	1.064e-05	0.00140181
3L	3928866	3929866	N92	1000	Down	-1.31395	1.06566e-05	0.00140181
3R	5268042	5269042	N93	1000	Down	-2.18159	1.09929e-05	0.0014305
3L	22847478	22848478	N94	1000	Down	-1.97235	1.16191e-05	0.00149589
3R	20307248	20308248	N95	1000	Down	-1.15347	1.1853e-05	0.00150994
2R	24751346	24752346	N96	1000	Down	-1.57003	1.20654e-05	0.00152099
3R	17135370	17136370	N97	1000	Down	-0.959122	1.28717e-05	0.00160591
X	1386924	1387924	N98	1000	Down	-1.4942	1.45697e-05	0.0017992
X	11446448	11447448	N99	1000	Down	-1.02544	1.49567e-05	0.00182834
3L	11119328	11120328	N100	1000	Down	-0.854432	1.54204e-05	0.00186617
3L	16891856	16893412	N101	1556	Down	-1.06993	1.60107e-05	0.00191538
2R	22220398	22221398	N102	1000	Down	-1.0999	1.61435e-05	0.00191538
X	2221927	2222927	N103	1000	Down	-0.876143	1.68458e-05	0.0019793
2R	22590148	22591148	N104	1000	Down	-0.98495	1.74085e-05	0.00202575
2R	23745669	23746669	N105	1000	Down	-1.03059	1.86568e-05	0.0021399
3R	19084165	19085165	N106	1000	Down	-1.72376	1.87431e-05	0.0021399
2L	1059993	1060993	N107	1000	Down	-1.03247	1.92759e-05	0.00218016
X	13676000	13677000	N108	1000	Down	-1.14995	2.08996e-05	0.00234192
2L	7926145	7927145	N109	1000	Down	-1.26908	2.16757e-05	0.00235318
2L	16860912	16861912	N110	1000	Down	-1.323	2.17601e-05	0.00235318
X	599523	600523	N111	1000	Down	-1.31395	2.17623e-05	0.00235318
2R	9834363	9835363	N112	1000	Down	-1.4562	2.17779e-05	0.00235318
2R	19424145	19425145	N113	1000	Down	-0.800626	2.24568e-05	0.00240255
3L	319264	320264	N114	1000	Down	-0.862923	2.26319e-05	0.00240255
X	15500158	15502148	N115	1990	Down	-0.878352	2.28618e-05	0.00240586
X	19227122	19228122	N116	1000	Down	-1.52807	2.35003e-05	0.00245173
4	588617	589617	N117	1000	Down	-1.6681	2.52875e-05	0.00260355
X	11764361	11765361	N118	1000	Down	-1.27974	2.53858e-05	0.00260355
X	2137702	2138702	N119	1000	Down	-1.90296	2.58336e-05	0.00262721
3R	21581354	21582354	N120	1000	Down	-1.41232	2.62778e-05	0.00264993
2R	11421936	11422936	N121	1000	Down	-1.21541	2.64949e-05	0.00264993
2R	22844698	22845698	N122	1000	Down	-1.95632	2.68218e-05	0.00266063
X	3869881	3870881	N123	1000	Down	-1.65437	2.77495e-05	0.00273028
3R	23139382	23141017	N124	1635	Down	-0.846111	2.82039e-05	0.00275261
2L	11979520	11980520	N125	1000	Down	-1.79635	2.91485e-05	0.00282204
3R	26533741	26535599	N126	1858	Down	-1.0873	3.00795e-05	0.00288907
X	13841097	13842097	N127	1000	Down	-0.882016	3.06444e-05	0.00292015
X	1947736	1948736	N128	1000	Down	-1.46152	3.11979e-05	0.00294966
3R	18928040	18929040	N129	1000	Down	-1.69402	3.14658e-05	0.00295194
2R	11772574	11773574	N130	1000	Down	-1.30351	3.2063e-05	0.00298123
X	13990371	13991371	N131	1000	Down	-1.90567	3.22951e-05	0.00298123
2L	18148283	18149283	N132	1000	Down	-0.99396	3.25171e-05	0.00298123
2L	16682811	16683811	N133	1000	Down	-1.51218	3.37395e-05	0.00307004
3L	9759977	9760977	N134	1000	Down	-0.807097	3.58375e-05	0.00323661
3R	6432757	6433757	N135	1000	Down	-1.43581	3.65184e-05	0.00325575
3R	27107759	27108759	N136	1000	Down	-1.53444	3.66421e-05	0.00325575
3R	29317184	29318184	N137	1000	Up	2.07892	3.68565e-05	0.00325575
3R	16305147	16306147	N138	1000	Down	-1.76225	3.91792e-05	0.00343584
2L	11055979	11058312	N139	2333	Down	-0.883093	3.99274e-05	0.00347627
3R	19830369	19831369	N140	1000	Down	-1.55998	4.08005e-05	0.00352691
4	269562	270562	N141	1000	Down	-1.55371	4.11694e-05	0.00353356
X	8080812	8082322	N142	1510	Down	-0.975751	4.16749e-05	0.00355175
3L	2292103	2293103	N143	1000	Down	-0.886517	4.24924e-05	0.0035961
3R	26085975	26086975	N144	1000	Down	-1.57121	4.35814e-05	0.00366265
X	2787266	2788266	N145	1000	Down	-0.947619	4.46439e-05	0.00368478
2L	20838527	20839527	N146	1000	Down	-1.50565	4.4738e-05	0.00368478
3L	19148119	19149981	N147	1862	Down	-1.35652	4.47882e-05	0.00368478
3L	16051938	16052938	N148	1000	Down	-0.823553	4.50626e-05	0.00368478
2L	5095185	5096185	N149	1000	Down	-1.0723	4.64556e-05	0.00375197
X	6705081	6706081	N150	1000	Down	-0.914961	4.65043e-05	0.00375197
3L	7785716	7786716	N151	1000	Down	-2.40322	4.6897e-05	0.00375859
3L	1741729	1742729	N152	1000	Down	-1.04087	5.18582e-05	0.00409455
3L	11957931	11958931	N153	1000	Down	-1.03094	5.1942e-05	0.00409455
2R	12362730	12363730	N154	1000	Down	-1.53534	5.21039e-05	0.00409455
2L	1063204	1064204	N155	1000	Down	-1.73789	5.41677e-05	0.004203
2L	300982	301982	N156	1000	Down	-0.858515	5.41785e-05	0.004203
3R	21617967	21618967	N157	1000	Down	-1.41304	5.47993e-05	0.00422409
3R	26463279	26464279	N158	1000	Down	-1.39961	5.84321e-05	0.00445197
2R	25182627	25183627	N159	1000	Down	-1.13861	5.84914e-05	0.00445197
2R	15286802	15287802	N160	1000	Down	-1.34677	5.88609e-05	0.00445209
2L	20264396	20265396	N161	1000	Down	-0.875241	6.18357e-05	0.00459473
X	1826338	1827338	N162	1000	Down	-1.54332	6.18806e-05	0.00459473
X	10743892	10745733	N163	1841	Down	-0.739085	6.18857e-05	0.00459473
3L	20524089	20525089	N164	1000	Down	-1.37072	6.25745e-05	0.00461754
2R	24306698	24307698	N165	1000	Down	-1.09659	6.42481e-05	0.0047123
3R	10350882	10351882	N166	1000	Down	-0.80408	6.5516e-05	0.00477635
2L	14653000	14654000	N167	1000	Down	-2.0607	6.69121e-05	0.00484892
X	17886859	17887859	N168	1000	Down	-0.958626	6.75173e-05	0.00486366
3R	23370435	23371435	N169	1000	Down	-1.83381	6.85386e-05	0.00490801
2R	13296056	13297585	N170	1529	Down	-1.0232	7.07978e-05	0.00503997
X	19636926	19637926	N171	1000	Down	-0.914772	7.13863e-05	0.00505215
3L	14432981	14433981	N172	1000	Down	-1.41596	7.21979e-05	0.00507988
2R	22654123	22655123	N173	1000	Down	-1.2322	7.52476e-05	0.0051831
4	82219	83219	N174	1000	Down	-1.24864	7.55625e-05	0.0051831
3L	2236668	2238641	N175	1973	Down	-0.817119	7.57509e-05	0.0051831
3R	6764532	6765532	N176	1000	Down	-1.91225	7.5782e-05	0.0051831
3L	11776369	11777369	N177	1000	Down	-0.944633	7.60112e-05	0.0051831
3R	9548445	9549445	N178	1000	Down	-0.942178	7.62347e-05	0.0051831
X	4108450	4109450	N179	1000	Down	-0.782502	7.81586e-05	0.00528422
3R	8316923	8317923	N180	1000	Down	-0.729035	7.99354e-05	0.00537433
3R	21748936	21749936	N181	1000	Down	-0.837189	8.16543e-05	0.00545956
X	5718414	5719414	N182	1000	Down	-1.20218	8.30082e-05	0.00551439
3L	14673644	14674644	N183	1000	Down	-1.0737	8.33857e-05	0.00551439
3R	25899411	25900411	N184	1000	Down	-1.09875	8.57453e-05	0.00560097
3R	5062178	5063909	N185	1731	Down	-1.06378	8.5803e-05	0.00560097
3R	8100782	8101782	N186	1000	Down	-1.70208	8.63874e-05	0.00560097
2R	22658281	22659281	N187	1000	Down	-0.847338	8.69864e-05	0.00560097
2R	11733386	11734953	N188	1567	Down	-0.912383	8.7009e-05	0.00560097
3R	20979480	20980480	N189	1000	Down	-1.53181	8.97595e-05	0.00572345
3R	9615978	9617932	N190	1954	Down	-0.895427	8.98575e-05	0.00572345
3L	13241381	13242381	N191	1000	Down	-1.73148	9.18546e-05	0.00582002
X	19315595	19316595	N192	1000	Down	-0.858961	9.329e-05	0.00586039
X	19285227	19286896	N193	1669	Down	-0.998108	9.34602e-05	0.00586039
3R	22013681	22014681	N194	1000	Down	-2.01707	9.42042e-05	0.0058766
3R	16105754	16106754	N195	1000	Down	-2.10875	9.57274e-05	0.00591311
2L	428379	429379	N196	1000	Down	-1.7492	9.57667e-05	0.00591311
2R	16720863	16722693	N197	1830	Down	-0.990708	9.78456e-05	0.00600107
3L	6522477	6523477	N198	1000	Down	-0.694074	9.8183e-05	0.00600107
X	7315779	7316779	N199	1000	Down	-0.949301	9.9675e-05	0.00606165
X	15522068	15523068	N200	1000	Down	-0.938128	0.000101939	0.00616835
X	17290226	17291226	N201	1000	Down	-1.03728	0.000102907	0.0061959
2R	8602863	8603863	N202	1000	Down	-1.02406	0.000107153	0.00641966
3L	9124888	9125888	N203	1000	Down	-1.11881	0.000108872	0.00648986
3L	15595677	15596677	N204	1000	Down	-1.06575	0.000109398	0.00648986
2L	3727300	3728300	N205	1000	Down	-1.62744	0.000111482	0.00658122
2L	1919389	1921234	N206	1845	Down	-0.871054	0.000114979	0.00675475
3R	22196802	22198387	N207	1585	Down	-0.959617	0.000115802	0.00677025
2L	13062543	13063543	N208	1000	Down	-1.87717	0.000117107	0.00678348
3L	7792441	7793441	N209	1000	Down	-0.945368	0.00011715	0.00678348
2L	21052309	21053309	N210	1000	Down	-0.99797	0.000118035	0.00680216
3R	9643649	9644649	N211	1000	Down	-0.968867	0.000120099	0.00688836
3R	27020918	27021918	N212	1000	Down	-1.12345	0.000121571	0.00693989
2R	9685823	9686823	N213	1000	Down	-0.996956	0.000123723	0.00701272
X	1172451	1173451	N214	1000	Down	-1.10312	0.000124006	0.00701272
3R	13289389	13290389	N215	1000	Down	-0.852569	0.000125422	0.00705981
3R	4820833	4821833	N216	1000	Down	-0.921076	0.000130181	0.00729377
3R	5323317	5324317	N217	1000	Down	-0.911046	0.000132684	0.00738259
2R	10853567	10854567	N218	1000	Down	-0.92666	0.000132987	0.00738259
3R	19070964	19072872	N219	1908	Down	-0.703506	0.000134008	0.00740529
3L	1401119	1402119	N220	1000	Down	-1.29554	0.000134915	0.00742156
3R	21006582	21008449	N221	1867	Down	-1.00924	0.000136889	0.00749606
3L	15303484	15304484	N222	1000	Down	-0.816263	0.000138892	0.00753936
2L	3628475	3629475	N223	1000	Down	-1.49712	0.000138926	0.00753936
3R	15871477	15872477	N224	1000	Down	-1.45417	0.000144639	0.00781436
2R	10866420	10867420	N225	1000	Down	-1.12455	0.000147559	0.00791327
3L	19013818	19014818	N226	1000	Down	-1.7013	0.000147777	0.00791327
X	4324266	4325266	N227	1000	Down	-1.25744	0.0001522	0.00811421
3R	28891803	28892803	N228	1000	Down	-0.961632	0.000154063	0.00817752
2R	13821827	13822827	N229	1000	Down	-0.825389	0.000159874	0.00844889
3L	1744884	1745884	N230	1000	Down	-1.41916	0.000160928	0.0084676
3R	29555676	29556676	N231	1000	Up	1.64944	0.000163019	0.00854048
3L	20365807	20366807	N232	1000	Down	-0.991747	0.00016899	0.00878474
X	8056413	8058331	N233	1918	Down	-0.749632	0.000169133	0.00878474
2L	496768	497768	N234	1000	Up	1.22366	0.000171566	0.00884831
3L	21348672	21349672	N235	1000	Down	-0.912202	0.000171819	0.00884831
3L	11772115	11773115	N236	1000	Down	-0.937893	0.000174003	0.00892279
2R	11712495	11713495	N237	1000	Down	-1.60844	0.000177607	0.00906921
2L	3895169	3896688	N238	1519	Down	-0.760389	0.000178728	0.00908807
2R	13125356	13126356	N239	1000	Down	-1.4956	0.000180311	0.0091302
3L	7401320	7402660	N240	1340	Down	-1.12229	0.000181726	0.00916351
2R	11776030	11777030	N241	1000	Down	-1.12259	0.000198991	0.00999249
2R	12643793	12644793	N242	1000	Down	-1.1341	0.000200831	0.0100432
3L	9499904	9500904	N243	1000	Down	-0.909563	0.000202899	0.0101048
3L	1970850	1971850	N244	1000	Down	-1.70758	0.000205955	0.0101801
3L	16665927	16666927	N245	1000	Down	-1.17965	0.000206157	0.0101801
2L	8082341	8084286	N246	1945	Down	-0.738196	0.000207303	0.0101801
2R	23980588	23981588	N247	1000	Down	-0.904368	0.000207774	0.0101801
3R	22294541	22295541	N248	1000	Down	-1.08422	0.000210528	0.0102636
2L	3778419	3779419	N249	1000	Down	-0.78688	0.000211174	0.0102636
3L	20208922	20209922	N250	1000	Down	-0.80661	0.000214412	0.0103454
3R	18916515	18917515	N251	1000	Down	-0.742066	0.000214568	0.0103454
X	8508081	8509081	N252	1000	Down	-1.28383	0.000216618	0.010399
3L	8393878	8395782	N253	1904	Down	-0.859605	0.000217652	0.010399
X	9615639	9616639	N254	1000	Down	-1.2222	0.000218257	0.010399
3L	21396968	21397968	N255	1000	Down	-1.25267	0.000220218	0.0104513
3L	9742917	9743917	N256	1000	Down	-1.01047	0.000222621	0.0105241
2L	6219920	6220920	N257	1000	Down	-1.10778	0.000224134	0.0105543
2R	24070489	24071489	N258	1000	Down	-0.754161	0.000228289	0.0107083
3L	17819708	17820708	N259	1000	Down	-1.21031	0.000229987	0.0107352
2R	10272392	10273392	N260	1000	Down	-0.744849	0.00023094	0.0107352
2L	19575069	19576069	N261	1000	Down	-0.901217	0.00023183	0.0107352
3L	20837827	20838827	N262	1000	Down	-0.877217	0.000232804	0.0107352
3L	958324	959324	N263	1000	Down	-0.806872	0.000233297	0.0107352
2R	13601991	13602991	N264	1000	Down	-1.00531	0.000236521	0.0108135
3R	10059098	10060098	N265	1000	Down	-1.09965	0.000236786	0.0108135
3R	13294137	13295137	N266	1000	Down	-0.950236	0.000238792	0.0108641
3L	12033904	12035754	N267	1850	Down	-0.912195	0.000242513	0.0109921
2L	3888541	3889541	N268	1000	Down	-2.31187	0.000248216	0.0111733
3L	7149651	7150651	N269	1000	Down	-1.6259	0.000248605	0.0111733
4	240357	241357	N270	1000	Down	-1.3136	0.00024928	0.0111733
3L	19847363	19848363	N271	1000	Down	-1.05936	0.000254523	0.0113662
2L	5334386	5335386	N272	1000	Down	-1.26718	0.000258165	0.011436
3R	19004511	19005511	N273	1000	Down	-1.35618	0.000258619	0.011436
2R	12586468	12587468	N274	1000	Down	-0.974272	0.000258922	0.011436
3L	8583568	8586070	N275	2502	Down	-0.790237	0.000261243	0.0114966
2L	3055291	3056291	N276	1000	Down	-1.28763	0.000262848	0.0115253
X	1262962	1263962	N277	1000	Down	-1.03503	0.000269908	0.0117922
3L	14757510	14758510	N278	1000	Down	-1.03997	0.000271779	0.0118312
3R	31844309	31845965	N279	1656	Down	-0.984844	0.000274074	0.0118883
3L	10660069	10661069	N280	1000	Down	-0.778074	0.000275484	0.0119068
3L	2428329	2429329	N281	1000	Down	-1.32096	0.000277253	0.0119406
2L	1891815	1893514	N282	1699	Down	-1.06599	0.000282485	0.0120904
X	9640858	9641858	N283	1000	Down	-0.828929	0.000282728	0.0120904
2R	12705943	12706943	N284	1000	Down	-0.800931	0.00028732	0.0122435
3L	6062599	6063599	N285	1000	Down	-0.918107	0.000288397	0.0122462
3R	27105011	27106011	N286	1000	Down	-1.06894	0.000291634	0.0122747
X	581989	583865	N287	1876	Down	-0.692908	0.000292096	0.0122747
3R	30460339	30461339	N288	1000	Down	-1.1559	0.00029211	0.0122747
2L	8991324	8992324	N289	1000	Down	-0.936461	0.000293758	0.0123012
X	13890757	13891757	N290	1000	Down	-1.08419	0.000295658	0.0123381
3R	31339259	31340259	N291	1000	Down	-1.18033	0.000298143	0.0123991
2L	19774004	19775004	N292	1000	Down	-1.51121	0.000300343	0.0124478
2R	11418850	11419850	N293	1000	Down	-2.11188	0.000302523	0.0124953
2R	15556372	15558190	N294	1818	Down	-0.840276	0.000305824	0.0125887
2L	21370483	21371483	N295	1000	Down	-0.752113	0.000311458	0.0127772
3L	17989544	17990544	N296	1000	Down	-1.14833	0.000312526	0.0127777
3R	30765256	30766256	N297	1000	Up	1.32113	0.000318337	0.0129296
X	8972621	8973621	N298	1000	Down	-1.05915	0.000318379	0.0129296
3R	17784209	17785209	N299	1000	Down	-1.10692	0.000322572	0.0130078
2R	21329603	21330603	N300	1000	Down	-0.950448	0.000322832	0.0130078
2L	3365688	3366688	N301	1000	Down	-0.730675	0.00032353	0.0130078
3L	9119992	9120992	N302	1000	Down	-1.07422	0.000324967	0.0130223
X	3688783	3689783	N303	1000	Down	-0.876563	0.000329056	0.0131427
2L	9158097	9159097	N304	1000	Down	-1.11762	0.000340298	0.0135051
3R	4675894	4676894	N305	1000	Down	-1.18236	0.000341196	0.0135051
3L	7758783	7759783	N306	1000	Down	-1.45563	0.000342608	0.0135051
3L	16200431	16201431	N307	1000	Down	-1.22888	0.000343547	0.0135051
3R	19742534	19743534	N308	1000	Down	-1.02775	0.00034371	0.0135051
2R	5775832	5776832	N309	1000	Down	-2.12796	0.000355381	0.0139185
3R	22292703	22293703	N310	1000	Down	-1.29779	0.00036107	0.0140673
2R	14547255	14548255	N311	1000	Down	-1.13469	0.000361504	0.0140673
X	11715429	11716429	N312	1000	Down	-0.67703	0.000363016	0.0140808
X	11922332	11923332	N313	1000	Down	-0.860583	0.000366108	0.0141107
2L	21732792	21734611	N314	1819	Down	-0.820179	0.000367196	0.0141107
3L	8787196	8789154	N315	1958	Down	-0.744978	0.000368412	0.0141107
3L	20230109	20231109	N316	1000	Down	-0.766749	0.00036845	0.0141107
3R	16331558	16332558	N317	1000	Down	-0.802459	0.000371026	0.0141645
3L	17812897	17814711	N318	1814	Down	-0.668762	0.000373983	0.0142325
3R	15179981	15180981	N319	1000	Down	-1.54907	0.000382269	0.0144549
2R	23604808	23605808	N320	1000	Down	-1.03149	0.000383099	0.0144549
X	16414431	16415431	N321	1000	Down	-0.682202	0.000384171	0.0144549
3L	4345632	4346632	N322	1000	Down	-1.13694	0.000384603	0.0144549
2L	3302644	3303644	N323	1000	Down	-1.02632	0.000387998	0.0145373
2L	8275371	8276371	N324	1000	Down	-0.855503	0.000392144	0.0146445
3L	15566079	15567079	N325	1000	Down	-0.662099	0.000393279	0.0146445
X	18494041	18495041	N326	1000	Down	-1.27647	0.000401544	0.0149064
3R	23601176	23602176	N327	1000	Down	-1.20858	0.000406538	0.0150141
X	5081506	5085147	N328	3641	Down	-0.717533	0.000407622	0.0150141
3L	57412	59282	N329	1870	Down	-0.760306	0.000408658	0.0150141
2L	6783897	6784897	N330	1000	Down	-1.14287	0.000411162	0.0150141
2R	7927026	7928026	N331	1000	Down	-1.52368	0.000412899	0.0150141
3R	21297055	21298055	N332	1000	Down	-0.705993	0.000414018	0.0150141
X	11687830	11688830	N333	1000	Down	-0.66088	0.000414226	0.0150141
3L	14718868	14719868	N334	1000	Down	-1.06579	0.00041437	0.0150141
2R	7628107	7629107	N335	1000	Down	-0.900196	0.00041637	0.0150378
3L	8448794	8450607	N336	1813	Down	-0.698467	0.000417511	0.0150378
3L	6233768	6234768	N337	1000	Down	-1.4467	0.00042077	0.0150917
2L	20337477	20338477	N338	1000	Down	-0.694386	0.000421499	0.0150917
3R	17410172	17411172	N339	1000	Down	-2.05624	0.000424405	0.0151509
3R	14801155	14802155	N340	1000	Down	-0.832637	0.000433376	0.0154256
X	5745618	5748160	N341	2542	Down	-0.606457	0.000434987	0.0154376
2R	10852217	10853217	N342	1000	Down	-0.923589	0.000436636	0.0154508
2R	19630894	19631894	N343	1000	Down	-1.93066	0.000439076	0.0154918
4	553635	556242	N344	2607	Down	-0.817967	0.000441208	0.0155218
2R	21547703	21548703	N345	1000	Down	-0.735646	0.000445459	0.0156259
3L	13170642	13171642	N346	1000	Down	-1.22409	0.000452905	0.0158412
3R	10169906	10170906	N347	1000	Down	-0.926659	0.000458887	0.0160042
3L	16664022	16665022	N348	1000	Down	-1.3975	0.000460888	0.0160278
3L	17623969	17624969	N349	1000	Down	-0.816154	0.000464857	0.0161195
2R	10191759	10192759	N350	1000	Down	-1.24474	0.000473449	0.0163705
2R	18610519	18611519	N351	1000	Down	-0.869397	0.000475651	0.0163998
2L	14109991	14110991	N352	1000	Down	-1.0703	0.000481464	0.0165531
2R	11715130	11716130	N353	1000	Down	-0.770932	0.000483484	0.0165754
X	19589782	19590782	N354	1000	Down	-1.20539	0.000484929	0.016578
3L	16571745	16572745	N355	1000	Down	-0.870645	0.000495229	0.0168824
3R	9120667	9121667	N356	1000	Down	-0.867272	0.000496908	0.0168921
3L	6962935	6963935	N357	1000	Down	-0.827674	0.00049854	0.0169001
2L	19565094	19566094	N358	1000	Down	-0.992689	0.000502196	0.0169765
2R	11195545	11196545	N359	1000	Down	-0.934524	0.000507322	0.017102
2R	18053855	18054855	N360	1000	Down	-0.698586	0.000510857	0.0171733
3R	21179806	21180806	N361	1000	Down	-0.688271	0.000513713	0.0172203
2L	5962340	5963340	N362	1000	Down	-1.44989	0.000515937	0.0172203
2L	11210066	11211066	N363	1000	Down	-1.87579	0.000516524	0.0172203
2L	4004350	4005350	N364	1000	Down	-0.714027	0.000518239	0.01723
2R	16707162	16709874	N365	2712	Down	-0.591277	0.000528561	0.0175167
3R	4470444	4471444	N366	1000	Down	-0.969477	0.000531569	0.0175167
2R	19141192	19142795	N367	1603	Down	-0.883727	0.00053285	0.0175167
3L	5847761	5848761	N368	1000	Down	-1.18373	0.000534478	0.0175167
2L	10143115	10144115	N369	1000	Down	-2.98133	0.000535489	0.0175167
X	15740083	15741083	N370	1000	Down	-0.658194	0.000535547	0.0175167
X	17299704	17300704	N371	1000	Down	-1.12697	0.000537276	0.0175259
3R	21888297	21889297	N372	1000	Up	1.22711	0.000543639	0.0176681
X	698151	699151	N373	1000	Down	-1.09149	0.000544554	0.0176681
3L	20386985	20387985	N374	1000	Down	-0.681527	0.000550845	0.0178244
2R	23903877	23904877	N375	1000	Down	-1.07192	0.000560926	0.0181022
3L	9767243	9769124	N376	1881	Down	-0.757214	0.000567655	0.0182706
2R	13004837	13005837	N377	1000	Down	-1.44941	0.000570035	0.0182986
3L	5654869	5655869	N378	1000	Down	-1.05055	0.000574545	0.0183946
3L	16050078	16051078	N379	1000	Down	-0.661602	0.000579675	0.0185098
X	23071555	23072555	N380	1000	Down	-1.08822	0.000584834	0.0186254
X	11389324	11390324	N381	1000	Down	-0.826156	0.000587646	0.0186314
2L	3084893	3085893	N382	1000	Down	-0.899733	0.0005881	0.0186314
3L	1091343	1092343	N383	1000	Down	-0.818937	0.000594124	0.0187731
2L	12202606	12203606	N384	1000	Down	-1.06565	0.000606159	0.0191035
2R	9066173	9067173	N385	1000	Down	-0.864496	0.00060796	0.0191105
2R	9561039	9562039	N386	1000	Down	-0.688573	0.000611152	0.019161
3L	2655531	2657408	N387	1877	Down	-0.702153	0.000623514	0.0194981
2R	13925072	13926072	N388	1000	Down	-0.723806	0.000625648	0.0195144
2L	5210620	5211620	N389	1000	Up	1.07569	0.000628955	0.0195459
2L	11743916	11745594	N390	1678	Down	-0.99164	0.000629887	0.0195459
3R	17118620	17120350	N391	1730	Down	-0.941555	0.000633557	0.0196095
3R	7540870	7541870	N392	1000	Down	-0.726146	0.000636894	0.0196625
3R	8528438	8529438	N393	1000	Down	-1.23295	0.000641055	0.0196943
2R	17673418	17674418	N394	1000	Down	-1.79535	0.00064118	0.0196943
2L	18997059	18998059	N395	1000	Down	-0.762805	0.000648799	0.0198779
3L	16632418	16633418	N396	1000	Down	-1.93786	0.000655224	0.0200141
2R	19414677	19415677	N397	1000	Down	-0.91093	0.000656552	0.0200141
3L	14428135	14429135	N398	1000	Down	-1.08024	0.000668087	0.0203146
X	19247254	19248254	N399	1000	Down	-0.872215	0.00067832	0.0205275
2R	13475562	13476562	N400	1000	Down	-1.05939	0.000678484	0.0205275
4	429305	430305	N401	1000	Down	-0.964999	0.000687116	0.0207369
2R	10163395	10164395	N402	1000	Down	-0.754964	0.000690469	0.0207813
3R	23210352	23211352	N403	1000	Down	-0.662523	0.000692558	0.0207813
3R	18113645	18114645	N404	1000	Down	-1.69942	0.000693739	0.0207813
2L	14409156	14410156	N405	1000	Down	-0.910256	0.000697	0.0208274
2L	13014358	13015358	N406	1000	Up	0.897174	0.000716531	0.0213583
3L	12384349	12385349	N407	1000	Down	-1.39176	0.000718649	0.0213688
3R	25102078	25103078	N408	1000	Down	-1.13399	0.000722109	0.021419
3L	1141093	1142093	N409	1000	Down	-1.01821	0.0007251	0.0214552
2L	18789823	18790823	N410	1000	Down	-0.81212	0.000726924	0.0214567
2L	2171448	2172448	N411	1000	Down	-0.734547	0.000752429	0.0221075
X	5901318	5902318	N412	1000	Down	-0.684548	0.000752626	0.0221075
2R	9412942	9413942	N413	1000	Down	-1.09322	0.000756477	0.0221326
X	10785699	10786699	N414	1000	Down	-1.03061	0.000757139	0.0221326
3L	13923577	13925405	N415	1828	Down	-0.779824	0.000759935	0.0221569
2L	19395860	19396860	N416	1000	Down	-0.68452	0.000761631	0.0221569
2L	3791246	3792246	N417	1000	Down	-0.837392	0.000764411	0.0221844
3L	21483686	21484686	N418	1000	Down	-2.04943	0.000766553	0.0221933
2L	19364138	19365138	N419	1000	Down	-1.00677	0.000771586	0.0222531
X	13679821	13680821	N420	1000	Down	-0.905903	0.000772295	0.0222531
X	13307666	13309665	N421	1999	Down	-0.631662	0.00078456	0.0225528
X	6803107	6804107	N422	1000	Down	-0.676291	0.000788263	0.0225573
3L	13036440	13037440	N423	1000	Down	-0.776971	0.000788444	0.0225573
3R	29172408	29173408	N424	1000	Down	-1.23255	0.000790845	0.0225726
2R	11728404	11729404	N425	1000	Down	-1.15268	0.000794424	0.0225836
2L	1931033	1932033	N426	1000	Down	-0.969601	0.000794961	0.0225836
2L	3356507	3357507	N427	1000	Down	-0.778281	0.000804229	0.0227934
2R	6662699	6663699	N428	1000	Down	-0.68853	0.00081334	0.0229978
3L	2466207	2467207	N429	1000	Down	-1.25027	0.000816986	0.023047
2L	7241973	7242973	N430	1000	Down	-0.772935	0.000820868	0.0231027
2L	12453538	12454538	N431	1000	Down	-0.848972	0.000824405	0.0231484
3R	23872289	23873289	N432	1000	Down	-0.937456	0.000832376	0.0233181
3L	19947464	19949274	N433	1810	Down	-0.765507	0.000845133	0.0235067
3L	1232308	1233308	N434	1000	Down	-0.72928	0.000846584	0.0235067
X	4618508	4619508	N435	1000	Down	-0.823603	0.000847527	0.0235067
2L	5242043	5243043	N436	1000	Down	-0.691038	0.000847532	0.0235067
2R	11863592	11864592	N437	1000	Down	-1.25465	0.000848821	0.0235067
X	9040379	9041379	N438	1000	Down	-1.28172	0.0008586	0.0237232
2L	2009794	2010794	N439	1000	Down	-0.759811	0.000860988	0.023735
3L	627845	629621	N440	1776	Down	-0.617539	0.000881261	0.0242021
X	8091949	8092949	N441	1000	Down	-0.695598	0.000881931	0.0242021
2L	3803282	3804282	N442	1000	Down	-0.773161	0.000901653	0.0246751
3L	18641048	18642627	N443	1579	Down	-0.744204	0.000904669	0.0246751
3R	29460841	29461841	N444	1000	Down	-1.63897	0.000905283	0.0246751
3R	5207822	5208822	N445	1000	Down	-0.792711	0.000908892	0.0247178
2L	14010073	14011073	N446	1000	Down	-1.5423	0.000924616	0.0250122
3L	19953532	19954532	N447	1000	Down	-1.34226	0.000925399	0.0250122
3R	17110844	17111844	N448	1000	Down	-0.825607	0.000925918	0.0250122
3R	23176420	23178230	N449	1810	Down	-0.638056	0.000935109	0.0252042
2L	21885109	21886965	N450	1856	Down	-0.705545	0.00094057	0.0252951
3L	15949927	15950927	N451	1000	Down	-1.02598	0.000948843	0.0254183
3L	8580325	8581325	N452	1000	Down	-0.748974	0.000949355	0.0254183
2L	552155	553155	N453	1000	Down	-0.917417	0.000960828	0.0256687
X	7944453	7945453	N454	1000	Down	-0.642461	0.000965696	0.025742
3L	6933237	6934237	N455	1000	Down	-0.702798	0.000969203	0.0257787
3L	8762768	8763768	N456	1000	Down	-0.802524	0.000971859	0.0257926
2R	12165220	12167862	N457	2642	Down	-0.595716	0.000974009	0.0257931
X	14906605	14907605	N458	1000	Down	-1.32075	0.000978893	0.0258456
2R	21659456	21660456	N459	1000	Up	1.64543	0.000980261	0.0258456
2R	11341095	11342095	N460	1000	Down	-0.806081	0.000985691	0.0259322
X	5091437	5092437	N461	1000	Down	-0.664198	0.000998324	0.0262076
2L	6510200	6511200	N462	1000	Down	-0.700973	0.00100255	0.0262617
X	1252689	1253689	N463	1000	Down	-1.40135	0.00101261	0.0264679
2L	12718195	12719195	N464	1000	Down	-0.748644	0.00101615	0.0265032
3R	31289231	31290231	N465	1000	Down	-0.768389	0.00102316	0.0266287
X	4205552	4206552	N466	1000	Down	-0.808025	0.00102758	0.0266863
2L	6715892	6716892	N467	1000	Up	3.05127	0.00103531	0.0267909
3R	10268449	10269449	N468	1000	Down	-0.686459	0.00103697	0.0267909
X	9343634	9344634	N469	1000	Down	-0.728762	0.00103825	0.0267909
2R	23417787	23418787	N470	1000	Down	-1.35507	0.00104791	0.0269825
X	16540326	16541326	N471	1000	Down	-0.930958	0.0010533	0.0270374
2R	13941732	13942732	N472	1000	Down	-1.11925	0.00105505	0.0270374
2L	3102936	3103936	N473	1000	Down	-1.07763	0.00105674	0.0270374
X	13650760	13652478	N474	1718	Down	-0.773691	0.00106572	0.0272095
3L	6035865	6036865	N475	1000	Down	-1.17951	0.00107162	0.0272231
2L	18816432	18817432	N476	1000	Down	-0.893578	0.00107175	0.0272231
2R	20251139	20252735	N477	1596	Down	-0.679528	0.001073	0.0272231
X	19382920	19383920	N478	1000	Down	-1.434	0.00107905	0.0272604
3R	15870037	15871037	N479	1000	Down	-1.63238	0.00107914	0.0272604
3L	3036533	3037533	N480	1000	Down	-0.783571	0.00108122	0.0272604
3R	13790608	13791608	N481	1000	Down	-0.686458	0.00108873	0.0273925
X	1824233	1825233	N482	1000	Down	-0.777038	0.00109805	0.0275697
X	2160726	2161726	N483	1000	Down	-1.05243	0.00110362	0.0276038
3L	2820718	2821718	N484	1000	Down	-0.761926	0.00110397	0.0276038
3R	4717315	4718315	N485	1000	Down	-1.21852	0.00111172	0.0277281
3R	14659051	14660051	N486	1000	Down	-1.37364	0.00111352	0.0277281
3R	4212336	4213336	N487	1000	Down	-0.946302	0.0011244	0.0279415
X	19298029	19299029	N488	1000	Down	-0.83048	0.00112769	0.0279658
3R	29075814	29076814	N489	1000	Down	-0.897599	0.0011586	0.0286737
2R	7471619	7472619	N490	1000	Down	-0.758526	0.00116113	0.0286775
X	13815682	13816682	N491	1000	Down	-0.877408	0.00116576	0.0287332
3L	2387517	2388517	N492	1000	Down	-0.855675	0.00117534	0.0289105
2R	6623792	6624792	N493	1000	Down	-1.46368	0.00117897	0.0289287
3L	22792121	22793121	N494	1000	Down	-0.892817	0.00118086	0.0289287
3R	13645166	13646166	N495	1000	Down	-0.601563	0.00118803	0.0290036
2R	10580479	10582418	N496	1939	Down	-0.625368	0.00118871	0.0290036
X	694711	695711	N497	1000	Down	-0.801361	0.00121258	0.0294961
X	14810063	14811063	N498	1000	Down	-0.870279	0.00121377	0.0294961
2R	17337990	17338990	N499	1000	Down	-1.13639	0.00121911	0.0295665
3R	5298783	5299783	N500	1000	Down	-0.914816	0.00122598	0.0296737
2L	5795239	5796239	N501	1000	Down	-1.11304	0.00123358	0.0297979
X	18491586	18492586	N502	1000	Down	-0.778968	0.00124066	0.0298741
3L	324094	325094	N503	1000	Down	-1.79903	0.00124167	0.0298741
X	6993830	6994830	N504	1000	Down	-0.830539	0.00124581	0.0299142
X	2352535	2353535	N505	1000	Down	-0.654636	0.00127957	0.0306641
2L	18147015	18148015	N506	1000	Down	-0.82343	0.00128462	0.0307241
3R	26544046	26545046	N507	1000	Down	-1.13007	0.00129802	0.0309835
2L	7690632	7693129	N508	2497	Down	-0.633388	0.00130524	0.0310944
2L	18505422	18506422	N509	1000	Down	-1.63294	0.00131617	0.0312933
2L	2497419	2498419	N510	1000	Down	-0.906185	0.00131919	0.0313035
3R	11460903	11461903	N511	1000	Down	-0.605986	0.00132884	0.0313696
2L	5988407	5989407	N512	1000	Down	-0.569447	0.0013294	0.0313696
4	697243	698243	N513	1000	Down	-0.980966	0.00132975	0.0313696
3R	4730166	4731166	N514	1000	Down	-0.703082	0.0013414	0.0315237
3L	8452858	8454695	N515	1837	Down	-0.704449	0.00134255	0.0315237
2R	22836708	22837708	N516	1000	Down	-1.28946	0.00134409	0.0315237
2L	6224506	6225506	N517	1000	Down	-0.683288	0.00134887	0.0315393
2R	6220970	6221970	N518	1000	Down	-0.559023	0.00134997	0.0315393
X	18646342	18647342	N519	1000	Down	-0.594939	0.00136118	0.0317191
3L	11183817	11185538	N520	1721	Down	-0.672214	0.00136291	0.0317191
2L	14233430	14235283	N521	1853	Down	-0.653614	0.00136866	0.0317467
X	2093906	2094906	N522	1000	Down	-0.915661	0.0013705	0.0317467
2L	6868103	6869496	N523	1393	Down	-0.823496	0.00137197	0.0317467
3R	29898450	29899450	N524	1000	Down	-0.829657	0.00138753	0.0319014
3R	21758194	21759194	N525	1000	Down	-0.704882	0.00138784	0.0319014
2L	21619592	21620592	N526	1000	Down	-0.969289	0.00138837	0.0319014
3R	7777996	7778996	N527	1000	Down	-1.0367	0.00139336	0.0319014
3L	16978397	16980305	N528	1908	Down	-0.691273	0.00139367	0.0319014
2L	3119864	3121507	N529	1643	Down	-0.755814	0.00139447	0.0319014
3R	14679938	14680938	N530	1000	Down	-0.818306	0.00139759	0.0319125
2R	10170747	10171747	N531	1000	Down	-1.3594	0.00141806	0.0323189
2R	24687046	24688046	N532	1000	Down	-0.548338	0.0014229	0.0323245
4	818255	819255	N533	1000	Down	-0.871916	0.00142365	0.0323245
2R	23717685	23718685	N534	1000	Down	-0.93113	0.00144584	0.0327668
3R	14013013	14014013	N535	1000	Down	-1.26206	0.00145406	0.0328813
3R	25467342	25468342	N536	1000	Down	-1.21166	0.00145786	0.0328813
2R	13478675	13479675	N537	1000	Down	-0.971263	0.00146043	0.0328813
3L	18001335	18003859	N538	2524	Down	-0.579002	0.00146175	0.0328813
3R	32035223	32036223	N539	1000	Down	-1.09463	0.00146733	0.0329042
2L	9948030	9949030	N540	1000	Down	-0.821295	0.00147168	0.0329042
3L	14662551	14663551	N541	1000	Down	-1.00235	0.00147274	0.0329042
X	16333172	16334172	N542	1000	Down	-0.533813	0.00147605	0.0329042
X	5517892	5518892	N543	1000	Down	-0.684292	0.0014768	0.0329042
2R	7753884	7754884	N544	1000	Down	-1.26131	0.00147908	0.0329042
2R	13122526	13123526	N545	1000	Down	-1.01068	0.00149238	0.0331391
2R	6872441	6873441	N546	1000	Down	-1.22793	0.00149543	0.0331455
3R	17124804	17125804	N547	1000	Down	-1.18561	0.00149929	0.0331455
X	5732178	5733178	N548	1000	Down	-0.946402	0.00150089	0.0331455
3R	25308751	25309751	N549	1000	Down	-0.639081	0.00150502	0.0331629
2L	13576024	13577024	N550	1000	Down	-0.793713	0.00150716	0.0331629
3L	2191874	2192874	N551	1000	Down	-0.541713	0.00151498	0.0332285
2L	8451125	8452125	N552	1000	Down	-0.819109	0.00151563	0.0332285
2L	6928729	6929729	N553	1000	Down	-0.932698	0.00152344	0.0332908
3R	11990590	11992450	N554	1860	Down	-0.755574	0.00152397	0.0332908
X	21518679	21520286	N555	1607	Down	-0.564312	0.00153244	0.0334155
2R	7069976	7070976	N556	1000	Down	-0.80281	0.00153789	0.033474
3L	17005237	17006983	N557	1746	Down	-0.629681	0.00155101	0.0336989
3R	23859186	23860186	N558	1000	Down	-1.05854	0.0015638	0.0339159
2L	19586863	19587863	N559	1000	Down	-0.698929	0.00156956	0.0339799
X	12580148	12581148	N560	1000	Down	-0.567859	0.00157997	0.0341443
3L	3419879	3420879	N561	1000	Down	-0.900139	0.00160032	0.0344753
2R	14918845	14920741	N562	1896	Down	-0.62194	0.00160098	0.0344753
3R	23714601	23715601	N563	1000	Down	-0.727637	0.00161018	0.0345873
X	19067722	19070267	N564	2545	Down	-0.525581	0.00161446	0.0345873
2L	825575	826575	N565	1000	Down	-0.666172	0.00161729	0.0345873
3L	9659745	9660745	N566	1000	Down	-1.43817	0.00161762	0.0345873
3R	19389023	19390023	N567	1000	Down	-0.789097	0.00162819	0.0347521
3R	9452199	9453199	N568	1000	Down	-1.05163	0.00163544	0.0347707
X	5432362	5433362	N569	1000	Down	-0.849007	0.00163603	0.0347707
2L	35161	36161	N570	1000	Down	-1.10777	0.00163769	0.0347707
3R	26041850	26042850	N571	1000	Down	-0.610095	0.00164459	0.0347932
2L	9142939	9143939	N572	1000	Down	-1.52253	0.00164683	0.0347932
2R	19358344	19359344	N573	1000	Down	-0.856177	0.00164737	0.0347932
2R	10736015	10737015	N574	1000	Down	-0.572557	0.00166321	0.0350063
3R	31432897	31434514	N575	1617	Down	-0.919255	0.00166325	0.0350063
X	141535	142535	N576	1000	Down	-0.765792	0.00166894	0.0350652
2R	24549109	24550109	N577	1000	Down	-1.7392	0.00167442	0.0351194
4	896542	897542	N578	1000	Down	-1.21548	0.00167807	0.0351349
2L	19562824	19563824	N579	1000	Down	-0.754608	0.00169902	0.0355122
2L	8352687	8353687	N580	1000	Down	-1.62252	0.00170363	0.0355472
3L	6336519	6337519	N581	1000	Down	-1.15935	0.00171043	0.0356002
X	1274583	1275583	N582	1000	Down	-0.962189	0.00171206	0.0356002
3R	27981216	27982216	N583	1000	Down	-0.860343	0.00171609	0.0356229
3L	17011961	17012961	N584	1000	Down	-1.21855	0.00172156	0.0356753
3L	17888195	17889195	N585	1000	Down	-1.03496	0.00172873	0.0357134
3L	17490319	17491319	N586	1000	Down	-0.876464	0.00173257	0.0357134
X	13641547	13642547	N587	1000	Down	-0.756828	0.00173295	0.0357134
X	5086204	5087204	N588	1000	Down	-1.2392	0.00173521	0.0357134
3L	7704664	7705664	N589	1000	Down	-0.897438	0.0017382	0.0357142
2R	11475135	11476135	N590	1000	Down	-1.91222	0.00174325	0.0357534
3L	11214995	11215995	N591	1000	Down	-0.731694	0.00174644	0.0357534
3R	19822118	19823118	N592	1000	Down	-0.76042	0.00174897	0.0357534
X	11495131	11497085	N593	1954	Down	-0.58515	0.00175322	0.0357798
3R	19833553	19834553	N594	1000	Down	-1.43394	0.00175832	0.0358235
2L	11970747	11971747	N595	1000	Down	-0.745404	0.00176594	0.0359183
X	2048728	2049728	N596	1000	Down	-0.705248	0.00177524	0.0360469
2L	21838570	21839570	N597	1000	Down	-0.756822	0.00178272	0.0361275
2L	11271531	11272531	N598	1000	Down	-0.757749	0.00178518	0.0361275
3R	14654795	14655795	N599	1000	Down	-0.586855	0.00179463	0.0362285
2R	6946091	6947091	N600	1000	Down	-1.19325	0.00179616	0.0362285
3R	12738941	12740774	N601	1833	Down	-0.548548	0.00180687	0.0363292
X	19293017	19294751	N602	1734	Down	-0.693608	0.00180716	0.0363292
3L	20739399	20741355	N603	1956	Down	-0.686215	0.00181144	0.0363549
X	1818790	1819790	N604	1000	Down	-1.98249	0.00182391	0.0365139
3R	7790090	7791090	N605	1000	Down	-0.620548	0.00182539	0.0365139
X	11095125	11096125	N606	1000	Down	-0.662233	0.00183978	0.0367409
3L	14782363	14783363	N607	1000	Down	-0.55649	0.00184448	0.0367742
2L	12589142	12590766	N608	1624	Down	-0.631653	0.00185337	0.0368907
3L	20798266	20799266	N609	1000	Down	-0.783581	0.00186766	0.0371141
3R	4670935	4671935	N610	1000	Down	-0.854398	0.00187623	0.0371665
3R	29782434	29783434	N611	1000	Down	-0.576488	0.00187644	0.0371665
X	6699588	6700588	N612	1000	Down	-0.739518	0.00188639	0.0373024
X	13403216	13404216	N613	1000	Down	-2.64605	0.00189591	0.0374295
2R	15197530	15198530	N614	1000	Down	-1.04504	0.00190459	0.0375396
X	185869	186869	N615	1000	Down	-0.85324	0.00191219	0.0376282
3R	4393438	4394438	N616	1000	Down	-0.718705	0.00191594	0.0376408
X	15817449	15818449	N617	1000	Down	-1.24554	0.00191968	0.0376531
2R	14926900	14927900	N618	1000	Down	-1.2753	0.00193007	0.0377957
3R	20569724	20570724	N619	1000	Down	-0.67462	0.00194369	0.0379142
3R	22769040	22770040	N620	1000	Down	-1.84765	0.00194636	0.0379142
3L	21891986	21895318	N621	3332	Down	-0.563811	0.00194819	0.0379142
3R	9600350	9602324	N622	1974	Down	-0.766977	0.00195018	0.0379142
3L	602155	603155	N623	1000	Down	-0.830795	0.00195179	0.0379142
2L	16320992	16321992	N624	1000	Down	-1.02239	0.00196505	0.0380378
X	14208651	14210852	N625	2201	Down	-0.653452	0.00196701	0.0380378
3R	20555388	20556388	N626	1000	Down	-0.721386	0.0019698	0.0380378
X	11923387	11924387	N627	1000	Down	-0.87561	0.00197072	0.0380378
3L	8288419	8290199	N628	1780	Down	-0.698723	0.00198196	0.0381938
3R	13298357	13299357	N629	1000	Down	-1.08553	0.00199568	0.038397
2R	17478457	17479457	N630	1000	Down	-0.93125	0.00200571	0.0385288
3L	15516289	15519016	N631	2727	Down	-0.565748	0.00200898	0.0385303
3R	14765691	14767274	N632	1583	Down	-0.862413	0.0020176	0.0386346
2L	13976689	13977689	N633	1000	Down	-0.610116	0.00203554	0.0389057
2L	11808660	11809660	N634	1000	Down	-0.919829	0.00204067	0.0389057
3R	18580613	18581613	N635	1000	Down	-0.828361	0.00204141	0.0389057
X	947183	948183	N636	1000	Down	-1.33072	0.0020497	0.0389866
2L	20801468	20802468	N637	1000	Down	-0.656067	0.0020521	0.0389866
3R	7977059	7978059	N638	1000	Down	-0.576145	0.00206136	0.0389973
3R	29925751	29926751	N639	1000	Down	-0.768708	0.0020621	0.0389973
2R	17896556	17897556	N640	1000	Down	-1.18477	0.00206233	0.0389973
3R	19050880	19051880	N641	1000	Down	-0.660011	0.00206732	0.0390308
2L	319363	320363	N642	1000	Down	-0.685319	0.00208036	0.0391842
3L	18881753	18882753	N643	1000	Down	-1.02898	0.00208193	0.0391842
3R	9874138	9875138	N644	1000	Down	-0.694156	0.00209436	0.0393141
X	4936153	4937153	N645	1000	Down	-1.16994	0.00209544	0.0393141
4	254271	255271	N646	1000	Down	-1.18679	0.0021002	0.0393141
3R	11669371	11670371	N647	1000	Down	-1.16291	0.00210692	0.0393141
3R	31103651	31104651	N648	1000	Down	-1.18479	0.00210798	0.0393141
3L	10097132	10098777	N649	1645	Down	-0.71109	0.00211233	0.0393141
4	507929	508929	N650	1000	Down	-0.70253	0.00211459	0.0393141
3R	31327269	31328269	N651	1000	Down	-0.615235	0.00211481	0.0393141
2R	6039152	6040152	N652	1000	Down	-1.04647	0.0021229	0.0394039
3L	14424123	14425123	N653	1000	Down	-0.979728	0.00213549	0.0395306
3R	21889747	21890747	N654	1000	Down	-0.63019	0.00213626	0.0395306
X	19324295	19325295	N655	1000	Down	-0.702943	0.00215189	0.0395586
3L	15193109	15194109	N656	1000	Down	-0.891141	0.00215305	0.0395586
2L	21909574	21910574	N657	1000	Down	-1.03969	0.00215381	0.0395586
2R	23682971	23683971	N658	1000	Down	-0.829093	0.00215395	0.0395586
X	15909069	15910069	N659	1000	Down	-0.648657	0.00215466	0.0395586
2L	5787916	5788916	N660	1000	Down	-1.23012	0.00215738	0.0395586
X	1182845	1183845	N661	1000	Down	-1.30624	0.00216558	0.0396488
X	12722920	12724803	N662	1883	Down	-0.614243	0.00217072	0.0396829
3L	604393	605393	N663	1000	Down	-1.0695	0.00218973	0.0399417
3L	16112894	16113894	N664	1000	Down	-0.683057	0.00219148	0.0399417
2L	22174735	22175735	N665	1000	Down	-0.640423	0.00220071	0.0400496
2L	18749088	18750088	N666	1000	Down	-0.895695	0.00220756	0.040114
2L	18080505	18081505	N667	1000	Down	-0.624293	0.00221113	0.0401185
X	6224122	6225122	N668	1000	Down	-0.5476	0.00222918	0.0403856
3L	3302823	3303823	N669	1000	Down	-0.702566	0.00224041	0.0405283
2L	11740403	11741403	N670	1000	Down	-0.726597	0.00224557	0.040561
2R	22999588	23000588	N671	1000	Down	-0.960934	0.00225723	0.0405703
2R	6965938	6967835	N672	1897	Down	-0.578827	0.00225923	0.0405703
X	8573640	8574640	N673	1000	Down	-0.834602	0.00225943	0.0405703
3R	21589062	21590849	N674	1787	Down	-0.69113	0.00225949	0.0405703
3R	19872291	19874470	N675	2179	Down	-0.647384	0.00227605	0.0408061
X	16747180	16748180	N676	1000	Down	-0.805215	0.00227937	0.0408061
X	3775552	3776552	N677	1000	Down	-0.690676	0.00229705	0.0410123
2R	6831341	6832341	N678	1000	Down	-0.831592	0.00229915	0.0410123
2R	8691956	8692956	N679	1000	Down	-1.32834	0.00230105	0.0410123
3L	21907948	21908948	N680	1000	Down	-0.725712	0.00230491	0.0410205
3L	8078576	8079576	N681	1000	Down	-1.06173	0.00231427	0.0411229
3L	2536367	2537367	N682	1000	Down	-0.532019	0.00231809	0.0411229
3R	15342173	15343173	N683	1000	Down	-0.736299	0.00232085	0.0411229
3L	19937816	19938816	N684	1000	Down	-1.12645	0.00232765	0.041152
X	19126905	19127905	N685	1000	Down	-0.776197	0.0023293	0.041152
2L	18150149	18151149	N686	1000	Down	-0.95635	0.00234201	0.0413163
3R	5831110	5834122	N687	3012	Down	-0.539135	0.00235417	0.0414704
2R	21159724	21160724	N688	1000	Down	-0.5963	0.00236265	0.0415166
3R	31842248	31843248	N689	1000	Down	-1.07803	0.00236563	0.0415166
2L	1200814	1201814	N690	1000	Down	-0.663263	0.00236709	0.0415166
3R	11177302	11179005	N691	1703	Down	-0.673867	0.00237451	0.0415865
2L	2885548	2886548	N692	1000	Down	-0.688885	0.00238013	0.0416248
2R	23066958	23068738	N693	1780	Up	0.725537	0.00238956	0.0417294
3R	9392204	9393204	N694	1000	Down	-0.800506	0.0023944	0.0417537
3L	3752381	3753381	N695	1000	Down	-2.12232	0.00240006	0.0417922
2L	18575785	18576785	N696	1000	Down	-0.828158	0.0024133	0.0419623
2L	5248255	5249255	N697	1000	Down	-1.09791	0.00243067	0.0421308
3L	8747498	8748498	N698	1000	Down	-1.2142	0.00243295	0.0421308
3R	8582317	8583317	N699	1000	Down	-1.16529	0.0024399	0.0421308
3L	12051088	12052088	N700	1000	Down	-0.95837	0.00244025	0.0421308
3L	22731072	22732072	N701	1000	Down	-1.1055	0.0024404	0.0421308
X	12736879	12737879	N702	1000	Down	-0.629463	0.0024467	0.0421795
3R	31329383	31330383	N703	1000	Down	-1.43105	0.00245389	0.0422432
2R	16124505	16125505	N704	1000	Down	-1.00133	0.00245981	0.0422453
3R	10276215	10278679	N705	2464	Down	-0.654088	0.002461	0.0422453
2R	11044064	11045064	N706	1000	Down	-0.861227	0.00247081	0.0423538
2R	19198601	19199601	N707	1000	Down	-1.3153	0.00248471	0.0425318
3L	136329	137329	N708	1000	Down	-0.599131	0.00248874	0.0425407
3R	18169837	18170837	N709	1000	Down	-0.52154	0.00250841	0.0428163
3R	13971140	13972140	N710	1000	Down	-1.18072	0.00252183	0.0429562
3R	29478744	29480629	N711	1885	Down	-0.507899	0.00252371	0.0429562
2L	11961023	11962023	N712	1000	Down	-0.855158	0.0025448	0.0431872
X	8230088	8231088	N713	1000	Down	-0.735055	0.00254875	0.0431872
2R	14174380	14176103	N714	1723	Down	-0.510157	0.00255363	0.0431872
X	19887397	19888397	N715	1000	Down	-0.879356	0.00255397	0.0431872
3R	5526076	5527076	N716	1000	Down	-0.846103	0.00255855	0.0431872
3R	13258460	13259460	N717	1000	Down	-0.834101	0.00255869	0.0431872
2R	16881812	16882812	N718	1000	Down	-1.03619	0.00256304	0.0432004
X	23073035	23074035	N719	1000	Down	-0.564337	0.00257405	0.0433256
3R	8126093	8127093	N720	1000	Down	-0.766568	0.00257999	0.0433653
3R	29163664	29165809	N721	2145	Down	-0.587496	0.00258776	0.0434356
X	14913735	14914735	N722	1000	Down	-1.20398	0.00261061	0.0437584
3L	22685492	22686492	N723	1000	Down	-1.21506	0.00261959	0.0438189
3R	19149915	19150915	N724	1000	Down	-0.866725	0.00262146	0.0438189
3L	22406104	22407104	N725	1000	Down	-1.20379	0.00263181	0.0438306
X	10599199	10601012	N726	1813	Down	-0.789693	0.00263184	0.0438306
2R	13546410	13547410	N727	1000	Down	-0.93587	0.0026343	0.0438306
3R	23189003	23190003	N728	1000	Down	-0.591973	0.00263664	0.0438306
3L	22886632	22887632	N729	1000	Down	-0.541793	0.00264576	0.0438316
3L	5547698	5548698	N730	1000	Down	-1.4196	0.00264669	0.0438316
2L	14744517	14745517	N731	1000	Up	0.722012	0.00265213	0.0438316
X	11429924	11431608	N732	1684	Down	-0.607653	0.00265238	0.0438316
2L	21118698	21119698	N733	1000	Down	-0.936633	0.00265481	0.0438316
3R	26233354	26234354	N734	1000	Down	-0.836273	0.00266761	0.0439828
2R	8607639	8608639	N735	1000	Down	-0.576864	0.00267549	0.0439831
X	12058947	12059947	N736	1000	Down	-1.16883	0.00267551	0.0439831
2R	13918680	13919680	N737	1000	Down	-0.600747	0.00267853	0.0439831
3L	505507	506507	N738	1000	Down	-0.590067	0.00268242	0.0439873
3R	16228786	16229786	N739	1000	Down	-1.17248	0.00268967	0.0440465
3R	25982482	25983482	N740	1000	Down	-1.36928	0.00270346	0.0441658
X	19865563	19866563	N741	1000	Down	-0.562352	0.00270425	0.0441658
3R	14443210	14444210	N742	1000	Down	-0.89546	0.00271257	0.044242
3R	28580149	28581149	N743	1000	Down	-0.582804	0.00271627	0.0442426
3L	299972	300972	N744	1000	Down	-0.648659	0.00273049	0.0444145
X	8101481	8102481	N745	1000	Down	-0.878746	0.00274952	0.0446639
2L	13846118	13847118	N746	1000	Down	-0.81354	0.0027652	0.0448585
2R	8551830	8552830	N747	1000	Down	-0.634185	0.00278335	0.0450924
2R	21217097	21218097	N748	1000	Down	-0.633038	0.00279359	0.0451776
2R	12417887	12418887	N749	1000	Down	-0.963575	0.00279607	0.0451776
2R	15613337	15614337	N750	1000	Down	-0.782393	0.00280259	0.0452226
2L	11064764	11065764	N751	1000	Down	-0.674329	0.00280853	0.045237
2R	11107235	11108235	N752	1000	Down	-1.43161	0.00281096	0.045237
3L	7360758	7361758	N753	1000	Down	-0.628188	0.00281502	0.0452422
2L	6835791	6836791	N754	1000	Down	-1.1787	0.00283828	0.0455555
X	14783701	14784701	N755	1000	Down	-0.816755	0.00284421	0.0455903
3L	4909234	4910234	N756	1000	Down	-0.852541	0.00285747	0.0457407
3R	25313413	25314413	N757	1000	Down	-0.673102	0.00286348	0.0457407
3L	1204487	1205487	N758	1000	Down	-0.64728	0.00286493	0.0457407
2L	18558893	18559893	N759	1000	Down	-0.918282	0.00287066	0.0457716
3R	29062414	29063414	N760	1000	Down	-0.607587	0.00289602	0.0461153
2L	20099349	20100349	N761	1000	Down	-0.644518	0.00291417	0.0463434
2R	6880633	6881633	N762	1000	Down	-0.567716	0.00293869	0.0466719
3R	22671838	22672838	N763	1000	Down	-1.16745	0.00294372	0.0466905
3R	25460354	25461354	N764	1000	Down	-1.17014	0.00295843	0.0468625
2R	9875840	9876840	N765	1000	Down	-0.998438	0.00300913	0.0476032
X	6628068	6629068	N766	1000	Down	-0.832775	0.00301845	0.047617
X	498994	499994	N767	1000	Down	-0.558294	0.00301935	0.047617
3L	1169064	1170064	N768	1000	Down	-0.54098	0.0030218	0.047617
X	510251	511251	N769	1000	Down	-0.793787	0.00304895	0.0479496
3R	25504856	25505856	N770	1000	Down	-1.33215	0.00305084	0.0479496
3L	21934261	21936130	N771	1869	Down	-0.548326	0.00306109	0.0480008
X	15766037	15767037	N772	1000	Down	-0.617471	0.00306202	0.0480008
3L	11085590	11086590	N773	1000	Down	-0.653607	0.00306824	0.048036
3R	9125254	9126254	N774	1000	Down	-1.26594	0.00308817	0.0482281
3R	13446812	13447812	N775	1000	Down	-1.36238	0.00309141	0.0482281
2L	21266372	21267372	N776	1000	Down	-0.806433	0.0030945	0.0482281
2L	3781230	3782230	N777	1000	Down	-1.25763	0.00309645	0.0482281
3L	17008751	17009751	N778	1000	Down	-0.967047	0.00312078	0.0485446
2L	7578620	7579620	N779	1000	Down	-0.986352	0.00313162	0.0486507
X	587202	588202	N780	1000	Down	-0.892029	0.00314471	0.0487665
3R	7512942	7514901	N781	1959	Down	-0.563662	0.00314714	0.0487665
2L	5222638	5223638	N782	1000	Down	-0.962282	0.00316387	0.0489358
3L	91563	92563	N783	1000	Down	-0.696497	0.00316749	0.0489358
2L	24546	25546	N784	1000	Down	-0.686772	0.00317019	0.0489358
3L	8351057	8352057	N785	1000	Up	1.0077	0.00317999	0.0490245
3R	24303899	24304899	N786	1000	Down	-1.13955	0.0031898	0.0491133
2R	18575168	18576168	N787	1000	Down	-0.941087	0.00320079	0.0491769
2R	11774705	11775705	N788	1000	Down	-0.630989	0.00320386	0.0491769
2R	21302447	21303447	N789	1000	Down	-0.782098	0.00320613	0.0491769
2R	6266721	6267721	N790	1000	Down	-0.785249	0.00322689	0.049386
3L	99237	101772	N791	2535	Down	-0.585451	0.00322792	0.049386
X	6202331	6203331	N792	1000	Down	-1.06137	0.00323991	0.0494511
X	1218012	1219012	N793	1000	Down	-1.56389	0.00324203	0.0494511
3R	22978473	22980446	N794	1973	Down	-0.973269	0.00324756	0.0494511
2L	3146761	3148426	N795	1665	Down	-0.792017	0.00325069	0.0494511
2R	23185895	23186895	N796	1000	Down	-1.00944	0.00325261	0.0494511
3L	22837939	22838939	N797	1000	Down	-0.594895	0.00326348	0.0495541
3R	30799685	30800685	N798	1000	Down	-0.885312	0.00328154	0.0497659
2L	9512674	9514467	N799	1793	NS	-0.645357	0.00330395	0.050043
X	616985	617985	N800	1000	NS	-0.720338	0.00332326	0.0502725
X	15568692	15569692	N801	1000	NS	-0.962937	0.00334289	0.0505064
3R	20509167	20510167	N802	1000	NS	-1.38747	0.00337144	0.0508683
X	17581170	17582170	N803	1000	NS	-0.562945	0.00337874	0.0508683
3R	4548459	4549459	N804	1000	NS	-1.09864	0.00338281	0.0508683
2L	4418933	4419933	N805	1000	NS	-0.669172	0.00338365	0.0508683
2R	9740051	9741051	N806	1000	NS	-0.938044	0.00340074	0.0509719
X	7930462	7931462	N807	1000	NS	-0.671169	0.00340285	0.0509719
X	6550583	6551583	N808	1000	NS	-0.644162	0.00340318	0.0509719
2R	11648143	11649759	N809	1616	NS	-0.604395	0.00341166	0.0510358
X	22559381	22560381	N810	1000	NS	-1.33171	0.00341801	0.0510675
X	15085634	15086634	N811	1000	NS	-1.05472	0.00342441	0.0511001
2R	19506159	19507159	N812	1000	NS	-0.789986	0.00343822	0.0512296
2L	18348712	18349712	N813	1000	NS	-1.07272	0.00344155	0.0512296
2L	22107897	22108897	N814	1000	NS	-0.781614	0.0034651	0.0515167
3L	11720542	11721542	N815	1000	NS	-0.881408	0.0034769	0.0516288
3L	19200363	19201363	N816	1000	NS	-1.5806	0.00348868	0.0517402
3R	22043347	22044347	N817	1000	NS	-1.0116	0.00354445	0.052503
3L	4350381	4351381	N818	1000	NS	-1.10829	0.00355592	0.0526084
X	687217	688217	N819	1000	NS	-0.687353	0.00359292	0.0530263
3R	7489313	7490313	N820	1000	NS	-0.634688	0.00359614	0.0530263
3R	25060164	25061164	N821	1000	NS	-0.749782	0.00359938	0.0530263
2L	14675972	14678767	N822	2795	NS	-0.571855	0.0036058	0.0530263
3L	11522990	11523990	N823	1000	NS	-0.652108	0.00360607	0.0530263
X	1385538	1386538	N824	1000	NS	-0.824893	0.00366592	0.0538409
3R	23326419	23327419	N825	1000	NS	-0.867379	0.00367336	0.0538849
3L	10896607	10897607	N826	1000	NS	-0.61332	0.00368157	0.0539399
3L	3125140	3126140	N827	1000	NS	-0.93585	0.00369207	0.0540283
2L	2801330	2802330	N828	1000	NS	-0.712769	0.00371029	0.0542294
3L	3551080	3552080	N829	1000	NS	-0.985607	0.00373739	0.0545595
3R	11201902	11202902	N830	1000	NS	-0.69457	0.00374684	0.0546316
3R	21175521	21177127	N831	1606	NS	-0.603387	0.00375227	0.0546449
X	18515560	18517259	N832	1699	NS	-0.680942	0.00375868	0.0546725
X	16701553	16702553	N833	1000	NS	-0.570302	0.00377395	0.0548287
X	16102420	16103420	N834	1000	NS	-0.614578	0.00378981	0.0549403
3R	16155804	16156804	N835	1000	NS	-0.794685	0.00379474	0.0549403
2L	3172441	3173441	N836	1000	NS	-1.9653	0.00379525	0.0549403
3R	4688049	4689049	N837	1000	NS	-0.791099	0.00380011	0.0549449
2L	21736237	21737237	N838	1000	NS	-0.815433	0.00380803	0.0549938
X	3776850	3778693	N839	1843	NS	-0.573179	0.00383631	0.0553361
X	4607799	4608799	N840	1000	NS	-0.668585	0.0038726	0.0557931
3L	7960572	7961572	N841	1000	NS	-0.852851	0.00388204	0.0558626
2L	22134323	22136172	N842	1849	NS	-0.57923	0.00389695	0.0559345
2R	24540137	24541137	N843	1000	NS	-1.08777	0.00390251	0.0559345
2L	14007332	14008332	N844	1000	NS	-1.05331	0.00390551	0.0559345
2L	14432973	14433973	N845	1000	NS	-0.80906	0.00390552	0.0559345
3L	3034818	3035818	N846	1000	NS	-0.759866	0.0039414	0.0563602
2R	23606576	23607576	N847	1000	NS	-1.09967	0.00394456	0.0563602
X	9584137	9585137	N848	1000	NS	-0.678234	0.00395618	0.0564595
2L	458675	459675	N849	1000	NS	-0.823825	0.00396408	0.0565056
X	1842755	1843755	N850	1000	NS	-1.44075	0.00397008	0.0565246
3L	9055899	9056899	N851	1000	NS	-0.925358	0.00398951	0.056659
3R	24015882	24016882	N852	1000	NS	-0.675567	0.00399666	0.056659
3R	27050998	27051998	N853	1000	NS	-1.05478	0.0039969	0.056659
X	10397048	10398048	N854	1000	NS	-0.56578	0.00399824	0.056659
2L	20388176	20389176	N855	1000	NS	-1.09931	0.00401226	0.0567911
2R	8336907	8337907	N856	1000	NS	-0.810395	0.00401794	0.0568051
2L	19934795	19935795	N857	1000	NS	-0.735073	0.00402863	0.0568896
X	657768	658768	N858	1000	NS	-0.977178	0.00404314	0.0569736
2L	15761333	15763089	N859	1756	NS	-0.553272	0.00404399	0.0569736
2L	1399195	1400195	N860	1000	NS	-1.04258	0.00406644	0.0572233
2R	16141818	16143718	N861	1900	NS	-0.619206	0.00407841	0.0573251
2R	6649304	6651212	N862	1908	NS	-0.583642	0.00409569	0.0575012
3L	7000264	7001264	N863	1000	NS	-1.04438	0.00411797	0.0576355
3L	1366589	1367589	N864	1000	NS	-1.10247	0.00412036	0.0576355
2L	14404913	14405913	N865	1000	NS	-0.547067	0.00412141	0.0576355
2R	14130222	14131222	N866	1000	NS	-1.18619	0.0041243	0.0576355
2L	21344143	21345143	N867	1000	NS	-0.604223	0.00413684	0.057744
2L	19165775	19166775	N868	1000	NS	-1.00783	0.00415034	0.0578657
3R	27152428	27153428	N869	1000	NS	-0.731737	0.00417835	0.0581892
3L	21973861	21974861	N870	1000	NS	-0.633768	0.00418896	0.0582699
3R	23588590	23590423	N871	1833	NS	-0.53437	0.0041997	0.0583522
2R	17543777	17545734	N872	1957	NS	-0.551847	0.00420643	0.0583787
X	4908641	4909641	N873	1000	NS	-0.760607	0.00422146	0.0585202
3R	29123031	29124031	N874	1000	NS	-0.605952	0.00423967	0.0587053
3L	9822297	9823297	N875	1000	NS	-1.01341	0.00426629	0.0590065
2R	24141808	24142808	N876	1000	NS	-0.862519	0.0042731	0.0590332
3L	2547497	2548497	N877	1000	NS	-0.829896	0.00428695	0.059126
2L	18332036	18333036	N878	1000	NS	-0.701655	0.00428959	0.059126
2L	12596557	12597557	N879	1000	NS	-0.965193	0.0043507	0.0598916
X	20934246	20935246	N880	1000	NS	-0.614394	0.00435811	0.0598916
2L	13996803	13997803	N881	1000	NS	-1.19036	0.00435998	0.0598916
2R	10775853	10776853	N882	1000	NS	-0.711318	0.00436822	0.0599367
3L	16661142	16662142	N883	1000	NS	-0.652826	0.00438429	0.0600891
3L	5789378	5790378	N884	1000	NS	-1.54062	0.00440661	0.0602878
X	2642180	2643740	N885	1560	NS	-0.60824	0.0044155	0.0602878
2L	20975725	20976725	N886	1000	NS	-0.923012	0.00442294	0.0602878
2L	3657029	3658029	N887	1000	NS	-0.784207	0.00442351	0.0602878
2L	8739714	8740714	N888	1000	NS	-0.513064	0.00442369	0.0602878
3R	22594876	22595876	N889	1000	NS	-0.766408	0.00443304	0.0603472
2R	18972554	18973554	N890	1000	NS	-0.991076	0.00445288	0.0604392
3L	12804469	12805469	N891	1000	NS	-0.755547	0.00445456	0.0604392
3L	11321713	11322713	N892	1000	NS	-0.715344	0.00445478	0.0604392
3R	14373220	14374220	N893	1000	NS	-0.957484	0.00446592	0.0605225
X	19581583	19582583	N894	1000	NS	-1.14753	0.00447772	0.0605825
2R	12351062	12352062	N895	1000	NS	-0.917687	0.00448051	0.0605825
X	15834385	15835385	N896	1000	NS	-0.455934	0.00448537	0.0605825
2L	8957729	8958729	N897	1000	NS	-0.718103	0.00450263	0.0607479
X	11719873	11720873	N898	1000	NS	-0.663364	0.00451627	0.0608437
3L	11510825	11511825	N899	1000	NS	-0.822883	0.00451979	0.0608437
3R	21953936	21954936	N900	1000	NS	-0.71948	0.00455407	0.061237
3L	14387001	14388001	N901	1000	NS	-1.07077	0.00457107	0.061354
3L	1151866	1152866	N902	1000	NS	-0.965677	0.0045743	0.061354
3L	15635838	15636838	N903	1000	NS	-0.715725	0.00457798	0.061354
X	2253723	2254723	N904	1000	NS	-0.658016	0.00458337	0.0613583
3L	6964291	6965291	N905	1000	NS	-0.913574	0.00460328	0.0615181
2R	6197127	6198883	N906	1756	NS	-0.683843	0.00460547	0.0615181
2L	21401098	21402098	N907	1000	NS	-0.761826	0.0046579	0.0621177
2L	8768442	8769442	N908	1000	NS	-0.747062	0.00466915	0.0621177
3R	12371206	12372206	N909	1000	NS	-0.819248	0.00467023	0.0621177
3R	7057715	7058715	N910	1000	NS	-0.562951	0.00467089	0.0621177
3L	15294643	15295643	N911	1000	NS	-0.787668	0.00470683	0.062527
3L	7942020	7943020	N912	1000	NS	-0.738265	0.00471835	0.0626112
3R	9800524	9801524	N913	1000	NS	-0.54292	0.00473052	0.062704
2R	11593913	11596626	N914	2713	NS	-0.479453	0.00473892	0.0627467
X	12750239	12751239	N915	1000	NS	-0.68228	0.00475909	0.0629448
3L	8396266	8397266	N916	1000	NS	-0.727315	0.00476845	0.0629488
3L	9147964	9149719	N917	1755	NS	-0.645678	0.0047698	0.0629488
2L	20396792	20397792	N918	1000	NS	-0.798044	0.00478453	0.0630588
2L	20034293	20035293	N919	1000	NS	-0.546784	0.00478855	0.0630588
3R	6419692	6420692	N920	1000	NS	-1.22372	0.00481198	0.0631127
X	5712594	5714338	N921	1744	NS	-0.705636	0.00481249	0.0631127
3R	31847025	31848025	N922	1000	NS	-0.854324	0.0048155	0.0631127
X	10762199	10763940	N923	1741	NS	-0.573873	0.00481644	0.0631127
3L	17481042	17482042	N924	1000	NS	-0.983162	0.00481872	0.0631127
2R	11343027	11344027	N925	1000	NS	-0.625507	0.00483574	0.0632671
2L	5092667	5094567	N926	1900	NS	-0.515191	0.00486118	0.0634713
3L	339417	342104	N927	2687	NS	-0.474051	0.00486183	0.0634713
2L	5152128	5153880	N928	1752	NS	-0.572744	0.00488053	0.0636467
X	2355107	2356107	N929	1000	NS	-0.611559	0.00489255	0.0637348
3L	9335546	9336546	N930	1000	NS	-0.726497	0.00490218	0.0637869
3R	15696252	15697252	N931	1000	NS	-0.534709	0.00491089	0.0637869
2L	14533611	14534611	N932	1000	NS	-0.636536	0.00491236	0.0637869
3R	15536889	15537889	N933	1000	NS	-0.481193	0.0049301	0.0639486
X	17579159	17580159	N934	1000	NS	-0.63712	0.00493985	0.0640065
3R	20771424	20773215	N935	1791	NS	-0.648145	0.00494938	0.0640615
2R	14883736	14884736	N936	1000	NS	-0.908074	0.00496423	0.0641611
3R	18577221	18578221	N937	1000	NS	-0.941705	0.00497571	0.0641611
3R	16254331	16255331	N938	1000	NS	-0.540001	0.00497781	0.0641611
X	10887362	10888362	N939	1000	NS	-0.848378	0.00498142	0.0641611
3R	20756517	20757517	N940	1000	NS	-0.81833	0.00498825	0.0641611
3R	19618059	19619059	N941	1000	NS	-1.37529	0.00498889	0.0641611
3L	6260880	6261880	N942	1000	NS	-0.674816	0.00500641	0.0642804
2L	9498247	9499247	N943	1000	NS	-0.531841	0.00500879	0.0642804
3R	20563608	20564608	N944	1000	NS	-0.641757	0.00501665	0.064313
3L	16522632	16523632	N945	1000	NS	-1.67506	0.00506283	0.0648363
2L	20373774	20374774	N946	1000	NS	-0.644305	0.00508537	0.0648771
3L	8338671	8339671	N947	1000	NS	-1.14653	0.00508844	0.0648771
X	1170199	1171199	N948	1000	NS	-0.626766	0.00509904	0.0648771
X	7100209	7101209	N949	1000	NS	-0.672834	0.00510395	0.0648771
X	17740684	17741684	N950	1000	NS	-0.63493	0.00510525	0.0648771
2R	11424829	11425829	N951	1000	NS	-0.853388	0.00510601	0.0648771
3R	4705030	4706787	N952	1757	NS	-0.460843	0.00510634	0.0648771
2R	6202106	6203106	N953	1000	NS	1.06366	0.0051089	0.0648771
2L	8776048	8777048	N954	1000	NS	-0.782539	0.00512395	0.0650001
2R	10475249	10477124	N955	1875	NS	-0.502085	0.00513807	0.0651095
3L	17531087	17532087	N956	1000	NS	-0.556819	0.00514334	0.0651095
4	225478	226478	N957	1000	NS	-0.669373	0.00516174	0.0651391
3R	11224739	11225739	N958	1000	NS	-0.900936	0.00517075	0.0651391
3L	20817358	20818358	N959	1000	NS	-0.810567	0.00517385	0.0651391
3L	3192096	3193869	N960	1773	NS	-0.544809	0.00517502	0.0651391
3R	27004994	27005994	N961	1000	NS	-0.812947	0.00517571	0.0651391
2R	14922269	14923269	N962	1000	NS	-1.50514	0.00517798	0.0651391
3L	19039861	19040861	N963	1000	NS	-0.616954	0.00519038	0.0652274
2L	5227723	5228723	N964	1000	NS	-0.982841	0.00520372	0.0653272
X	7307305	7308305	N965	1000	NS	-0.629268	0.00521126	0.0653315
3R	16221913	16222913	N966	1000	NS	-0.848207	0.00522296	0.0653315
3L	7494991	7495991	N967	1000	NS	-0.681444	0.00522819	0.0653315
3L	10088129	10090625	N968	2496	NS	-0.472137	0.00523383	0.0653315
3L	15209623	15210623	N969	1000	NS	-0.713911	0.00523508	0.0653315
2R	12008662	12009662	N970	1000	NS	-0.621461	0.00523645	0.0653315
2L	1668226	1669981	N971	1755	NS	-0.533131	0.00529869	0.0659779
3L	15533237	15535203	N972	1966	NS	-0.514903	0.00529916	0.0659779
X	14929440	14930440	N973	1000	NS	-0.869105	0.00532749	0.0662624
3L	15603439	15604439	N974	1000	NS	-0.872635	0.00533896	0.0663036
2L	9121961	9124712	N975	2751	NS	-0.506229	0.00534177	0.0663036
3L	16883681	16884681	N976	1000	NS	-1.29512	0.00535304	0.0663755
3R	27654433	27655433	N977	1000	NS	-0.81147	0.00538218	0.0666685
3L	11953419	11954419	N978	1000	NS	-0.705048	0.00542017	0.0670705
X	18093953	18094953	N979	1000	NS	-0.556472	0.00542776	0.0670958
3L	14742090	14743090	N980	1000	NS	-1.04564	0.00546183	0.0673372
2R	10868794	10870299	N981	1505	NS	-0.731028	0.00546253	0.0673372
X	21373519	21374519	N982	1000	NS	-2.36193	0.00546436	0.0673372
X	20965415	20966415	N983	1000	NS	-0.878597	0.00546955	0.0673372
2R	16020629	16021629	N984	1000	NS	-0.73819	0.00547545	0.0673413
2L	9679850	9680850	N985	1000	NS	-1.11902	0.00548464	0.0673859
2L	12546204	12547204	N986	1000	NS	-0.5063	0.00551685	0.0677128
2L	1909538	1910538	N987	1000	NS	-0.708682	0.00552323	0.0677225
2R	11243166	11244166	N988	1000	NS	-1.14708	0.00552926	0.0677279
3L	18816306	18818274	N989	1968	NS	-0.738934	0.00553513	0.0677312
X	18835918	18836918	N990	1000	NS	-0.800359	0.00554248	0.0677526
3L	16477792	16478792	N991	1000	NS	-1.13687	0.0055717	0.068041
2L	7334560	7335560	N992	1000	NS	-1.78637	0.00559692	0.0682221
2L	21197373	21198373	N993	1000	NS	-1.00583	0.0056022	0.0682221
2L	11178659	11179659	N994	1000	NS	-0.684562	0.00560675	0.0682221
2L	13898716	13899716	N995	1000	NS	-0.841611	0.00561084	0.0682221
2L	6811904	6812904	N996	1000	NS	-0.700232	0.00562011	0.0682221
3L	5923617	5924617	N997	1000	NS	-0.596571	0.00562035	0.0682221
3L	14060727	14061727	N998	1000	NS	-1.15133	0.00565175	0.0685008
3L	17533026	17534026	N999	1000	NS	-0.62731	0.00565463	0.0685008
2R	7158933	7160890	N1000	1957	NS	-0.753345	0.00567709	0.0687042
3R	9928364	9929364	N1001	1000	NS	-0.746468	0.00568488	0.0687296
3R	14761580	14762580	N1002	1000	NS	-1.03309	0.00569795	0.068819
3L	3308448	3309448	N1003	1000	NS	-0.639732	0.00573101	0.0691493
2L	123225	124225	N1004	1000	NS	-0.777218	0.00573969	0.0691725
2L	9137614	9140435	N1005	2821	NS	-0.463704	0.00574437	0.0691725
3R	13659887	13660887	N1006	1000	NS	-0.875347	0.0057671	0.0693767
X	6590295	6591295	N1007	1000	NS	-0.703195	0.00577279	0.0693767
3R	9447874	9448874	N1008	1000	NS	-1.06624	0.00578669	0.0694748
2L	13090470	13092122	N1009	1652	NS	-0.65596	0.00579674	0.0695264
3R	5948670	5949670	N1010	1000	NS	-0.615264	0.00583514	0.0698705
2R	15568677	15569677	N1011	1000	NS	-0.547994	0.00584088	0.0698705
X	10486120	10487120	N1012	1000	NS	-0.651413	0.00585156	0.0698705
2R	10534596	10535596	N1013	1000	NS	-0.601096	0.00585216	0.0698705
3L	16468607	16469607	N1014	1000	NS	-1.12972	0.00586496	0.0698705
2L	3091976	3092976	N1015	1000	NS	-0.816618	0.00586652	0.0698705
2R	9463614	9464614	N1016	1000	NS	-0.644256	0.00587055	0.0698705
X	12755335	12757025	N1017	1690	NS	-0.497507	0.00587368	0.0698705
3R	27928571	27929571	N1018	1000	NS	-0.530221	0.00587739	0.0698705
3L	2549931	2552707	N1019	2776	NS	-0.606761	0.00589291	0.0699753
3L	13919576	13921138	N1020	1562	NS	-0.633165	0.00589777	0.0699753
3L	22636980	22637980	N1021	1000	NS	-1.43287	0.00594427	0.0704579
3L	8018564	8019564	N1022	1000	NS	-0.633994	0.00595876	0.0705606
X	19640478	19641478	N1023	1000	NS	-0.565758	0.0059685	0.0705803
X	1672183	1673183	N1024	1000	NS	-1.14945	0.00597209	0.0705803
3R	4126482	4127482	N1025	1000	NS	-0.936498	0.00597908	0.070594
2R	22839559	22840559	N1026	1000	NS	-0.63417	0.00598572	0.0706035
2R	17465048	17466048	N1027	1000	NS	-0.998729	0.00599593	0.0706551
2R	5783068	5784068	N1028	1000	NS	-0.669077	0.00601218	0.0707777
3R	23995156	23996156	N1029	1000	NS	-0.717125	0.00602467	0.0708558
3L	8748614	8749614	N1030	1000	NS	-0.784987	0.00605006	0.0710502
3R	10054014	10055694	N1031	1680	NS	-2.33775	0.00605841	0.0710502
2L	16603379	16605290	N1032	1911	NS	-0.599483	0.00605881	0.0710502
2R	18800119	18801119	N1033	1000	NS	-0.660056	0.00606563	0.0710613
X	7705731	7706731	N1034	1000	NS	-0.532488	0.00609981	0.0713926
3L	18995489	18996489	N1035	1000	NS	-0.533822	0.00612105	0.071572
2R	23416273	23417273	N1036	1000	NS	-0.69806	0.00613647	0.0716767
2L	16251325	16252325	N1037	1000	NS	-0.532707	0.00614185	0.0716767
3L	20202411	20203411	N1038	1000	NS	-1.28182	0.00615156	0.0717208
3L	12044709	12045709	N1039	1000	NS	-0.707208	0.00616504	0.0718088
2R	18314948	18315948	N1040	1000	NS	-1.08623	0.00617133	0.0718129
2L	87088	88088	N1041	1000	NS	-0.91248	0.00618677	0.0718678
2L	18360085	18361085	N1042	1000	NS	-1.04486	0.00618793	0.0718678
X	19321277	19322277	N1043	1000	NS	-0.573419	0.00619581	0.0718904
3R	30802377	30803377	N1044	1000	NS	-0.729429	0.00620199	0.0718931
X	5677605	5678605	N1045	1000	NS	-0.704457	0.00622398	0.0720476
3L	5821154	5822154	N1046	1000	NS	-0.834842	0.00622722	0.0720476
X	13563145	13564145	N1047	1000	NS	-0.517271	0.00623355	0.072052
3R	27300651	27301651	N1048	1000	NS	-0.64261	0.00633337	0.0731359
2R	15989006	15990006	N1049	1000	NS	-1.19989	0.00635222	0.0732837
2L	13836480	13837480	N1050	1000	NS	-0.903893	0.00636113	0.0732942
2R	24373549	24374549	N1051	1000	NS	-0.693768	0.0063698	0.0732942
3L	11233252	11234252	N1052	1000	NS	-0.731565	0.00637131	0.0732942
X	2619680	2620680	N1053	1000	NS	-0.508506	0.00638961	0.073435
2R	9069439	9070439	N1054	1000	NS	-1.03496	0.00640573	0.0735505
X	6785169	6786169	N1055	1000	NS	-1.26511	0.00642106	0.0736565
2R	16855939	16856939	N1056	1000	NS	-0.68472	0.00645227	0.0739444
2R	21819363	21820363	N1057	1000	NS	-0.947814	0.00646339	0.0740018
3L	2457644	2458644	N1058	1000	NS	-0.61105	0.0064793	0.0741139
2L	838499	839499	N1059	1000	NS	-0.628123	0.00648597	0.0741201
2R	9166892	9167892	N1060	1000	NS	-0.90734	0.00650653	0.0742501
2R	8067402	8068402	N1061	1000	NS	-0.520281	0.00650978	0.0742501
2R	19423121	19424121	N1062	1000	NS	-0.66768	0.00651575	0.0742501
X	17159588	17160588	N1063	1000	NS	-0.938413	0.00653872	0.0744369
2R	6787855	6788855	N1064	1000	NS	-0.471685	0.00654445	0.0744369
2L	14408035	14409035	N1065	1000	NS	-0.757363	0.00656964	0.0745978
3L	21770297	21771297	N1066	1000	NS	-0.603092	0.00657092	0.0745978
3R	9607021	9608021	N1067	1000	NS	-1.16181	0.00657915	0.0746212
X	9636676	9637676	N1068	1000	NS	-0.827948	0.00660556	0.0748506
X	1374160	1376150	N1069	1990	NS	-0.514109	0.00661522	0.07489
2R	9660652	9661652	N1070	1000	NS	-0.992789	0.00668557	0.0756157
3L	20476041	20477041	N1071	1000	NS	2.22339	0.00669511	0.0756529
3L	14512978	14513978	N1072	1000	NS	-1.13831	0.00670964	0.0757463
3R	5287750	5288750	N1073	1000	NS	-0.788843	0.00676137	0.0762591
3L	21738101	21739849	N1074	1748	NS	-0.567651	0.0067998	0.0766212
3L	1199005	1200005	N1075	1000	NS	-1.58573	0.00680743	0.0766358
2R	8582880	8583880	N1076	1000	NS	-0.965848	0.00683614	0.0768532
X	9155377	9156377	N1077	1000	NS	-0.482153	0.00683944	0.0768532
2L	9201900	9202900	N1078	1000	NS	-1.07871	0.00686116	0.0769024
2R	23816949	23817949	N1079	1000	NS	-0.929617	0.00686165	0.0769024
3L	10943334	10944334	N1080	1000	NS	-1.38755	0.00686661	0.0769024
2L	20839587	20840587	N1081	1000	NS	-1.01682	0.00686923	0.0769024
3R	17010747	17011747	N1082	1000	NS	-0.727894	0.0068867	0.0770266
2L	4476413	4477413	N1083	1000	NS	-0.510597	0.00689375	0.0770343
2L	12481164	12482778	N1084	1614	NS	-0.642686	0.00691073	0.0771528
2R	16187442	16188442	N1085	1000	NS	-0.594484	0.00691875	0.0771712
2R	21831113	21832113	N1086	1000	NS	-0.593398	0.00694282	0.0772535
3L	8064967	8066821	N1087	1854	NS	-0.52485	0.00694853	0.0772535
3R	19541272	19542272	N1088	1000	NS	-1.21045	0.0069487	0.0772535
X	1276172	1277172	N1089	1000	NS	-0.682242	0.00695167	0.0772535
3R	27575551	27576551	N1090	1000	NS	-0.526222	0.00697863	0.0774257
3R	11172295	11173295	N1091	1000	NS	-0.458295	0.00698064	0.0774257
3R	20511124	20512124	N1092	1000	NS	-0.653171	0.00698636	0.0774257
2R	12355411	12356411	N1093	1000	NS	-0.611133	0.00704116	0.0779616
3R	9446444	9447444	N1094	1000	NS	-1.30414	0.00704763	0.077962
X	11684231	11685231	N1095	1000	NS	-0.5913	0.00708151	0.0782652
2R	18028805	18029805	N1096	1000	NS	-1.57431	0.00711523	0.0785324
3L	14365692	14366692	N1097	1000	NS	-0.842378	0.00711866	0.0785324
2R	7613705	7614705	N1098	1000	NS	-0.894596	0.0071519	0.0787759
3L	8719602	8721586	N1099	1984	NS	-0.569684	0.007155	0.0787759
2R	6630808	6631808	N1100	1000	NS	-0.45415	0.00716026	0.0787759
3L	20443407	20445010	N1101	1603	NS	-0.503018	0.00717134	0.0788261
2L	21245962	21246962	N1102	1000	NS	-0.574187	0.0072045	0.0790332
2R	7034767	7035767	N1103	1000	NS	-0.704944	0.00720842	0.0790332
3R	28546904	28547904	N1104	1000	NS	-1.13043	0.00720977	0.0790332
3L	7138436	7139436	N1105	1000	NS	-0.518798	0.00724616	0.0793602
3R	26920888	26921888	N1106	1000	NS	-0.786225	0.00728723	0.0796985
2L	18151982	18152982	N1107	1000	NS	-0.725115	0.00729022	0.0796985
3L	18618516	18619516	N1108	1000	NS	-0.764379	0.00729832	0.079715
2L	14000073	14001073	N1109	1000	NS	-1.31826	0.00731217	0.0797943
3R	21169188	21170188	N1110	1000	NS	-1.03391	0.00732405	0.0798519
2L	20025965	20026965	N1111	1000	NS	-0.600906	0.00734298	0.0799863
X	4591995	4592995	N1112	1000	NS	-0.715983	0.00735488	0.0800438
X	2658040	2659040	N1113	1000	NS	-0.58965	0.00740757	0.0805448
3L	780386	781386	N1114	1000	NS	-0.518055	0.0074332	0.0807337
3R	19082210	19083210	N1115	1000	NS	-0.534256	0.00743828	0.0807337
2R	21464455	21465455	N1116	1000	NS	-0.918444	0.00746314	0.080931
3L	19070354	19072816	N1117	2462	NS	-0.474422	0.0074793	0.0810015
3R	15997432	15998432	N1118	1000	NS	-0.676145	0.00748508	0.0810015
2L	17420209	17421209	N1119	1000	NS	-0.636001	0.00748973	0.0810015
X	3401503	3402503	N1120	1000	NS	-0.853114	0.0075691	0.0816809
2L	1101383	1102383	N1121	1000	NS	-0.773266	0.00757404	0.0816809
2R	10734633	10735633	N1122	1000	NS	-0.520398	0.00758473	0.0816809
3R	6660683	6661683	N1123	1000	NS	-0.897496	0.00758765	0.0816809
3L	1547747	1548747	N1124	1000	NS	-0.642118	0.00759567	0.0816809
X	3343583	3344583	N1125	1000	NS	-1.90606	0.00759805	0.0816809
3L	14485235	14486235	N1126	1000	NS	-1.01222	0.00760941	0.0816809
2L	21283797	21285715	N1127	1918	NS	-0.55191	0.00761172	0.0816809
X	7299636	7300636	N1128	1000	NS	-0.743215	0.00761329	0.0816809
2R	15785457	15786457	N1129	1000	NS	-1.22532	0.00762893	0.0817086
X	20503014	20504014	N1130	1000	NS	-0.663546	0.00763674	0.0817086
X	12503816	12504816	N1131	1000	NS	-0.518887	0.00763892	0.0817086
3R	26890017	26891017	N1132	1000	NS	-0.715708	0.00764288	0.0817086
3R	14712926	14713926	N1133	1000	NS	-0.825165	0.00766641	0.0818878
3R	24864308	24865308	N1134	1000	NS	0.719791	0.00767706	0.0819292
X	13817462	13818462	N1135	1000	NS	-0.701337	0.00771623	0.0822747
2L	5081774	5083530	N1136	1756	NS	-0.595773	0.0077231	0.0822754
2L	8425070	8426806	N1137	1736	NS	-0.473722	0.00774429	0.082419
3L	19940736	19943550	N1138	2814	NS	-0.464845	0.007753	0.082419
3R	8664648	8665648	N1139	1000	NS	-1.0894	0.00775701	0.082419
2R	12540943	12541943	N1140	1000	NS	-0.869998	0.00780536	0.0828601
X	19148490	19150272	N1141	1782	NS	-0.629413	0.00782617	0.0830082
3L	524520	525520	N1142	1000	NS	-0.969187	0.00784831	0.0830978
3R	17656408	17658142	N1143	1734	NS	-0.789333	0.00785364	0.0830978
2L	22156510	22158502	N1144	1992	NS	-0.716152	0.00785522	0.0830978
3R	9903582	9904582	N1145	1000	NS	-0.930274	0.00787237	0.0832065
X	655770	656770	N1146	1000	NS	-0.410839	0.00788903	0.0832388
X	1944937	1945937	N1147	1000	NS	-0.975819	0.00788919	0.0832388
3R	7780968	7781968	N1148	1000	NS	-0.572622	0.00789837	0.0832631
3L	17987842	17988842	N1149	1000	NS	-0.908811	0.00791015	0.0832968
X	9587615	9588615	N1150	1000	NS	-0.884321	0.00792719	0.0832968
2R	14324353	14325353	N1151	1000	NS	-0.633895	0.00792914	0.0832968
2L	14657019	14658019	N1152	1000	NS	-0.994875	0.00793535	0.0832968
3L	10988498	10989498	N1153	1000	NS	-0.946701	0.00793809	0.0832968
3L	16216794	16217794	N1154	1000	NS	-1.08027	0.0079431	0.0832968
3R	16449424	16450424	N1155	1000	NS	-0.513864	0.00794974	0.0832968
X	6800377	6801377	N1156	1000	NS	-0.510058	0.00797028	0.0833432
X	23095929	23096929	N1157	1000	NS	-0.491276	0.00797697	0.0833432
2L	16501645	16503304	N1158	1659	NS	-0.733954	0.00797701	0.0833432
3L	19333537	19335464	N1159	1927	NS	-0.585682	0.00798172	0.0833432
3R	4296823	4297823	N1160	1000	NS	-0.588582	0.00799996	0.0834116
3L	19603163	19604163	N1161	1000	NS	-0.796701	0.00800208	0.0834116
X	17531530	17532530	N1162	1000	NS	-0.802167	0.00801735	0.0834116
3R	23638540	23639540	N1163	1000	NS	-0.624536	0.0080286	0.0834116
3L	7854420	7855420	N1164	1000	NS	-0.890709	0.00803052	0.0834116
X	12612967	12613967	N1165	1000	NS	-0.702495	0.00803361	0.0834116
2L	7048780	7049780	N1166	1000	NS	-0.515183	0.00803902	0.0834116
3R	4394970	4395970	N1167	1000	NS	-0.446872	0.00804341	0.0834116
2R	16229767	16230767	N1168	1000	NS	-0.707743	0.00806053	0.0835176
X	21367060	21368060	N1169	1000	NS	-0.858562	0.00807531	0.0835991
3R	30829790	30830790	N1170	1000	NS	-0.841431	0.00810956	0.083882
3R	15087058	15088058	N1171	1000	NS	-0.978785	0.00812263	0.083918
2L	8956154	8957154	N1172	1000	NS	-0.689366	0.00812691	0.083918
2L	16465680	16466680	N1173	1000	NS	-1.15845	0.00814888	0.0840731
3L	6258294	6259294	N1174	1000	NS	-0.899828	0.00816521	0.0841698
3L	17883911	17884911	N1175	1000	NS	-0.828302	0.00817807	0.0842137
X	2948830	2949830	N1176	1000	NS	-0.937851	0.00818425	0.0842137
3L	3545459	3546459	N1177	1000	NS	-0.698178	0.00819034	0.0842137
2R	21835992	21836992	N1178	1000	NS	-0.489602	0.00821763	0.0842279
2R	16047106	16048106	N1179	1000	NS	-0.652837	0.00822545	0.0842279
2R	9832336	9834074	N1180	1738	NS	-0.484986	0.00822768	0.0842279
X	291949	293815	N1181	1866	NS	-0.56791	0.00822979	0.0842279
3R	21097450	21098450	N1182	1000	NS	-0.568209	0.00823061	0.0842279
3L	10898764	10899764	N1183	1000	NS	-0.626103	0.00823348	0.0842279
4	806596	808553	N1184	1957	NS	-0.588148	0.00824534	0.0842779
3L	19082455	19083455	N1185	1000	NS	-0.878211	0.00826619	0.0844198
X	13087239	13088239	N1186	1000	NS	-0.550686	0.00828343	0.0845246
3L	16988322	16990268	N1187	1946	NS	-0.599803	0.00829291	0.08455
2L	7219591	7220591	N1188	1000	NS	-0.678953	0.00831143	0.084662
3L	8575417	8576417	N1189	1000	NS	-1.2154	0.00831789	0.084662
2L	7812998	7813998	N1190	1000	NS	-0.451607	0.00833674	0.0847826
2L	3422207	3423207	N1191	1000	NS	-0.548584	0.00835135	0.0848598
3R	4680816	4681816	N1192	1000	NS	-0.669629	0.00837989	0.0850783
3R	17136812	17137812	N1193	1000	NS	-0.723669	0.00839015	0.085086
X	720279	721279	N1194	1000	NS	-0.962524	0.00839471	0.085086
X	7109410	7110410	N1195	1000	NS	-0.569476	0.00842256	0.085266
3L	14306910	14307910	N1196	1000	NS	-1.11433	0.00842655	0.085266
3L	9422671	9423671	N1197	1000	NS	-0.525136	0.00848673	0.0858031
2R	16573588	16574988	N1198	1400	NS	-0.661849	0.00849403	0.0858053
3R	13363580	13364580	N1199	1000	NS	-0.588974	0.00850236	0.0858178
X	17627019	17628019	N1200	1000	NS	-0.699289	0.00851083	0.0858318
2L	20433753	20434753	N1201	1000	NS	-0.812532	0.00853461	0.0859349
3R	19054851	19055851	N1202	1000	NS	-0.911805	0.00854511	0.0859349
3R	15146607	15147607	N1203	1000	NS	-0.977507	0.00855068	0.0859349
3R	19387301	19389000	N1204	1699	NS	-0.480009	0.00855096	0.0859349
3L	21399861	21400861	N1205	1000	NS	-0.709982	0.00855656	0.0859349
3R	25328896	25329896	N1206	1000	NS	-0.529606	0.00857787	0.0860775
2R	5691978	5693828	N1207	1850	NS	-0.406855	0.00861033	0.0862284
3L	11248327	11249327	N1208	1000	NS	-0.615417	0.00861783	0.0862284
2R	11338424	11339424	N1209	1000	NS	-0.893083	0.00862062	0.0862284
3R	5310871	5311871	N1210	1000	NS	-0.82453	0.00862141	0.0862284
3R	12734434	12735434	N1211	1000	NS	-1.04431	0.00871544	0.0870431
3R	31808892	31809892	N1212	1000	NS	-0.541966	0.00871726	0.0870431
3L	6754735	6755735	N1213	1000	NS	0.666903	0.00875355	0.0872726
3L	18685897	18686897	N1214	1000	NS	-0.440225	0.00875466	0.0872726
2L	848909	849909	N1215	1000	NS	-0.634666	0.00878664	0.0873909
3L	9766176	9767176	N1216	1000	NS	-0.802329	0.00878692	0.0873909
3L	14204880	14205880	N1217	1000	NS	-1.06391	0.00878965	0.0873909
3R	22053516	22054516	N1218	1000	NS	-0.761952	0.00880339	0.0873909
X	17284864	17285864	N1219	1000	NS	-0.599992	0.00880353	0.0873909
2L	8511443	8512443	N1220	1000	NS	-0.779142	0.00880986	0.0873909
2L	3435884	3436884	N1221	1000	NS	-1.11393	0.00886167	0.0878329
2L	6023922	6024922	N1222	1000	NS	-2.46738	0.00887373	0.0878804
3L	18112592	18113592	N1223	1000	NS	-0.986166	0.00888266	0.087897
2R	8157882	8158882	N1224	1000	NS	-0.667859	0.00889449	0.0879421
2L	10779444	10780444	N1225	1000	NS	-0.740997	0.00894061	0.088326
X	10815322	10816322	N1226	1000	NS	-0.935318	0.00901849	0.0890226
3L	5826888	5827888	N1227	1000	NS	-0.904067	0.00904052	0.0891674
2L	3783222	3784222	N1228	1000	NS	-0.740622	0.009051	0.089198
3R	24878271	24879271	N1229	1000	NS	0.778826	0.00908965	0.0894983
3L	7632859	7633859	N1230	1000	NS	-0.786536	0.00909625	0.0894983
2L	22150306	22151306	N1231	1000	NS	-0.669857	0.00916956	0.0901462
2L	3307231	3308231	N1232	1000	NS	-0.538895	0.00918392	0.0902141
2R	9231395	9232395	N1233	1000	NS	-0.946235	0.00924854	0.0907752
3L	2736243	2737243	N1234	1000	NS	-0.955163	0.00926353	0.0908043
2L	14403267	14404267	N1235	1000	NS	-0.580526	0.00926651	0.0908043
3R	19219782	19220782	N1236	1000	NS	-0.706311	0.00927962	0.0908049
3R	26014128	26015128	N1237	1000	NS	-0.520879	0.00928158	0.0908049
3R	5389693	5390693	N1238	1000	NS	-1.3352	0.00929639	0.0908764
2L	5155841	5156841	N1239	1000	NS	-0.634578	0.00930568	0.0908938
3R	9227561	9228561	N1240	1000	NS	-1.07587	0.00935212	0.0912352
3R	24138168	24139893	N1241	1725	NS	-0.554328	0.00936553	0.0912352
3R	14107579	14109075	N1242	1496	NS	-0.711241	0.00936804	0.0912352
2R	17119967	17120967	N1243	1000	NS	-0.532792	0.0093708	0.0912352
3L	17828349	17829349	N1244	1000	NS	-0.950877	0.00939397	0.0913873
2L	5805367	5806367	N1245	1000	NS	-0.580945	0.00940483	0.0914195
3L	15498583	15499583	N1246	1000	NS	-4.86172	0.00943367	0.0916262
4	498829	499829	N1247	1000	NS	-0.763167	0.00948185	0.0920203
X	1175532	1176532	N1248	1000	NS	-0.780088	0.0095045	0.0921662
3L	21409340	21410340	N1249	1000	NS	-0.616826	0.00951284	0.0921732
3L	19845359	19846359	N1250	1000	NS	-0.619977	0.0095356	0.0923199
3R	13816172	13817172	N1251	1000	NS	-0.659226	0.00954672	0.0923536
3L	7260190	7261190	N1252	1000	NS	-1.00863	0.00955917	0.0923579
2R	20019981	20020981	N1253	1000	NS	-1.01782	0.00956699	0.0923579
2L	13570990	13571990	N1254	1000	NS	-0.811703	0.00957006	0.0923579
2L	4922856	4923856	N1255	1000	NS	-1.0057	0.00957874	0.0923681
3R	8291794	8292794	N1256	1000	NS	-0.627621	0.00959521	0.0924532
2R	6227104	6228104	N1257	1000	NS	-0.704289	0.00961471	0.0925674
X	12715713	12716713	N1258	1000	NS	-0.690144	0.00964012	0.0926786
3L	22819648	22820648	N1259	1000	NS	-0.866038	0.00964157	0.0926786
3R	4668195	4669195	N1260	1000	NS	-0.486703	0.00966238	0.0928049
2R	10768147	10769147	N1261	1000	NS	-0.502791	0.00969135	0.0930093
3R	6406577	6407577	N1262	1000	NS	-0.53343	0.00971473	0.093013
2L	10495044	10496995	N1263	1951	NS	-0.555076	0.00971791	0.093013
2L	16524923	16526459	N1264	1536	NS	0.651815	0.00972134	0.093013
3L	14645401	14646401	N1265	1000	NS	-0.579716	0.00973	0.093013
3L	4416462	4417462	N1266	1000	NS	-0.572112	0.00973016	0.093013
2L	5121298	5122298	N1267	1000	NS	-0.670704	0.00975144	0.0930837
3R	19463550	19464550	N1268	1000	NS	-1.13315	0.00975294	0.0930837
X	10369975	10370975	N1269	1000	NS	-0.496062	0.00976752	0.0931494
2R	7063182	7064182	N1270	1000	NS	-0.536189	0.00980065	0.0932798
3R	16497837	16499611	N1271	1774	NS	-0.679334	0.0098029	0.0932798
2R	6748868	6749868	N1272	1000	NS	-0.508062	0.00981104	0.0932798
3R	25902097	25904003	N1273	1906	NS	-0.598933	0.00981203	0.0932798
2L	2795128	2796128	N1274	1000	NS	-0.797647	0.00983025	0.0933797
X	522105	523105	N1275	1000	NS	-0.554214	0.00985145	0.0935076
2R	16652657	16653657	N1276	1000	NS	-0.522685	0.00987095	0.0935584
3R	17713512	17714512	N1277	1000	NS	-0.667695	0.00987226	0.0935584
3R	11767367	11768367	N1278	1000	NS	-0.470533	0.0098903	0.093656
2L	1915291	1916291	N1279	1000	NS	-0.657303	0.00990781	0.0937181
2R	6778742	6779742	N1280	1000	NS	-0.653418	0.00991234	0.0937181
3L	9114424	9115424	N1281	1000	NS	-0.887778	0.00993922	0.0938988
3L	8111520	8112520	N1282	1000	NS	0.696419	0.00996187	0.0939751
X	10844598	10845598	N1283	1000	NS	-0.78575	0.00996282	0.0939751
3R	19834614	19835614	N1284	1000	NS	-0.724107	0.0100296	0.0945313
2R	15303903	15304903	N1285	1000	NS	-0.606708	0.010068	0.094677
3L	7153967	7154967	N1286	1000	NS	-0.526793	0.0100714	0.094677
X	9162862	9164595	N1287	1733	NS	-0.507348	0.0100775	0.094677
2L	8570213	8571213	N1288	1000	NS	-0.63822	0.0100876	0.094677
3R	26723021	26724021	N1289	1000	NS	-0.831942	0.0100898	0.094677
4	403916	404916	N1290	1000	NS	-0.878572	0.0100945	0.094677
2R	11356177	11357177	N1291	1000	NS	-0.6406	0.0101053	0.094677
2L	20329304	20330864	N1292	1560	NS	-0.592495	0.0101076	0.094677
3R	27138672	27139672	N1293	1000	NS	-0.827617	0.0101275	0.0947759
3L	15171366	15172366	N1294	1000	NS	-0.881976	0.0101339	0.0947759
X	17819982	17820982	N1295	1000	NS	-0.945283	0.0101462	0.0948184
2R	22324525	22325525	N1296	1000	NS	-0.436065	0.0101809	0.0950693
3R	30487969	30488969	N1297	1000	NS	-0.775689	0.0101923	0.0950792
3R	21346553	21347553	N1298	1000	NS	-0.645349	0.0102018	0.0950792
3R	27698415	27699415	N1299	1000	NS	1.17136	0.0102056	0.0950792
4	275865	276865	N1300	1000	NS	-0.887061	0.0102189	0.09513
3R	4374755	4375755	N1301	1000	NS	-0.823563	0.010233	0.0951882
2L	1656777	1657777	N1302	1000	NS	-0.786367	0.0102748	0.0954678
2R	17027949	17029601	N1303	1652	NS	-0.464463	0.0102806	0.0954678
3R	27230530	27231530	N1304	1000	NS	-0.984414	0.0102867	0.0954678
2R	6172697	6173697	N1305	1000	NS	-0.598602	0.0103149	0.0956559
3L	14336578	14337578	N1306	1000	NS	-0.754705	0.0103428	0.0957799
2L	14588579	14589579	N1307	1000	NS	-0.90623	0.0103441	0.0957799
3L	14347430	14348430	N1308	1000	NS	-0.873157	0.0103609	0.0958277
2L	6180300	6181300	N1309	1000	NS	-0.874606	0.0103651	0.0958277
3R	12245982	12246982	N1310	1000	NS	-0.844629	0.0103867	0.0959266
X	2538315	2539315	N1311	1000	NS	-0.669001	0.0103916	0.0959266
3R	25346603	25347603	N1312	1000	NS	-0.64769	0.0104048	0.0959742
X	20963139	20964139	N1313	1000	NS	-0.939174	0.0104127	0.0959742
3L	15163115	15164115	N1314	1000	NS	-0.750092	0.0104296	0.0960573
2L	4372568	4373568	N1315	1000	NS	-0.769117	0.0104521	0.096191
2L	13100416	13102071	N1316	1655	NS	-0.526431	0.0104841	0.0962864
2R	10618052	10619052	N1317	1000	NS	-0.552919	0.0104854	0.0962864
X	21306299	21307299	N1318	1000	NS	-0.66902	0.0104863	0.0962864
2L	12368375	12370160	N1319	1785	NS	-0.643513	0.0105103	0.0964333
3L	9640306	9641306	N1320	1000	NS	-0.644678	0.0105273	0.0965166
2R	5677937	5678937	N1321	1000	NS	-0.932384	0.0105602	0.0966505
X	13093821	13094821	N1322	1000	NS	-0.476121	0.0105651	0.0966505
X	12760046	12761046	N1323	1000	NS	-0.91871	0.0105659	0.0966505
3R	20252828	20253828	N1324	1000	NS	-0.508322	0.0105967	0.0968589
2R	10603719	10605691	N1325	1972	NS	-0.463623	0.0106068	0.096878
3L	1488429	1489429	N1326	1000	NS	-1.25518	0.0106788	0.0974143
2R	23924662	23925662	N1327	1000	NS	-0.719712	0.0106816	0.0974143
X	13372948	13373948	N1328	1000	NS	-0.524901	0.0106903	0.0974202
2L	13838890	13839890	N1329	1000	NS	-0.528055	0.0107024	0.0974313
3L	500105	501105	N1330	1000	NS	-0.990675	0.0107109	0.0974313
2R	21700822	21701822	N1331	1000	NS	-0.493153	0.0107229	0.0974313
2R	12587927	12588927	N1332	1000	NS	-0.465145	0.0107301	0.0974313
2R	23631986	23632986	N1333	1000	NS	-0.980994	0.0107323	0.0974313
2R	7615579	7616579	N1334	1000	NS	-0.892831	0.0107398	0.0974313
3L	14363571	14364571	N1335	1000	NS	-0.780392	0.0107748	0.0976751
3R	13015921	13016921	N1336	1000	NS	-0.536087	0.0107936	0.0977727
3R	17948069	17949069	N1337	1000	NS	-0.584068	0.0108201	0.0979396
2R	12483536	12484536	N1338	1000	NS	-0.483184	0.0108354	0.0980045
3R	20587738	20588738	N1339	1000	NS	-0.441406	0.0108651	0.0981029
3R	28634007	28635752	N1340	1745	NS	-0.490328	0.0108772	0.0981029
3R	18997039	18998039	N1341	1000	NS	-0.536514	0.010883	0.0981029
3L	12020613	12021613	N1342	1000	NS	-0.8832	0.0108927	0.0981029
2L	20083324	20084324	N1343	1000	NS	-0.57696	0.0108992	0.0981029
3L	3798830	3799830	N1344	1000	NS	-1.11496	0.0109015	0.0981029
2R	8656809	8657809	N1345	1000	NS	-1.07334	0.010903	0.0981029
2R	6685824	6686824	N1346	1000	NS	-0.672694	0.0109385	0.0983038
2R	14331745	14332745	N1347	1000	NS	-0.52842	0.0109416	0.0983038
3L	11786038	11787038	N1348	1000	NS	-0.503955	0.0109858	0.0985913
X	6219516	6220516	N1349	1000	NS	-0.58175	0.0109899	0.0985913
2R	17261459	17262459	N1350	1000	NS	-0.727051	0.0110049	0.0986525
2R	17693947	17694947	N1351	1000	NS	-0.667446	0.0110151	0.0986707
3L	1875812	1876812	N1352	1000	NS	-1.2074	0.0110307	0.0987375
2R	14088267	14090142	N1353	1875	NS	-0.461374	0.0110723	0.0989667
2L	11839875	11840875	N1354	1000	NS	-0.543354	0.0110805	0.0989667
3L	16381160	16382160	N1355	1000	NS	-0.466181	0.0110808	0.0989667
2R	22317006	22318723	N1356	1717	NS	-0.446111	0.0110938	0.0990092
3L	4113286	4116459	N1357	3173	NS	-0.435169	0.0111019	0.0990092
2R	10428397	10430351	N1358	1954	NS	-0.484588	0.0111272	0.0991481
3R	27131121	27132121	N1359	1000	NS	-0.565898	0.0111339	0.0991481
3L	4625756	4627600	N1360	1844	NS	-0.616623	0.0112222	0.0998018
X	17657728	17658728	N1361	1000	NS	-0.51346	0.0112296	0.0998018
3R	24120442	24121442	N1362	1000	NS	1.52013	0.011232	0.0998018
3R	7507937	7508937	N1363	1000	NS	-0.84571	0.011248	0.0998701
2R	17925299	17926299	N1364	1000	NS	-1.34098	0.0112596	0.0998999
2L	7449047	7450047	N1365	1000	NS	-0.830773	0.0112689	0.0999097
2L	16761624	16762624	N1366	1000	NS	-0.785166	0.0113127	0.100224
2R	5884543	5885543	N1367	1000	NS	-0.820476	0.0113463	0.100449
3L	14668419	14669419	N1368	1000	NS	-0.603439	0.0113686	0.100551
2R	21640287	21641287	N1369	1000	NS	-0.553549	0.0113745	0.100551
3L	12046497	12047497	N1370	1000	NS	-0.732408	0.0114148	0.100822
2L	21237018	21238018	N1371	1000	NS	-0.528746	0.0114218	0.100822
2R	6643471	6644471	N1372	1000	NS	-0.586534	0.0114378	0.100889
3R	32049404	32050404	N1373	1000	NS	-0.650885	0.0114583	0.100997
3R	25353456	25354456	N1374	1000	NS	-1.19425	0.0114677	0.101006
2L	21248	22248	N1375	1000	NS	-0.66437	0.0115212	0.101403
2R	19690176	19691176	N1376	1000	NS	-0.443551	0.0115494	0.101578
2R	25105443	25106443	N1377	1000	NS	-0.98765	0.0115673	0.101661
3R	8040373	8041373	N1378	1000	NS	-0.734543	0.0115908	0.101758
2L	7461924	7462924	N1379	1000	NS	-0.878783	0.0116068	0.101758
2R	24683022	24684022	N1380	1000	NS	-0.826746	0.0116275	0.101758
2R	18017767	18018767	N1381	1000	NS	-0.516451	0.0116305	0.101758
2L	13403806	13404806	N1382	1000	NS	-1.20445	0.0116313	0.101758
2R	17126746	17127746	N1383	1000	NS	-0.862535	0.0116358	0.101758
X	14215468	14217048	N1384	1580	NS	-0.639738	0.0116373	0.101758
2L	9622286	9623286	N1385	1000	NS	-0.924228	0.0116456	0.101758
3R	22771613	22772613	N1386	1000	NS	-0.939324	0.0116675	0.101871
3R	30575458	30576458	N1387	1000	NS	-0.637778	0.0116754	0.101871
3L	7707010	7708010	N1388	1000	NS	-0.682926	0.0117013	0.102003
2R	21542707	21543707	N1389	1000	NS	-0.782888	0.0117158	0.102003
2R	19980450	19981450	N1390	1000	NS	-0.52576	0.0117158	0.102003
X	900711	901711	N1391	1000	NS	-1.1173	0.0117638	0.102277
X	3878689	3879689	N1392	1000	NS	-1.01888	0.0117642	0.102277
2R	7011579	7012579	N1393	1000	NS	-0.481708	0.0117851	0.102297
2L	21214828	21215828	N1394	1000	NS	-0.763771	0.011789	0.102297
3L	13465457	13466457	N1395	1000	NS	-0.793594	0.0118044	0.102297
X	2158307	2159307	N1396	1000	NS	-0.439744	0.0118057	0.102297
2R	16594255	16595255	N1397	1000	NS	-0.520374	0.0118088	0.102297
3L	11554910	11555910	N1398	1000	NS	-0.79723	0.0118537	0.102613
3L	3185946	3186946	N1399	1000	NS	-0.527029	0.0118727	0.102655
2R	14138559	14139559	N1400	1000	NS	-0.774543	0.0118755	0.102655
3L	11578417	11579417	N1401	1000	NS	-1.19835	0.0118863	0.102675
3L	14107787	14109697	N1402	1910	NS	-0.582485	0.0119102	0.102809
3L	18836196	18837196	N1403	1000	NS	-0.465631	0.0119239	0.102853
2R	10100540	10102137	N1404	1597	NS	-0.494734	0.0119505	0.103009
X	19072648	19074575	N1405	1927	NS	-0.506735	0.0119663	0.103072
2L	21360667	21361667	N1406	1000	NS	-0.764461	0.0119834	0.1031
3L	526287	527287	N1407	1000	NS	-0.719948	0.0119866	0.1031
3L	14775391	14777296	N1408	1905	NS	-0.466793	0.0120028	0.103166
3R	27554490	27555490	N1409	1000	NS	-0.896705	0.012016	0.103206
3R	10713424	10714424	N1410	1000	NS	-0.963547	0.0120334	0.103258
3L	21923515	21924515	N1411	1000	NS	-0.943457	0.0120391	0.103258
3R	11154350	11155350	N1412	1000	NS	-0.446248	0.0120487	0.103267
2L	13844906	13845906	N1413	1000	NS	-0.661354	0.0120606	0.103296
3R	16260246	16261246	N1414	1000	NS	-0.588732	0.0120919	0.103491
3L	9207257	9208257	N1415	1000	NS	-0.569978	0.0121097	0.103553
3R	30505144	30506144	N1416	1000	NS	-0.878035	0.0121162	0.103553
3R	21060262	21062157	N1417	1895	NS	-0.433347	0.0121584	0.103804
2R	14338326	14339326	N1418	1000	NS	-0.644672	0.0121649	0.103804
3R	4685167	4686167	N1419	1000	NS	-0.725379	0.0121713	0.103804
X	14918487	14919487	N1420	1000	NS	-0.612608	0.012204	0.104004
2R	5886754	5887754	N1421	1000	NS	-0.610363	0.0122167	0.104004
3L	1021210	1022210	N1422	1000	NS	-0.636471	0.0122206	0.104004
3R	17679468	17680468	N1423	1000	NS	-0.548251	0.012236	0.104015
2L	11833684	11834684	N1424	1000	NS	-0.896496	0.0122391	0.104015
X	20501317	20502317	N1425	1000	NS	-0.655291	0.0122639	0.104125
2R	6230062	6231062	N1426	1000	NS	-0.586057	0.0122693	0.104125
3R	7532504	7533504	N1427	1000	NS	-0.538211	0.0122823	0.104143
2L	78219	79219	N1428	1000	NS	-0.770237	0.0122953	0.104143
2L	2189745	2190745	N1429	1000	NS	-0.904381	0.0122971	0.104143
2L	867179	868179	N1430	1000	NS	-1.16041	0.0123081	0.104163
3R	19792283	19794677	N1431	2394	NS	-0.431025	0.0123562	0.104455
3L	19783537	19784537	N1432	1000	NS	-0.78606	0.0123599	0.104455
2L	19941488	19942488	N1433	1000	NS	-0.545513	0.0123818	0.104567
X	21301020	21303016	N1434	1996	NS	-0.529809	0.0124455	0.104944
3L	8840529	8841529	N1435	1000	NS	-0.483607	0.0124542	0.104944
2R	22657269	22658269	N1436	1000	NS	-0.590955	0.0124654	0.104944
3R	5300542	5302415	N1437	1873	NS	-0.542138	0.0124752	0.104944
3R	23672080	23673080	N1438	1000	NS	-0.744365	0.0124794	0.104944
3L	15289226	15290226	N1439	1000	NS	-0.684934	0.0125008	0.104944
3R	5703741	5704741	N1440	1000	NS	-0.682454	0.0125023	0.104944
2R	9883772	9884772	N1441	1000	NS	-0.686623	0.0125064	0.104944
3L	15097771	15099643	N1442	1872	NS	-0.534494	0.0125113	0.104944
X	8135119	8136119	N1443	1000	NS	-0.619971	0.0125131	0.104944
3L	22940444	22941444	N1444	1000	NS	-0.634712	0.0125416	0.10511
2R	20012688	20013688	N1445	1000	NS	-0.759035	0.0126109	0.105617
2L	7508365	7509365	N1446	1000	NS	-0.850602	0.0126217	0.105634
3R	19811260	19812260	N1447	1000	NS	-1.0812	0.0126358	0.10568
3R	11612870	11613870	N1448	1000	NS	-0.930937	0.012661	0.105767
X	1576803	1578695	N1449	1892	NS	-0.467674	0.012671	0.105767
2L	9507190	9508190	N1450	1000	NS	-0.711128	0.0126724	0.105767
3R	5732857	5733857	N1451	1000	NS	-0.480648	0.0127075	0.105986
3L	3133063	3134063	N1452	1000	NS	-0.934716	0.0127931	0.106626
2R	23711586	23712586	N1453	1000	NS	-0.479612	0.0128074	0.106673
3R	14467145	14468145	N1454	1000	NS	-0.784035	0.0128345	0.106756
3R	9596950	9597950	N1455	1000	NS	-0.584853	0.012841	0.106756
3R	14684514	14685514	N1456	1000	NS	-0.733249	0.0128438	0.106756
2L	6524037	6525037	N1457	1000	NS	-0.791335	0.0128618	0.106831
3L	1164528	1165528	N1458	1000	NS	-0.986757	0.0128885	0.106888
2L	21622722	21623722	N1459	1000	NS	-0.514252	0.0129026	0.106888
3R	30564175	30565175	N1460	1000	NS	-0.635433	0.0129046	0.106888
3R	12652596	12653596	N1461	1000	NS	-0.837357	0.0129108	0.106888
3L	11631532	11632532	N1462	1000	NS	-0.646953	0.0129128	0.106888
3R	31060847	31063090	N1463	2243	NS	-0.380864	0.0129304	0.106935
3L	511423	512423	N1464	1000	NS	-0.457323	0.012942	0.106935
2R	21714240	21715240	N1465	1000	NS	-0.828035	0.0129449	0.106935
3R	22049300	22050300	N1466	1000	NS	-1.13619	0.0129568	0.10696
3L	2175817	2176817	N1467	1000	NS	-1.10095	0.0130141	0.107327
X	7908511	7909511	N1468	1000	NS	-0.490772	0.0130229	0.107327
2L	3095619	3096619	N1469	1000	NS	-0.504688	0.0130355	0.107327
2R	23613026	23614026	N1470	1000	NS	0.71968	0.0130367	0.107327
3R	6209747	6210747	N1471	1000	NS	-0.898483	0.0131226	0.107961
3R	4995255	4996255	N1472	1000	NS	-0.918286	0.0131538	0.108144
X	13839810	13840810	N1473	1000	NS	-0.78283	0.0131942	0.108373
3R	4220696	4221696	N1474	1000	NS	-0.471725	0.0132044	0.108373
3L	14657237	14659181	N1475	1944	NS	-0.634871	0.0132128	0.108373
2R	15833582	15834582	N1476	1000	NS	-1.00188	0.0132176	0.108373
3R	30571026	30572026	N1477	1000	NS	-0.946486	0.0132428	0.108507
3R	10283715	10285410	N1478	1695	NS	-0.630524	0.0132648	0.108534
X	16405762	16406762	N1479	1000	NS	-0.460822	0.0132715	0.108534
2R	18049364	18050364	N1480	1000	NS	-0.682264	0.0132808	0.108534
2R	23752813	23753813	N1481	1000	NS	-0.453861	0.0132821	0.108534
3R	4905571	4906571	N1482	1000	NS	-0.455258	0.0133107	0.10864
3L	14481540	14482540	N1483	1000	NS	-0.779271	0.0133261	0.10864
3L	16393408	16394408	N1484	1000	NS	-0.911419	0.0133263	0.10864
X	21384801	21385801	N1485	1000	NS	-0.860895	0.0133316	0.10864
2R	15134975	15135975	N1486	1000	NS	-0.552809	0.0133398	0.10864
3L	487660	488660	N1487	1000	NS	-0.848655	0.0133607	0.108679
2R	22182485	22183485	N1488	1000	NS	-0.67765	0.0133627	0.108679
X	9220186	9221186	N1489	1000	NS	-1.08003	0.0133854	0.108791
2L	20912230	20913230	N1490	1000	NS	-0.803843	0.0134191	0.108934
3L	22741490	22742490	N1491	1000	NS	-0.485018	0.0134291	0.108934
X	588874	589874	N1492	1000	NS	-0.728539	0.01343	0.108934
2R	24294203	24295203	N1493	1000	NS	-0.600117	0.0134553	0.109043
2L	7121029	7122029	N1494	1000	NS	-0.879427	0.0134665	0.109043
3L	8708282	8709282	N1495	1000	NS	-1.11692	0.0134704	0.109043
3L	11049050	11050050	N1496	1000	NS	-0.686953	0.0134981	0.109056
2R	21136313	21137313	N1497	1000	NS	-1.01769	0.0134987	0.109056
X	7303701	7304701	N1498	1000	NS	-0.517366	0.0135056	0.109056
X	8891303	8894097	N1499	2794	NS	-0.410816	0.0135092	0.109056
2L	12593167	12594167	N1500	1000	NS	-0.884594	0.0135248	0.109056
X	11787713	11788713	N1501	1000	NS	-0.936259	0.0135261	0.109056
2R	19228494	19230374	N1502	1880	NS	-0.442029	0.0135358	0.109061
3L	8671947	8672947	N1503	1000	NS	-0.655361	0.013578	0.109329
3L	16337251	16338251	N1504	1000	NS	-0.791087	0.0135906	0.109358
2L	8974168	8975168	N1505	1000	NS	-0.859084	0.0136291	0.109594
2R	10043541	10044541	N1506	1000	NS	-0.563391	0.0136475	0.109669
3R	24233745	24234745	N1507	1000	NS	-0.469776	0.0136831	0.109882
2L	19422991	19424930	N1508	1939	NS	-0.424591	0.0137185	0.110039
2L	17383609	17385309	N1509	1700	NS	-0.528448	0.0137375	0.110039
X	19510019	19511019	N1510	1000	NS	-0.84188	0.0137401	0.110039
3R	26925753	26926753	N1511	1000	NS	-1.10615	0.0137472	0.110039
3L	19036752	19037752	N1512	1000	NS	-0.749605	0.013748	0.110039
2L	6323411	6324411	N1513	1000	NS	-0.48811	0.0137706	0.110138
3R	10677058	10678058	N1514	1000	NS	-0.580872	0.0137786	0.110138
3L	19086102	19087102	N1515	1000	NS	-0.484278	0.0138077	0.110297
3L	7109384	7110384	N1516	1000	NS	-0.651824	0.0138371	0.11046
3R	19379497	19380497	N1517	1000	NS	-0.672917	0.0138483	0.110476
2R	19617316	19618316	N1518	1000	NS	-0.491658	0.0138976	0.110796
2R	7689787	7690787	N1519	1000	NS	-0.695717	0.0139107	0.110828
2L	13886054	13887054	N1520	1000	NS	-0.481437	0.0139344	0.110943
2R	19693650	19694650	N1521	1000	NS	-0.588591	0.0139513	0.111004
3R	29900504	29901504	N1522	1000	NS	-1.00211	0.0139604	0.111004
2R	19466843	19467843	N1523	1000	NS	-0.534877	0.014004	0.111245
3L	336793	337793	N1524	1000	NS	-0.614144	0.0140113	0.111245
3L	11633907	11634907	N1525	1000	NS	-0.489472	0.014026	0.111245
2R	20529026	20530026	N1526	1000	NS	-0.832829	0.0140307	0.111245
2R	9237214	9238214	N1527	1000	NS	-0.491162	0.0140366	0.111245
X	15297643	15300167	N1528	2524	NS	-0.446338	0.0140704	0.111385
3R	14061844	14062844	N1529	1000	NS	-0.995411	0.0140727	0.111385
2L	20310659	20311659	N1530	1000	NS	-0.568996	0.014101	0.111476
2R	11718215	11719215	N1531	1000	NS	-0.680485	0.0141118	0.111476
2R	14678934	14679934	N1532	1000	NS	-1.30013	0.0141206	0.111476
2R	6146518	6147518	N1533	1000	NS	-0.575475	0.0141211	0.111476
3R	24934279	24935279	N1534	1000	NS	0.684988	0.0141626	0.111686
2R	9410657	9411657	N1535	1000	NS	-1.02392	0.0141661	0.111686
2R	13334613	13335613	N1536	1000	NS	-0.528744	0.0141879	0.111785
2L	20767205	20768205	N1537	1000	NS	-0.623902	0.0142275	0.112024
3R	6426296	6427296	N1538	1000	NS	-0.733274	0.0142721	0.112303
3R	9613370	9615291	N1539	1921	NS	-0.630468	0.0142838	0.112321
3R	13018004	13019004	N1540	1000	NS	-0.424719	0.0143511	0.112719
3L	3790919	3791919	N1541	1000	NS	-0.75371	0.014353	0.112719
2L	16318728	16320454	N1542	1726	NS	-0.417317	0.0143716	0.112792
3R	7942443	7943443	N1543	1000	NS	-0.730914	0.0143903	0.112836
3L	1577860	1578860	N1544	1000	NS	-0.525691	0.0144031	0.112836
2R	21834735	21835735	N1545	1000	NS	-0.660365	0.0144052	0.112836
3R	18781127	18782127	N1546	1000	NS	-0.989027	0.0144212	0.112888
3R	8517484	8518484	N1547	1000	NS	-0.450647	0.0144437	0.112992
2R	13469591	13470591	N1548	1000	NS	-0.540673	0.0144694	0.113119
3L	15279506	15280506	N1549	1000	NS	-0.905497	0.0144812	0.113121
2L	10502029	10503029	N1550	1000	NS	-0.409527	0.0144883	0.113121
3R	6806477	6807477	N1551	1000	NS	-0.81615	0.0145169	0.113271
3R	5503447	5504447	N1552	1000	NS	-0.656884	0.014536	0.113347
2R	17442458	17443458	N1553	1000	NS	-0.489682	0.01458	0.113617
3R	12269569	12270569	N1554	1000	NS	0.673025	0.0146011	0.113675
3L	8096236	8097236	N1555	1000	NS	-0.498483	0.0146062	0.113675
2L	13963067	13964067	N1556	1000	NS	-1.00416	0.0146386	0.113832
2R	15954657	15955657	N1557	1000	NS	-0.452644	0.0146452	0.113832
3R	25320616	25321616	N1558	1000	NS	-0.42911	0.0147061	0.114232
2L	12456879	12457879	N1559	1000	NS	-0.485851	0.0147612	0.114535
2R	6145371	6146371	N1560	1000	NS	-0.443001	0.0147641	0.114535
2R	12138324	12139324	N1561	1000	NS	-0.566303	0.0147825	0.114605
3L	3801594	3802594	N1562	1000	NS	-0.652281	0.0148212	0.114831
3R	24084626	24085626	N1563	1000	NS	-0.453245	0.0149212	0.115477
2L	6047404	6048404	N1564	1000	NS	0.602419	0.0149236	0.115477
2L	5324798	5325798	N1565	1000	NS	-0.489361	0.0149587	0.115615
X	14594239	14595239	N1566	1000	NS	-0.726477	0.0149606	0.115615
3L	22880483	22881483	N1567	1000	NS	-0.918768	0.0149752	0.115632
2L	11043080	11044080	N1568	1000	NS	-0.814262	0.0149818	0.115632
2R	20654636	20655636	N1569	1000	NS	-0.424064	0.0150131	0.115799
2L	21134327	21136149	N1570	1822	NS	-0.503319	0.0150273	0.115835
2L	20286776	20287776	N1571	1000	NS	-1.38231	0.0150457	0.115903
3R	24302628	24303628	N1572	1000	NS	-0.699164	0.015105	0.11627
3L	3459932	3460932	N1573	1000	NS	-0.799614	0.0151137	0.11627
3R	17725996	17726996	N1574	1000	NS	-0.674349	0.0151276	0.11627
2R	18352090	18353090	N1575	1000	NS	-0.744696	0.0151355	0.11627
2R	21817865	21818865	N1576	1000	NS	-0.822941	0.0151435	0.11627
3R	25061195	25062195	N1577	1000	NS	-0.949265	0.0151651	0.11627
2L	7065223	7066223	N1578	1000	NS	-1.22736	0.0151655	0.11627
X	8062704	8063704	N1579	1000	NS	-0.493009	0.0151703	0.11627
2R	6692471	6693471	N1580	1000	NS	-0.547085	0.0152012	0.116433
X	11805069	11806069	N1581	1000	NS	-0.514492	0.0152167	0.116464
2R	15998747	15999747	N1582	1000	NS	-0.535433	0.0152245	0.116464
3R	7761570	7762570	N1583	1000	NS	-0.899544	0.015242	0.116525
2R	6974629	6975629	N1584	1000	NS	-0.9667	0.0152731	0.116688
2R	18776953	18777953	N1585	1000	NS	-0.547479	0.0153653	0.117264
2L	10455741	10456741	N1586	1000	NS	-0.417589	0.0153738	0.117264
3R	29584902	29585902	N1587	1000	NS	-0.456706	0.0153775	0.117264
3R	15891844	15892844	N1588	1000	NS	-0.63063	0.015403	0.117346
2R	17073439	17074439	N1589	1000	NS	-0.786799	0.0154218	0.117346
3L	3925160	3926160	N1590	1000	NS	-0.677341	0.0154255	0.117346
3R	4667143	4668143	N1591	1000	NS	-0.626701	0.0154271	0.117346
3R	4186921	4187921	N1592	1000	NS	-0.644418	0.0154717	0.117612
3L	16890627	16891627	N1593	1000	NS	-0.614618	0.0154925	0.117696
3L	12049171	12050171	N1594	1000	NS	-0.554067	0.0155209	0.117838
2L	2922064	2923064	N1595	1000	NS	-0.933551	0.0155731	0.118096
3L	14317908	14318908	N1596	1000	NS	-1.15771	0.0155744	0.118096
3R	17788860	17789860	N1597	1000	NS	-0.814602	0.0156438	0.118548
3L	4071320	4072320	N1598	1000	NS	-0.606411	0.0156771	0.118726
X	8561616	8562616	N1599	1000	NS	-0.488033	0.0157138	0.118929
2R	24958759	24959759	N1600	1000	NS	-0.414378	0.0157801	0.119257
3R	30387533	30389375	N1601	1842	NS	-0.359624	0.0158021	0.119257
X	8198620	8199620	N1602	1000	NS	-1.06494	0.0158219	0.119257
X	7696447	7697447	N1603	1000	NS	-0.51073	0.0158304	0.119257
3R	20620337	20621337	N1604	1000	NS	-1.32201	0.0158326	0.119257
2R	15693620	15694620	N1605	1000	NS	-0.528381	0.0158375	0.119257
3R	17079550	17080550	N1606	1000	NS	-0.470415	0.015849	0.119257
4	394202	395202	N1607	1000	NS	-0.853612	0.0158642	0.119257
3R	10406673	10407673	N1608	1000	NS	-0.555164	0.0158648	0.119257
3L	12385624	12386624	N1609	1000	NS	-0.528902	0.0158656	0.119257
2L	7352481	7353481	N1610	1000	NS	-1.02884	0.0158737	0.119257
3R	17080666	17081666	N1611	1000	NS	-0.834978	0.0158753	0.119257
3R	30573287	30574287	N1612	1000	NS	-0.668598	0.0158993	0.11931
2L	9010014	9011014	N1613	1000	NS	-0.591903	0.0159021	0.11931
2R	18688607	18689607	N1614	1000	NS	-0.486572	0.0159172	0.119349
2L	20067649	20068649	N1615	1000	NS	-0.490278	0.0159333	0.119396
X	1773790	1774790	N1616	1000	NS	-0.781542	0.015952	0.119463
X	929684	930684	N1617	1000	NS	-0.786672	0.0159748	0.119559
3L	1739694	1740694	N1618	1000	NS	-0.614343	0.0160267	0.119776
2R	22667296	22668296	N1619	1000	NS	-0.534697	0.0160335	0.119776
2R	21651648	21652648	N1620	1000	NS	-0.698818	0.0160453	0.119776
3R	23773525	23774525	N1621	1000	NS	-0.754428	0.0160555	0.119776
2L	18648836	18649836	N1622	1000	NS	-0.633972	0.0160639	0.119776
2R	6006559	6007559	N1623	1000	NS	-0.909334	0.0160923	0.119776
2R	10849633	10850633	N1624	1000	NS	-0.438958	0.0160972	0.119776
3R	19514223	19515223	N1625	1000	NS	-0.750248	0.0161036	0.119776
2R	9819679	9820679	N1626	1000	NS	-0.536383	0.0161045	0.119776
3L	22801712	22802712	N1627	1000	NS	-1.0193	0.0161146	0.119776
X	4602775	4603775	N1628	1000	NS	-0.61062	0.0161225	0.119776
3R	25626294	25627294	N1629	1000	NS	-0.557184	0.0161226	0.119776
3R	21206344	21207344	N1630	1000	NS	-0.522585	0.0162166	0.120347
2R	21896430	21897430	N1631	1000	NS	-0.702462	0.0162196	0.120347
2L	21366963	21367963	N1632	1000	NS	-0.590059	0.0162292	0.120347
3R	25646582	25647582	N1633	1000	NS	-0.596787	0.0162459	0.120396
3L	12262207	12263207	N1634	1000	NS	-0.920043	0.0162612	0.120437
3L	13432450	13434064	N1635	1614	NS	-0.59239	0.0163484	0.121009
3R	13434460	13435460	N1636	1000	NS	-0.822305	0.0164023	0.121285
X	16694170	16695170	N1637	1000	NS	-0.876325	0.0164058	0.121285
2L	20802702	20803702	N1638	1000	NS	-0.993888	0.0164228	0.121336
3R	12378909	12379909	N1639	1000	NS	-0.507345	0.016482	0.1217
2R	20244996	20245996	N1640	1000	NS	-0.447513	0.0165018	0.121748
3R	24594777	24596486	N1641	1709	NS	-0.561776	0.0165087	0.121748
3R	12585448	12587341	N1642	1893	NS	-0.556582	0.016534	0.12186
3L	18885238	18886755	N1643	1517	NS	-0.660531	0.0165597	0.121862
X	7301103	7302103	N1644	1000	NS	-0.808196	0.0165612	0.121862
3L	17483226	17484226	N1645	1000	NS	-0.556287	0.0165645	0.121862
3L	7104606	7105606	N1646	1000	NS	-0.805282	0.0165952	0.121979
2R	13536733	13537733	N1647	1000	NS	-0.733826	0.0166006	0.121979
3L	1591749	1592749	N1648	1000	NS	-0.532497	0.0166191	0.122042
3R	5057880	5058880	N1649	1000	NS	-0.759439	0.0166399	0.12212
2L	11037149	11039738	N1650	2589	NS	-0.384542	0.0166538	0.122148
2L	14268267	14269267	N1651	1000	NS	-1.00262	0.0166866	0.122235
3L	22472930	22473930	N1652	1000	NS	-0.503646	0.0166949	0.122235
3R	16050415	16051415	N1653	1000	NS	-0.495341	0.016696	0.122235
X	10211144	10212144	N1654	1000	NS	-0.465191	0.0167356	0.122451
3L	20377333	20378333	N1655	1000	NS	-0.683595	0.0167935	0.122801
X	17624226	17625226	N1656	1000	NS	-0.92126	0.0168048	0.122809
3L	1324393	1326051	N1657	1658	NS	-0.413786	0.0168547	0.123099
2L	5774628	5775628	N1658	1000	NS	-0.613511	0.0169215	0.123513
2L	10145571	10147316	N1659	1745	NS	-0.474408	0.016945	0.12361
3R	30648250	30649250	N1660	1000	NS	-0.716779	0.01697	0.123649
3R	21587282	21588282	N1661	1000	NS	-0.557753	0.0169709	0.123649
3R	25904609	25905609	N1662	1000	NS	-0.846172	0.0170385	0.124067
X	10484240	10485240	N1663	1000	NS	-0.526599	0.0170535	0.124102
4	638559	639559	N1664	1000	NS	-0.780455	0.0171408	0.124628
3L	894721	895721	N1665	1000	NS	-0.858733	0.0171485	0.124628
2R	20005878	20006878	N1666	1000	NS	-0.79686	0.0171566	0.124628
2R	19163782	19164782	N1667	1000	NS	-0.471704	0.0171828	0.124694
3L	20754853	20755853	N1668	1000	NS	-0.90877	0.0171957	0.124694
3R	4984403	4985403	N1669	1000	NS	-0.605127	0.0171967	0.124694
X	4171123	4172123	N1670	1000	NS	-0.682192	0.0172353	0.124891
2R	22680539	22681539	N1671	1000	NS	-0.394638	0.0172445	0.124891
X	17880262	17881262	N1672	1000	NS	-0.578105	0.017264	0.124958
X	11433663	11434663	N1673	1000	NS	-0.616988	0.0172758	0.124968
X	3925816	3926816	N1674	1000	NS	-0.752532	0.0173032	0.12499
2L	7055883	7056883	N1675	1000	NS	-1.01473	0.0173108	0.12499
2R	17750078	17751078	N1676	1000	NS	-0.610126	0.0173108	0.12499
X	12507876	12509681	N1677	1805	NS	-0.493779	0.0173201	0.12499
X	18863334	18864334	N1678	1000	NS	-0.406734	0.0173371	0.125035
3R	16008638	16009638	N1679	1000	NS	-0.474038	0.017347	0.125035
3R	29228797	29229797	N1680	1000	NS	-0.406939	0.0173929	0.125256
3L	15512969	15513969	N1681	1000	NS	-0.678394	0.017407	0.125256
3R	10119260	10120260	N1682	1000	NS	-0.889061	0.0174088	0.125256
2L	2542311	2543311	N1683	1000	NS	-0.85424	0.017474	0.125651
3L	14004084	14005084	N1684	1000	NS	-0.390378	0.0175014	0.12567
2R	21056275	21057275	N1685	1000	NS	-0.564616	0.0175073	0.12567
3R	30062213	30063213	N1686	1000	NS	-0.526657	0.0175121	0.12567
3R	9954313	9955313	N1687	1000	NS	-0.562429	0.0175181	0.12567
X	2654427	2655427	N1688	1000	NS	-0.497146	0.0175505	0.125827
3R	21739541	21740541	N1689	1000	NS	-0.680105	0.0175913	0.126045
3L	11428135	11429135	N1690	1000	NS	-0.712749	0.0176042	0.126063
3L	14631469	14633103	N1691	1634	NS	-0.479455	0.0176241	0.126104
2R	12945811	12948723	N1692	2912	NS	-0.373922	0.0176312	0.126104
3L	3349333	3350333	N1693	1000	NS	-0.425541	0.017649	0.126104
2L	425862	426862	N1694	1000	NS	-0.526238	0.0176678	0.126104
3R	21895193	21896193	N1695	1000	NS	-0.986254	0.0176699	0.126104
3L	16587917	16588917	N1696	1000	NS	-0.533135	0.0176793	0.126104
3L	4232490	4233490	N1697	1000	NS	-0.574287	0.0176829	0.126104
3R	14028517	14029517	N1698	1000	NS	-0.38369	0.0177227	0.126313
3L	17718328	17719328	N1699	1000	NS	-0.953121	0.0177482	0.126421
2R	9266173	9267173	N1700	1000	NS	-0.513018	0.0177656	0.126463
3R	11683310	11684920	N1701	1610	NS	-0.417114	0.017775	0.126463
3L	175623	176623	N1702	1000	NS	-0.483561	0.0178274	0.126642
X	15481996	15482996	N1703	1000	NS	-0.840568	0.01783	0.126642
2L	2810216	2811216	N1704	1000	NS	1.1084	0.0178323	0.126642
3R	16279759	16280759	N1705	1000	NS	-0.409974	0.0178421	0.126642
3R	29774097	29775097	N1706	1000	NS	-0.436321	0.0178557	0.126664
2R	7634943	7636864	N1707	1921	NS	-0.41714	0.0178763	0.126694
3R	32055088	32056088	N1708	1000	NS	-0.689718	0.0178808	0.126694
3L	15320289	15322196	N1709	1907	NS	-0.576558	0.0179028	0.12675
3L	11219695	11221153	N1710	1458	NS	-0.509973	0.0179097	0.12675
2L	244057	245057	N1711	1000	NS	-0.537593	0.017975	0.127082
3R	20550226	20552222	N1712	1996	NS	-0.407053	0.0179794	0.127082
3L	12078919	12079919	N1713	1000	NS	-0.543294	0.0179881	0.127082
2L	9446074	9447988	N1714	1914	NS	-0.604941	0.0180177	0.127217
3L	2662899	2663899	N1715	1000	NS	-0.897448	0.0180289	0.127222
3R	25755677	25756677	N1716	1000	NS	-0.520041	0.0180422	0.127242
2R	15801909	15802909	N1717	1000	NS	-0.361303	0.0180763	0.127408
X	8889609	8890609	N1718	1000	NS	-0.627488	0.0181004	0.127441
3R	18396616	18397616	N1719	1000	NS	-0.47266	0.0181163	0.127441
2R	12337429	12338429	N1720	1000	NS	-0.968865	0.0181184	0.127441
X	9597900	9598900	N1721	1000	NS	-0.455465	0.0181231	0.127441
X	3873018	3874018	N1722	1000	NS	-0.694248	0.0181365	0.127461
3R	18114946	18115946	N1723	1000	NS	-0.546982	0.0181944	0.127794
3L	7530127	7531127	N1724	1000	NS	-0.530353	0.0182298	0.127925
3R	24021512	24022512	N1725	1000	NS	-0.864863	0.0182342	0.127925
2L	3643870	3645681	N1726	1811	NS	-0.5081	0.0182576	0.128015
2L	21082307	21083307	N1727	1000	NS	-0.479323	0.0183096	0.128305
3R	21869657	21870657	N1728	1000	NS	-0.466191	0.0183616	0.128595
2R	18335520	18336520	N1729	1000	NS	-1.05086	0.0183758	0.12862
X	15078112	15079112	N1730	1000	NS	-0.464158	0.0183947	0.128678
2L	12132101	12133101	N1731	1000	NS	-0.922794	0.0184563	0.129034
2R	10599928	10600928	N1732	1000	NS	-0.521487	0.0185749	0.129712
X	13931144	13932144	N1733	1000	NS	-0.553888	0.0185815	0.129712
2R	7186498	7187498	N1734	1000	NS	-0.540441	0.0186163	0.129712
X	13717488	13718488	N1735	1000	NS	-1.03636	0.0186175	0.129712
X	2192878	2193878	N1736	1000	NS	-1.34711	0.0186199	0.129712
3L	20187841	20188841	N1737	1000	NS	-0.540026	0.018635	0.129712
2R	11105674	11107222	N1738	1548	NS	-0.471059	0.018636	0.129712
3L	6277801	6278801	N1739	1000	NS	-1.18016	0.018639	0.129712
2L	2307320	2308320	N1740	1000	NS	-0.685159	0.0186609	0.12979
3L	11366059	11367059	N1741	1000	NS	-0.957516	0.0186783	0.129803
3L	16521289	16522289	N1742	1000	NS	-0.850321	0.0186969	0.129803
3L	14402246	14403246	N1743	1000	NS	-0.580442	0.0186989	0.129803
3L	10553936	10554936	N1744	1000	NS	-0.776787	0.0187058	0.129803
3L	10849801	10850801	N1745	1000	NS	-0.865106	0.0187881	0.130185
X	15891600	15892600	N1746	1000	NS	-0.415466	0.0187944	0.130185
3R	24101455	24102455	N1747	1000	NS	-0.581274	0.0187977	0.130185
X	18406292	18407292	N1748	1000	NS	-0.461196	0.0188233	0.130185
3R	9047131	9048131	N1749	1000	NS	-0.455235	0.0188253	0.130185
2R	11901080	11902080	N1750	1000	NS	-0.569818	0.0188466	0.130185
2L	10552495	10553495	N1751	1000	NS	-0.575346	0.0188525	0.130185
X	12653889	12654889	N1752	1000	NS	-0.396251	0.0188534	0.130185
2L	14638195	14641894	N1753	3699	NS	-0.43928	0.0188575	0.130185
3R	18279181	18280181	N1754	1000	NS	-0.415305	0.0188752	0.130232
2L	9589286	9590286	N1755	1000	NS	-0.507058	0.0189061	0.130347
2L	7385661	7386661	N1756	1000	NS	-0.577095	0.0189214	0.130347
2L	2748112	2749112	N1757	1000	NS	0.578171	0.0189407	0.130347
X	135757	136757	N1758	1000	NS	-0.873968	0.0189438	0.130347
3L	14992455	14993455	N1759	1000	NS	-0.611873	0.0189457	0.130347
3L	11946975	11947975	N1760	1000	NS	-0.51066	0.0189884	0.130534
X	21064784	21065784	N1761	1000	NS	-0.659005	0.019014	0.130534
3R	15198052	15199052	N1762	1000	NS	-0.517447	0.0190229	0.130534
3R	26738183	26739183	N1763	1000	NS	-0.726899	0.0190299	0.130534
3L	3522527	3523527	N1764	1000	NS	-0.775151	0.0190404	0.130534
2L	8230704	8232376	N1765	1672	NS	-0.594789	0.019044	0.130534
3R	9630290	9631290	N1766	1000	NS	-1.16758	0.0190484	0.130534
2L	12029279	12031215	N1767	1936	NS	-0.440217	0.0191366	0.131064
2R	11306545	11308507	N1768	1962	NS	-0.512056	0.0191485	0.131072
X	8048911	8049911	N1769	1000	NS	-0.507188	0.0191853	0.131249
2R	19368164	19370143	N1770	1979	NS	-0.693534	0.0192361	0.131523
3L	11789402	11790402	N1771	1000	NS	-0.629132	0.0193141	0.131982
2R	8447289	8448289	N1772	1000	NS	-0.700682	0.0193495	0.132149
2L	430608	431608	N1773	1000	NS	-0.639046	0.0193899	0.132257
2L	14687912	14689646	N1774	1734	NS	-0.471562	0.0193976	0.132257
X	19291757	19292757	N1775	1000	NS	-0.552486	0.0194212	0.132257
3L	15637333	15638333	N1776	1000	NS	-0.993777	0.0194347	0.132257
3R	15297612	15298612	N1777	1000	NS	-0.383853	0.0194395	0.132257
3L	13385874	13386874	N1778	1000	NS	-0.951056	0.0194428	0.132257
3R	15246297	15247297	N1779	1000	NS	-0.447485	0.0194456	0.132257
2L	21204400	21205400	N1780	1000	NS	-0.88521	0.0194527	0.132257
3L	3431595	3432595	N1781	1000	NS	-0.571434	0.0194745	0.132331
X	11818746	11819746	N1782	1000	NS	-0.378066	0.0194958	0.132401
X	3744184	3745184	N1783	1000	NS	-0.560497	0.0195518	0.13265
3L	2431952	2432952	N1784	1000	NS	-0.730392	0.0195544	0.13265
3R	4911884	4912884	N1785	1000	NS	-0.409441	0.019579	0.132672
2L	18953809	18954809	N1786	1000	NS	-0.673557	0.0195882	0.132672
2L	11824264	11825264	N1787	1000	NS	-0.649081	0.0195956	0.132672
2R	11322643	11323643	N1788	1000	NS	-0.73785	0.0196016	0.132672
2R	15599993	15600993	N1789	1000	NS	-0.837894	0.0196205	0.132699
X	8591651	8592651	N1790	1000	NS	-0.430494	0.0196317	0.132699
X	15626055	15627055	N1791	1000	NS	-0.85384	0.0196384	0.132699
3L	16199281	16200281	N1792	1000	NS	-0.97374	0.0196833	0.13282
X	6655991	6657483	N1793	1492	NS	-0.515277	0.0196883	0.13282
3R	18726911	18727911	N1794	1000	NS	-0.508057	0.0196892	0.13282
3R	26876263	26877263	N1795	1000	NS	-0.541149	0.0197137	0.132911
3L	12789804	12793995	N1796	4191	NS	-0.35825	0.0197362	0.132987
2L	20899064	20900064	N1797	1000	NS	-0.83853	0.019747	0.132987
2L	3475010	3476010	N1798	1000	NS	0.662718	0.0197722	0.133083
3R	26123705	26125282	N1799	1577	NS	-0.502491	0.019834	0.133425
2L	16535389	16536389	N1800	1000	NS	-0.79499	0.0198777	0.133644
2R	6836657	6837657	N1801	1000	NS	-0.970974	0.0199004	0.133722
3L	17467096	17468096	N1802	1000	NS	-0.647836	0.0199212	0.133788
3L	20743888	20744888	N1803	1000	NS	-0.558643	0.0199458	0.133878
3R	18089312	18090312	N1804	1000	NS	-0.862454	0.0199663	0.133878
X	6870935	6872859	N1805	1924	NS	-0.473975	0.0199678	0.133878
2R	8714831	8715831	N1806	1000	NS	-0.642097	0.0200019	0.134033
2R	20831876	20832876	N1807	1000	NS	-0.413349	0.020051	0.134239
3L	19812996	19813996	N1808	1000	NS	-0.813883	0.0200548	0.134239
3R	20914133	20915133	N1809	1000	NS	-0.535351	0.0200746	0.134296
X	18778542	18779542	N1810	1000	NS	-0.451047	0.0200942	0.134303
2R	22700347	22701347	N1811	1000	NS	-0.534752	0.0200977	0.134303
X	16448330	16449330	N1812	1000	NS	-0.580659	0.0201275	0.134314
3R	4251145	4252145	N1813	1000	NS	-0.812141	0.0201306	0.134314
3R	5263720	5264720	N1814	1000	NS	-0.509348	0.0201428	0.134314
3R	24272388	24273388	N1815	1000	NS	-0.625912	0.020155	0.134314
2R	21031974	21032974	N1816	1000	NS	-0.875266	0.0201609	0.134314
X	13754190	13755190	N1817	1000	NS	-0.774921	0.020166	0.134314
2R	5772687	5773687	N1818	1000	NS	-0.498532	0.0201812	0.134342
2R	19986469	19987469	N1819	1000	NS	-0.746876	0.0201947	0.134358
3R	4300168	4301168	N1820	1000	NS	-0.562029	0.020214	0.134412
3L	6696588	6697588	N1821	1000	NS	-0.749749	0.0202372	0.134442
2L	10543952	10544952	N1822	1000	NS	-0.770622	0.0202407	0.134442
2R	10770927	10772553	N1823	1626	NS	-0.536257	0.0202992	0.134756
X	20496836	20497836	N1824	1000	NS	-0.910532	0.020322	0.134834
3L	535616	536616	N1825	1000	NS	-0.877195	0.0203409	0.134885
2R	6080355	6081355	N1826	1000	NS	-0.721493	0.020423	0.135356
X	16282124	16283124	N1827	1000	NS	-0.399345	0.0204818	0.135671
3R	18030547	18031547	N1828	1000	NS	-0.821916	0.0205183	0.135749
2R	23700495	23701495	N1829	1000	NS	-0.370549	0.0205435	0.135749
2L	10684485	10685485	N1830	1000	NS	-0.864113	0.0205539	0.135749
X	3749709	3751967	N1831	2258	NS	-0.426987	0.0205589	0.135749
3L	9358371	9359371	N1832	1000	NS	-0.497657	0.0205665	0.135749
X	14219940	14220940	N1833	1000	NS	-0.422884	0.0205689	0.135749
2L	10232214	10233214	N1834	1000	NS	-0.486991	0.0205721	0.135749
2L	7560887	7561887	N1835	1000	NS	-1.02855	0.0205982	0.13584
X	17602166	17603166	N1836	1000	NS	0.907793	0.0206083	0.13584
3L	12266490	12268110	N1837	1620	NS	-0.472892	0.0206203	0.135845
2R	6129022	6130022	N1838	1000	NS	-0.49912	0.020651	0.135878
2R	6941005	6942005	N1839	1000	NS	-0.900128	0.0206521	0.135878
2L	3297764	3298764	N1840	1000	NS	-0.444446	0.0206591	0.135878
3L	15590860	15591860	N1841	1000	NS	-0.705741	0.0207062	0.136102
3R	18199464	18200464	N1842	1000	NS	-0.448767	0.020726	0.136102
X	12886162	12887162	N1843	1000	NS	-0.791974	0.0207269	0.136102
3R	15893134	15894134	N1844	1000	NS	-0.81755	0.0207791	0.136366
3L	18633289	18634289	N1845	1000	NS	-0.663835	0.0207896	0.136366
2L	7441311	7442311	N1846	1000	NS	-0.686649	0.0208294	0.136554
3L	8398715	8399715	N1847	1000	NS	-0.638087	0.0208528	0.13657
3R	5129191	5130191	N1848	1000	NS	-0.679479	0.0208546	0.13657
3L	2188425	2189425	N1849	1000	NS	-0.563278	0.0208686	0.136589
X	578799	579799	N1850	1000	NS	-0.554409	0.0209086	0.136714
3R	23675929	23676929	N1851	1000	NS	-0.856515	0.0209104	0.136714
2R	12876062	12877062	N1852	1000	NS	-0.372136	0.0209425	0.136828
2L	182261	183261	N1853	1000	NS	-0.639304	0.0209627	0.136828
2R	15666967	15667967	N1854	1000	NS	-0.609671	0.0209681	0.136828
2L	10262934	10264740	N1855	1806	NS	-0.454398	0.0209731	0.136828
2R	7452683	7454608	N1856	1925	NS	-0.421651	0.0210189	0.137053
3L	9629695	9630695	N1857	1000	NS	-0.696016	0.0210815	0.137375
2R	9140295	9141295	N1858	1000	NS	-0.449059	0.0211015	0.137375
X	20481012	20482012	N1859	1000	NS	-0.403437	0.0211061	0.137375
3L	2396551	2397551	N1860	1000	NS	-0.826197	0.0211137	0.137375
3L	11819457	11820457	N1861	1000	NS	-0.466646	0.0211311	0.137415
2L	18616778	18617778	N1862	1000	NS	-0.514888	0.0211527	0.137451
3R	23163829	23164829	N1863	1000	NS	1.03098	0.0211635	0.137451
X	15307234	15308234	N1864	1000	NS	-0.661019	0.0211707	0.137451
3R	5483291	5484291	N1865	1000	NS	-0.719861	0.0212031	0.137587
2L	13059830	13060830	N1866	1000	NS	0.634696	0.0212215	0.137633
X	19697163	19698163	N1867	1000	NS	-0.397923	0.021259	0.137802
3R	24278540	24279540	N1868	1000	NS	-0.618729	0.0213405	0.138256
X	19479603	19480603	N1869	1000	NS	-0.432454	0.0213518	0.138256
3L	9397800	9398800	N1870	1000	NS	-0.48742	0.0213869	0.138409
3L	17547556	17548556	N1871	1000	NS	-0.903188	0.0214392	0.138622
3L	18102491	18103491	N1872	1000	NS	-0.91205	0.0214462	0.138622
2R	9067768	9068768	N1873	1000	NS	-0.684292	0.0214543	0.138622
3R	25757291	25758291	N1874	1000	NS	-0.67806	0.0215447	0.139132
2L	18477190	18479806	N1875	2616	NS	-0.510631	0.021573	0.139241
2R	14225324	14226911	N1876	1587	NS	-0.450501	0.0215964	0.139318
2L	10205624	10207347	N1877	1723	NS	0.66743	0.0216175	0.139379
2L	6526646	6527646	N1878	1000	NS	-0.708846	0.0216499	0.139497
2R	12759173	12760173	N1879	1000	NS	1.39425	0.0216588	0.139497
2R	7607194	7608194	N1880	1000	NS	-0.757507	0.0217593	0.140005
4	823891	825620	N1881	1729	NS	-0.6571	0.0217609	0.140005
X	13128387	13129387	N1882	1000	NS	-0.448124	0.0217843	0.140055
3L	17886888	17887888	N1883	1000	NS	-0.78879	0.0217918	0.140055
2R	14336131	14337131	N1884	1000	NS	-0.531321	0.0218123	0.140076
3L	14398990	14399990	N1885	1000	NS	-1.08919	0.0218384	0.140076
2L	20086308	20087308	N1886	1000	NS	-0.392587	0.0218461	0.140076
2L	1142465	1143465	N1887	1000	NS	-0.628502	0.0218473	0.140076
3R	19574947	19575947	N1888	1000	NS	-0.675139	0.0218528	0.140076
X	15886178	15887178	N1889	1000	NS	-0.394717	0.0218719	0.140124
3L	18842956	18843956	N1890	1000	NS	-0.827161	0.0219055	0.140265
3L	18846104	18847104	N1891	1000	NS	-0.460033	0.0219526	0.140456
2L	21054723	21055723	N1892	1000	NS	-0.744178	0.0219621	0.140456
3L	4337071	4338905	N1893	1834	NS	-0.588286	0.0219736	0.140456
3L	1228455	1229455	N1894	1000	NS	-1.36499	0.0219818	0.140456
3L	14276666	14277666	N1895	1000	NS	-0.57346	0.0219974	0.140482
3L	14061755	14062755	N1896	1000	NS	-0.81768	0.0220354	0.14065
3L	13862039	13863039	N1897	1000	NS	-0.555849	0.0220758	0.140834
X	13304973	13305973	N1898	1000	NS	-0.753002	0.0220923	0.140865
2L	10498905	10499905	N1899	1000	NS	-0.671972	0.0221542	0.141129
2L	3523615	3524615	N1900	1000	NS	-0.468241	0.0221667	0.141129
3R	23171560	23172560	N1901	1000	NS	-0.588804	0.0221688	0.141129
3L	3761503	3762503	N1902	1000	NS	-0.699952	0.0222466	0.141463
2L	17471409	17472409	N1903	1000	NS	-0.563549	0.0222517	0.141463
4	314522	315522	N1904	1000	NS	-0.38183	0.0222563	0.141463
2L	6084352	6085352	N1905	1000	NS	-0.511476	0.0223161	0.141748
2L	18401	19401	N1906	1000	NS	-0.53589	0.022351	0.141748
2L	10261824	10262824	N1907	1000	NS	-0.96092	0.0223573	0.141748
2L	8028847	8029847	N1908	1000	NS	-0.405824	0.0223609	0.141748
X	13561050	13562050	N1909	1000	NS	-0.489007	0.02237	0.141748
2R	8674778	8676653	N1910	1875	NS	-0.407279	0.022392	0.141748
2L	7796310	7797310	N1911	1000	NS	-0.683509	0.0224075	0.141748
3R	5335656	5336656	N1912	1000	NS	-1.04237	0.0224158	0.141748
3R	9454536	9455536	N1913	1000	NS	-0.718705	0.0224174	0.141748
2L	7436475	7437475	N1914	1000	NS	-0.609984	0.0224323	0.141748
2R	17781323	17782323	N1915	1000	NS	-0.476798	0.0224369	0.141748
X	13331665	13333250	N1916	1585	NS	-0.567022	0.0224557	0.141748
3L	14409333	14410333	N1917	1000	NS	-0.89866	0.0224602	0.141748
2R	5860061	5861061	N1918	1000	NS	-0.818846	0.0224651	0.141748
3R	7128871	7129871	N1919	1000	NS	-0.559295	0.0224834	0.141751
3R	13782297	13783297	N1920	1000	NS	-0.50661	0.0224975	0.141751
3R	14051062	14052062	N1921	1000	NS	-0.460411	0.0225007	0.141751
2L	10056277	10057277	N1922	1000	NS	-0.859078	0.0225132	0.141756
3L	5823218	5824218	N1923	1000	NS	-0.799155	0.0225359	0.141784
3L	566682	567682	N1924	1000	NS	-0.569455	0.0225436	0.141784
2R	18775024	18776024	N1925	1000	NS	-0.518561	0.0225529	0.141784
X	6356402	6357402	N1926	1000	NS	-0.699876	0.0226043	0.141965
X	22556098	22557098	N1927	1000	NS	-0.601841	0.022605	0.141965
2L	1591842	1592842	N1928	1000	NS	-0.734954	0.02263	0.141987
2R	15129678	15130678	N1929	1000	NS	-0.767416	0.0226321	0.141987
X	18397249	18398249	N1930	1000	NS	-0.882856	0.0226548	0.142056
2L	8619460	8620460	N1931	1000	NS	-0.678957	0.0226933	0.142204
3R	4475750	4476750	N1932	1000	NS	-0.750356	0.0227019	0.142204
3L	19648285	19649285	N1933	1000	NS	-0.672588	0.0227406	0.142373
3R	10099212	10100212	N1934	1000	NS	-0.563844	0.0227628	0.142438
3R	20707793	20708793	N1935	1000	NS	-1.04278	0.0228353	0.142802
3R	8318666	8319666	N1936	1000	NS	-0.537266	0.0228445	0.142802
2L	2357003	2358003	N1937	1000	NS	-0.446022	0.0228572	0.142807
2R	12006360	12007360	N1938	1000	NS	-0.834633	0.0229226	0.143142
3R	21152608	21153608	N1939	1000	NS	-0.577135	0.0229467	0.143207
2R	7637688	7638688	N1940	1000	NS	-0.473642	0.0229705	0.143207
2L	2174902	2175902	N1941	1000	NS	-0.493205	0.0229769	0.143207
3R	17055856	17056856	N1942	1000	NS	0.61185	0.0229803	0.143207
3L	465102	466102	N1943	1000	NS	-0.496095	0.0230229	0.143213
3L	12862456	12863456	N1944	1000	NS	-0.568489	0.023024	0.143213
3L	13250703	13251703	N1945	1000	NS	-0.865576	0.0230317	0.143213
2L	1199595	1200595	N1946	1000	NS	-0.515391	0.0230539	0.143213
3R	22047457	22048457	N1947	1000	NS	-0.665005	0.0230572	0.143213
2L	12643698	12644698	N1948	1000	NS	-0.496258	0.0230592	0.143213
2L	8009914	8010914	N1949	1000	NS	-0.424071	0.0230711	0.143213
2L	11980888	11981888	N1950	1000	NS	-0.517157	0.0230803	0.143213
3L	14450044	14451044	N1951	1000	NS	-0.904607	0.0230878	0.143213
3R	30599465	30600465	N1952	1000	NS	-0.408124	0.023128	0.143344
X	18083338	18084338	N1953	1000	NS	-0.572469	0.0231326	0.143344
2L	21085140	21086140	N1954	1000	NS	-0.619873	0.0231933	0.143646
3L	15998102	15999990	N1955	1888	NS	-0.406562	0.0232163	0.143715
2L	5793746	5794746	N1956	1000	NS	-0.706903	0.0232401	0.143789
3L	19325077	19326077	N1957	1000	NS	-0.852901	0.0232577	0.143802
3L	8949551	8952222	N1958	2671	NS	-0.413578	0.023266	0.143802
2L	11145543	11146543	N1959	1000	NS	-0.864644	0.0233095	0.143965
X	21053565	21054565	N1960	1000	NS	-0.444103	0.0233161	0.143965
2R	11464061	11465061	N1961	1000	NS	-0.78265	0.0233327	0.143994
3R	14307640	14308640	N1962	1000	NS	-0.699777	0.0233651	0.144121
2L	434960	435960	N1963	1000	NS	-0.562089	0.0234065	0.144279
2R	17124098	17125098	N1964	1000	NS	-0.538655	0.0234147	0.144279
2R	17495439	17496439	N1965	1000	NS	-0.575645	0.0234633	0.144409
2R	18617545	18618545	N1966	1000	NS	0.728561	0.0234783	0.144409
3L	120627	121627	N1967	1000	NS	-0.668277	0.0234844	0.144409
2R	12514147	12515993	N1968	1846	NS	-0.615781	0.0234847	0.144409
2L	5737096	5738096	N1969	1000	NS	-0.658118	0.0235013	0.144409
3R	24285168	24286168	N1970	1000	NS	-0.650243	0.0235073	0.144409
3L	6090334	6091334	N1971	1000	NS	-0.683673	0.0235282	0.144464
3R	23214310	23216027	N1972	1717	NS	-0.384418	0.0236057	0.144815
X	1256378	1257378	N1973	1000	NS	-0.507074	0.0236094	0.144815
2R	19699325	19700325	N1974	1000	NS	-0.722691	0.0236566	0.144972
3R	5304363	5305363	N1975	1000	NS	-0.557643	0.0236588	0.144972
X	15788441	15789441	N1976	1000	NS	-0.56641	0.0236751	0.144998
2L	1065857	1066857	N1977	1000	NS	-1.31287	0.0236908	0.145021
3L	8016426	8017426	N1978	1000	NS	-0.486763	0.0237302	0.145038
2L	12641366	12642950	N1979	1584	NS	-0.385722	0.0237321	0.145038
3R	17699881	17700881	N1980	1000	NS	-0.446636	0.0237354	0.145038
3R	5987135	5988820	N1981	1685	NS	-0.456881	0.0237415	0.145038
3L	7843374	7844374	N1982	1000	NS	-0.583026	0.0237911	0.145267
2R	16747944	16748944	N1983	1000	NS	-0.809606	0.02382	0.14537
3L	22774215	22775215	N1984	1000	NS	-0.443952	0.0238456	0.145454
2R	21075548	21076548	N1985	1000	NS	-0.512603	0.0238913	0.145632
3L	16229983	16230983	N1986	1000	NS	1.26964	0.023899	0.145632
3L	20508245	20509245	N1987	1000	NS	-0.446456	0.0239577	0.145846
2R	24335286	24336286	N1988	1000	NS	-0.654829	0.0239582	0.145846
2L	21976728	21977728	N1989	1000	NS	-0.886072	0.023979	0.145899
X	1050781	1053560	N1990	2779	NS	-0.342747	0.0240496	0.146256
2R	12952974	12953974	N1991	1000	NS	-0.469903	0.0241427	0.146748
3L	14419642	14420642	N1992	1000	NS	-1.44264	0.0242158	0.147086
2L	13872626	13873626	N1993	1000	NS	-0.599766	0.0242273	0.147086
2R	13882996	13883996	N1994	1000	NS	-0.680979	0.0242348	0.147086
X	6855735	6857719	N1995	1984	NS	-0.43925	0.024254	0.147095
3R	14703432	14704432	N1996	1000	NS	-0.386572	0.0242605	0.147095
3R	11229959	11230959	N1997	1000	NS	-0.562211	0.024303	0.147278
[truncated: 10,106 more rows]

## Sheet: DatasetEV6B
(B) H3K9ac peaks detected in the Gcn5 KD samples
Chromsome	Start (0-based)	End	Peak ID	Peak intervals [bp]	Status	Log2FC (Gcn5KD+/-)	P value of Wald test	FDR of Wald test
3R	22527182	22528182	G1	1000	Down	-2.74316	2.35321e-19	1.98116e-15
3R	18446091	18449421	G2	3330	Down	-1.64238	5.38581e-17	2.26716e-13
2R	12926063	12927909	G3	1846	Down	-1.46388	1.72594e-15	4.6978e-12
2L	18795558	18796558	G4	1000	Down	-2.76406	2.232e-15	4.6978e-12
2R	16855956	16856956	G5	1000	Down	-2.12936	4.29887e-15	7.23844e-12
2L	7684134	7685948	G6	1814	Down	-1.71887	2.01215e-14	2.82338e-11
3R	17055945	17056945	G7	1000	Down	-2.07299	3.93048e-14	4.72724e-11
3R	24770917	24771917	G8	1000	Down	-2.65311	1.58486e-13	1.66786e-10
3R	10086861	10087861	G9	1000	Down	-1.89092	1.79274e-13	1.67701e-10
2R	10271258	10272258	G10	1000	Down	-1.85849	7.00521e-13	5.89768e-10
3R	9704388	9705388	G11	1000	Down	-1.51544	1.31983e-12	1.01015e-09
2R	12928166	12929166	G12	1000	Down	-1.74631	1.09094e-11	7.65387e-09
2R	9929348	9930348	G13	1000	Down	-1.91537	2.56216e-11	1.6593e-08
3L	18758824	18759824	G14	1000	Down	-2.26382	2.94155e-11	1.76893e-08
3R	4452917	4453917	G15	1000	Down	-1.60816	3.8345e-11	2.09903e-08
2L	6821262	6822262	G16	1000	Down	-7.46388	3.98912e-11	2.09903e-08
3R	5263725	5265484	G17	1759	Down	-1.51261	5.00521e-11	2.47875e-08
2R	24767637	24768637	G18	1000	Down	-1.37533	6.07066e-11	2.83938e-08
3L	18800956	18801956	G19	1000	Down	-1.94407	7.70479e-11	3.41403e-08
3L	17590338	17591338	G20	1000	Down	-1.11096	1.601e-10	6.73941e-08
X	2137665	2138665	G21	1000	Down	-2.76453	4.10424e-10	1.60402e-07
2R	16128668	16130635	G22	1967	Down	-1.1345	4.19152e-10	1.60402e-07
3L	16011184	16012184	G23	1000	Down	-1.96113	5.27542e-10	1.93103e-07
2R	9307140	9309067	G24	1927	Down	-1.48916	5.57687e-10	1.95632e-07
2R	10475250	10476250	G25	1000	Down	-1.44655	6.52987e-10	2.199e-07
3R	5282823	5283823	G26	1000	Down	-1.86817	6.83322e-10	2.2041e-07
2R	19467891	19468891	G27	1000	Down	-1.40667	7.06862e-10	2.2041e-07
3R	16250192	16251192	G28	1000	Down	-1.11155	8.66494e-10	2.60536e-07
2R	19466829	19467829	G29	1000	Down	-1.7912	1.01569e-09	2.94864e-07
3R	23859183	23860183	G30	1000	Down	-2.63439	1.06939e-09	3.00107e-07
3R	25026845	25028526	G31	1681	Down	-1.46979	1.12047e-09	3.03958e-07
3L	17576154	17577154	G32	1000	Down	-1.37361	1.15532e-09	3.03958e-07
3L	22834235	22837012	G33	2777	Down	-0.961591	1.36593e-09	3.48478e-07
2L	1668197	1669981	G34	1784	Down	-1.84469	1.44306e-09	3.57328e-07
3R	16011612	16012612	G35	1000	Down	-1.26435	2.02342e-09	4.8672e-07
3L	14131335	14132335	G36	1000	Down	-2.26059	2.39481e-09	5.60053e-07
3L	10862295	10863295	G37	1000	Down	-1.91642	2.46229e-09	5.6027e-07
3R	18436445	18437445	G38	1000	Down	-1.52397	2.87385e-09	6.36709e-07
3R	15290314	15292250	G39	1936	Down	-1.16008	3.2635e-09	7.04497e-07
3L	1007240	1008240	G40	1000	Down	-1.54799	3.36177e-09	7.07568e-07
3L	16786445	16787445	G41	1000	Down	-3.5773	3.46365e-09	7.1123e-07
3L	17563439	17564439	G42	1000	Down	-1.316	5.00962e-09	9.91101e-07
3R	10088995	10089995	G43	1000	Down	-1.27762	5.2015e-09	9.91101e-07
2L	20773249	20775151	G44	1902	Down	-1.36949	5.20341e-09	9.91101e-07
2R	21704158	21705158	G45	1000	Down	-1.23081	5.29749e-09	9.91101e-07
2L	19053707	19054707	G46	1000	Down	-2.14005	6.86871e-09	1.25712e-06
3R	20977466	20978466	G47	1000	Down	-6.47998	8.88027e-09	1.5907e-06
3R	9052693	9053693	G48	1000	Down	-1.30161	1.02634e-08	1.80016e-06
2L	13513020	13514989	G49	1969	Down	-1.28761	1.07206e-08	1.84197e-06
X	18368248	18369248	G50	1000	Down	-2.03356	1.14523e-08	1.85986e-06
3R	31599555	31600555	G51	1000	Down	-1.40415	1.15171e-08	1.85986e-06
2R	22537080	22538080	G52	1000	Down	-1.5572	1.15697e-08	1.85986e-06
2R	10533873	10535600	G53	1727	Down	-1.06169	1.17083e-08	1.85986e-06
3L	14543722	14544722	G54	1000	Down	-1.56075	1.3639e-08	2.12643e-06
2R	22933768	22934768	G55	1000	Down	-1.29747	1.42368e-08	2.17926e-06
2L	16525809	16526809	G56	1000	Down	-1.12824	1.5608e-08	2.34649e-06
2L	6786293	6788137	G57	1844	Down	-1.09637	1.62309e-08	2.39734e-06
3R	30912158	30913158	G58	1000	Down	-1.58518	1.69674e-08	2.46291e-06
3L	22823602	22825515	G59	1913	Down	-1.00363	1.92621e-08	2.74861e-06
2R	11527786	11528786	G60	1000	Down	-2.03113	2.0168e-08	2.82991e-06
2L	5237068	5238068	G61	1000	Down	-1.42134	2.66312e-08	3.67554e-06
2L	8535963	8536963	G62	1000	Down	-1.93971	2.98462e-08	4.05283e-06
3R	28830851	28832474	G63	1623	Down	-1.09808	3.31767e-08	4.43356e-06
3L	9095443	9097359	G64	1916	Down	-1.32459	3.44279e-08	4.52888e-06
3L	21348787	21349787	G65	1000	Down	-1.52154	3.6973e-08	4.78886e-06
2R	12648147	12649147	G66	1000	Down	-2.37303	4.39029e-08	5.60028e-06
2R	17708750	17709750	G67	1000	Down	-1.67878	4.9346e-08	6.20066e-06
2L	3771229	3772229	G68	1000	Down	-2.18031	5.20147e-08	6.43988e-06
3L	18029262	18030262	G69	1000	Down	-1.58095	6.53741e-08	7.97659e-06
2L	2750663	2751663	G70	1000	Down	-1.15531	9.04282e-08	1.08759e-05
2R	10541208	10543899	G71	2691	Down	-1.03785	9.73763e-08	1.15466e-05
3R	28585030	28586030	G72	1000	Down	-1.08458	1.16022e-07	1.34885e-05
3R	24568228	24569228	G73	1000	Down	-1.49819	1.16957e-07	1.34885e-05
2L	5305032	5306032	G74	1000	Down	-1.15661	1.27764e-07	1.4406e-05
3R	6762319	6763851	G75	1532	Up	0.9798	1.28335e-07	1.4406e-05
2L	18319547	18321247	G76	1700	Down	-1.36345	1.30316e-07	1.44359e-05
3R	5653772	5654772	G77	1000	Down	-1.43012	1.33074e-07	1.455e-05
3L	14756073	14758510	G78	2437	Down	-1.02402	1.40342e-07	1.51479e-05
3R	8352721	8353721	G79	1000	Down	-1.43911	1.60913e-07	1.71484e-05
2R	10159737	10160737	G80	1000	Down	-1.43438	1.75328e-07	1.8451e-05
2R	14225326	14226326	G81	1000	Down	-2.11258	1.80915e-07	1.8804e-05
3R	25625804	25626804	G82	1000	Down	-1.65047	2.10723e-07	2.16351e-05
2L	18880909	18881909	G83	1000	Down	-2.17082	2.2182e-07	2.25001e-05
2L	3301672	3303644	G84	1972	Down	-1.09051	2.5112e-07	2.51382e-05
2R	20666251	20667251	G85	1000	Down	-1.26497	2.54823e-07	2.51382e-05
3R	30133836	30134836	G86	1000	Down	-1.27305	2.56787e-07	2.51382e-05
2L	1185435	1186435	G87	1000	Down	-1.17225	2.61265e-07	2.52826e-05
3L	18790914	18791914	G88	1000	Down	-2.15406	2.67307e-07	2.55734e-05
2R	7781242	7782242	G89	1000	Down	-2.01259	3.08137e-07	2.91484e-05
3R	21202997	21204655	G90	1658	Down	-0.979112	3.45329e-07	3.23036e-05
3L	17569765	17570765	G91	1000	Down	-0.900238	3.73761e-07	3.4579e-05
2L	7809227	7810227	G92	1000	Down	-1.13632	4.03729e-07	3.69456e-05
2L	14490004	14491004	G93	1000	Down	-1.25631	4.69006e-07	4.24577e-05
2L	20061122	20062122	G94	1000	Down	-2.00426	4.79449e-07	4.29413e-05
3L	1029880	1031788	G95	1908	Down	-1.25468	5.07111e-07	4.44811e-05
2L	6812022	6813022	G96	1000	Down	-2.26067	5.17503e-07	4.44811e-05
2R	12170270	12171270	G97	1000	Down	-1.52352	5.17614e-07	4.44811e-05
2R	10101218	10102218	G98	1000	Down	-1.16486	5.17775e-07	4.44811e-05
2R	12382959	12383959	G99	1000	Up	0.850373	5.23971e-07	4.45587e-05
3R	16275035	16276772	G100	1737	Down	-1.29598	5.50535e-07	4.58188e-05
X	12750248	12751248	G101	1000	Down	-1.61016	5.54349e-07	4.58188e-05
3L	12408899	12409899	G102	1000	Down	-1.3588	5.55116e-07	4.58188e-05
3R	10082495	10083495	G103	1000	Down	-1.91283	5.68439e-07	4.6463e-05
2R	20999939	21000939	G104	1000	Down	-1.71376	6.045e-07	4.89355e-05
2L	6833278	6834278	G105	1000	Down	-3.06195	6.14035e-07	4.92339e-05
3L	15104324	15105324	G106	1000	Down	-1.57175	6.94749e-07	5.48744e-05
2R	12674398	12675398	G107	1000	Down	-2.12872	6.97417e-07	5.48744e-05
2R	22539171	22540171	G108	1000	Down	-1.24472	7.63546e-07	5.95212e-05
3R	24564558	24566542	G109	1984	Down	-0.848701	7.73188e-07	5.97199e-05
2R	9830587	9831587	G110	1000	Down	-1.76984	8.11076e-07	6.20768e-05
2R	18413126	18414653	G111	1527	Down	-0.948823	8.48736e-07	6.43739e-05
2R	19423210	19424210	G112	1000	Down	-1.65647	8.62725e-07	6.447e-05
2L	8693964	8694964	G113	1000	Down	-1.34566	8.65318e-07	6.447e-05
3R	4129922	4130922	G114	1000	Down	-2.39507	8.93801e-07	6.6008e-05
2R	6141066	6142066	G115	1000	Down	-0.801423	9.63421e-07	7.05308e-05
2R	9564856	9565856	G116	1000	Down	-1.3048	9.73427e-07	7.0649e-05
X	19886680	19887680	G117	1000	Down	-1.53266	1.04821e-06	7.53854e-05
X	934907	935907	G118	1000	Down	-1.54016	1.05921e-06	7.53854e-05
2L	8103869	8104869	G119	1000	Down	-1.55095	1.06833e-06	7.53854e-05
2R	12165230	12166999	G120	1769	Down	-1.13865	1.0745e-06	7.53854e-05
3R	26866232	26867232	G121	1000	Down	-1.51295	1.13602e-06	7.90429e-05
2R	7779262	7780262	G122	1000	Down	-1.44152	1.15091e-06	7.94223e-05
X	1276108	1277108	G123	1000	Down	-1.44103	1.1957e-06	8.18423e-05
2L	6323549	6324549	G124	1000	Down	-1.09116	1.3033e-06	8.84878e-05
X	15740085	15741085	G125	1000	Down	-1.67243	1.37887e-06	9.28698e-05
2R	10437641	10438641	G126	1000	Down	-1.86265	1.38991e-06	9.28702e-05
2R	17584791	17585791	G127	1000	Down	-2.08968	1.41563e-06	9.3131e-05
2R	19462018	19463018	G128	1000	Down	-1.14754	1.42423e-06	9.3131e-05
3L	13113547	13114547	G129	1000	Down	-1.99058	1.427e-06	9.3131e-05
3R	18310403	18311403	G130	1000	Down	-2.21142	1.57369e-06	0.000101914
3R	8317092	8318092	G131	1000	Down	-1.2321	1.59859e-06	0.000102737
2L	18839073	18840073	G132	1000	Down	-1.26551	1.62121e-06	0.000103401
3L	14037794	14038794	G133	1000	Down	-1.2398	1.63452e-06	0.000103466
3R	9533259	9534259	G134	1000	Down	-1.17936	1.6551e-06	0.000103987
3R	17712644	17713644	G135	1000	Down	-1.51405	1.70159e-06	0.000106116
3R	23724450	23726377	G136	1927	Down	-0.808925	1.90661e-06	0.000117841
2R	17781323	17782323	G137	1000	Down	-1.46513	1.9176e-06	0.000117841
3R	24768246	24769778	G138	1532	Down	-1.40156	1.96119e-06	0.000119647
2R	6144348	6146195	G139	1847	Down	-0.780504	1.9832e-06	0.000120119
2R	19449458	19451232	G140	1774	Down	-0.925335	2.06911e-06	0.000124427
2R	12586469	12587469	G141	1000	Down	-1.39559	2.08575e-06	0.000124538
3R	20985314	20987050	G142	1736	Down	-1.23991	2.139e-06	0.000126818
3R	16099467	16100467	G143	1000	Down	-0.934253	2.2187e-06	0.000130624
2L	6337358	6339290	G144	1932	Down	-0.98857	2.24685e-06	0.000131363
3R	10107249	10110602	G145	3353	Down	-1.06425	2.528e-06	0.000146781
3R	28546794	28547794	G146	1000	Down	-1.52481	2.65019e-06	0.000152822
X	19478852	19480610	G147	1758	Down	-1.15475	2.69182e-06	0.000153047
3L	17912220	17914659	G148	2439	Down	-1.15386	2.70577e-06	0.000153047
X	7307307	7308307	G149	1000	Down	-1.1673	2.70863e-06	0.000153047
3R	27291798	27293618	G150	1820	Down	-1.1258	2.76041e-06	0.000154933
2L	20770120	20771120	G151	1000	Down	-1.48793	3.06391e-06	0.000169951
3R	19087953	19089841	G152	1888	Down	-1.12834	3.06837e-06	0.000169951
2R	14174326	14176101	G153	1775	Down	-1.03917	3.08993e-06	0.000170027
2L	12029269	12030269	G154	1000	Down	-1.82835	3.28416e-06	0.000179541
3R	30203137	30204137	G155	1000	Down	-1.51336	3.31304e-06	0.000179952
X	7299512	7301485	G156	1973	Down	-1.16368	3.41183e-06	0.000184129
2R	11593913	11595791	G157	1878	Down	-0.940281	3.43739e-06	0.000184327
3L	17486650	17487650	G158	1000	Down	-0.877559	3.61829e-06	0.0001928
3R	23190874	23191874	G159	1000	Down	-1.20979	3.67885e-06	0.000194794
2L	20821358	20823321	G160	1963	Down	-1.07954	4.09619e-06	0.00021546
3R	18244070	18245070	G161	1000	Down	-0.835006	4.12356e-06	0.00021546
2L	21794451	21795451	G162	1000	Down	-2.1307	4.16025e-06	0.00021546
2R	15528713	15529713	G163	1000	Down	-1.31882	4.17151e-06	0.00021546
3L	3083333	3084333	G164	1000	Down	-1.1815	4.31269e-06	0.000220839
3R	16004573	16005573	G165	1000	Down	-1.14137	4.32813e-06	0.000220839
3R	10054710	10055710	G166	1000	Down	-1.96865	4.57216e-06	0.000228895
3L	1188612	1189612	G167	1000	Down	-1.37397	4.57962e-06	0.000228895
2R	24942291	24943291	G168	1000	Down	-1.22994	4.58301e-06	0.000228895
X	3744190	3745190	G169	1000	Down	-1.57694	4.59476e-06	0.000228895
2R	7628106	7629106	G170	1000	Down	-1.49434	4.63531e-06	0.000229557
2L	552127	553127	G171	1000	Down	-1.55394	5.04873e-06	0.000248569
X	6861257	6863255	G172	1998	Down	-1.08286	5.17743e-06	0.000253423
3L	12489705	12491347	G173	1642	Down	-1.10459	5.33895e-06	0.000259819
3L	17007664	17008664	G174	1000	Down	-1.40407	5.49575e-06	0.000265912
2R	12589208	12590208	G175	1000	Down	-1.12662	5.56815e-06	0.000267876
2L	16269083	16270083	G176	1000	Down	-0.825355	5.68587e-06	0.000271985
3R	9417367	9419837	G177	2470	Down	-0.883151	5.73122e-06	0.000272605
2L	6098535	6099535	G178	1000	Down	-1.11051	5.96069e-06	0.000281927
2R	9958010	9959010	G179	1000	Down	-1.19822	6.03001e-06	0.000283613
X	10773312	10775614	G180	2302	Down	-1.1289	6.07403e-06	0.000284096
3R	27580255	27581909	G181	1654	Down	-0.843937	6.23419e-06	0.000288884
2R	6679702	6680702	G182	1000	Down	-1.93668	6.26428e-06	0.000288884
2L	21344199	21345199	G183	1000	Down	-1.20756	6.27935e-06	0.000288884
3R	8126293	8127293	G184	1000	Down	-1.28601	6.424e-06	0.000293933
2R	14484497	14487035	G185	2538	Down	-0.940512	6.49938e-06	0.000295774
2R	14488564	14490355	G186	1791	Down	-1.15565	6.60754e-06	0.00029908
2L	9448071	9449855	G187	1784	Down	-1.38956	6.89607e-06	0.000310471
3R	5742121	5743121	G188	1000	Down	-0.936027	7.10281e-06	0.000318077
2L	7447805	7448805	G189	1000	Up	1.0182	7.59693e-06	0.000338405
2R	24748600	24750538	G190	1938	Down	-1.19632	7.64991e-06	0.000338971
3R	24104655	24105655	G191	1000	Down	-0.984721	8.22631e-06	0.000362604
2L	20264391	20265391	G192	1000	Down	-1.50623	8.50287e-06	0.000372842
3R	20818235	20819235	G193	1000	Down	-1.56974	8.59128e-06	0.000373367
3R	10613185	10615017	G194	1832	Down	-1.10825	8.60355e-06	0.000373367
2R	19292783	19293783	G195	1000	Down	-1.14582	8.74914e-06	0.000377738
2R	22677758	22678758	G196	1000	Down	-1.22754	8.9806e-06	0.000385754
2R	11218409	11219409	G197	1000	Down	-1.33882	9.08721e-06	0.000388351
2L	128776	129776	G198	1000	Down	-0.8616	9.22756e-06	0.000392358
2R	9430607	9431607	G199	1000	Down	-0.758841	9.27981e-06	0.000392568
2R	22549339	22550339	G200	1000	Down	-1.25222	9.32575e-06	0.000392568
3L	14537079	14538079	G201	1000	Down	-1.28174	9.52179e-06	0.000398825
X	13838827	13840812	G202	1985	Down	-1.33204	9.65986e-06	0.000401318
2L	20823424	20824424	G203	1000	Down	-1.17454	9.70482e-06	0.000401318
3R	17699876	17700876	G204	1000	Down	-0.916526	9.72431e-06	0.000401318
X	16724349	16725349	G205	1000	Down	-1.48962	9.86419e-06	0.000405106
3L	9446818	9448108	G206	1290	Down	-1.13222	1.0019e-05	0.0004068
3R	21140605	21141605	G207	1000	Down	-1.26769	1.00254e-05	0.0004068
2R	12855025	12856025	G208	1000	Down	-1.89974	1.011e-05	0.0004068
2L	18944084	18945084	G209	1000	Down	-1.46896	1.01442e-05	0.0004068
2R	8669990	8670990	G210	1000	Down	-1.0503	1.01471e-05	0.0004068
3R	14361643	14362643	G211	1000	Down	-1.72508	1.04162e-05	0.00041561
2R	6138422	6139422	G212	1000	Down	-0.921678	1.10462e-05	0.00043867
X	12736877	12737877	G213	1000	Down	-1.32708	1.13936e-05	0.000450342
3R	30195202	30196202	G214	1000	Down	-1.88153	1.14522e-05	0.000450542
3R	12719462	12721218	G215	1756	Down	-1.04488	1.17482e-05	0.000460039
3R	24272383	24273383	G216	1000	Down	-1.15289	1.2014e-05	0.000468269
X	16102426	16103426	G217	1000	Down	-1.48867	1.29101e-05	0.000500876
2R	11294845	11295845	G218	1000	Down	-1.35953	1.30109e-05	0.000502473
2R	13222893	13223893	G219	1000	Down	-1.11562	1.34345e-05	0.000516461
X	8141367	8142367	G220	1000	Down	-0.89291	1.35365e-05	0.000518019
2L	14599068	14600068	G221	1000	Down	-1.36424	1.3906e-05	0.000529748
2R	7632225	7633225	G222	1000	Down	-1.46079	1.46431e-05	0.000555315
2L	4476655	4477655	G223	1000	Down	-1.56942	1.48568e-05	0.000558701
2R	14184754	14185754	G224	1000	Down	-1.70203	1.48651e-05	0.000558701
2L	5324865	5325865	G225	1000	Down	-1.01824	1.5202e-05	0.000568824
2L	20329764	20330764	G226	1000	Down	-1.5308	1.56962e-05	0.000584717
2L	10967103	10968103	G227	1000	Down	-0.865478	1.58036e-05	0.000585238
3R	5547139	5548139	G228	1000	Down	-0.873264	1.58492e-05	0.000585238
3R	25049705	25050705	G229	1000	Down	-0.768553	1.59275e-05	0.000585562
3R	21706181	21707181	G230	1000	Down	-2.58985	1.61255e-05	0.000590264
3R	9629842	9630842	G231	1000	Down	-1.04424	1.67258e-05	0.000609587
2L	8131843	8132843	G232	1000	Down	-1.68544	1.71516e-05	0.000622411
3L	6742560	6744276	G233	1716	Down	-1.07664	1.73803e-05	0.000628004
2L	16520287	16521946	G234	1659	Down	-0.851781	1.76612e-05	0.000635427
2L	9387776	9388776	G235	1000	Down	-1.23872	1.89479e-05	0.000678819
3R	17706286	17707286	G236	1000	Down	-1.42377	1.99037e-05	0.000710039
3L	8128195	8129195	G237	1000	Down	-0.986257	2.00852e-05	0.000713454
2L	2196366	2197366	G238	1000	Down	-1.21037	2.01689e-05	0.000713454
2R	22665483	22666483	G239	1000	Up	0.871156	2.03775e-05	0.000713878
2L	5107923	5108923	G240	1000	Down	-0.949902	2.04105e-05	0.000713878
3L	7359590	7361294	G241	1704	Down	-0.745146	2.04353e-05	0.000713878
3R	20310296	20312106	G242	1810	Down	-1.20472	2.05738e-05	0.000715749
3R	20829483	20830483	G243	1000	Down	-1.30617	2.08708e-05	0.000723093
3R	14696896	14697896	G244	1000	Down	-1.05843	2.09936e-05	0.000724365
2L	8717703	8718703	G245	1000	Down	-0.893863	2.20536e-05	0.000757833
3L	20401054	20402054	G246	1000	Down	-1.14696	2.27281e-05	0.000777837
2L	11447426	11448426	G247	1000	Down	-1.66446	2.34282e-05	0.000798552
2L	1142472	1143472	G248	1000	Down	-1.43619	2.39857e-05	0.000814256
3R	5260999	5262735	G249	1736	Down	-0.919388	2.44037e-05	0.00082512
3R	5791172	5792172	G250	1000	Down	-1.10812	2.49106e-05	0.000837741
3R	9226705	9227705	G251	1000	Down	-1.69472	2.4976e-05	0.000837741
2L	16286255	16287255	G252	1000	Down	-1.15101	2.59381e-05	0.000863526
3L	3941957	3942957	G253	1000	Down	-1.28674	2.59499e-05	0.000863526
3R	15131437	15132437	G254	1000	Down	-1.34982	2.65241e-05	0.000879158
3R	5599249	5601092	G255	1843	Down	-0.680942	2.71935e-05	0.00089348
2L	3307191	3308191	G256	1000	Down	-1.2301	2.72123e-05	0.00089348
3L	17655516	17656516	G257	1000	Down	-1.54978	2.72745e-05	0.00089348
X	6800390	6801390	G258	1000	Down	-1.14431	2.76946e-05	0.000900684
2R	21545106	21547104	G259	1998	Down	-1.25987	2.77084e-05	0.000900684
2R	10110529	10111529	G260	1000	Down	-1.76111	2.79616e-05	0.000905417
3R	25646571	25648555	G261	1984	Down	-1.02328	3.07621e-05	0.000992284
3R	20828091	20829091	G262	1000	Down	-1.33985	3.09866e-05	0.000993279
3L	3080751	3081751	G263	1000	Down	-1.0034	3.10393e-05	0.000993279
3L	16958086	16959086	G264	1000	Down	-1.37284	3.11469e-05	0.000993279
3R	14796014	14797014	G265	1000	Down	-1.67687	3.16787e-05	0.00100643
3R	8119463	8120463	G266	1000	Down	-0.913237	3.23094e-05	0.00102201
3R	22449514	22450514	G267	1000	Down	-1.0681	3.24243e-05	0.00102201
X	2048698	2049698	G268	1000	Down	-1.66554	3.26366e-05	0.00102201
3R	17058768	17061231	G269	2463	Down	-1.7933	3.26548e-05	0.00102201
X	19247322	19248322	G270	1000	Down	-1.4407	3.31538e-05	0.00103002
3L	21878994	21879994	G271	1000	Down	-1.04191	3.31554e-05	0.00103002
3R	26020448	26021448	G272	1000	Down	-1.76898	3.3847e-05	0.00104764
3R	7790111	7791111	G273	1000	Down	-1.71124	3.4333e-05	0.0010555
2L	12347427	12349256	G274	1829	Down	-1.09222	3.43518e-05	0.0010555
3L	16001561	16003371	G275	1810	Down	-0.972303	3.44884e-05	0.00105585
2R	22317007	22318713	G276	1706	Down	-0.769313	3.48393e-05	0.00105882
3R	26041644	26042644	G277	1000	Down	-0.84717	3.48748e-05	0.00105882
3L	319118	320118	G278	1000	Down	-0.918185	3.4963e-05	0.00105882
2L	16287302	16288302	G279	1000	Down	-1.30232	3.54016e-05	0.00106582
3R	26567917	26568917	G280	1000	Down	-2.35576	3.54473e-05	0.00106582
3R	27288147	27289147	G281	1000	Down	-0.965081	3.57223e-05	0.00107027
2R	6662791	6663791	G282	1000	Down	-0.763658	3.65848e-05	0.00109222
3L	21014345	21015345	G283	1000	Down	-1.74633	3.77132e-05	0.00112194
3R	27152705	27153705	G284	1000	Down	-1.59498	3.84824e-05	0.00114079
2R	21705542	21706542	G285	1000	Down	-0.990818	3.88127e-05	0.00114516
2R	19136628	19137628	G286	1000	Down	-1.17768	3.89019e-05	0.00114516
3R	7535940	7536940	G287	1000	Down	-1.06675	3.90639e-05	0.00114592
3R	18437864	18439735	G288	1871	Down	-1.17707	3.99821e-05	0.00116878
3L	9435588	9436588	G289	1000	Down	-1.10516	4.07522e-05	0.00118717
2R	9548947	9550769	G290	1822	Down	-0.820281	4.17331e-05	0.00121156
2L	12456898	12457898	G291	1000	Down	-1.11111	4.19067e-05	0.00121241
3R	24572366	24573366	G292	1000	Down	-0.931205	4.21154e-05	0.00121428
2R	24630553	24631553	G293	1000	Down	-1.05758	4.31416e-05	0.00123962
2L	9389142	9390142	G294	1000	Down	-1.56625	4.40606e-05	0.00126172
2L	6817083	6818083	G295	1000	Down	-1.58972	4.46085e-05	0.00127308
3R	16242126	16243126	G296	1000	Down	-0.974353	4.49472e-05	0.00127807
2R	12473822	12475500	G297	1678	Down	-1.32965	4.50869e-05	0.00127807
2L	3777331	3779219	G298	1888	Down	-0.781455	4.54781e-05	0.00128449
2L	6612145	6613145	G299	1000	Down	-1.19383	4.57371e-05	0.00128449
X	1120062	1121062	G300	1000	Down	-1.37752	4.5771e-05	0.00128449
2L	789563	790563	G301	1000	Down	-1.73356	4.71069e-05	0.00131011
2L	7677986	7678986	G302	1000	Down	-1.01225	4.71072e-05	0.00131011
3L	20837119	20838119	G303	1000	Down	-1.06806	4.7151e-05	0.00131011
2R	11216009	11217009	G304	1000	Down	-1.38285	4.76499e-05	0.00131837
3L	22668549	22670085	G305	1536	Down	-0.779066	4.77613e-05	0.00131837
X	2645583	2646583	G306	1000	Down	-1.24532	5.00027e-05	0.00137573
2R	12034048	12035922	G307	1874	Down	-1.14645	5.04242e-05	0.0013828
3L	14613077	14614750	G308	1673	Down	-1.10871	5.08201e-05	0.00138914
3R	28335280	28336280	G309	1000	Down	-0.882976	5.1777e-05	0.00140831
2L	19534891	19536890	G310	1999	Down	-1.1284	5.18562e-05	0.00140831
2R	23982596	23983596	G311	1000	Down	-1.05374	5.23312e-05	0.00141664
3R	6646323	6647323	G312	1000	Down	-1.57502	5.28684e-05	0.0014266
2L	9758517	9759517	G313	1000	Down	-1.06193	5.42916e-05	0.00146032
3L	4107846	4108846	G314	1000	Down	-1.10094	5.48599e-05	0.00147091
3L	8424600	8425600	G315	1000	Down	-1.34116	5.55381e-05	0.00148172
3L	4535886	4536886	G316	1000	Down	-1.92251	5.56152e-05	0.00148172
2R	9303005	9304005	G317	1000	Down	-0.809694	5.62692e-05	0.00149442
2L	16283537	16286068	G318	2531	Down	-0.661372	5.70981e-05	0.00151166
3L	17664876	17665876	G319	1000	Down	-1.17421	5.83633e-05	0.00154031
X	19520563	19523274	G320	2711	Down	-0.963655	6.11329e-05	0.00160837
3L	19561934	19562934	G321	1000	Down	-1.81265	6.15587e-05	0.00161216
2L	2882962	2883962	G322	1000	Down	-1.40291	6.18003e-05	0.00161216
3R	20550586	20552213	G323	1627	Down	-0.801322	6.18515e-05	0.00161216
3R	19460709	19461709	G324	1000	Down	-1.27071	6.21915e-05	0.00161602
3R	15297632	15298632	G325	1000	Down	-0.866876	6.30635e-05	0.00163111
2R	21323207	21324207	G326	1000	Down	-1.05306	6.31598e-05	0.00163111
X	18404294	18405294	G327	1000	Down	-1.11393	6.41971e-05	0.00165283
3L	8059866	8060866	G328	1000	Down	-1.59906	6.52713e-05	0.00167536
X	3775645	3776645	G329	1000	Down	-1.1777	6.63186e-05	0.00169675
X	19166884	19168638	G330	1754	Down	-1.30963	6.65075e-05	0.00169675
3L	10867725	10868725	G331	1000	Down	-1.2092	6.67484e-05	0.00169775
3L	16154606	16155606	G332	1000	Down	-1.28092	6.73838e-05	0.00170875
3R	17703715	17704715	G333	1000	Down	-0.836204	6.84473e-05	0.00172588
3L	21728291	21729291	G334	1000	Down	-1.04961	6.84694e-05	0.00172588
2R	6235639	6236639	G335	1000	Down	-0.95067	6.88565e-05	0.00173046
3R	4659077	4660077	G336	1000	Down	-1.22451	7.22743e-05	0.00181073
2L	10334694	10335694	G337	1000	Down	-0.786939	7.24809e-05	0.00181073
X	19752057	19753057	G338	1000	Down	-1.68804	7.31218e-05	0.00182134
3L	4068006	4069006	G339	1000	Down	-1.18248	7.37635e-05	0.0018319
2L	8156366	8157366	G340	1000	Down	-1.27902	7.45217e-05	0.00184529
3R	4820839	4821839	G341	1000	Down	-1.06512	7.47464e-05	0.00184543
3R	13827692	13828692	G342	1000	Up	0.838941	7.49931e-05	0.0018461
2L	5240165	5241165	G343	1000	Down	-1.56936	7.55747e-05	0.00185065
3L	21954517	21956234	G344	1717	Down	-0.975181	7.56176e-05	0.00185065
3R	18473823	18474823	G345	1000	Down	-1.24308	7.59784e-05	0.00185409
2L	1157294	1158294	G346	1000	Down	-0.967054	7.64153e-05	0.00185937
3L	21205035	21206035	G347	1000	Down	-0.897353	7.73302e-05	0.0018762
2R	11201909	11202909	G348	1000	Down	-0.845565	7.85109e-05	0.00189938
3R	29157642	29158642	G349	1000	Down	-1.26945	7.96783e-05	0.0019221
3R	23358181	23359181	G350	1000	Down	-1.32782	8.09907e-05	0.00194817
2R	10056258	10057258	G351	1000	Down	-1.49971	8.29748e-05	0.00199021
3L	1546807	1548763	G352	1956	Down	-1.06081	8.48202e-05	0.00202449
3R	26875171	26876171	G353	1000	Down	-1.04712	8.48847e-05	0.00202449
2L	7827885	7828885	G354	1000	Down	-0.920224	8.52404e-05	0.00202723
3L	10856303	10858228	G355	1925	Down	-0.797256	8.79032e-05	0.00208467
3L	1000420	1001420	G356	1000	Down	-1.21842	8.87282e-05	0.00209832
2L	8038713	8039713	G357	1000	Down	-1.56547	8.94434e-05	0.00210931
3R	18398087	18399087	G358	1000	Down	-1.10488	8.9782e-05	0.00211138
3R	20546444	20547444	G359	1000	Down	-1.19297	9.06675e-05	0.00212627
3L	14754834	14755834	G360	1000	Down	-1.0799	9.16483e-05	0.0021433
2R	22386680	22389157	G361	2477	Down	-0.705213	9.37765e-05	0.00218084
3L	22847349	22848349	G362	1000	Down	-1.86057	9.37773e-05	0.00218084
2L	15264312	15265312	G363	1000	Down	-0.966387	9.40307e-05	0.00218084
3R	18739716	18740716	G364	1000	Down	-1.08371	9.45791e-05	0.00218753
2R	24686881	24687881	G365	1000	Down	-1.46264	9.68045e-05	0.00223287
4	1318561	1319561	G366	1000	Down	-0.94777	0.000101273	0.00232955
3L	5808472	5811399	G367	2927	Down	-0.692698	0.000102563	0.00234877
2L	485391	486391	G368	1000	Down	-1.02891	0.000102666	0.00234877
2L	166212	167212	G369	1000	Down	-0.603722	0.000104479	0.00238377
2R	21199508	21200508	G370	1000	Down	-1.17659	0.000104952	0.00238809
3R	18169835	18170835	G371	1000	Down	-1.21969	0.000105934	0.00240392
2R	10528208	10529208	G372	1000	Down	-0.99672	0.000107381	0.00243022
3L	11294608	11295608	G373	1000	Down	-1.06708	0.000108201	0.0024422
2L	220098	221098	G374	1000	Down	-1.18417	0.000109741	0.00247035
3R	24862320	24863320	G375	1000	Down	-1.29044	0.000110478	0.0024803
3L	12410047	12411964	G376	1917	Down	-0.994497	0.0001117	0.00250107
3R	13018341	13019341	G377	1000	Down	-0.89193	0.000114696	0.0025599
2L	5981107	5982994	G378	1887	Down	-0.62393	0.000114935	0.0025599
2L	6791687	6792687	G379	1000	Down	-1.16305	0.000116871	0.00259614
3R	19223072	19224072	G380	1000	Down	-1.07379	0.000118668	0.00262912
3R	21628286	21629286	G381	1000	Down	-1.24242	0.000119744	0.00264601
3L	15619366	15620366	G382	1000	Down	-1.8775	0.000120435	0.0026543
3R	18245677	18247425	G383	1748	Down	-0.87004	0.000121166	0.00266344
3R	19132065	19133065	G384	1000	Down	-1.65623	0.000121545	0.0026648
3L	20391524	20392524	G385	1000	Down	-1.3072	0.000124165	0.00271518
2R	18693819	18694819	G386	1000	Down	-1.18351	0.000124869	0.00272349
2L	20782776	20784641	G387	1865	Down	-0.974106	0.000126245	0.00274639
2R	12483542	12484542	G388	1000	Down	-1.17285	0.000126584	0.00274667
2R	6758487	6759487	G389	1000	Down	-1.39214	0.000128302	0.0027768
2L	18995128	18996128	G390	1000	Down	-1.18071	0.000131387	0.00283628
2R	7488325	7489325	G391	1000	Down	-1.04289	0.000132761	0.0028586
3L	1967660	1968660	G392	1000	Down	-1.11681	0.000134118	0.00288047
3R	10083940	10084940	G393	1000	Down	-1.33636	0.00013477	0.0028871
3R	5617683	5618683	G394	1000	Down	-1.11966	0.00013615	0.00290286
3R	5074059	5075059	G395	1000	Down	-1.22073	0.000136195	0.00290286
X	18370401	18371401	G396	1000	Down	-1.34812	0.000138652	0.00294776
X	3749591	3751792	G397	2201	Down	-0.92691	0.000139263	0.00295329
3R	19861019	19862019	G398	1000	Down	-0.807171	0.000142152	0.00300185
3L	19632696	19633696	G399	1000	Down	-0.849715	0.000142449	0.00300185
X	5737564	5738564	G400	1000	Down	-1.32522	0.000142623	0.00300185
3R	29618145	29619888	G401	1743	Down	-0.990665	0.000144347	0.00303058
2L	2804561	2805561	G402	1000	Down	-1.15331	0.000148267	0.00310513
3L	8288438	8290203	G403	1765	Down	-1.2934	0.000149901	0.00313155
2L	13290322	13291322	G404	1000	Down	-1.20272	0.000150614	0.00313865
X	7109406	7110406	G405	1000	Down	-1.3587	0.000154736	0.0032166
2R	13919387	13921260	G406	1873	Down	-0.969146	0.000156355	0.00324225
3L	1517181	1518181	G407	1000	Down	-0.871167	0.000160348	0.00331689
2R	15135092	15136955	G408	1863	Down	-0.900967	0.000161062	0.00332349
3R	21589818	21590818	G409	1000	Down	-0.968793	0.000162216	0.00333189
2R	8724150	8725150	G410	1000	Down	-0.888953	0.000162261	0.00333189
2L	6471680	6472680	G411	1000	Down	-1.16672	0.000164986	0.00337961
2R	18439871	18441580	G412	1709	Down	-0.799801	0.000167544	0.00342367
2L	13800052	13801052	G413	1000	Down	-2.35752	0.000169488	0.00345502
2R	14026748	14027748	G414	1000	Down	-1.32489	0.000172565	0.00350924
3R	27244732	27245732	G415	1000	Down	-0.848885	0.000174451	0.00353779
2R	13925030	13926030	G416	1000	Down	-0.993	0.000174809	0.00353779
3L	1536504	1537504	G417	1000	Down	-0.838723	0.000176333	0.00355787
X	13634258	13635258	G418	1000	Down	-0.981076	0.000176647	0.00355787
3R	30012481	30013481	G419	1000	Down	-1.12782	0.000177091	0.00355831
3R	4852066	4853066	G420	1000	Down	-1.11091	0.000180466	0.00361023
3L	20316623	20317623	G421	1000	Down	-1.26253	0.000180533	0.00361023
3R	24860097	24861097	G422	1000	Down	-1.392	0.000183176	0.00365441
2R	7531956	7534808	G423	2852	Down	-0.699055	0.000184744	0.00367697
3R	18669726	18671455	G424	1729	Down	-0.959147	0.000185596	0.00368306
3L	16112828	16113828	G425	1000	Down	-1.00033	0.000185925	0.00368306
3R	24629701	24630701	G426	1000	Down	-1.12375	0.000190455	0.00375479
2R	6130857	6132612	G427	1755	Down	-0.603412	0.000190522	0.00375479
2R	17418998	17422616	G428	3618	Down	-0.699782	0.000190896	0.00375479
2L	6481086	6482086	G429	1000	Down	-0.786851	0.00019133	0.00375479
3L	20394522	20396108	G430	1586	Down	-0.719141	0.000195672	0.00383107
2R	18436182	18437182	G431	1000	Down	-1.24164	0.000196675	0.00384178
2R	12950015	12952288	G432	2273	Down	-0.935799	0.000197965	0.00385804
3L	15544570	15545570	G433	1000	Down	-1.51441	0.000199814	0.00388506
X	16405831	16407724	G434	1893	Down	-0.931689	0.000201712	0.00391294
X	1353166	1354166	G435	1000	Down	-1.10437	0.000202474	0.00391869
3L	8314628	8315628	G436	1000	Down	-1.11641	0.000204747	0.00395359
3R	29122891	29123891	G437	1000	Down	-0.942024	0.000205818	0.00396518
2L	2884732	2887296	G438	2564	Down	-0.7965	0.00020905	0.00401374
2R	23666526	23667526	G439	1000	Down	-1.33915	0.000209388	0.00401374
2L	8370248	8371248	G440	1000	Down	-1.12187	0.000209769	0.00401374
2R	12952984	12953984	G441	1000	Down	-1.28492	0.000210851	0.0040253
3R	11683302	11684302	G442	1000	Down	-1.45352	0.000213658	0.00406965
2L	1884038	1885038	G443	1000	Down	-0.942812	0.000215853	0.00409892
2L	18789829	18790829	G444	1000	Down	-1.3057	0.000216168	0.00409892
2L	5977130	5978130	G445	1000	Down	-0.960621	0.000216784	0.00410136
4	527584	528584	G446	1000	Down	-1.52016	0.000219762	0.00413464
3R	13015675	13016675	G447	1000	Down	-1.16458	0.0002203	0.00413464
2R	19358326	19359326	G448	1000	Down	-1.14317	0.000220355	0.00413464
2R	18438717	18439717	G449	1000	Down	-1.25581	0.000220508	0.00413464
2L	5233174	5234174	G450	1000	Down	-0.906157	0.000229179	0.00428769
3R	30200010	30201010	G451	1000	Down	-0.98424	0.000231459	0.00432075
3L	1557888	1558888	G452	1000	Down	-0.901512	0.0002341	0.00435177
3L	16803547	16804547	G453	1000	Down	-1.16184	0.000234238	0.00435177
X	9246752	9247752	G454	1000	Down	-1.1472	0.000234672	0.00435177
3R	22518053	22519053	G455	1000	Down	-1.46691	0.000236676	0.00437929
3L	5923649	5924649	G456	1000	Down	-1.04121	0.000237995	0.00439404
3R	29594688	29596285	G457	1597	Down	-1.19228	0.000239719	0.00441618
2R	7777266	7778266	G458	1000	Down	-1.34245	0.000240364	0.00441839
3R	9531926	9532926	G459	1000	Down	-1.22908	0.000241839	0.00443583
3R	20563612	20564612	G460	1000	Down	-1.27353	0.00024254	0.00443902
3L	12529390	12530390	G461	1000	Down	-0.798822	0.000243786	0.00445213
X	1386979	1388899	G462	1920	Down	-1.18613	0.000244737	0.00445982
2R	7656718	7657718	G463	1000	Down	-1.67469	0.000252967	0.00458977
3R	23781276	23782276	G464	1000	Down	-0.977549	0.000253366	0.00458977
2L	19506064	19507064	G465	1000	Down	-1.07635	0.000253503	0.00458977
2L	11277643	11278643	G466	1000	Down	-1.99928	0.000255099	0.00460219
3L	20824460	20825460	G467	1000	Down	-1.84057	0.000255282	0.00460219
3L	16394107	16395107	G468	1000	Down	-1.92345	0.000255933	0.00460406
2L	21236693	21238403	G469	1710	Down	-0.796365	0.000256572	0.00460571
2L	4340018	4341018	G470	1000	Down	-1.44675	0.00025798	0.00462114
3R	13983062	13984062	G471	1000	Down	-0.947062	0.000259534	0.00463064
3L	131297	132979	G472	1682	Down	-0.636533	0.000259611	0.00463064
2R	12384518	12385518	G473	1000	Up	0.841383	0.000264029	0.0046995
3L	17607803	17608803	G474	1000	Up	1.21746	0.000264788	0.00470305
3R	11614368	11615368	G475	1000	Up	0.921559	0.000273042	0.00483463
2R	14024378	14025957	G476	1579	Down	-0.859375	0.000273344	0.00483463
2R	9862170	9863170	G477	1000	Down	-0.78549	0.000274174	0.00483914
2R	12168149	12169149	G478	1000	Down	-0.933182	0.000276067	0.00483928
3R	16235355	16237776	G479	2421	Down	-0.549737	0.000276148	0.00483928
2R	23658883	23659883	G480	1000	Down	-0.928181	0.000276743	0.00483928
3R	14060745	14061745	G481	1000	Down	-1.31558	0.000277116	0.00483928
2R	11626192	11627192	G482	1000	Down	-1.47795	0.000277414	0.00483928
2R	9949249	9950249	G483	1000	Down	-0.745563	0.00027763	0.00483928
3R	21869607	21871372	G484	1765	Down	-0.902169	0.000278821	0.00484999
3R	21874678	21875678	G485	1000	Down	-1.16669	0.000289403	0.00501881
3L	14001718	14005762	G486	4044	Down	-0.55252	0.000289719	0.00501881
3L	2634558	2635558	G487	1000	Down	-0.855758	0.000292544	0.00505166
3L	10736731	10737731	G488	1000	Down	-0.804487	0.000292815	0.00505166
2R	11613960	11616636	G489	2676	Down	-0.728805	0.000301628	0.00519306
2R	7257351	7258351	G490	1000	Down	-1.47892	0.000305552	0.00524988
3R	19883410	19884410	G491	1000	Down	-1.5741	0.00030771	0.00527619
2L	14409180	14410180	G492	1000	Down	-1.21074	0.00030961	0.00529799
2R	22670349	22671349	G493	1000	Down	-0.959483	0.000317829	0.0054276
3L	11787869	11790389	G494	2520	Down	-0.737414	0.000319651	0.00544765
2R	8030457	8031457	G495	1000	Down	-1.72204	0.000321002	0.00545962
2L	20864488	20865488	G496	1000	Down	-0.945913	0.000325221	0.00552023
2L	11271373	11272373	G497	1000	Down	-1.45476	0.000327506	0.00554359
2R	7530371	7531371	G498	1000	Down	-0.802853	0.000327914	0.00554359
2R	10580549	10582410	G499	1861	Down	-0.708348	0.000328812	0.00554764
X	3740465	3741465	G500	1000	Down	-1.35699	0.000332736	0.0056026
3L	7855869	7856869	G501	1000	Down	-1.32825	0.000336094	0.00564785
2R	8142941	8143941	G502	1000	Down	-0.770761	0.00033877	0.00567759
2L	18306	19306	G503	1000	Down	-1.83305	0.000339212	0.00567759
3R	25482384	25483384	G504	1000	Down	-0.972057	0.000343032	0.00573014
X	2193889	2194889	G505	1000	Down	-0.923958	0.000344185	0.005738
2L	16271094	16272094	G506	1000	Down	-0.881759	0.000350031	0.00582393
2R	7989317	7990317	G507	1000	Down	-0.999027	0.000352379	0.00585144
X	19291736	19292736	G508	1000	Down	-1.31826	0.000353774	0.00586304
3L	11271847	11274593	G509	2746	Down	-0.67324	0.000355234	0.00587567
2R	6120167	6121167	G510	1000	Down	-0.781217	0.00035644	0.00588405
3L	1617989	1618989	G511	1000	Down	-0.892912	0.000357252	0.00588592
3R	15973115	15974115	G512	1000	Down	-0.625261	0.000358147	0.00588913
2R	19299640	19300640	G513	1000	Down	-0.912145	0.000367592	0.00603267
2L	4981194	4982194	G514	1000	Down	-1.05717	0.000371959	0.00609245
3R	4649121	4650121	G515	1000	Down	-0.954016	0.000376045	0.00614742
2R	11892520	11893520	G516	1000	Down	-0.65539	0.000377639	0.00616152
3L	16160826	16161826	G517	1000	Down	-0.992105	0.000380685	0.0061992
3L	8842066	8843066	G518	1000	Down	-1.46	0.00038214	0.00621088
3L	7530126	7532067	G519	1941	Down	-0.707148	0.000383032	0.00621338
3R	20836967	20837967	G520	1000	Down	-0.795067	0.000387532	0.00625751
2R	12150205	12151205	G521	1000	Down	-1.13059	0.000388183	0.00625751
X	15522200	15523200	G522	1000	Down	-1.17945	0.000388775	0.00625751
3L	20301733	20302733	G523	1000	Down	-0.782508	0.000389336	0.00625751
3R	10862600	10863600	G524	1000	Down	-1.50377	0.000389468	0.00625751
2L	3477670	3478670	G525	1000	Down	-1.9526	0.000390609	0.00626388
3R	29591282	29592282	G526	1000	Down	-0.966765	0.000399901	0.0064007
3R	23047832	23048832	G527	1000	Down	-1.6725	0.000401629	0.00641616
2R	23746302	23747302	G528	1000	Down	-1.29984	0.000403421	0.00643258
3R	8356304	8357304	G529	1000	Down	-0.985227	0.000404924	0.00644106
2L	4997394	4998394	G530	1000	Down	-0.667263	0.000405483	0.00644106
3R	30046066	30047066	G531	1000	Down	-0.664261	0.000409465	0.00649206
X	15709517	15710517	G532	1000	Down	-1.24937	0.000414903	0.00656591
3L	11523025	11524025	G533	1000	Down	-1.18548	0.000419437	0.00662522
3L	15566187	15567187	G534	1000	Down	-0.740642	0.000421252	0.00664143
X	1399282	1400282	G535	1000	Down	-0.956081	0.000426596	0.00671311
3L	780429	781429	G536	1000	Down	-1.13672	0.000428454	0.00672976
3R	10268441	10269441	G537	1000	Down	-1.064	0.000436387	0.0068416
3R	10139800	10141512	G538	1712	Down	-1.03497	0.000439868	0.00686893
3L	16128243	16130118	G539	1875	Down	-0.796926	0.000440537	0.00686893
2L	11805804	11807549	G540	1745	Down	-0.654739	0.000440577	0.00686893
3L	20798138	20799138	G541	1000	Down	-1.21872	0.000442968	0.00689343
3L	8544548	8547054	G542	2506	Down	-0.57781	0.000448568	0.0069677
3L	19929756	19930756	G543	1000	Down	-0.989022	0.000451705	0.0070035
2L	9906977	9907977	G544	1000	Down	-0.996207	0.000454848	0.00703928
2L	21214765	21215765	G545	1000	Down	-1.06327	0.000458956	0.00708982
3L	14758624	14760301	G546	1677	Down	-0.778219	0.000462206	0.00712186
3R	23057103	23058103	G547	1000	Down	-1.36847	0.000462835	0.00712186
2L	18695129	18696129	G548	1000	Down	-0.836062	0.000463568	0.00712186
2L	221615	223509	G549	1894	Down	-0.71825	0.000470442	0.00721431
3L	875647	877279	G550	1632	Down	-0.69976	0.000471723	0.0072208
3L	681533	682533	G551	1000	Down	-1.14388	0.000472718	0.0072229
2R	22545951	22546951	G552	1000	Down	-0.747651	0.000477123	0.007277
2L	8991335	8992335	G553	1000	Down	-1.54661	0.000483482	0.00736064
X	16655270	16656270	G554	1000	Down	-0.939038	0.000485676	0.0073807
3L	19895209	19896980	G555	1771	Down	-0.648921	0.00048843	0.00740917
2L	297835	298835	G556	1000	Down	-0.838638	0.000490157	0.007422
X	4612229	4613229	G557	1000	Down	-1.02912	0.000491723	0.00743234
3R	21151279	21152279	G558	1000	Down	-1.16012	0.000496111	0.00748523
3L	17010766	17011766	G559	1000	Down	-1.21008	0.000499184	0.00751812
X	10486044	10487044	G560	1000	Down	-1.27443	0.000501052	0.00752917
3R	12425524	12426524	G561	1000	Down	-0.696083	0.000501706	0.00752917
3L	16165186	16167114	G562	1928	Down	-0.848777	0.000502959	0.00753362
3L	13036443	13037443	G563	1000	Down	-1.13555	0.000503792	0.00753362
X	17290144	17291144	G564	1000	Down	-1.27022	0.000508464	0.00758999
X	12715712	12717432	G565	1720	Down	-0.908251	0.000511575	0.00762292
2R	9552191	9553191	G566	1000	Down	-0.797799	0.000521769	0.00775897
2L	18626633	18627633	G567	1000	Up	1.02727	0.0005248	0.00775897
2R	9954863	9955863	G568	1000	Down	-0.833682	0.000524807	0.00775897
X	19636843	19637843	G569	1000	Down	-0.938899	0.000524914	0.00775897
X	2619356	2620356	G570	1000	Down	-1.0516	0.000525314	0.00775897
2R	17852030	17853030	G571	1000	Down	-1.01808	0.000528158	0.00778733
3R	8809415	8811961	G572	2546	Down	-0.526062	0.000541902	0.007976
3L	1545634	1546634	G573	1000	Down	-1.0318	0.000550709	0.00809148
2L	14358616	14359616	G574	1000	Down	-1.40865	0.000552718	0.00809563
2L	2492284	2493284	G575	1000	Down	-0.837335	0.000553785	0.00809563
3L	17926755	17927755	G576	1000	Up	0.726233	0.000553876	0.00809563
3R	9529309	9530309	G577	1000	Down	-0.827435	0.0005558	0.00810968
3L	8441513	8442513	G578	1000	Down	-1.12322	0.000559383	0.00813912
3L	19806821	19807821	G579	1000	Down	-0.783093	0.000559752	0.00813912
3R	30588093	30589093	G580	1000	Down	-1.24329	0.000564577	0.00819512
2R	17711382	17712382	G581	1000	Down	-1.23061	0.000569518	0.00825262
X	11495135	11496135	G582	1000	Down	-1.17577	0.000572702	0.0082845
3R	20548092	20550457	G583	2365	Down	-0.710418	0.000577658	0.00834186
3R	11562263	11563263	G584	1000	Down	-0.813327	0.000579667	0.00834322
3R	20778248	20779248	G585	1000	Down	-0.603078	0.000580269	0.00834322
X	2141130	2142130	G586	1000	Down	-1.22204	0.000580725	0.00834322
3R	21060274	21061834	G587	1560	Down	-0.740566	0.000592874	0.00850324
2L	5724244	5725244	G588	1000	Down	-1.44663	0.000595364	0.00852443
X	2070170	2071170	G589	1000	Down	-1.03239	0.000598144	0.0085497
3L	4253536	4255387	G590	1851	Down	-0.834974	0.000602626	0.00859917
2R	24939949	24940949	G591	1000	Down	-0.865943	0.000607534	0.00864056
3L	9379931	9380931	G592	1000	Up	0.643978	0.000607635	0.00864056
3L	2373227	2374227	G593	1000	Down	-1.23474	0.000608606	0.00864056
3R	11756416	11759568	G594	3152	Down	-0.699154	0.000613635	0.0086944
3R	5497217	5498217	G595	1000	Down	-1.15927	0.000614463	0.0086944
3L	11008838	11009838	G596	1000	Down	-1.42153	0.000623722	0.0088106
3L	5767658	5769628	G597	1970	Down	-0.804292	0.000626976	0.00884173
3L	11553016	11554016	G598	1000	Down	-0.798066	0.000641178	0.00901458
2L	1077374	1078374	G599	1000	Down	-0.881153	0.000641375	0.00901458
3L	14030830	14032638	G600	1808	Down	-0.692571	0.000647832	0.00909017
3L	6964284	6965284	G601	1000	Down	-1.09451	0.000649986	0.00909198
4	183232	184232	G602	1000	Down	-1.71648	0.000650121	0.00909198
3R	14286051	14287051	G603	1000	Down	-0.783177	0.000654781	0.00914196
2R	6706796	6709351	G604	2555	Down	-0.723416	0.000656012	0.00914398
2R	14502853	14504603	G605	1750	Down	-0.820662	0.000659381	0.00916323
2L	18843341	18844913	G606	1572	Down	-1.30845	0.00065957	0.00916323
X	12582620	12583620	G607	1000	Down	-0.897204	0.000671357	0.00931162
2L	7989735	7990735	G608	1000	Down	-1.00818	0.000672907	0.00931777
2L	7048728	7049728	G609	1000	Down	-0.943818	0.000681636	0.00942314
2R	9692570	9693570	G610	1000	Down	-1.03833	0.000698235	0.00961461
2R	23864451	23865451	G611	1000	Down	-0.733878	0.000698493	0.00961461
X	2349247	2350247	G612	1000	Down	-1.444	0.000700046	0.00961461
3R	22071824	22072824	G613	1000	Down	-1.53745	0.000700394	0.00961461
2R	22936431	22937431	G614	1000	Down	-0.637151	0.000701196	0.00961461
3R	23942627	23943627	G615	1000	Down	-1.06606	0.000706883	0.00966159
2L	5944372	5945372	G616	1000	Down	-1.04912	0.000706918	0.00966159
3R	14369858	14370858	G617	1000	Down	-1.05883	0.000717756	0.00979382
3R	9019400	9020400	G618	1000	Down	-1.30469	0.000721059	0.00982296
3L	16799782	16800782	G619	1000	Down	-1.0625	0.000728076	0.00990254
2R	6756879	6757879	G620	1000	Down	-0.919129	0.000731353	0.00993106
2L	18698551	18699551	G621	1000	Down	-1.08498	0.000737639	0.0100003
2L	14404890	14405890	G622	1000	Down	-1.31723	0.000744596	0.0100784
2L	14013166	14014166	G623	1000	Down	-1.18987	0.000745873	0.0100795
3L	19287940	19288940	G624	1000	Down	-1.3976	0.000749097	0.0101068
3L	3051859	3052859	G625	1000	Down	-1.13769	0.000759191	0.0102266
2R	6627885	6628885	G626	1000	Down	-0.706271	0.000760539	0.0102284
3R	9527509	9529139	G627	1630	Down	-0.668371	0.000761924	0.0102307
2L	2129844	2130844	G628	1000	Down	-1.03289	0.000764399	0.0102476
3L	11683581	11684581	G629	1000	Down	-1.03025	0.000767159	0.0102682
2R	22685750	22687399	G630	1649	Down	-0.631258	0.000774863	0.0103504
3R	7809946	7810946	G631	1000	Down	-0.774152	0.000775757	0.0103504
3R	8669100	8671045	G632	1945	Down	-0.733723	0.000777037	0.0103511
3R	20765530	20766530	G633	1000	Down	-0.672452	0.000783683	0.0104074
X	10815311	10816311	G634	1000	Down	-1.46834	0.000784015	0.0104074
2R	13957669	13958669	G635	1000	Down	-0.814495	0.000786125	0.0104074
3R	5086705	5087705	G636	1000	Down	-0.750957	0.000787353	0.0104074
2L	12365729	12366729	G637	1000	Down	-1.62661	0.000788583	0.0104074
2R	17766436	17767436	G638	1000	Down	-1.2371	0.000788686	0.0104074
2L	16251320	16252320	G639	1000	Down	-0.852824	0.000805669	0.0106149
3L	17846018	17847675	G640	1657	Down	-0.877597	0.00081999	0.0107867
2R	7131810	7132810	G641	1000	Down	-0.930641	0.000822424	0.0108018
2L	20780260	20781260	G642	1000	Down	-1.26551	0.000824789	0.0108154
3R	14703273	14704273	G643	1000	Down	-0.950312	0.000826021	0.0108154
2R	6712952	6713952	G644	1000	Down	-1.39478	0.000833072	0.0108907
3R	22684857	22685857	G645	1000	Down	-1.27013	0.000838698	0.0109473
3R	31219185	31220185	G646	1000	Down	-0.847841	0.000840134	0.010949
3R	28327881	28329813	G647	1932	Down	-0.772442	0.000851936	0.0110666
2L	2221490	2222490	G648	1000	Down	-1.04712	0.000852122	0.0110666
2L	2861999	2862999	G649	1000	Down	-1.24782	0.000853315	0.0110666
3R	11431223	11432223	G650	1000	Down	-1.17483	0.000855242	0.0110666
3R	14556900	14558695	G651	1795	Down	-1.15178	0.000855725	0.0110666
2L	8672668	8673668	G652	1000	Up	0.724246	0.000870181	0.0112363
2R	6867400	6869030	G653	1630	Down	-0.659069	0.000879531	0.0113248
2R	10735983	10736983	G654	1000	Down	-0.848615	0.000880366	0.0113248
X	3748409	3749409	G655	1000	Down	-1.26937	0.000881076	0.0113248
3L	4239180	4240904	G656	1724	Down	-0.837015	0.000884329	0.0113493
2R	7253617	7254617	G657	1000	Down	-0.993183	0.000894334	0.0114603
X	1861437	1862437	G658	1000	Down	-1.03601	0.000901751	0.0115238
3R	20317265	20318265	G659	1000	Down	-1.05917	0.000903946	0.0115238
2L	5943301	5944301	G660	1000	Down	-0.795675	0.000904747	0.0115238
3L	8123468	8124468	G661	1000	Down	-1.01121	0.000904769	0.0115238
2R	14935284	14936284	G662	1000	Down	-0.887161	0.000911716	0.0115948
3R	25053046	25055022	G663	1976	Down	-0.943751	0.000920916	0.0116941
2R	10582803	10583803	G664	1000	Down	-0.965379	0.000922955	0.0117023
3R	14051071	14052071	G665	1000	Down	-1.17456	0.000927499	0.0117029
3R	22356113	22357113	G666	1000	Down	-1.00058	0.000928087	0.0117029
2L	182383	183383	G667	1000	Down	-1.34998	0.000929438	0.0117029
X	5746610	5748155	G668	1545	Down	-0.929145	0.000929586	0.0117029
3R	18984819	18985819	G669	1000	Down	-0.960946	0.000929953	0.0117029
2R	24944151	24946004	G670	1853	Down	-0.775753	0.000931995	0.0117111
3R	11818901	11820799	G671	1898	Down	-0.805631	0.000937829	0.0117669
3R	21097458	21098458	G672	1000	Down	-0.93201	0.000939777	0.0117738
2R	22569485	22570485	G673	1000	Down	-0.791043	0.000942235	0.011787
3L	19164785	19165785	G674	1000	Down	-0.981012	0.000943701	0.0117871
2L	18788774	18789774	G675	1000	Down	-1.19509	0.000945039	0.0117871
X	13130666	13131666	G676	1000	Down	-0.862915	0.00095197	0.0118417
3R	25055661	25057422	G677	1761	Down	-0.753504	0.000954561	0.0118417
2R	13580492	13581492	G678	1000	Down	-2.23803	0.000955016	0.0118417
2L	7032597	7033597	G679	1000	Down	-0.690086	0.000955043	0.0118417
X	13779197	13780197	G680	1000	Down	-1.18654	0.000962497	0.0119166
3L	886555	888313	G681	1758	Down	-0.796684	0.000963946	0.011917
2R	9819680	9820680	G682	1000	Down	-1.02792	0.000965995	0.0119248
X	19753983	19754983	G683	1000	Down	-1.09962	0.000977926	0.0120368
2L	8082343	8084285	G684	1942	Down	-0.687507	0.000978679	0.0120368
2L	11808701	11809701	G685	1000	Down	-1.10157	0.000980352	0.0120368
2L	21628909	21630449	G686	1540	Down	-0.735455	0.000984036	0.0120368
3L	20784926	20785926	G687	1000	Down	-0.986943	0.000984778	0.0120368
3R	6678212	6679212	G688	1000	Down	-1.55666	0.000984813	0.0120368
4	519290	520290	G689	1000	Down	-1.32323	0.000985078	0.0120368
3R	31747202	31748202	G690	1000	Down	-0.710797	0.000990472	0.0120852
3L	11348599	11351775	G691	3176	Down	-0.656635	0.000995747	0.012132
3L	16602171	16603725	G692	1554	Down	-0.967187	0.00100173	0.0121873
2R	12358812	12359812	G693	1000	Down	-1.06557	0.00101069	0.0122785
3R	5840521	5841521	G694	1000	Down	-1.12624	0.00101269	0.0122851
3L	8534590	8535590	G695	1000	Down	-1.02155	0.00101879	0.0123413
3L	17577470	17580129	G696	2659	Down	-0.48181	0.00103453	0.012514
3L	3161674	3162674	G697	1000	Down	-1.17456	0.00103628	0.0125172
3R	24259195	24260195	G698	1000	Down	-2.09285	0.00104598	0.0126162
3R	17714621	17715621	G699	1000	Down	-0.956438	0.00104848	0.0126283
X	2221753	2222753	G700	1000	Down	-0.845514	0.00105004	0.012629
2L	10268460	10269460	G701	1000	Down	-1.47055	0.00105242	0.0126395
3R	13683996	13684996	G702	1000	Down	-0.64714	0.00105479	0.01265
3L	22671515	22672515	G703	1000	Down	-0.882913	0.00105917	0.0126597
3R	12440908	12441908	G704	1000	Down	-0.991911	0.00105951	0.0126597
2L	11841963	11843701	G705	1738	Down	-0.748575	0.00106012	0.0126597
3R	29840908	29841908	G706	1000	Down	-1.22715	0.00106355	0.0126736
2L	3058078	3059078	G707	1000	Down	-0.951782	0.00106536	0.0126736
3L	627815	629565	G708	1750	Down	-0.652019	0.00106648	0.0126736
3R	17064899	17065899	G709	1000	Down	-1.9951	0.0010673	0.0126736
3L	10202258	10203258	G710	1000	Down	-1.32596	0.00107109	0.0127007
3L	22268292	22269292	G711	1000	Down	-1.11338	0.00107329	0.0127069
2L	20829092	20830692	G712	1600	Down	-0.79925	0.00107463	0.0127069
3L	2820711	2821711	G713	1000	Down	-0.992216	0.00107704	0.0127175
3L	19787334	19788334	G714	1000	Down	-1.13213	0.00109542	0.0129164
X	13089520	13090520	G715	1000	Down	-1.07248	0.00109889	0.0129392
3R	10097437	10099100	G716	1663	Down	-0.852871	0.00111144	0.0130688
3R	18399295	18400295	G717	1000	Down	-1.15633	0.00111688	0.0131117
3R	24006309	24007309	G718	1000	Down	-0.995785	0.00111821	0.0131117
3R	30914802	30915802	G719	1000	Down	-1.01337	0.00112135	0.0131232
3R	5251174	5252174	G720	1000	Down	-0.721616	0.00112231	0.0131232
2R	10129938	10130938	G721	1000	Down	-1.30541	0.00112644	0.0131533
3L	8699439	8700439	G722	1000	Down	-0.780595	0.00112809	0.0131543
2R	22419748	22421599	G723	1851	Down	-1.19817	0.00114268	0.0133054
X	15811346	15812346	G724	1000	Down	-0.83959	0.00114421	0.0133054
2R	18854632	18855632	G725	1000	Down	-0.723524	0.0011481	0.0133322
2R	23924673	23925673	G726	1000	Down	-1.35095	0.00115589	0.0134042
3L	18765392	18766392	G727	1000	Down	-1.44636	0.00115995	0.0134327
3L	9127408	9128408	G728	1000	Down	-1.66368	0.00116449	0.0134663
X	1824100	1825100	G729	1000	Down	-0.761522	0.00116604	0.0134663
2R	24186103	24188101	G730	1998	Down	-0.792676	0.00120102	0.0138512
3R	26861842	26862842	G731	1000	Down	-0.752336	0.00120417	0.0138685
2R	23631990	23632990	G732	1000	Down	-2.2339	0.0012092	0.0139074
2L	11735743	11736743	G733	1000	Down	-1.40564	0.00122499	0.0140699
2R	13583734	13584734	G734	1000	Down	-0.979776	0.00123505	0.014166
3R	25295557	25296557	G735	1000	Down	-0.862356	0.00123789	0.0141793
X	18083574	18084574	G736	1000	Down	-1.28193	0.00124026	0.0141872
2R	14007962	14009744	G737	1782	Down	-0.842764	0.00124615	0.0142352
X	17826648	17827648	G738	1000	Down	-0.907991	0.00124827	0.0142401
2R	14258642	14259642	G739	1000	Down	-1.46159	0.00125286	0.0142731
3R	20783324	20784324	G740	1000	Down	-0.832748	0.00125924	0.0143264
3R	30387528	30388528	G741	1000	Down	-0.824113	0.00126152	0.014333
3R	31713351	31714351	G742	1000	Down	-0.723344	0.00126831	0.0143586
2L	13164412	13165997	G743	1585	Down	-0.725938	0.00126855	0.0143586
3L	18046269	18047269	G744	1000	Down	-1.11239	0.00126889	0.0143586
3R	13364489	13365489	G745	1000	Down	-1.07548	0.00127179	0.014372
3R	10854086	10855086	G746	1000	Down	-0.833083	0.0012981	0.0146497
2L	19575007	19576661	G747	1654	Down	-0.561218	0.00130932	0.0147489
3R	4396081	4397081	G748	1000	Down	-1.28898	0.00131039	0.0147489
2L	13877851	13879455	G749	1604	Down	-0.767206	0.00133188	0.0149707
3L	11214820	11215820	G750	1000	Down	-1.17776	0.00133431	0.0149781
3R	4394973	4395973	G751	1000	Down	-0.910889	0.00134146	0.0150383
3L	17430135	17431909	G752	1774	Down	-0.764544	0.00134576	0.0150664
2R	17271518	17272518	G753	1000	Down	-0.695592	0.00134923	0.0150852
3R	10350332	10351332	G754	1000	Down	-0.907526	0.00136619	0.0152546
2R	11886437	11887437	G755	1000	Down	-1.45267	0.00137235	0.015303
3R	4402946	4403946	G756	1000	Down	-0.681914	0.00137598	0.0153043
2R	22313101	22314101	G757	1000	Down	-1.03123	0.0013761	0.0153043
2L	5985815	5987717	G758	1902	Down	-0.781026	0.00138023	0.0153273
X	19683166	19684166	G759	1000	Down	-0.682902	0.00138181	0.0153273
2L	9338621	9339621	G760	1000	Down	-1.10485	0.00138641	0.0153581
2R	23614394	23615394	G761	1000	Down	-1.15565	0.00139456	0.0154281
2L	7991250	7992250	G762	1000	Down	-0.662427	0.00139945	0.0154619
3R	27273329	27274329	G763	1000	Down	-1.37026	0.00140211	0.015471
3L	16063985	16064985	G764	1000	Down	-1.18843	0.001409	0.0155154
3R	19066897	19067897	G765	1000	Down	-1.22627	0.00140982	0.0155154
3R	11811763	11813719	G766	1956	Down	-0.714267	0.00141505	0.0155497
2L	1890037	1891037	G767	1000	Down	-1.29581	0.00141753	0.0155497
3L	1794456	1795456	G768	1000	Down	-0.677085	0.00141848	0.0155497
2R	11194746	11195746	G769	1000	Down	-1.08836	0.00143461	0.0157061
3L	16801793	16802793	G770	1000	Down	-1.61916	0.00144498	0.0157991
3R	25735301	25736301	G771	1000	Down	-1.32263	0.00146342	0.01598
X	19068632	19070269	G772	1637	Down	-0.970922	0.0014713	0.0160258
3L	10324709	10325709	G773	1000	Down	-1.28392	0.00147143	0.0160258
2R	9832318	9833318	G774	1000	Down	-1.37588	0.00147916	0.0160892
2R	16337668	16338668	G775	1000	Down	-1.0971	0.00148904	0.0161757
3R	16348837	16349837	G776	1000	Down	-0.892899	0.00150111	0.0162858
3L	547999	548999	G777	1000	Down	-0.745046	0.00151105	0.0163591
3R	21149774	21150774	G778	1000	Down	-0.951452	0.00151175	0.0163591
3L	9360013	9361013	G779	1000	Down	-0.806472	0.00151906	0.0164172
2L	12506400	12508348	G780	1948	Down	-0.616195	0.00152939	0.0164969
3L	4413588	4415635	G781	2047	Down	-0.575282	0.00153169	0.0164969
2R	21075556	21076556	G782	1000	Down	-1.04984	0.00153232	0.0164969
2L	2357004	2358004	G783	1000	Down	-0.994043	0.00154854	0.0166502
3R	8714770	8716874	G784	2104	Down	-0.735373	0.00156077	0.0167484
3R	17006674	17008638	G785	1964	Down	-0.920333	0.00156165	0.0167484
2L	6342669	6343669	G786	1000	Down	-1.05768	0.00156772	0.0167922
2R	7774443	7776306	G787	1863	Down	-0.78891	0.00157182	0.0168146
3R	30774471	30775471	G788	1000	Up	0.948159	0.00157738	0.0168528
3L	784278	785278	G789	1000	Down	-0.805416	0.00158646	0.0169283
3L	20830075	20831075	G790	1000	Down	-1.27108	0.00159363	0.0169833
3R	11665893	11666893	G791	1000	Down	-1.01707	0.00160477	0.0170803
X	1379409	1380409	G792	1000	Down	-1.17062	0.00160839	0.0170972
3R	7962368	7964161	G793	1793	Down	-0.726955	0.00163301	0.0173371
2R	14255414	14257090	G794	1676	Down	-0.855959	0.00163633	0.0173436
3L	350543	351543	G795	1000	Down	-0.845027	0.00163913	0.0173436
3R	32060904	32061904	G796	1000	Down	-0.840997	0.00164071	0.0173436
3R	10611512	10612512	G797	1000	Down	-0.984089	0.00164328	0.0173436
3R	7964463	7965463	G798	1000	Down	-0.936344	0.00164393	0.0173436
3R	26005888	26006888	G799	1000	Down	-0.763095	0.00166434	0.0175247
3L	7495813	7496813	G800	1000	Down	-1.39542	0.00166526	0.0175247
3R	15986900	15987900	G801	1000	Up	0.578689	0.00168407	0.0176977
2R	22667306	22669174	G802	1868	Down	-0.847551	0.0016859	0.0176977
2L	4976379	4977912	G803	1533	Down	-0.90869	0.00169447	0.0177656
X	9868436	9869436	G804	1000	Down	-0.876678	0.0016991	0.0177919
X	13890338	13891338	G805	1000	Down	-1.53384	0.00170509	0.0178324
3L	16670830	16671830	G806	1000	Down	-1.04251	0.00172146	0.0179814
3L	9429820	9430820	G807	1000	Down	-0.569739	0.00172493	0.0179953
X	1946966	1948769	G808	1803	Up	0.702855	0.00173306	0.0180577
3R	21739587	21740587	G809	1000	Down	-1.03393	0.00174382	0.0181474
3L	880599	882543	G810	1944	Down	-0.675386	0.00176129	0.0183066
3R	7515378	7516378	G811	1000	Down	-0.905063	0.00177239	0.0183992
3L	7153938	7154938	G812	1000	Down	-0.810098	0.00179708	0.0186325
X	16448478	16449478	G813	1000	Down	-1.0944	0.00180297	0.0186706
3L	596230	597230	G814	1000	Down	-0.975772	0.00180898	0.0187099
2R	7812039	7813039	G815	1000	Down	-0.768383	0.0018143	0.0187418
4	508080	509080	G816	1000	Down	-0.837328	0.0018363	0.0189207
2L	6071848	6072848	G817	1000	Down	-0.999173	0.00184012	0.0189207
3R	9784031	9785031	G818	1000	Down	-1.28458	0.00184052	0.0189207
3R	7089719	7090719	G819	1000	Down	-0.698033	0.00184061	0.0189207
2R	18357183	18358183	G820	1000	Down	-0.711136	0.00185954	0.019092
2L	567730	568730	G821	1000	Down	-0.845037	0.00187545	0.0192155
2L	9692420	9693420	G822	1000	Down	-1.0229	0.00187613	0.0192155
3L	14028288	14029288	G823	1000	Down	-1.07538	0.00188385	0.0192712
2R	21047767	21048767	G824	1000	Down	-1.31201	0.0018983	0.0193771
3L	15987851	15988851	G825	1000	Down	-1.05593	0.00189882	0.0193771
2R	13995336	13996336	G826	1000	Down	-0.688914	0.00190477	0.0193995
3R	14023617	14025432	G827	1815	Down	-0.593093	0.00190562	0.0193995
3R	28670277	28671277	G828	1000	Up	0.878678	0.00191399	0.0194612
X	16104124	16105124	G829	1000	Down	-1.17317	0.0019197	0.0194957
3R	12442662	12443662	G830	1000	Down	-0.731832	0.00192521	0.0195281
2L	2228013	2229013	G831	1000	Down	-0.799736	0.00194708	0.0197262
2L	13548751	13550628	G832	1877	Down	-0.837181	0.00196644	0.0198896
3L	10667069	10668069	G833	1000	Down	-1.27802	0.00196929	0.0198896
3L	19793176	19794176	G834	1000	Down	-0.717308	0.00197029	0.0198896
2R	18800120	18801120	G835	1000	Down	-1.09365	0.0019928	0.0200927
3L	15632200	15633200	G836	1000	Down	-1.19277	0.00199959	0.020137
3R	23710912	23711912	G837	1000	Down	-1.07236	0.00200679	0.0201854
2R	20319840	20320840	G838	1000	Down	-0.826474	0.00201065	0.0202001
3R	5216919	5217919	G839	1000	Down	-1.38402	0.00201622	0.0202319
3R	16014168	16015168	G840	1000	Down	-1.05284	0.00202099	0.0202557
2R	12679176	12680176	G841	1000	Down	-1.41442	0.00202914	0.0203131
2L	18456623	18457623	G842	1000	Up	1.20499	0.00203179	0.0203155
X	19285174	19286917	G843	1743	Down	-1.06713	0.00203519	0.0203253
2L	18677582	18679225	G844	1643	Down	-0.702149	0.00204233	0.0203725
2R	22561512	22562512	G845	1000	Down	-0.907531	0.00204777	0.0204025
2R	21702538	21703538	G846	1000	Down	-0.59008	0.00205854	0.0204856
2L	6827331	6828331	G847	1000	Down	-4.18315	0.00208171	0.0206917
2L	1119179	1120887	G848	1708	Down	-0.583843	0.00210103	0.0208592
3L	14782321	14783321	G849	1000	Down	-0.879064	0.00210707	0.0208837
3R	23704543	23705543	G850	1000	Down	-1.14935	0.00210846	0.0208837
2R	7635861	7636861	G851	1000	Down	-0.838265	0.00211515	0.0209253
3R	9800446	9801446	G852	1000	Down	-0.783626	0.00212619	0.0210099
2L	468712	469712	G853	1000	Down	-0.763025	0.00213224	0.0210439
2L	13295825	13296825	G854	1000	Down	-0.755926	0.00213611	0.0210439
3L	2874358	2875358	G855	1000	Down	-1.08012	0.00213713	0.0210439
3L	4293389	4294389	G856	1000	Down	-0.776127	0.00214887	0.0211347
3L	13456854	13457854	G857	1000	Down	-1.08409	0.00216219	0.0212409
2L	8229943	8230943	G858	1000	Up	0.731683	0.00216636	0.0212571
3R	16240150	16242033	G859	1883	Down	-1.24419	0.00217749	0.0213415
2L	21677136	21678136	G860	1000	Down	-0.83459	0.00219293	0.0214678
2R	6501355	6502355	G861	1000	Down	-0.691714	0.00220391	0.0215502
3R	29778294	29779294	G862	1000	Down	-1.0272	0.00220843	0.0215694
3R	24799197	24800197	G863	1000	Down	-1.10581	0.00221429	0.0216015
3R	13050951	13052882	G864	1931	Down	-0.781284	0.00222413	0.0216724
2L	19951782	19952782	G865	1000	Down	-1.01488	0.00223234	0.0217273
3R	11221324	11222324	G866	1000	Down	-0.644208	0.00224275	0.0218034
2L	305309	307084	G867	1775	Down	-0.847539	0.00224796	0.0218288
2L	6672831	6674386	G868	1555	Down	-0.783983	0.00225872	0.0219081
3L	3418019	3419019	G869	1000	Down	-0.732379	0.00226812	0.0219553
3R	4739194	4741572	G870	2378	Down	-0.574797	0.00226881	0.0219553
2R	9891027	9892027	G871	1000	Down	-0.654055	0.00228377	0.0220747
3R	10131748	10132748	G872	1000	Down	-1.34141	0.00228846	0.0220947
3L	7978500	7979500	G873	1000	Down	-0.924245	0.00230493	0.0222153
2R	19253551	19254551	G874	1000	Down	-1.37807	0.00230623	0.0222153
3L	1741744	1742744	G875	1000	Down	-0.936116	0.00231408	0.0222654
X	1256334	1257334	G876	1000	Down	-1.08752	0.00231795	0.0222772
3L	3419937	3420937	G877	1000	Down	-0.98645	0.00232758	0.0223442
3R	19093724	19095466	G878	1742	Down	-0.748328	0.00233538	0.0223936
2R	11283404	11285026	G879	1622	Down	-0.880645	0.00233953	0.0224078
3R	14326059	14327059	G880	1000	Down	-1.20629	0.00234303	0.0224158
3R	19905721	19906721	G881	1000	Down	-0.605506	0.00235513	0.0225061
3R	29744683	29745683	G882	1000	Down	-0.824826	0.0023586	0.0225137
2L	285282	287140	G883	1858	Down	-0.663019	0.0023737	0.0226321
3L	3077410	3078410	G884	1000	Down	-0.841223	0.00237917	0.0226332
4	506790	507790	G885	1000	Down	-0.855559	0.00238078	0.0226332
X	13889093	13890093	G886	1000	Down	-1.04966	0.00238187	0.0226332
3R	11156499	11157499	G887	1000	Down	-0.945162	0.00241186	0.0228922
3R	16284594	16286415	G888	1821	Down	-0.729819	0.00242056	0.0229489
2R	14356752	14357752	G889	1000	Down	-1.07913	0.0024253	0.0229681
2L	6818605	6819605	G890	1000	Down	-1.33362	0.00243245	0.0229945
2L	12527324	12528324	G891	1000	Down	-1.1758	0.00243627	0.0229945
3L	11708401	11709401	G892	1000	Down	-1.0064	0.00243629	0.0229945
3R	24038384	24039384	G893	1000	Down	-0.866241	0.00244053	0.0230015
3L	21025857	21026857	G894	1000	Down	-0.674487	0.0024425	0.0230015
3R	20957236	20958236	G895	1000	Down	-1.08578	0.0024531	0.0230756
3R	20574291	20575291	G896	1000	Down	-0.860926	0.00245861	0.0231016
3L	14083259	14084259	G897	1000	Up	0.748392	0.00246284	0.0231044
3L	11534098	11535098	G898	1000	Down	-1.28666	0.0024667	0.0231044
2L	19444416	19445416	G899	1000	Down	-0.793443	0.00246714	0.0231044
3L	8186707	8187707	G900	1000	Down	-0.68082	0.00247471	0.0231495
3L	18620911	18622501	G901	1590	Down	-0.690176	0.00249032	0.0232697
3R	19904516	19905516	G902	1000	Down	-0.881169	0.00250272	0.0233596
2R	7589584	7590584	G903	1000	Down	-1.0874	0.00252757	0.0235654
3R	7540179	7541912	G904	1733	Down	-0.962573	0.00255042	0.0237379
2L	10501943	10502943	G905	1000	Down	-0.946796	0.0025517	0.0237379
3L	18056664	18057664	G906	1000	Down	-1.06999	0.00255474	0.0237399
3L	8696226	8697226	G907	1000	Down	-0.923436	0.00256351	0.0237952
3R	23817028	23818028	G908	1000	Down	-1.03492	0.00256707	0.0238019
3L	4686876	4687876	G909	1000	Down	-1.02465	0.00257057	0.0238081
2L	7216644	7218625	G910	1981	Down	-0.77102	0.00257909	0.0238608
2R	24958697	24959697	G911	1000	Down	-0.861799	0.00259439	0.0239761
3R	10885153	10887643	G912	2490	Down	-0.656367	0.00260369	0.0240239
2R	16690966	16691966	G913	1000	Down	-0.839069	0.00260528	0.0240239
3L	19928143	19929684	G914	1541	Down	-0.679791	0.0026348	0.0242696
3R	14019225	14020225	G915	1000	Down	-1.08033	0.00264743	0.0243593
2R	7662557	7666276	G916	3719	Down	-0.566028	0.00265281	0.0243598
X	493069	494069	G917	1000	Down	-0.851804	0.00265554	0.0243598
2R	9588597	9589597	G918	1000	Down	-0.689913	0.00265618	0.0243598
3R	32068036	32069036	G919	1000	Down	-0.726604	0.00268485	0.024596
X	19153141	19154141	G920	1000	Down	-0.783994	0.00269777	0.0246875
X	12742027	12743027	G921	1000	Down	-0.855442	0.00270297	0.0247083
X	6549446	6550446	G922	1000	Down	-1.76819	0.00270957	0.0247417
3L	3036483	3037483	G923	1000	Down	-1.03706	0.00271549	0.0247689
3L	22727156	22728643	G924	1487	Down	-0.777919	0.00273572	0.0249264
2L	8704794	8705794	G925	1000	Down	-1.00652	0.00274571	0.0249904
3R	12405173	12407118	G926	1945	Down	-0.53023	0.00275689	0.025065
3L	16587813	16588813	G927	1000	Down	-0.689358	0.0027653	0.0251144
2R	13221885	13222885	G928	1000	Down	-1.01987	0.00277844	0.0252065
X	496068	499860	G929	3792	Down	-0.53184	0.00278207	0.0252124
3L	9423919	9424919	G930	1000	Down	-1.41275	0.00278584	0.0252193
2R	9843292	9844292	G931	1000	Down	-0.672439	0.00279297	0.0252567
2R	24789385	24790385	G932	1000	Down	-1.21003	0.00281208	0.0254022
3L	10681794	10683748	G933	1954	Down	-0.552178	0.00283474	0.0255795
2L	1720659	1721659	G934	1000	Down	-0.568811	0.00283805	0.025582
3L	7131291	7132291	G935	1000	Down	-2.13788	0.00285542	0.0256767
X	10546356	10547356	G936	1000	Down	-1.18215	0.00285769	0.0256767
3R	31108690	31109690	G937	1000	Down	-1.02198	0.00285968	0.0256767
3L	15831772	15832772	G938	1000	Down	-1.29611	0.0028629	0.0256767
2R	16008616	16009616	G939	1000	Down	-1.03279	0.00286381	0.0256767
3L	3308440	3309440	G940	1000	Down	-0.869028	0.00287249	0.0257023
2R	11204081	11205720	G941	1639	Down	-0.624273	0.00287277	0.0257023
X	8060626	8061626	G942	1000	Down	-0.733914	0.00287982	0.0257098
X	12591771	12592771	G943	1000	Down	-1.20064	0.00288124	0.0257098
2R	21170058	21171614	G944	1556	Down	-0.972712	0.00288277	0.0257098
3R	14780442	14781442	G945	1000	Down	-0.92523	0.00289509	0.025773
X	16559173	16560173	G946	1000	Down	-1.00877	0.00289893	0.025773
X	2012514	2013514	G947	1000	Down	-0.962471	0.00289905	0.025773
2L	2887658	2889569	G948	1911	Down	-0.684674	0.00290411	0.0257834
3R	18443885	18445665	G949	1780	Down	-0.770708	0.00290634	0.0257834
3R	5222816	5223816	G950	1000	Down	-0.894762	0.00294809	0.0261263
3R	15268619	15269619	G951	1000	Down	-1.06342	0.00295617	0.0261704
3L	12772981	12773981	G952	1000	Down	-0.8747	0.0029605	0.0261812
3L	18995514	18997242	G953	1728	Down	-0.55613	0.00301945	0.0266744
2L	1985988	1986988	G954	1000	Down	-1.32649	0.00302482	0.0266939
3R	25051452	25052452	G955	1000	Down	-0.865671	0.00302845	0.0266979
2R	12946863	12947863	G956	1000	Down	-0.905427	0.0030493	0.0268128
2R	19289714	19290714	G957	1000	Down	-1.09924	0.00305001	0.0268128
2L	3304978	3305978	G958	1000	Down	-0.905312	0.00305104	0.0268128
2R	7626029	7627029	G959	1000	Down	-0.730843	0.00307213	0.0269329
3R	9756876	9757876	G960	1000	Down	-1.14019	0.00307251	0.0269329
3R	12981667	12983434	G961	1767	Down	-0.55463	0.0030743	0.0269329
2L	6088023	6089023	G962	1000	Down	-0.539733	0.00307853	0.0269419
3R	28889022	28890022	G963	1000	Down	-0.658966	0.0030906	0.0270195
X	19307834	19308834	G964	1000	Down	-0.920969	0.00311672	0.0271926
3R	14801100	14802100	G965	1000	Down	-1.21635	0.00311686	0.0271926
X	1577806	1579558	G966	1752	Down	-0.618832	0.00318922	0.0277708
3L	10777893	10778893	G967	1000	Up	1.33675	0.00318974	0.0277708
3R	22753435	22755165	G968	1730	Down	-0.567291	0.0031935	0.0277749
3R	6764506	6765506	G969	1000	Up	0.886913	0.00322284	0.0280012
3R	9437377	9438377	G970	1000	Down	-0.991169	0.00323816	0.0281052
2R	8060850	8061850	G971	1000	Down	-1.17524	0.00325721	0.0282414
2R	13448638	13449638	G972	1000	Up	0.632867	0.003276	0.0283751
3L	9692282	9693282	G973	1000	Down	-0.664305	0.00330381	0.0285866
X	18479266	18480266	G974	1000	Down	-1.25652	0.00331074	0.0286172
3L	14989566	14990566	G975	1000	Down	-1.338	0.00331537	0.0286278
2R	18530766	18531766	G976	1000	Down	-0.959223	0.0033323	0.0287445
2L	13803206	13804206	G977	1000	Down	-1.03567	0.00333572	0.0287446
3R	7793639	7794639	G978	1000	Down	-0.767034	0.00335326	0.0288553
3R	29785838	29786838	G979	1000	Up	0.692192	0.00335542	0.0288553
X	21301011	21302011	G980	1000	Down	-1.55624	0.00336538	0.0288866
X	11339210	11341033	G981	1823	Down	-0.76346	0.00336838	0.0288866
2R	22477816	22479800	G982	1984	Down	-0.778232	0.00336936	0.0288866
X	18483425	18484425	G983	1000	Down	-1.22503	0.00339616	0.0290867
3L	3059790	3060790	G984	1000	Down	-0.562851	0.00342683	0.0293196
X	19750330	19751330	G985	1000	Down	-1.27487	0.00344877	0.0294773
3L	1309944	1310944	G986	1000	Down	-1.01921	0.00345925	0.029537
3L	4825300	4826300	G987	1000	Down	-0.816776	0.0034628	0.0295373
X	6287511	6288511	G988	1000	Down	-0.775379	0.00347157	0.0295822
3R	5231824	5232824	G989	1000	Down	-0.647722	0.00347666	0.0295956
2L	9174853	9176795	G990	1942	Down	-0.711385	0.00349587	0.029729
2R	20996489	20997489	G991	1000	Down	-0.64994	0.00350434	0.0297666
2R	7450367	7451367	G992	1000	Down	-1.28706	0.00351022	0.0297666
2L	5298709	5300942	G993	2233	Down	-0.563171	0.00351089	0.0297666
X	19504144	19506382	G994	2238	Down	-0.778431	0.00353993	0.0299524
3L	12835786	12836786	G995	1000	Down	-1.03526	0.00354118	0.0299524
3R	9047222	9048222	G996	1000	Down	-0.614234	0.00354349	0.0299524
2L	12433413	12436966	G997	3553	Down	-0.499218	0.00355324	0.0300047
3L	3044634	3045634	G998	1000	Down	-0.915507	0.00357574	0.0301645
3R	5591280	5592280	G999	1000	Down	-0.754462	0.00360743	0.0303825
2L	19492334	19493853	G1000	1519	Down	-0.610638	0.00360881	0.0303825
2R	8925290	8926290	G1001	1000	Down	-1.15609	0.00361809	0.0304303
2R	11289019	11290019	G1002	1000	Down	-0.877697	0.00363078	0.0305066
3R	24151323	24152861	G1003	1538	Down	-0.641359	0.00363593	0.0305194
3L	2773950	2774950	G1004	1000	Down	-0.843901	0.00363999	0.0305229
3L	17902998	17904642	G1005	1644	Down	-0.775825	0.00365835	0.0306464
3R	23156657	23158365	G1006	1708	Down	-0.657406	0.00371209	0.0310657
X	2709384	2710384	G1007	1000	Down	-1.19102	0.00371747	0.0310798
3L	19039883	19040883	G1008	1000	Down	-0.848587	0.00375356	0.0313504
X	19297982	19298982	G1009	1000	Down	-1.00959	0.0037656	0.0313969
3L	8985144	8986144	G1010	1000	Down	-0.9099	0.00376658	0.0313969
3R	10133173	10134896	G1011	1723	Down	-0.763317	0.00377663	0.0314495
2R	19191423	19192423	G1012	1000	Down	-0.712482	0.00378849	0.0315171
3R	10394848	10395848	G1013	1000	Down	-0.855658	0.00379843	0.0315686
3L	9455677	9456677	G1014	1000	Down	-0.623976	0.00380987	0.0316324
3L	4277610	4278610	G1015	1000	Down	-1.15738	0.00382748	0.0317474
X	1669528	1670528	G1016	1000	Down	-0.809628	0.00383885	0.0318103
3R	29925743	29926743	G1017	1000	Down	-0.982718	0.00385244	0.0318734
2L	9133957	9134957	G1018	1000	Down	-1.20339	0.00385403	0.0318734
2R	10780765	10783280	G1019	2515	Down	-0.697301	0.00390326	0.0322488
2L	1709332	1710332	G1020	1000	Down	-0.715043	0.00393828	0.0324803
3L	3069465	3071324	G1021	1859	Down	-0.594576	0.00393899	0.0324803
X	1466196	1467196	G1022	1000	Down	-0.787921	0.00395079	0.0325457
3R	24007724	24008724	G1023	1000	Down	-1.0797	0.00399157	0.0328495
3R	10535421	10536421	G1024	1000	Down	-1.74643	0.00399991	0.032886
2L	4393261	4395726	G1025	2465	Down	-0.66429	0.0040146	0.0329531
2R	21501630	21503089	G1026	1459	Down	-0.697699	0.00401805	0.0329531
3L	19630496	19631496	G1027	1000	Down	-0.898526	0.00401982	0.0329531
2L	8988784	8989784	G1028	1000	Down	-0.800618	0.00403693	0.0330612
3R	9430209	9431209	G1029	1000	Down	-0.898037	0.00407672	0.0333546
3L	11119338	11120338	G1030	1000	Down	-0.694486	0.00408325	0.0333756
3R	19065079	19066079	G1031	1000	Down	-0.901864	0.00412656	0.0336969
X	16424075	16425793	G1032	1718	Down	-0.767869	0.00414488	0.0338126
2R	14487206	14488206	G1033	1000	Down	-1.09134	0.00414876	0.0338126
X	16610329	16611329	G1034	1000	Down	-1.07268	0.00417728	0.0340121
3R	26723300	26724300	G1035	1000	Down	-1.2182	0.00421278	0.0342681
3L	12123804	12124804	G1036	1000	Down	-0.879071	0.0042441	0.0344894
2R	11715145	11716145	G1037	1000	Down	-1.0806	0.00424957	0.0345006
2R	12869756	12870756	G1038	1000	Down	-1.04282	0.00432086	0.0350445
2R	6522402	6523402	G1039	1000	Up	0.842533	0.00432611	0.0350445
X	8588363	8589363	G1040	1000	Down	-0.907872	0.00432905	0.0350445
3R	6848249	6849249	G1041	1000	Down	-1.64206	0.00435849	0.0352489
3R	8574758	8575758	G1042	1000	Down	-1.8103	0.00436312	0.0352525
3L	2572654	2573654	G1043	1000	Down	-0.584043	0.00436862	0.0352631
3R	26007837	26008837	G1044	1000	Down	-0.826974	0.00438393	0.0353528
2L	5542475	5543475	G1045	1000	Down	-0.666925	0.00439402	0.0354003
3R	14747434	14748434	G1046	1000	Down	-0.984416	0.00439977	0.0354127
2L	414409	415409	G1047	1000	Down	-0.688028	0.00442041	0.0355448
3R	15793123	15794123	G1048	1000	Down	-0.476014	0.00443301	0.0356121
3R	25876781	25877781	G1049	1000	Up	0.788314	0.00443949	0.0356123
X	19608019	19609019	G1050	1000	Down	-0.859397	0.00444362	0.0356123
X	15703496	15704496	G1051	1000	Down	-0.802104	0.00444572	0.0356123
2R	17590299	17591299	G1052	1000	Down	-0.9287	0.00453121	0.0362626
3R	16347432	16348432	G1053	1000	Down	-1.17258	0.00454228	0.0363167
3R	21296101	21298045	G1054	1944	Down	-0.514526	0.00454838	0.036331
2R	25279472	25280472	G1055	1000	Down	-1.40721	0.00455845	0.0363768
2R	8079443	8080443	G1056	1000	Down	-0.833105	0.00457092	0.0364418
X	9584103	9585103	G1057	1000	Down	-0.916737	0.00457699	0.0364557
2R	13895267	13896267	G1058	1000	Down	-0.882652	0.00459668	0.0365762
3R	25491042	25492042	G1059	1000	Down	-1.00662	0.0046008	0.0365762
2R	15531356	15532356	G1060	1000	Down	-0.788717	0.00461646	0.0366661
X	1262978	1263978	G1061	1000	Down	-1.27745	0.00466606	0.037025
3R	7121910	7122910	G1062	1000	Down	-1.22364	0.00468229	0.0370946
2R	6036002	6037002	G1063	1000	Down	-0.696451	0.00468363	0.0370946
3L	3050187	3051187	G1064	1000	Down	-0.915609	0.00469674	0.0371268
2L	18966297	18967819	G1065	1522	Down	-0.811746	0.00469877	0.0371268
3R	17385382	17386800	G1066	1418	Down	-0.854175	0.00470093	0.0371268
X	3776864	3778751	G1067	1887	Down	-0.781756	0.0047131	0.0371534
2R	24195131	24196131	G1068	1000	Down	-0.992603	0.00471313	0.0371534
2R	24980717	24981717	G1069	1000	Down	-0.729508	0.00475688	0.0374632
2L	14395300	14396300	G1070	1000	Down	-1.25366	0.00478135	0.0375956
3L	15161387	15162387	G1071	1000	Down	-1.09497	0.00478262	0.0375956
2R	6811682	6812682	G1072	1000	Down	-0.758881	0.00481003	0.0377454
3L	18671887	18673657	G1073	1770	Down	-0.710557	0.00481181	0.0377454
3R	21376011	21377011	G1074	1000	Down	-0.648264	0.00481513	0.0377454
3L	1334198	1335198	G1075	1000	Down	-0.796333	0.00483853	0.0378936
3R	24317772	24320557	G1076	2785	Down	-0.725622	0.00485643	0.0379984
3R	23995155	23996155	G1077	1000	Down	-0.837336	0.00488016	0.0381486
2L	11129683	11131262	G1078	1579	Down	-1.02258	0.00489005	0.0381607
3R	11868311	11869311	G1079	1000	Down	-1.16373	0.00489077	0.0381607
2R	14575348	14576348	G1080	1000	Down	-0.730742	0.00490307	0.0382213
2R	14677895	14678895	G1081	1000	Down	-1.45997	0.00494818	0.0385168
2R	9546615	9547615	G1082	1000	Down	-0.605358	0.00495014	0.0385168
2R	8122360	8123360	G1083	1000	Down	-0.736599	0.0049701	0.038626
2L	3044704	3045704	G1084	1000	Down	-0.882253	0.00497588	0.038626
2L	5000993	5001993	G1085	1000	Down	-0.784858	0.00497793	0.038626
2R	22311455	22312455	G1086	1000	Down	-0.670913	0.00500176	0.0387751
3L	3469173	3470173	G1087	1000	Down	-0.785435	0.00501018	0.0387914
2R	16150096	16151096	G1088	1000	Down	-0.867362	0.00501307	0.0387914
3R	15838863	15839863	G1089	1000	Down	-1.53505	0.00502952	0.038872
3R	26555762	26556762	G1090	1000	Down	-1.02401	0.00503272	0.038872
2R	13962295	13965127	G1091	2832	Down	-1.39189	0.00504256	0.0389123
2R	14898565	14899565	G1092	1000	Down	-0.812834	0.00507071	0.0390937
3L	10676435	10677435	G1093	1000	Down	-0.61994	0.00509625	0.0392547
2L	6722533	6723533	G1094	1000	Down	-0.674838	0.00510538	0.0392807
3R	6352215	6354709	G1095	2494	Down	-0.506096	0.00510897	0.0392807
3R	9257862	9259599	G1096	1737	Down	-0.612279	0.0051208	0.0393046
2R	17107561	17109350	G1097	1789	Down	-0.722965	0.00512141	0.0393046
2L	22024133	22025133	G1098	1000	Down	-0.971331	0.00513119	0.0393438
3R	26966760	26967760	G1099	1000	Down	-0.982087	0.00514416	0.0394074
2R	18435148	18436148	G1100	1000	Down	-0.977265	0.00521646	0.0399249
3R	22424421	22425421	G1101	1000	Down	-1.10709	0.00523965	0.0400577
3L	15234010	15235010	G1102	1000	Down	-1.035	0.00524333	0.0400577
2R	8922357	8923357	G1103	1000	Down	-0.861096	0.00526217	0.0401652
2R	6871682	6872682	G1104	1000	Down	-0.668535	0.00527625	0.0402362
2R	16124468	16125468	G1105	1000	Down	-1.01131	0.00529834	0.0402669
2R	10473204	10474204	G1106	1000	Down	-0.798013	0.00530191	0.0402669
2R	14351871	14352871	G1107	1000	Down	-1.24829	0.00530337	0.0402669
2R	18860982	18862571	G1108	1589	Down	-0.804871	0.00530373	0.0402669
X	1893247	1894247	G1109	1000	Down	-1.31673	0.00530851	0.0402669
3L	8358748	8359748	G1110	1000	Down	-0.859439	0.00530898	0.0402669
X	1478275	1479275	G1111	1000	Down	-0.914826	0.00534091	0.0404726
X	789738	790738	G1112	1000	Down	-1.10734	0.00537449	0.0406905
X	17077320	17078320	G1113	1000	Down	-0.750345	0.00540766	0.0409048
2L	8403205	8404205	G1114	1000	Down	-0.768219	0.00542745	0.0409458
3R	8008972	8009972	G1115	1000	Down	-0.715491	0.00542793	0.0409458
X	16723099	16724099	G1116	1000	Down	-1.10885	0.00543832	0.0409458
3L	3459942	3460942	G1117	1000	Down	-0.971136	0.00544022	0.0409458
3R	14748888	14749888	G1118	1000	Down	-0.626654	0.00544521	0.0409458
X	1350518	1351518	G1119	1000	Down	-1.50993	0.00544596	0.0409458
3L	20348966	20349966	G1120	1000	Down	-0.700561	0.00544889	0.0409458
3L	1204657	1205657	G1121	1000	Down	-1.03464	0.00545198	0.0409458
2R	15913560	15914560	G1122	1000	Down	-1.03991	0.00556003	0.0417112
2R	20327087	20328087	G1123	1000	Down	-0.660268	0.0055638	0.0417112
2R	14269849	14270849	G1124	1000	Down	-1.06624	0.00558457	0.0418296
2R	12587892	12588892	G1125	1000	Down	-0.569934	0.00562115	0.042056
3R	22464166	22465166	G1126	1000	Down	-0.710331	0.00562891	0.042056
2L	19432083	19433083	G1127	1000	Down	-0.890818	0.00562979	0.042056
2L	5052138	5053138	G1128	1000	Down	-0.963559	0.00565496	0.0422067
3L	19906539	19907539	G1129	1000	Down	-0.672784	0.00567916	0.0423498
2L	14354826	14355826	G1130	1000	Down	-0.638027	0.00568853	0.0423821
3L	19812027	19813801	G1131	1774	Down	-0.912285	0.00571544	0.0425168
2R	20244996	20245996	G1132	1000	Down	-0.696975	0.00571671	0.0425168
X	7100387	7101387	G1133	1000	Down	-1.17479	0.00573168	0.0425905
3L	20736169	20737169	G1134	1000	Down	-0.997015	0.0057611	0.0427713
2R	21623812	21624812	G1135	1000	Down	-0.903007	0.00578632	0.0428847
3L	8346291	8348077	G1136	1786	Down	-0.598806	0.00579057	0.0428847
2L	19453982	19455926	G1137	1944	Up	0.592568	0.00579165	0.0428847
2L	16857430	16859153	G1138	1723	Down	-0.852796	0.00583704	0.0431828
2R	21540738	21541738	G1139	1000	Down	-1.10071	0.0058438	0.0431949
3L	20530013	20531772	G1140	1759	Down	-0.898859	0.00585559	0.0432441
X	5524270	5525270	G1141	1000	Down	-1.34388	0.00586448	0.0432717
3R	19050896	19051896	G1142	1000	Down	-0.82611	0.00590078	0.0434782
2R	16103973	16104973	G1143	1000	Down	-0.550819	0.00590279	0.0434782
3R	16006827	16008802	G1144	1975	Down	-0.506102	0.00594775	0.043771
3L	3037962	3038962	G1145	1000	Down	-0.879625	0.00597071	0.0438857
2R	24959970	24960970	G1146	1000	Down	-0.907065	0.00597672	0.0438857
2L	1722020	1723020	G1147	1000	Down	-0.812819	0.00597896	0.0438857
2L	6667495	6669054	G1148	1559	Down	-0.527146	0.00599775	0.0439853
2L	9333059	9334059	G1149	1000	Down	-1.96708	0.00602108	0.0441179
2R	13546415	13547415	G1150	1000	Down	-0.936691	0.00606893	0.0444299
2R	6219090	6221964	G1151	2874	Down	-0.509494	0.00609411	0.0445755
2R	15564906	15565906	G1152	1000	Down	-0.790751	0.00611107	0.0446607
2L	2873946	2875440	G1153	1494	Down	-0.675361	0.00614778	0.04489
2L	11100228	11101228	G1154	1000	Down	-0.927478	0.00615518	0.0448998
2L	8690699	8693023	G1155	2324	Down	-0.656854	0.00615979	0.0448998
3R	15340292	15341292	G1156	1000	Down	-0.998073	0.00618191	0.045022
2R	9988531	9989531	G1157	1000	Down	-0.62378	0.00618782	0.0450262
2L	11037915	11040328	G1158	2413	Down	-0.448145	0.00619767	0.0450589
3L	251627	252627	G1159	1000	Down	-1.17576	0.00621298	0.0450967
3R	8239169	8240925	G1160	1756	Down	-0.567088	0.00621358	0.0450967
2L	5906777	5907777	G1161	1000	Down	-1.87337	0.0062225	0.0451225
3L	2770290	2771290	G1162	1000	Down	-1.05934	0.00626324	0.04535
2R	15129384	15130384	G1163	1000	Down	-1.16691	0.00626465	0.04535
2L	12106644	12108293	G1164	1649	Down	-0.839565	0.00627848	0.0453717
3R	29152904	29153904	G1165	1000	Down	-0.617331	0.00628172	0.0453717
3R	4337288	4338288	G1166	1000	Down	-0.663787	0.00628381	0.0453717
X	6252563	6253563	G1167	1000	Down	-1.067	0.00629075	0.0453829
3R	27635804	27636804	G1168	1000	Down	-0.635698	0.00633036	0.0456296
3R	28842165	28843165	G1169	1000	Down	-0.912524	0.00635896	0.0457521
2L	13373230	13374805	G1170	1575	Down	-0.926502	0.00636389	0.0457521
3R	8652414	8653414	G1171	1000	Down	-0.536139	0.00636722	0.0457521
2R	11899083	11900083	G1172	1000	Down	-0.73513	0.00637176	0.0457521
3R	27570244	27571244	G1173	1000	Down	-1.42176	0.00637551	0.0457521
3L	19575341	19576341	G1174	1000	Down	-0.92978	0.0063907	0.0457521
X	13641549	13642549	G1175	1000	Down	-0.814927	0.00639323	0.0457521
3R	21630430	21631430	G1176	1000	Down	-0.619041	0.00639544	0.0457521
2R	7957589	7958589	G1177	1000	Down	-0.977157	0.00639947	0.0457521
2R	17598095	17599816	G1178	1721	Down	-0.834059	0.00641361	0.0457521
3R	28858677	28859677	G1179	1000	Down	-0.903653	0.0064172	0.0457521
3R	22465469	22466469	G1180	1000	Down	-1.22379	0.00641725	0.0457521
X	18365834	18366834	G1181	1000	Down	-0.846873	0.00641801	0.0457521
X	17845634	17846634	G1182	1000	Down	-0.911827	0.00648433	0.0461858
2R	7256027	7257027	G1183	1000	Down	-1.24088	0.00651349	0.0463542
3R	30740325	30742313	G1184	1988	Up	0.526488	0.0065293	0.0464004
3R	9427835	9429768	G1185	1933	Down	-0.422697	0.00653138	0.0464004
3R	12977488	12978488	G1186	1000	Up	0.976528	0.00653751	0.0464004
3R	5215861	5216861	G1187	1000	Down	-0.837838	0.00654202	0.0464004
3L	7369923	7370923	G1188	1000	Down	-0.655592	0.00657101	0.0465442
3L	7432519	7433519	G1189	1000	Down	-0.829206	0.00657335	0.0465442
X	19577964	19579655	G1190	1691	Down	-0.57972	0.00658813	0.0466096
X	15047563	15049392	G1191	1829	Down	-0.689387	0.00662009	0.0467964
3R	25660659	25662417	G1192	1758	Down	-0.698409	0.00662898	0.04682
2R	12452674	12453674	G1193	1000	Down	-0.956946	0.00663524	0.0468249
X	2303619	2304619	G1194	1000	Down	-0.72745	0.00665189	0.0469031
3R	29502088	29503947	G1195	1859	Down	-0.733979	0.00665996	0.0469206
2L	2752577	2754389	G1196	1812	Down	-0.543351	0.00667165	0.0469637
3L	22821245	22823133	G1197	1888	Down	-0.510579	0.00673264	0.0473535
3L	11291929	11292929	G1198	1000	Down	-0.49479	0.0067398	0.047356
2R	14170599	14171599	G1199	1000	Down	-0.610072	0.00674425	0.047356
3R	19147508	19148508	G1200	1000	Down	-0.830097	0.00675367	0.047381
2L	11272837	11273837	G1201	1000	Down	-1.63137	0.00676525	0.047381
2L	1667160	1668160	G1202	1000	Down	-0.808244	0.00676762	0.047381
3R	15536890	15537890	G1203	1000	Down	-0.732667	0.00677333	0.047381
3L	17428181	17429693	G1204	1512	Down	-0.692842	0.00677654	0.047381
3R	5516656	5517656	G1205	1000	Down	-0.940302	0.00678277	0.047381
3R	15341668	15342668	G1206	1000	Down	-0.972056	0.0067872	0.047381
2R	19294254	19295254	G1207	1000	Down	-0.759565	0.00679628	0.0474051
X	755521	757513	G1208	1992	Down	-0.679962	0.00680533	0.0474288
2R	23522078	23523078	G1209	1000	Down	-0.668178	0.0068181	0.0474785
2L	428465	429465	G1210	1000	Down	-1.24085	0.0068562	0.0477044
2R	17444289	17445289	G1211	1000	Down	-0.749868	0.00686857	0.047751
3R	4228408	4229408	G1212	1000	Down	-0.854623	0.00690323	0.0479524
X	15812955	15813955	G1213	1000	Down	-0.826446	0.00692039	0.0480319
3L	16159419	16160419	G1214	1000	Down	-0.774365	0.00695477	0.0482308
2L	6037476	6038476	G1215	1000	Down	-0.842941	0.00696919	0.048291
2R	6993558	6994558	G1216	1000	Down	-0.995032	0.00700312	0.0484862
4	879003	880003	G1217	1000	Up	0.536807	0.00704698	0.0487498
X	22461055	22462055	G1218	1000	Down	-1.17598	0.00707059	0.048873
3R	27605109	27606109	G1219	1000	Down	-0.790019	0.00708243	0.0489146
2L	6447449	6448449	G1220	1000	Down	-0.700537	0.00709843	0.048985
3R	16029869	16030869	G1221	1000	Up	0.832668	0.00712086	0.0490995
3R	14903639	14904639	G1222	1000	Down	-0.866889	0.00714817	0.0491568
3R	29830744	29831744	G1223	1000	Down	-0.955145	0.00714905	0.0491568
2R	8083172	8084840	G1224	1668	Down	-0.69721	0.00715021	0.0491568
2R	18610541	18612329	G1225	1788	Down	-0.687406	0.00715252	0.0491568
2L	13059815	13060815	G1226	1000	Down	-0.65566	0.00716941	0.0491962
2R	8667222	8668222	G1227	1000	Down	-0.782824	0.00716994	0.0491962
2L	434959	435959	G1228	1000	Down	-0.855953	0.00718165	0.0492331
3R	16254311	16255311	G1229	1000	Down	-0.581325	0.00718701	0.0492331
3L	5926254	5927254	G1230	1000	Down	-0.684686	0.00722162	0.0493979
3R	31606470	31607470	G1231	1000	Down	-0.636498	0.00722281	0.0493979
X	9102789	9103789	G1232	1000	Down	-0.887937	0.00728193	0.0497618
3L	20452260	20453878	G1233	1618	Down	-0.70887	0.00731635	0.0499565
3L	4170011	4171011	G1234	1000	NS	-1.24293	0.007337	0.0500569
2R	15999121	16000121	G1235	1000	NS	-0.961568	0.00736505	0.0502076
3R	5042982	5043982	G1236	1000	NS	-0.729715	0.00737119	0.0502088
2R	23067039	23068039	G1237	1000	NS	-0.779711	0.00741319	0.050454
3R	23295113	23296113	G1238	1000	NS	-0.918453	0.00743076	0.0505327
2L	7241985	7242985	G1239	1000	NS	-1.25566	0.00745667	0.050649
3R	18449878	18450878	G1240	1000	NS	-0.860679	0.00745988	0.050649
X	6820442	6821442	G1241	1000	NS	-0.716786	0.00749195	0.0508257
3R	25851134	25852134	G1242	1000	NS	-1.10551	0.00751211	0.0509215
3L	22741431	22742431	G1243	1000	NS	-0.761945	0.00752714	0.0509823
3R	30476026	30477026	G1244	1000	NS	-1.26706	0.00754575	0.0510673
3R	24267970	24268970	G1245	1000	NS	-0.969803	0.00756833	0.0511517
2L	5804873	5805873	G1246	1000	NS	-1.26566	0.00757038	0.0511517
2L	8511437	8512437	G1247	1000	NS	-0.896841	0.00758973	0.051211
2R	8665426	8666426	G1248	1000	NS	-0.741306	0.00759321	0.051211
3L	19791423	19792423	G1249	1000	NS	-0.724885	0.00759741	0.051211
2L	16790537	16792002	G1250	1465	NS	-0.736111	0.00760554	0.0512248
3L	8832444	8833444	G1251	1000	NS	-1.11904	0.00761942	0.0512773
3R	13644669	13645669	G1252	1000	NS	-0.601286	0.00762925	0.0513024
3R	4484633	4485633	G1253	1000	NS	-1.94035	0.00769769	0.0517018
3R	19863702	19865332	G1254	1630	NS	-0.482909	0.00770093	0.0517018
3R	29492847	29493847	G1255	1000	NS	-0.941889	0.00773939	0.0518653
X	6279130	6280130	G1256	1000	NS	-0.590805	0.00774372	0.0518653
3L	12258456	12259456	G1257	1000	NS	-0.711721	0.00774375	0.0518653
3L	16969332	16971168	G1258	1836	NS	-0.568813	0.00779019	0.0521262
3L	21056534	21057534	G1259	1000	NS	-1.33131	0.00780192	0.0521262
3R	30449984	30450984	G1260	1000	NS	-0.71972	0.00780769	0.0521262
3L	652275	653275	G1261	1000	NS	-1.05753	0.0078096	0.0521262
3R	19225007	19226007	G1262	1000	NS	-0.722006	0.00781366	0.0521262
3R	20259305	20260305	G1263	1000	NS	-0.505221	0.00784267	0.0522782
3R	22997861	22998861	G1264	1000	NS	-0.986684	0.00786011	0.0523325
3L	21432759	21434397	G1265	1638	NS	-0.564291	0.00786324	0.0523325
3R	8520672	8521672	G1266	1000	NS	-0.839561	0.00786952	0.0523329
2R	16210068	16211068	G1267	1000	NS	-0.885318	0.00788508	0.052395
3R	4802962	4803962	G1268	1000	NS	-0.645125	0.00789498	0.0523981
3R	12430683	12431683	G1269	1000	NS	-0.689181	0.007898	0.0523981
2L	14396886	14397886	G1270	1000	NS	-1.0837	0.00792699	0.0525491
3R	28605705	28606705	G1271	1000	NS	-0.886019	0.00794211	0.0525981
3L	13947912	13948912	G1272	1000	NS	-1.13206	0.00794688	0.0525981
2L	21053233	21054233	G1273	1000	NS	-0.800638	0.00796224	0.0526009
3L	20471484	20472484	G1274	1000	NS	-0.742133	0.0079695	0.0526009
3R	10871860	10872860	G1275	1000	NS	-1.09156	0.00797082	0.0526009
X	6699200	6701162	G1276	1962	NS	-0.809528	0.00797229	0.0526009
3L	13494197	13495197	G1277	1000	NS	-0.841498	0.00799866	0.0527335
X	8560313	8561313	G1278	1000	NS	-0.718111	0.00803659	0.0529422
2L	425856	426856	G1279	1000	NS	-0.920905	0.00808602	0.0532261
2L	14398917	14399917	G1280	1000	NS	-0.957214	0.00810249	0.0532876
3L	16779150	16780995	G1281	1845	NS	-0.751413	0.00810802	0.0532876
2R	20997659	20998659	G1282	1000	NS	-0.744424	0.00811964	0.0533203
3R	18121230	18122230	G1283	1000	NS	-0.837962	0.00812565	0.0533203
2R	19463203	19464203	G1284	1000	NS	-0.761292	0.00819651	0.0537433
2R	6132656	6133656	G1285	1000	NS	-1.74754	0.0082093	0.0537853
3R	19153164	19154164	G1286	1000	NS	-1.04947	0.00824945	0.0540063
3R	5308818	5309818	G1287	1000	NS	-0.914744	0.00831906	0.0543826
2R	24641810	24642810	G1288	1000	NS	-0.838779	0.00831985	0.0543826
3L	19062524	19063524	G1289	1000	NS	-0.672987	0.00836908	0.0546619
3R	9771280	9772280	G1290	1000	NS	-0.78402	0.00839397	0.054782
3R	17149048	17150048	G1291	1000	NS	-0.756028	0.00841788	0.0548955
3R	14124923	14126417	G1292	1494	NS	-0.977583	0.00847112	0.0551757
3L	21824455	21825455	G1293	1000	NS	-0.855264	0.00847396	0.0551757
3R	26570166	26571166	G1294	1000	NS	-0.953554	0.00848441	0.0552011
3L	4040007	4041007	G1295	1000	NS	-0.564894	0.00850771	0.05531
2R	14617536	14619798	G1296	2262	NS	-0.724281	0.00851665	0.0553254
2R	7155910	7156910	G1297	1000	NS	-0.99822	0.00852957	0.0553267
3R	19021934	19022934	G1298	1000	NS	-1.31194	0.00853364	0.0553267
2R	7045183	7046183	G1299	1000	NS	-0.702032	0.00853656	0.0553267
2R	18432532	18434334	G1300	1802	NS	-0.721029	0.0085656	0.0554722
3R	20265577	20266577	G1301	1000	NS	-0.754262	0.00857957	0.0555199
2R	22249217	22250217	G1302	1000	NS	-1.08412	0.00859436	0.0555729
3L	4625729	4627699	G1303	1970	NS	-0.624867	0.00861485	0.0556627
3L	19268424	19269424	G1304	1000	NS	-0.695864	0.00863181	0.0557238
X	14832234	14833234	G1305	1000	NS	-1.09446	0.00863755	0.0557238
3R	30902233	30903233	G1306	1000	NS	-1.18137	0.00864746	0.055727
2R	16583528	16584528	G1307	1000	NS	-0.625663	0.0086527	0.055727
X	4318997	4319997	G1308	1000	NS	-1.61137	0.0086579	0.055727
2R	7566306	7567306	G1309	1000	NS	-0.726531	0.00868199	0.0558187
3R	30270703	30271703	G1310	1000	NS	-1.06488	0.00869015	0.0558187
3L	4102285	4104260	G1311	1975	NS	-0.57096	0.00869578	0.0558187
3L	11293112	11294112	G1312	1000	NS	-0.875242	0.00870257	0.0558187
3R	8992652	8993652	G1313	1000	NS	-0.535033	0.00870531	0.0558187
2.11E+14	1497	2497	G1314	1000	NS	-0.930626	0.00871769	0.0558556
X	15318959	15320913	G1315	1954	NS	-0.569318	0.00874028	0.0559436
3R	5548701	5549701	G1316	1000	NS	-0.837177	0.00874471	0.0559436
3R	23534287	23535287	G1317	1000	NS	-0.584759	0.00876342	0.0559841
X	4555574	4556574	G1318	1000	NS	-0.920455	0.00877612	0.0559841
3R	11761358	11763355	G1319	1997	NS	-0.522867	0.00877757	0.0559841
3R	26461090	26462090	G1320	1000	NS	-0.815609	0.00877764	0.0559841
2L	14015047	14016047	G1321	1000	NS	-0.978758	0.00878727	0.056003
2R	14807999	14808999	G1322	1000	NS	-1.0349	0.0088589	0.0564169
2R	19233347	19235162	G1323	1815	NS	-0.677254	0.00890488	0.0566668
3R	12411141	12412141	G1324	1000	NS	-0.769884	0.00896381	0.0569987
2L	2450557	2451557	G1325	1000	NS	-0.945909	0.00899082	0.057099
3R	10040200	10041200	G1326	1000	NS	0.63732	0.00899314	0.057099
2R	10210932	10211932	G1327	1000	NS	0.678904	0.00906111	0.057471
3R	18663147	18664147	G1328	1000	NS	-0.748912	0.00906539	0.057471
3L	20469794	20470794	G1329	1000	NS	-1.09062	0.00912351	0.0577959
2R	13229703	13231281	G1330	1578	NS	-0.604111	0.00916149	0.0579862
3R	30306955	30308652	G1331	1697	NS	-0.668638	0.00916797	0.0579862
3R	24050415	24052266	G1332	1851	NS	-0.674292	0.00918074	0.0579862
2R	7457389	7458389	G1333	1000	NS	-0.919891	0.00918109	0.0579862
3L	17653645	17654645	G1334	1000	NS	-0.726279	0.00918884	0.0579916
2R	11296061	11297061	G1335	1000	NS	-0.696253	0.00922956	0.058205
2R	16290919	16291919	G1336	1000	NS	-0.647866	0.00926655	0.0583808
2R	6990510	6991510	G1337	1000	NS	-0.924765	0.00928259	0.0583808
3R	13382167	13383167	G1338	1000	NS	-0.632841	0.00928595	0.0583808
3R	14654630	14655630	G1339	1000	NS	-0.520666	0.00929138	0.0583808
X	13781719	13782719	G1340	1000	NS	-0.66397	0.00929528	0.0583808
2R	8626536	8628273	G1341	1737	NS	-0.611064	0.00929904	0.0583808
3L	21303527	21305059	G1342	1532	NS	-0.592312	0.0093399	0.0585772
3L	22894377	22895377	G1343	1000	NS	-1.25157	0.00934666	0.0585772
3R	23336868	23337868	G1344	1000	NS	-0.757265	0.00935119	0.0585772
2R	17710349	17711349	G1345	1000	NS	-1.2312	0.00937065	0.0586424
3L	14426973	14427973	G1346	1000	NS	-0.817441	0.00937554	0.0586424
2R	17592199	17593199	G1347	1000	NS	-0.637145	0.00938279	0.0586442
3R	30800111	30801111	G1348	1000	NS	0.782172	0.0093908	0.0586447
2R	12933484	12934484	G1349	1000	NS	-0.792679	0.0093968	0.0586447
2L	16826710	16827710	G1350	1000	NS	-1.04561	0.00941482	0.0587136
2L	2748113	2749113	G1351	1000	NS	-0.761373	0.00943495	0.0587956
X	11501242	11502242	G1352	1000	NS	-1.00911	0.00945115	0.0588235
3L	3341764	3342764	G1353	1000	NS	-1.01436	0.0094534	0.0588235
2R	24941248	24942248	G1354	1000	NS	-0.842268	0.0094775	0.0589123
2L	8737912	8738912	G1355	1000	NS	-0.84857	0.00948167	0.0589123
3L	1947141	1948141	G1356	1000	NS	-1.01536	0.00954321	0.0592509
3R	8001124	8002124	G1357	1000	NS	-0.807471	0.00955562	0.0592843
3L	11296736	11297736	G1358	1000	NS	-0.833464	0.00958897	0.0594177
2R	23994605	23995605	G1359	1000	NS	-0.725301	0.00959637	0.0594177
3R	9000012	9001012	G1360	1000	NS	-1.11744	0.0095983	0.0594177
2R	6992363	6993363	G1361	1000	NS	-0.649129	0.00960817	0.0594351
3L	7854511	7855511	G1362	1000	NS	-1.26559	0.00961889	0.0594577
2R	6741859	6742859	G1363	1000	NS	-0.684904	0.00964437	0.0595715
3R	24786785	24787785	G1364	1000	NS	-1.15362	0.00966093	0.05963
2L	3338238	3340198	G1365	1960	NS	0.483208	0.00968863	0.0597572
3L	21285543	21286543	G1366	1000	NS	-0.529911	0.0097165	0.0598653
X	13931100	13932100	G1367	1000	NS	-1.19289	0.00972038	0.0598653
2L	17962834	17963834	G1368	1000	NS	-0.757933	0.00973328	0.0598961
X	16349825	16350825	G1369	1000	NS	-1.07026	0.00974503	0.0598961
2L	4891499	4892499	G1370	1000	NS	-0.969285	0.00974673	0.0598961
2L	20912868	20913868	G1371	1000	NS	0.769349	0.00976118	0.0599412
2R	21646233	21647233	G1372	1000	NS	-0.575859	0.00979167	0.0600628
2L	12542843	12543843	G1373	1000	NS	-0.980396	0.00979526	0.0600628
3R	7123587	7125174	G1374	1587	NS	-0.593148	0.00980767	0.0600952
2L	15315616	15316616	G1375	1000	NS	-1.00841	0.00987035	0.0604352
2L	6646980	6647980	G1376	1000	NS	-0.660523	0.00988937	0.0605077
2R	5608454	5609454	G1377	1000	NS	-0.550853	0.00995016	0.0608354
3R	18283290	18284290	G1378	1000	NS	-1.30644	0.00997346	0.0609336
2R	21547918	21549637	G1379	1719	NS	-0.713438	0.00999864	0.0610018
3R	6818678	6819678	G1380	1000	NS	-0.994967	0.00999977	0.0610018
2L	10528799	10530734	G1381	1935	NS	-0.579191	0.0100064	0.0610018
2R	18349571	18350571	G1382	1000	NS	-0.810884	0.0100651	0.0613157
2L	18568287	18569287	G1383	1000	NS	-0.884427	0.0101057	0.0615187
2R	22328943	22329943	G1384	1000	NS	-0.852089	0.0101199	0.0615601
2R	17261443	17262443	G1385	1000	NS	-0.917101	0.0101306	0.0615809
3L	7528856	7529856	G1386	1000	NS	-0.637373	0.0101406	0.0615971
2R	10618040	10619040	G1387	1000	NS	-0.889048	0.0101506	0.0616136
2L	20417313	20418313	G1388	1000	NS	-0.504269	0.0101766	0.0617269
X	11686018	11687018	G1389	1000	NS	-0.736796	0.0102835	0.0623305
2L	10438897	10439897	G1390	1000	NS	-0.992309	0.0102916	0.0623344
3R	6373399	6374399	G1391	1000	NS	-0.642382	0.0103054	0.0623732
3R	29774081	29775081	G1392	1000	NS	-0.790017	0.0103139	0.0623797
2L	13787738	13789712	G1393	1974	NS	-0.586398	0.0103257	0.0624066
2L	7047182	7048182	G1394	1000	NS	-0.659558	0.0104011	0.0628172
3R	5659139	5661018	G1395	1879	NS	-0.536937	0.0104265	0.0629253
2R	10558491	10560275	G1396	1784	NS	-0.741646	0.0104699	0.063142
3L	21027493	21028493	G1397	1000	NS	-0.982065	0.0105228	0.0634044
2R	6017221	6018221	G1398	1000	NS	-0.796783	0.0105285	0.0634044
3L	15624856	15626633	G1399	1777	NS	-0.62563	0.0105586	0.0635405
2L	160169	162134	G1400	1965	NS	-0.375291	0.0105763	0.0635582
3R	26054890	26055890	G1401	1000	NS	-0.78922	0.0105767	0.0635582
3L	6962936	6963936	G1402	1000	NS	-0.752163	0.0106041	0.0636773
3R	19989593	19990593	G1403	1000	NS	-0.916013	0.0106421	0.06386
2R	8148527	8149527	G1404	1000	NS	-0.725227	0.0106666	0.0639264
3R	27133067	27134067	G1405	1000	NS	0.537555	0.0106683	0.0639264
3R	7107456	7109001	G1406	1545	NS	-0.513017	0.0107152	0.0641352
X	7943665	7945340	G1407	1675	NS	-0.589478	0.0107184	0.0641352
3R	17605724	17606724	G1408	1000	NS	-1.10459	0.0107286	0.0641508
3L	20185691	20187251	G1409	1560	NS	-0.886952	0.0107669	0.0643305
3R	25659551	25660551	G1410	1000	NS	-0.921959	0.0107807	0.0643305
2L	2161096	2162918	G1411	1822	NS	-0.525599	0.0107816	0.0643305
3R	11810677	11811677	G1412	1000	NS	-0.915343	0.0107913	0.0643427
3L	9853739	9855388	G1413	1649	NS	-0.538561	0.0108274	0.064512
2R	22658240	22659240	G1414	1000	NS	-0.644933	0.0108692	0.0647155
2L	5987811	5989426	G1415	1615	NS	-0.726778	0.0108817	0.0647445
2R	19668710	19669710	G1416	1000	NS	-0.527047	0.0109278	0.0649725
2R	17013654	17014654	G1417	1000	NS	0.641834	0.0109417	0.0650095
2L	3356465	3358142	G1418	1677	NS	0.47855	0.0109696	0.065129
2L	1989170	1990170	G1419	1000	NS	-0.515461	0.0110123	0.0653367
X	2642174	2643174	G1420	1000	NS	-0.761573	0.0110314	0.0653954
2R	7129370	7130370	G1421	1000	NS	-0.744112	0.0110377	0.0653954
3L	20511403	20512403	G1422	1000	NS	-0.910556	0.0110692	0.065456
2L	16532485	16534911	G1423	2426	NS	-0.47039	0.0110693	0.065456
2R	10779696	10780696	G1424	1000	NS	-0.836305	0.0110713	0.065456
2L	12444267	12445267	G1425	1000	NS	-0.974628	0.0111116	0.065648
X	13679863	13680863	G1426	1000	NS	-1.04471	0.0111234	0.0656717
2R	13918326	13919326	G1427	1000	NS	-0.808209	0.011164	0.065865
2R	17059988	17060988	G1428	1000	NS	0.860532	0.0111814	0.0659217
2R	23715716	23716716	G1429	1000	NS	-0.807502	0.0112482	0.0662691
2R	7381376	7382376	G1430	1000	NS	-1.05046	0.0112968	0.0664746
3R	9767349	9768349	G1431	1000	NS	-0.781665	0.0113048	0.0664746
3L	16060870	16061870	G1432	1000	NS	-0.704345	0.0113068	0.0664746
2L	478409	479409	G1433	1000	NS	-0.870218	0.0113255	0.0665384
3L	17042187	17043187	G1434	1000	NS	-0.536366	0.011335	0.0665477
2L	20778547	20780132	G1435	1585	NS	-0.718661	0.0113581	0.0666368
2L	6793812	6794812	G1436	1000	NS	-1.02841	0.0113714	0.0666684
3L	17015416	17016416	G1437	1000	NS	-0.834493	0.0114235	0.0669275
2L	21283687	21284687	G1438	1000	NS	-1.05641	0.0114457	0.0669693
2R	19417914	19418914	G1439	1000	NS	-0.941327	0.0114477	0.0669693
2R	7938486	7939486	G1440	1000	NS	-1.09224	0.0114545	0.0669693
3L	21961825	21962825	G1441	1000	NS	-0.840997	0.0114699	0.0669803
X	15332771	15333771	G1442	1000	NS	-0.658137	0.0114797	0.0669803
3R	24046211	24047947	G1443	1736	NS	-0.519143	0.0114828	0.0669803
X	636454	637454	G1444	1000	NS	-0.504388	0.0114892	0.0669803
3L	22908686	22909686	G1445	1000	NS	0.648221	0.0114962	0.0669803
2R	14873362	14874362	G1446	1000	NS	-0.737424	0.0115184	0.0670633
3R	7538156	7539156	G1447	1000	NS	-0.779072	0.0115585	0.06725
3R	22446917	22448598	G1448	1681	NS	-1.42705	0.0116052	0.0674752
3L	17668766	17669766	G1449	1000	NS	-0.861151	0.0116361	0.0676043
3L	21253364	21254364	G1450	1000	NS	0.489835	0.0116435	0.0676043
3R	14283602	14284602	G1451	1000	NS	-0.710292	0.0116807	0.0677738
3L	2651228	2652228	G1452	1000	NS	-1.0608	0.0116943	0.0677804
3R	31410363	31411363	G1453	1000	NS	-0.840916	0.0116979	0.0677804
3R	27678797	27680649	G1454	1852	NS	-0.676984	0.0117152	0.067834
3L	15815814	15816814	G1455	1000	NS	-1.01212	0.0117919	0.068231
3L	10898760	10899760	G1456	1000	NS	-0.692163	0.0118611	0.0685845
2R	17547089	17548089	G1457	1000	NS	-0.529218	0.0118782	0.0685977
2R	21606436	21607436	G1458	1000	NS	-0.941439	0.0118881	0.0685977
3R	7907011	7908011	G1459	1000	NS	-0.616518	0.0118915	0.0685977
2L	18604425	18605425	G1460	1000	NS	-0.749983	0.0118968	0.0685977
3L	1601647	1602647	G1461	1000	NS	-0.698	0.011907	0.0685977
2L	9892817	9893817	G1462	1000	NS	-0.896578	0.0119123	0.0685977
3R	5648227	5649691	G1463	1464	NS	-0.484331	0.0119459	0.068744
2L	19547893	19548893	G1464	1000	NS	-0.605321	0.0119654	0.068809
3R	5793699	5795311	G1465	1612	NS	-0.755695	0.0120003	0.068963
3L	16660430	16662168	G1466	1738	NS	-0.686902	0.0120668	0.0692977
X	10783259	10785104	G1467	1845	NS	-0.895664	0.0120929	0.0694002
3R	6405321	6406321	G1468	1000	NS	-0.984447	0.0121283	0.0695235
3L	3515256	3516256	G1469	1000	NS	-0.714923	0.0121309	0.0695235
3L	6184507	6185507	G1470	1000	NS	-0.639574	0.0121407	0.0695322
3L	7857875	7858875	G1471	1000	NS	-0.796874	0.0121547	0.069565
3R	24626526	24627526	G1472	1000	NS	-0.826704	0.0121714	0.0696082
3L	5152190	5153190	G1473	1000	NS	-0.675914	0.0121787	0.0696082
2R	12592234	12594119	G1474	1885	NS	-0.632865	0.0121933	0.069644
3R	11613002	11614002	G1475	1000	NS	0.663731	0.0122636	0.0699983
2R	11652027	11653027	G1476	1000	NS	-1.92056	0.0123223	0.0702857
X	21042550	21043550	G1477	1000	NS	-0.958677	0.0123601	0.070453
X	15733792	15734792	G1478	1000	NS	-0.999403	0.0123832	0.070453
3R	31462627	31463627	G1479	1000	NS	-0.941827	0.0123836	0.070453
2L	7795577	7797314	G1480	1737	NS	0.500123	0.0123851	0.070453
3L	12131737	12132737	G1481	1000	NS	-1.37534	0.0124223	0.0706164
3R	15371431	15372431	G1482	1000	NS	-0.727914	0.012486	0.0709308
3R	21205760	21207355	G1483	1595	NS	-0.657774	0.0125058	0.0709956
3R	27280941	27281941	G1484	1000	NS	-0.547964	0.012543	0.0711587
2R	13227274	13228274	G1485	1000	NS	-0.885276	0.0125753	0.0712942
X	6867928	6868928	G1486	1000	NS	-0.870434	0.0125937	0.07135
3L	18020616	18021616	G1487	1000	NS	-1.46913	0.0126283	0.071498
3R	16279684	16280684	G1488	1000	NS	-0.496164	0.0126633	0.071648
3R	5032808	5033808	G1489	1000	NS	-0.803072	0.0126834	0.0717134
2.11E+14	-314	686	G1490	1000	NS	-2.5507	0.0127155	0.0718296
3L	21574027	21575027	G1491	1000	NS	-0.740119	0.0127261	0.0718296
3R	31215433	31216433	G1492	1000	NS	-1.1859	0.0127508	0.0718296
3R	18742958	18743958	G1493	1000	NS	-0.859043	0.0127546	0.0718296
2R	8671240	8672240	G1494	1000	NS	-0.726763	0.0127553	0.0718296
X	2603635	2604635	G1495	1000	NS	-0.832119	0.012759	0.0718296
3R	29147754	29148754	G1496	1000	NS	-0.493303	0.0127636	0.0718296
X	11492626	11493626	G1497	1000	NS	-1.03366	0.0127944	0.0719546
2L	12497320	12498320	G1498	1000	NS	-0.676701	0.0128129	0.0720104
2R	11666229	11667229	G1499	1000	NS	-1.22216	0.012832	0.07207
2L	10425973	10427451	G1500	1478	NS	-0.62099	0.0128517	0.0721076
2L	19583621	19584621	G1501	1000	NS	-0.866806	0.0128559	0.0721076
2R	14245656	14246656	G1502	1000	NS	-1.02372	0.0128767	0.0721766
3L	16158094	16159094	G1503	1000	NS	-0.912123	0.0129308	0.0723955
2L	12066487	12067487	G1504	1000	NS	1.08183	0.012933	0.0723955
3R	7787712	7788712	G1505	1000	NS	-1.03368	0.0129744	0.0725367
3R	30586773	30587773	G1506	1000	NS	-0.923977	0.0129759	0.0725367
3R	9699449	9700449	G1507	1000	NS	-0.784181	0.0129841	0.0725367
2R	24531640	24532640	G1508	1000	NS	-0.489823	0.0129965	0.0725583
3R	16009978	16010978	G1509	1000	NS	-0.619655	0.0130248	0.0726676
3R	18279150	18280804	G1510	1654	NS	-0.508673	0.0130418	0.0727147
2R	17533668	17534668	G1511	1000	NS	-0.802742	0.0131304	0.0731599
X	628871	629871	G1512	1000	NS	-0.654197	0.0132059	0.073532
2R	9237299	9238299	G1513	1000	NS	-0.999556	0.0132463	0.0737082
3R	18167359	18169178	G1514	1819	NS	-0.519439	0.0132812	0.0738266
X	18374215	18375215	G1515	1000	NS	-1.06606	0.0132851	0.0738266
X	130435	131934	G1516	1499	NS	-0.810702	0.0133854	0.0743346
X	1854537	1855537	G1517	1000	NS	-0.944149	0.0134165	0.0744586
3R	11650060	11651060	G1518	1000	NS	-0.6166	0.0134435	0.0745271
3L	16647480	16648480	G1519	1000	NS	-0.681701	0.0134466	0.0745271
2L	13793161	13794161	G1520	1000	NS	-0.976807	0.0134565	0.074533
2L	2165487	2166487	G1521	1000	NS	-0.858272	0.0134708	0.0745633
2L	10003304	10004304	G1522	1000	NS	-1.01074	0.013487	0.0746039
3R	15218860	15219860	G1523	1000	NS	-0.664451	0.0135314	0.0748003
3L	552806	553806	G1524	1000	NS	-0.981427	0.0135455	0.0748291
3R	18166120	18167120	G1525	1000	NS	-0.696221	0.0135916	0.0750345
3L	16844278	16845922	G1526	1644	NS	-0.724509	0.0136026	0.0750462
3R	16986257	16987257	G1527	1000	NS	-0.544968	0.0136172	0.0750775
3R	18394072	18395072	G1528	1000	NS	-0.641765	0.0136817	0.0753834
3L	5932028	5933028	G1529	1000	NS	-0.839329	0.0136997	0.0753924
3R	14315706	14316706	G1530	1000	NS	-1.13316	0.0137012	0.0753924
X	6654186	6655186	G1531	1000	NS	-0.860504	0.013731	0.0755073
2L	9513475	9514475	G1532	1000	NS	-1.1249	0.0137627	0.0756319
3L	13502198	13503198	G1533	1000	NS	-0.824948	0.0138192	0.075893
2L	8090574	8091574	G1534	1000	NS	-0.832272	0.0138394	0.0759543
2L	2864317	2865317	G1535	1000	NS	-1.07997	0.0138655	0.0760482
2R	24985501	24987445	G1536	1944	NS	-0.472148	0.0138857	0.0761095
X	653920	654920	G1537	1000	NS	-0.821996	0.0138987	0.0761309
3R	15354723	15355723	G1538	1000	NS	-0.763748	0.0139225	0.0761934
3R	15089217	15090217	G1539	1000	NS	0.4273	0.0139382	0.0761934
X	10329308	10330308	G1540	1000	NS	-1.0261	0.0139412	0.0761934
3R	18298598	18299598	G1541	1000	NS	-0.673258	0.0139463	0.0761934
3R	5832113	5833113	G1542	1000	NS	-1.45842	0.014007	0.0764753
3R	16309613	16310613	G1543	1000	NS	-0.793719	0.0140517	0.0766379
3R	7077076	7078076	G1544	1000	NS	-0.847682	0.0140567	0.0766379
3R	23210359	23211359	G1545	1000	NS	-0.581224	0.0140641	0.0766379
2R	8732888	8733888	G1546	1000	NS	-0.97666	0.0140974	0.0767695
3R	29596427	29597427	G1547	1000	NS	-0.796552	0.0141875	0.0772106
X	6225224	6226224	G1548	1000	NS	-0.908977	0.014278	0.0776487
X	15568686	15569686	G1549	1000	NS	-1.05281	0.0142865	0.0776487
2L	21303642	21304642	G1550	1000	NS	-0.558842	0.0143039	0.0776934
3R	6350600	6351600	G1551	1000	NS	-0.682197	0.0143759	0.0779821
3R	17067436	17068436	G1552	1000	NS	-0.845353	0.014381	0.0779821
2L	6006365	6007365	G1553	1000	NS	0.662736	0.0143898	0.0779821
2R	17543674	17544674	G1554	1000	NS	-0.745546	0.0143945	0.0779821
X	581578	582578	G1555	1000	NS	-0.868724	0.0144034	0.0779821
3R	14625236	14626236	G1556	1000	NS	-0.48389	0.0144378	0.0780861
3R	7886491	7887491	G1557	1000	NS	-0.710644	0.0144418	0.0780861
2L	7042706	7043706	G1558	1000	NS	-0.731849	0.0144504	0.0780861
X	758625	759625	G1559	1000	NS	-0.65351	0.0145	0.0783037
2R	14875318	14876318	G1560	1000	NS	-0.893413	0.0145937	0.0787491
3R	28339251	28341153	G1561	1902	NS	-0.544898	0.0146137	0.0787491
2L	5874327	5875327	G1562	1000	NS	0.704634	0.0146182	0.0787491
2L	6494137	6495137	G1563	1000	NS	-0.742242	0.0146269	0.0787491
3R	14052770	14053770	G1564	1000	NS	-0.728066	0.0146292	0.0787491
2R	10127864	10128864	G1565	1000	NS	-0.602814	0.0146504	0.078767
X	12754657	12757000	G1566	2343	NS	-0.519795	0.0146513	0.078767
3R	18481287	18482287	G1567	1000	NS	-0.9891	0.0146628	0.0787788
3R	9808396	9809396	G1568	1000	NS	-0.606821	0.0146729	0.0787827
2R	16594258	16595258	G1569	1000	NS	-0.640624	0.0147124	0.0789444
3R	4389948	4390948	G1570	1000	NS	-0.76475	0.0147307	0.0789923
2L	21370542	21371542	G1571	1000	NS	-0.801724	0.0147965	0.0792946
2L	7065263	7066263	G1572	1000	NS	-1.20184	0.014858	0.0795737
X	11854387	11855387	G1573	1000	NS	-0.687165	0.0149084	0.0797927
2R	13494371	13495371	G1574	1000	NS	-0.610586	0.0149237	0.079824
X	1865372	1866372	G1575	1000	NS	-0.899225	0.0149779	0.0800381
3L	17513292	17514913	G1576	1621	NS	-0.690625	0.0149828	0.0800381
2L	20316325	20317325	G1577	1000	NS	-0.719921	0.0149949	0.0800522
3R	26535794	26536794	G1578	1000	NS	-0.666187	0.0150705	0.0803967
3R	21163020	21164020	G1579	1000	NS	-1.25343	0.0150886	0.0803967
3R	15262992	15263992	G1580	1000	NS	-0.569423	0.0150948	0.0803967
X	1272006	1273006	G1581	1000	NS	-0.962139	0.0150977	0.0803967
3L	1341782	1342782	G1582	1000	NS	-0.695981	0.0151382	0.08055
3L	21506913	21507913	G1583	1000	NS	-0.598811	0.0151456	0.08055
2L	16727304	16728304	G1584	1000	NS	-0.769823	0.0151682	0.0806195
3R	21621161	21622161	G1585	1000	NS	0.782951	0.0152511	0.0810091
3R	30248251	30249251	G1586	1000	NS	-1.89792	0.015291	0.0811106
2L	139336	140336	G1587	1000	NS	-0.889192	0.0152914	0.0811106
3R	10868240	10869240	G1588	1000	NS	-0.789963	0.0152992	0.0811106
3L	19254726	19255726	G1589	1000	NS	-0.603656	0.0153119	0.0811269
3L	11819489	11820489	G1590	1000	NS	-0.753026	0.0153484	0.0812693
3R	6024905	6025905	G1591	1000	NS	0.780145	0.0154149	0.08157
3L	11793154	11794154	G1592	1000	NS	-1.08107	0.0154304	0.0816008
3R	4951673	4952673	G1593	1000	NS	-0.467852	0.015471	0.0817231
3L	2781742	2782742	G1594	1000	NS	-0.686509	0.0154799	0.0817231
X	1944971	1945971	G1595	1000	NS	0.678412	0.0154826	0.0817231
3R	27286865	27287865	G1596	1000	NS	-1.0715	0.0155476	0.0820143
2R	15675708	15676708	G1597	1000	NS	-1.95454	0.0155938	0.0822068
3R	4478271	4479271	G1598	1000	NS	-0.637614	0.0156097	0.0822391
X	16307986	16308986	G1599	1000	NS	-0.918569	0.0156304	0.0822765
2R	5981685	5982685	G1600	1000	NS	-0.587583	0.0156363	0.0822765
2R	13539375	13540375	G1601	1000	NS	-0.871655	0.0157026	0.0825535
3L	16202719	16203719	G1602	1000	NS	-0.709033	0.0157086	0.0825535
2L	1128340	1130038	G1603	1698	NS	-0.574258	0.0157444	0.0826901
2L	8436839	8438745	G1604	1906	NS	-0.680986	0.0158212	0.0829525
2L	21307630	21308630	G1605	1000	NS	-0.934091	0.0158219	0.0829525
3R	23091439	23092439	G1606	1000	NS	-1.01899	0.0158239	0.0829525
3R	18277155	18278155	G1607	1000	NS	-0.842098	0.0158347	0.0829572
2L	2361344	2362344	G1608	1000	NS	-0.656307	0.0158648	0.0830166
3R	24115678	24116678	G1609	1000	NS	-0.746714	0.0158695	0.0830166
3R	18406304	18407304	G1610	1000	NS	-0.884411	0.0158756	0.0830166
2R	9164592	9165592	G1611	1000	NS	0.993635	0.0159137	0.0831642
2L	20874631	20876438	G1612	1807	NS	0.418424	0.0159578	0.0833248
3L	119354	120354	G1613	1000	NS	-0.86691	0.0159713	0.0833248
2R	11076965	11077965	G1614	1000	NS	-0.895221	0.0159741	0.0833248
2L	5949091	5950091	G1615	1000	NS	-0.629084	0.0160339	0.0835847
3R	4186462	4187988	G1616	1526	NS	-0.70556	0.0160838	0.0837932
3L	839031	840031	G1617	1000	NS	-0.666112	0.0162479	0.0845958
3L	685148	686148	G1618	1000	NS	-0.796032	0.0163158	0.084872
3L	8072787	8074557	G1619	1770	NS	-0.602553	0.0163211	0.084872
3R	26534730	26535730	G1620	1000	NS	-0.701111	0.0163464	0.0849511
2R	14574131	14575131	G1621	1000	NS	-0.728697	0.0163575	0.0849533
2L	15006750	15008455	G1622	1705	NS	-0.823312	0.016381	0.0849533
3R	11456961	11459522	G1623	2561	NS	-0.553661	0.0163859	0.0849533
3R	13289533	13290533	G1624	1000	NS	-1.14202	0.016388	0.0849533
3L	17556903	17557903	G1625	1000	NS	-0.546704	0.0163973	0.0849533
X	15300858	15301858	G1626	1000	NS	-0.829312	0.016412	0.0849768
2R	14164419	14165419	G1627	1000	NS	-0.519499	0.016424	0.084987
3L	13996156	13997778	G1628	1622	NS	0.776503	0.016465	0.0850988
3R	18906079	18907079	G1629	1000	NS	-0.622572	0.0164658	0.0850988
3L	299964	300964	G1630	1000	NS	-0.776644	0.016487	0.085156
3R	24566649	24567649	G1631	1000	NS	-0.664299	0.0164987	0.0851641
3L	13255192	13256192	G1632	1000	NS	-1.29117	0.0165167	0.0851787
3L	14550704	14551704	G1633	1000	NS	-0.924025	0.0165218	0.0851787
3R	27924526	27925526	G1634	1000	NS	-0.656488	0.0165395	0.0851966
3L	21640465	21641465	G1635	1000	NS	-0.835471	0.0165455	0.0851966
2R	6635893	6636893	G1636	1000	NS	-0.601154	0.0165836	0.0853243
2R	22700348	22701348	G1637	1000	NS	-0.85013	0.0165906	0.0853243
2R	21655880	21656880	G1638	1000	NS	-1.02016	0.0166094	0.0853677
2R	12485255	12486255	G1639	1000	NS	-0.916939	0.0166193	0.0853677
3L	11290015	11291015	G1640	1000	NS	-0.870981	0.0167218	0.0858419
2L	13445124	13446124	G1641	1000	NS	-0.983194	0.0167661	0.0860171
2L	1729426	1730426	G1642	1000	NS	-0.87889	0.0167949	0.086112
3R	13273135	13274135	G1643	1000	NS	-0.945312	0.0168592	0.0863892
3L	724242	725242	G1644	1000	NS	0.54058	0.0168885	0.0864868
2L	18973738	18975279	G1645	1541	NS	-0.591713	0.016924	0.0866159
3R	20252089	20254514	G1646	2425	NS	-0.476623	0.016984	0.0868703
2R	24668866	24669866	G1647	1000	NS	-0.807268	0.0170275	0.0870261
2R	7499529	7501269	G1648	1740	NS	-0.700717	0.0170352	0.0870261
3L	16682141	16683141	G1649	1000	NS	-0.79014	0.01712	0.0874065
3L	12414219	12415219	G1650	1000	NS	-0.887036	0.0171484	0.0874986
3L	15548085	15549085	G1651	1000	NS	-0.841127	0.0171926	0.0876708
3L	3220663	3221663	G1652	1000	NS	-0.914485	0.0172789	0.0880574
X	9575728	9578687	G1653	2959	NS	-0.497216	0.0173198	0.0881717
2L	12064842	12065842	G1654	1000	NS	1.14446	0.0173223	0.0881717
3L	21024743	21025743	G1655	1000	NS	-0.682474	0.0173853	0.0883955
X	16440932	16441932	G1656	1000	NS	-0.56743	0.0173872	0.0883955
3R	17053314	17054314	G1657	1000	NS	-0.830798	0.0174137	0.0884767
2L	21898980	21899980	G1658	1000	NS	-0.991568	0.0174505	0.0885816
3R	23921612	23922612	G1659	1000	NS	-0.694876	0.0174588	0.0885816
2R	21194260	21195260	G1660	1000	NS	-0.820712	0.0174751	0.0885816
2R	12935924	12936924	G1661	1000	NS	-0.648062	0.0174798	0.0885816
3R	13263712	13264712	G1662	1000	NS	-0.546561	0.0174869	0.0885816
3R	17545891	17546891	G1663	1000	NS	-1.2835	0.0175601	0.0888985
3L	18867312	18868312	G1664	1000	NS	-0.996627	0.0176035	0.0890267
3R	4428768	4429768	G1665	1000	NS	-0.738087	0.0176271	0.0890267
3R	30781296	30782296	G1666	1000	NS	0.532956	0.0176281	0.0890267
X	10265380	10266380	G1667	1000	NS	-0.985166	0.01763	0.0890267
2L	12462745	12464718	G1668	1973	NS	-0.617043	0.0176396	0.0890267
3L	12804502	12805502	G1669	1000	NS	-0.691415	0.0176488	0.0890267
3L	9893230	9894230	G1670	1000	NS	-0.64189	0.0177166	0.0892908
3L	9383157	9384157	G1671	1000	NS	0.418511	0.017723	0.0892908
3R	20781549	20783252	G1672	1703	NS	-0.479027	0.017733	0.0892908
3R	26452033	26453033	G1673	1000	NS	-0.924901	0.017783	0.089489
3L	17756927	17757927	G1674	1000	NS	-0.88836	0.0177969	0.0895053
2R	12019366	12020366	G1675	1000	NS	-0.966485	0.0178231	0.0895836
2L	16824600	16825600	G1676	1000	NS	-0.918784	0.0178641	0.0897364
3L	15094172	15095172	G1677	1000	NS	-0.65402	0.0178901	0.0898132
2R	19147164	19148164	G1678	1000	NS	0.748834	0.0179782	0.0902018
3L	18872375	18873375	G1679	1000	NS	-0.68713	0.0179923	0.0902186
X	1345920	1346920	G1680	1000	NS	-0.846767	0.0180306	0.0903568
2L	820984	821984	G1681	1000	NS	-0.741489	0.0181014	0.0906579
2R	12453716	12454716	G1682	1000	NS	-1.09006	0.0181327	0.0907277
2R	21298126	21299126	G1683	1000	NS	-1.13841	0.0181369	0.0907277
2R	22682772	22683772	G1684	1000	NS	-0.506189	0.0181494	0.0907364
3R	9573843	9574843	G1685	1000	NS	-0.454809	0.0181799	0.0908346
2L	2877850	2879625	G1686	1775	NS	-0.57968	0.0182242	0.0910023
X	2786713	2789090	G1687	2377	NS	-0.554242	0.0182743	0.091198
X	2041655	2042655	G1688	1000	NS	-0.639325	0.0183097	0.0913205
2R	17669101	17670101	G1689	1000	NS	-0.744332	0.0183598	0.0915166
3R	14511192	14512192	G1690	1000	NS	-0.60867	0.0183852	0.0915887
2R	13897234	13898234	G1691	1000	NS	-0.882694	0.0184062	0.0916389
X	13739247	13740812	G1692	1565	NS	-0.676146	0.0184559	0.0918322
3R	16981770	16982770	G1693	1000	NS	-0.66503	0.018561	0.0923005
2L	11060897	11061897	G1694	1000	NS	-0.774924	0.0185923	0.0924015
2R	8068088	8069088	G1695	1000	NS	-0.446173	0.0186192	0.0924807
3R	18908666	18910372	G1696	1706	NS	-0.673981	0.0186565	0.0926113
3R	12959945	12960945	G1697	1000	NS	-0.626506	0.0186717	0.0926324
3L	5358806	5359806	G1698	1000	NS	-1.11848	0.0187111	0.0927326
3R	18910689	18911689	G1699	1000	NS	-0.948259	0.0187139	0.0927326
2R	17871557	17872557	G1700	1000	NS	-0.743606	0.0187797	0.0929629
2R	12425187	12426187	G1701	1000	NS	-0.778395	0.0187825	0.0929629
3R	11581177	11582177	G1702	1000	NS	-0.714163	0.0188161	0.0930743
3L	22772464	22774000	G1703	1536	NS	-0.546651	0.0188521	0.0931471
3L	16408872	16409872	G1704	1000	NS	0.536731	0.0188529	0.0931471
3L	11721203	11722203	G1705	1000	NS	-1.03081	0.018865	0.0931523
2R	13824010	13825010	G1706	1000	NS	-0.476223	0.0189038	0.0932552
3R	29033914	29034914	G1707	1000	NS	-0.706948	0.018908	0.0932552
2L	22133794	22135455	G1708	1661	NS	-0.721956	0.0189638	0.0934757
3R	25658514	25659514	G1709	1000	NS	-0.995203	0.0189857	0.0935286
3R	21118270	21119270	G1710	1000	NS	-0.991061	0.0190517	0.0937557
3L	3034929	3035929	G1711	1000	NS	-0.840881	0.019054	0.0937557
2L	7969839	7970839	G1712	1000	NS	-0.77589	0.0190785	0.0937686
2L	19430262	19431262	G1713	1000	NS	-0.868359	0.0190789	0.0937686
X	19321461	19322461	G1714	1000	NS	-0.767332	0.0191532	0.0940743
3R	15243214	15244214	G1715	1000	NS	-0.569598	0.0191635	0.0940743
2R	23871880	23872880	G1716	1000	NS	-0.637907	0.0192006	0.0942015
2R	22192740	22193740	G1717	1000	NS	-0.749037	0.0192778	0.094525
2L	825452	826452	G1718	1000	NS	-0.604825	0.0193331	0.094741
3L	9846593	9847593	G1719	1000	NS	-1.99071	0.0194357	0.0951887
3R	14297836	14298836	G1720	1000	NS	-0.686793	0.0194802	0.095317
X	1512517	1513517	G1721	1000	NS	-0.771185	0.0194846	0.095317
3R	31811715	31812715	G1722	1000	NS	-0.956925	0.0195005	0.0953394
2L	470014	471536	G1723	1522	NS	-0.51432	0.0195226	0.0953921
3R	5270700	5271700	G1724	1000	NS	-0.695358	0.0195745	0.0955905
2R	15537706	15538706	G1725	1000	NS	-1.0523	0.0195989	0.0956386
3L	9071842	9073697	G1726	1855	NS	-0.582186	0.0196244	0.0956386
2R	24606612	24607612	G1727	1000	NS	-0.630787	0.0196343	0.0956386
3R	16244232	16245232	G1728	1000	NS	-0.70686	0.0196351	0.0956386
3R	18291109	18292109	G1729	1000	NS	-0.669394	0.0196412	0.0956386
2L	19533093	19534093	G1730	1000	NS	-0.742674	0.0196724	0.0957354
3R	27568256	27570206	G1731	1950	NS	-0.654592	0.0197766	0.0961868
3L	8340064	8341064	G1732	1000	NS	-0.652569	0.0198099	0.0962512
3R	19857893	19858893	G1733	1000	NS	-0.602877	0.019824	0.0962512
X	15867680	15868680	G1734	1000	NS	-0.707304	0.0198344	0.0962512
2L	19735488	19736488	G1735	1000	NS	-0.634299	0.0198356	0.0962512
3L	7510630	7511630	G1736	1000	NS	-0.860111	0.0198834	0.0963958
2R	17796083	17797083	G1737	1000	NS	-0.604338	0.0198883	0.0963958
2R	12145358	12146358	G1738	1000	NS	-1.19212	0.0199233	0.0964775
2R	14976406	14977406	G1739	1000	NS	-0.657842	0.0199281	0.0964775
X	4649439	4650439	G1740	1000	NS	-0.599915	0.0199799	0.0966729
2L	1115703	1117557	G1741	1854	NS	-0.521202	0.0200332	0.0968621
2L	16485621	16486621	G1742	1000	NS	-2.11473	0.0200516	0.0968621
2L	15483576	15484576	G1743	1000	NS	-0.837195	0.0200535	0.0968621
2L	5999053	6000053	G1744	1000	NS	-0.614023	0.0200719	0.0968951
3L	3185786	3186786	G1745	1000	NS	-0.78508	0.0201031	0.0969901
2L	14683294	14684294	G1746	1000	NS	-1.24557	0.0201266	0.0970481
X	5694611	5695611	G1747	1000	NS	-1.3963	0.0201613	0.0971597
3L	8448828	8450656	G1748	1828	NS	-0.602961	0.0202568	0.097564
3R	23538090	23539090	G1749	1000	NS	-1.02024	0.0203097	0.0977627
2R	15563560	15564560	G1750	1000	NS	-0.74642	0.0203936	0.0980677
2L	18455193	18456193	G1751	1000	NS	0.655107	0.0203963	0.0980677
2R	11306551	11308512	G1752	1961	NS	-1.34545	0.0204772	0.0984006
2R	24069924	24071758	G1753	1834	NS	-0.666383	0.0204898	0.0984048
2R	24925130	24926938	G1754	1808	NS	-0.681112	0.0205239	0.0984684
X	8062753	8063753	G1755	1000	NS	-0.667066	0.0205264	0.0984684
2L	1107750	1108750	G1756	1000	NS	-3.02086	0.0205449	0.0985007
3L	11122778	11123778	G1757	1000	NS	-0.850038	0.0206361	0.098821
3R	30772452	30773452	G1758	1000	NS	0.647746	0.020639	0.098821
3R	31604043	31606467	G1759	2424	NS	-0.484389	0.0206469	0.098821
3R	24875948	24877660	G1760	1712	NS	-0.676604	0.0206696	0.0988735
2R	16431393	16432393	G1761	1000	NS	0.70512	0.0206942	0.0989348
3R	25624029	25625029	G1762	1000	NS	-0.744108	0.0207318	0.0990587
X	9600923	9601923	G1763	1000	NS	-0.809768	0.0208227	0.0994364
2L	18964948	18965948	G1764	1000	NS	-0.799288	0.0208473	0.0994793
3L	8115530	8117432	G1765	1902	NS	-0.4664	0.0208553	0.0994793
3R	15357875	15358875	G1766	1000	NS	-0.883849	0.0208682	0.0994844
3R	30458751	30459751	G1767	1000	NS	-1.04896	0.0209187	0.0996688
2L	9210620	9212077	G1768	1457	NS	0.747221	0.0209848	0.0999271
3R	11689731	11690731	G1769	1000	NS	-0.681478	0.0211297	0.10056
3L	5780996	5782969	G1770	1973	NS	-0.550728	0.0212027	0.100811
3R	14288616	14289616	G1771	1000	NS	-1.41073	0.0212064	0.100811
X	6528898	6529898	G1772	1000	NS	-0.935977	0.0212226	0.100831
3R	12715985	12717611	G1773	1626	NS	-0.665223	0.0212653	0.100977
X	4116493	4117493	G1774	1000	NS	-0.583151	0.0213504	0.101303
3L	18897841	18899470	G1775	1629	NS	-0.49072	0.0213579	0.101303
3L	17878442	17879442	G1776	1000	NS	-0.670979	0.021379	0.101343
2R	9115969	9116969	G1777	1000	NS	-0.58295	0.0213906	0.101343
3L	13928994	13929994	G1778	1000	NS	-0.752728	0.0214418	0.101529
3L	3148026	3149026	G1779	1000	NS	-0.414457	0.0215053	0.101772
3L	5184375	5185375	G1780	1000	NS	-0.454902	0.0215221	0.101795
2R	10760548	10761548	G1781	1000	NS	-1.07429	0.0215587	0.101857
3L	748189	749856	G1782	1667	NS	-0.625059	0.0215596	0.101857
3R	8114877	8115877	G1783	1000	NS	-0.808415	0.0216398	0.102179
3R	29112607	29113607	G1784	1000	NS	-0.762385	0.0216848	0.102334
2R	16185402	16187069	G1785	1667	NS	-0.671508	0.0217518	0.102593
X	10081977	10082977	G1786	1000	NS	-0.857833	0.0217779	0.102659
X	2073015	2074015	G1787	1000	NS	-0.909857	0.0217945	0.102677
2L	9459573	9460573	G1788	1000	NS	-0.717853	0.0218062	0.102677
X	23010310	23011310	G1789	1000	NS	-1.32286	0.0218252	0.102709
3R	7129074	7130074	G1790	1000	NS	-0.733446	0.0219326	0.103157
3R	24804726	24805726	G1791	1000	NS	-0.868583	0.0220582	0.103689
2R	17453041	17454041	G1792	1000	NS	0.648048	0.0221304	0.103929
2L	430641	432353	G1793	1712	NS	-0.587883	0.0221339	0.103929
3R	28563182	28564182	G1794	1000	NS	-1.69864	0.0221846	0.1041
X	1612740	1613740	G1795	1000	NS	0.635601	0.0221949	0.1041
3L	4024735	4025735	G1796	1000	NS	-0.924487	0.0222579	0.104323
3R	24812901	24813901	G1797	1000	NS	-0.674233	0.0222673	0.104323
3R	29771596	29772596	G1798	1000	NS	-0.593329	0.0222996	0.104416
3R	4664615	4665615	G1799	1000	NS	-0.77788	0.0224003	0.10481
3R	8653966	8654966	G1800	1000	NS	-0.845387	0.0224086	0.10481
2L	2765570	2768374	G1801	2804	NS	-0.378785	0.0224607	0.104949
2L	19546481	19547481	G1802	1000	NS	-0.801598	0.0224633	0.104949
3L	8459910	8460910	G1803	1000	NS	-0.940019	0.0224813	0.104975
3L	16895062	16896975	G1804	1913	NS	-0.539735	0.0225243	0.104991
2L	9122146	9123146	G1805	1000	NS	0.610521	0.0225264	0.104991
3L	15976501	15977501	G1806	1000	NS	-0.886339	0.0225432	0.104991
3R	29032181	29033181	G1807	1000	NS	-0.781188	0.0225468	0.104991
3L	12273079	12274079	G1808	1000	NS	-0.936937	0.0225575	0.104991
2L	3278940	3279940	G1809	1000	NS	-0.660208	0.0225597	0.104991
3R	24053310	24054310	G1810	1000	NS	-0.723126	0.0225719	0.104991
3L	327406	328406	G1811	1000	NS	-0.629969	0.0227008	0.105532
3R	22410299	22411299	G1812	1000	NS	-0.761173	0.0227284	0.105592
3R	5550027	5551027	G1813	1000	NS	-1.3225	0.0227476	0.105592
2L	14220819	14221819	G1814	1000	NS	0.531822	0.0227627	0.105592
3R	10099198	10101052	G1815	1854	NS	-0.54664	0.0227638	0.105592
3R	30004312	30005312	G1816	1000	NS	-0.571534	0.022875	0.106025
X	2743283	2744283	G1817	1000	NS	-0.7941	0.0228825	0.106025
3L	257769	258769	G1818	1000	NS	-0.494717	0.0229011	0.106053
X	15334599	15335599	G1819	1000	NS	-1.0171	0.0229279	0.106119
3R	9064633	9065633	G1820	1000	NS	-0.864848	0.022977	0.106288
3R	31591966	31592966	G1821	1000	NS	-0.813511	0.0230851	0.106729
X	19665351	19666351	G1822	1000	NS	-0.786941	0.0231013	0.106737
2R	10823013	10824013	G1823	1000	NS	-0.692349	0.0231122	0.106737
2L	8325959	8326959	G1824	1000	NS	0.573939	0.0231596	0.106897
3L	5562216	5563216	G1825	1000	NS	-0.989412	0.0231842	0.106917
2L	5094917	5096898	G1826	1981	NS	-0.606138	0.0231893	0.106917
2L	11106341	11107341	G1827	1000	NS	-0.653525	0.0232848	0.107299
3R	9874139	9875139	G1828	1000	NS	-0.866965	0.0232978	0.1073
3L	16418996	16419996	G1829	1000	NS	-0.761128	0.0233819	0.107628
2L	21176291	21177291	G1830	1000	NS	-1.10325	0.0234389	0.107832
3R	26228910	26230737	G1831	1827	NS	-0.522773	0.0235285	0.108185
2L	1426172	1427172	G1832	1000	NS	-0.739125	0.0236188	0.108541
3R	14853493	14854493	G1833	1000	NS	-0.612101	0.0236651	0.108555
3L	15587489	15589373	G1834	1884	NS	-0.532215	0.0236714	0.108555
3R	28325875	28326875	G1835	1000	NS	-0.579945	0.0236733	0.108555
2R	18341368	18342939	G1836	1571	NS	0.588373	0.0236838	0.108555
2L	3158913	3159913	G1837	1000	NS	-0.613598	0.0236864	0.108555
3R	20534340	20536284	G1838	1944	NS	-0.527569	0.0237502	0.108788
2L	9779083	9780083	G1839	1000	NS	-0.770496	0.0238178	0.109039
3L	1589063	1590063	G1840	1000	NS	-0.894119	0.0238657	0.109155
2L	10321296	10322296	G1841	1000	NS	-0.509237	0.0238797	0.109155
2L	11516468	11517468	G1842	1000	NS	-0.701859	0.0238822	0.109155
3L	22366700	22367700	G1843	1000	NS	0.594268	0.0239019	0.109186
X	16408178	16410176	G1844	1998	NS	-0.630931	0.0239172	0.109197
2L	19357921	19358921	G1845	1000	NS	-0.741025	0.023992	0.109479
2R	15600023	15601023	G1846	1000	NS	-0.760205	0.0240161	0.10953
2R	13450107	13451107	G1847	1000	NS	-0.803554	0.0241044	0.109873
2R	7277761	7278761	G1848	1000	NS	-0.629136	0.0242203	0.110341
3R	8727999	8728999	G1849	1000	NS	-0.886662	0.0242423	0.110382
3R	22699918	22700918	G1850	1000	NS	-0.975711	0.0243054	0.110609
2R	7518308	7519871	G1851	1563	NS	-0.577717	0.0243206	0.110618
2L	19934807	19935807	G1852	1000	NS	-0.903647	0.0243547	0.110714
2L	8302389	8303389	G1853	1000	NS	-1.02287	0.0243844	0.110743
3R	20821490	20822490	G1854	1000	NS	-0.508036	0.0243875	0.110743
2R	24139094	24140873	G1855	1779	NS	-0.637001	0.0244214	0.110837
3R	22411668	22412668	G1856	1000	NS	-0.551051	0.0244834	0.111059
2L	20120565	20121565	G1857	1000	NS	-0.983212	0.0245181	0.111157
3L	12081284	12082284	G1858	1000	NS	-0.760112	0.0245479	0.111232
3L	7323021	7324021	G1859	1000	NS	-0.870454	0.0245651	0.11125
3L	11241752	11243503	G1860	1751	NS	-0.692653	0.0245818	0.111266
3R	15293752	15295567	G1861	1815	NS	-0.503456	0.0246308	0.111427
3R	15208833	15209833	G1862	1000	NS	-1.07697	0.0246589	0.11145
X	7919797	7920797	G1863	1000	NS	-0.923094	0.0246622	0.11145
2R	20125819	20127777	G1864	1958	NS	-0.575383	0.0246799	0.11147
3R	10699035	10700035	G1865	1000	NS	-0.566821	0.0247096	0.111504
2L	1126249	1127249	G1866	1000	NS	-0.828392	0.0247139	0.111504
3R	24944578	24945578	G1867	1000	NS	-0.528647	0.0247477	0.111582
2R	14964190	14965190	G1868	1000	NS	-0.890612	0.0247576	0.111582
3R	23763626	23764626	G1869	1000	NS	-0.579171	0.0247811	0.111628
X	11154423	11155423	G1870	1000	NS	-0.637176	0.0249162	0.112176
3R	20030700	20032353	G1871	1653	NS	-0.804199	0.0249662	0.112341
3R	23723348	23724348	G1872	1000	NS	-0.538008	0.0250615	0.11271
3L	20375749	20376749	G1873	1000	NS	-0.605904	0.0250813	0.112739
2L	4456174	4457174	G1874	1000	NS	-0.909186	0.0251067	0.112793
2L	10246051	10247438	G1875	1387	NS	-0.582529	0.0251473	0.112915
2R	23697497	23698497	G1876	1000	NS	-0.576852	0.025181	0.113006
3R	19889534	19890534	G1877	1000	NS	-0.965741	0.0252136	0.113092
2L	18993013	18994013	G1878	1000	NS	-0.875701	0.0253633	0.113599
X	19157651	19158651	G1879	1000	NS	0.782104	0.0253645	0.113599
3L	9703970	9704970	G1880	1000	NS	-0.870331	0.025367	0.113599
X	5759221	5760221	G1881	1000	NS	-0.845201	0.0253881	0.113632
2L	18951277	18952277	G1882	1000	NS	-0.813921	0.0254035	0.113641
3L	12115730	12116730	G1883	1000	NS	-0.951968	0.0254242	0.113673
3R	29073752	29074752	G1884	1000	NS	-0.729282	0.0254467	0.113713
3L	21509369	21510942	G1885	1573	NS	-0.815022	0.0254613	0.113718
3R	25305727	25306727	G1886	1000	NS	-0.735768	0.0256041	0.114296
X	5082386	5084231	G1887	1845	NS	-0.718435	0.0256494	0.114437
2R	18621087	18622087	G1888	1000	NS	-0.532549	0.0256766	0.114497
3R	25300256	25301256	G1889	1000	NS	-0.623788	0.0257218	0.114602
3R	30427540	30428540	G1890	1000	NS	-0.730681	0.0257272	0.114602
3L	6488081	6489081	G1891	1000	NS	-0.635262	0.025844	0.115061
3R	17115854	17116854	G1892	1000	NS	-0.575696	0.0258968	0.115166
3R	26056248	26057248	G1893	1000	NS	-0.803961	0.0259041	0.115166
3R	17054323	17055323	G1894	1000	NS	-0.982386	0.0259085	0.115166
2L	22139042	22140950	G1895	1908	NS	-0.444967	0.025957	0.11532
2R	17850007	17851007	G1896	1000	NS	-0.587524	0.0259934	0.115421
X	8714291	8715291	G1897	1000	NS	-0.843297	0.0260623	0.115666
3R	30036224	30037224	G1898	1000	NS	-0.916162	0.0261197	0.11586
X	6036827	6038500	G1899	1673	NS	-0.7194	0.0261538	0.11595
3L	1652400	1653400	G1900	1000	NS	-0.636595	0.0262001	0.116094
X	10767936	10768936	G1901	1000	NS	-0.474901	0.0262441	0.116175
3L	3307402	3308402	G1902	1000	NS	-0.900703	0.026246	0.116175
X	13282220	13283220	G1903	1000	NS	0.606145	0.0262993	0.11635
2L	8933367	8934367	G1904	1000	NS	-0.816189	0.0263979	0.116725
X	6697999	6698999	G1905	1000	NS	-1.07951	0.0264436	0.116823
2L	3376361	3377361	G1906	1000	NS	-0.54398	0.0264479	0.116823
3L	1586102	1587102	G1907	1000	NS	-0.569394	0.0264837	0.11692
3R	13676209	13677209	G1908	1000	NS	-0.821548	0.0265385	0.1171
X	1922503	1923503	G1909	1000	NS	-0.563457	0.0265959	0.117279
2R	6807228	6808228	G1910	1000	NS	-0.961694	0.0266067	0.117279
3L	20833274	20835213	G1911	1939	NS	-0.669923	0.0266432	0.117378
2L	8086327	8087327	G1912	1000	NS	-0.739173	0.0267447	0.117763
3R	23903206	23904206	G1913	1000	NS	-0.840163	0.0268064	0.117973
3R	14294108	14295108	G1914	1000	NS	-0.64712	0.0268389	0.118055
X	15074394	15075394	G1915	1000	NS	-0.727534	0.0268914	0.118224
X	2730097	2731097	G1916	1000	NS	-1.4765	0.0269218	0.11829
2R	10026179	10027179	G1917	1000	NS	-0.724543	0.0269346	0.11829
2R	5697847	5698847	G1918	1000	NS	-0.5882	0.0269999	0.118484
3R	5067064	5068064	G1919	1000	NS	-0.773349	0.0270069	0.118484
2L	13900068	13901068	G1920	1000	NS	-0.620838	0.0270315	0.118528
3L	16149777	16150777	G1921	1000	NS	-0.843268	0.0270551	0.118528
2R	22536025	22537025	G1922	1000	NS	-0.959448	0.0270592	0.118528
3R	24581586	24583241	G1923	1655	NS	-0.640961	0.0270897	0.1186
2L	80185	81185	G1924	1000	NS	-0.975827	0.0271444	0.118778
3R	16205084	16207743	G1925	2659	NS	-0.369768	0.0271882	0.118859
3R	31715188	31716188	G1926	1000	NS	-0.706353	0.0271911	0.118859
3R	15408006	15409006	G1927	1000	NS	-0.590171	0.0272186	0.118917
2R	14006559	14007559	G1928	1000	NS	-1.33153	0.0272577	0.119019
3R	22668825	22669825	G1929	1000	NS	-0.60791	0.0272813	0.119019
3R	25058182	25060085	G1930	1903	NS	-0.611604	0.0272843	0.119019
3R	14723632	14724632	G1931	1000	NS	-0.591627	0.0273041	0.119043
X	10717602	10718602	G1932	1000	NS	-0.968433	0.0273675	0.119258
2L	18705292	18706292	G1933	1000	NS	-0.602688	0.0273938	0.119311
3L	16355902	16356902	G1934	1000	NS	-1.20591	0.0275712	0.120022
2R	17760522	17762454	G1935	1932	NS	-0.560745	0.0277576	0.120771
2R	11173161	11174161	G1936	1000	NS	-0.687675	0.0277823	0.120816
3L	16954933	16955933	G1937	1000	NS	-0.657844	0.0278441	0.121007
3L	15954741	15955741	G1938	1000	NS	-0.838808	0.0278679	0.121007
X	15843881	15845499	G1939	1618	NS	-0.534849	0.0278778	0.121007
3R	13660066	13662701	G1940	2635	NS	-0.433112	0.0278839	0.121007
3L	8081495	8082495	G1941	1000	NS	-0.818314	0.0279115	0.121065
3R	8269404	8270404	G1942	1000	NS	-0.834026	0.0279907	0.121346
X	2184284	2185284	G1943	1000	NS	-0.733248	0.0280398	0.121496
2R	24525641	24526641	G1944	1000	NS	-0.587527	0.0281812	0.122046
2L	4197268	4198268	G1945	1000	NS	-0.877455	0.0282334	0.122209
3L	10630678	10631678	G1946	1000	NS	-0.841019	0.028389	0.12282
2R	17399432	17401213	G1947	1781	NS	-0.683274	0.0284109	0.122851
3R	11214070	11215070	G1948	1000	NS	-0.676166	0.0284375	0.122879
2R	8569995	8570995	G1949	1000	NS	-0.872612	0.0284466	0.122879
3L	7816815	7817815	G1950	1000	NS	-0.960957	0.0284842	0.122959
3R	22683647	22684647	G1951	1000	NS	-0.563105	0.0284943	0.122959
3L	16586700	16587700	G1952	1000	NS	-0.585985	0.0285923	0.123319
2R	16007053	16008053	G1953	1000	NS	-0.727868	0.0286338	0.123422
2R	16344129	16345129	G1954	1000	NS	-1.07807	0.0286456	0.123422
3R	4388700	4389700	G1955	1000	NS	0.67606	0.0287166	0.123607
2R	6213725	6214725	G1956	1000	NS	-0.466354	0.0287179	0.123607
2L	18114030	18115803	G1957	1773	NS	-0.592128	0.0287363	0.123623
3L	175718	176718	G1958	1000	NS	-0.74699	0.0288198	0.123919
X	23073019	23074019	G1959	1000	NS	-1.68939	0.028872	0.123971
2L	81764	82764	G1960	1000	NS	-0.657515	0.0288959	0.123971
3L	1323792	1325405	G1961	1613	NS	-0.540173	0.0289026	0.123971
X	1369958	1370958	G1962	1000	NS	-0.602631	0.0289056	0.123971
2L	3123227	3124227	G1963	1000	NS	-0.890676	0.0289325	0.123971
3R	5483342	5484342	G1964	1000	NS	-0.955039	0.0289343	0.123971
3L	6979573	6980573	G1965	1000	NS	-0.65127	0.0289349	0.123971
2R	7788556	7789556	G1966	1000	NS	-0.670213	0.0289678	0.124049
3L	9859267	9860267	G1967	1000	NS	-0.623727	0.0290047	0.124144
3L	6495742	6496742	G1968	1000	NS	-0.648322	0.0290806	0.124405
3L	9426375	9427375	G1969	1000	NS	-0.487711	0.0291426	0.124532
2R	9428464	9429464	G1970	1000	NS	-0.767601	0.0291625	0.124532
2R	17427008	17428505	G1971	1497	NS	-0.652637	0.0291638	0.124532
3R	22022826	22023826	G1972	1000	NS	-0.724142	0.0291824	0.124532
2R	15212992	15213992	G1973	1000	NS	-0.838938	0.0291842	0.124532
3L	5752602	5754351	G1974	1749	NS	-0.509757	0.0292242	0.12464
2L	8171178	8172178	G1975	1000	NS	-0.920281	0.0292475	0.124676
3L	550212	551212	G1976	1000	NS	-0.815742	0.0292882	0.124746
3L	11353890	11354890	G1977	1000	NS	-0.524661	0.029304	0.124746
2R	24294188	24295188	G1978	1000	NS	-0.748242	0.0293084	0.124746
3R	21662328	21663328	G1979	1000	NS	-0.934099	0.0293557	0.124884
2L	4195581	4197246	G1980	1665	NS	-0.45967	0.0293969	0.124996
3L	21893474	21895330	G1981	1856	NS	0.354748	0.0294341	0.125091
3L	4219565	4220565	G1982	1000	NS	-0.709297	0.02946	0.125122
3R	16434601	16435601	G1983	1000	NS	-1.00743	0.0294711	0.125122
2L	10506405	10507405	G1984	1000	NS	-0.545035	0.0295489	0.125389
3R	29062410	29063410	G1985	1000	NS	-0.535319	0.0296693	0.125837
2L	3055385	3057081	G1986	1696	NS	-0.689284	0.0297011	0.125893
3L	12519060	12520060	G1987	1000	NS	-0.743108	0.0297124	0.125893
2L	490330	491330	G1988	1000	NS	-0.680102	0.0297858	0.12614
2R	22301197	22302197	G1989	1000	NS	-0.667644	0.0298181	0.126213
3L	5145564	5146564	G1990	1000	NS	-0.826565	0.029883	0.126355
3L	16410026	16411026	G1991	1000	NS	0.750912	0.029884	0.126355
3L	1858063	1859063	G1992	1000	NS	-0.816156	0.0299118	0.126355
3L	5769943	5771469	G1993	1526	NS	-0.434963	0.029922	0.126355
2L	5092766	5094566	G1994	1800	NS	-0.512733	0.0299265	0.126355
2R	10123607	10125470	G1995	1863	NS	-0.445265	0.029996	0.126585
3R	24030961	24031961	G1996	1000	NS	-0.498531	0.0300681	0.126729
3R	12290564	12291564	G1997	1000	NS	-0.913077	0.0300838	0.126729
3L	19590099	19591099	G1998	1000	NS	-0.953904	0.0300876	0.126729
[truncated: 6,422 more rows]

## Sheet: DatasetEV6C
(C) H3K9ac peaks detected in the OVA-fed samples
Chromsome	Start (0-based)	End	Peak ID	Peak intervals [bp]	Status	Log2FC (OVAfed/c)	P value of Wald test	FDR of Wald test
3R	15338528	15339528	A1	1000	Down	-6.66914	1.74703e-15	1.88488e-11
X	22557409	22558409	A2	1000	Down	-3.52781	5.22947e-12	2.82104e-08
3R	29732995	29733995	A3	1000	Down	-6.12419	1.3545e-10	4.87124e-07
2L	6498159	6499159	A4	1000	Down	-3.57079	3.32966e-10	8.98092e-07
3R	30007159	30008159	A5	1000	Down	-7.21524	1.13027e-09	2.43889e-06
3L	15520777	15521777	A6	1000	Down	-7.19095	1.43128e-09	2.57369e-06
3R	14765518	14766518	A7	1000	Down	-7.11631	3.05603e-09	4.71022e-06
3R	16171539	16172539	A8	1000	Down	-7.12552	3.59276e-09	4.77701e-06
3R	10410157	10411157	A9	1000	Down	-7.09323	3.9849e-09	4.77701e-06
2R	8679358	8680358	A10	1000	Down	-6.38451	6.8917e-09	6.99822e-06
2R	7753886	7754886	A11	1000	Down	-7.04178	7.13508e-09	6.99822e-06
3R	23047841	23048841	A12	1000	Down	-5.91148	1.86633e-08	1.62847e-05
2R	16810081	16811081	A13	1000	Down	-6.94629	1.9622e-08	1.62847e-05
KJ947872	11855	12855	A14	1000	Up	6.85208	4.72176e-08	3.5401e-05
3R	22292698	22293698	A15	1000	Down	-5.57126	4.92181e-08	3.5401e-05
3R	7966166	7967166	A16	1000	Down	-6.84527	6.72745e-08	4.5364e-05
2R	8488286	8489286	A17	1000	Down	-6.83336	7.74431e-08	4.66854e-05
3L	5549294	5550294	A18	1000	Down	-6.97854	7.78883e-08	4.66854e-05
3R	4775211	4776211	A19	1000	Down	-5.55707	8.56555e-08	4.86388e-05
2R	8472474	8473474	A20	1000	Down	-6.80524	1.13071e-07	6.09959e-05
2R	8565479	8566479	A21	1000	Down	-6.79761	1.30844e-07	6.72225e-05
2R	7710448	7711448	A22	1000	Down	-6.77158	1.75066e-07	8.58538e-05
3R	31212922	31213922	A23	1000	Down	-6.71645	3.65066e-07	0.000171247
3L	16977106	16978106	A24	1000	Down	-2.97479	3.92033e-07	0.000176235
2R	8459396	8460396	A25	1000	Down	-6.70483	4.24879e-07	0.000177045
2R	21383783	21384783	A26	1000	Down	-5.47707	4.26654e-07	0.000177045
3R	27001067	27002067	A27	1000	Down	-6.69738	4.70611e-07	0.000188053
2R	22833877	22834877	A28	1000	Down	-6.68635	5.54231e-07	0.000213557
3R	26587960	26588960	A29	1000	Down	-2.46432	8.71818e-07	0.000324346
3L	19646761	19647761	A30	1000	Down	-5.01662	9.76704e-07	0.000351255
2L	20838293	20839293	A31	1000	Down	-3.07049	1.09521e-06	0.000381167
3L	17035284	17036284	A32	1000	Down	-6.63671	1.15209e-06	0.000388433
3R	12372405	12373405	A33	1000	Down	-2.50187	1.57242e-06	0.000514085
2R	9185434	9186434	A34	1000	Down	-2.77491	1.79233e-06	0.000563593
2R	6006655	6007655	A35	1000	Down	-6.93189	1.82832e-06	0.000563593
3R	11735177	11736177	A36	1000	Down	-6.59538	2.0054e-06	0.000601008
3R	6764588	6765588	A37	1000	Down	-4.97874	2.10664e-06	0.000614285
2L	12593169	12594169	A38	1000	Down	-3.02112	2.81409e-06	0.000798979
3R	31198259	31199259	A39	1000	Down	-2.70003	3.22228e-06	0.000891416
2R	7492641	7493641	A40	1000	Down	-2.29804	4.75562e-06	0.00128271
3L	11007557	11008557	A41	1000	Down	-2.95636	5.22431e-06	0.00137476
2R	14949827	14950827	A42	1000	Down	-1.98215	5.47873e-06	0.00140738
2R	18766701	18767701	A43	1000	Down	-6.51694	6.47017e-06	0.00162341
2L	7012965	7013965	A44	1000	Down	-3.51261	7.05676e-06	0.00173035
2L	90541	91541	A45	1000	Down	-2.742	7.97901e-06	0.00191301
2L	17986807	17987807	A46	1000	Down	-2.85308	8.93812e-06	0.00205424
2L	7528139	7529139	A47	1000	Down	-2.13149	8.94885e-06	0.00205424
3L	7134048	7135048	A48	1000	Down	-1.86699	9.15003e-06	0.00205666
2L	8731900	8732900	A49	1000	Down	-2.2215	1.28949e-05	0.00283924
2L	10469751	10470751	A50	1000	Down	-3.13553	1.47584e-05	0.00318456
3R	4728953	4729953	A51	1000	Down	-3.31717	1.6624e-05	0.00351678
2L	242630	243630	A52	1000	Down	-3.22848	1.76937e-05	0.0036711
3L	8832220	8833220	A53	1000	Down	-2.18843	1.93923e-05	0.00394762
3L	12044701	12045701	A54	1000	Down	-1.83783	2.04927e-05	0.00407605
3R	22593059	22594059	A55	1000	Down	-6.44417	2.07788e-05	0.00407605
2R	16340728	16341728	A56	1000	Down	-4.86132	2.18234e-05	0.00420452
2L	15333197	15334197	A57	1000	Down	-1.84479	2.30985e-05	0.00437209
2R	24450497	24451497	A58	1000	Down	-6.422	2.7396e-05	0.00509612
3R	16588844	16589844	A59	1000	Down	-1.8277	3.29905e-05	0.00603279
3L	6336457	6337457	A60	1000	Down	-2.50786	3.51019e-05	0.00631191
2L	7691523	7692523	A61	1000	Down	-2.44183	4.36748e-05	0.00772472
2R	16202401	16203401	A62	1000	Down	-2.00954	4.84979e-05	0.00843427
3L	22689738	22690738	A63	1000	Down	-1.7721	4.925e-05	0.00843427
2L	8974306	8975306	A64	1000	Down	-3.54122	5.15053e-05	0.00868268
2L	12354872	12355872	A65	1000	Down	-2.09693	5.30418e-05	0.00880412
2L	11054591	11055591	A66	1000	Down	-2.03299	5.64433e-05	0.00922676
2L	18085507	18086507	A67	1000	Down	-1.9879	6.04386e-05	0.00973241
3L	21348797	21349797	A68	1000	Down	-1.77145	6.36583e-05	0.0101001
3R	28895942	28896942	A69	1000	Down	-2.08946	6.79743e-05	0.0106286
2L	14687653	14688653	A70	1000	Down	-1.77126	7.2711e-05	0.0112068
2R	12721147	12722147	A71	1000	Down	-3.04033	7.47274e-05	0.0113554
3L	341108	342108	A72	1000	Down	-1.8922	7.66214e-05	0.0114815
3R	4675893	4676893	A73	1000	Down	-1.90456	7.77004e-05	0.0114837
3R	25315813	25316813	A74	1000	Down	-1.67071	8.10941e-05	0.0118233
2R	19726842	19727842	A75	1000	Down	-2.4135	9.47605e-05	0.0136316
3L	685150	686150	A76	1000	Down	-1.95426	9.74168e-05	0.0137253
3L	7488359	7489359	A77	1000	Down	-2.77732	9.79557e-05	0.0137253
2L	15060261	15061261	A78	1000	Down	-1.59705	9.96214e-05	0.0137621
3R	4198392	4199392	A79	1000	Down	-1.76504	0.00010077	0.0137621
3L	8182735	8183735	A80	1000	Down	-2.07521	0.000107744	0.0144148
3R	30573274	30574274	A81	1000	Down	-1.72953	0.000108221	0.0144148
3R	22636073	22637073	A82	1000	Down	-1.69803	0.000115325	0.0151578
4	701896	702896	A83	1000	Down	-2.1245	0.000117605	0.0151578
3L	4366119	4367984	A84	1865	Down	-1.78711	0.000118014	0.0151578
2L	13994577	13995577	A85	1000	Down	-1.68954	0.000121617	0.0153956
2R	17403043	17404043	A86	1000	Down	-2.07057	0.000123482	0.0153956
2R	10870239	10871239	A87	1000	Down	-2.92782	0.000124147	0.0153956
2R	20839262	20840262	A88	1000	Down	-2.08787	0.00012639	0.0154893
3L	9742900	9743900	A89	1000	Down	-1.88236	0.000127773	0.0154893
3R	11971026	11972026	A90	1000	Down	-2.01401	0.000134138	0.0160801
3L	7707018	7708018	A91	1000	Down	-2.8213	0.000137481	0.0162998
2R	17545797	17546797	A92	1000	Down	-4.59068	0.000146381	0.0170605
3R	15688518	15689518	A93	1000	Down	-1.6264	0.000147059	0.0170605
3L	9411738	9412738	A94	1000	Down	-2.83129	0.000156731	0.0178655
2L	12350114	12351114	A95	1000	Down	-2.74531	0.000157698	0.0178655
2L	13848778	13849778	A96	1000	Down	-2.43187	0.000158966	0.0178655
2L	14325540	14326540	A97	1000	Down	-5.06066	0.000168385	0.0187289
2L	18319695	18320695	A98	1000	Down	-1.74039	0.000174219	0.0191801
2L	8768444	8769444	A99	1000	Down	-1.72572	0.00018121	0.0197094
3L	7594507	7596461	A100	1954	Down	-1.50033	0.000182681	0.0197094
3L	582545	583545	A101	1000	Down	-1.8083	0.000197497	0.0210511
2L	18651574	18652574	A102	1000	Down	-1.9063	0.000199417	0.0210511
3L	10775423	10776423	A103	1000	Down	-2.99288	0.00020097	0.0210511
2L	8619452	8620452	A104	1000	Down	-1.78174	0.000203767	0.0211389
3L	60163	61163	A105	1000	Down	-2.233	0.000208085	0.0213812
3L	6252054	6253054	A106	1000	Down	-1.73872	0.000223179	0.02256
2R	6501392	6502392	A107	1000	Down	-1.6078	0.000227319	0.02256
X	2123063	2124063	A108	1000	Down	-1.61797	0.000227883	0.02256
2R	22382492	22383492	A109	1000	Down	-1.5463	0.000227921	0.02256
3R	13301928	13302928	A110	1000	Down	-4.71837	0.00024072	0.0236103
2R	9207974	9208974	A111	1000	Down	-4.30096	0.000249789	0.0242791
X	1399164	1400164	A112	1000	Down	-1.70521	0.000253363	0.0244066
3L	793346	794346	A113	1000	Down	-5.12759	0.000266407	0.0254359
2L	5119345	5120345	A114	1000	Down	-1.79397	0.000293773	0.0278027
3L	13996161	13997834	A115	1673	Down	-1.49921	0.00030575	0.0286847
X	16216742	16217742	A116	1000	Down	-2.28702	0.000309014	0.028741
2L	20440389	20441389	A117	1000	Down	-1.64153	0.000316556	0.0290023
3L	19565924	19566924	A118	1000	Down	-2.26646	0.0003172	0.0290023
2L	18643444	18644444	A119	1000	Down	-2.60412	0.000328759	0.0298066
3R	25058298	25059298	A120	1000	Down	-1.61002	0.000346996	0.0310085
2R	21066716	21067716	A121	1000	Down	-2.27459	0.000347764	0.0310085
2L	3644628	3645628	A122	1000	Down	-1.78236	0.00035212	0.0311395
3R	19619852	19620852	A123	1000	Down	-1.46212	0.00035856	0.0314512
3L	16369250	16370250	A124	1000	Down	-2.59269	0.00036401	0.0314702
2R	14267329	14268329	A125	1000	Down	-1.66456	0.000366861	0.0314702
2L	13906900	13907900	A126	1000	Down	-1.76388	0.000367527	0.0314702
2L	13055816	13056816	A127	1000	Down	-1.73352	0.000373261	0.0317096
2R	24920358	24921358	A128	1000	Down	-2.41903	0.000381861	0.0321867
2L	10769426	10770426	A129	1000	Down	-5.7578	0.000410875	0.0341061
3L	9372263	9374254	A130	1991	Down	-1.73577	0.000410955	0.0341061
2R	6711582	6712582	A131	1000	Down	-2.13664	0.000415581	0.0342268
3R	28898597	28899597	A132	1000	Down	-1.67764	0.000421335	0.0344377
3R	4852101	4853101	A133	1000	Down	-2.4439	0.000435492	0.0353273
2R	9972389	9973389	A134	1000	Down	-2.06221	0.000453771	0.0365354
3L	10742459	10743459	A135	1000	Down	-2.16208	0.000460486	0.0368014
2R	16665565	16666565	A136	1000	Down	-2.49297	0.000467479	0.0369804
3L	10848686	10849686	A137	1000	Down	-2.71882	0.000469582	0.0369804
3R	5987130	5988130	A138	1000	Down	-1.64053	0.000480623	0.0373701
3R	28870518	28871518	A139	1000	Down	-1.65965	0.000481458	0.0373701
4	896648	897648	A140	1000	Down	-2.64848	0.000491637	0.0378877
2R	9740048	9741048	A141	1000	Down	-1.66282	0.000495413	0.0378912
2R	12692072	12693072	A142	1000	Down	-1.61217	0.00050092	0.0378912
3L	17972728	17973728	A143	1000	Down	-1.69814	0.000505583	0.0378912
3L	527844	529801	A144	1957	Down	-1.53262	0.000513981	0.0378912
2L	19944730	19945730	A145	1000	Down	-1.71908	0.000516522	0.0378912
3R	24289806	24290806	A146	1000	Down	-1.91535	0.000517109	0.0378912
2R	24145459	24146459	A147	1000	Down	-1.63055	0.000518874	0.0378912
3L	6605628	6606628	A148	1000	Down	-1.51904	0.00051978	0.0378912
3R	30473238	30474238	A149	1000	Down	-1.59745	0.000526092	0.038094
2L	18348809	18349809	A150	1000	Down	-1.85251	0.000533352	0.0382008
3L	711577	712577	A151	1000	Down	-1.40138	0.000534648	0.0382008
3R	31718615	31719615	A152	1000	Down	-1.40636	0.000561707	0.0397532
3L	6258588	6259588	A153	1000	Down	-2.27858	0.000565509	0.0397532
3L	6517854	6518854	A154	1000	Down	-1.5898	0.000567429	0.0397532
2L	8085960	8086960	A155	1000	Down	-1.49499	0.000577596	0.0402044
3R	19830524	19831524	A156	1000	Down	-1.68315	0.000582179	0.0402577
3L	49160	50160	A157	1000	Down	-1.98666	0.000588905	0.0402577
2L	20433722	20434722	A158	1000	Down	-2.15002	0.000589771	0.0402577
3R	25543659	25544659	A159	1000	Down	-1.6888	0.000593287	0.0402577
3L	15632308	15633308	A160	1000	Down	-2.5248	0.000616248	0.0415544
2L	20839531	20841345	A161	1814	Down	-1.48645	0.000626757	0.0418533
3R	18474178	18475178	A162	1000	Down	-1.55224	0.00062912	0.0418533
2R	17861175	17862175	A163	1000	Down	-2.74351	0.000632319	0.0418533
3L	10892788	10894451	A164	1663	Down	-1.65381	0.000644111	0.0423739
2L	13512216	13513216	A165	1000	Down	-1.82135	0.000659004	0.0430065
3L	7397664	7398664	A166	1000	Down	-1.78317	0.0006617	0.0430065
2L	10545999	10547746	A167	1747	Down	-1.53938	0.000679947	0.0439278
3R	4687743	4688743	A168	1000	Down	-1.67061	0.000687881	0.0441759
3R	7495501	7496501	A169	1000	Down	-1.86055	0.000692955	0.0442384
2R	10882958	10883958	A170	1000	Down	-1.50625	0.000701245	0.0443604
3R	31978158	31979158	A171	1000	Down	-1.58643	0.000705695	0.0443604
3L	21197832	21198832	A172	1000	Down	-2.50596	0.000709825	0.0443604
2L	3445447	3446447	A173	1000	Down	-1.57619	0.000711312	0.0443604
2L	4922855	4923855	A174	1000	Down	-3.26258	0.000725349	0.0449758
3R	28857799	28858799	A175	1000	Down	-1.89211	0.000745988	0.0458332
2R	6963779	6964779	A176	1000	Down	-1.72039	0.000747674	0.0458332
3R	31789335	31790335	A177	1000	Down	-1.63145	0.000753023	0.0459004
3L	2490427	2491427	A178	1000	Down	-2.02179	0.000764313	0.0463268
3L	4612730	4613730	A179	1000	Down	-1.65307	0.000800356	0.0481242
3L	22673888	22674888	A180	1000	Down	-1.63788	0.000802888	0.0481242
2R	7734699	7736581	A181	1882	Down	-1.39401	0.000808101	0.0481691
2R	13941737	13942737	A182	1000	Down	-1.45	0.000833072	0.0493847
3R	10054579	10055579	A183	1000	Down	-1.39338	0.000840765	0.0493861
2L	1628548	1629548	A184	1000	Down	-2.29865	0.00084225	0.0493861
3L	17547505	17548505	A185	1000	Down	-2.19916	0.000853717	0.04972
2R	21039758	21040758	A186	1000	Down	-1.6185	0.000860287	0.04972
2R	24065096	24066950	A187	1854	Down	-1.48647	0.000861771	0.04972
2L	22145384	22146384	A188	1000	NS	-1.44687	0.000894504	0.0513341
3R	31319558	31320558	A189	1000	NS	-2.02493	0.000921087	0.0525799
3R	4717493	4718493	A190	1000	NS	-1.50211	0.000938783	0.053308
3L	18142546	18143546	A191	1000	NS	-1.4071	0.000949869	0.0533603
2L	12622712	12623712	A192	1000	NS	-2.47301	0.000951413	0.0533603
2L	21664742	21666489	A193	1747	NS	-1.39154	0.000954541	0.0533603
2L	18339734	18340734	A194	1000	NS	-1.77252	0.000966414	0.0537456
3R	21739583	21740583	A195	1000	NS	-1.54598	0.000984222	0.0544552
2L	13290303	13291303	A196	1000	NS	-1.45382	0.000991322	0.0545682
3L	15158598	15159598	A197	1000	NS	-1.72435	0.00100895	0.0550471
3L	4242045	4243045	A198	1000	NS	-3.13374	0.00101415	0.0550471
3R	5831831	5832831	A199	1000	NS	-1.67294	0.00101637	0.0550471
2L	8344154	8345154	A200	1000	NS	-1.36294	0.00102349	0.0550471
2R	19363553	19364553	A201	1000	NS	-1.53709	0.00103113	0.0550471
X	2136990	2137990	A202	1000	NS	-1.66737	0.00103545	0.0550471
2L	11963341	11964341	A203	1000	NS	-1.76938	0.00104029	0.0550471
3L	1141192	1142192	A204	1000	NS	-1.47779	0.00104375	0.0550471
2L	10510883	10511883	A205	1000	NS	-2.61436	0.00104594	0.0550471
3L	12390977	12391977	A206	1000	NS	-1.53159	0.0010939	0.0570041
3L	13250756	13251756	A207	1000	NS	-2.08345	0.00109589	0.0570041
2R	8716220	8717220	A208	1000	NS	-1.41998	0.00109898	0.0570041
3R	15200889	15201889	A209	1000	NS	-1.82544	0.00112102	0.0576355
2L	13576049	13577049	A210	1000	NS	-1.30424	0.00112183	0.0576355
X	20468364	20469364	A211	1000	NS	-2.53193	0.00112724	0.0576387
2R	14341302	14342302	A212	1000	NS	-1.45338	0.00113805	0.0579168
2R	14138523	14139523	A213	1000	NS	-1.47021	0.0011723	0.0593799
2R	12844105	12845105	A214	1000	NS	-1.97115	0.00117819	0.0593994
2L	12982990	12983990	A215	1000	NS	-2.08202	0.00119969	0.0600281
3R	13294144	13295144	A216	1000	NS	-1.41336	0.00120278	0.0600281
X	6998288	6999288	A217	1000	NS	-1.97346	0.00120735	0.0600281
2R	24363361	24364361	A218	1000	NS	-1.51323	0.00123102	0.0609244
2R	11715109	11716109	A219	1000	NS	-1.47835	0.0012529	0.0617238
3L	14645385	14646385	A220	1000	NS	-1.5565	0.00126187	0.0618832
2R	12384483	12385483	A221	1000	NS	-1.56164	0.00127867	0.0624234
3L	17808371	17809371	A222	1000	NS	-2.22894	0.00129825	0.0630935
2R	16654872	16655872	A223	1000	NS	-1.71078	0.00132103	0.063628
3R	10392304	10393304	A224	1000	NS	-1.41238	0.00132104	0.063628
2L	3091983	3092983	A225	1000	NS	-1.66306	0.00133029	0.0637887
2R	6922975	6923975	A226	1000	NS	-1.55884	0.00134118	0.0638745
2L	4332469	4333469	A227	1000	NS	-1.37096	0.00134392	0.0638745
3R	23878059	23879059	A228	1000	NS	-1.73884	0.00135432	0.0640864
3L	14020561	14021561	A229	1000	NS	-1.40837	0.00137451	0.0647582
2R	15215235	15216235	A230	1000	NS	-1.5639	0.00138916	0.0651637
2L	10762866	10763866	A231	1000	NS	-2.19488	0.00142335	0.0664783
2L	13836247	13837247	A232	1000	NS	-1.81682	0.00146798	0.0682675
3R	12678435	12679435	A233	1000	NS	-1.75951	0.00151704	0.0698394
3R	31688836	31689836	A234	1000	NS	-1.63933	0.00152188	0.0698394
2L	18780729	18781729	A235	1000	NS	-1.6204	0.00152659	0.0698394
3L	2567496	2568496	A236	1000	NS	-2.23203	0.00153713	0.0698394
3L	21954542	21955542	A237	1000	NS	-1.6008	0.00153833	0.0698394
3R	4452865	4453865	A238	1000	NS	-1.4728	0.00154062	0.0698394
2R	19463165	19464165	A239	1000	NS	-1.30021	0.00154791	0.069876
2R	25182650	25183650	A240	1000	NS	-1.32952	0.00157004	0.0703834
2R	7691132	7692132	A241	1000	NS	-1.25949	0.00157219	0.0703834
2L	18660824	18661824	A242	1000	NS	-1.91917	0.00157885	0.0703893
2R	8451785	8452785	A243	1000	NS	-1.41366	0.00158864	0.070491
2L	16900709	16901709	A244	1000	NS	-1.50134	0.00160214	0.070491
2L	13849901	13850901	A245	1000	NS	-1.38181	0.00160777	0.070491
2L	2865548	2866548	A246	1000	NS	-1.57163	0.00161297	0.070491
3R	8744090	8745090	A247	1000	NS	-1.36331	0.0016138	0.070491
2R	23717683	23718683	A248	1000	NS	-1.64313	0.0016244	0.070668
2R	21155977	21156977	A249	1000	NS	-1.39078	0.0016408	0.0710948
3R	16613779	16614779	A250	1000	NS	-2.22567	0.0016861	0.0725517
3L	1233904	1234904	A251	1000	NS	-1.31794	0.00169005	0.0725517
3L	12794383	12795383	A252	1000	NS	-3.85068	0.0016946	0.0725517
2R	9166888	9167888	A253	1000	NS	-1.35639	0.00173906	0.0741608
2R	14186783	14187783	A254	1000	NS	-1.9738	0.00180036	0.0764726
2R	10154632	10155632	A255	1000	NS	-1.3687	0.0018231	0.076759
2L	3447660	3448660	A256	1000	NS	-1.43414	0.00182613	0.076759
3R	23942697	23943697	A257	1000	NS	-1.53381	0.00182844	0.076759
3R	9903524	9904524	A258	1000	NS	-1.72492	0.00185135	0.0771227
3L	2785631	2786631	A259	1000	NS	-1.79305	0.0018514	0.0771227
3R	19825745	19826745	A260	1000	NS	-1.91666	0.00189261	0.0785359
2R	21054522	21055522	A261	1000	NS	-1.36276	0.00190028	0.0785465
3L	13953408	13955209	A262	1801	NS	-1.2769	0.00191956	0.0785465
2L	6494166	6495166	A263	1000	NS	-1.51281	0.00192067	0.0785465
2L	18082681	18083681	A264	1000	NS	-1.55427	0.00192198	0.0785465
2L	12355992	12356992	A265	1000	NS	-4.26348	0.00193978	0.0789745
2L	13843667	13844667	A266	1000	NS	-1.41755	0.00195655	0.0793579
3R	19596282	19597282	A267	1000	NS	-1.2852	0.0019792	0.0799759
3R	24270388	24271388	A268	1000	NS	-1.51526	0.00198709	0.0799952
3R	17714675	17715675	A269	1000	NS	-1.7289	0.00202316	0.0811445
3L	16796231	16797231	A270	1000	NS	-1.76402	0.00206504	0.0825175
3R	25902188	25903188	A271	1000	NS	-1.34082	0.00210571	0.083832
3R	25885561	25886561	A272	1000	NS	-1.94467	0.00214671	0.0851106
3L	19266284	19267284	A273	1000	NS	-1.43293	0.00215435	0.0851106
2L	14371736	14372736	A274	1000	NS	-1.6679	0.00216149	0.0851106
2R	9066163	9067163	A275	1000	NS	-1.33228	0.0021778	0.0851317
2L	10516957	10517957	A276	1000	NS	-1.36529	0.00217837	0.0851317
2L	9961645	9962645	A277	1000	NS	-1.95413	0.00219208	0.0851317
2L	513521	514521	A278	1000	NS	-1.5794	0.00219359	0.0851317
3L	9703999	9704999	A279	1000	NS	-1.50336	0.00220991	0.0854577
3R	17035827	17036827	A280	1000	NS	-1.57508	0.00223159	0.0859881
3L	9834348	9835348	A281	1000	NS	-1.67086	0.00224584	0.0862292
3R	17785938	17786938	A282	1000	NS	-1.36153	0.00229779	0.087911
3R	29898036	29899036	A283	1000	NS	-1.53981	0.00231035	0.0880585
3L	1210933	1211933	A284	1000	NS	-4.74215	0.00231797	0.0880585
2L	18795552	18796552	A285	1000	NS	-1.40725	0.00233589	0.0884276
2R	12351001	12352001	A286	1000	NS	-1.72675	0.0023528	0.0887563
3L	17812939	17814805	A287	1866	NS	-1.34194	0.00245354	0.0907864
3R	4362477	4363477	A288	1000	NS	-1.60556	0.00247122	0.0907864
2L	2128740	2129740	A289	1000	NS	-1.83083	0.00247481	0.0907864
2R	24538971	24539971	A290	1000	NS	-1.29327	0.00247681	0.0907864
3L	4113329	4115107	A291	1778	NS	-1.48827	0.00247702	0.0907864
3R	14796066	14797066	A292	1000	NS	-1.3431	0.00247786	0.0907864
3L	17573594	17574594	A293	1000	NS	-1.36746	0.00248476	0.0907864
2L	18980007	18981926	A294	1919	NS	-1.36838	0.00249486	0.0907864
3R	7216056	7217056	A295	1000	NS	-1.2909	0.00249598	0.0907864
2L	12453291	12454291	A296	1000	NS	-1.44985	0.00250723	0.0907864
2R	10227693	10228693	A297	1000	NS	-1.43248	0.00251103	0.0907864
4	507996	508996	A298	1000	NS	-1.5662	0.00251743	0.0907864
3R	29925744	29926744	A299	1000	NS	-1.44621	0.00251744	0.0907864
2L	10795952	10796952	A300	1000	NS	-2.00755	0.00252587	0.0907864
2R	23604844	23605844	A301	1000	NS	-1.41498	0.00253283	0.0907864
2L	6793972	6794972	A302	1000	NS	-1.96586	0.00254315	0.0908545
3R	20756470	20757470	A303	1000	NS	-1.23315	0.00256549	0.0911738
X	13403725	13404725	A304	1000	NS	-1.44667	0.00256996	0.0911738
2R	22292850	22293850	A305	1000	NS	-1.35508	0.00257744	0.0911738
2R	22663022	22664022	A306	1000	NS	-3.90392	0.0025893	0.0912941
3R	8726454	8727454	A307	1000	NS	-1.28996	0.00265041	0.0931441
3R	17085166	17086166	A308	1000	NS	-1.53001	0.00266171	0.0932376
3L	6328646	6329646	A309	1000	NS	-2.08539	0.00267888	0.0935167
3R	27005163	27006163	A310	1000	NS	-1.71916	0.00269559	0.0935167
2R	5957208	5958208	A311	1000	NS	-1.38996	0.00269568	0.0935167
2L	19191516	19192516	A312	1000	NS	-2.13483	0.002706	0.093574
3R	15997452	15998452	A313	1000	NS	-1.22928	0.00278427	0.0957876
2L	13967593	13968593	A314	1000	NS	-1.81446	0.00278778	0.0957876
2R	25186162	25187162	A315	1000	NS	-1.67937	0.00282679	0.0968199
3L	15568599	15569599	A316	1000	NS	-2.0838	0.00286316	0.0977553
3L	14989462	14990462	A317	1000	NS	-1.88919	0.00291385	0.0991719
2L	18816713	18817713	A318	1000	NS	-1.4647	0.00293195	0.0994744
3L	5899044	5900044	A319	1000	NS	-6.09323	0.002955	0.0999419
2L	2744441	2745441	A320	1000	NS	-1.45887	0.00297386	0.100266
3L	14422364	14423364	A321	1000	NS	-1.71795	0.00303704	0.101621
2R	24014264	24015264	A322	1000	NS	-3.63872	0.00303917	0.101621
3R	8722776	8723776	A323	1000	NS	-1.5083	0.0030488	0.101621
2R	24552158	24553158	A324	1000	NS	-1.98026	0.00305174	0.101621
2R	20106087	20107087	A325	1000	NS	-1.35643	0.0030662	0.101788
3L	17549001	17550001	A326	1000	NS	-1.54159	0.00310669	0.102816
3L	12800836	12801836	A327	1000	NS	-1.73781	0.00315151	0.103616
3L	3037982	3038982	A328	1000	NS	-1.36571	0.00315237	0.103616
3R	23538371	23539371	A329	1000	NS	-1.25457	0.00315968	0.103616
3R	21067368	21068368	A330	1000	NS	-1.29908	0.00317744	0.103883
3L	11122671	11123671	A331	1000	NS	-1.60472	0.00318925	0.103954
2R	16649392	16650392	A332	1000	NS	-1.20313	0.00320676	0.10421
3L	15726935	15727935	A333	1000	NS	-1.55557	0.00325889	0.105586
3L	11189193	11190193	A334	1000	NS	-1.21681	0.00327791	0.105884
X	3741981	3743751	A335	1770	NS	-1.20528	0.00329781	0.106027
3L	15686678	15687678	A336	1000	NS	-1.59047	0.00330198	0.106027
3L	2811493	2812493	A337	1000	NS	-1.47767	0.0033129	0.106062
3L	9123516	9124516	A338	1000	NS	-1.27371	0.00332406	0.106104
3R	27138635	27139635	A339	1000	NS	-1.5723	0.00335557	0.106644
2R	22236682	22237682	A340	1000	NS	-4.48884	0.00337173	0.106644
3R	6209841	6210841	A341	1000	NS	-1.87894	0.00338115	0.106644
3L	19148142	19150876	A342	2734	NS	-1.34145	0.00338482	0.106644
3R	26011426	26012426	A343	1000	NS	-1.42685	0.00339037	0.106644
2L	7065279	7066279	A344	1000	NS	-2.76578	0.00340577	0.106816
3R	28891693	28892693	A345	1000	NS	-1.4338	0.0034503	0.1079
2R	23416260	23417260	A346	1000	NS	-1.44416	0.0034661	0.10808
3R	30214496	30215496	A347	1000	NS	-1.89755	0.0034943	0.108645
3R	29588369	29589369	A348	1000	NS	-1.43679	0.00355272	0.110144
2R	18307316	18308316	A349	1000	NS	-1.40224	0.0036229	0.111998
2L	20065900	20066900	A350	1000	NS	-2.32653	0.00365472	0.112659
2R	12745481	12747231	A351	1750	NS	-1.18569	0.00370579	0.113908
3R	17726060	17727060	A352	1000	NS	-1.1883	0.00374268	0.114715
2R	9792736	9794569	A353	1833	NS	-1.19285	0.00382855	0.116849
3R	19389569	19390569	A354	1000	NS	-1.34115	0.00383395	0.116849
3L	12277285	12278285	A355	1000	NS	-1.4294	0.00388958	0.118035
3R	12299324	12300324	A356	1000	NS	-1.43479	0.00389475	0.118035
3R	17788844	17789844	A357	1000	NS	-1.90616	0.00390932	0.118145
2R	17708729	17709729	A358	1000	NS	-1.42092	0.00395972	0.119334
2R	5889308	5890308	A359	1000	NS	-2.03275	0.00400658	0.120409
2R	10868815	10869815	A360	1000	NS	-1.44656	0.00404923	0.121353
2R	24373594	24374594	A361	1000	NS	-1.39185	0.00406988	0.121463
3R	27979910	27980910	A362	1000	NS	-1.42271	0.00408497	0.121463
2R	23992157	23993157	A363	1000	NS	-1.347	0.00408666	0.121463
3R	17965231	17966231	A364	1000	NS	-1.99751	0.00410018	0.12153
3L	1488584	1489584	A365	1000	NS	-1.68353	0.00411729	0.121703
3L	20195392	20196392	A366	1000	NS	-1.76805	0.00413571	0.121913
2R	9297398	9298398	A367	1000	NS	-1.64129	0.00414816	0.121947
2R	12980297	12981297	A368	1000	NS	-1.29769	0.00417118	0.122275
2R	24796799	24797799	A369	1000	NS	-1.36049	0.00418198	0.122275
3L	16980915	16981915	A370	1000	NS	-1.39652	0.00420192	0.12251
2R	25164768	25165768	A371	1000	NS	-1.70629	0.00421274	0.12251
3R	19164049	19165049	A372	1000	NS	-1.71718	0.00424425	0.123095
2L	5195358	5196358	A373	1000	NS	-1.52361	0.00428276	0.123871
3L	6610870	6611870	A374	1000	NS	-1.41919	0.00429397	0.123871
3L	12140514	12141514	A375	1000	NS	-2.0346	0.00432006	0.124291
3L	12692621	12693621	A376	1000	NS	-1.57149	0.00439145	0.125885
3L	1401085	1402085	A377	1000	NS	-1.17264	0.00439879	0.125885
2L	20777314	20778314	A378	1000	NS	-1.50165	0.00443502	0.126285
2R	9282286	9283286	A379	1000	NS	-1.702	0.00445085	0.126285
2L	8395823	8396823	A380	1000	NS	-1.98951	0.00445244	0.126285
2R	15221089	15222089	A381	1000	NS	-1.17839	0.00447441	0.126285
2L	15910796	15912760	A382	1964	NS	-1.18997	0.00448301	0.126285
3L	1737395	1738395	A383	1000	NS	-1.50269	0.00448302	0.126285
3L	20451115	20452115	A384	1000	NS	-1.35389	0.00453615	0.127449
2R	18127059	18128059	A385	1000	NS	-1.26845	0.00456084	0.127685
3L	3342773	3343773	A386	1000	NS	-1.20649	0.00456822	0.127685
3L	3351410	3352410	A387	1000	NS	-1.61632	0.00459889	0.128211
2L	6220001	6221001	A388	1000	NS	-1.21104	0.00466266	0.128888
3L	9046844	9047844	A389	1000	NS	-1.72607	0.00466873	0.128888
2L	20264401	20265401	A390	1000	NS	-1.21274	0.00467426	0.128888
3R	28552585	28553585	A391	1000	NS	-1.24299	0.00468808	0.128888
2R	9077196	9079185	A392	1989	NS	-1.23746	0.00468849	0.128888
2R	11661519	11662519	A393	1000	NS	-1.51975	0.00470174	0.128888
3L	6964286	6965286	A394	1000	NS	-1.24991	0.00470681	0.128888
2L	9735023	9736921	A395	1898	NS	-1.15957	0.00477288	0.130366
3L	22162770	22163770	A396	1000	NS	-1.56557	0.00481991	0.131047
3L	8425851	8426851	A397	1000	NS	-1.41784	0.00483552	0.131047
3R	15851827	15852827	A398	1000	NS	-2.11443	0.00483615	0.131047
2L	19095947	19097849	A399	1902	NS	-1.33984	0.00484638	0.131047
3R	19837640	19838640	A400	1000	NS	-1.78543	0.0048672	0.131132
3L	6933201	6934201	A401	1000	NS	-1.28177	0.00487975	0.131132
2L	18944040	18945040	A402	1000	NS	-1.42591	0.00488599	0.131132
3R	30107383	30108383	A403	1000	NS	-1.44357	0.00491627	0.131573
3L	12392409	12394201	A404	1792	NS	-1.4142	0.00492918	0.131573
2L	5049669	5050669	A405	1000	NS	-1.70102	0.00493901	0.131573
2L	873718	874718	A406	1000	NS	-1.26618	0.00496071	0.131825
3L	3925038	3926038	A407	1000	NS	-1.38279	0.00498356	0.131864
3L	20832156	20833156	A408	1000	NS	-1.60641	0.00498661	0.131864
2R	17749958	17750958	A409	1000	NS	-1.22744	0.00503486	0.132667
3L	9417649	9418649	A410	1000	NS	-1.60312	0.00504931	0.132667
2R	9102852	9103852	A411	1000	NS	-1.43198	0.00505385	0.132667
2R	23667897	23668897	A412	1000	NS	-1.42881	0.00508559	0.132976
3R	29256499	29257499	A413	1000	NS	-1.52044	0.00509027	0.132976
2L	19160509	19161509	A414	1000	NS	-1.48088	0.00510531	0.133046
3R	18696597	18697597	A415	1000	NS	-1.48923	0.00516609	0.133728
3L	15010258	15011258	A416	1000	NS	-1.20809	0.00519185	0.133728
3L	1499356	1500356	A417	1000	NS	-1.26009	0.00519195	0.133728
3R	29892374	29893374	A418	1000	NS	-1.4073	0.00519245	0.133728
2L	12368629	12369629	A419	1000	NS	-1.64115	0.00519343	0.133728
2R	6946186	6947186	A420	1000	NS	-1.32482	0.00523258	0.134415
3R	11901877	11902877	A421	1000	NS	-2.51287	0.00528586	0.134495
2L	14027873	14028873	A422	1000	NS	-3.66004	0.00529715	0.134495
3L	748967	749967	A423	1000	NS	-1.34188	0.00530418	0.134495
2L	3420803	3421803	A424	1000	NS	-1.34488	0.00531108	0.134495
3L	12131771	12132771	A425	1000	NS	-1.43374	0.00531622	0.134495
2R	22294544	22295544	A426	1000	NS	-1.2381	0.00531901	0.134495
2L	20073117	20074117	A427	1000	NS	-1.60957	0.00532294	0.134495
2L	5736997	5737997	A428	1000	NS	-1.22197	0.00535682	0.135034
2L	4369004	4370004	A429	1000	NS	-1.34784	0.0053853	0.135322
2R	6080436	6081436	A430	1000	NS	-1.15512	0.00539333	0.135322
3R	4741165	4742165	A431	1000	NS	-1.27665	0.00541341	0.135511
2L	4333840	4334840	A432	1000	NS	-1.6509	0.00546183	0.136407
3R	14061761	14062761	A433	1000	NS	-1.89085	0.00548226	0.136601
2R	14964453	14965453	A434	1000	NS	-1.57148	0.0055097	0.136968
3R	23871042	23872042	A435	1000	NS	-1.36734	0.00557255	0.137965
3R	22718622	22719622	A436	1000	NS	-1.17608	0.00558046	0.137965
3R	5948741	5949741	A437	1000	NS	-1.17263	0.00558977	0.137965
3L	22269820	22270820	A438	1000	NS	-1.19092	0.00560096	0.137965
3R	22486837	22487837	A439	1000	NS	-1.50749	0.0056211	0.138146
3R	24586166	24587166	A440	1000	NS	-1.60945	0.00564004	0.138296
3R	29924440	29925440	A441	1000	NS	-1.16361	0.00566349	0.138489
2R	21651651	21652651	A442	1000	NS	-1.60237	0.00567358	0.138489
2L	1748884	1749884	A443	1000	NS	-1.29737	0.00568923	0.138558
3R	23326378	23327378	A444	1000	NS	-1.40781	0.00572004	0.138994
3L	11321705	11322705	A445	1000	NS	-1.19871	0.00574465	0.139058
2R	12162440	12163440	A446	1000	NS	-1.15802	0.00575572	0.139058
2R	5863842	5864842	A447	1000	NS	-2.3694	0.00576823	0.139058
X	6523987	6524987	A448	1000	NS	-1.85206	0.0057822	0.139058
2L	21744133	21745133	A449	1000	NS	-1.38899	0.00578712	0.139058
2L	18331856	18332856	A450	1000	NS	-1.20465	0.00581564	0.139433
2L	1153532	1154532	A451	1000	NS	-2.10887	0.00585342	0.140028
2R	6152588	6153588	A452	1000	NS	-1.13224	0.00587662	0.140272
2R	8625078	8626078	A453	1000	NS	-1.41603	0.00589867	0.140487
3R	8323784	8324784	A454	1000	NS	-2.0653	0.00595763	0.141458
3L	6050123	6051123	A455	1000	NS	-2.48032	0.00596563	0.141458
X	19073567	19074567	A456	1000	NS	-1.42133	0.00600896	0.142173
2L	21396899	21397899	A457	1000	NS	-1.67177	0.00605315	0.142905
3L	5749506	5750506	A458	1000	NS	-1.92899	0.00609845	0.14354
2L	9142808	9143808	A459	1000	NS	-1.18675	0.00612537	0.14354
3L	20365833	20366833	A460	1000	NS	-1.39586	0.00612689	0.14354
3R	24272392	24273392	A461	1000	NS	-1.13187	0.00613861	0.14354
2L	2574454	2575454	A462	1000	NS	-1.2593	0.00616178	0.14354
2R	11435829	11437485	A463	1656	NS	-1.16483	0.00617161	0.14354
3L	16136908	16137908	A464	1000	NS	-1.58972	0.0061735	0.14354
2R	6124955	6125955	A465	1000	NS	-1.13263	0.00619479	0.14354
2R	21467565	21468565	A466	1000	NS	-2.55591	0.00624057	0.14354
3R	13216452	13217452	A467	1000	NS	-1.13591	0.00624483	0.14354
2R	9882665	9884633	A468	1968	NS	-1.16305	0.00626194	0.14354
3L	11387156	11388156	A469	1000	NS	-1.40154	0.00626653	0.14354
3R	19814820	19815820	A470	1000	NS	-1.21459	0.00627623	0.14354
3L	19181479	19182479	A471	1000	NS	-1.12043	0.00629588	0.14354
2R	7985674	7987392	A472	1718	NS	-1.43526	0.00629928	0.14354
3R	15485676	15486676	A473	1000	NS	-1.271	0.00632034	0.14354
3R	10616438	10617438	A474	1000	NS	-2.01611	0.00632098	0.14354
2R	18776363	18777966	A475	1603	NS	-1.27708	0.00633032	0.14354
2R	17482880	17483880	A476	1000	NS	-1.47029	0.00634225	0.14354
3R	15998501	15999501	A477	1000	NS	-1.46499	0.0063644	0.14354
3R	30475642	30476642	A478	1000	NS	-1.7019	0.00636777	0.14354
2L	3621625	3622625	A479	1000	NS	-1.25556	0.00637277	0.14354
3R	19802185	19803185	A480	1000	NS	-1.23327	0.00644643	0.144683
2R	9469374	9470374	A481	1000	NS	-1.54307	0.00645032	0.144683
2R	23569805	23570805	A482	1000	NS	-1.08933	0.00650235	0.145547
2L	13434589	13435589	A483	1000	NS	-1.20959	0.00654997	0.146241
2L	3418948	3419948	A484	1000	NS	-1.17968	0.00656044	0.146241
3L	2807065	2808065	A485	1000	NS	-1.1853	0.00657717	0.146269
2R	13485004	13486004	A486	1000	NS	-1.31631	0.00660362	0.146269
3L	22065464	22066464	A487	1000	NS	-1.97336	0.00660577	0.146269
3R	29965341	29966341	A488	1000	NS	-1.31135	0.00662416	0.146269
3L	10786649	10787649	A489	1000	NS	-1.11778	0.00662948	0.146269
3R	21827293	21828293	A490	1000	NS	-1.38241	0.00665967	0.146635
2R	5879895	5880895	A491	1000	NS	-1.19733	0.0066735	0.14664
2R	11437995	11438995	A492	1000	NS	-1.30198	0.00671968	0.147355
3R	32023550	32024550	A493	1000	NS	-1.46679	0.00679293	0.148499
2R	16731065	16732065	A494	1000	NS	-1.13145	0.00679938	0.148499
3L	11997523	11998523	A495	1000	NS	-1.19935	0.00685537	0.149419
2R	6190058	6191058	A496	1000	NS	-1.30026	0.00691215	0.149984
3R	26015218	26016218	A497	1000	NS	-1.32632	0.00691775	0.149984
2L	1150222	1151222	A498	1000	NS	-1.37278	0.00693898	0.149984
2L	8133453	8134453	A499	1000	NS	-1.81077	0.00694268	0.149984
3L	21411920	21412920	A500	1000	NS	-1.54529	0.00695077	0.149984
3R	7780931	7781931	A501	1000	NS	-1.25006	0.00701921	0.15068
3L	19154050	19155050	A502	1000	NS	-2.1409	0.00703039	0.15068
2R	10058827	10059827	A503	1000	NS	-1.17098	0.00703735	0.15068
3R	16190401	16191401	A504	1000	NS	-1.20683	0.00703889	0.15068
2R	13122483	13123483	A505	1000	NS	-1.3652	0.00707396	0.151131
3R	30577075	30578075	A506	1000	NS	-1.30614	0.00714092	0.152026
3L	7401560	7402560	A507	1000	NS	-1.24468	0.00715774	0.152026
3R	29021827	29022827	A508	1000	NS	-1.75716	0.00715815	0.152026
2L	13569756	13570756	A509	1000	NS	-1.80511	0.00717641	0.152114
2R	15675715	15676715	A510	1000	NS	-1.37732	0.00725502	0.153479
3R	22522539	22523539	A511	1000	NS	-1.11767	0.00731322	0.154408
3R	18089376	18090376	A512	1000	NS	-2.59906	0.00734958	0.154863
2L	7504389	7505389	A513	1000	NS	-1.33886	0.00736349	0.154863
2R	13224751	13225751	A514	1000	NS	-1.11169	0.00747887	0.156715
2L	2542308	2543308	A515	1000	NS	-1.48163	0.00749501	0.156715
2L	7419382	7420382	A516	1000	NS	-1.81218	0.00750158	0.156715
3R	22527216	22528216	A517	1000	NS	-1.16694	0.00750964	0.156715
2L	8011721	8012721	A518	1000	NS	-2.05076	0.00756997	0.157163
3L	6062680	6063680	A519	1000	NS	-1.33666	0.00757331	0.157163
3R	31964814	31965814	A520	1000	NS	-1.27254	0.0075748	0.157163
2R	13247266	13248266	A521	1000	NS	-1.89162	0.00768233	0.158802
2R	9387974	9388974	A522	1000	NS	-1.74248	0.00768324	0.158802
2L	14685337	14686948	A523	1611	NS	-1.12326	0.00771614	0.159177
3L	20138607	20139607	A524	1000	NS	-1.12097	0.00775208	0.159377
3L	2468436	2469436	A525	1000	NS	-1.15522	0.00775541	0.159377
3L	7238162	7239162	A526	1000	NS	-1.15755	0.00783668	0.160741
3L	11522992	11523992	A527	1000	NS	-1.06573	0.00786098	0.160934
3R	18366252	18367252	A528	1000	NS	-1.76884	0.00791601	0.161753
2R	13998784	13999784	A529	1000	NS	-1.497	0.00798936	0.162446
2L	16682908	16683908	A530	1000	NS	-1.42403	0.0080005	0.162446
3L	14742415	14743415	A531	1000	NS	-1.14996	0.00800265	0.162446
3R	24085747	24086747	A532	1000	NS	-1.68641	0.00802254	0.162446
2L	5121104	5122104	A533	1000	NS	-1.28331	0.008026	0.162446
3R	7491678	7492678	A534	1000	NS	-1.13147	0.00804025	0.162446
3R	4187000	4188000	A535	1000	NS	-1.05764	0.00812104	0.163756
2R	7953226	7954226	A536	1000	NS	-1.45888	0.00815195	0.163756
2R	22247405	22248405	A537	1000	NS	-1.13151	0.00815963	0.163756
2R	8479216	8480216	A538	1000	NS	-3.60857	0.00821056	0.163756
2R	13472678	13473678	A539	1000	NS	-1.49796	0.00822265	0.163756
2L	6267858	6268858	A540	1000	NS	-1.09122	0.00823359	0.163756
2R	15816662	15817662	A541	1000	NS	-1.07283	0.00823747	0.163756
3R	10606297	10607297	A542	1000	NS	-1.60208	0.00826759	0.163756
3R	5393583	5394583	A543	1000	NS	-1.17773	0.00827894	0.163756
3L	14162514	14163514	A544	1000	NS	-1.35649	0.00828196	0.163756
3R	5318690	5319690	A545	1000	NS	-1.174	0.00828513	0.163756
3L	22939817	22940817	A546	1000	NS	-1.26442	0.00828722	0.163756
3L	16393431	16395131	A547	1700	NS	-1.05381	0.00837211	0.164231
3R	19626177	19627177	A548	1000	NS	-1.10935	0.0083774	0.164231
3R	30433078	30434078	A549	1000	NS	-1.94298	0.00839231	0.164231
X	8463660	8464660	A550	1000	NS	-1.37983	0.00841635	0.164231
2R	21056253	21057253	A551	1000	NS	-1.14824	0.00842388	0.164231
2L	1144063	1145063	A552	1000	NS	-1.10087	0.00842468	0.164231
3L	5823281	5825096	A553	1815	NS	-1.08589	0.00842771	0.164231
2R	21793661	21794661	A554	1000	NS	-1.98222	0.00843476	0.164231
3R	20035444	20036444	A555	1000	NS	-1.10933	0.00844825	0.164231
3R	26738167	26739167	A556	1000	NS	-1.49984	0.00852157	0.165071
2R	24684055	24685055	A557	1000	NS	-1.26065	0.00852781	0.165071
2R	13342341	13343341	A558	1000	NS	-1.28364	0.0085519	0.165071
3R	27238606	27239606	A559	1000	NS	-1.42214	0.00855268	0.165071
3L	10856339	10858205	A560	1866	NS	-1.1775	0.00857356	0.165179
2L	6423981	6424981	A561	1000	NS	-1.19056	0.00859698	0.165229
3L	646694	647694	A562	1000	NS	-1.15534	0.00860682	0.165229
3L	22470149	22472536	A563	2387	NS	-1.37731	0.00867802	0.166008
2L	8419159	8420159	A564	1000	NS	-1.24329	0.00867813	0.166008
3R	26000468	26001468	A565	1000	NS	-1.41287	0.00874155	0.166546
3R	10878795	10879795	A566	1000	NS	-1.21023	0.00876219	0.166546
3R	23661766	23662766	A567	1000	NS	-1.12942	0.00876584	0.166546
3L	14712467	14713467	A568	1000	NS	-1.0647	0.00878095	0.166546
2L	6836029	6837029	A569	1000	NS	-1.59748	0.00878345	0.166546
2R	15697691	15698691	A570	1000	NS	-1.0893	0.00882383	0.167018
3R	30098797	30099797	A571	1000	NS	-1.16915	0.00893703	0.168864
2L	9937521	9938521	A572	1000	NS	-1.31465	0.00899627	0.169169
2L	7085844	7087748	A573	1904	NS	-1.16381	0.00901744	0.169169
2R	24411495	24412495	A574	1000	NS	-1.16763	0.0090294	0.169169
3R	26989664	26990664	A575	1000	NS	-1.08952	0.00903385	0.169169
2R	16135224	16136224	A576	1000	NS	-1.07815	0.00905129	0.169169
3L	14275366	14276366	A577	1000	NS	-2.06258	0.00905825	0.169169
3R	30066041	30067041	A578	1000	NS	-1.30494	0.00906471	0.169169
3L	22677973	22678973	A579	1000	NS	-1.15622	0.00907859	0.169169
2L	6224456	6225456	A580	1000	NS	-1.33634	0.00914291	0.170074
3L	13211837	13212837	A581	1000	NS	-2.04593	0.0092049	0.170932
2L	20699492	20700492	A582	1000	NS	-1.92614	0.00925384	0.171546
2R	14884706	14887500	A583	2794	NS	-1.12573	0.009284	0.17181
2L	6791686	6792686	A584	1000	NS	-1.26456	0.00930228	0.171853
3R	29858339	29860267	A585	1928	NS	-1.21002	0.00934139	0.172281
2R	6530268	6531268	A586	1000	NS	-1.98994	0.00937019	0.172517
2L	466172	467172	A587	1000	NS	-1.31648	0.00940329	0.172719
2R	7720502	7721502	A588	1000	NS	-1.07239	0.00941444	0.172719
3L	8073546	8074546	A589	1000	NS	-1.3317	0.0094304	0.172719
2R	9745876	9746876	A590	1000	NS	-1.04491	0.00945366	0.172719
3R	26889974	26890974	A591	1000	NS	-1.41814	0.00946123	0.172719
2L	6501294	6502294	A592	1000	NS	-1.14156	0.00948374	0.172838
2R	14339582	14340582	A593	1000	NS	-1.36249	0.00950779	0.172974
2R	9561033	9562033	A594	1000	NS	-1.29494	0.00952326	0.172974
3L	409505	410505	A595	1000	NS	-1.38191	0.00959286	0.173839
2R	25104853	25105853	A596	1000	NS	-1.26315	0.00960314	0.173839
3R	27051224	27052224	A597	1000	NS	-1.17707	0.00970814	0.175446
3R	23091376	23092376	A598	1000	NS	-2.1348	0.00976581	0.175967
3R	4591564	4592564	A599	1000	NS	-1.10612	0.0097696	0.175967
3R	10356141	10357141	A600	1000	NS	-1.05878	0.00990514	0.178111
3R	26233046	26234046	A601	1000	NS	-1.07058	0.00993013	0.178177
2L	3152521	3153521	A602	1000	NS	-1.74245	0.00994187	0.178177
2L	8969667	8970667	A603	1000	NS	-1.18122	0.00998217	0.178479
3L	12165069	12166069	A604	1000	NS	-1.22099	0.00999686	0.178479
2R	22220478	22221478	A605	1000	NS	-1.27862	0.0100083	0.178479
2L	9182214	9183214	A606	1000	NS	-1.13287	0.0100264	0.178506
3L	5360198	5361198	A607	1000	NS	-1.42231	0.0101308	0.179296
2R	11413829	11414829	A608	1000	NS	-1.13198	0.0101399	0.179296
3R	10119258	10120258	A609	1000	NS	-1.19535	0.0101695	0.179296
3R	5305106	5306106	A610	1000	NS	-1.12639	0.0101829	0.179296
2R	24743130	24744130	A611	1000	NS	-1.17611	0.0101843	0.179296
2L	9678257	9679257	A612	1000	NS	-1.18467	0.0101881	0.179296
3R	26463234	26464234	A613	1000	NS	-1.53202	0.0101993	0.179296
2R	16019527	16020527	A614	1000	NS	-4.85905	0.0102037	0.179296
2R	18385182	18386891	A615	1709	NS	-1.05433	0.0102472	0.179346
3R	4918211	4919211	A616	1000	NS	-1.80843	0.010251	0.179346
3R	20735198	20736198	A617	1000	NS	-1.17233	0.0102622	0.179346
2L	18575784	18576784	A618	1000	NS	-1.05023	0.0103106	0.179346
2L	1985913	1986913	A619	1000	NS	-1.32798	0.0103122	0.179346
3R	9939184	9940184	A620	1000	NS	-1.3235	0.0103164	0.179346
3R	26566432	26567432	A621	1000	NS	-1.05189	0.0103252	0.179346
3R	22059678	22060678	A622	1000	NS	-4.84485	0.0103395	0.179346
X	3711641	3712641	A623	1000	NS	-1.18243	0.0103939	0.18
2L	21838591	21839591	A624	1000	NS	-1.04492	0.010485	0.181286
X	11683115	11684115	A625	1000	NS	-3.13271	0.0105324	0.181715
2R	8438273	8439273	A626	1000	NS	-1.15386	0.0105435	0.181715
3R	31867609	31868609	A627	1000	NS	-1.32026	0.0105897	0.18222
2R	10163380	10164380	A628	1000	NS	-1.26188	0.0106381	0.182763
2L	10206343	10207343	A629	1000	NS	-1.25157	0.0106773	0.182848
4	261425	262425	A630	1000	NS	-1.03591	0.0106893	0.182848
3L	9768037	9769037	A631	1000	NS	-1.08253	0.0107026	0.182848
3R	10350633	10351633	A632	1000	NS	-1.25085	0.01075	0.182848
3L	6051656	6052656	A633	1000	NS	-3.50494	0.0107728	0.182848
2L	430611	431611	A634	1000	NS	-1.12118	0.0107781	0.182848
3R	2084902	2085902	A635	1000	NS	-5.94479	0.0107862	0.182848
3L	13135118	13136118	A636	1000	NS	-1.16221	0.0108146	0.182848
3R	11683310	11684310	A637	1000	NS	-1.20203	0.0108222	0.182848
2L	22134236	22135236	A638	1000	NS	-1.05853	0.010833	0.182848
3R	6367551	6368551	A639	1000	NS	-1.21401	0.010846	0.182848
X	8573640	8574640	A640	1000	NS	-1.06886	0.0108465	0.182848
3R	25449700	25451545	A641	1845	NS	-1.01123	0.010916	0.183576
3L	15637456	15638456	A642	1000	NS	-1.49456	0.0109237	0.183576
3L	5821170	5822170	A643	1000	NS	-1.13854	0.010994	0.184457
3L	17616702	17617702	A644	1000	NS	-1.39349	0.0110116	0.184457
2R	6075753	6077464	A645	1711	NS	-1.25934	0.0110445	0.184457
3R	5207778	5208778	A646	1000	NS	-1.06661	0.0110794	0.184457
3L	16957941	16958941	A647	1000	NS	-1.08889	0.0110903	0.184457
2L	506265	507265	A648	1000	NS	-1.91791	0.011102	0.184457
2R	6017281	6018281	A649	1000	NS	-1.13143	0.0111114	0.184457
3R	21188172	21189172	A650	1000	NS	-1.16231	0.0111346	0.184457
2L	8521705	8522705	A651	1000	NS	-1.05629	0.0111485	0.184457
2R	8441623	8442623	A652	1000	NS	-1.33775	0.0111634	0.184457
X	7937373	7938373	A653	1000	NS	-1.63145	0.0111742	0.184457
3R	19108389	19109389	A654	1000	NS	-2.00678	0.011188	0.184457
3L	1940689	1941689	A655	1000	NS	-1.27377	0.0112359	0.184457
3L	16682026	16683026	A656	1000	NS	-1.25428	0.0112651	0.184457
2R	22551666	22552666	A657	1000	NS	-1.16461	0.0112694	0.184457
3R	11212180	11213180	A658	1000	NS	-1.51062	0.0112695	0.184457
3L	3771876	3772876	A659	1000	NS	-1.36302	0.0112919	0.184457
3L	6263051	6264051	A660	1000	NS	-1.70141	0.0113261	0.184457
3L	7491284	7492284	A661	1000	NS	-1.1166	0.0113398	0.184457
3L	9349017	9350017	A662	1000	NS	-1.39466	0.0113449	0.184457
3R	5127725	5128725	A663	1000	NS	-1.11208	0.0113603	0.184457
2L	14406344	14407344	A664	1000	NS	-1.31323	0.0113829	0.184457
2R	9263657	9264657	A665	1000	NS	-1.15525	0.0113863	0.184457
3R	5294745	5296569	A666	1824	NS	-1.3102	0.0114041	0.184457
2R	16826210	16827210	A667	1000	NS	-1.36803	0.0114081	0.184457
2R	7402027	7403027	A668	1000	NS	-1.67315	0.0114439	0.184457
3R	31438697	31439697	A669	1000	NS	-1.00139	0.0114608	0.184457
3L	7523517	7524517	A670	1000	NS	-2.46581	0.0114682	0.184457
3R	4130513	4131513	A671	1000	NS	-1.43476	0.0114766	0.184457
3R	4685028	4686028	A672	1000	NS	-1.00507	0.011489	0.184457
2R	24677331	24678331	A673	1000	NS	-1.13266	0.0115366	0.184751
2R	17121434	17123359	A674	1925	NS	-1.18999	0.0115416	0.184751
3L	10885458	10886458	A675	1000	NS	-1.99155	0.011602	0.185171
2L	2160960	2161960	A676	1000	NS	-1.33979	0.0116243	0.185171
3R	30052310	30053310	A677	1000	NS	-1.51316	0.0116254	0.185171
3L	8633533	8634533	A678	1000	NS	-3.74768	0.011644	0.185171
2L	12719474	12720474	A679	1000	NS	-1.00479	0.0116536	0.185171
2L	14409184	14410184	A680	1000	NS	-1.05299	0.0116854	0.185224
2R	6993556	6994556	A681	1000	NS	-1.24018	0.0116913	0.185224
3L	14409322	14410932	A682	1610	NS	-1.14985	0.0117341	0.185398
2R	8460777	8461777	A683	1000	NS	-1.43169	0.0117367	0.185398
3L	10093583	10095395	A684	1812	NS	-1.33106	0.0117797	0.185806
3R	30248297	30249297	A685	1000	NS	-1.06802	0.0118335	0.186182
3L	16521243	16522243	A686	1000	NS	-1.15354	0.011838	0.186182
2L	18785883	18786883	A687	1000	NS	-1.32135	0.0118612	0.186275
2L	1751492	1752492	A688	1000	NS	-1.1423	0.0119073	0.186726
3L	18617939	18618939	A689	1000	NS	-1.02358	0.0119516	0.186968
2R	22999657	23000657	A690	1000	NS	-1.18668	0.01196	0.186968
3L	1379464	1380464	A691	1000	NS	-1.15807	0.0119747	0.186968
3R	21780583	21782520	A692	1937	NS	-1.15254	0.0120183	0.18715
3R	28562783	28563783	A693	1000	NS	-1.36043	0.0120389	0.18715
2R	15515766	15516766	A694	1000	NS	-1.52089	0.0120487	0.18715
3R	21197716	21198716	A695	1000	NS	-1.32772	0.0120557	0.18715
2R	21612131	21613131	A696	1000	NS	-1.18986	0.0120926	0.187453
3L	14845714	14846714	A697	1000	NS	-1.39671	0.0121266	0.187709
2R	16016508	16017508	A698	1000	NS	-1.65792	0.0121461	0.187742
2R	17785748	17786748	A699	1000	NS	-1.37591	0.0122047	0.188122
3R	24772354	24773354	A700	1000	NS	-1.08771	0.0122055	0.188122
3R	10596013	10597013	A701	1000	NS	-1.2386	0.012265	0.188769
3L	12179710	12180710	A702	1000	NS	-1.09997	0.0122996	0.188778
2L	7394469	7395469	A703	1000	NS	-1.41193	0.0123047	0.188778
3L	18891649	18893329	A704	1680	NS	-1.02523	0.0123181	0.188778
2R	10524630	10525630	A705	1000	NS	-1.10954	0.0123683	0.189169
3L	12023864	12024864	A706	1000	NS	-1.32104	0.0123997	0.189169
3R	20563597	20564597	A707	1000	NS	-1.14187	0.0124025	0.189169
2L	5261521	5262521	A708	1000	NS	-2.175	0.0124188	0.189169
2R	16850070	16851070	A709	1000	NS	-1.61975	0.0124312	0.189169
3R	21618920	21619920	A710	1000	NS	-1.03655	0.0125023	0.189982
3L	15258042	15259042	A711	1000	NS	-1.74394	0.0125545	0.190413
2L	19562798	19563798	A712	1000	NS	-1.04589	0.0125659	0.190413
3R	5219270	5220270	A713	1000	NS	-1.2847	0.0125911	0.190527
2R	12355181	12356181	A714	1000	NS	-1.02702	0.0126409	0.191
3L	19051664	19052664	A715	1000	NS	-1.57538	0.0126875	0.191
2R	25240579	25241579	A716	1000	NS	-1.03813	0.012693	0.191
3R	23629459	23630459	A717	1000	NS	-1.05597	0.0126977	0.191
3L	145991	146991	A718	1000	NS	-1.09619	0.0127109	0.191
3R	14307897	14309525	A719	1628	NS	-1.11702	0.0128033	0.191887
2L	22143849	22144849	A720	1000	NS	-1.03877	0.0128055	0.191887
3L	2874426	2875426	A721	1000	NS	-1.18142	0.0128238	0.191895
2R	25076643	25077643	A722	1000	NS	-1.18161	0.0128528	0.191926
3L	17754029	17755029	A723	1000	NS	-1.30243	0.0128615	0.191926
2R	19670241	19671241	A724	1000	NS	-1.78636	0.012934	0.192741
3L	958879	959879	A725	1000	NS	-1.18923	0.0129899	0.193165
3L	489063	490872	A726	1809	NS	-1.00387	0.0129982	0.193165
3R	14684571	14685571	A727	1000	NS	-1.07258	0.0130676	0.193928
3R	19075350	19076350	A728	1000	NS	-1.0681	0.0131808	0.194727
3L	18680403	18681403	A729	1000	NS	-1.83022	0.0131945	0.194727
3R	19387293	19388293	A730	1000	NS	-1.07351	0.0132102	0.194727
3L	1755930	1756930	A731	1000	NS	-1.58028	0.0132116	0.194727
2L	1154960	1155960	A732	1000	NS	-1.40433	0.0132116	0.194727
3R	8318643	8319643	A733	1000	NS	-1.11092	0.0132439	0.194881
3L	16878712	16879712	A734	1000	NS	-1.52261	0.0132695	0.194881
2L	5548426	5549426	A735	1000	NS	-1.11768	0.0132763	0.194881
3R	20307340	20308340	A736	1000	NS	-1.11021	0.013328	0.195154
3R	29291153	29292153	A737	1000	NS	-0.994978	0.0133362	0.195154
3R	4712659	4714565	A738	1906	NS	-1.07509	0.0133711	0.195154
3R	11987408	11988408	A739	1000	NS	-1.059	0.0133736	0.195154
2R	8681570	8682570	A740	1000	NS	-1.15868	0.0133907	0.195154
2R	12633210	12634210	A741	1000	NS	-1.46581	0.01347	0.195154
3L	22472912	22473912	A742	1000	NS	-1.26622	0.0134965	0.195154
3R	21835305	21836305	A743	1000	NS	-1.17648	0.0135003	0.195154
3R	31435215	31436215	A744	1000	NS	-1.02384	0.013505	0.195154
X	5737457	5738457	A745	1000	NS	-1.50477	0.0135073	0.195154
2R	21302367	21303367	A746	1000	NS	-1.15369	0.0135079	0.195154
3L	3435430	3436430	A747	1000	NS	-1.00436	0.0135507	0.195154
X	178244	179244	A748	1000	NS	-1.20252	0.0135826	0.195154
2R	11421925	11422925	A749	1000	NS	-1.03242	0.0135859	0.195154
3R	19054661	19055661	A750	1000	NS	-1.38184	0.0135864	0.195154
3R	23228646	23229646	A751	1000	NS	-1.65897	0.0135992	0.195154
2L	20767167	20768167	A752	1000	NS	-0.986905	0.0136023	0.195154
3R	26106613	26107613	A753	1000	NS	-1.00518	0.0136798	0.195851
3R	21018718	21020635	A754	1917	NS	-1.31707	0.0136872	0.195851
2L	9137590	9138590	A755	1000	NS	-1.10996	0.0137333	0.19625
2R	18188389	18189389	A756	1000	NS	-1.44378	0.0137804	0.196662
2R	11863484	11864484	A757	1000	NS	-2.72909	0.0138044	0.196744
2L	7441216	7442862	A758	1646	NS	-1.03455	0.0138267	0.196747
2L	5084290	5085290	A759	1000	NS	-1.13022	0.013841	0.196747
3L	552805	553805	A760	1000	NS	-1.17792	0.0139167	0.197264
2R	6973472	6974472	A761	1000	NS	-1.40681	0.0139318	0.197264
2L	8394823	8395823	A762	1000	NS	-1.05131	0.0139386	0.197264
3R	20030668	20032421	A763	1753	NS	-1.04364	0.0139506	0.197264
2R	6613398	6614398	A764	1000	NS	-1.09956	0.0140333	0.198175
3L	5847728	5848728	A765	1000	NS	-1.24374	0.0140875	0.198609
2R	19433937	19434937	A766	1000	NS	-1.16867	0.0141009	0.198609
2R	22331434	22332434	A767	1000	NS	-1.0515	0.0142206	0.199801
3R	9054024	9055024	A768	1000	NS	-1.16412	0.0142395	0.199801
2L	14664786	14665786	A769	1000	NS	-1.16393	0.0142411	0.199801
3L	1366597	1367597	A770	1000	NS	-1.78215	0.0142756	0.200026
2L	5874274	5875274	A771	1000	NS	-1.42751	0.0143175	0.200353
2R	23395299	23397073	A772	1774	NS	-1.13176	0.0143634	0.200455
3L	7834968	7835968	A773	1000	NS	-1.13714	0.014369	0.200455
2R	10309276	10310276	A774	1000	NS	-1.07316	0.0143806	0.200455
3R	30431265	30432265	A775	1000	NS	-1.08309	0.014481	0.201595
3R	15363214	15364214	A776	1000	NS	-1.04021	0.0145237	0.201928
3L	15503199	15504199	A777	1000	NS	-1.29176	0.0146139	0.202921
3L	21041595	21042595	A778	1000	NS	-1.21282	0.0146957	0.203196
2L	20858259	20859259	A779	1000	NS	-1.27813	0.0147003	0.203196
3R	30062215	30063215	A780	1000	NS	-1.08274	0.0147271	0.203196
2R	12995820	12996820	A781	1000	NS	-5.12349	0.0147406	0.203196
3L	1013107	1014107	A782	1000	NS	-1.20506	0.0147437	0.203196
3L	17897045	17898045	A783	1000	NS	-1.04008	0.0147467	0.203196
3R	5289676	5290676	A784	1000	NS	-1.08242	0.0147893	0.203523
X	12715717	12716717	A785	1000	NS	-1.03141	0.0148601	0.204083
3L	8661833	8662833	A786	1000	NS	-1.37383	0.0148678	0.204083
2R	11078964	11079964	A787	1000	NS	-1.25068	0.0149264	0.204626
2L	6825545	6827535	A788	1990	NS	-0.98397	0.0149552	0.204761
2R	8540012	8541012	A789	1000	NS	-1.10543	0.0150038	0.205167
3R	4984377	4985377	A790	1000	NS	-1.12801	0.0150479	0.205509
2L	4566208	4567208	A791	1000	NS	-1.34284	0.0150966	0.205584
3R	12477448	12478448	A792	1000	NS	-5.89605	0.0150968	0.205584
3R	31016461	31017461	A793	1000	NS	-1.05	0.0151393	0.205584
3R	21657767	21658767	A794	1000	NS	-0.986166	0.0151413	0.205584
3R	10865702	10866702	A795	1000	NS	-1.267	0.0151768	0.205584
2R	12643775	12644775	A796	1000	NS	-1.04407	0.0151902	0.205584
2L	6081862	6083709	A797	1847	NS	-1.05519	0.0151985	0.205584
3L	22790711	22791711	A798	1000	NS	-1.46479	0.0152075	0.205584
2R	10056619	10057619	A799	1000	NS	-1.21044	0.015227	0.205584
2R	11427559	11428559	A800	1000	NS	-1.18811	0.0152569	0.205584
3L	4722040	4723040	A801	1000	NS	-1.50086	0.0152779	0.205584
3R	5998674	5999674	A802	1000	NS	-1.22003	0.0152821	0.205584
2R	11370548	11371548	A803	1000	NS	-1.04096	0.0154761	0.207935
2R	10791598	10792598	A804	1000	NS	-1.12753	0.0155252	0.208216
3L	10737968	10739837	A805	1869	NS	-1.1813	0.0155356	0.208216
2R	25003025	25004025	A806	1000	NS	-1.11228	0.0155629	0.208322
3L	12148878	12149878	A807	1000	NS	-1.01339	0.0155938	0.208478
3R	9502115	9503115	A808	1000	NS	-1.01667	0.0156172	0.208533
3L	12176844	12177844	A809	1000	NS	-1.22273	0.01564	0.208552
2L	11178660	11179660	A810	1000	NS	-1.00196	0.0156573	0.208552
3L	2820601	2821601	A811	1000	NS	-0.989765	0.0156903	0.208734
3L	4364864	4365864	A812	1000	NS	-1.13146	0.0157316	0.208841
2R	11733943	11734943	A813	1000	NS	-0.964098	0.0157371	0.208841
2L	3108020	3109020	A814	1000	NS	-1.05858	0.0157914	0.20908
3L	798523	799523	A815	1000	NS	-1.23286	0.0157939	0.20908
2L	294054	295748	A816	1694	NS	-1.07896	0.0158205	0.209176
2R	18088992	18089992	A817	1000	NS	-1.3924	0.015858	0.209415
3L	17352543	17353543	A818	1000	NS	-1.2427	0.0159126	0.209855
2L	20102052	20103488	A819	1436	NS	-1.06788	0.0159403	0.209855
2R	17119987	17120987	A820	1000	NS	-1.25427	0.0159614	0.209855
3R	9874153	9875153	A821	1000	NS	-1.15766	0.0159692	0.209855
3L	12385540	12386540	A822	1000	NS	-1.02831	0.0160105	0.210143
2L	1746142	1747142	A823	1000	NS	-1.18168	0.0160919	0.210955
2R	12441733	12442733	A824	1000	NS	-1.08883	0.0161353	0.211266
3R	14462578	14463578	A825	1000	NS	-0.975544	0.0163141	0.21306
4	1112815	1113815	A826	1000	NS	-1.00489	0.0163156	0.21306
2R	8569834	8570834	A827	1000	NS	-1.4122	0.0163387	0.21306
3R	18442117	18443117	A828	1000	NS	-1.28752	0.0163705	0.21306
3R	22779241	22780241	A829	1000	NS	-2.4679	0.016371	0.21306
X	22489262	22490262	A830	1000	NS	-1.2115	0.0164209	0.213452
3R	30335697	30336697	A831	1000	NS	-1.00013	0.0164751	0.213845
3R	19004559	19005559	A832	1000	NS	-1.38077	0.0165282	0.213845
3R	7517774	7518774	A833	1000	NS	-1.37402	0.0165304	0.213845
X	16700264	16701264	A834	1000	NS	-1.31245	0.0165344	0.213845
2R	16720817	16721817	A835	1000	NS	-1.01501	0.0165937	0.213845
X	22529501	22531494	A836	1993	NS	-1.05019	0.0166007	0.213845
2L	22155349	22156349	A837	1000	NS	-1.10793	0.0166429	0.213845
3L	13385869	13386869	A838	1000	NS	-1.56017	0.0166558	0.213845
2R	7034763	7035763	A839	1000	NS	-1.24706	0.0166571	0.213845
3R	12688260	12689260	A840	1000	NS	-1.5105	0.0166619	0.213845
3R	10144141	10145141	A841	1000	NS	-1.02448	0.0166779	0.213845
2R	11424803	11425803	A842	1000	NS	-1.37214	0.0167057	0.213845
3L	2784247	2785247	A843	1000	NS	-1.25668	0.0167088	0.213845
3R	16318404	16319404	A844	1000	NS	-1.25163	0.0167683	0.214352
3R	16283314	16284314	A845	1000	NS	-1.06359	0.0168064	0.214534
3L	1238897	1239897	A846	1000	NS	-1.33665	0.0168293	0.214534
3L	14982464	14983464	A847	1000	NS	-1.95236	0.0168601	0.214534
3R	11868338	11869338	A848	1000	NS	-1.92533	0.0168724	0.214534
3R	30102742	30104301	A849	1559	NS	-1.05488	0.0168869	0.214534
2L	4817617	4818617	A850	1000	NS	-1.19139	0.0169019	0.214534
2R	10035017	10036017	A851	1000	NS	-1.32628	0.016938	0.214595
3L	10387317	10389187	A852	1870	NS	-0.960283	0.016959	0.214595
3L	20740394	20741394	A853	1000	NS	-1.0569	0.0169663	0.214595
3L	2292122	2293122	A854	1000	NS	-1.0264	0.0170437	0.215321
2L	5079305	5080305	A855	1000	NS	-1.11751	0.017118	0.215639
3L	12387745	12388745	A856	1000	NS	-1.41065	0.0171238	0.215639
3L	470081	471081	A857	1000	NS	-1.90526	0.0171288	0.215639
2R	6652834	6653834	A858	1000	NS	-1.06775	0.0172404	0.216791
3R	14812626	14813626	A859	1000	NS	-0.960632	0.0173839	0.217918
3L	17490158	17491158	A860	1000	NS	-1.03416	0.0174017	0.217918
2R	24947808	24948808	A861	1000	NS	-0.999798	0.0174043	0.217918
2R	9308101	9309101	A862	1000	NS	-1.07109	0.0174109	0.217918
3R	19222000	19223000	A863	1000	NS	-1.1188	0.017449	0.218143
2L	78139	79139	A864	1000	NS	-1.27327	0.0174873	0.218369
2L	5227693	5228693	A865	1000	NS	-1.10306	0.0175328	0.218596
X	6996105	6997105	A866	1000	NS	-1.26328	0.017614	0.218596
2R	7769552	7770552	A867	1000	NS	-1.01178	0.0176248	0.218596
3L	2980637	2981637	A868	1000	NS	-0.978858	0.0176578	0.218596
2L	13145179	13146179	A869	1000	NS	-1.58717	0.0176616	0.218596
2R	19310332	19311332	A870	1000	NS	-0.952369	0.0176619	0.218596
2R	9819680	9820680	A871	1000	NS	-1.00989	0.0176657	0.218596
3L	16337124	16338124	A872	1000	NS	-1.41797	0.0176676	0.218596
2L	21086457	21087457	A873	1000	NS	-1.84644	0.017766	0.219157
3L	2737840	2738840	A874	1000	NS	-1.60709	0.0177755	0.219157
2L	21616545	21617545	A875	1000	NS	-2.25588	0.0177927	0.219157
3R	14474210	14475210	A876	1000	NS	-0.999509	0.0177942	0.219157
2L	6238902	6239902	A877	1000	NS	-1.60507	0.0178466	0.219277
3R	29894253	29895253	A878	1000	NS	-1.10739	0.0178509	0.219277
3L	3347717	3348717	A879	1000	NS	-1.17924	0.0178649	0.219277
2L	12971826	12972826	A880	1000	NS	-2.21663	0.0179027	0.2194
2R	14916937	14917937	A881	1000	NS	-1.04576	0.0179156	0.2194
2R	11076970	11077970	A882	1000	NS	-1.03445	0.0180059	0.22007
3R	31072021	31073021	A883	1000	NS	-1.16756	0.0180111	0.22007
2L	11095102	11096102	A884	1000	NS	-1.10228	0.0181512	0.221353
3L	15231002	15232002	A885	1000	NS	-1.06717	0.0181571	0.221353
3R	12958402	12959402	A886	1000	NS	-1.56083	0.0182382	0.22193
2R	19714965	19715965	A887	1000	NS	-1.15728	0.0182456	0.22193
3L	15619379	15620379	A888	1000	NS	-1.31949	0.0184063	0.222975
2R	23580291	23581291	A889	1000	NS	-1.76544	0.0184163	0.222975
3L	315518	316518	A890	1000	NS	-1.21827	0.0184207	0.222975
2R	16837158	16838158	A891	1000	NS	-1.10423	0.0184235	0.222975
2R	11410477	11411477	A892	1000	NS	-1.29497	0.0184349	0.222975
2L	13121674	13122674	A893	1000	NS	-1.5167	0.0184692	0.22314
2L	21742664	21743664	A894	1000	NS	-1.15979	0.0185413	0.223496
2L	16327804	16329502	A895	1698	NS	-1.17652	0.0186041	0.223496
2R	21883759	21884759	A896	1000	NS	-0.999649	0.0186164	0.223496
2R	20124071	20125071	A897	1000	NS	-1.32621	0.0186334	0.223496
3R	19475499	19476499	A898	1000	NS	-1.18766	0.0186679	0.223496
3R	26567911	26568911	A899	1000	NS	-0.986506	0.0186745	0.223496
2R	23659141	23660141	A900	1000	NS	-1.16729	0.0186818	0.223496
X	19153204	19154204	A901	1000	NS	-1.11656	0.0187314	0.223496
3L	16105008	16106008	A902	1000	NS	-0.976092	0.0187569	0.223496
3L	22460774	22461774	A903	1000	NS	-0.977931	0.0187651	0.223496
3L	827238	828238	A904	1000	NS	-0.973139	0.0187672	0.223496
2R	16214822	16215822	A905	1000	NS	-1.2463	0.0187732	0.223496
3L	9105941	9106941	A906	1000	NS	-1.71882	0.0188233	0.223496
3R	23790706	23792402	A907	1696	NS	-0.928423	0.0188458	0.223496
3L	15698515	15700335	A908	1820	NS	-0.947027	0.0188527	0.223496
2L	1059998	1060998	A909	1000	NS	-0.959566	0.0188748	0.223496
3L	16135442	16136442	A910	1000	NS	-1.50157	0.0188919	0.223496
2R	23582038	23583038	A911	1000	NS	-1.26984	0.018892	0.223496
2R	5964168	5965168	A912	1000	NS	-0.941074	0.0188922	0.223496
3R	9954411	9956288	A913	1877	NS	-1.00302	0.0190232	0.224654
2L	19416732	19417732	A914	1000	NS	-1.97734	0.0190318	0.224654
2R	13579255	13580255	A915	1000	NS	-0.954877	0.0190542	0.224673
3L	12255685	12256685	A916	1000	NS	-1.271	0.0191139	0.22513
3L	10852118	10853118	A917	1000	NS	-1.00405	0.0191578	0.225157
2R	7127221	7128221	A918	1000	NS	-0.952358	0.0191579	0.225157
3L	15134971	15135971	A919	1000	NS	-1.65035	0.0192471	0.225607
3R	4470873	4471873	A920	1000	NS	-1.10223	0.0192496	0.225607
X	16424832	16425832	A921	1000	NS	-1.01452	0.0192876	0.225607
2L	1651423	1652423	A922	1000	NS	-0.990429	0.0192987	0.225607
3R	29830824	29831824	A923	1000	NS	-1.02206	0.0193166	0.225607
2R	12497384	12498384	A924	1000	NS	-1.06459	0.0193216	0.225607
2R	9272007	9273872	A925	1865	NS	-1.00749	0.0193794	0.225869
3R	11850886	11851886	A926	1000	NS	-1.71527	0.0193859	0.225869
3R	30485784	30486784	A927	1000	NS	-1.03865	0.0194668	0.226133
3L	1206470	1207470	A928	1000	NS	-1.88748	0.0194902	0.226133
3R	24357324	24358324	A929	1000	NS	-1.27251	0.0195635	0.226133
2L	8305220	8306220	A930	1000	NS	-1.63491	0.0195691	0.226133
3L	11795224	11796224	A931	1000	NS	-1.3743	0.0195893	0.226133
2R	17337913	17338913	A932	1000	NS	-1.3098	0.0195987	0.226133
2L	8006840	8007840	A933	1000	NS	-1.34926	0.0196139	0.226133
2R	11338418	11339418	A934	1000	NS	-1.45502	0.0196255	0.226133
3R	9392109	9393109	A935	1000	NS	-1.14977	0.0196476	0.226133
3R	9601969	9602969	A936	1000	NS	-1.61517	0.0196546	0.226133
3L	2559491	2560491	A937	1000	NS	-1.23774	0.0196573	0.226133
2L	1928576	1929576	A938	1000	NS	-0.993896	0.0196601	0.226133
3R	11659670	11660670	A939	1000	NS	-1.15676	0.0197009	0.226147
3L	18817338	18818338	A940	1000	NS	-1.01591	0.01972	0.226147
3R	30467693	30468693	A941	1000	NS	-1.46976	0.0197242	0.226147
3R	25504525	25505525	A942	1000	NS	-1.17605	0.0197464	0.226162
3L	17528317	17529317	A943	1000	NS	-1.67335	0.0198925	0.227387
2L	13911203	13912203	A944	1000	NS	-1.64904	0.0198979	0.227387
2R	18581601	18582601	A945	1000	NS	-4.53112	0.0199217	0.227387
3L	3044583	3045583	A946	1000	NS	-1.02213	0.0199645	0.227387
2R	23614382	23615382	A947	1000	NS	-1.10591	0.0199688	0.227387
3R	7055442	7056442	A948	1000	NS	-1.22221	0.0199799	0.227387
2L	13501909	13502909	A949	1000	NS	-0.979581	0.0200127	0.227521
2R	19200490	19201490	A950	1000	NS	-1.02389	0.0200709	0.227943
3R	30565514	30566514	A951	1000	NS	-1.13439	0.0201225	0.228072
2L	1114972	1116687	A952	1715	NS	-1.20188	0.0201254	0.228072
2L	13799996	13800996	A953	1000	NS	-1.08444	0.0201458	0.228072
2R	7781917	7782917	A954	1000	NS	-0.989822	0.0201764	0.22818
3L	4283476	4284476	A955	1000	NS	-1.28179	0.0202088	0.228286
2L	6805449	6806449	A956	1000	NS	-1.13185	0.0202282	0.228286
2L	6943169	6944169	A957	1000	NS	-1.20945	0.0203069	0.228812
3L	22801923	22802923	A958	1000	NS	-1.10539	0.0203356	0.228812
2R	18133103	18134103	A959	1000	NS	-1.42099	0.02034	0.228812
2L	6256167	6257167	A960	1000	NS	-1.22831	0.0203596	0.228812
3L	9629697	9630697	A961	1000	NS	-1.08239	0.0204292	0.229356
2R	23815453	23816453	A962	1000	NS	-1.04569	0.0204723	0.229601
2L	21672291	21673291	A963	1000	NS	-1.2312	0.0205163	0.229847
3R	29935579	29936579	A964	1000	NS	-1.02974	0.0205491	0.229847
2R	18778394	18779394	A965	1000	NS	-1.10743	0.0205916	0.229847
2L	5099570	5100570	A966	1000	NS	-1.18791	0.0206109	0.229847
3L	20977883	20978883	A967	1000	NS	-1.47896	0.0206152	0.229847
2R	7269245	7270654	A968	1409	NS	-1.7738	0.0206369	0.229847
2R	20561724	20562724	A969	1000	NS	-1.13145	0.0206434	0.229847
3R	19621785	19622785	A970	1000	NS	-0.973778	0.0207173	0.230432
2R	8948777	8949777	A971	1000	NS	-1.08294	0.0208132	0.231016
2R	8922369	8923369	A972	1000	NS	-1.19963	0.0208223	0.231016
2R	17672037	17673037	A973	1000	NS	-1.5838	0.0208341	0.231016
3R	13819279	13820279	A974	1000	NS	-1.15204	0.0208625	0.231094
3R	12685134	12686134	A975	1000	NS	-1.05318	0.0208978	0.231247
3R	20951842	20952842	A976	1000	NS	-0.993743	0.021	0.231773
2L	5152497	5153497	A977	1000	NS	-0.968818	0.0210131	0.231773
3R	23643483	23644483	A978	1000	NS	-1.72458	0.0210227	0.231773
3R	25789022	25790022	A979	1000	NS	-1.09138	0.0210406	0.231773
2L	8214911	8215911	A980	1000	NS	-1.07068	0.0210644	0.231773
3R	30808398	30809398	A981	1000	NS	-0.971254	0.0210933	0.231773
3R	29217533	29218533	A982	1000	NS	-1.12885	0.0211085	0.231773
2L	6467121	6468121	A983	1000	NS	-3.01055	0.0211171	0.231773
2L	3771464	3772464	A984	1000	NS	-1.04207	0.0212104	0.232561
2L	8005532	8006532	A985	1000	NS	-1.18219	0.0212693	0.232969
3L	16693520	16694520	A986	1000	NS	-1.03895	0.0212915	0.232976
3R	23704626	23705626	A987	1000	NS	-0.957879	0.0213137	0.232982
2R	9929324	9930324	A988	1000	NS	-1.12727	0.0213391	0.233024
3L	11681645	11682645	A989	1000	NS	-1.21974	0.0213822	0.233056
3R	13691065	13692065	A990	1000	NS	-0.944068	0.0213852	0.233056
2L	1425597	1427539	A991	1942	NS	-1.09426	0.0214358	0.233138
2L	3691817	3692817	A992	1000	NS	-0.982047	0.021436	0.233138
3L	4900441	4901441	A993	1000	NS	-2.23459	0.0214719	0.233141
3R	31256635	31257635	A994	1000	NS	-1.25612	0.0214795	0.233141
2L	19435132	19436132	A995	1000	NS	-1.24952	0.0215446	0.233543
X	2303626	2304626	A996	1000	NS	-0.924671	0.0215599	0.233543
3R	21876386	21877386	A997	1000	NS	-1.30414	0.021617	0.233928
2L	20770147	20771147	A998	1000	NS	-1.08517	0.0216509	0.233941
2L	21236774	21237774	A999	1000	NS	-1.08651	0.0216616	0.233941
3R	5062174	5063909	A1000	1735	NS	-0.987553	0.0217084	0.23415
2L	4340054	4341054	A1001	1000	NS	-0.931325	0.0217255	0.23415
3R	31844140	31845140	A1002	1000	NS	-1.00335	0.0217935	0.23415
3L	16382688	16383688	A1003	1000	NS	-1.05981	0.0217946	0.23415
2L	7436377	7437377	A1004	1000	NS	-1.00452	0.0218214	0.23415
2R	17118083	17119083	A1005	1000	NS	-1.1404	0.0218463	0.23415
2L	5092730	5094573	A1006	1843	NS	-1.11549	0.021857	0.23415
X	21304859	21305859	A1007	1000	NS	-1.2901	0.0218756	0.23415
3R	5280727	5281727	A1008	1000	NS	-1.07077	0.0218763	0.23415
3R	28877380	28878380	A1009	1000	NS	-3.19919	0.0219213	0.234256
2L	13770706	13771706	A1010	1000	NS	-0.986079	0.0219296	0.234256
2R	24641813	24642813	A1011	1000	NS	-0.974906	0.0220287	0.234766
2L	4949162	4950162	A1012	1000	NS	-1.05787	0.0220491	0.234766
3L	2240005	2241005	A1013	1000	NS	-3.66521	0.022072	0.234766
3R	8772856	8774804	A1014	1948	NS	-0.975941	0.022108	0.234766
4	386384	387384	A1015	1000	NS	-0.972273	0.0221164	0.234766
2R	20251730	20252730	A1016	1000	NS	-1.06675	0.0221535	0.234766
X	19604838	19605838	A1017	1000	NS	-1.05325	0.0221657	0.234766
3R	14448011	14449011	A1018	1000	NS	-0.993221	0.0221795	0.234766
3R	23936573	23937573	A1019	1000	NS	-1.96262	0.0221882	0.234766
3R	24298025	24299025	A1020	1000	NS	-1.10845	0.0221949	0.234766
3R	5944773	5945773	A1021	1000	NS	-1.2665	0.0222583	0.234802
2R	10213774	10214774	A1022	1000	NS	-1.57164	0.0222594	0.234802
2L	12586653	12587653	A1023	1000	NS	-0.965234	0.0222731	0.234802
3R	26188384	26189384	A1024	1000	NS	-1.1029	0.0222855	0.234802
2L	11738376	11739376	A1025	1000	NS	-0.913116	0.0223356	0.234829
2L	18080808	18081808	A1026	1000	NS	-1.01726	0.0223649	0.234829
3L	781118	782118	A1027	1000	NS	-0.998344	0.0223705	0.234829
2L	14213001	14214001	A1028	1000	NS	-0.931788	0.022375	0.234829
2R	19414382	19415382	A1029	1000	NS	-1.00359	0.0224189	0.23506
2R	12320869	12321869	A1030	1000	NS	-0.943207	0.0225235	0.235727
2R	17056200	17057200	A1031	1000	NS	-2.97753	0.0225584	0.235727
2R	6758645	6759645	A1032	1000	NS	-1.04518	0.0225649	0.235727
3R	4221039	4222039	A1033	1000	NS	-1.07212	0.0225699	0.235727
3L	11734296	11735296	A1034	1000	NS	-0.912372	0.0226989	0.236386
3R	30278034	30279034	A1035	1000	NS	-0.947685	0.0227181	0.236386
3R	26883028	26884028	A1036	1000	NS	-1.69185	0.0227357	0.236386
2L	11277647	11278647	A1037	1000	NS	-1.50143	0.0227372	0.236386
3L	11003208	11004208	A1038	1000	NS	-1.54859	0.0227658	0.236386
3R	29768581	29769581	A1039	1000	NS	-0.994197	0.0227754	0.236386
2R	7482007	7483007	A1040	1000	NS	-0.925215	0.0227863	0.236386
2L	12658600	12659600	A1041	1000	NS	-1.00691	0.0228273	0.236584
3R	18987600	18989274	A1042	1674	NS	-2.05566	0.0228739	0.236628
3R	23601165	23602165	A1043	1000	NS	-1.04482	0.0228782	0.236628
3L	6533060	6534060	A1044	1000	NS	-1.43632	0.0229019	0.236628
3R	16643365	16644365	A1045	1000	NS	-1.10651	0.0229636	0.236628
2L	10588604	10589604	A1046	1000	NS	-1.72038	0.0229678	0.236628
3R	21523988	21524988	A1047	1000	NS	-1.14591	0.0229698	0.236628
3R	21025254	21026254	A1048	1000	NS	-1.77385	0.0229854	0.236628
2L	1884033	1885033	A1049	1000	NS	-1.00655	0.023007	0.236628
3L	16608823	16609823	A1050	1000	NS	-1.19661	0.0230734	0.237085
2R	17796121	17797121	A1051	1000	NS	-1.0585	0.0231664	0.23767
3R	31437461	31438461	A1052	1000	NS	-1.05325	0.0231823	0.23767
3L	16890631	16891631	A1053	1000	NS	-0.972859	0.0231965	0.23767
3L	19836184	19837184	A1054	1000	NS	-1.47467	0.0232931	0.238434
3L	401822	402822	A1055	1000	NS	-1.33219	0.0233595	0.238887
3R	7790005	7791005	A1056	1000	NS	-0.930441	0.0234389	0.239472
3R	5497233	5498233	A1057	1000	NS	-0.9195	0.0235577	0.240119
3L	7912004	7913004	A1058	1000	NS	-1.0162	0.0235689	0.240119
3R	23665939	23666939	A1059	1000	NS	-1.05581	0.023569	0.240119
3R	8789920	8790920	A1060	1000	NS	-1.29582	0.0236165	0.240179
2R	9683378	9684378	A1061	1000	NS	-1.10723	0.0236229	0.240179
2L	4007942	4008942	A1062	1000	NS	-0.983989	0.0236465	0.240179
2L	20868421	20869421	A1063	1000	NS	-1.18491	0.0236639	0.240179
3L	3903077	3904077	A1064	1000	NS	-0.976573	0.0237255	0.240397
3L	10089607	10090607	A1065	1000	NS	-0.940071	0.0237379	0.240397
3R	9928446	9929446	A1066	1000	NS	-0.971409	0.0237663	0.240397
3L	8534590	8535590	A1067	1000	NS	-1.05987	0.0237745	0.240397
2R	24985501	24987419	A1068	1918	NS	-0.952512	0.0238015	0.240444
2R	14003060	14004060	A1069	1000	NS	-1.01463	0.0238508	0.240717
2L	8784482	8785482	A1070	1000	NS	-1.20305	0.0238908	0.240896
3R	23056676	23057676	A1071	1000	NS	-1.09559	0.0239184	0.240948
2L	19536469	19537469	A1072	1000	NS	-1.03473	0.0240298	0.241845
2R	18816362	18817362	A1073	1000	NS	-1.46404	0.0240725	0.242049
3R	5553666	5554666	A1074	1000	NS	-1.10342	0.0241231	0.242332
2L	207029	208029	A1075	1000	NS	-1.05865	0.0241806	0.242603
3R	7532457	7533457	A1076	1000	NS	-0.982688	0.0241951	0.242603
X	5911523	5913455	A1077	1932	NS	-1.16098	0.0242176	0.242604
2R	12437950	12438950	A1078	1000	NS	-1.06654	0.0242508	0.24271
3R	7270454	7271454	A1079	1000	NS	-1.03691	0.024284	0.242776
2L	19589445	19590445	A1080	1000	NS	-0.918764	0.0243023	0.242776
2R	6685732	6686732	A1081	1000	NS	-1.1388	0.0243867	0.243375
3R	10560222	10562043	A1082	1821	NS	-0.997342	0.0244074	0.243375
2L	9237289	9238289	A1083	1000	NS	-0.917786	0.0244683	0.24367
2L	15763828	15764828	A1084	1000	NS	-1.25105	0.0244822	0.24367
3R	27694825	27695825	A1085	1000	NS	-1.29985	0.0245302	0.243923
3R	15698247	15699247	A1086	1000	NS	-1.07752	0.0245916	0.244309
3L	8762865	8763865	A1087	1000	NS	-0.992636	0.024645	0.244614
3L	21031424	21032424	A1088	1000	NS	-1.14706	0.0247102	0.244954
X	6715330	6716330	A1089	1000	NS	-1.17994	0.0247247	0.244954
2R	7750170	7751170	A1090	1000	NS	-0.969783	0.0247671	0.245149
X	5907739	5908739	A1091	1000	NS	-1.65989	0.0248261	0.245432
2R	18800184	18801184	A1092	1000	NS	-0.991816	0.0248412	0.245432
3L	12414221	12415221	A1093	1000	NS	-0.917498	0.024948	0.246262
3R	8582283	8583283	A1094	1000	NS	-1.22674	0.0249902	0.246452
2L	2199983	2200983	A1095	1000	NS	-0.907823	0.0250511	0.246828
3R	30385231	30386231	A1096	1000	NS	-1.5005	0.0251038	0.247121
3L	707379	708379	A1097	1000	NS	-0.924594	0.0251933	0.247494
3R	15126170	15127170	A1098	1000	NS	-1.00549	0.025218	0.247494
3L	5596956	5597956	A1099	1000	NS	-1.15467	0.0252679	0.247494
3L	21068046	21069046	A1100	1000	NS	-1.03226	0.0252776	0.247494
2L	16326692	16327692	A1101	1000	NS	-1.20928	0.0252898	0.247494
3R	25905901	25906901	A1102	1000	NS	-0.881931	0.0252964	0.247494
2L	13899956	13900956	A1103	1000	NS	-0.901644	0.0253022	0.247494
2L	12447895	12448895	A1104	1000	NS	-0.969704	0.025375	0.247981
2L	8123464	8124464	A1105	1000	NS	-1.04205	0.0254046	0.248045
2R	14333952	14334952	A1106	1000	NS	-1.02096	0.0254419	0.248185
3R	10767147	10768147	A1107	1000	NS	-1.20093	0.0255297	0.248242
2R	18805604	18806604	A1108	1000	NS	-1.01061	0.025532	0.248242
3R	30019190	30021079	A1109	1889	NS	-1.1649	0.025553	0.248242
3R	20556976	20558968	A1110	1992	NS	-1.03461	0.02558	0.248242
3R	19948218	19949218	A1111	1000	NS	-0.937665	0.0255827	0.248242
3L	14819622	14820622	A1112	1000	NS	-1.25051	0.0256059	0.248242
3L	14485933	14486933	A1113	1000	NS	-1.17298	0.0256088	0.248242
3R	30063563	30064563	A1114	1000	NS	-0.943556	0.0256348	0.248271
3L	7518618	7519618	A1115	1000	NS	-1.33034	0.0256691	0.248322
3L	11260193	11261193	A1116	1000	NS	-0.914835	0.0257039	0.248322
2R	14269849	14270849	A1117	1000	NS	-1.12347	0.0257091	0.248322
2L	5240195	5241195	A1118	1000	NS	-0.949568	0.0257361	0.24836
2L	18117171	18118171	A1119	1000	NS	-1.01334	0.0257649	0.248416
3R	13463601	13464601	A1120	1000	NS	-1.25941	0.0258119	0.248647
2L	12527343	12528343	A1121	1000	NS	-0.946092	0.0258756	0.249038
2L	13077687	13078687	A1122	1000	NS	-1.64371	0.0259727	0.249342
3L	8181412	8182412	A1123	1000	NS	-1.07958	0.0259746	0.249342
3R	22458978	22459978	A1124	1000	NS	-4.58129	0.0259765	0.249342
3R	25354029	25355029	A1125	1000	NS	-1.50895	0.0260271	0.249576
2L	18843302	18844302	A1126	1000	NS	-1.12007	0.0260471	0.249576
3L	4286652	4287652	A1127	1000	NS	-0.963017	0.0261107	0.249963
2L	11837405	11838405	A1128	1000	NS	-1.24168	0.0261588	0.25002
3R	23685634	23686634	A1129	1000	NS	-1.0037	0.0261822	0.25002
3L	3086274	3087274	A1130	1000	NS	-4.47016	0.0261966	0.25002
3L	21014329	21015329	A1131	1000	NS	-0.945007	0.0262181	0.25002
3L	12889047	12890047	A1132	1000	NS	-0.912215	0.0262514	0.25002
2R	6008411	6009411	A1133	1000	NS	-1.18058	0.026283	0.25002
2R	8597719	8598719	A1134	1000	NS	-1.27702	0.0262897	0.25002
3R	27654391	27655391	A1135	1000	NS	-1.11514	0.0263126	0.25002
3R	31442861	31443861	A1136	1000	NS	-0.957523	0.0263252	0.25002
3R	8787601	8788601	A1137	1000	NS	-1.16656	0.0263716	0.250241
2R	12554224	12555224	A1138	1000	NS	-1.22245	0.026405	0.250337
X	1385517	1386517	A1139	1000	NS	-1.07554	0.0264794	0.250735
3R	26912244	26913244	A1140	1000	NS	-0.950833	0.0264935	0.250735
3L	17999250	18000250	A1141	1000	NS	-0.948923	0.0266169	0.251227
2L	19497806	19498806	A1142	1000	NS	-0.9254	0.0266854	0.251227
2R	12842156	12843156	A1143	1000	NS	-0.975902	0.0267443	0.251227
3L	9209347	9210347	A1144	1000	NS	-0.948676	0.0268302	0.251227
2R	22282083	22283083	A1145	1000	NS	-1.04781	0.0268303	0.251227
2R	8006225	8007225	A1146	1000	NS	-1.18433	0.0268576	0.251227
3R	21346555	21347555	A1147	1000	NS	-0.90162	0.0268814	0.251227
2L	484049	485049	A1148	1000	NS	-1.04034	0.0268985	0.251227
3R	5129223	5130223	A1149	1000	NS	-1.13231	0.0268999	0.251227
3L	1745076	1746076	A1150	1000	NS	-0.98129	0.0269084	0.251227
3R	13392455	13393455	A1151	1000	NS	-1.05739	0.0269169	0.251227
3L	526197	527197	A1152	1000	NS	-1.16868	0.0269198	0.251227
3L	13876522	13877522	A1153	1000	NS	-1.66576	0.026921	0.251227
X	5956038	5957038	A1154	1000	NS	-0.950003	0.0269226	0.251227
3R	5316717	5317717	A1155	1000	NS	-0.950966	0.0269493	0.251227
3R	27026229	27027229	A1156	1000	NS	-1.04374	0.0269623	0.251227
3L	8289307	8290307	A1157	1000	NS	-1.0567	0.0269994	0.251227
2R	16020808	16021808	A1158	1000	NS	-1.05175	0.0270134	0.251227
3L	20103663	20104663	A1159	1000	NS	-1.16996	0.0270176	0.251227
3R	20000213	20001932	A1160	1719	NS	-0.879686	0.0270329	0.251227
2R	13231334	13232334	A1161	1000	NS	-1.09868	0.0270344	0.251227
2R	10249971	10250971	A1162	1000	NS	-1.28415	0.0270937	0.251524
2R	7008144	7009144	A1163	1000	NS	-1.52241	0.027113	0.251524
2R	19389728	19390728	A1164	1000	NS	-1.09272	0.0271694	0.251654
3L	840786	841786	A1165	1000	NS	-0.970735	0.0271935	0.251654
3L	7066389	7067389	A1166	1000	NS	-1.10351	0.027197	0.251654
3L	8676017	8677017	A1167	1000	NS	-0.933917	0.0273333	0.252072
3L	770150	771150	A1168	1000	NS	-1.75362	0.0273385	0.252072
3R	8642134	8643134	A1169	1000	NS	-1.08131	0.0273404	0.252072
3R	29787464	29788464	A1170	1000	NS	-0.914258	0.0273589	0.252072
3L	14673622	14674622	A1171	1000	NS	-0.924367	0.0273624	0.252072
2R	17693969	17694969	A1172	1000	NS	-0.938124	0.0273823	0.252072
3R	16289447	16290447	A1173	1000	NS	-1.07819	0.027436	0.252093
3R	19219749	19220749	A1174	1000	NS	-1.01652	0.027439	0.252093
2R	7039398	7040398	A1175	1000	NS	-1.13992	0.0274547	0.252093
2L	7792901	7793901	A1176	1000	NS	-1.06108	0.0275047	0.252281
3L	1101975	1102975	A1177	1000	NS	-1.14384	0.027522	0.252281
3L	10747283	10749111	A1178	1828	NS	-0.869385	0.0275461	0.252288
2R	18503419	18504419	A1179	1000	NS	-1.02989	0.0276421	0.252952
2R	12528401	12529401	A1180	1000	NS	-0.93487	0.0276659	0.252955
2L	8684457	8685457	A1181	1000	NS	-1.04768	0.0277177	0.253205
2L	7426843	7427843	A1182	1000	NS	-1.04173	0.0277402	0.253205
3R	16011699	16012699	A1183	1000	NS	-0.972199	0.0279444	0.253602
X	14905327	14906327	A1184	1000	NS	-0.932554	0.0279516	0.253602
3L	13456782	13458382	A1185	1600	NS	-0.969671	0.027952	0.253602
3L	2116072	2117072	A1186	1000	NS	-1.08734	0.0279827	0.253602
3L	12827446	12828446	A1187	1000	NS	-1.00636	0.0279931	0.253602
2L	9588957	9589957	A1188	1000	NS	-0.908431	0.0279974	0.253602
3R	27554589	27555589	A1189	1000	NS	-1.08093	0.0280258	0.253602
2L	3560533	3561533	A1190	1000	NS	-1.07532	0.0280326	0.253602
3R	6818683	6819683	A1191	1000	NS	-0.922609	0.0280554	0.253602
3L	9055899	9056899	A1192	1000	NS	-1.16025	0.0280595	0.253602
3L	13381498	13382498	A1193	1000	NS	-1.15548	0.0280623	0.253602
3R	11670962	11671962	A1194	1000	NS	-0.978891	0.0280657	0.253602
3R	6678186	6679186	A1195	1000	NS	-1.63519	0.0280978	0.25368
2R	12601256	12603239	A1196	1983	NS	-0.914869	0.0281404	0.253851
3L	21402517	21403517	A1197	1000	NS	-0.961458	0.028173	0.253934
3L	4109388	4110388	A1198	1000	NS	-0.987107	0.0282523	0.254169
2R	20662329	20663329	A1199	1000	NS	-1.51883	0.0282621	0.254169
3R	4746282	4747282	A1200	1000	NS	-0.941852	0.0282698	0.254169
2R	18346001	18347001	A1201	1000	NS	-1.83501	0.028299	0.25422
3R	12856546	12857546	A1202	1000	NS	-1.02093	0.0284393	0.255203
2L	12074442	12075442	A1203	1000	NS	-1.03443	0.0284557	0.255203
2L	5720671	5721671	A1204	1000	NS	-1.0035	0.0285748	0.255893
2R	17076625	17077625	A1205	1000	NS	-1.04368	0.0285989	0.255893
2L	9509245	9510245	A1206	1000	NS	-0.983616	0.028674	0.255893
2R	18970575	18971575	A1207	1000	NS	-1.15307	0.0286824	0.255893
3R	25739934	25740934	A1208	1000	NS	-0.962045	0.0287485	0.255893
2R	8732874	8733874	A1209	1000	NS	-1.05295	0.0287543	0.255893
3R	6166784	6167784	A1210	1000	NS	-2.40983	0.0287625	0.255893
3L	19979212	19980212	A1211	1000	NS	-0.912637	0.0287648	0.255893
2R	6682382	6683382	A1212	1000	NS	-0.894747	0.028768	0.255893
3L	13387230	13388230	A1213	1000	NS	-0.982553	0.0287699	0.255893
3R	26096588	26097588	A1214	1000	NS	-1.14258	0.0288558	0.256027
3R	9452150	9453150	A1215	1000	NS	-1.12865	0.0288559	0.256027
3L	15954744	15955744	A1216	1000	NS	-1.10271	0.0288561	0.256027
3R	14817416	14818416	A1217	1000	NS	-4.57929	0.0288815	0.256041
3L	7344829	7345829	A1218	1000	NS	-0.918675	0.0290015	0.256789
2R	10110540	10112354	A1219	1814	NS	-1.04819	0.0290134	0.256789
2R	20870460	20871460	A1220	1000	NS	-0.885807	0.0290522	0.256921
2L	478422	479422	A1221	1000	NS	-1.06758	0.0291231	0.257338
2R	9827305	9828305	A1222	1000	NS	-1.03732	0.0291504	0.257368
2R	21078008	21079008	A1223	1000	NS	-0.901885	0.0291931	0.257447
3R	17644702	17645702	A1224	1000	NS	-1.13233	0.0292071	0.257447
2L	7984788	7985788	A1225	1000	NS	-0.995033	0.029295	0.258011
3R	28901251	28902251	A1226	1000	NS	-1.05971	0.0293754	0.258508
2L	18789433	18790433	A1227	1000	NS	-0.977441	0.0294747	0.258853
3R	4378509	4379509	A1228	1000	NS	-0.878721	0.0295452	0.258853
3R	14477036	14478036	A1229	1000	NS	-1.01579	0.0295481	0.258853
2R	21064725	21065725	A1230	1000	NS	-0.938858	0.0295525	0.258853
3L	21823003	21824003	A1231	1000	NS	-1.07032	0.0295966	0.258853
2R	14006554	14007554	A1232	1000	NS	-0.920977	0.0296329	0.258853
2R	21127877	21128877	A1233	1000	NS	-1.07094	0.0296401	0.258853
3R	29492826	29493826	A1234	1000	NS	-0.887655	0.0296425	0.258853
2R	19986559	19987559	A1235	1000	NS	-1.09676	0.0296672	0.258853
3L	3928205	3929205	A1236	1000	NS	-1.17416	0.0296715	0.258853
3L	9098796	9099796	A1237	1000	NS	-0.884565	0.0296785	0.258853
3R	16224278	16225278	A1238	1000	NS	-0.917758	0.0297699	0.25942
2L	15006814	15008463	A1239	1649	NS	-1.10261	0.0297916	0.25942
2L	20429665	20430665	A1240	1000	NS	-0.895407	0.0298292	0.259538
3R	17712711	17713711	A1241	1000	NS	-2.39014	0.0298773	0.259603
2R	6002358	6003358	A1242	1000	NS	-0.893675	0.0298906	0.259603
3R	5367267	5368267	A1243	1000	NS	-0.965475	0.0299088	0.259603
3L	10687143	10688143	A1244	1000	NS	-4.37751	0.029935	0.259621
X	2302605	2303605	A1245	1000	NS	-0.93753	0.0300016	0.25999
2R	21024717	21025717	A1246	1000	NS	-1.04198	0.0300692	0.260367
2L	19181072	19182072	A1247	1000	NS	-0.914823	0.0301059	0.260475
3L	21891965	21893730	A1248	1765	NS	-1.06464	0.030156	0.260699
3R	14662567	14663567	A1249	1000	NS	-1.15961	0.0303431	0.26159
2R	15931374	15932374	A1250	1000	NS	-1.00414	0.0303843	0.26159
2L	7787905	7788905	A1251	1000	NS	-0.945969	0.0303868	0.26159
3L	773984	774984	A1252	1000	NS	-0.948466	0.0304432	0.26159
2L	13283847	13284847	A1253	1000	NS	-1.07162	0.0304542	0.26159
3R	24860080	24861080	A1254	1000	NS	-1.72835	0.0304561	0.26159
2L	3889692	3890692	A1255	1000	NS	-1.95721	0.0304661	0.26159
2L	12013751	12014751	A1256	1000	NS	-0.931116	0.0304749	0.26159
3R	10624270	10625270	A1257	1000	NS	-1.66186	0.0304772	0.26159
3R	26225758	26226758	A1258	1000	NS	-1.03123	0.0305975	0.262414
2R	22066487	22067487	A1259	1000	NS	-1.26744	0.0306536	0.262686
2L	1071906	1072906	A1260	1000	NS	-1.03737	0.0307549	0.263173
2L	14540425	14541425	A1261	1000	NS	-1.07531	0.0307592	0.263173
X	13331717	13332717	A1262	1000	NS	-1.11927	0.0310461	0.265321
3R	5516503	5517503	A1263	1000	NS	-1.07843	0.0310595	0.265321
2L	21739046	21740046	A1264	1000	NS	-1.33784	0.0311085	0.26553
3R	27950281	27951281	A1265	1000	NS	-0.919371	0.0311462	0.265642
3L	22429132	22430132	A1266	1000	NS	-1.46581	0.0311963	0.265662
X	1617118	1618118	A1267	1000	NS	-1.08369	0.0312029	0.265662
2L	8083188	8084188	A1268	1000	NS	-0.993402	0.0312225	0.265662
3R	30815924	30816924	A1269	1000	NS	-0.972039	0.0314037	0.266993
3R	23120614	23121614	A1270	1000	NS	-0.995289	0.0316473	0.268777
2L	21241019	21242019	A1271	1000	NS	-1.07477	0.0316859	0.268777
2L	171919	172919	A1272	1000	NS	-0.974408	0.0316883	0.268777
3L	22688502	22689502	A1273	1000	NS	-1.03109	0.0317709	0.268993
2R	14842785	14843785	A1274	1000	NS	-0.927275	0.0317847	0.268993
2R	17126764	17127764	A1275	1000	NS	-0.911468	0.0317885	0.268993
2R	11203096	11204096	A1276	1000	NS	-0.985699	0.0319618	0.270078
2L	16860915	16861915	A1277	1000	NS	-1.20536	0.0319668	0.270078
2L	9504536	9505536	A1278	1000	NS	-1.22947	0.0320758	0.270648
3R	10614031	10615031	A1279	1000	NS	-1.01866	0.0320844	0.270648
3R	13298534	13299534	A1280	1000	NS	-2.28075	0.0321468	0.270959
3L	14636881	14637881	A1281	1000	NS	-0.984806	0.0321716	0.270959
3L	19095950	19096950	A1282	1000	NS	-1.00291	0.0323153	0.271957
2L	5775122	5776122	A1283	1000	NS	-0.91915	0.0323497	0.272035
2R	20137442	20138442	A1284	1000	NS	-1.0418	0.0324989	0.273077
2R	17616159	17617159	A1285	1000	NS	-0.959279	0.0325892	0.273124
X	5732130	5733130	A1286	1000	NS	-1.19471	0.0325945	0.273124
3R	9916966	9917966	A1287	1000	NS	-1.06926	0.0326068	0.273124
2L	13500084	13501084	A1288	1000	NS	-0.92853	0.0326445	0.273124
3R	4212271	4213271	A1289	1000	NS	-0.88708	0.0326548	0.273124
3L	8441701	8442701	A1290	1000	NS	-0.927079	0.0326564	0.273124
2L	15057405	15058405	A1291	1000	NS	-0.885006	0.0327717	0.273876
2R	10135707	10136707	A1292	1000	NS	-1.34572	0.0328068	0.273957
3L	11793153	11794153	A1293	1000	NS	-1.34905	0.0328933	0.274214
2R	23871911	23872911	A1294	1000	NS	-0.97297	0.0329063	0.274214
3L	9381168	9382168	A1295	1000	NS	-0.892518	0.0329475	0.274214
2R	21841600	21842600	A1296	1000	NS	-1.13211	0.0329598	0.274214
3R	14801199	14802199	A1297	1000	NS	-0.933836	0.0329757	0.274214
2R	13551702	13552702	A1298	1000	NS	-1.01041	0.0330199	0.274214
3R	13276179	13277179	A1299	1000	NS	-0.973777	0.0330866	0.274214
2L	21837379	21838379	A1300	1000	NS	-1.02861	0.0330873	0.274214
2L	1909543	1910543	A1301	1000	NS	-0.844573	0.0331062	0.274214
X	1386921	1387921	A1302	1000	NS	-1.38888	0.0331408	0.274214
3L	3242413	3243413	A1303	1000	NS	-0.953647	0.033152	0.274214
3R	22053514	22054514	A1304	1000	NS	-0.904889	0.0331777	0.274214
3L	19179933	19180933	A1305	1000	NS	-1.21583	0.0331845	0.274214
3R	13296071	13297071	A1306	1000	NS	-1.07511	0.0331934	0.274214
3L	9134183	9135183	A1307	1000	NS	-0.899718	0.0332401	0.27439
2R	12531884	12532884	A1308	1000	NS	-1.17091	0.0332822	0.274488
3L	11957468	11958468	A1309	1000	NS	-0.853407	0.0333164	0.274488
X	9674453	9675453	A1310	1000	NS	-0.918419	0.0333529	0.274488
3L	20817351	20818351	A1311	1000	NS	-0.946084	0.0333538	0.274488
2L	8255035	8256035	A1312	1000	NS	-0.867559	0.0334401	0.274889
3L	1528603	1529603	A1313	1000	NS	-1.03722	0.0334757	0.274889
2L	825592	826592	A1314	1000	NS	-1.03088	0.033479	0.274889
3R	11669326	11670326	A1315	1000	NS	-4.2591	0.0335321	0.275116
3L	13452353	13453353	A1316	1000	NS	-1.29871	0.0336179	0.275435
3R	18295836	18296836	A1317	1000	NS	-0.934914	0.033622	0.275435
2L	6100267	6101267	A1318	1000	NS	-1.55167	0.0336725	0.275639
2L	18134376	18135376	A1319	1000	NS	-0.882448	0.0337432	0.276009
3R	8713446	8714446	A1320	1000	NS	-0.963157	0.0337741	0.276052
2L	4982869	4983869	A1321	1000	NS	-1.63859	0.0338444	0.276417
2R	8167551	8168551	A1322	1000	NS	-1.43176	0.0339068	0.276717
3R	10676924	10677924	A1323	1000	NS	-0.952966	0.0339483	0.276847
2R	19283331	19284331	A1324	1000	NS	-1.2648	0.0340282	0.277289
3L	19094738	19095738	A1325	1000	NS	-0.913766	0.0340574	0.277317
3R	5076547	5077547	A1326	1000	NS	-1.71067	0.0340916	0.27737
3L	13959733	13961212	A1327	1479	NS	-0.879131	0.0341198	0.27737
3R	5064519	5065519	A1328	1000	NS	-0.868253	0.0341603	0.27737
3R	15897921	15898921	A1329	1000	NS	-1.32726	0.0341738	0.27737
3R	10093165	10094165	A1330	1000	NS	-1.30344	0.0341925	0.27737
3R	30471247	30472247	A1331	1000	NS	-0.83509	0.0343073	0.277957
3L	22835208	22836208	A1332	1000	NS	-0.949598	0.0343263	0.277957
X	10744733	10745733	A1333	1000	NS	-0.891544	0.0343502	0.277957
2L	14333960	14334960	A1334	1000	NS	-0.899751	0.0343678	0.277957
3L	9758281	9759281	A1335	1000	NS	-0.984679	0.0344128	0.278113
3L	12506304	12507304	A1336	1000	NS	-0.915394	0.0344603	0.278128
2L	20084769	20085769	A1337	1000	NS	-0.98347	0.0344664	0.278128
4	72357	74280	A1338	1923	NS	-0.85325	0.0346327	0.279261
2R	23948999	23949999	A1339	1000	NS	-0.955006	0.0348343	0.280521
3R	10114568	10115568	A1340	1000	NS	-0.88646	0.0348664	0.280521
2R	20618254	20619254	A1341	1000	NS	-0.863241	0.0348669	0.280521
3L	4909083	4910083	A1342	1000	NS	-0.994375	0.0349892	0.281295
3R	32035339	32036339	A1343	1000	NS	-1.08567	0.0350379	0.281477
3R	10133839	10134839	A1344	1000	NS	-0.841648	0.0351171	0.281903
3L	8948118	8949118	A1345	1000	NS	-1.2225	0.035199	0.282351
X	21553326	21554326	A1346	1000	NS	-1.13639	0.0353817	0.283606
3R	21864804	21865804	A1347	1000	NS	-0.957672	0.0354377	0.283841
2R	17124137	17125137	A1348	1000	NS	-0.977823	0.0354756	0.283841
2L	9777084	9778084	A1349	1000	NS	-0.918716	0.0354899	0.283841
3L	6564706	6565706	A1350	1000	NS	-1.44111	0.0355339	0.283982
3R	27263085	27264085	A1351	1000	NS	-0.94625	0.0356084	0.284141
X	9615482	9616482	A1352	1000	NS	-1.40466	0.0356284	0.284141
3R	23933685	23934685	A1353	1000	NS	-1.02652	0.0356833	0.284141
2L	1107707	1108707	A1354	1000	NS	-1.28792	0.0356942	0.284141
2L	18122481	18123481	A1355	1000	NS	-0.918264	0.0357103	0.284141
2L	21910524	21911524	A1356	1000	NS	-1.10458	0.0357119	0.284141
3L	8057264	8059073	A1357	1809	NS	-0.94702	0.0358344	0.284507
2R	18146829	18147829	A1358	1000	NS	-0.951219	0.0358354	0.284507
3R	22424420	22425420	A1359	1000	NS	-0.957308	0.0358642	0.284507
2L	20669878	20670878	A1360	1000	NS	-1.03675	0.0358867	0.284507
2R	11726795	11727795	A1361	1000	NS	-1.31812	0.0358896	0.284507
2L	1656806	1657806	A1362	1000	NS	-1.00856	0.0359249	0.284577
2R	7244278	7246236	A1363	1958	NS	-1.11886	0.0359626	0.284667
X	7095143	7096143	A1364	1000	NS	-0.98694	0.0360009	0.284761
2R	11641569	11642569	A1365	1000	NS	-0.842419	0.0360803	0.28505
3L	21058845	21059845	A1366	1000	NS	-0.881277	0.0361734	0.28505
2R	12264695	12265695	A1367	1000	NS	-1.01362	0.0361778	0.28505
3R	19792392	19793392	A1368	1000	NS	-0.88793	0.0361904	0.28505
2L	2242778	2243778	A1369	1000	NS	-0.953026	0.0362124	0.28505
2R	5771239	5772239	A1370	1000	NS	-0.988402	0.0362648	0.28505
3R	15330345	15331345	A1371	1000	NS	-1.38719	0.0362649	0.28505
X	14913698	14914698	A1372	1000	NS	-1.11732	0.0362758	0.28505
2R	17444220	17445220	A1373	1000	NS	-0.942588	0.0362993	0.28505
X	12508734	12509734	A1374	1000	NS	-0.921242	0.0363017	0.28505
2L	18155716	18156716	A1375	1000	NS	-1.03579	0.0363957	0.285481
3L	13919776	13920776	A1376	1000	NS	-0.892429	0.0364095	0.285481
3L	10100809	10101809	A1377	1000	NS	-1.11772	0.0365385	0.285893
3L	3801594	3802594	A1378	1000	NS	-0.935244	0.0365458	0.285893
3R	26952855	26953855	A1379	1000	NS	-0.92812	0.0365628	0.285893
3R	25271236	25272236	A1380	1000	NS	-1.43017	0.0365681	0.285893
3R	22580335	22581335	A1381	1000	NS	-1.02486	0.0366251	0.286089
2L	6124538	6125538	A1382	1000	NS	-0.894355	0.0366511	0.286089
3R	9629887	9630887	A1383	1000	NS	-0.993176	0.0366726	0.286089
2R	8452987	8453987	A1384	1000	NS	-0.886222	0.0367178	0.286235
2R	15860933	15861933	A1385	1000	NS	-0.885642	0.0367623	0.286374
2L	2458868	2460586	A1386	1718	NS	-0.89147	0.0367925	0.286402
2R	15618384	15619384	A1387	1000	NS	-1.07077	0.0368591	0.286615
2L	15454321	15455321	A1388	1000	NS	-1.01756	0.0368888	0.286615
3R	13969173	13970173	A1389	1000	NS	-0.858372	0.0369269	0.286615
2L	9670611	9671611	A1390	1000	NS	-0.93146	0.0369646	0.286615
3R	5222824	5223824	A1391	1000	NS	-0.865886	0.0369757	0.286615
3R	15991373	15992373	A1392	1000	NS	-0.845084	0.0370063	0.286615
3R	26535021	26537008	A1393	1987	NS	-0.879025	0.037061	0.286615
3R	29739495	29740495	A1394	1000	NS	-1.23735	0.0370909	0.286615
X	20935873	20936873	A1395	1000	NS	-1.6496	0.0371284	0.286615
3R	5570963	5571963	A1396	1000	NS	-0.858017	0.0371318	0.286615
3L	2265227	2266227	A1397	1000	NS	-0.92798	0.0371732	0.286615
2L	20785703	20786703	A1398	1000	NS	-0.92048	0.0371809	0.286615
3L	22881745	22882745	A1399	1000	NS	-0.859655	0.0371871	0.286615
3R	4543127	4544127	A1400	1000	NS	-0.965923	0.0371916	0.286615
2L	6476331	6477331	A1401	1000	NS	-0.91357	0.037244	0.286813
3L	6403247	6404247	A1402	1000	NS	-1.06045	0.0372846	0.286921
X	6546430	6547430	A1403	1000	NS	-1.17516	0.0373712	0.287201
2L	5304950	5305950	A1404	1000	NS	-0.898174	0.0373741	0.287201
2R	11059315	11060315	A1405	1000	NS	-1.49246	0.0374039	0.287225
3L	11418997	11419997	A1406	1000	NS	-1.39209	0.0374737	0.287384
2L	20813511	20814511	A1407	1000	NS	-1.19004	0.0374826	0.287384
3R	24303759	24304759	A1408	1000	NS	-1.07849	0.0375163	0.287384
2R	18336727	18337727	A1409	1000	NS	-0.885975	0.0375413	0.287384
3R	19822159	19823159	A1410	1000	NS	-0.90944	0.0375731	0.287384
3L	14276681	14277681	A1411	1000	NS	-0.852348	0.0375844	0.287384
2R	22390113	22391113	A1412	1000	NS	-1.01555	0.0376442	0.287637
4	492211	493211	A1413	1000	NS	-0.815014	0.0377067	0.28791
2L	13420385	13421385	A1414	1000	NS	-0.997035	0.0377531	0.288015
2R	21075557	21076557	A1415	1000	NS	-0.885815	0.0377927	0.288015
X	10742087	10743087	A1416	1000	NS	-0.953241	0.0378004	0.288015
X	6061985	6062985	A1417	1000	NS	-1.15131	0.0378778	0.2884
3L	2379894	2380894	A1418	1000	NS	-1.11328	0.037914	0.288472
3L	12703972	12704972	A1419	1000	NS	-1.04934	0.0379643	0.288652
3R	12290372	12291372	A1420	1000	NS	-0.904982	0.0380146	0.288761
3L	10744260	10745260	A1421	1000	NS	-0.857869	0.0380387	0.288761
3L	1005531	1006531	A1422	1000	NS	-0.974588	0.038059	0.288761
2R	6937806	6938806	A1423	1000	NS	-0.908534	0.0381	0.288869
2L	19565052	19566052	A1424	1000	NS	-0.830552	0.0381456	0.289012
3L	16579642	16580642	A1425	1000	NS	-0.905239	0.0381788	0.28906
2L	10393240	10394240	A1426	1000	NS	-0.932402	0.0382393	0.289316
2R	14109514	14110514	A1427	1000	NS	-0.957021	0.0383036	0.289599
2L	12484972	12485972	A1428	1000	NS	-0.956865	0.0383631	0.289705
3R	4691451	4692451	A1429	1000	NS	-0.81575	0.0383801	0.289705
3R	10080184	10081184	A1430	1000	NS	-1.00882	0.0384173	0.289705
3L	8424558	8425558	A1431	1000	NS	-1.05126	0.038425	0.289705
3R	17624225	17625225	A1432	1000	NS	-0.974304	0.0385073	0.289842
3L	21317461	21318461	A1433	1000	NS	-1.04489	0.038515	0.289842
2L	6370428	6371428	A1434	1000	NS	-1.57182	0.0385238	0.289842
2R	19856700	19857700	A1435	1000	NS	-0.969246	0.0386146	0.290323
3R	5074804	5075804	A1436	1000	NS	-1.07384	0.0387042	0.290794
3L	12570627	12571627	A1437	1000	NS	-0.915742	0.0388223	0.291351
3R	10684484	10685484	A1438	1000	NS	-0.989947	0.0388354	0.291351
2R	23956784	23957784	A1439	1000	NS	-5.32311	0.0388594	0.291351
3R	30912198	30913198	A1440	1000	NS	-0.986729	0.038942	0.291709
3L	19265197	19266197	A1441	1000	NS	-0.916965	0.0389848	0.291709
2R	8455243	8456243	A1442	1000	NS	-0.91098	0.0389883	0.291709
X	14237455	14238455	A1443	1000	NS	-0.908427	0.0390225	0.291727
3R	24138176	24139176	A1444	1000	NS	-0.856356	0.0390447	0.291727
2L	7485846	7486846	A1445	1000	NS	-0.960925	0.0391121	0.292028
2L	3516688	3517688	A1446	1000	NS	-1.10124	0.0392172	0.292494
3L	11702853	11703853	A1447	1000	NS	-0.844997	0.0392787	0.292494
2R	11323072	11324072	A1448	1000	NS	-1.02156	0.0393147	0.292494
3R	26214720	26215720	A1449	1000	NS	-1.08677	0.0393163	0.292494
2R	16124498	16125498	A1450	1000	NS	-0.884603	0.0393372	0.292494
X	15811371	15812371	A1451	1000	NS	-0.905205	0.0393372	0.292494
2R	18866741	18867741	A1452	1000	NS	-1.19519	0.0394087	0.292647
3R	24038421	24039421	A1453	1000	NS	-0.963475	0.039412	0.292647
3R	30487928	30488928	A1454	1000	NS	-0.861166	0.0394737	0.292904
3L	11428105	11429105	A1455	1000	NS	-0.844613	0.0397754	0.294735
2L	8461696	8462696	A1456	1000	NS	-0.917282	0.0397886	0.294735
3L	9761928	9762928	A1457	1000	NS	-1.07546	0.0398024	0.294735
2L	8271085	8272085	A1458	1000	NS	-0.961585	0.0398671	0.295011
3R	15475926	15476926	A1459	1000	NS	-0.850789	0.0398946	0.295012
2R	7026077	7027077	A1460	1000	NS	-0.964401	0.0400169	0.295714
X	19071462	19072462	A1461	1000	NS	-1.14584	0.0400734	0.295796
2L	13558335	13559335	A1462	1000	NS	-1.01751	0.0400828	0.295796
3R	31168273	31169273	A1463	1000	NS	-1.26257	0.0402432	0.296274
X	1621496	1622496	A1464	1000	NS	-0.976274	0.0402446	0.296274
X	10367420	10368420	A1465	1000	NS	-1.58644	0.0402638	0.296274
2R	11866027	11867027	A1466	1000	NS	-0.907457	0.0403234	0.296274
2L	1200265	1201265	A1467	1000	NS	-0.870939	0.0403299	0.296274
2L	7808292	7810241	A1468	1949	NS	-0.934445	0.0403378	0.296274
3R	5285053	5286053	A1469	1000	NS	-0.896061	0.040407	0.296274
3R	5453772	5454772	A1470	1000	NS	-0.88658	0.0404235	0.296274
2R	16653102	16654102	A1471	1000	NS	-0.887109	0.0404614	0.296274
2R	7938489	7939489	A1472	1000	NS	-1.14826	0.0404621	0.296274
3L	14055426	14056426	A1473	1000	NS	-0.84764	0.0404889	0.296274
3R	15786313	15787313	A1474	1000	NS	-1.03472	0.040502	0.296274
2R	16576085	16577085	A1475	1000	NS	-1.19491	0.0405265	0.296274
3L	15209670	15210670	A1476	1000	NS	-0.866947	0.0405457	0.296274
3R	23672037	23673037	A1477	1000	NS	-0.917037	0.0406206	0.296274
3L	2501631	2502631	A1478	1000	NS	-0.869564	0.0406253	0.296274
2R	7250373	7251373	A1479	1000	NS	-0.944681	0.0406454	0.296274
2R	20110643	20111643	A1480	1000	NS	-0.861692	0.0406543	0.296274
3L	332058	333058	A1481	1000	NS	-0.883753	0.0406693	0.296274
3L	11826525	11827525	A1482	1000	NS	-0.994699	0.0407373	0.296569
2R	18802050	18803050	A1483	1000	NS	-0.963735	0.0407732	0.29663
3R	19831968	19832968	A1484	1000	NS	-1.36869	0.040828	0.296828
X	1695278	1696278	A1485	1000	NS	-0.984332	0.0409432	0.297141
2L	12529269	12530269	A1486	1000	NS	-0.89335	0.0409641	0.297141
3R	29771996	29772996	A1487	1000	NS	-0.89888	0.0409763	0.297141
2R	18638923	18639923	A1488	1000	NS	-0.875633	0.041008	0.297141
2L	2422653	2423653	A1489	1000	NS	-0.943511	0.0410087	0.297141
3R	29681877	29682877	A1490	1000	NS	-0.884554	0.0410743	0.297417
2R	13431413	13432413	A1491	1000	NS	-0.842703	0.0411485	0.297669
2R	21589828	21590828	A1492	1000	NS	-1.73646	0.0411871	0.297669
3R	30036226	30037226	A1493	1000	NS	-1.03813	0.0411919	0.297669
3R	23013034	23014034	A1494	1000	NS	-0.867148	0.0412282	0.297713
2R	16660106	16661106	A1495	1000	NS	-0.916701	0.0412533	0.297713
2R	10080737	10081737	A1496	1000	NS	-0.889623	0.0412976	0.297834
3L	2184860	2185860	A1497	1000	NS	-1.17433	0.0413841	0.298065
2L	8674088	8675088	A1498	1000	NS	-1.32736	0.0415354	0.298065
3R	12995257	12996257	A1499	1000	NS	-0.951541	0.0415745	0.298065
3L	5358786	5359786	A1500	1000	NS	-0.877749	0.0415805	0.298065
X	9040333	9041333	A1501	1000	NS	-1.12978	0.0415997	0.298065
2R	6132764	6133764	A1502	1000	NS	-1.01053	0.0416213	0.298065
2L	12541900	12544778	A1503	2878	NS	-0.873267	0.0416591	0.298065
2L	3300255	3301255	A1504	1000	NS	-0.817809	0.0416677	0.298065
2L	16891132	16892132	A1505	1000	NS	-0.894896	0.0416842	0.298065
2R	10598511	10599511	A1506	1000	NS	-0.909328	0.0416865	0.298065
X	6993558	6994558	A1507	1000	NS	-0.846335	0.0416952	0.298065
2R	10580454	10582378	A1508	1924	NS	-0.887202	0.0417647	0.298065
3R	23738305	23739305	A1509	1000	NS	-0.900289	0.0417662	0.298065
2R	9968709	9969709	A1510	1000	NS	-1.04773	0.0417989	0.298065
2L	1410226	1411226	A1511	1000	NS	-1.0607	0.0418	0.298065
2L	20096612	20097612	A1512	1000	NS	-1.02255	0.0418541	0.298065
2R	11618505	11619505	A1513	1000	NS	-0.889738	0.0418616	0.298065
2L	431718	432718	A1514	1000	NS	-0.934871	0.0418684	0.298065
2R	14024307	14025307	A1515	1000	NS	-0.827734	0.041968	0.298065
3R	29895343	29896343	A1516	1000	NS	-1.05016	0.0419684	0.298065
3R	26979930	26980930	A1517	1000	NS	-0.903179	0.0419968	0.298065
3L	22680728	22681728	A1518	1000	NS	-1.07631	0.041998	0.298065
2R	12965631	12966631	A1519	1000	NS	-1.63633	0.0420458	0.298065
3L	18173823	18174823	A1520	1000	NS	-1.03589	0.0420652	0.298065
3L	6260917	6261917	A1521	1000	NS	-0.817362	0.042069	0.298065
2L	20826196	20827196	A1522	1000	NS	-0.934911	0.0420704	0.298065
2R	15286744	15287744	A1523	1000	NS	-0.876662	0.0420924	0.298065
2L	6819168	6820168	A1524	1000	NS	-0.85368	0.0421032	0.298065
X	7630913	7631913	A1525	1000	NS	-1.01893	0.0422064	0.298417
2L	11052719	11053719	A1526	1000	NS	-0.883417	0.0422081	0.298417
2R	19184293	19185293	A1527	1000	NS	-1.16963	0.0422926	0.298818
2R	10553603	10554603	A1528	1000	NS	-0.811858	0.0423216	0.298827
3L	174079	175079	A1529	1000	NS	-0.930989	0.0424463	0.299455
X	3874706	3875706	A1530	1000	NS	-1.05782	0.042466	0.299455
2L	21155607	21157463	A1531	1856	NS	-1.04781	0.0424941	0.299457
3R	9774028	9775028	A1532	1000	NS	-0.841785	0.042589	0.299754
2R	23610841	23611841	A1533	1000	NS	-1.03612	0.0425918	0.299754
3L	8603533	8604533	A1534	1000	NS	-0.948053	0.0426225	0.299774
3L	19499187	19500187	A1535	1000	NS	-0.996591	0.0426779	0.299969
3L	20427057	20428057	A1536	1000	NS	-0.925426	0.0427357	0.30013
2R	11711680	11712680	A1537	1000	NS	-0.850353	0.0427565	0.30013
2R	9875820	9876820	A1538	1000	NS	-1.19984	0.0428301	0.300135
3R	15287493	15288493	A1539	1000	NS	-0.836345	0.0428465	0.300135
2R	6713557	6714557	A1540	1000	NS	-0.893069	0.0428536	0.300135
3R	12221306	12222306	A1541	1000	NS	-0.866399	0.0428684	0.300135
2R	15689326	15690326	A1542	1000	NS	-0.921301	0.0429121	0.300147
2R	20065523	20066523	A1543	1000	NS	-0.958609	0.0429303	0.300147
2L	19041388	19042388	A1544	1000	NS	-1.12821	0.0429786	0.300147
3R	17055841	17056841	A1545	1000	NS	-0.983362	0.0429815	0.300147
2R	22933788	22934788	A1546	1000	NS	-0.826456	0.043309	0.302239
3L	15589696	15592150	A1547	2454	NS	-0.831808	0.0434399	0.302658
3R	5456586	5457586	A1548	1000	NS	-1.02963	0.0434562	0.302658
3L	19081251	19083172	A1549	1921	NS	-0.825678	0.0434616	0.302658
2L	10778038	10779038	A1550	1000	NS	-1.11301	0.0435137	0.302658
3L	4387603	4388603	A1551	1000	NS	-0.858849	0.0435502	0.302658
3R	22047517	22048517	A1552	1000	NS	-1.0206	0.0435584	0.302658
X	15933061	15934061	A1553	1000	NS	-0.891781	0.043576	0.302658
2L	21235350	21236350	A1554	1000	NS	-1.02387	0.0436301	0.302658
3L	55506	56506	A1555	1000	NS	-0.864428	0.043656	0.302658
3L	11004523	11005523	A1556	1000	NS	-0.81458	0.043666	0.302658
3R	19379930	19380930	A1557	1000	NS	-0.952311	0.0436777	0.302658
2R	7030091	7031091	A1558	1000	NS	-1.39175	0.0437562	0.303007
2R	14547253	14548253	A1559	1000	NS	-0.854802	0.0439013	0.303817
2R	7479765	7480765	A1560	1000	NS	-0.855978	0.0439731	0.304119
2L	9391530	9392530	A1561	1000	NS	-0.886689	0.0440123	0.304119
2L	2191755	2192755	A1562	1000	NS	-1.06151	0.0440295	0.304119
4	501270	502270	A1563	1000	NS	-0.79695	0.0440631	0.304156
2L	14196938	14197938	A1564	1000	NS	-1.81831	0.0441125	0.304191
3L	17886717	17888703	A1565	1986	NS	-0.842754	0.0441302	0.304191
3R	12585431	12586431	A1566	1000	NS	-1.59036	0.0441527	0.304191
3L	4680564	4682535	A1567	1971	NS	-0.82382	0.044188	0.304207
3L	90389	91389	A1568	1000	NS	-1.56806	0.0442228	0.304207
3R	12984658	12986499	A1569	1841	NS	-0.910178	0.0442744	0.304207
2L	472637	473637	A1570	1000	NS	-1.3354	0.0442934	0.304207
2L	8780911	8781911	A1571	1000	NS	-0.88278	0.044296	0.304207
2L	3095671	3096671	A1572	1000	NS	-0.807212	0.0443455	0.304353
3R	26945137	26946137	A1573	1000	NS	-0.909787	0.0445453	0.305527
3L	71029	72029	A1574	1000	NS	-0.807414	0.0446102	0.305527
2L	4995327	4996327	A1575	1000	NS	-0.875122	0.0446104	0.305527
2R	5995540	5996540	A1576	1000	NS	-1.00492	0.0446575	0.305527
2R	6532349	6533349	A1577	1000	NS	-0.819884	0.0446582	0.305527
2R	10898598	10899598	A1578	1000	NS	-0.901333	0.0447271	0.305725
2L	5029241	5030241	A1579	1000	NS	-0.934784	0.0447663	0.305725
2R	11779772	11780772	A1580	1000	NS	-0.87681	0.044772	0.305725
3R	29762844	29764770	A1581	1926	NS	-0.801266	0.0448883	0.306135
2R	18861054	18863164	A1582	2110	NS	-0.951121	0.0448888	0.306135
2R	21547642	21548642	A1583	1000	NS	-0.864534	0.0449513	0.306304
3L	8580546	8581546	A1584	1000	NS	-0.859458	0.0449704	0.306304
2R	7626039	7627039	A1585	1000	NS	-2.36257	0.0450137	0.306406
2L	18478850	18479850	A1586	1000	NS	-0.87882	0.0450874	0.306714
2R	15613539	15614539	A1587	1000	NS	-0.850032	0.0451782	0.306808
2L	11100264	11101264	A1588	1000	NS	-0.951539	0.0452091	0.306808
2L	21214884	21215884	A1589	1000	NS	-0.88359	0.0452099	0.306808
2R	23601249	23602249	A1590	1000	NS	-1.34567	0.045215	0.306808
3L	21056716	21057716	A1591	1000	NS	-4.18844	0.0452511	0.30686
2L	13113255	13114255	A1592	1000	NS	-0.840149	0.0452924	0.306947
3L	22894385	22895385	A1593	1000	NS	-1.56256	0.0454679	0.30781
2L	3572860	3573860	A1594	1000	NS	-0.807013	0.0454861	0.30781
2R	14776985	14777985	A1595	1000	NS	-1.01141	0.0455053	0.30781
3L	21934282	21936153	A1596	1871	NS	-0.914508	0.0455371	0.307832
2L	3783211	3784211	A1597	1000	NS	-1.78075	0.0457377	0.308995
2R	6266579	6267579	A1598	1000	NS	-0.867562	0.0458069	0.309157
2L	17382743	17383743	A1599	1000	NS	-1.30084	0.0458633	0.309157
3R	28624358	28625358	A1600	1000	NS	-0.824438	0.0458759	0.309157
3L	15831921	15832921	A1601	1000	NS	-0.928856	0.0459039	0.309157
3R	14879400	14880400	A1602	1000	NS	-0.894875	0.0459727	0.309157
3R	22594816	22595816	A1603	1000	NS	-0.85494	0.0459809	0.309157
2L	13567065	13568065	A1604	1000	NS	-1.24839	0.0460311	0.309157
2R	13577973	13578973	A1605	1000	NS	-0.960906	0.046053	0.309157
2L	21369397	21370397	A1606	1000	NS	-0.855604	0.0461328	0.309157
2R	13536819	13537819	A1607	1000	NS	-0.901511	0.0461956	0.309157
2L	6670190	6671912	A1608	1722	NS	-0.85866	0.0461991	0.309157
2L	9963124	9964124	A1609	1000	NS	-0.94585	0.0462435	0.309157
2R	11772738	11773738	A1610	1000	NS	-2.34872	0.0462509	0.309157
3L	15186784	15187784	A1611	1000	NS	-0.895842	0.0462523	0.309157
3R	11786165	11787165	A1612	1000	NS	-0.937548	0.0462627	0.309157
3R	17949600	17950600	A1613	1000	NS	-1.19432	0.0463117	0.309157
2L	19136557	19137557	A1614	1000	NS	-3.14822	0.0463568	0.309157
3R	23098926	23099926	A1615	1000	NS	-1.53332	0.0463583	0.309157
2R	23377884	23378884	A1616	1000	NS	-1.84252	0.0463682	0.309157
2R	6700868	6701868	A1617	1000	NS	-1.02823	0.0464039	0.309157
3L	11828444	11829444	A1618	1000	NS	-1.01905	0.0464095	0.309157
2L	21085140	21086140	A1619	1000	NS	-0.843585	0.0464258	0.309157
2L	13140162	13141162	A1620	1000	NS	-0.793891	0.0464492	0.309157
3R	7107556	7108556	A1621	1000	NS	-0.892275	0.0464495	0.309157
2L	14000065	14001065	A1622	1000	NS	-1.40626	0.0465584	0.309578
X	10748148	10749148	A1623	1000	NS	-1.07141	0.0465702	0.309578
3L	13403418	13404418	A1624	1000	NS	-0.80512	0.0467052	0.310285
2R	17081327	17082327	A1625	1000	NS	-0.932804	0.046793	0.310677
3L	8839301	8840301	A1626	1000	NS	-1.9637	0.0468468	0.310737
3L	1021267	1023109	A1627	1842	NS	-0.88525	0.0468596	0.310737
3R	20559498	20561482	A1628	1984	NS	-1.02552	0.0469257	0.310984
3L	14653723	14654723	A1629	1000	NS	-0.833285	0.0469768	0.311127
3L	2172410	2173410	A1630	1000	NS	-1.94636	0.0470211	0.311127
3R	7154563	7155563	A1631	1000	NS	-1.33351	0.0470339	0.311127
2R	22126874	22127874	A1632	1000	NS	-0.928142	0.0470637	0.311134
2L	9128073	9129073	A1633	1000	NS	-0.838668	0.0470981	0.31117
3R	9047102	9048102	A1634	1000	NS	-0.878404	0.0471354	0.311185
2L	19138796	19139796	A1635	1000	NS	-1.65333	0.047158	0.311185
2L	490489	491489	A1636	1000	NS	-0.865918	0.0471872	0.311187
3R	16322922	16323922	A1637	1000	NS	-1.03425	0.0472781	0.311522
X	16610325	16611325	A1638	1000	NS	-0.95431	0.0472956	0.311522
3L	18626629	18627629	A1639	1000	NS	-0.817102	0.0476013	0.313173
2L	20286739	20287739	A1640	1000	NS	-1.83664	0.0476224	0.313173
2R	14624049	14625049	A1641	1000	NS	-1.0036	0.0476401	0.313173
2R	13334550	13335550	A1642	1000	NS	-0.865143	0.0476625	0.313173
3L	13958716	13959716	A1643	1000	NS	-1.00339	0.0476995	0.313226
3L	1166402	1167402	A1644	1000	NS	-1.18456	0.0477733	0.31352
2R	23595011	23596011	A1645	1000	NS	-0.995439	0.0478053	0.313539
3L	11049015	11050015	A1646	1000	NS	-0.848908	0.0478802	0.313839
3L	15609776	15610776	A1647	1000	NS	-0.952018	0.0479115	0.313854
2R	18312866	18313866	A1648	1000	NS	-1.33772	0.0479606	0.313985
X	15487643	15488643	A1649	1000	NS	-1.0324	0.0481168	0.314024
2L	16323708	16324708	A1650	1000	NS	-0.959231	0.0481266	0.314024
3R	29761648	29762648	A1651	1000	NS	-1.30445	0.0482498	0.314024
2L	11618209	11619209	A1652	1000	NS	-1.07246	0.0482597	0.314024
2R	6807233	6808233	A1653	1000	NS	-0.867118	0.0482762	0.314024
2R	14308801	14309801	A1654	1000	NS	-1.01591	0.0482948	0.314024
2L	6345455	6346455	A1655	1000	NS	-1.13129	0.0483125	0.314024
2L	7387748	7388748	A1656	1000	NS	-0.86628	0.0483139	0.314024
3L	9460430	9461430	A1657	1000	NS	-0.859314	0.0483155	0.314024
X	19893447	19894447	A1658	1000	NS	-0.916279	0.0483543	0.314024
3L	472928	473928	A1659	1000	NS	-0.915359	0.0483678	0.314024
3R	11685026	11686026	A1660	1000	NS	-1.12346	0.0483847	0.314024
X	4365985	4366985	A1661	1000	NS	-1.20585	0.0483921	0.314024
2R	19373445	19374445	A1662	1000	NS	-1.01906	0.0483965	0.314024
2L	10050590	10051590	A1663	1000	NS	-0.895241	0.0484129	0.314024
2R	10814260	10815260	A1664	1000	NS	-0.872244	0.0484323	0.314024
3L	8848925	8849925	A1665	1000	NS	-0.908299	0.048545	0.314566
3L	12033892	12035746	A1666	1854	NS	-0.780692	0.0486177	0.314569
3L	12792956	12793956	A1667	1000	NS	-1.12148	0.04862	0.314569
3L	4071195	4072195	A1668	1000	NS	-0.827623	0.048633	0.314569
3R	14443123	14444123	A1669	1000	NS	-0.78263	0.0486896	0.314746
3R	23161225	23162225	A1670	1000	NS	-0.829	0.0487551	0.314955
3L	12056175	12058090	A1671	1915	NS	-1.00789	0.0488135	0.314955
3L	14206163	14207990	A1672	1827	NS	-0.782083	0.0488305	0.314955
2L	13905848	13906848	A1673	1000	NS	-0.936906	0.0488528	0.314955
2L	16315874	16316874	A1674	1000	NS	-0.819085	0.0488767	0.314955
3L	19009818	19010818	A1675	1000	NS	-2.03135	0.0489238	0.314955
2L	1147433	1148433	A1676	1000	NS	-1.01298	0.0489262	0.314955
2R	6197170	6198170	A1677	1000	NS	-1.16057	0.0490474	0.315546
3R	9616023	9617896	A1678	1873	NS	-0.77559	0.0490764	0.315546
2L	22157456	22158456	A1679	1000	NS	-0.818357	0.049129	0.315695
X	5953923	5954923	A1680	1000	NS	-0.914785	0.0492843	0.316373
2R	18688694	18689694	A1681	1000	NS	-0.929392	0.049293	0.316373
3L	11364716	11365716	A1682	1000	NS	-1.1067	0.0493301	0.316422
3R	14711501	14712501	A1683	1000	NS	-0.819826	0.0493876	0.316603
2R	8602955	8603955	A1684	1000	NS	-0.854571	0.0495628	0.317537
2R	10806949	10807949	A1685	1000	NS	-0.827148	0.0496095	0.317648
3R	14670638	14671638	A1686	1000	NS	-1.09936	0.049777	0.318432
3L	22699252	22700252	A1687	1000	NS	-1.01751	0.0497909	0.318432
3L	648068	649068	A1688	1000	NS	-0.855737	0.049871	0.318755
2R	21684922	21685922	A1689	1000	NS	-0.797225	0.0499611	0.319104
2L	13883530	13884530	A1690	1000	NS	-0.880754	0.0500588	0.319104
3R	20818066	20819066	A1691	1000	NS	-0.952452	0.0500596	0.319104
X	18479424	18480424	A1692	1000	NS	-1.40764	0.050072	0.319104
3R	8312837	8313837	A1693	1000	NS	-1.13994	0.0500783	0.319104
2R	24335212	24336212	A1694	1000	NS	-0.887134	0.0501135	0.319104
3L	16160824	16161824	A1695	1000	NS	-0.942814	0.0501429	0.319104
3L	21047920	21048920	A1696	1000	NS	-0.864692	0.0502147	0.319104
X	19126892	19127892	A1697	1000	NS	-0.972256	0.0502254	0.319104
3L	15233966	15234966	A1698	1000	NS	-1.05765	0.0502342	0.319104
4	254458	255458	A1699	1000	NS	-0.784149	0.050251	0.319104
2L	7692998	7693998	A1700	1000	NS	-0.863702	0.0503767	0.319714
3L	12083535	12084535	A1701	1000	NS	-0.805569	0.0505083	0.320221
2R	19287324	19288324	A1702	1000	NS	-1.58651	0.050516	0.320221
3L	324098	325098	A1703	1000	NS	-1.61235	0.0506276	0.32063
2L	3812793	3813793	A1704	1000	NS	-0.852529	0.0506398	0.32063
3R	11687850	11688850	A1705	1000	NS	-0.937681	0.0506859	0.320734
2L	13266905	13267905	A1706	1000	NS	-0.98301	0.0507585	0.321004
2R	9953600	9954600	A1707	1000	NS	-1.33895	0.0508047	0.321108
3R	11247729	11248729	A1708	1000	NS	-0.842927	0.0508456	0.321122
2L	11808701	11809701	A1709	1000	NS	-0.858136	0.0508895	0.321122
3L	1735493	1736493	A1710	1000	NS	-0.872616	0.0509282	0.321122
2R	16096490	16097490	A1711	1000	NS	-0.962421	0.0509333	0.321122
2R	14174443	14175993	A1712	1550	NS	-0.95994	0.0509557	0.321122
2R	16112881	16113881	A1713	1000	NS	-1.0568	0.0510594	0.321189
2L	110602	111602	A1714	1000	NS	-0.988205	0.051083	0.321189
3R	13374583	13375583	A1715	1000	NS	-1.72042	0.0511077	0.321189
3L	10088438	10089438	A1716	1000	NS	-0.825712	0.0511198	0.321189
3R	29832554	29833554	A1717	1000	NS	-0.813085	0.0511759	0.321189
3L	17664912	17665912	A1718	1000	NS	-0.777539	0.0512164	0.321189
3R	25448104	25449104	A1719	1000	NS	-0.861823	0.0512215	0.321189
3R	11237392	11238392	A1720	1000	NS	-0.877052	0.0512238	0.321189
3L	8773289	8774289	A1721	1000	NS	-0.898401	0.0512343	0.321189
3R	6402157	6403157	A1722	1000	NS	-0.819983	0.0512672	0.321209
2R	23982594	23983594	A1723	1000	NS	-0.954227	0.0513098	0.32129
3R	20304582	20306359	A1724	1777	NS	-0.841628	0.0513521	0.321368
2R	12423152	12424152	A1725	1000	NS	-0.996006	0.0514466	0.321772
2R	23639559	23640559	A1726	1000	NS	-1.47345	0.0514849	0.321825
2R	19502658	19503658	A1727	1000	NS	-0.866635	0.0515807	0.322084
3R	14088293	14089293	A1728	1000	NS	-0.820934	0.0516189	0.322084
3R	28324813	28325813	A1729	1000	NS	-0.844051	0.0516509	0.322084
3L	850943	851943	A1730	1000	NS	-0.854904	0.0516592	0.322084
3L	3908965	3909965	A1731	1000	NS	-0.817721	0.0516755	0.322084
3R	30009957	30010957	A1732	1000	NS	-2.57152	0.0518517	0.322995
2R	24306611	24307611	A1733	1000	NS	-0.777441	0.0519592	0.323478
3R	8121069	8122069	A1734	1000	NS	-0.996629	0.0520454	0.323744
3L	11552977	11553977	A1735	1000	NS	-0.887661	0.0520618	0.323744
2R	10762500	10763500	A1736	1000	NS	-0.784518	0.0521867	0.324333
2R	6165688	6166688	A1737	1000	NS	-1.08832	0.0522514	0.324475
3L	7109718	7110718	A1738	1000	NS	-0.895053	0.0522969	0.324475
3L	21038641	21039641	A1739	1000	NS	-0.876286	0.0522998	0.324475
3L	15239986	15240986	A1740	1000	NS	-0.912331	0.0523497	0.324598
3R	26951596	26952596	A1741	1000	NS	-0.850598	0.0524404	0.324639
3R	28628913	28629913	A1742	1000	NS	-0.793993	0.0524594	0.324639
3R	6406823	6407823	A1743	1000	NS	-0.882732	0.0524703	0.324639
2R	11213602	11214602	A1744	1000	NS	-1.62476	0.0524766	0.324639
3R	29870072	29871072	A1745	1000	NS	-0.776401	0.0526304	0.325404
3R	9926840	9927840	A1746	1000	NS	-0.910798	0.0527595	0.326015
2R	16207659	16208659	A1747	1000	NS	-1.05376	0.0528588	0.32624
3L	20229380	20231119	A1748	1739	NS	-0.903557	0.0528616	0.32624
2R	19823776	19824776	A1749	1000	NS	-1.73152	0.052918	0.32624
3L	7319602	7320602	A1750	1000	NS	-1.01961	0.0529526	0.32624
2R	15247319	15248319	A1751	1000	NS	-0.803036	0.0530019	0.32624
3L	651267	652267	A1752	1000	NS	-0.913808	0.0530042	0.32624
2R	24074341	24075341	A1753	1000	NS	-1.34647	0.0530075	0.32624
2R	24630549	24631549	A1754	1000	NS	-0.864392	0.053194	0.327041
3R	18479364	18480364	A1755	1000	NS	-0.943153	0.0531984	0.327041
3R	28655978	28656978	A1756	1000	NS	-1.08606	0.0532882	0.327227
3R	18731313	18732313	A1757	1000	NS	-0.825185	0.0532893	0.327227
3L	1177839	1178839	A1758	1000	NS	-1.89281	0.0533528	0.327431
3R	23283864	23284864	A1759	1000	NS	-1.25963	0.053504	0.328096
X	580344	581344	A1760	1000	NS	-1.12586	0.0536292	0.328096
3L	17563446	17564446	A1761	1000	NS	-0.786708	0.0536426	0.328096
2R	6642374	6643374	A1762	1000	NS	-0.853908	0.0536686	0.328096
2L	11056579	11058409	A1763	1830	NS	-0.814583	0.0537054	0.328096
2R	9408752	9409752	A1764	1000	NS	-0.847212	0.0537062	0.328096
2R	10025115	10026115	A1765	1000	NS	-0.833492	0.0537105	0.328096
2R	7722600	7723600	A1766	1000	NS	-0.940209	0.0537411	0.328096
2L	7794735	7795735	A1767	1000	NS	-0.857227	0.0538235	0.328096
2R	4713308	4714308	A1768	1000	NS	-0.960212	0.0538237	0.328096
2L	8352626	8353626	A1769	1000	NS	-1.08096	0.05385	0.328096
3L	7850012	7851012	A1770	1000	NS	-0.887169	0.0538968	0.328096
2L	14631350	14632350	A1771	1000	NS	-0.933524	0.053901	0.328096
X	14783728	14784728	A1772	1000	NS	-0.869913	0.0539211	0.328096
2R	6114949	6115949	A1773	1000	NS	-0.858902	0.0539248	0.328096
3R	29778499	29779499	A1774	1000	NS	-0.811398	0.0539477	0.328096
3L	17828201	17829201	A1775	1000	NS	-1.11958	0.0541159	0.328933
3R	15146643	15147643	A1776	1000	NS	-0.782232	0.0542478	0.329231
3R	14715881	14717785	A1777	1904	NS	-0.769739	0.0542513	0.329231
2R	23869898	23870898	A1778	1000	NS	-1.22008	0.054259	0.329231
3R	28585023	28586023	A1779	1000	NS	-0.827202	0.0542869	0.329231
2R	17102251	17103251	A1780	1000	NS	-0.81829	0.0543325	0.329322
3R	21659823	21660823	A1781	1000	NS	-0.999868	0.0543857	0.32946
2R	21045210	21046210	A1782	1000	NS	-0.910071	0.0544574	0.329591
3L	2748701	2749701	A1783	1000	NS	-0.786935	0.0544686	0.329591
3L	3764509	3767355	A1784	2846	NS	-0.817927	0.0545358	0.329641
2L	7327792	7328792	A1785	1000	NS	-1.20298	0.0545509	0.329641
3R	22013647	22014647	A1786	1000	NS	-0.837018	0.0546484	0.329641
3R	24264382	24265382	A1787	1000	NS	-0.781595	0.0547036	0.329641
3L	14058796	14059796	A1788	1000	NS	-0.84478	0.0547276	0.329641
2R	23429142	23430142	A1789	1000	NS	-0.79498	0.0547342	0.329641
3R	21662324	21663324	A1790	1000	NS	-0.828491	0.0547469	0.329641
2R	7488572	7489572	A1791	1000	NS	-0.764348	0.054747	0.329641
2R	9964431	9965431	A1792	1000	NS	-1.3072	0.0547518	0.329641
2L	2360105	2361105	A1793	1000	NS	-0.925498	0.0548203	0.329786
2R	24661125	24662125	A1794	1000	NS	-0.881636	0.054837	0.329786
3L	21561071	21562071	A1795	1000	NS	-1.00718	0.054893	0.329939
2R	6011643	6012643	A1796	1000	NS	-1.04998	0.0549769	0.330114
3L	17606524	17607524	A1797	1000	NS	-0.787621	0.0549987	0.330114
3R	9057393	9058393	A1798	1000	NS	-0.795541	0.055014	0.330114
2R	8060689	8061689	A1799	1000	NS	-0.897378	0.0554473	0.332053
2L	21293553	21294553	A1800	1000	NS	-0.918071	0.0555702	0.332053
2R	18617626	18618626	A1801	1000	NS	-0.793901	0.0555762	0.332053
3R	23126248	23127248	A1802	1000	NS	-0.817321	0.055589	0.332053
2L	8700245	8701245	A1803	1000	NS	-0.820828	0.0556404	0.332053
2R	9105166	9106166	A1804	1000	NS	-0.951211	0.055641	0.332053
3R	30207093	30208093	A1805	1000	NS	-0.845235	0.0556678	0.332053
3L	3752381	3753381	A1806	1000	NS	-1.11143	0.0557019	0.332053
3L	6185685	6186685	A1807	1000	NS	-1.28114	0.0557266	0.332053
3R	28853239	28854239	A1808	1000	NS	-0.964081	0.0557426	0.332053
X	13125261	13126261	A1809	1000	NS	-0.846694	0.0557469	0.332053
3R	24623123	24624123	A1810	1000	NS	-0.915677	0.0557585	0.332053
3R	24608384	24609384	A1811	1000	NS	-0.781014	0.0557763	0.332053
3R	11407529	11408529	A1812	1000	NS	-1.39074	0.0557832	0.332053
2R	14134317	14135317	A1813	1000	NS	-1.00929	0.0557986	0.332053
3R	12286890	12287890	A1814	1000	NS	-1.31555	0.0558608	0.33224
2L	15425618	15426618	A1815	1000	NS	-1.39646	0.0559296	0.332425
3R	10078303	10079303	A1816	1000	NS	-0.77364	0.0559827	0.332425
2R	19459145	19460145	A1817	1000	NS	-0.807455	0.0559844	0.332425
3L	19999638	20000638	A1818	1000	NS	-0.883083	0.056145	0.332865
3L	12884387	12885387	A1819	1000	NS	-0.781343	0.0561454	0.332865
2R	21842869	21843869	A1820	1000	NS	-0.910245	0.0561511	0.332865
2L	14599069	14600069	A1821	1000	NS	-0.857337	0.0561925	0.332927
2L	6508192	6509192	A1822	1000	NS	-0.838835	0.0563089	0.3332
2L	16727240	16728240	A1823	1000	NS	-0.850138	0.0563157	0.3332
3L	11815026	11816026	A1824	1000	NS	-1.21402	0.0563403	0.3332
2R	7057161	7058161	A1825	1000	NS	-0.837915	0.0563887	0.3332
3L	13245489	13246489	A1826	1000	NS	-0.774876	0.056393	0.3332
3R	9925018	9926018	A1827	1000	NS	-0.936408	0.056535	0.333409
X	13841096	13842096	A1828	1000	NS	-0.837189	0.0565503	0.333409
2L	13989566	13990566	A1829	1000	NS	-0.779042	0.0565694	0.333409
3R	5086689	5088542	A1830	1853	NS	-0.807991	0.056616	0.333409
2R	15615524	15616524	A1831	1000	NS	-0.890546	0.0566415	0.333409
3L	9363938	9364938	A1832	1000	NS	-0.874738	0.0566493	0.333409
2R	16118950	16119950	A1833	1000	NS	-0.849503	0.0566975	0.333409
2L	20806925	20807925	A1834	1000	NS	-0.882505	0.0567686	0.333409
3R	22061947	22062947	A1835	1000	NS	-0.912372	0.0568038	0.333409
2R	9924261	9926251	A1836	1990	NS	-0.837305	0.0568167	0.333409
2R	15537803	15538803	A1837	1000	NS	-0.885922	0.0568248	0.333409
3R	9930285	9931285	A1838	1000	NS	-1.30862	0.0568508	0.333409
3R	19793753	19794753	A1839	1000	NS	-0.821151	0.0568515	0.333409
3L	1970846	1971846	A1840	1000	NS	-3.3232	0.0568856	0.333409
3R	27741092	27742092	A1841	1000	NS	-1.16966	0.0568918	0.333409
2R	14221491	14222491	A1842	1000	NS	-0.753871	0.056943	0.333527
3L	8719602	8720602	A1843	1000	NS	-0.777005	0.0570484	0.333817
3L	14657330	14658330	A1844	1000	NS	-0.851751	0.057083	0.333817
4	904252	905252	A1845	1000	NS	-0.773068	0.0570852	0.333817
3L	19815340	19816340	A1846	1000	NS	-0.831971	0.0572916	0.334613
3L	14543481	14544481	A1847	1000	NS	-0.861326	0.057324	0.334613
3R	27091429	27093349	A1848	1920	NS	-0.796513	0.0573246	0.334613
2L	8993494	8994494	A1849	1000	NS	-0.914256	0.0573791	0.334613
3R	21606294	21607294	A1850	1000	NS	-0.832777	0.0573889	0.334613
X	10077611	10078611	A1851	1000	NS	-0.976282	0.0574298	0.334613
2R	24779275	24780275	A1852	1000	NS	-0.816588	0.0574673	0.334613
3L	5597990	5598990	A1853	1000	NS	-0.900271	0.0574694	0.334613
3L	5479196	5480196	A1854	1000	NS	-0.779518	0.0575252	0.334729
3R	15891800	15892800	A1855	1000	NS	-0.813844	0.0575718	0.334729
2R	21505486	21506486	A1856	1000	NS	-0.87448	0.0576143	0.334729
3R	9413057	9414057	A1857	1000	NS	-1.55095	0.0576213	0.334729
3R	24302754	24303754	A1858	1000	NS	-0.833227	0.0576445	0.334729
2L	3123224	3124224	A1859	1000	NS	-0.963112	0.0577041	0.334731
3L	81253	82253	A1860	1000	NS	-0.896063	0.0577068	0.334731
2R	12038653	12039653	A1861	1000	NS	-0.981665	0.0577379	0.334731
3L	12091605	12093241	A1862	1636	NS	-0.788569	0.0577739	0.33476
3R	24267999	24268999	A1863	1000	NS	-0.88514	0.0578057	0.334764
2L	9147731	9148731	A1864	1000	NS	-0.822481	0.057907	0.334877
3L	11946945	11947945	A1865	1000	NS	-0.817231	0.0579191	0.334877
2R	24349104	24350104	A1866	1000	NS	-0.819662	0.057977	0.334877
2L	5784808	5786683	A1867	1875	NS	-0.755931	0.0580137	0.334877
2R	24611051	24612051	A1868	1000	NS	-0.908754	0.0580185	0.334877
2L	18640154	18641154	A1869	1000	NS	-0.886037	0.0580386	0.334877
2R	10266786	10267786	A1870	1000	NS	-1.07892	0.0580425	0.334877
2R	9660663	9661663	A1871	1000	NS	-1.36937	0.0580808	0.334919
X	11343902	11344902	A1872	1000	NS	-0.967379	0.0581709	0.335069
3L	20824443	20825443	A1873	1000	NS	-1.18303	0.0582358	0.335069
3L	21027530	21028530	A1874	1000	NS	-1.00582	0.0582437	0.335069
2R	13034834	13035834	A1875	1000	NS	-1.47738	0.0582543	0.335069
3R	27016472	27017472	A1876	1000	NS	-1.56667	0.0582622	0.335069
X	13890840	13891840	A1877	1000	NS	-0.809423	0.0583685	0.335199
X	1824232	1825232	A1878	1000	NS	-0.778926	0.0583979	0.335199
3R	31423014	31424014	A1879	1000	NS	-1.01462	0.058402	0.335199
2R	12645211	12646211	A1880	1000	NS	-0.841936	0.0584287	0.335199
2L	11112537	11113537	A1881	1000	NS	-1.23294	0.0584539	0.335199
3R	7993254	7994254	A1882	1000	NS	-0.866902	0.0584711	0.335199
3R	15199749	15200749	A1883	1000	NS	-0.825597	0.058583	0.335604
2R	24141807	24142807	A1884	1000	NS	-0.993049	0.0586065	0.335604
3R	15871567	15872567	A1885	1000	NS	-0.834806	0.058635	0.335604
3R	30282156	30283156	A1886	1000	NS	-1.61859	0.0586975	0.335633
2R	12270716	12271716	A1887	1000	NS	-0.763851	0.0587047	0.335633
2L	9615607	9617380	A1888	1773	NS	-0.764158	0.0587334	0.335633
2R	21951197	21952197	A1889	1000	NS	-0.90017	0.0588262	0.335962
4	82211	83211	A1890	1000	NS	-0.796044	0.0588667	0.335962
3L	9640278	9641278	A1891	1000	NS	-0.966878	0.0588845	0.335962
X	1947958	1948958	A1892	1000	NS	-1.24234	0.0589486	0.33615
3R	18404574	18405574	A1893	1000	NS	-0.855397	0.0590414	0.336412
2L	19323462	19324462	A1894	1000	NS	-0.792728	0.0590569	0.336412
3R	26212412	26213412	A1895	1000	NS	-0.882123	0.0591098	0.33643
3L	16988331	16990265	A1896	1934	NS	-0.78856	0.0591437	0.33643
3R	14326044	14327044	A1897	1000	NS	-0.758362	0.0591891	0.33643
3R	9628434	9629434	A1898	1000	NS	-1.02731	0.0592023	0.33643
3R	8342929	8343929	A1899	1000	NS	-0.900356	0.0592782	0.33643
3R	31421043	31422043	A1900	1000	NS	-0.866804	0.0592802	0.33643
2R	23721014	23722014	A1901	1000	NS	-0.888448	0.0592954	0.33643
2R	13331568	13334247	A1902	2679	NS	-0.830881	0.0593776	0.33643
2R	24974962	24975962	A1903	1000	NS	-0.937324	0.0593784	0.33643
2L	13021007	13022007	A1904	1000	NS	-0.761857	0.0593963	0.33643
3L	17760289	17761289	A1905	1000	NS	-0.768145	0.0594079	0.33643
3L	22449415	22450415	A1906	1000	NS	-1.11592	0.0594629	0.33643
2L	8146097	8147097	A1907	1000	NS	-1.07082	0.0594654	0.33643
3R	25476355	25477355	A1908	1000	NS	-0.909082	0.0595107	0.336486
2L	8464112	8465112	A1909	1000	NS	-0.787952	0.0595376	0.336486
X	5722656	5723656	A1910	1000	NS	-0.94384	0.0597054	0.3372
2L	1915266	1916266	A1911	1000	NS	-1.19318	0.0597293	0.3372
X	8232819	8233819	A1912	1000	NS	-0.806396	0.0597578	0.3372
2R	17093236	17094236	A1913	1000	NS	-0.890877	0.0598002	0.337263
2L	18338009	18339009	A1914	1000	NS	-1.17096	0.0598583	0.337358
X	8230027	8231027	A1915	1000	NS	-0.852509	0.0598795	0.337358
2L	7560971	7561971	A1916	1000	NS	-1.05671	0.0600138	0.337864
3R	31758156	31759156	A1917	1000	NS	-1.08797	0.060032	0.337864
3R	16336780	16337780	A1918	1000	NS	-4.11733	0.0601058	0.33804
3R	23990881	23991881	A1919	1000	NS	-0.86948	0.0601259	0.33804
3R	10263628	10265515	A1920	1887	NS	-0.774785	0.060197	0.338264
2L	13845525	13846525	A1921	1000	NS	-0.818667	0.0603035	0.338685
2R	24638764	24639764	A1922	1000	NS	-1.0386	0.0603553	0.3388
2L	12718193	12719193	A1923	1000	NS	-0.811707	0.0604763	0.339098
3R	14805049	14806049	A1924	1000	NS	-0.820611	0.0605081	0.339098
3R	25851261	25852261	A1925	1000	NS	-0.780839	0.0605279	0.339098
3L	13433026	13434026	A1926	1000	NS	-0.73327	0.0605341	0.339098
2R	25019533	25020533	A1927	1000	NS	-1.02395	0.060869	0.340734
2L	319391	320391	A1928	1000	NS	-0.823574	0.0608912	0.340734
2L	3803446	3805210	A1929	1764	NS	-0.774519	0.0609342	0.340734
3L	8704688	8705688	A1930	1000	NS	-0.893162	0.0609524	0.340734
X	12613046	12614046	A1931	1000	NS	-0.821983	0.0610816	0.340983
3R	11969306	11970306	A1932	1000	NS	-0.855998	0.061089	0.340983
3L	18885099	18886909	A1933	1810	NS	-0.756009	0.0610988	0.340983
2L	16798047	16799047	A1934	1000	NS	-0.794158	0.0611234	0.340983
3R	11589522	11590522	A1935	1000	NS	-0.89024	0.0612677	0.341403
2L	1125129	1126129	A1936	1000	NS	-0.885912	0.061268	0.341403
X	13783236	13784236	A1937	1000	NS	-0.974086	0.0613071	0.341403
3R	10863194	10864194	A1938	1000	NS	-0.819067	0.0613523	0.341403
2L	14588603	14589603	A1939	1000	NS	-0.893695	0.061357	0.341403
3L	592674	593674	A1940	1000	NS	-0.77588	0.0613968	0.341448
3L	7153978	7154978	A1941	1000	NS	-0.835716	0.0614476	0.341555
3L	20353589	20354589	A1942	1000	NS	-0.788069	0.061592	0.342181
2L	6610546	6611546	A1943	1000	NS	-0.81924	0.061715	0.342688
3L	18185664	18186664	A1944	1000	NS	-0.80417	0.0618975	0.343429
2R	10008308	10009308	A1945	1000	NS	-0.984765	0.061912	0.343429
3L	14049337	14050337	A1946	1000	NS	-1.53458	0.0619638	0.343521
2L	16319466	16320466	A1947	1000	NS	-0.770239	0.0619924	0.343521
2R	13444882	13445882	A1948	1000	NS	-1.32961	0.062038	0.343555
2L	142790	144682	A1949	1892	NS	-0.881442	0.0620621	0.343555
3R	21000856	21001856	A1950	1000	NS	-0.932784	0.0621004	0.34359
3L	15163056	15164056	A1951	1000	NS	-0.983498	0.0623094	0.344377
2R	11429909	11430909	A1952	1000	NS	-0.891426	0.0623429	0.344377
4	498825	499825	A1953	1000	NS	-0.774385	0.0623621	0.344377
2L	14110016	14111016	A1954	1000	NS	-0.937436	0.062385	0.344377
2L	5196691	5197691	A1955	1000	NS	-0.727625	0.0624506	0.344377
3L	11972496	11973496	A1956	1000	NS	-0.864497	0.062486	0.344377
3R	25439591	25440591	A1957	1000	NS	-0.837238	0.0624973	0.344377
2L	2007634	2008634	A1958	1000	NS	-0.917468	0.0625218	0.344377
X	19681101	19682101	A1959	1000	NS	-1.27135	0.0625349	0.344377
2R	21975256	21976256	A1960	1000	NS	-0.934018	0.0625626	0.344377
3R	26896026	26897781	A1961	1755	NS	-0.785545	0.0626029	0.344377
3R	19019897	19020897	A1962	1000	NS	-0.794932	0.0626255	0.344377
3R	23711034	23712034	A1963	1000	NS	-0.917473	0.0626683	0.344436
2R	20253561	20254561	A1964	1000	NS	-0.88916	0.0627735	0.344547
2R	12760223	12761223	A1965	1000	NS	-0.855239	0.062783	0.344547
2L	9773499	9774499	A1966	1000	NS	-0.817772	0.0627843	0.344547
3L	4321633	4322633	A1967	1000	NS	-0.989588	0.0628719	0.344707
2L	21195942	21196942	A1968	1000	NS	-0.794778	0.0629297	0.344707
2L	2754816	2755816	A1969	1000	NS	-2.01107	0.0629386	0.344707
2R	6751089	6752089	A1970	1000	NS	-0.727891	0.0629413	0.344707
2L	5236733	5237733	A1971	1000	NS	-0.825751	0.0629855	0.344775
3L	6979549	6980549	A1972	1000	NS	-0.797061	0.0630751	0.344865
2L	8038657	8039657	A1973	1000	NS	-0.896013	0.0630995	0.344865
3R	18921423	18922423	A1974	1000	NS	-0.885866	0.0631287	0.344865
3L	483361	484361	A1975	1000	NS	-0.853107	0.0631299	0.344865
2L	21321612	21322612	A1976	1000	NS	-0.815878	0.0632005	0.345033
3L	1513650	1514650	A1977	1000	NS	-0.830452	0.0632246	0.345033
3L	1151688	1153461	A1978	1773	NS	-0.734324	0.0632704	0.345108
3L	3459932	3460932	A1979	1000	NS	-1.14799	0.0633311	0.345265
3R	13376287	13377287	A1980	1000	NS	-0.887567	0.0635068	0.345997
2L	9189881	9190881	A1981	1000	NS	-0.744713	0.0635422	0.345997
2R	16141816	16143715	A1982	1899	NS	-0.773856	0.0635852	0.345997
2R	17590299	17591299	A1983	1000	NS	-0.792818	0.0635937	0.345997
2L	6473960	6474960	A1984	1000	NS	-0.773813	0.0637007	0.346405
3L	886220	887220	A1985	1000	NS	-0.896531	0.063879	0.347065
2R	19124712	19125712	A1986	1000	NS	-0.781926	0.063894	0.347065
2R	19825852	19826852	A1987	1000	NS	-0.7458	0.0639187	0.347065
2R	11294840	11295840	A1988	1000	NS	-0.847709	0.0640272	0.34716
X	13256699	13257699	A1989	1000	NS	-0.866047	0.0640319	0.34716
3R	20598598	20599598	A1990	1000	NS	-0.997078	0.0640326	0.34716
3R	23374157	23375157	A1991	1000	NS	-0.779191	0.0641337	0.347533
X	19353176	19354176	A1992	1000	NS	-0.891453	0.0642641	0.348065
2R	17073438	17074438	A1993	1000	NS	-0.741655	0.0643609	0.348414
3R	29856900	29857900	A1994	1000	NS	-0.784594	0.064418	0.348549
3L	21135596	21136596	A1995	1000	NS	-0.770536	0.0645646	0.349167
3R	12977526	12978526	A1996	1000	NS	-1.94561	0.0646225	0.349305
2R	23666526	23667526	A1997	1000	NS	-1.64716	0.064721	0.349471
3R	27300927	27301927	A1998	1000	NS	-0.798708	0.0647552	0.349471
[truncated: 8,792 more rows]

## Sheet: DatasetEV6D
(D) H3K9ac peaks detected in the OV-fed samples
Chromsome	Start (0-based)	End	Peak ID	Peak intervals [bp]	Status	Log2FC (OVfed/c)	P value of Wald test	FDR of Wald test
3R	28903547	28904547	V1	1000	Up	1.35966	8.93422e-07	0.0091942
3L	3904134	3905134	V2	1000	Up	0.982144	7.20817e-06	0.0370896
2R	18614665	18615665	V3	1000	NS	0.93803	1.91247e-05	0.0656042
2L	9333071	9334071	V4	1000	NS	1.36113	3.24918e-05	0.0835932
2R	8895244	8896244	V5	1000	NS	0.858964	8.22765e-05	0.155232
3R	8520867	8521867	V6	1000	NS	0.768581	0.00011099	0.155232
3L	12692829	12693829	V7	1000	NS	0.804072	0.000130324	0.155232
2R	18534315	18535315	V8	1000	NS	0.996992	0.000157892	0.155232
2R	8164266	8165266	V9	1000	NS	0.821914	0.000177433	0.155232
3R	29267499	29268499	V10	1000	NS	0.886552	0.000183271	0.155232
2R	12930542	12931542	V11	1000	NS	0.749027	0.000204206	0.155232
2R	23849821	23850821	V12	1000	NS	0.90119	0.000215436	0.155232
2R	23929080	23930080	V13	1000	NS	-0.753085	0.00021764	0.155232
3R	12293220	12294220	V14	1000	NS	0.972994	0.00022212	0.155232
3R	30203600	30204600	V15	1000	NS	0.854522	0.000226264	0.155232
2R	23537870	23538870	V16	1000	NS	0.957956	0.000260824	0.167759
3R	11200426	11201426	V17	1000	NS	0.747593	0.00028813	0.172223
3L	17957927	17958927	V18	1000	NS	0.821303	0.000301236	0.172223
2L	480586	481586	V19	1000	NS	0.735634	0.000324726	0.175882
2R	5754131	5755131	V20	1000	NS	0.92652	0.000424824	0.208357
3L	8117640	8118640	V21	1000	NS	0.931554	0.000454274	0.208357
2L	7154892	7155892	V22	1000	NS	0.864707	0.000459859	0.208357
3R	18445575	18446575	V23	1000	NS	0.735901	0.000477125	0.208357
2R	14289258	14290258	V24	1000	NS	0.723697	0.000502896	0.208357
2L	2804572	2805572	V25	1000	NS	0.695812	0.000542135	0.208357
2R	18668176	18669176	V26	1000	NS	0.844627	0.000563858	0.208357
X	7320400	7321400	V27	1000	NS	1.02565	0.000563884	0.208357
2R	15308409	15309409	V28	1000	NS	0.745821	0.000581747	0.208357
2R	13238839	13239839	V29	1000	NS	0.823102	0.000593541	0.208357
2R	9428486	9429486	V30	1000	NS	0.67918	0.000607395	0.208357
X	6265375	6266375	V31	1000	NS	0.744837	0.000695985	0.211251
2R	13151995	13152995	V32	1000	NS	0.741967	0.000750383	0.211251
2R	8169834	8170834	V33	1000	NS	0.908425	0.000762305	0.211251
3R	30765117	30766117	V34	1000	NS	0.799826	0.000770281	0.211251
3L	16099889	16100889	V35	1000	NS	0.685324	0.000789553	0.211251
2L	2374062	2375062	V36	1000	NS	0.733691	0.000810216	0.211251
2R	22659825	22660825	V37	1000	NS	0.718566	0.000810687	0.211251
3R	10263647	10264647	V38	1000	NS	0.801826	0.000822166	0.211251
2L	9338639	9339639	V39	1000	NS	0.736769	0.000827757	0.211251
2R	12928129	12930052	V40	1923	NS	0.596926	0.000861377	0.211251
2L	2748112	2749112	V41	1000	NS	0.660107	0.000876397	0.211251
X	15697309	15698309	V42	1000	NS	0.885772	0.000877874	0.211251
3L	703508	704508	V43	1000	NS	0.831411	0.000921142	0.211251
2L	19581860	19582860	V44	1000	NS	1.12293	0.00092221	0.211251
2R	18528947	18529947	V45	1000	NS	0.643055	0.000923746	0.211251
3L	3041992	3042992	V46	1000	NS	0.776032	0.000984889	0.215863
3L	2651227	2652227	V47	1000	NS	0.722437	0.000985866	0.215863
2L	9632566	9633566	V48	1000	NS	0.740955	0.00100752	0.216009
2R	21060089	21061089	V49	1000	NS	0.661471	0.00106271	0.220156
3L	8534591	8535591	V50	1000	NS	0.760659	0.00106965	0.220156
2R	7931934	7932934	V51	1000	NS	0.666045	0.00114098	0.230232
3R	10387940	10388940	V52	1000	NS	0.687054	0.00118697	0.234502
3R	29151209	29152209	V53	1000	NS	0.763701	0.00120772	0.234502
3L	8177436	8178436	V54	1000	NS	0.72403	0.00123497	0.235354
2L	8196550	8197550	V55	1000	NS	0.72486	0.0012609	0.235926
3R	17132095	17133095	V56	1000	NS	0.893639	0.00128783	0.236661
X	6330105	6331105	V57	1000	NS	0.846517	0.00131523	0.237456
3L	5767601	5769460	V58	1859	NS	0.583529	0.00134684	0.238971
2L	4897367	4898944	V59	1577	NS	0.697975	0.00138005	0.240713
3R	24768652	24769652	V60	1000	NS	0.681693	0.00143358	0.245883
3R	15933477	15934477	V61	1000	NS	0.74773	0.00147165	0.248274
X	5980627	5981627	V62	1000	NS	0.73424	0.00151896	0.252123
3R	5377439	5378439	V63	1000	NS	0.880398	0.00155204	0.253525
3R	22022952	22023952	V64	1000	NS	0.726311	0.00160463	0.258019
3R	19877353	19878353	V65	1000	NS	0.62292	0.0016326	0.258479
2R	18802067	18803067	V66	1000	NS	0.62337	0.00166002	0.258837
3L	16202877	16203877	V67	1000	NS	0.693397	0.00170164	0.261367
3R	9064633	9065633	V68	1000	NS	0.659585	0.00177386	0.261577
X	20519143	20520143	V69	1000	NS	0.741389	0.00178058	0.261577
3L	5932069	5933069	V70	1000	NS	0.678045	0.00179813	0.261577
3R	24659240	24660240	V71	1000	NS	0.696098	0.00181291	0.261577
2L	1101668	1102668	V72	1000	NS	0.705775	0.0018301	0.261577
2R	22933762	22934762	V73	1000	NS	0.635392	0.00185742	0.261845
2L	6467105	6468105	V74	1000	NS	0.826692	0.00190209	0.264518
3L	637330	638330	V75	1000	NS	0.715795	0.00198309	0.268355
3R	29049052	29050052	V76	1000	NS	0.802322	0.00198564	0.268355
3L	11823829	11824829	V77	1000	NS	0.754062	0.0020079	0.268355
3R	23924015	23925015	V78	1000	NS	0.809934	0.00209206	0.271349
2R	13983025	13984025	V79	1000	NS	0.659299	0.00212581	0.271349
3R	7079042	7080785	V80	1743	NS	0.607083	0.0021452	0.271349
3R	15208826	15209826	V81	1000	NS	0.654311	0.00214543	0.271349
2R	9185407	9186407	V82	1000	NS	0.648318	0.00219334	0.271349
3R	16819185	16820185	V83	1000	NS	0.823616	0.00222752	0.271349
3R	31198259	31199259	V84	1000	NS	-0.73254	0.00223526	0.271349
2R	11192704	11193704	V85	1000	NS	0.691217	0.00224706	0.271349
2L	9700181	9701181	V86	1000	NS	0.633961	0.00227886	0.271349
3R	5672421	5673421	V87	1000	NS	0.603847	0.00231628	0.271349
3L	15580205	15581205	V88	1000	NS	0.641308	0.002328	0.271349
2R	14858016	14859016	V89	1000	NS	0.655966	0.00242174	0.271349
3L	4068267	4069267	V90	1000	NS	0.564189	0.00243029	0.271349
3L	18999992	19000992	V91	1000	NS	0.783849	0.00244742	0.271349
2R	12926917	12927917	V92	1000	NS	0.592718	0.00251629	0.271349
2L	540473	541473	V93	1000	NS	0.723633	0.00252037	0.271349
2L	5979783	5980783	V94	1000	NS	0.594032	0.00252934	0.271349
3R	31776817	31777817	V95	1000	NS	0.634364	0.00253275	0.271349
2L	2731824	2732824	V96	1000	NS	0.633936	0.00254649	0.271349
3L	14613008	14614771	V97	1763	NS	0.588966	0.00257053	0.271349
2R	10810510	10811510	V98	1000	NS	0.732421	0.00259162	0.271349
2L	7222455	7223455	V99	1000	NS	0.759743	0.0026104	0.271349
3R	25482450	25483450	V100	1000	NS	0.606081	0.00266154	0.271885
3R	22745249	22746249	V101	1000	NS	0.806699	0.00266839	0.271885
3R	9926842	9927842	V102	1000	NS	0.638845	0.00280435	0.2771
3L	1188619	1189619	V103	1000	NS	0.573577	0.00284883	0.2771
3R	11564739	11565739	V104	1000	NS	0.571606	0.0028824	0.2771
2R	12387261	12388261	V105	1000	NS	0.725423	0.0028863	0.2771
2R	23611881	23612881	V106	1000	NS	0.649683	0.00288738	0.2771
2R	11284022	11285022	V107	1000	NS	0.635215	0.00294258	0.2771
3L	1967174	1968174	V108	1000	NS	0.549135	0.00294371	0.2771
3L	16878721	16879721	V109	1000	NS	0.654221	0.00298596	0.2771
2R	18546839	18547839	V110	1000	NS	0.706886	0.00300713	0.2771
2L	9945128	9946128	V111	1000	NS	0.637764	0.00301969	0.2771
2L	9525408	9526408	V112	1000	NS	0.607966	0.00305973	0.2771
3R	12719450	12721391	V113	1941	NS	0.545051	0.00308592	0.2771
X	2077882	2078882	V114	1000	NS	0.819592	0.00311905	0.2771
3R	14723952	14724952	V115	1000	NS	0.606068	0.00313069	0.2771
3L	5577669	5578669	V116	1000	NS	0.672387	0.00315483	0.2771
X	9148695	9149695	V117	1000	NS	0.596037	0.00316429	0.2771
2R	9792070	9793070	V118	1000	NS	0.687277	0.00317732	0.2771
2L	6192563	6193563	V119	1000	NS	0.79801	0.00320701	0.277339
2R	20976654	20977654	V120	1000	NS	0.716928	0.00326231	0.277704
3L	9718691	9719691	V121	1000	NS	0.711398	0.0032652	0.277704
2R	19373441	19374441	V122	1000	NS	0.647922	0.00330875	0.279101
X	1218103	1219103	V123	1000	NS	0.906115	0.0033559	0.279493
2R	12200196	12201196	V124	1000	NS	0.64278	0.00342619	0.279493
3R	24589419	24590419	V125	1000	NS	0.61688	0.00344148	0.279493
3R	9365573	9366573	V126	1000	NS	0.618272	0.00344261	0.279493
3R	20252828	20253828	V127	1000	NS	0.615791	0.00344919	0.279493
3R	25221157	25222157	V128	1000	NS	0.693191	0.00353184	0.283954
2R	17564445	17565445	V129	1000	NS	0.674502	0.00356715	0.284541
3R	11639688	11640688	V130	1000	NS	0.666138	0.00360776	0.284541
2R	23078670	23079670	V131	1000	NS	0.599189	0.00364837	0.284541
2R	21696506	21697506	V132	1000	NS	0.69091	0.00364974	0.284541
3R	26104100	26105100	V133	1000	NS	-0.523375	0.00373598	0.284857
3R	21777288	21778288	V134	1000	NS	0.758686	0.00373885	0.284857
2R	12924002	12925002	V135	1000	NS	0.603407	0.00377008	0.284857
X	2137138	2138138	V136	1000	NS	0.70239	0.00378661	0.284857
X	493165	494165	V137	1000	NS	0.588459	0.00380475	0.284857
2R	11149436	11150436	V138	1000	NS	0.747116	0.00381986	0.284857
2R	7688370	7689370	V139	1000	NS	0.601101	0.00390974	0.285814
3L	1329300	1330300	V140	1000	NS	0.693988	0.00392262	0.285814
2R	7792830	7793830	V141	1000	NS	0.654709	0.00394982	0.285814
3R	5216842	5217842	V142	1000	NS	0.833556	0.00396644	0.285814
2R	22249034	22250034	V143	1000	NS	0.723055	0.00397157	0.285814
3R	31067255	31068255	V144	1000	NS	0.618841	0.00405676	0.289918
2L	19131314	19132314	V145	1000	NS	0.553866	0.00412959	0.293087
2L	403651	404651	V146	1000	NS	0.66014	0.00416657	0.293686
3L	3808492	3809492	V147	1000	NS	0.668269	0.00424633	0.297272
2L	12055815	12056815	V148	1000	NS	0.666013	0.00433073	0.298109
X	15733711	15734711	V149	1000	NS	0.606661	0.00434033	0.298109
2R	16588664	16589664	V150	1000	NS	0.590459	0.00437631	0.298109
2R	24611051	24612051	V151	1000	NS	0.577456	0.00438588	0.298109
2R	22885416	22886416	V152	1000	NS	0.600377	0.00442956	0.298109
2R	24060311	24061311	V153	1000	NS	0.61024	0.00445228	0.298109
2L	12347444	12348444	V154	1000	NS	0.570576	0.00446107	0.298109
3R	29778404	29779404	V155	1000	NS	0.604686	0.00455076	0.301899
2L	6380553	6381553	V156	1000	NS	0.782953	0.00457645	0.301899
2L	10408994	10409994	V157	1000	NS	0.648808	0.00470252	0.307831
3R	27291935	27292935	V158	1000	NS	0.608139	0.0047262	0.307831
3R	31736667	31737667	V159	1000	NS	0.577046	0.0047938	0.308058
3L	22731072	22732072	V160	1000	NS	0.649579	0.00481902	0.308058
3R	17136837	17137837	V161	1000	NS	0.625606	0.00482788	0.308058
2L	2864114	2865114	V162	1000	NS	0.64282	0.00484942	0.308058
2L	18606444	18607444	V163	1000	NS	0.713366	0.00492866	0.311171
3R	21275875	21276875	V164	1000	NS	0.654408	0.00512911	0.320394
2R	8893225	8894225	V165	1000	NS	0.622581	0.00515583	0.320394
3L	8358758	8359758	V166	1000	NS	0.557695	0.005193	0.320394
2L	12003013	12004013	V167	1000	NS	0.653597	0.00520963	0.320394
2R	11222238	11223238	V168	1000	NS	0.585678	0.00523042	0.320394
2R	12635527	12637313	V169	1786	NS	0.55309	0.00532779	0.320732
2R	14617476	14619318	V170	1842	NS	0.575808	0.00533154	0.320732
3R	4428726	4429726	V171	1000	NS	0.603316	0.00534335	0.320732
X	1481177	1482177	V172	1000	NS	0.589791	0.0053606	0.320732
3R	11407529	11408529	V173	1000	NS	0.650267	0.00557884	0.327771
3L	9640285	9641285	V174	1000	NS	0.607173	0.00558223	0.327771
3R	4470873	4471873	V175	1000	NS	0.589868	0.0056051	0.327771
4	82185	83185	V176	1000	NS	-0.68544	0.00560565	0.327771
3R	16249906	16250906	V177	1000	NS	0.511537	0.00567009	0.329616
3R	10094661	10095661	V178	1000	NS	0.563021	0.00573145	0.329616
3R	15993996	15994996	V179	1000	NS	0.75309	0.00576543	0.329616
3R	16651663	16652663	V180	1000	NS	0.527524	0.00584524	0.329616
X	18090902	18091902	V181	1000	NS	0.634145	0.00587317	0.329616
3R	10787909	10788909	V182	1000	NS	0.580485	0.00590627	0.329616
3R	10093170	10094170	V183	1000	NS	0.727829	0.00591838	0.329616
2L	2807979	2808979	V184	1000	NS	0.596954	0.00594842	0.329616
3R	9931197	9932197	V185	1000	NS	0.660122	0.00598201	0.329616
3L	11525609	11526609	V186	1000	NS	0.514061	0.00607932	0.329616
3R	8980172	8981172	V187	1000	NS	0.532775	0.00608322	0.329616
[truncated: 10,105 more rows]

## Sheet: DatasetEV6E
(E) H3K9ac Down peaks of the 3 conditions
[truncated: 2,049 more rows]

[truncated: 3 more sheets: DatasetEV6F, DatasetEV6G, DatasetEV6H]
