# Supplementary material for: Growth phase diets diminish histone acetyltransferase Gcn5 function and shorten lifespan of Drosophila males
Source: EMBO Rep. 2025 Jul 10;26(15):3856–88. doi: 10.1038/s44319-025-00503-8 (PMC12332192; doi:10.1038/s44319-025-00503-8)
Supplement: Supplementary file 9 — Data Set EV7 [file 44319_2025_503_MOESM9_ESM.xlsx]

## Sheet: DatasetEV7A
Table EV7. RNA-seq of male larval CNS and adult brain between the nutrition histories or the larval Gcn5 KD-/+.
(A) A gene list
					CNS of wandering 3rd-instar larva								Brain of 3-week old adult
					Yeast-fed				Gcn5 KD				Yeast-fed history				Gcn5 KD history
FlyBase ID	Updated FlyBase ID	Annotation symbol	Gene symbol	Gene name	Status	P value of LRT	FDR of LRT	Log2FC (nat3fed/c)	Status	P value of LRT	FDR of LRT	Log2FC (Gcn5KD+/-)	Status	P value of LRT	FDR of LRT	Log2FC (nat3hist/c)	Status	P value of LRT	FDR of LRT	Log2FC (Gcn5KD+/-)
FBgn0000003	FBgn0000003	CR32864	7SLRNA:CR32864	Signal recognition particle 7SL RNA CR32864	Not detected	.	.	.	Not detected	.	.	.	Not detected	.	.	.	Not detected	.	.	.
FBgn0000008	FBgn0000008	CG6741	a	arc	NS	0.00271969	0.167017	0.725688	NS	0.0856776	0.231468	0.250869	NS	0.485176	0.999983	-0.137386	NS	0.865207	0.99993	-0.0290202
FBgn0000014	FBgn0000014	CG10325	abd-A	abdominal A	NS	0.843913	0.999977	-0.0244918	Down in Gcn5KD	0.00178512	0.0114562	-0.202036	Not detected	.	.	.	Not detected	.	.	.
FBgn0000015	FBgn0000015	CG11648	Abd-B	Abdominal B	NS	0.557057	0.999977	-0.0966406	NS	0.0440735	0.143914	-0.19373	Not detected	.	.	.	Not detected	.	.	.
FBgn0000017	FBgn0000017	CG4032	Abl	Abl tyrosine kinase	NS	0.530985	0.999977	0.0285856	Up in Gcn5KD	2.73061e-07	5.73629e-06	0.213782	NS	0.955791	0.999983	0.00976259	NS	0.82215	0.99993	0.0270117
FBgn0000018	FBgn0000018	CG6093	abo	abnormal oocyte	NS	0.275823	0.999977	0.222371	NS	0.659469	0.820631	-0.076229	NS	0.976302	0.999983	0.00968631	NS	0.677254	0.99993	-0.13039
FBgn0000022	FBgn0000022	CG3796	ac	achaete	Not detected	.	.	.	Not detected	.	.	.	Not detected	.	.	.	Not detected	.	.	.
FBgn0000024	FBgn0000024	CG17907	Ace	Acetylcholine esterase	NS	0.0258671	0.692167	0.111179	Up in Gcn5KD	6.00911e-08	1.53909e-06	0.368569	NS	0.833102	0.999983	0.0501549	NS	0.704279	0.99993	0.0543763
FBgn0000028	FBgn0000028	CG9151	acj6	abnormal chemosensory jump 6	NS	0.92759	0.999977	0.0092535	NS	0.0188949	0.0753409	0.166627	NS	0.458689	0.999983	0.124053	NS	0.747737	0.99993	-0.0508743
FBgn0000032	FBgn0000032	CG7899	Acph-1	Acid phosphatase 1	NS	0.870141	0.999977	0.0172249	NS	0.156031	0.349656	0.111659	NS	0.939831	0.999983	-0.0163052	NS	0.269503	0.99993	0.192168
FBgn0000036	FBgn0000036	CG5610	nAChRalpha1	nicotinic Acetylcholine Receptor alpha1	NS	0.413508	0.999977	0.0645361	NS	0.0785472	0.217721	0.0940961	NS	0.424767	0.999983	0.121534	NS	0.808628	0.99993	-0.0274486
FBgn0000037	FBgn0000037	CG4356	mAChR-A	muscarinic Acetylcholine Receptor, A-type	NS	0.546426	0.999977	-0.0643993	NS	0.0404962	0.135608	-0.128734	NS	0.665579	0.999983	0.072015	NS	0.813592	0.99993	0.0291809
FBgn0000038	FBgn0000038	CG11348	nAChRbeta1	nicotinic Acetylcholine Receptor beta1	NS	0.471442	0.999977	0.0752128	Down in Gcn5KD	0.00106778	0.00732079	-0.238124	NS	0.557339	0.999983	0.131745	NS	0.383795	0.99993	-0.123417
FBgn0000039	FBgn0000039	CG6844	nAChRalpha2	nicotinic Acetylcholine Receptor alpha2	NS	0.731834	0.999977	-0.0344501	Up in Gcn5KD	0.00128585	0.00858913	0.202531	NS	0.431418	0.999983	0.117332	NS	0.778721	0.99993	-0.0381103
FBgn0000042	FBgn0000042	CG4027	Act5C	Actin 5C	NS	0.485278	0.999977	0.015897	Up in Gcn5KD	0.00218587	0.0135489	0.0814022	NS	0.946302	0.999983	0.0218978	NS	0.960952	0.99993	-0.00843432
FBgn0000043	FBgn0000043	CG12051	Act42A	Actin 42A	NS	0.560867	0.999977	-0.0202827	NS	0.754816	0.879534	-0.0114035	NS	0.361107	0.999983	0.161647	NS	0.669621	0.99993	0.0685105
FBgn0000044	FBgn0000044	CG10067	Act57B	Actin 57B	NS	0.987352	0.999977	0.00360322	NS	0.0572798	0.173836	-0.340131	NS	0.0427199	0.916378	-0.528047	Down in Gcn5KDhist	2.20814e-06	0.00157941	-0.652278
FBgn0000045	FBgn0000045	CG7478	Act79B	Actin 79B	Not detected	.	.	.	Not detected	.	.	.	NS	0.211851	0.999983	0.231565	NS	0.268238	0.99993	0.160851
FBgn0000046	FBgn0000046	CG18290	Act87E	Actin 87E	NS	0.759018	0.999977	0.0829942	NS	0.263268	0.488668	-0.35375	NS	0.0172476	0.535692	-0.683196	NS	0.0017428	0.153485	-0.788401
FBgn0000047	FBgn0000047	CG5178	Act88F	Actin 88F	Not detected	.	.	.	Not detected	.	.	.	NS	0.743832	0.999983	-0.24951	NS	0.977156	0.99993	0.0178786
FBgn0000052	FBgn0000052	CG9127	ade2	adenosine 2	NS	0.929581	0.999977	-0.00808407	Down in Gcn5KD	4.25073e-05	0.000481467	-0.288766	NS	0.349353	0.999983	0.249873	NS	0.00442641	0.278833	-0.592095
FBgn0000053	FBgn0000053	CG31628	ade3	adenosine 3	NS	0.294642	0.999977	-0.114239	Down in Gcn5KD	1.36188e-08	4.0756e-07	-0.399516	NS	0.964729	0.999983	-0.0083542	Down in Gcn5KDhist	4.90329e-05	0.0155199	-0.866435
FBgn0000054	FBgn0284249	CG15845	Adf1	Adh transcription factor 1	NS	0.849022	0.999977	-0.0163571	NS	0.768926	0.886239	0.0176348	NS	0.938282	0.999983	-0.0130269	NS	0.848649	0.99993	0.0280002
FBgn0000055	FBgn0000055	CG3481	Adh	Alcohol dehydrogenase	Not detected	.	.	.	Not detected	.	.	.	Not detected	.	.	.	NS	0.349183	0.99993	-0.255472
FBgn0000056	FBgn0000056	CG3484	Adhr	Adh-related	Not detected	.	.	.	Not detected	.	.	.	Not detected	.	.	.	Not detected	.	.	.
FBgn0000057	FBgn0000057	CG5124	adp	adipose	NS	0.967507	0.999977	0.00445926	NS	0.401847	0.629797	0.0628373	NS	0.897871	0.999983	-0.0213655	NS	0.815843	0.99993	-0.0374815
FBgn0000061	FBgn0000061	CG3935	al	aristaless	Not detected	.	.	.	Not detected	.	.	.	Not detected	.	.	.	Not detected	.	.	.
FBgn0000063	FBgn0000063	CG7643	ald	altered disjunction	NS	0.889612	0.999977	0.018293	Down in Gcn5KD	0.00132324	0.00881023	-0.283863	NS	0.348081	0.999983	-0.331854	NS	0.351604	0.99993	0.353434
FBgn0000064	FBgn0000064	CG6058	Ald	Aldolase	NS	0.0099351	0.39262	-0.257611	Down in Gcn5KD	8.69413e-50	1.85381e-46	-0.904724	NS	0.929914	0.999983	0.0242948	NS	0.34304	0.99993	-0.16833
FBgn0000071	FBgn0000071	CG2198	Ama	Amalgam	NS	0.779442	0.999977	-0.0118535	Up in Gcn5KD	0.00317118	0.0181645	0.156162	Not detected	.	.	.	Not detected	.	.	.
FBgn0000075	FBgn0000075	CG10501	amd	alpha methyl dopa-resistant	Not detected	.	.	.	Not detected	.	.	.	NS	0.00712423	0.280732	-1.23303	NS	0.122016	0.99993	-0.675965
FBgn0000077	FBgn0000077	CG12127	amx	almondex	NS	0.919451	0.999977	-0.0186499	NS	0.722216	0.860065	0.053792	NS	0.747165	0.999983	-0.0737625	NS	0.576964	0.99993	0.107938
FBgn0000078	FBgn0000078	CG17876	Amy-d	Amylase distal	Not detected	.	.	.	Not detected	.	.	.	NS	0.00528352	0.233966	-4.09101	NS	0.0293974	0.846137	-0.790689
FBgn0000079	FBgn0000079	CG18730	Amy-p	Amylase proximal	Not detected	.	.	.	Not detected	.	.	.	NS	0.00595148	0.254709	-4.48868	NS	0.0275755	0.827069	-0.777332
FBgn0000083	FBgn0000083	CG5730	AnxB9	Annexin B9	NS	0.200344	0.999977	0.106756	NS	0.0584788	0.176617	-0.107635	NS	0.656436	0.999983	0.0718531	NS	0.292309	0.99993	0.125968
FBgn0000084	FBgn0000084	CG9579	AnxB10	Annexin B10	NS	0.842814	0.999977	-0.0179615	NS	0.05542	0.169723	0.12762	NS	0.755628	0.999983	0.0447432	NS	0.705964	0.99993	0.0476947
FBgn0000092	FBgn0000092	CG2650	CG2650	-	NS	0.893102	0.999977	-0.0563044	Not detected	.	.	.	NS	0.508077	0.999983	-0.2915	NS	0.628482	0.99993	0.231494
FBgn0000094	FBgn0000094	CG1361	Anp	Andropin	Not detected	.	.	.	Not detected	.	.	.	Not detected	.	.	.	Not detected	.	.	.
FBgn0000097	FBgn0000097	CG3166	aop	anterior open	NS	0.0483242	0.920749	0.190538	Up in Gcn5KD	0.00121767	0.00819692	0.232144	NS	0.785973	0.999983	0.0421104	NS	0.989851	0.99993	-0.002088
FBgn0000100	FBgn0000100	CG7490	RpLP0	Ribosomal protein LP0	NS	0.00568297	0.275624	-0.0926729	Down in Gcn5KD	3.29677e-05	0.000387302	-0.127866	NS	0.894438	0.999983	0.0303023	NS	0.660661	0.99993	0.0632469
FBgn0000108	FBgn0000108	CG7727	Appl	beta amyloid protein precursor-like	NS	0.545859	0.999977	0.0227303	Up in Gcn5KD	0.0091882	0.0427763	0.0856821	NS	0.828289	0.999983	0.079517	NS	0.776893	0.99993	0.0545995
FBgn0000109	FBgn0000109	CG18315	Aprt	Adenine phosphoribosyltransferase	NS	0.947099	0.999977	-0.0138496	NS	0.477027	0.692372	-0.107746	NS	0.483121	0.999983	0.225911	NS	0.868833	0.99993	0.043545
FBgn0000114	FBgn0000114	CG31762	aret	arrest	NS	0.915356	0.999977	0.0112162	NS	0.0525718	0.164123	0.130827	NS	0.494045	0.999983	0.10754	NS	0.894773	0.99993	-0.0191879
FBgn0000115	FBgn0000115	CG6025	Arl1	ADP ribosylation factor-like 1	NS	0.375072	0.999977	0.0756488	NS	0.880008	0.940668	0.00959426	NS	0.324374	0.999983	-0.188271	NS	0.782003	0.99993	0.0497232
FBgn0000116	FBgn0000116	CG32031	Argk	Arginine kinase	NS	0.445236	0.999977	-0.028578	Down in Gcn5KD	0.00230929	0.014119	-0.092073	NS	0.901467	0.999983	0.0365203	NS	0.741243	0.99993	-0.0576392
FBgn0000117	FBgn0000117	CG11579	arm	armadillo	NS	0.91626	0.999977	0.0040408	Up in Gcn5KD	6.78021e-08	1.71598e-06	0.171335	NS	0.963886	0.999983	-0.00955424	NS	0.905173	0.99993	0.0153377
FBgn0000119	FBgn0000119	CG5912	arr	arrow	NS	0.245297	0.999977	0.106727	NS	0.283785	0.511605	0.068972	NS	0.947917	0.999983	0.0102676	NS	0.805394	0.99993	-0.0353619
FBgn0000120	FBgn0000120	CG5711	Arr1	Arrestin 1	Not detected	.	.	.	Not detected	.	.	.	NS	0.00617651	0.259384	-1.06704	NS	0.845389	0.99993	0.0368516
FBgn0000121	FBgn0000121	CG5962	Arr2	Arrestin 2	Not detected	.	.	.	Not detected	.	.	.	NS	0.00730854	0.284239	-1.06346	NS	0.727035	0.99993	-0.0701672
FBgn0000137	FBgn0000137	CG3258	ase	asense	NS	0.893324	0.999977	-0.0136951	Down in Gcn5KD	1.60627e-06	2.7345e-05	-0.35488	Not detected	.	.	.	Not detected	.	.	.
FBgn0000139	FBgn0000139	CG6677	ash2	absent, small, or homeotic discs 2	NS	0.986032	0.999977	-0.00153249	Down in Gcn5KD	0.00669326	0.0334428	-0.154432	NS	0.903991	0.999983	0.0237949	NS	0.616133	0.99993	-0.0849315
FBgn0000140	FBgn0000140	CG6875	asp	abnormal spindle	NS	0.46405	0.999977	0.0741345	Down in Gcn5KD	4.9887e-06	7.37411e-05	-0.313486	Not detected	.	.	.	Not detected	.	.	.
FBgn0000146	FBgn0000146	CG6137	aub	aubergine	NS	0.443151	0.999977	0.155535	Up in Gcn5KD	8.47988e-07	1.56547e-05	0.728359	NS	0.662639	0.999983	-0.149075	NS	0.959752	0.99993	0.0167743
FBgn0000147	FBgn0000147	CG3068	aurA	aurora A	NS	0.759342	0.999977	-0.0431081	Down in Gcn5KD	0.000533037	0.00411056	-0.299183	NS	0.845303	0.999983	-0.059977	NS	0.909243	0.99993	0.0415458
FBgn0000150	FBgn0000150	CG2210	awd	abnormal wing discs	NS	0.0202425	0.610567	-0.0935663	Down in Gcn5KD	0.00222181	0.0136822	-0.10869	NS	0.478395	0.999983	-0.112227	NS	0.686384	0.99993	-0.0597317
FBgn0000152	FBgn0000152	CG9703	Axs	Abnormal X segregation	NS	0.919059	0.999977	0.012893	NS	0.207746	0.422275	-0.111632	NS	0.759978	0.999983	-0.0596253	NS	0.729616	0.99993	-0.0609044
FBgn0000153	FBgn0000153	CG7811	b	black	Not detected	.	.	.	Not detected	.	.	.	NS	0.423195	0.999983	-0.136406	NS	0.20213	0.99993	0.221759
FBgn0000157	FBgn0000157	CG3629	Dll	Distal-less	NS	0.063647	0.999977	0.203464	Up in Gcn5KD	5.01628e-08	1.30838e-06	0.415383	NS	0.331013	0.999983	-0.194186	NS	0.383889	0.99993	-0.155077
FBgn0000158	FBgn0000158	CG10422	bam	bag of marbles	NS	0.487492	0.999977	0.240609	NS	0.869992	0.93561	-0.0479765	Not detected	.	.	.	Not detected	.	.	.
FBgn0000163	FBgn0000163	CG5055	baz	bazooka	NS	0.511311	0.999977	0.0601486	NS	0.196332	0.407018	-0.093792	NS	0.637729	0.999983	-0.0993282	NS	0.0268288	0.818211	-0.460972
FBgn0000166	FBgn0000166	CG1034	bcd	bicoid	Not detected	.	.	.	Not detected	.	.	.	Not detected	.	.	.	Not detected	.	.	.
FBgn0000173	FBgn0000173	CG18319	ben	bendless	NS	0.590115	0.999977	-0.0250485	NS	0.0924835	0.243079	-0.0703049	NS	0.940137	0.999983	0.0113906	NS	0.873267	0.99993	0.0196507
FBgn0000179	FBgn0000179	CG3578	bi	bifid	NS	0.463706	0.999977	0.0594361	NS	0.0665137	0.193952	-0.110586	NS	0.907356	0.999983	0.018502	NS	0.509742	0.99993	0.0926079
FBgn0000180	FBgn0000180	CG4722	bib	big brain	NS	0.526487	0.999977	0.0621528	Up in Gcn5KD	5.67941e-05	0.000617066	0.315922	NS	0.488479	0.999983	0.137491	NS	0.47237	0.99993	-0.128035
FBgn0000181	FBgn0000181	CG3644	bic	bicaudal	NS	0.145635	0.999977	-0.0577175	NS	0.0651946	0.191344	-0.0625954	NS	0.874337	0.999983	0.0290122	NS	0.552852	0.99993	0.0767729
FBgn0000182	FBgn0000182	CG4824	BicC	Bicaudal C	Not detected	.	.	.	Not detected	.	.	.	Not detected	.	.	.	Not detected	.	.	.
FBgn0000183	FBgn0000183	CG6605	BicD	Bicaudal D	NS	0.426156	0.999977	0.0728758	NS	0.272425	0.499874	0.0698113	NS	0.851849	0.999983	0.0284315	NS	0.805364	0.99993	0.0286797
FBgn0000206	FBgn0000206	CG8285	boss	bride of sevenless	Not detected	.	.	.	Not detected	.	.	.	Down in nat3hist	5.26806e-06	0.00117807	-1.00845	NS	0.51767	0.99993	0.191209
FBgn0000210	FBgn0283451	CG11491	br	broad	NS	0.00584884	0.278914	0.111139	NS	0.0114112	0.0505591	0.115013	NS	0.977433	0.999983	0.00453215	NS	0.765212	0.99993	0.047625
FBgn0000212	FBgn0000212	CG5942	brm	brahma	NS	0.596705	0.999977	0.0220044	NS	0.0787794	0.218258	-0.0840682	NS	0.683898	0.999983	0.0624409	NS	0.363762	0.99993	0.107161
FBgn0000216	FBgn0000216	CG3096	Brd	Bearded	NS	0.545993	0.999977	0.165715	NS	0.0355743	0.122411	-0.478303	Not detected	.	.	.	Not detected	.	.	.
FBgn0000221	FBgn0000221	CG4934	brn	brainiac	NS	0.139789	0.999977	-0.313538	NS	0.195899	0.406427	0.232858	NS	0.769756	0.999983	-0.0770887	NS	0.738047	0.99993	0.0806399
FBgn0000227	FBgn0000227	CG12205	Bsg25A	Blastoderm-specific gene 25A	Not detected	.	.	.	Not detected	.	.	.	Not detected	.	.	.	Not detected	.	.	.
FBgn0000228	FBgn0000228	CG14025	Bsg25D	Blastoderm-specific gene 25D	NS	0.672144	0.999977	0.038576	NS	0.660144	0.820879	0.027021	NS	0.654609	0.999983	-0.06677	NS	0.953537	0.99993	0.00775605
FBgn0000229	FBgn0000229	CG5680	bsk	basket	NS	0.983343	0.999977	-0.00154486	NS	0.900152	0.950505	0.00655652	NS	0.875022	0.999983	0.0250088	NS	0.314357	0.99993	-0.124844
FBgn0000233	FBgn0000233	CG12653	btd	buttonhead	NS	0.998936	0.999977	-0.000277703	Down in Gcn5KD	0.0102608	0.046535	-0.444633	NS	0.298292	0.999983	-0.501627	Not detected	.	.	.
FBgn0000239	FBgn0000239	CG9242	bur	burgundy	NS	0.842491	0.999977	0.0150964	NS	0.449836	0.671566	-0.0420526	NS	0.823288	0.999983	-0.0327715	NS	0.520254	0.99993	-0.0853458
FBgn0000241	FBgn0000241	CG17632	bw	brown	Not detected	.	.	.	NS	0.819838	0.912539	0.054463	NS	0.00874112	0.328527	-0.758772	NS	0.256249	0.99993	0.466507
FBgn0000244	FBgn0000244	CG9379	by	blistery	NS	0.499788	0.999977	-0.0998297	NS	0.295297	0.524099	-0.129929	NS	0.514097	0.999983	-0.115629	NS	0.0532438	0.99993	-0.264254
FBgn0000246	FBgn0000246	CG17604	c(3)G	crossover suppressor on 3 of Gowen	NS	0.554385	0.999977	-0.111203	Down in Gcn5KD	0.00320111	0.0182869	-0.387617	NS	0.919499	0.999983	-0.0239542	NS	0.631794	0.99993	0.120968
FBgn0000247	FBgn0000247	CG31037	ca	claret	NS	0.743734	0.999977	0.0289147	NS	0.052232	0.163481	0.1238	NS	0.649895	0.999983	-0.0686581	NS	0.908743	0.99993	-0.01507
FBgn0000250	FBgn0000250	CG5848	cact	cactus	NS	0.992996	0.999977	0.000956388	NS	0.974232	0.985907	-0.00200088	NS	0.42241	0.999983	-0.124913	NS	0.201958	0.99993	-0.174177
FBgn0000251	FBgn0000251	CG1759	cad	caudal	Not detected	.	.	.	Not detected	.	.	.	Not detected	.	.	.	Not detected	.	.	.
FBgn0000253	FBgn0000253	CG8472	Cam	Calmodulin	NS	0.508638	0.999977	0.0368653	Down in Gcn5KD	5.60098e-32	3.98089e-29	-0.38933	NS	0.901656	0.999983	0.0498177	NS	0.938826	0.99993	0.0162273
FBgn0000256	FBgn0000256	CG3399	capu	cappuccino	NS	0.0329199	0.777723	0.269939	NS	0.384856	0.613654	-0.0998528	NS	0.967384	0.999983	-0.00618182	NS	0.281608	0.99993	-0.15001
FBgn0000257	FBgn0000257	CG12230	car	carnation	NS	0.53059	0.999977	0.0563205	NS	0.69953	0.847846	0.0273019	NS	0.773568	0.999983	-0.0441868	NS	0.887002	0.99993	0.023436
FBgn0000259	FBgn0000259	CG15224	CkIIbeta	Casein kinase II beta subunit	NS	0.948308	0.999977	-0.00297276	NS	0.094002	0.245783	-0.0683668	NS	0.956859	0.999983	0.00811482	NS	0.662438	0.99993	-0.0520929
FBgn0000261	FBgn0000261	CG6871	Cat	Catalase	NS	0.160054	0.999977	0.118397	NS	0.141466	0.328407	0.090869	NS	0.450107	0.999983	0.131805	NS	0.0463816	0.99993	-0.402309
FBgn0000273	FBgn0000273	CG4379	Pka-C1	cAMP-dependent protein kinase 1	NS	0.512898	0.999977	0.0292705	Down in Gcn5KD	0.00527981	0.0276606	-0.106051	NS	0.469852	0.999983	0.156816	NS	0.669815	0.99993	0.0574779
FBgn0000274	FBgn0000274	CG12066	Pka-C2	cAMP-dependent protein kinase 2	Not detected	.	.	.	Not detected	.	.	.	Not detected	.	.	.	Not detected	.	.	.
FBgn0000276	FBgn0000276	CG1365	CecA1	Cecropin A1	Not detected	.	.	.	Not detected	.	.	.	Not detected	.	.	.	NS	0.198728	0.99993	0.63248
FBgn0000277	FBgn0000277	CG1367	CecA2	Cecropin A2	Not detected	.	.	.	Not detected	.	.	.	Not detected	.	.	.	NS	0.0298721	0.846137	1.00702
FBgn0000278	FBgn0000278	CG1878	CecB	Cecropin B	Not detected	.	.	.	Not detected	.	.	.	Not detected	.	.	.	NS	0.0552209	0.99993	1.20708
FBgn0000279	FBgn0000279	CG1373	CecC	Cecropin C	Not detected	.	.	.	Not detected	.	.	.	Not detected	.	.	.	NS	0.236441	0.99993	0.554956
FBgn0000280	FBgn0000280	CR32926	Cec-Psi1	Cecropin pseudogene 1	Not detected	.	.	.	Not detected	.	.	.	Not detected	.	.	.	Not detected	.	.	.
FBgn0000281	FBgn0000281	CR32934	Cec2	Cecropin 2	Not detected	.	.	.	Not detected	.	.	.	Not detected	.	.	.	Not detected	.	.	.
FBgn0000283	FBgn0000283	CG6384	Cp190	Centrosomal protein 190kD	NS	0.291137	0.999977	-0.0504848	Down in Gcn5KD	0.000129075	0.00123141	-0.156734	NS	0.807236	0.999983	-0.0353976	NS	0.659941	0.99993	0.05236
FBgn0000286	FBgn0000286	CG11924	Cf2	Chorion factor 2	NS	0.75867	0.999977	0.0261605	NS	0.937074	0.970193	-0.00482864	NS	0.562761	0.999983	0.0871675	NS	0.781336	0.99993	-0.0376148
FBgn0000287	FBgn0000287	CG4881	salr	spalt-related	NS	0.618464	0.999977	-0.0466522	NS	0.0864786	0.232702	-0.103099	NS	0.57309	0.999983	-0.0870807	NS	0.25016	0.99993	-0.204497
FBgn0000289	FBgn0000289	CG8367	cg	combgap	NS	0.97335	0.999977	0.00156312	NS	0.826693	0.915747	0.00920347	NS	0.86493	0.999983	0.0300189	NS	0.802257	0.99993	-0.0294408
FBgn0000299	FBgn0000299	CG4145	Cg25C	Collagen type IV	NS	0.0635131	0.999977	-0.463669	Down in Gcn5KD	1.81442e-17	2.27576e-15	-1.17859	NS	0.0379265	0.861048	0.314533	NS	0.3514	0.99993	-0.118504
FBgn0000303	FBgn0000303	CG12345	Cha	Choline acetyltransferase	NS	0.256164	0.999977	0.12202	NS	0.0857319	0.231541	-0.101244	NS	0.896679	0.999983	0.0197907	NS	0.888503	0.99993	0.0165149
FBgn0000307	FBgn0000307	CG5813	chif	chiffon	NS	0.60415	0.999977	0.0296989	NS	0.758022	0.880788	-0.0154954	NS	0.972485	0.999983	0.00505457	NS	0.895614	0.99993	-0.0172765
FBgn0000308	FBgn0000308	CG9553	chic	chickadee	NS	0.513565	0.999977	-0.0204969	NS	0.896093	0.947811	0.00447959	NS	0.564092	0.999983	-0.103187	NS	0.792961	0.99993	0.0312191
FBgn0000316	FBgn0000316	CG2945	cin	cinnamon	NS	0.318784	0.999977	-0.0998769	NS	0.948878	0.974063	-0.00415778	NS	0.89538	0.999983	0.0217435	NS	0.61847	0.99993	-0.0799267
FBgn0000317	FBgn0000317	CG7595	ck	crinkled	NS	0.0256569	0.692167	0.242984	NS	0.0125373	0.0542246	-0.193713	NS	0.454832	0.999983	-0.16512	NS	0.769198	0.99993	-0.0531618
FBgn0000318	FBgn0000318	CG11024	cl	clot	NS	0.192302	0.999977	-0.135051	NS	0.164406	0.362051	0.0853182	NS	0.466541	0.999983	-0.124399	NS	0.686654	0.99993	0.0635648
FBgn0000319	FBgn0000319	CG9012	Chc	Clathrin heavy chain	NS	0.0943362	0.999977	0.0673439	Up in Gcn5KD	0.00969854	0.0447046	0.09464	NS	0.961651	0.999983	-0.0102534	NS	0.812063	0.99993	0.0319195
FBgn0000320	FBgn0000320	CG9554	eya	eyes absent	NS	0.919375	0.999977	-0.0124435	Down in Gcn5KD	0.00407653	0.0221739	-0.262733	NS	0.0126198	0.427593	-0.652447	NS	0.156674	0.99993	0.423092
FBgn0000326	FBgn0000326	CG9858	clt	cricklet	NS	0.562017	0.999977	-0.075568	NS	0.414679	0.641159	0.0713105	NS	0.7487	0.999983	-0.0766925	NS	0.199737	0.99993	-0.22199
FBgn0000330	FBgn0000330	CG3035	cm	carmine	NS	0.622928	0.999977	0.0508482	NS	0.504034	0.712802	0.0559635	NS	0.846332	0.999983	-0.0329814	NS	0.846434	0.99993	-0.032479
FBgn0000337	FBgn0000337	CG1555	cn	cinnabar	Not detected	.	.	.	Not detected	.	.	.	Not detected	.	.	.	Not detected	.	.	.
FBgn0000339	FBgn0000339	CG5855	cni	cornichon	NS	0.883649	0.999977	0.0130461	NS	0.20473	0.418138	0.0874643	NS	0.289483	0.999983	-0.192801	NS	0.951653	0.99993	0.010106
FBgn0000346	FBgn0000346	CG1618	comt	comatose	NS	0.497588	0.999977	-0.0602614	NS	0.788224	0.897154	0.0172946	NS	0.916623	0.999983	0.0227098	NS	0.995097	0.99993	-0.000859602
FBgn0000351	FBgn0000351	CG11330	cort	cortex	NS	0.533505	0.999977	-0.195069	NS	0.0694031	0.199642	-0.459748	Not detected	.	.	.	NS	0.769909	0.99993	-0.13417
FBgn0000352	FBgn0000352	CG1708	cos	costa	NS	0.974402	0.999977	-0.00283388	NS	0.0145381	0.0611118	0.148865	NS	0.901023	0.999983	0.0188573	NS	0.927205	0.99993	-0.012701
FBgn0000355	FBgn0000355	CG6519	Cp15	Chorion protein 15	Not detected	.	.	.	Not detected	.	.	.	Not detected	.	.	.	Not detected	.	.	.
FBgn0000356	FBgn0000356	CG6533	Cp16	Chorion protein 16	Not detected	.	.	.	Not detected	.	.	.	Not detected	.	.	.	Not detected	.	.	.
FBgn0000357	FBgn0000357	CG6517	Cp18	Chorion protein 18	Not detected	.	.	.	Not detected	.	.	.	NS	0.0338306	0.802691	0.927916	NS	0.783397	0.99993	0.12318
FBgn0000358	FBgn0000358	CG6524	Cp19	Chorion protein 19	Not detected	.	.	.	Not detected	.	.	.	Not detected	.	.	.	Not detected	.	.	.
FBgn0000359	FBgn0000359	CG1478	Cp36	Chorion protein 36	Not detected	.	.	.	Not detected	.	.	.	Not detected	.	.	.	Not detected	.	.	.
FBgn0000360	FBgn0000360	CG11213	Cp38	Chorion protein 38	Not detected	.	.	.	Not detected	.	.	.	Not detected	.	.	.	Not detected	.	.	.
FBgn0000370	FBgn0000370	CG8669	crc	cryptocephal	NS	0.744856	0.999977	-0.0129862	Up in Gcn5KD	0.00104343	0.00717118	0.138025	NS	0.426967	0.999983	-0.192073	NS	0.38237	0.99993	0.119845
FBgn0000376	FBgn0000376	CG2714	crm	cramped	NS	0.523434	0.999977	-0.0594935	NS	0.616628	0.794224	-0.0318031	NS	0.667929	0.999983	-0.077597	NS	0.675876	0.99993	0.0664822
FBgn0000377	FBgn0000377	CG3193	crn	crooked neck	NS	0.923692	0.999977	-0.00978813	NS	0.876554	0.938976	-0.00916471	NS	0.510372	0.999983	-0.119215	NS	0.590841	0.99993	0.0855212
FBgn0000382	FBgn0000382	CG3954	csw	corkscrew	NS	0.394621	0.999977	0.0491689	NS	0.0178589	0.0718147	0.115485	NS	0.775644	0.999983	0.0634086	NS	0.669121	0.99993	0.0584768
FBgn0000384	FBgn0000384	CG17678	cta	concertina	NS	0.31661	0.999977	0.0872396	NS	0.686287	0.83787	-0.0252918	NS	0.790719	0.999983	-0.0457034	NS	0.935358	0.99993	-0.0127895
FBgn0000392	FBgn0000392	CG11181	cup	cup	Not detected	.	.	.	Not detected	.	.	.	Not detected	.	.	.	Not detected	.	.	.
FBgn0000394	FBgn0000394	CG12410	cv	crossveinless	NS	0.789994	0.999977	0.0362793	NS	0.462945	0.681357	-0.0620388	NS	0.468386	0.999983	-0.141928	NS	0.426794	0.99993	-0.134166
FBgn0000395	FBgn0000395	CG15671	cv-2	crossveinless 2	NS	0.477925	0.999977	0.0813743	Up in Gcn5KD	0.00437936	0.0236117	0.221905	NS	0.654849	0.999983	-0.0842855	NS	0.563223	0.99993	0.0920469
FBgn0000404	FBgn0000404	CG5940	CycA	Cyclin A	NS	0.889191	0.999977	0.00780117	Down in Gcn5KD	1.42125e-16	1.59497e-14	-0.383639	NS	0.424685	0.999983	0.276984	NS	0.997343	0.99993	-0.00117855
FBgn0000405	FBgn0000405	CG3510	CycB	Cyclin B	NS	0.617909	0.999977	0.0397488	Down in Gcn5KD	1.78282e-11	9.81012e-10	-0.368256	NS	0.367593	0.999983	-0.295385	NS	0.97671	0.99993	0.0109521
FBgn0000406	FBgn0000406	CG13279	Cyt-b5-r	Cytochrome b5-related	Not detected	.	.	.	Not detected	.	.	.	NS	0.193604	0.999983	0.466592	NS	0.00158077	0.141972	-0.81769
FBgn0000409	FBgn0284248	CG17903	Cyt-c-p	Cytochrome c proximal	NS	0.243649	0.999977	-0.117545	Down in Gcn5KD	5.80962e-11	2.93197e-09	-0.418904	NS	0.973135	0.999983	0.00608914	NS	0.80811	0.99993	0.0305373
FBgn0000411	FBgn0000411	CG5893	D	Dichaete	NS	0.465389	0.999977	-0.0740856	NS	0.973134	0.985497	-0.00217909	NS	0.705966	0.999983	0.0626632	NS	0.572721	0.99993	0.0903236
FBgn0000412	FBgn0000412	CG9745	D1	D1 chromosomal protein	NS	0.0391383	0.831057	-0.0821694	Down in Gcn5KD	6.34354e-05	0.000674615	-0.133983	NS	0.94656	0.999983	-0.0105013	NS	0.581654	0.99993	0.0633808
FBgn0000414	FBgn0000414	CG9695	Dab	Disabled	NS	0.493586	0.999977	0.0379595	NS	0.111606	0.278646	0.0757721	NS	0.812775	0.999983	-0.0504407	NS	0.836322	0.99993	0.026604
FBgn0000416	FBgn0000416	CG12070	Sap-r	Saposin-related	NS	0.0225033	0.653361	0.101054	Up in Gcn5KD	1.16153e-05	0.000157	0.207593	NS	0.895177	0.999983	-0.0291638	NS	0.965733	0.99993	-0.00642076
FBgn0000422	FBgn0000422	CG10697	Ddc	Dopa decarboxylase	NS	0.0674546	0.999977	-0.230503	NS	0.61905	0.795642	0.0603138	NS	0.985532	0.999983	0.00391027	NS	0.0510744	0.99993	-0.259681
FBgn0000426	FBgn0000426	CG16792	SmF	Small ribonucleoprotein particle protein SmF	NS	0.366268	0.999977	-0.0855973	NS	0.012821	0.0552554	-0.148476	NS	0.966541	0.999983	0.0134971	NS	0.683646	0.99993	0.127542
FBgn0000427	FBgn0000427	CG2175	2021-12-01	defective chorion 1	Not detected	.	.	.	Not detected	.	.	.	Not detected	.	.	.	Not detected	.	.	.
FBgn0000439	FBgn0000439	CG2189	Dfd	Deformed	NS	0.668641	0.999977	0.120603	NS	0.915634	0.95886	-0.0351986	NS	0.51342	0.999983	0.219933	NS	0.803263	0.99993	0.088236
FBgn0000442	FBgn0000442	CG3324	Pkg21D	cGMP-dependent protein kinase 21D	Not detected	.	.	.	NS	0.355738	0.587299	-0.309151	NS	0.301627	0.999983	-0.323067	NS	0.947909	0.99993	0.0205707
FBgn0000447	FBgn0000447	CG9741	Dhod	Dihydroorotate dehydrogenase	NS	0.805843	0.999977	-0.0237891	NS	0.106796	0.269884	-0.104855	NS	0.705759	0.999983	0.0684879	NS	0.364237	0.99993	0.148801
FBgn0000448	FBgn0000448	CG33183	Hr46	Hormone receptor-like in 46	NS	0.257604	0.999977	0.228713	Up in Gcn5KD	0.000103027	0.00102534	0.997327	NS	0.197145	0.999983	0.203447	NS	0.554491	0.99993	0.0889327
FBgn0000449	FBgn0000449	CG12028	dib	disembodied	NS	0.804802	0.999977	-0.10901	Up in Gcn5KD	1.3739e-07	3.1756e-06	0.694976	Not detected	.	.	.	Not detected	.	.	.
FBgn0000451	FBgn0000451	CG6611	ect	ectodermal	NS	0.160532	0.999977	0.37566	NS	0.519443	0.725229	-0.158425	Not detected	.	.	.	Not detected	.	.	.
FBgn0000454	FBgn0000454	CG9285	Dip-B	Dipeptidase B	NS	0.983565	0.999977	0.00182708	NS	0.482126	0.695779	0.0462936	NS	0.101012	0.999983	0.329967	NS	0.06681	0.99993	-0.472191
FBgn0000455	FBgn0000455	CG5663	Dip-C	Dipeptidase C	NS	0.714079	0.999977	0.0376648	Up in Gcn5KD	5.32966e-05	0.000585782	0.256259	NS	0.576062	0.999983	-0.0985706	NS	0.446021	0.99993	-0.122232
FBgn0000459	FBgn0000459	CG9908	disco	disconnected	NS	0.758588	0.999977	0.0436131	NS	0.10098	0.259026	-0.184339	NS	0.658271	0.999983	0.108147	NS	0.286166	0.99993	-0.249818
FBgn0000463	FBgn0000463	CG3619	Dl	Delta	NS	0.222565	0.999977	0.113239	Down in Gcn5KD	6.85474e-06	9.80738e-05	-0.307006	NS	0.495735	0.999983	0.266105	NS	0.291845	0.99993	-0.415407
FBgn0000464	FBgn0000464	CG10443	Lar	Leukocyte-antigen-related-like	NS	0.428675	0.999977	0.100486	NS	0.0551494	0.169222	0.147154	NS	0.0282097	0.714168	0.39535	NS	0.953668	0.99993	-0.00841829
FBgn0000473	FBgn0000473	CG9438	Cyp6a2	Cytochrome P450-6a2	Not detected	.	.	.	Not detected	.	.	.	NS	0.220709	0.999983	-0.257128	NS	0.0279732	0.827069	-0.412054
FBgn0000477	FBgn0000477	CG7780	DNaseII	Deoxyribonuclease II	NS	0.59901	0.999977	0.0477283	Up in Gcn5KD	1.0741e-07	2.53065e-06	0.354229	NS	0.143674	0.999983	0.519709	NS	0.081987	0.99993	-0.25202
FBgn0000479	FBgn0000479	CG32498	dnc	dunce	NS	0.232824	0.999977	0.0760588	NS	0.922105	0.961893	-0.00501259	NS	0.411141	0.999983	0.173399	NS	0.82425	0.99993	0.0293489
FBgn0000482	FBgn0000482	CG3093	dor	deep orange	NS	0.561839	0.999977	-0.050113	NS	0.602034	0.783932	0.0294327	NS	0.376217	0.999983	-0.149402	NS	0.661885	0.99993	-0.0745288
FBgn0000489	FBgn0000489	CG6117	Pka-C3	cAMP-dependent protein kinase 3	NS	0.0327562	0.777723	0.55017	NS	0.764853	0.885224	-0.0719039	NS	0.915285	0.999983	-0.0158404	NS	0.603834	0.99993	-0.0708982
FBgn0000490	FBgn0000490	CG9885	dpp	decapentaplegic	NS	0.18011	0.999977	0.301211	NS	0.284805	0.513135	-0.199773	NS	0.212216	0.999983	-0.35757	NS	0.225364	0.99993	-0.354206
FBgn0000492	FBgn0000492	CG1897	Dr	Drop	NS	0.231438	0.999977	-0.155182	NS	0.43203	0.655571	0.0800591	NS	0.629298	0.999983	-0.144551	NS	0.387442	0.99993	0.278133
FBgn0000497	FBgn0284247	CG17941	ds	dachsous	Up in nat3fed	6.92886e-05	0.0133328	0.460076	Down in Gcn5KD	8.56791e-05	0.000870985	-0.444349	NS	0.00118815	0.0755189	-1.47376	NS	0.310163	0.99993	-0.369025
FBgn0000499	FBgn0000499	CG18361	dsh	dishevelled	NS	0.864285	0.999977	-0.0138594	NS	0.168001	0.367783	0.0847317	NS	0.813382	0.999983	-0.0368647	NS	0.765228	0.99993	0.0433721
FBgn0000500	FBgn0000500	CG18090	Dsk	Drosulfakinin	NS	0.343369	0.999977	-0.172969	Down in Gcn5KD	3.44489e-05	0.000401386	-0.636734	NS	0.81608	0.999983	0.0432222	NS	0.0035194	0.245573	0.378774
FBgn0000504	FBgn0000504	CG11094	dsx	doublesex	NS	0.566004	0.999977	0.123499	NS	0.892474	0.946425	-0.0260745	NS	0.181803	0.999983	0.348445	NS	0.330689	0.99993	-0.202766
FBgn0000520	FBgn0000520	CG2711	dwg	deformed wings	NS	0.251369	0.999977	-0.13236	NS	0.396812	0.62484	-0.0738482	NS	0.765992	0.999983	0.055074	NS	0.86075	0.99993	0.030707
FBgn0000524	FBgn0000524	CG3929	dx	deltex	NS	0.304267	0.999977	0.0964854	NS	0.50103	0.710464	-0.0453202	NS	0.813169	0.999983	-0.0655618	NS	0.0830864	0.99993	0.405129
FBgn0000527	FBgn0000527	CG3331	e	ebony	NS	0.771382	0.999977	0.0635512	NS	0.638758	0.806435	0.0510998	NS	0.776068	0.999983	-0.0485781	NS	0.395236	0.99993	0.123216
FBgn0000529	FBgn0000529	CG10604	bsh	brain-specific homeobox	NS	0.805049	0.999977	0.0364933	NS	0.714674	0.856103	0.042315	NS	0.876771	0.999983	0.0378816	NS	0.524565	0.99993	0.116776
FBgn0000533	FBgn0000533	CG4920	ea	easter	Not detected	.	.	.	Not detected	.	.	.	NS	0.086628	0.999983	-0.527064	NS	0.232234	0.99993	-0.440611
FBgn0000535	FBgn0000535	CG10952	eag	ether a go-go	NS	0.773645	0.999977	-0.0333168	NS	0.357396	0.588689	0.0597976	NS	0.381116	0.999983	0.167456	NS	0.717196	0.99993	-0.042349
FBgn0000536	FBgn0000536	CG3525	eas	easily shocked	NS	0.500191	0.999977	0.0685845	NS	0.688805	0.83998	0.0248354	NS	0.876287	0.999983	-0.0269764	NS	0.169336	0.99993	-0.210179
FBgn0000541	FBgn0000541	CG32346	E(bx)	Enhancer of bithorax	NS	0.412742	0.999977	0.0409122	NS	0.0750531	0.211473	0.074788	NS	0.762437	0.999983	0.0574114	NS	0.762322	0.99993	-0.0379143
FBgn0000542	FBgn0000542	CG2904	ec	echinus	NS	0.0158269	0.542564	0.365842	NS	0.461948	0.680735	-0.0869544	NS	0.0859397	0.999983	-0.623093	NS	0.392431	0.99993	-0.316416
FBgn0000543	FBgn0000543	CG5714	ecd	ecdysoneless	NS	0.485661	0.999977	-0.0599276	NS	0.171618	0.372829	0.0814837	NS	0.379939	0.999983	-0.153443	NS	0.897711	0.99993	0.0200251
FBgn0000546	FBgn0000546	CG1765	EcR	Ecdysone receptor	NS	0.573905	0.999977	0.0552877	Down in Gcn5KD	0.00270848	0.0161205	-0.208451	NS	0.712163	0.999983	0.0531534	NS	0.679345	0.99993	-0.0535999
FBgn0000547	FBgn0000547	CG12676	ed	echinoid	NS	0.00193134	0.134032	0.153569	NS	0.304093	0.533772	0.0463464	NS	0.850842	0.999983	-0.0291336	NS	0.524999	0.99993	-0.0910254
FBgn0000551	FBgn0000551	CG7673	Edg78E	Ecdysone-dependent gene 78E	Not detected	.	.	.	Not detected	.	.	.	NS	0.124379	0.999983	0.666702	NS	0.76929	0.99993	-0.135778
FBgn0000552	FBgn0000552	CG2345	Edg84A	Ecdysone-dependent gene 84A	Not detected	.	.	.	Not detected	.	.	.	Not detected	.	.	.	Not detected	.	.	.
FBgn0000556	FBgn0284245	CG8280	Ef1alpha48D	Elongation factor 1alpha48D	NS	0.849207	0.999977	0.00580516	Down in Gcn5KD	3.27301e-18	4.65258e-16	-0.258231	NS	0.774392	0.999983	0.0861336	NS	0.787566	0.99993	-0.0552138
FBgn0000557	FBgn0000557	CG1873	Ef1alpha100E	Elongation factor 1alpha100E	NS	0.519988	0.999977	-0.0219464	Up in Gcn5KD	4.82502e-06	7.21975e-05	0.131457	NS	0.772797	0.999983	-0.0857403	NS	0.389524	0.99993	0.140472
FBgn0000559	FBgn0000559	CG2238	EF2	Elongation factor 2	NS	0.81825	0.999977	-0.0066771	Down in Gcn5KD	1.45872e-06	2.50331e-05	-0.134844	NS	0.920369	0.999983	0.0327818	NS	0.739347	0.99993	0.0640437
FBgn0000560	FBgn0000560	CG7383	eg	eagle	Not detected	.	.	.	NS	0.639102	0.806705	-0.196312	Not detected	.	.	.	Not detected	.	.	.
FBgn0000562	FBgn0000562	CG4051	egl	egalitarian	NS	0.951067	0.999977	0.00601036	NS	0.155314	0.348415	0.104492	NS	0.600664	0.999983	-0.0894724	NS	0.767968	0.99993	-0.0444654
FBgn0000564	FBgn0000564	CG5400	Eh	Eclosion hormone	NS	0.672046	0.999977	0.0873019	NS	0.438333	0.661164	-0.107969	Not detected	.	.	.	Not detected	.	.	.
FBgn0000565	FBgn0000565	CG7266	Eip71CD	Ecdysone-induced protein 28/29kD	NS	0.328549	0.999977	-0.110779	NS	0.083431	0.227415	-0.111114	NS	0.141866	0.999983	0.245306	NS	0.237591	0.99993	0.158841
FBgn0000566	FBgn0000566	CG5345	Eip55E	Eip55E	NS	0.597243	0.999977	-0.0487451	NS	0.0336514	0.117676	-0.138665	NS	0.436837	0.999983	-0.155488	NS	0.36244	0.99993	-0.153496
FBgn0000567	FBgn0000567	CG32180	Eip74EF	Ecdysone-induced protein 74EF	NS	0.622429	0.999977	0.0505084	NS	0.196167	0.406786	0.0736138	NS	0.706564	0.999983	0.0569412	NS	0.750981	0.99993	-0.0491856
FBgn0000568	FBgn0000568	CG8127	Eip75B	Ecdysone-induced protein 75B	NS	0.352651	0.999977	-0.0405692	Up in Gcn5KD	2.18489e-13	1.66383e-11	0.425295	NS	0.566573	0.999983	0.117133	NS	0.618388	0.99993	0.0683732
FBgn0000575	FBgn0000575	CG1007	emc	extra macrochaetae	NS	0.0998562	0.999977	0.0782064	NS	0.46479	0.683045	-0.0365405	NS	0.735238	0.999983	0.0609985	NS	0.64844	0.99993	0.0550785
FBgn0000576	FBgn0000576	CG2988	ems	empty spiracles	NS	0.226314	0.999977	0.389366	NS	0.534947	0.73804	-0.169176	NS	0.903843	0.999983	-0.0543924	NS	0.583771	0.99993	-0.265288
FBgn0000577	FBgn0000577	CG9015	en	engrailed	NS	0.0744903	0.999977	0.400118	NS	0.439725	0.6625	0.175209	NS	0.268949	0.999983	-0.42305	NS	0.304294	0.99993	-0.412342
FBgn0000578	FBgn0000578	CG15112	ena	enabled	NS	0.22454	0.999977	0.0589376	Up in Gcn5KD	9.38536e-07	1.71776e-05	0.216236	NS	0.851456	0.999983	0.0279635	NS	0.315015	0.99993	-0.134969
FBgn0000579	FBgn0000579	CG17654	Eno	Enolase	NS	0.0101924	0.394805	-0.120118	Down in Gcn5KD	4.50061e-21	8.53016e-19	-0.416044	NS	0.88547	0.999983	0.0366429	NS	0.462758	0.99993	-0.119543
FBgn0000581	FBgn0000581	CG7776	E(Pc)	Enhancer of Polycomb	NS	0.145761	0.999977	0.0740275	NS	0.405474	0.633619	0.0387538	NS	0.742659	0.999983	0.0521641	NS	0.847595	0.99993	-0.0228412
FBgn0000588	FBgn0000588	CG14941	esc	extra sexcombs	NS	0.258961	0.999977	-0.18244	NS	0.0564828	0.172051	-0.211622	NS	0.915172	0.999983	0.0268299	NS	0.994305	0.99993	-0.001717
FBgn0000591	FBgn0000591	CG8365	E(spl)m8-HLH	Enhancer of split m8, helix-loop-helix	NS	0.570402	0.999977	0.0797468	Down in Gcn5KD	0.000763426	0.00555568	-0.353169	Not detected	.	.	.	Not detected	.	.	.
FBgn0000592	FBgn0000592	CG6917	Est-6	Esterase 6	Not detected	.	.	.	Not detected	.	.	.	NS	0.113299	0.999983	0.698081	NS	0.0375335	0.9359	-0.56732
FBgn0000594	FBgn0000594	CG17148	Est-P	Esterase P	Not detected	.	.	.	Not detected	.	.	.	Not detected	.	.	.	NS	0.502836	0.99993	-0.383262
FBgn0000606	FBgn0000606	CG2328	eve	even skipped	NS	0.923616	0.999977	0.0369223	NS	0.0413876	0.137674	-0.766386	Not detected	.	.	.	Not detected	.	.	.
FBgn0000611	FBgn0000611	CG8933	exd	extradenticle	NS	0.261851	0.999977	0.0462419	NS	0.315593	0.546094	0.0382913	NS	0.967066	0.999983	0.00647653	NS	0.763648	0.99993	-0.0340596
FBgn0000615	FBgn0000615	CG8994	exu	exuperantia	NS	0.079361	0.999977	0.980974	NS	0.881135	0.940897	-0.0589574	Not detected	.	.	.	NS	0.0375557	0.9359	-0.988709
FBgn0000617	FBgn0000617	CG6474	e(y)1	enhancer of yellow 1	NS	0.767995	0.999977	-0.0257161	NS	0.270688	0.497243	-0.0719854	NS	0.755346	0.999983	0.0784973	NS	0.901281	0.99993	-0.028493
FBgn0000618	FBgn0000618	CG15191	e(y)2	enhancer of yellow 2	NS	0.61766	0.999977	-0.0723995	NS	0.404601	0.632949	-0.0911145	NS	0.495125	0.999983	0.215978	NS	0.830878	0.99993	0.0706514
FBgn0000625	FBgn0000625	CG10488	eyg	eyegone	NS	0.0248763	0.690393	0.893246	Not detected	.	.	.	NS	0.283548	0.999983	-0.908055	Not detected	.	.	.
FBgn0000629	FBgn0000629	CG6502	E(z)	Enhancer of zeste	NS	0.529131	0.999977	-0.0532624	NS	0.322226	0.552972	-0.0621445	NS	0.88789	0.999983	-0.023512	NS	0.973466	0.99993	0.00524636
FBgn0000633	FBgn0000633	CG17716	fas	faint sausage	NS	0.85104	0.999977	-0.0136092	NS	0.360571	0.592089	-0.0478611	NS	0.48343	0.999983	0.109573	NS	0.902222	0.99993	-0.0158804
FBgn0000635	FBgn0000635	CG3665	Fas2	Fasciclin 2	NS	0.100862	0.999977	0.0791502	Up in Gcn5KD	0.000301233	0.00250991	0.178429	NS	0.594045	0.999983	0.0792778	NS	0.642183	0.99993	-0.0549608
FBgn0000636	FBgn0000636	CG5803	Fas3	Fasciclin 3	NS	0.024671	0.690393	0.186001	NS	0.0518347	0.162706	0.118009	NS	0.429301	0.999983	0.128758	NS	0.372119	0.99993	-0.127447
FBgn0000639	FBgn0000639	CG17285	Fbp1	Fat body protein 1	NS	0.96207	0.999977	-0.0285067	NS	0.553224	0.750269	0.26943	NS	0.453599	0.999983	-0.360263	NS	0.961062	0.99993	0.024145
FBgn0000640	FBgn0000640	CG3763	Fbp2	Fat body protein 2	NS	0.387944	0.999977	-0.789236	NS	0.0168598	0.068704	-0.30871	Not detected	.	.	.	Not detected	.	.	.
FBgn0000644	FBgn0000644	CG4015	Fcp3C	Follicle cell protein 3C	NS	0.209165	0.999977	-0.456098	NS	0.567369	0.759217	0.169699	Not detected	.	.	.	NS	0.0615545	0.99993	1.00507
FBgn0000658	FBgn0000658	CG10917	fj	four-jointed	Up in nat3fed	8.11424e-05	0.0141524	0.624832	Down in Gcn5KD	0.000492966	0.00383623	-0.358972	Not detected	.	.	.	Not detected	.	.	.
FBgn0000659	FBgn0000659	CG10002	fkh	fork head	NS	0.530389	0.999977	0.0627668	NS	0.439692	0.6625	0.0486936	NS	0.474936	0.999983	-0.108144	NS	0.978064	0.99993	0.00406866
FBgn0000662	FBgn0000662	CG6315	fl(2)d	female lethal d	NS	0.824337	0.999977	0.0176515	NS	0.895255	0.947467	-0.00776892	NS	0.864972	0.999983	0.0244213	NS	0.995872	0.99993	-0.000645142
FBgn0000667	FBgn0000667	CG4376	Actn	alpha actinin	NS	0.689426	0.999977	-0.021922	NS	0.060546	0.18125	-0.0966014	NS	0.325459	0.999983	-0.161958	NS	0.331958	0.99993	-0.146585
FBgn0000709	FBgn0000709	CG1484	fliI	flightless I	NS	0.753712	0.999977	-0.0297825	NS	0.0623641	0.185397	0.121301	NS	0.971818	0.999983	-0.00581202	NS	0.724186	0.99993	0.0498884
FBgn0000711	FBgn0000711	CG2096	flw	flapwing	NS	0.96305	0.999977	0.00420155	NS	0.209241	0.424327	-0.0810342	NS	0.518562	0.999983	-0.108033	NS	0.5856	0.99993	-0.0627963
FBgn0000715	FBgn0000715	CG2346	FMRFa	FMRFamide	NS	0.153822	0.999977	-0.182206	Down in Gcn5KD	2.71663e-08	7.59676e-07	-0.419539	NS	0.375226	0.999983	0.147389	NS	0.45997	0.99993	-0.128877
FBgn0000719	FBgn0000719	CG9559	fog	folded gastrulation	NS	0.473192	0.999977	0.0656642	Up in Gcn5KD	0.00040406	0.00324199	0.218068	NS	0.289861	0.999983	0.16906	NS	0.583399	0.99993	-0.0778217
FBgn0000721	FBgn0000721	CG10033	for	foraging	NS	0.832671	0.999977	-0.0185932	NS	0.413291	0.640901	-0.0575478	NS	0.931281	0.999983	-0.0170691	NS	0.313202	0.99993	-0.139337
FBgn0000723	FBgn0000723	CG8874	FER	FER ortholog (H. sapiens)	NS	0.567639	0.999977	0.0497896	NS	0.0849718	0.230161	0.104722	NS	0.00676516	0.274765	-0.53071	NS	0.28823	0.99993	-0.153769
FBgn0000808	FBgn0000808	CG1505	gd	gastrulation-defective	NS	0.320529	0.999977	-0.282158	NS	0.639683	0.806918	-0.118181	Not detected	.	.	.	Not detected	.	.	.
FBgn0000810	FBgn0000810	CG3218	fs(1)K10	female sterile (1) K10	NS	0.482913	0.999977	0.0624234	NS	0.170059	0.371175	-0.0924696	NS	0.686432	0.999983	-0.0695843	NS	0.875844	0.99993	0.0267487
FBgn0000826	FBgn0000826	CG11420	png	pan gu	NS	0.375219	0.999977	-0.372519	NS	0.473058	0.689105	-0.254767	Not detected	.	.	.	Not detected	.	.	.
FBgn0000927	FBgn0000927	CG2707	fs(1)Ya	female sterile (1) Young arrest	Not detected	.	.	.	Not detected	.	.	.	Not detected	.	.	.	Not detected	.	.	.
FBgn0000928	FBgn0000928	CG2706	fs(1)Yb	female sterile (1) Yb	NS	0.947082	0.999977	0.0262407	NS	0.914814	0.958416	0.0386759	NS	0.31891	0.999983	-0.418522	NS	0.349955	0.99993	0.439499
FBgn0000964	FBgn0000964	CG10034	tj	traffic jam	NS	0.615325	0.999977	0.0751213	NS	0.639489	0.806918	0.0605582	NS	0.265337	0.999983	-0.208341	NS	0.687272	0.99993	-0.0734633
FBgn0000996	FBgn0000996	CG8171	dup	double parked	NS	0.452597	0.999977	-0.068313	Down in Gcn5KD	6.0729e-07	1.15358e-05	-0.340143	NS	0.35301	0.999983	0.296078	NS	0.359327	0.99993	-0.361056
FBgn0001075	FBgn0001075	CG3352	ft	fat	Up in nat3fed	1.64338e-05	0.00467596	0.545215	NS	0.384717	0.613585	-0.0715846	NS	0.959894	0.999983	0.0251803	Not detected	.	.	.
FBgn0001077	FBgn0001077	CG2047	ftz	fushi tarazu	Not detected	.	.	.	Not detected	.	.	.	Not detected	.	.	.	Not detected	.	.	.
FBgn0001078	FBgn0001078	CG4059	ftz-f1	ftz transcription factor 1	NS	0.704907	0.999977	-0.0553696	Down in Gcn5KD	1.97685e-09	6.99608e-08	-0.534483	NS	0.565291	0.999983	0.0838535	NS	0.937842	0.99993	0.00937339
FBgn0001079	FBgn0001079	CG6551	fu	fused	NS	0.905536	0.999977	0.0124384	NS	0.63377	0.803781	-0.0390696	NS	0.751168	0.999983	0.0563456	NS	0.866609	0.99993	0.0294879
FBgn0001083	FBgn0001083	CG1500	fw	furrowed	NS	0.441864	0.999977	0.1096	Down in Gcn5KD	3.07904e-05	0.000366264	-0.466094	NS	0.594648	0.999983	-0.236831	NS	0.867529	0.99993	0.0722513
FBgn0001084	FBgn0001084	CG13396	fy	fuzzy	NS	0.382259	0.999977	0.140387	NS	0.0489493	0.155374	0.289551	NS	0.890155	0.999983	-0.0400525	NS	0.377626	0.99993	0.265023
FBgn0001085	FBgn0001085	CG17697	fz	frizzled	NS	0.515553	0.999977	0.0663046	NS	0.398419	0.626539	0.0517655	NS	0.902688	0.999983	-0.0208938	NS	0.737204	0.99993	0.0559681
FBgn0001086	FBgn0001086	CG4274	fzy	fizzy	NS	0.768711	0.999977	-0.0265503	Down in Gcn5KD	7.63476e-11	3.63782e-09	-0.401294	Not detected	.	.	.	Not detected	.	.	.
FBgn0001087	FBgn0001087	CG10986	g	garnet	NS	0.293324	0.999977	0.0934517	NS	0.96478	0.982537	0.00289257	NS	0.998522	0.999983	0.000283083	NS	0.564434	0.99993	-0.0735187
FBgn0001089	FBgn0001089	CG9092	Gal	beta galactosidase	NS	0.614492	0.999977	0.0703332	Up in Gcn5KD	7.42267e-16	7.72048e-14	1.02332	NS	0.111686	0.999983	0.284568	NS	0.970153	0.99993	0.00526027
FBgn0001090	FBgn0001090	CG7088	bnb	bangles and beads	NS	0.0829333	0.999977	0.0890139	Up in Gcn5KD	9.71737e-08	2.32808e-06	0.274959	NS	0.87082	0.999983	0.0482932	NS	0.0230246	0.764514	0.408937
FBgn0001091	FBgn0001091	CG12055	Gapdh1	Glyceraldehyde 3 phosphate dehydrogenase 1	NS	0.0353272	0.805416	-0.137315	Down in Gcn5KD	1.92208e-18	2.82646e-16	-0.473205	NS	0.950878	0.999983	0.0117579	NS	0.237244	0.99993	-0.172531
FBgn0001092	FBgn0001092	CG8893	Gapdh2	Glyceraldehyde 3 phosphate dehydrogenase 2	NS	0.171349	0.999977	-0.080018	Down in Gcn5KD	8.83553e-19	1.40541e-16	-0.526931	NS	0.820663	0.999983	0.0500387	NS	0.569872	0.99993	-0.082019
FBgn0001098	FBgn0001098	CG5320	Gdh	Glutamate dehydrogenase	NS	0.911275	0.999977	-0.00645257	Down in Gcn5KD	0.000670302	0.00498466	-0.167992	NS	0.522689	0.999983	-0.110388	NS	0.733513	0.99993	0.0396898
FBgn0001099	FBgn0001099	CG33756	gdl	gonadal	Not detected	.	.	.	Not detected	.	.	.	Not detected	.	.	.	Not detected	.	.	.
FBgn0001104	FBgn0001104	CG10060	Galphai	G protein alpha i subunit	NS	0.877808	0.999977	0.0118699	NS	0.171016	0.372376	-0.0735971	NS	0.430448	0.999983	0.120096	NS	0.925678	0.99993	0.0135664
FBgn0001105	FBgn0001105	CG10545	Gbeta13F	G protein beta-subunit 13F	NS	0.222513	0.999977	0.0483534	NS	0.971992	0.984692	-0.00110202	NS	0.681297	0.999983	0.0899119	NS	0.689898	0.99993	0.0553306
FBgn0001108	FBgn0001108	CG9206	Gl	Glued	NS	0.652614	0.999977	0.0385389	NS	0.319618	0.550155	0.0612711	NS	0.827995	0.999983	0.0316951	NS	0.61927	0.99993	0.0647139
FBgn0001112	FBgn0001112	CG1152	Gld	Glucose dehydrogenase	Not detected	.	.	.	NS	0.43836	0.661164	0.296851	NS	0.507941	0.999983	-0.305239	NS	0.651036	0.99993	-0.206738
FBgn0001114	FBgn0001114	CG9280	Glt	Glutactin	NS	0.358923	0.999977	-0.401468	NS	0.237012	0.457761	-0.319045	NS	0.000985246	0.0649099	0.73517	NS	0.0153687	0.598323	-0.561863
FBgn0001120	FBgn0001120	CG5272	gnu	giant nuclei	Not detected	.	.	.	Not detected	.	.	.	Not detected	.	.	.	Not detected	.	.	.
FBgn0001122	FBgn0001122	CG2204	Galphao	G protein alpha o subunit	NS	0.790168	0.999977	0.0125231	Down in Gcn5KD	0.00859215	0.0406853	-0.0958501	NS	0.565956	0.999983	0.137562	NS	0.785011	0.99993	0.0397054
FBgn0001123	FBgn0001123	CG2835	Galphas	G protein alpha s subunit	NS	0.849034	0.999977	0.0136006	NS	0.714173	0.855863	0.0190943	NS	0.877703	0.999983	0.0219725	NS	0.90342	0.99993	0.0143044
FBgn0001124	FBgn0001124	CG8430	Got1	Glutamate oxaloacetate transaminase 1	NS	0.994968	0.999977	0.000624696	NS	0.117009	0.288032	-0.103032	NS	0.456426	0.999983	0.118009	NS	0.124849	0.99993	-0.216211
FBgn0001125	FBgn0001125	CG4233	Got2	Glutamate oxaloacetate transaminase 2	NS	0.556345	0.999977	0.0563634	Down in Gcn5KD	1.9722e-06	3.25987e-05	-0.335944	NS	0.667839	0.999983	0.0704337	NS	0.00209027	0.175563	-0.412488
FBgn0001128	FBgn0001128	CG9042	Gpdh	Glycerol 3 phosphate dehydrogenase	NS	0.836424	0.999977	-0.0187991	NS	0.0718841	0.204945	-0.15359	NS	0.51791	0.999983	0.10649	NS	0.239911	0.99993	-0.168877
FBgn0001133	FBgn0001133	CG33133	grau	grauzone	NS	0.249647	0.999977	-0.118038	NS	0.13096	0.311641	-0.114986	NS	0.973666	0.999983	0.0064289	NS	0.574049	0.99993	-0.101099
FBgn0001134	FBgn0001134	CG7446	Grd	Glycine receptor	Not detected	.	.	.	Not detected	.	.	.	NS	0.48828	0.999983	-0.139695	NS	0.368331	0.99993	0.155366
FBgn0001137	FBgn0001137	CG17610	grk	gurken	NS	0.437175	0.999977	-0.314103	Not detected	.	.	.	NS	0.17243	0.999983	-0.524654	NS	0.584332	0.99993	-0.196076
FBgn0001138	FBgn0001138	CG9656	grn	grain	NS	0.0976673	0.999977	0.151267	NS	0.952467	0.975709	0.00443457	NS	0.318733	0.999983	-0.218501	NS	0.398349	0.99993	-0.167494
FBgn0001139	FBgn0001139	CG8384	gro	groucho	NS	0.939107	0.999977	-0.00324067	NS	0.756962	0.880301	-0.0119322	NS	0.986209	0.999983	0.00260579	NS	0.969383	0.99993	0.00445874
FBgn0001142	FBgn0001142	CG2718	Gs1	Glutamine synthetase 1	NS	0.862142	0.999977	-0.0196605	Up in Gcn5KD	0.0110587	0.0493822	0.159507	NS	0.744444	0.999983	0.0507425	NS	0.164997	0.99993	-0.158708
FBgn0001145	FBgn0001145	CG1743	Gs2	Glutamine synthetase 2	NS	0.156809	0.999977	-0.181063	Down in Gcn5KD	1.57438e-30	9.59135e-28	-1.01251	NS	0.904932	0.999983	0.0389402	NS	0.908202	0.99993	-0.0209797
FBgn0001147	FBgn0001147	CG2692	gsb-n	gooseberry-neuro	NS	0.26157	0.999977	0.301705	NS	0.137075	0.321097	-0.383817	Not detected	.	.	.	Not detected	.	.	.
FBgn0001148	FBgn0001148	CG3388	gsb	gooseberry	NS	0.0556791	0.968853	0.711678	NS	0.21827	0.436183	-0.455473	Not detected	.	.	.	Not detected	.	.	.
FBgn0001149	FBgn0001149	CG10045	GstD1	Glutathione S transferase D1	NS	0.094252	0.999977	0.173825	Down in Gcn5KD	0.00917329	0.0427302	-0.16423	NS	0.907988	0.999983	0.0192284	NS	0.413619	0.99993	-0.102376
FBgn0001150	FBgn0001150	CG7952	gt	giant	NS	0.618273	0.999977	0.173552	NS	0.891631	0.945966	-0.0414433	NS	0.589469	0.999983	0.157019	NS	0.771924	0.99993	0.0891629
FBgn0001168	FBgn0001168	CG6494	h	hairy	NS	0.0488686	0.924927	0.393435	NS	0.0433914	0.142173	-0.381097	NS	0.417359	0.999983	0.273461	NS	0.142253	0.99993	0.265791
FBgn0001169	FBgn0001169	CG5460	H	Hairless	NS	0.1602	0.999977	0.129521	NS	0.554345	0.750785	0.0372019	NS	0.504213	0.999983	-0.116828	NS	0.241565	0.99993	-0.203607
FBgn0001170	FBgn0001170	CG11607	H2.0	Homeodomain protein 2.0	Not detected	.	.	.	Not detected	.	.	.	Not detected	.	.	.	Not detected	.	.	.
FBgn0001174	FBgn0001174	CG7428	halo	halo	Not detected	.	.	.	Not detected	.	.	.	Not detected	.	.	.	Not detected	.	.	.
FBgn0001179	FBgn0001179	CG8019	hay	haywire	NS	0.665632	0.999977	-0.0390274	NS	0.624656	0.799149	-0.0299591	NS	0.367052	0.999983	0.1663	NS	0.419489	0.99993	0.145336
FBgn0001180	FBgn0001180	CG9786	hb	hunchback	NS	0.921476	0.999977	0.0235267	NS	0.144537	0.332639	0.351001	NS	0.710117	0.999983	0.114963	NS	0.386067	0.99993	0.282618
FBgn0001185	FBgn0001185	CG4694	her	hermaphrodite	NS	0.880074	0.999977	0.0134557	NS	0.556704	0.751881	-0.0380458	NS	0.607462	0.999983	-0.0829826	NS	0.370325	0.99993	0.142522
FBgn0001186	FBgn0001186	CG3001	Hex-A	Hexokinase A	NS	0.898826	0.999977	0.0118765	Down in Gcn5KD	1.4266e-18	2.13464e-16	-0.639227	NS	0.845351	0.999983	0.0425989	NS	0.469505	0.99993	0.0981622
FBgn0001187	FBgn0001187	CG8094	Hex-C	Hexokinase C	Not detected	.	.	.	Not detected	.	.	.	NS	0.12113	0.999983	0.598912	NS	0.449188	0.99993	-0.191565
FBgn0001189	FBgn0001189	CG3095	hfw	halfway	NS	0.715262	0.999977	0.042736	NS	0.151799	0.343765	-0.124306	NS	0.641995	0.999983	-0.101089	NS	0.621786	0.99993	0.0851982
FBgn0001197	FBgn0001197	CG5499	His2Av	Histone H2A variant	NS	0.0750743	0.999977	-0.0801438	Down in Gcn5KD	1.17579e-10	5.306e-09	-0.241655	NS	0.865216	0.999983	0.0266885	NS	0.764187	0.99993	0.0414846
FBgn0001202	FBgn0001202	CG10653	hk	hook	NS	0.579439	0.999977	-0.0475977	NS	0.0129372	0.055728	0.151742	NS	0.868236	0.999983	0.0258372	NS	0.824682	0.99993	-0.0284225
FBgn0001206	FBgn0001206	CG1619	Hmr	Hybrid male rescue	NS	0.948783	0.999977	-0.00556658	NS	0.117016	0.288032	-0.10821	NS	0.715427	0.999983	-0.0772962	NS	0.842333	0.99993	-0.0365579
FBgn0001208	FBgn0001208	CG7399	Hn	Henna	Not detected	.	.	.	Not detected	.	.	.	NS	0.736364	0.999983	0.0976235	NS	0.0267889	0.818211	-0.551137
FBgn0001215	FBgn0001215	CG9983	Hrb98DE	Heterogeneous nuclear ribonucleoprotein at 98DE	NS	0.850091	0.999977	-0.00849076	Down in Gcn5KD	2.06095e-05	0.000259643	-0.152254	NS	0.807658	0.999983	0.0445246	NS	0.539531	0.99993	0.0770605
FBgn0001216	FBgn0001216	CG8937	Hsc70-1	Heat shock protein cognate 1	Not detected	.	.	.	Not detected	.	.	.	NS	0.756348	0.999983	-0.138198	NS	0.466236	0.99993	-0.283268
FBgn0001217	FBgn0001217	CG7756	Hsc70-2	Heat shock protein cognate 2	Not detected	.	.	.	Not detected	.	.	.	Not detected	.	.	.	Not detected	.	.	.
FBgn0001218	FBgn0001218	CG4147	Hsc70-3	Heat shock 70-kDa protein cognate 3	NS	0.129504	0.999977	0.0539905	NS	0.827716	0.916142	-0.00988375	NS	0.643907	0.999983	0.0972632	NS	0.206009	0.99993	0.173032
FBgn0001220	FBgn0001220	CG8542	Hsc70-5	Heat shock protein cognate 5	NS	0.955596	0.999977	-0.00394987	Down in Gcn5KD	0.00139452	0.00922006	-0.174382	NS	0.938491	0.999983	-0.0139624	NS	0.413929	0.99993	0.104413
FBgn0001222	FBgn0001222	CG5748	Hsf	Heat shock factor	NS	0.63438	0.999977	-0.0450463	NS	0.625317	0.799479	0.0313109	NS	0.923043	0.999983	-0.0147397	NS	0.963616	0.99993	0.00593317
FBgn0001223	FBgn0001223	CG4460	Hsp22	Heat shock protein 22	Not detected	.	.	.	Not detected	.	.	.	Not detected	.	.	.	Not detected	.	.	.
FBgn0001224	FBgn0001224	CG4463	Hsp23	Heat shock protein 23	NS	0.442203	0.999977	0.0354022	NS	0.85052	0.927454	0.0111907	NS	0.158891	0.999983	0.326262	NS	0.0543691	0.99993	0.363531
FBgn0001225	FBgn0001225	CG4183	Hsp26	Heat shock protein 26	NS	0.797661	0.999977	0.0265991	Up in Gcn5KD	0.0042259	0.0228843	0.313242	NS	0.499177	0.999983	-0.229269	NS	0.238501	0.99993	0.384706
FBgn0001226	FBgn0001226	CG4466	Hsp27	Heat shock protein 27	NS	0.545711	0.999977	-0.02441	Up in Gcn5KD	1.32804e-05	0.000175068	0.231846	NS	0.139496	0.999983	-0.503844	NS	0.574998	0.99993	0.149171
FBgn0001227	FBgn0001227	CG4167	Hsp67Ba	Heat shock gene 67Ba	NS	0.983693	0.999977	0.000916556	Up in Gcn5KD	0.000320464	0.00265362	0.148019	NS	0.2907	0.999983	0.183982	NS	0.810684	0.99993	0.0354772
FBgn0001228	FBgn0001228	CG4456	Hsp67Bb	Heat shock gene 67Bb	Not detected	.	.	.	Not detected	.	.	.	Not detected	.	.	.	Not detected	.	.	.
FBgn0001229	FBgn0001229	CG4190	Hsp67Bc	Heat shock gene 67Bc	NS	0.536036	0.999977	-0.0480995	Up in Gcn5KD	2.05754e-07	4.46533e-06	0.658633	NS	0.604171	0.999983	0.126067	NS	0.729138	0.99993	0.0745233
FBgn0001230	FBgn0001230	CG5436	Hsp68	Heat shock protein 68	NS	0.380767	0.999977	0.13385	NS	0.0431296	0.141482	-0.254618	NS	0.85527	0.999983	0.0515602	NS	0.392598	0.99993	0.246254
FBgn0001233	FBgn0001233	CG1242	Hsp83	Heat shock protein 83	Up in nat3fed	7.28982e-14	2.0742e-10	0.363089	Down in Gcn5KD	5.0511e-09	1.62569e-07	-0.50981	NS	0.392485	0.999983	0.389979	NS	0.745728	0.99993	-0.0886163
FBgn0001234	FBgn0001234	CR31400	Hsromega	Heat shock RNA omega	NS	0.96719	0.999977	-0.0106929	NS	0.0396643	0.133503	-0.631657	NS	0.202208	0.999983	0.313057	NS	0.0536331	0.99993	0.263642
FBgn0001235	FBgn0001235	CG17117	hth	homothorax	NS	0.00296989	0.178528	0.135839	Down in Gcn5KD	0.00979607	0.0450214	-0.120938	NS	0.225226	0.999983	0.211826	NS	0.747114	0.99993	0.0384495
FBgn0001247	FBgn0001247	CG5517	Ide	Insulin degrading metalloproteinase	NS	0.783151	0.999977	-0.0207331	NS	0.0692912	0.199455	0.103309	NS	0.939577	0.999983	-0.0114113	NS	0.801234	0.99993	-0.0323248
FBgn0001248	FBgn0001248	CG7176	Idh	Isocitrate dehydrogenase	NS	0.0802605	0.999977	0.0810301	NS	0.786596	0.89619	0.0117463	NS	0.948652	0.999983	-0.0107068	NS	0.0263314	0.818211	-0.312096
FBgn0001250	FBgn0001250	CG9623	if	inflated	NS	0.719794	0.999977	0.0354514	NS	0.842256	0.924668	0.0173085	NS	0.53314	0.999983	-0.104703	NS	0.00908474	0.45098	-0.372726
FBgn0001253	FBgn0001253	CG32356	ImpE1	Ecdysone-inducible gene E1	NS	0.423132	0.999977	0.0812435	Up in Gcn5KD	2.35064e-10	9.97445e-09	1.00653	NS	0.259086	0.999983	0.180624	NS	0.41887	0.99993	0.146425
FBgn0001254	FBgn0001254	CG1934	ImpE2	Ecdysone-inducible gene E2	Up in nat3fed	2.26041e-05	0.00580304	1.12196	NS	0.120913	0.295341	0.533722	Not detected	.	.	.	Not detected	.	.	.
FBgn0001255	FBgn0001255	CG2723	ImpE3	Ecdysone-inducible gene E3	NS	0.00372496	0.207066	0.671722	NS	0.104602	0.266156	0.466048	Not detected	.	.	.	Not detected	.	.	.
FBgn0001256	FBgn0001256	CG10717	ImpL1	Ecdysone-inducible gene L1	Not detected	.	.	.	Not detected	.	.	.	NS	0.623506	0.999983	-0.211505	NS	0.121881	0.99993	0.616882
FBgn0001257	FBgn0001257	CG15009	ImpL2	Ecdysone-inducible gene L2	NS	0.291246	0.999977	0.182678	NS	0.150194	0.340783	-0.163259	NS	0.682547	0.999983	0.0889065	NS	0.311765	0.99993	-0.149597
FBgn0001258	FBgn0001258	CG10160	ImpL3	Ecdysone-inducible gene L3	NS	0.00889727	0.367957	-0.734706	Down in Gcn5KD	7.62735e-11	3.63782e-09	-0.65993	NS	0.265301	0.999983	-0.339192	NS	0.0705306	0.99993	0.399651
FBgn0001259	FBgn0001259	CG16993	in	inturned	NS	0.0026883	0.166285	0.892142	NS	0.305336	0.534416	0.285946	Not detected	.	.	.	Not detected	.	.	.
FBgn0001263	FBgn0001263	CG3504	inaD	inactivation no afterpotential D	NS	0.278852	0.999977	-0.443652	NS	0.0814247	0.22359	0.515067	Down in nat3hist	4.4945e-07	0.000223352	-1.07507	NS	0.441956	0.99993	-0.179314
FBgn0001269	FBgn0001269	CG17835	inv	invected	NS	0.0367447	0.811072	0.425355	NS	0.984138	0.990759	0.00336513	NS	0.578517	0.999983	-0.18262	NS	0.779611	0.99993	0.108245
FBgn0001276	FBgn0001276	CG13201	ix	intersex	NS	0.969561	0.999977	-0.00556548	NS	0.637353	0.805519	0.0528555	NS	0.88802	0.999983	-0.0373469	NS	0.875326	0.99993	-0.037441
FBgn0001280	FBgn0001280	CG7933	janA	janus A	NS	0.246487	0.999977	-0.115592	NS	0.187013	0.395613	-0.0778148	NS	0.924541	0.999983	-0.0213853	NS	0.44137	0.99993	0.142957
FBgn0001281	FBgn0001281	CG7931	janB	janus B	Not detected	.	.	.	Not detected	.	.	.	Not detected	.	.	.	Not detected	.	.	.
FBgn0001285	FBgn0001285	CG8579	Jon44E	Jonah 44E	Not detected	.	.	.	Not detected	.	.	.	Not detected	.	.	.	Not detected	.	.	.
FBgn0001291	FBgn0001291	CG2275	Jra	Jun-related antigen	NS	0.471436	0.999977	-0.0673751	NS	0.0343342	0.119233	0.174318	NS	0.823661	0.999983	-0.0358452	NS	0.220983	0.99993	0.191847
FBgn0001296	FBgn0001296	CG12286	kar	karmoisin	NS	0.577806	0.999977	0.0567596	NS	0.805085	0.906844	-0.0225117	NS	0.945201	0.999983	-0.0117023	NS	0.704374	0.99993	0.0619872
FBgn0001297	FBgn0001297	CG33956	kay	kayak	NS	0.631364	0.999977	0.0443805	NS	0.199805	0.412325	0.0825602	NS	0.878125	0.999983	0.024394	NS	0.564575	0.99993	0.0684856
FBgn0001301	FBgn0001301	CG7210	kel	kelch	NS	0.674736	0.999977	0.0332292	NS	0.6662	0.825035	0.0257252	NS	0.702125	0.999983	-0.0572014	NS	0.480535	0.99993	0.1119
FBgn0001308	FBgn0001308	CG7765	Khc	Kinesin heavy chain	NS	0.601592	0.999977	0.0240923	NS	0.243013	0.463898	0.0501648	NS	0.806749	0.999983	-0.0367101	NS	0.921098	0.99993	0.0117204
FBgn0001311	FBgn0001311	CG2666	kkv	krotzkopf verkehrt	NS	0.00109533	0.0882051	0.577806	NS	0.986092	0.992123	0.00257112	Not detected	.	.	.	Not detected	.	.	.
FBgn0001313	FBgn0001313	CG17866	kl-2	male fertility factor kl2	Not detected	.	.	.	Not detected	.	.	.	Not detected	.	.	.	Not detected	.	.	.
FBgn0001316	FBgn0001316	CG17046	klar	klarsicht	NS	0.173828	0.999977	0.0624257	NS	0.021627	0.0835402	-0.114828	NS	0.59227	0.999983	-0.0796998	NS	0.26539	0.99993	-0.150421
FBgn0001319	FBgn0001319	CG10197	kn	knot	NS	0.318691	0.999977	-0.0922092	NS	0.709372	0.852747	-0.0222537	NS	0.972571	0.999983	-0.00601473	NS	0.367779	0.99993	-0.151533
FBgn0001320	FBgn0001320	CG4717	kni	knirps	NS	0.147612	0.999977	0.43986	NS	0.184172	0.392378	0.357332	NS	0.0257578	0.677481	-0.873623	NS	0.107858	0.99993	-0.609465
FBgn0001321	FBgn0001321	CG6217	knk	knickkopf	NS	0.0021099	0.138539	0.94468	NS	0.186706	0.395336	0.362611	Not detected	.	.	.	NS	0.0695983	0.99993	-0.815991
FBgn0001323	FBgn0001323	CG4761	knrl	knirps-like	NS	0.998565	0.999977	0.000645134	NS	0.0112931	0.0501723	0.797189	Down in nat3hist	4.20115e-06	0.000988929	-1.59413	NS	0.244005	0.99993	-0.469986
FBgn0001324	FBgn0001324	CG8491	kto	kohtalo	NS	0.640628	0.999977	0.0349895	NS	0.788464	0.897239	0.0151441	NS	0.682055	0.999983	0.0660517	NS	0.996502	0.99993	-0.000622634
FBgn0001325	FBgn0001325	CG3340	Kr	Kruppel	NS	0.703036	0.999977	0.0540901	Down in Gcn5KD	0.0111466	0.0496705	-0.339862	NS	0.733313	0.999983	0.090537	NS	0.0136601	0.558156	-0.659371
FBgn0001330	FBgn0001330	CG3228	kz	kurz	NS	0.873074	0.999977	-0.0198139	Down in Gcn5KD	0.0100917	0.0459785	-0.235767	NS	0.588136	0.999983	-0.119463	NS	0.448727	0.99993	0.142019
FBgn0001341	FBgn0001341	CG6189	l(1)1Bi	lethal (1) 1Bi	NS	0.943614	0.999977	0.00675571	NS	0.0774313	0.215906	-0.111176	NS	0.39794	0.999983	-0.194167	NS	0.332813	0.99993	-0.181371
FBgn0001404	FBgn0001404	CG9659	egh	egghead	NS	0.728063	0.999977	0.026749	NS	0.671314	0.828805	0.0262715	NS	0.509529	0.999983	0.095398	NS	0.502525	0.99993	0.0816646
FBgn0001491	FBgn0001491	CG1639	l(1)10Bb	lethal (1) 10Bb	NS	0.455225	0.999977	-0.0697306	NS	0.202425	0.41552	-0.0917453	NS	0.681074	0.999983	0.0736525	NS	0.582281	0.99993	0.0944127
FBgn0001565	FBgn0001565	CG1666	Hlc	Helicase	NS	0.979108	0.999977	-0.00237271	Down in Gcn5KD	0.00542307	0.0282205	-0.179637	NS	0.780982	0.999983	-0.0466381	NS	0.42254	0.99993	0.111473
FBgn0001612	FBgn0001612	CG10988	Grip91	Gamma-tubulin ring protein 91	NS	0.667608	0.999977	0.0379848	Down in Gcn5KD	0.0061522	0.0312334	-0.207807	NS	0.380191	0.999983	-0.151055	NS	0.811648	0.99993	0.0400248
FBgn0001624	FBgn0001624	CG1725	dlg1	discs large 1	NS	0.731218	0.999977	0.0172211	NS	0.20997	0.425276	0.0567914	NS	0.776432	0.999983	-0.0575985	NS	0.792116	0.99993	0.0323546
FBgn0001941	FBgn0001941	CG9078	ifc	infertile crescent	NS	0.71516	0.999977	0.0380193	NS	0.513171	0.719318	0.0441659	NS	0.746896	0.999983	0.0527465	NS	0.846178	0.99993	-0.030415
FBgn0001942	FBgn0001942	CG9075	eIF-4a	Eukaryotic initiation factor 4a	NS	0.355743	0.999977	-0.0283664	NS	0.883796	0.942002	-0.0042275	NS	0.910333	0.999983	0.0328061	NS	0.579173	0.99993	0.0963929
FBgn0001961	FBgn0001961	CG8978	Arpc1	Actin-related protein 2/3 complex, subunit 1	NS	0.623374	0.999977	-0.0369503	NS	0.288583	0.517302	0.0596508	NS	0.971533	0.999983	-0.00545913	NS	0.413741	0.99993	0.111393
FBgn0001965	FBgn0001965	CG7793	Sos	Son of sevenless	NS	0.892542	0.999977	0.0108512	NS	0.194913	0.405071	0.0754368	NS	0.963607	0.999983	-0.00714994	NS	0.793785	0.99993	0.032281
FBgn0001967	FBgn0001967	CG16880	NimC3	Nimrod C3	Not detected	.	.	.	Not detected	.	.	.	Not detected	.	.	.	Not detected	.	.	.
FBgn0001970	FBgn0001970	CG7480	Pgant35A	Polypeptide N-acetylgalactosaminyltransferase 35A	NS	0.804174	0.999977	-0.025002	NS	0.59384	0.778251	0.0418266	NS	0.955767	0.999983	-0.0112482	NS	0.165465	0.99993	0.23992
FBgn0001974	FBgn0286027	CG3688	l(2)35Bd	lethal (2) 35Bd	NS	0.135198	0.999977	-0.173861	NS	0.0842719	0.229111	0.135733	NS	0.851246	0.999983	-0.0456699	NS	0.773322	0.99993	-0.0612171
FBgn0001977	FBgn0001977	CG4180	CIAPIN1	CIAPIN1 ortholog	NS	0.754894	0.999977	-0.0270148	NS	0.0220265	0.0845091	0.132326	NS	0.714762	0.999983	0.0641179	NS	0.395082	0.99993	0.135622
FBgn0001978	FBgn0001978	CG3647	stc	shuttle craft	NS	0.933535	0.999977	0.0086178	NS	0.34411	0.575318	-0.0610937	NS	0.466322	0.999983	-0.114783	NS	0.393226	0.99993	0.124951
FBgn0001981	FBgn0287768	CG3758	esg	escargot	NS	0.856306	0.999977	-0.0168246	NS	0.12582	0.303398	-0.17213	Not detected	.	.	.	Not detected	.	.	.
FBgn0001983	FBgn0001983	CG4158	wor	worniu	NS	0.537802	0.999977	-0.067608	Down in Gcn5KD	0.00240711	0.0146227	-0.338264	Not detected	.	.	.	Not detected	.	.	.
FBgn0001986	FBgn0001986	CG4152	l(2)35Df	lethal (2) 35Df	NS	0.959266	0.999977	0.00446915	NS	0.0816972	0.224164	-0.106746	NS	0.642981	0.999983	0.0808367	NS	0.212792	0.99993	0.206685
FBgn0001987	FBgn0001987	CG3903	Gli	Gliotactin	Up in nat3fed	7.6521e-07	0.000343781	0.527585	NS	0.237402	0.458205	0.128336	NS	0.492862	0.999983	-0.130834	NS	0.518894	0.99993	0.102326
FBgn0001989	FBgn0001989	CG13240	ND-B17	NADH dehydrogenase (ubiquinone) B17 subunit	NS	0.209742	0.999977	-0.112337	NS	0.0829755	0.226536	-0.124555	NS	0.635988	0.999983	-0.0773628	NS	0.574699	0.99993	0.0797547
FBgn0001990	FBgn0001990	CG4148	wek	weckle	NS	0.640004	0.999977	0.0671152	NS	0.0588084	0.177173	-0.176816	NS	0.946045	0.999983	-0.0167386	NS	0.696434	0.99993	-0.082654
FBgn0001991	FBgn0001991	CG4894	Ca-alpha1D	Ca[2+]-channel protein alpha[[1]] subunit D	NS	0.422054	0.999977	-0.0810509	NS	0.948005	0.973918	-0.00447666	NS	0.612576	0.999983	0.104458	NS	0.915797	0.99993	0.013563
FBgn0001992	FBgn0001992	CG4163	Cyp303a1	Cyp303a1	Not detected	.	.	.	Not detected	.	.	.	Not detected	.	.	.	Not detected	.	.	.
FBgn0001994	FBgn0001994	CG7664	crp	cropped	NS	0.792993	0.999977	-0.0109847	NS	0.829829	0.916789	-0.00868671	NS	0.661619	0.999983	0.0628596	NS	0.856726	0.99993	0.0214098
FBgn0001995	FBgn0001995	CG5818	mRpL4	mitochondrial ribosomal protein L4	NS	0.935327	0.999977	-0.0109151	NS	0.0116622	0.0512451	-0.214211	NS	0.616602	0.999983	0.0993024	NS	0.539111	0.99993	0.106418
FBgn0002021	FBgn0002021	CG10655	l(2)37Bb	lethal (2) 37Bb	NS	0.820637	0.999977	-0.0336226	NS	0.274609	0.502282	-0.0932179	NS	0.167626	0.999983	-0.259903	NS	0.507971	0.99993	0.112867
FBgn0002022	FBgn0002022	CG10449	Catsup	Catecholamines up	NS	0.300354	0.999977	0.0913765	NS	0.675312	0.831016	-0.0299198	NS	0.221486	0.999983	-0.214019	NS	0.481255	0.99993	0.116654
FBgn0002023	FBgn0002023	CG10699	Lim3	Lim3	NS	0.479891	0.999977	0.066583	NS	0.606177	0.786574	-0.0361854	NS	0.553251	0.999983	-0.10761	NS	0.956266	0.99993	0.00896684
FBgn0002031	FBgn0002031	CG10691	l(2)37Cc	lethal (2) 37Cc	NS	0.504703	0.999977	-0.0591463	NS	0.158919	0.354115	-0.0873473	NS	0.638231	0.999983	-0.0766843	NS	0.489772	0.99993	0.0981309
FBgn0002036	FBgn0002036	CG10561	CG10561	-	NS	0.963665	0.999977	0.00906129	NS	0.55452	0.750785	0.100266	NS	0.688631	0.999983	-0.0647448	NS	0.678372	0.99993	0.0658608
FBgn0002044	FBgn0002044	CG10084	swm	second mitotic wave missing	NS	0.526805	0.999977	0.0455171	NS	0.768522	0.886239	0.0166746	NS	0.777803	0.999983	-0.042068	NS	0.767813	0.99993	0.0366203
FBgn0002069	FBgn0002069	CG3821	Aats-asp	Aspartyl-tRNA synthetase	NS	0.67392	0.999977	-0.0334492	NS	0.425909	0.650574	-0.0454275	NS	0.652491	0.999983	-0.0779799	NS	0.783817	0.99993	0.0447702
FBgn0002121	FBgn0002121	CG2671	l(2)gl	lethal (2) giant larvae	NS	0.236716	0.999977	0.0682311	Down in Gcn5KD	2.63614e-05	0.000320736	-0.204695	NS	0.958736	0.999983	0.00932699	NS	0.755474	0.99993	0.0582248
FBgn0002174	FBgn0002174	CG5504	l(2)tid	lethal (2) tumorous imaginal discs	NS	0.327934	0.999977	-0.0959915	NS	0.0287514	0.104572	-0.159148	NS	0.878425	0.999983	-0.0241725	NS	0.48009	0.99993	0.106614
FBgn0002183	FBgn0002183	CG1828	dre4	dre4	NS	0.445165	0.999977	-0.0441543	Down in Gcn5KD	0.00181208	0.0115769	-0.135973	NS	0.629162	0.999983	-0.0720672	NS	0.771591	0.99993	0.0407636
FBgn0002283	FBgn0002283	CG4195	l(3)73Ah	lethal (3) 73Ah	NS	0.963381	0.999977	0.00433735	NS	0.634583	0.803938	0.0333985	NS	0.642373	0.999983	0.0785197	NS	0.649187	0.99993	-0.0768451
FBgn0002284	FBgn0002284	CG4097	Prosbeta6	Proteasome beta6 subunit	NS	0.978391	0.999977	0.00195033	NS	0.541425	0.742533	-0.0322339	NS	0.558175	0.999983	0.0996444	NS	0.653899	0.99993	-0.0708547
FBgn0002306	FBgn0002306	CG2507	sas	stranded at second	Up in nat3fed	1.00054e-05	0.00316318	0.864651	NS	0.889448	0.944866	-0.021603	NS	0.860458	0.999983	0.0501176	NS	0.0268798	0.818211	-0.397392
FBgn0002354	FBgn0002354	CG7620	l(3)87Df	lethal (3) 87Df	NS	0.927686	0.999977	0.0214117	NS	0.864905	0.934005	-0.0325304	NS	0.501401	0.999983	-0.171438	NS	0.315807	0.99993	0.255001
FBgn0002413	FBgn0002413	CG2048	dco	discs overgrown	NS	0.263196	0.999977	0.0516474	NS	0.850874	0.927454	0.0079928	NS	0.892964	0.999983	-0.0205405	NS	0.926863	0.99993	-0.0112548
FBgn0002431	FBgn0002431	CG9484	hyd	hyperplastic discs	NS	0.212911	0.999977	0.0658693	NS	0.0710289	0.203317	0.0769382	NS	0.926458	0.999983	-0.0150896	NS	0.908091	0.99993	-0.0131119
FBgn0002440	FBgn0002440	CG12755	l(3)mbn	lethal (3) malignant blood neoplasm	Not detected	.	.	.	Not detected	.	.	.	Not detected	.	.	.	Not detected	.	.	.
FBgn0002441	FBgn0002441	CG5954	l(3)mbt	lethal (3) malignant brain tumor	NS	0.428956	0.999977	-0.0695989	NS	0.898962	0.949975	-0.00759799	NS	0.775406	0.999983	-0.046813	NS	0.822553	0.99993	0.03217
FBgn0002466	FBgn0002466	CG10522	sti	sticky	NS	0.954899	0.999977	-0.00421231	Down in Gcn5KD	3.2341e-11	1.69225e-09	-0.326221	Not detected	.	.	.	Not detected	.	.	.
FBgn0002521	FBgn0002521	CG17743	pho	pleiohomeotic	NS	0.815605	0.999977	0.0180972	NS	0.723217	0.860073	0.0204162	NS	0.926556	0.999983	0.0135016	NS	0.539282	0.99993	-0.0779195
FBgn0002522	FBgn0002522	CG1264	lab	labial	NS	0.816166	0.999977	-0.102492	NS	0.42219	0.646895	-0.2997	NS	0.258239	0.999983	-0.511005	NS	0.833221	0.99993	0.10161
FBgn0002524	FBgn0002524	CG4162	lace	lace	NS	0.708177	0.999977	0.0384497	NS	0.196905	0.407722	-0.0768072	NS	0.568679	0.999983	0.0875087	NS	0.508106	0.99993	-0.0981236
FBgn0002525	FBgn0002525	CG6944	Lam	Lamin	NS	0.703182	0.999977	-0.0168753	NS	0.0206827	0.0803655	-0.0837195	NS	0.922411	0.999983	-0.0152642	NS	0.831334	0.99993	-0.0305777
FBgn0002526	FBgn0002526	CG10236	LanA	Laminin A	Up in nat3fed	2.45837e-05	0.00599562	0.47545	Down in Gcn5KD	0.00979712	0.0450214	-0.2145	NS	0.667662	0.999983	0.11182	NS	0.463628	0.99993	-0.129801
FBgn0002531	FBgn0002531	CG11650	Lcp1	Larval cuticle protein 1	NS	0.325235	0.999977	-0.59112	Down in Gcn5KD	0.00371453	0.0205723	-1.99139	Not detected	.	.	.	Not detected	.	.	.
FBgn0002533	FBgn0002533	CG8697	Lcp2	Larval cuticle protein 2	Not detected	.	.	.	Not detected	.	.	.	Not detected	.	.	.	Not detected	.	.	.
FBgn0002534	FBgn0002534	CG2043	Lcp3	Larval cuticle protein 3	Not detected	.	.	.	Not detected	.	.	.	Not detected	.	.	.	Not detected	.	.	.
FBgn0002535	FBgn0002535	CG2044	Lcp4	Larval cuticle protein 4	Not detected	.	.	.	Down in Gcn5KD	0.000127077	0.00122054	-2.78218	Not detected	.	.	.	Not detected	.	.	.
FBgn0002542	FBgn0002542	CG2684	lds	lodestar	NS	0.638196	0.999977	0.0411745	NS	0.103282	0.263667	-0.102508	NS	0.269692	0.999983	0.360771	NS	0.626037	0.99993	0.152405
FBgn0002543	FBgn0002543	CG5481	robo2	roundabout 2	NS	0.209888	0.999977	0.10139	Up in Gcn5KD	0.00983904	0.0451653	0.147279	NS	0.965572	0.999983	-0.00760737	NS	0.801	0.99993	-0.0471005
FBgn0002552	FBgn0002552	CG11770	lin	lines	NS	0.405642	0.999977	-0.0740594	Down in Gcn5KD	0.00951476	0.0440083	-0.175438	NS	0.614135	0.999983	-0.103097	NS	0.916411	0.99993	-0.018886
FBgn0002561	FBgn0002561	CG3839	l(1)sc	lethal of scute	NS	0.330111	0.999977	0.298892	NS	0.0348434	0.120462	-0.502235	Not detected	.	.	.	Not detected	.	.	.
FBgn0002562	FBgn0002562	CG2559	Lsp1alpha	Larval serum protein 1 alpha	Down in nat3fed	1.00941e-07	7.18028e-05	-5.64312	Down in Gcn5KD	0.00317388	0.0181678	-0.873411	Not detected	.	.	.	NS	0.130834	0.99993	-0.683119
FBgn0002563	FBgn0002563	CG4178	Lsp1beta	Larval serum protein 1 beta	Down in nat3fed	4.64894e-11	9.92084e-08	-5.54019	Down in Gcn5KD	0.0106395	0.0478356	-0.544853	Not detected	.	.	.	NS	0.219432	0.99993	0.392722
FBgn0002564	FBgn0002564	CG6821	Lsp1gamma	Larval serum protein 1 gamma	Down in nat3fed	8.57931e-06	0.00305137	-3.87547	NS	0.272679	0.500039	-0.413416	Not detected	.	.	.	Not detected	.	.	.
FBgn0002565	FBgn0002565	CG6806	Lsp2	Larval serum protein 2	NS	0.0169459	0.554217	-1.79809	NS	0.519331	0.725229	-0.213324	NS	0.00154794	0.0929286	2.07754	NS	0.606315	0.99993	-0.227738
FBgn0002566	FBgn0002566	CG18028	lt	light	NS	0.897462	0.999977	-0.0108895	NS	0.163681	0.360826	0.0888231	NS	0.738508	0.999983	0.0502995	NS	0.699648	0.99993	-0.0515423
FBgn0002567	FBgn0002567	CG8024	ltd	lightoid	NS	0.771406	0.999977	-0.0584157	NS	0.0255088	0.0951727	0.383867	NS	0.000676784	0.0512137	-0.634111	NS	0.931067	0.99993	0.0153243
FBgn0002569	FBgn0002569	CG8694	Mal-A2	Maltase A2	Not detected	.	.	.	Not detected	.	.	.	Not detected	.	.	.	Not detected	.	.	.
FBgn0002570	FBgn0002570	CG8696	Mal-A1	Maltase A1	Not detected	.	.	.	Not detected	.	.	.	Not detected	.	.	.	NS	0.357156	0.99993	-0.640505
FBgn0002571	FBgn0002571	CG8695	Mal-A3	Maltase A3	Not detected	.	.	.	Not detected	.	.	.	Not detected	.	.	.	Not detected	.	.	.
FBgn0002573	FBgn0002573	CG32120	sens	senseless	Not detected	.	.	.	Not detected	.	.	.	Not detected	.	.	.	Not detected	.	.	.
FBgn0002576	FBgn0002576	CG1689	lz	lozenge	NS	0.983318	0.999977	-0.00816713	Down in Gcn5KD	0.000154089	0.00143631	-1.35089	NS	0.0577131	0.999983	-0.672412	NS	0.387657	0.99993	-0.437373
FBgn0002577	FBgn0002577	CG9369	m	miniature	Not detected	.	.	.	Not detected	.	.	.	Not detected	.	.	.	Not detected	.	.	.
FBgn0002578	FBgn0002578	CG8342	Kaz-m1	Kazal-type protease inhibitor m1	Not detected	.	.	.	Not detected	.	.	.	NS	0.000986159	0.0649099	-5.12581	NS	0.339666	0.99993	0.316157
FBgn0002579	FBgn0002579	CG7622	RpL36	Ribosomal protein L36	NS	0.00110741	0.0883442	-0.118951	NS	0.949052	0.974063	0.00212361	NS	0.885487	0.999983	0.031616	NS	0.690623	0.99993	0.0585856
FBgn0002590	FBgn0002590	CG8922	RpS5a	Ribosomal protein S5a	NS	0.140482	0.999977	-0.0512842	NS	0.190558	0.399953	-0.0429571	NS	0.889384	0.999983	-0.0249606	NS	0.733841	0.99993	0.0467104
FBgn0002592	FBgn0002592	CG6104	E(spl)m2-BFM	Enhancer of split m2, Bearded family member	NS	0.0267448	0.700287	0.535785	NS	0.0249732	0.0936246	-0.424834	Not detected	.	.	.	Not detected	.	.	.
FBgn0002593	FBgn0002593	CG4087	RpLP1	Ribosomal protein LP1	NS	0.454559	0.999977	-0.0269354	NS	0.0398017	0.133819	-0.0680803	NS	0.953537	0.999983	0.0113452	NS	0.83968	0.99993	0.0286207
FBgn0002607	FBgn0285950	CG2746	RpL19	Ribosomal protein L19	NS	0.214218	0.999977	-0.0421508	NS	0.490736	0.70287	-0.0208401	NS	0.985517	0.999983	0.00406546	NS	0.964945	0.99993	-0.0066748
FBgn0002609	FBgn0002609	CG8346	E(spl)m3-HLH	Enhancer of split m3, helix-loop-helix	NS	0.0998725	0.999977	0.252278	NS	0.681498	0.835249	-0.0406149	NS	0.0538605	0.999983	0.648668	NS	0.0471942	0.99993	0.784396
FBgn0002622	FBgn0002622	CG6779	RpS3	Ribosomal protein S3	NS	0.163503	0.999977	-0.049016	NS	0.0272971	0.100526	-0.0700061	NS	0.804337	0.999983	0.0546431	NS	0.921813	0.99993	0.0139369
FBgn0002626	FBgn0002626	CG7939	RpL32	Ribosomal protein L32	NS	0.0561119	0.968853	-0.0709456	NS	0.192812	0.403175	-0.045712	NS	0.976916	0.999983	0.00652724	NS	0.846877	0.99993	0.0279451
FBgn0002629	FBgn0002629	CG6099	E(spl)m4-BFM	Enhancer of split m4, Bearded family member	NS	0.324151	0.999977	0.145449	Down in Gcn5KD	0.00230686	0.0141142	-0.380744	Not detected	.	.	.	Not detected	.	.	.
FBgn0002631	FBgn0002631	CG6096	E(spl)m5-HLH	Enhancer of split m5, helix-loop-helix	NS	0.646748	0.999977	0.100855	NS	0.79675	0.902215	-0.0423591	Not detected	.	.	.	Not detected	.	.	.
FBgn0002632	FBgn0002632	CG8354	E(spl)m6-BFM	Enhancer of split m6, Bearded family member	NS	0.68299	0.999977	-0.0625137	NS	0.0398053	0.133819	-0.242224	Not detected	.	.	.	Not detected	.	.	.
FBgn0002633	FBgn0002633	CG8361	E(spl)m7-HLH	Enhancer of split m7, helix-loop-helix	NS	0.133914	0.999977	0.156996	NS	0.29503	0.524099	-0.0868886	Not detected	.	.	.	Not detected	.	.	.
FBgn0002638	FBgn0002638	CG10480	Rcc1	Regulator of chromosome condensation 1 ortholog (H. sapiens)	NS	0.440538	0.999977	-0.0643001	Down in Gcn5KD	6.24179e-15	5.74647e-13	-0.417062	NS	0.937057	0.999983	-0.0139122	NS	0.163929	0.99993	0.220634
FBgn0002641	FBgn0002641	CG1692	mal	maroon-like	NS	0.761625	0.999977	0.0441554	NS	0.983418	0.990385	0.00205223	NS	0.211634	0.999983	-0.3012	NS	0.817968	0.99993	0.0468858
FBgn0002643	FBgn0002643	CG8118	mam	mastermind	NS	0.326613	0.999977	0.0469631	NS	0.0792071	0.219266	0.0747953	NS	0.886039	0.999983	0.0220198	NS	0.624069	0.99993	0.0652595
FBgn0002645	FBgn0002645	CG1483	Map205	Microtubule-associated protein 205	NS	0.128062	0.999977	0.0640015	NS	0.144305	0.332417	0.0592824	NS	0.579737	0.999983	0.0823024	NS	0.641175	0.99993	-0.0626436
FBgn0002673	FBgn0002673	CG4965	twe	twine	NS	0.835828	0.999977	0.0434827	NS	0.47787	0.693038	-0.122478	NS	0.73104	0.999983	0.111698	NS	0.997853	0.99993	-0.000934013
FBgn0002707	FBgn0002707	CG3697	mei-9	meiotic 9	NS	0.57621	0.999977	-0.0558375	NS	0.117661	0.289369	0.10518	NS	0.927626	0.999983	-0.0198329	NS	0.650376	0.99993	-0.0805931
FBgn0002709	FBgn0002709	CG8923	mei-218	meiotic 218	NS	0.285775	0.999977	0.34503	NS	0.08885	0.236961	-0.520237	Not detected	.	.	.	Not detected	.	.	.
FBgn0002715	FBgn0002715	CG5303	mei-S332	meiotic from via Salaria 332	NS	0.435586	0.999977	0.105732	NS	0.166073	0.364498	-0.121792	NS	0.396488	0.999983	-0.330786	NS	0.476829	0.99993	0.253644
FBgn0002716	FBgn0002716	CG7753	mei-W68	meiotic W68	NS	0.961837	0.999977	0.0174187	NS	0.503663	0.712513	-0.220949	NS	0.717308	0.999983	-0.175964	NS	0.432462	0.99993	0.388841
FBgn0002719	FBgn0002719	CG10120	Men	Malic enzyme	NS	0.298776	0.999977	-0.0922047	Down in Gcn5KD	0.000891841	0.00634227	-0.205026	NS	0.21057	0.999983	-0.19015	NS	0.001793	0.154898	-0.453444
FBgn0002723	FBgn0002723	CG1705	Met	Methoprene-tolerant	NS	0.853219	0.999977	0.0164005	NS	0.74635	0.874913	0.0241486	NS	0.381156	0.999983	0.138416	NS	0.841709	0.99993	0.0295201
FBgn0002732	FBgn0002732	CG8337	E(spl)malpha-BFM	Enhancer of split malpha, Bearded family member	NS	0.0321942	0.771938	0.442463	NS	0.0644972	0.189878	-0.259242	Not detected	.	.	.	Not detected	.	.	.
FBgn0002733	FBgn0002733	CG14548	E(spl)mbeta-HLH	Enhancer of split mbeta, helix-loop-helix	NS	0.028503	0.729479	0.242041	Down in Gcn5KD	5.43456e-06	7.93687e-05	-0.418047	NS	0.116698	0.999983	0.492398	NS	0.979916	0.99993	0.00802855
FBgn0002734	FBgn0002734	CG8328	E(spl)mdelta-HLH	Enhancer of split mdelta, helix-loop-helix	NS	0.3738	0.999977	0.17164	NS	0.827334	0.916004	-0.0304725	Not detected	.	.	.	Not detected	.	.	.
FBgn0002735	FBgn0002735	CG8333	E(spl)mgamma-HLH	Enhancer of split mgamma, helix-loop-helix	NS	0.634312	0.999977	0.0558708	Down in Gcn5KD	7.87924e-13	5.2915e-11	-0.609938	Not detected	.	.	.	Not detected	.	.	.
FBgn0002736	FBgn0002736	CG9401	mago	mago nashi	NS	0.728823	0.999977	-0.0325987	NS	0.365291	0.59692	-0.0580934	NS	0.798586	0.999983	-0.0490261	NS	0.943648	0.99993	-0.0125996
FBgn0002772	FBgn0002772	CG5596	Mlc1	Myosin alkali light chain 1	NS	0.836899	0.999977	-0.102927	NS	0.0313554	0.112177	-0.798128	NS	0.00705247	0.279134	-0.686343	NS	0.0036545	0.247469	-0.529431
FBgn0002773	FBgn0002773	CG2184	Mlc2	Myosin light chain 2	NS	0.691404	0.999977	0.207879	NS	0.0713355	0.203915	-0.447435	NS	0.0079476	0.302527	-0.650078	NS	0.00113632	0.119855	-0.501494
FBgn0002774	FBgn0002774	CG11680	mle	maleless	NS	0.688933	0.999977	0.0290194	NS	0.39533	0.62434	0.0475196	NS	0.891626	0.999983	-0.0204952	NS	0.98409	0.99993	0.00232865
FBgn0002775	FBgn0002775	CG8631	msl-3	male-specific lethal 3	NS	0.562521	0.999977	-0.0545056	NS	0.0401642	0.134896	-0.149794	NS	0.789527	0.999983	-0.0511619	NS	0.868988	0.99993	-0.0289181
FBgn0002778	FBgn0002778	CG3297	mnd	minidiscs	NS	0.175838	0.999977	-0.141226	Down in Gcn5KD	0.00800359	0.0383929	-0.17214	NS	0.725188	0.999983	0.0589225	NS	0.550508	0.99993	-0.102644
FBgn0002780	FBgn0002780	CG2050	mod	modulo	NS	0.613434	0.999977	-0.0275462	Down in Gcn5KD	1.49298e-06	2.55696e-05	-0.202558	NS	0.677785	0.999983	-0.0654301	NS	0.473633	0.99993	0.0986538
FBgn0002781	FBgn0002781	CG32491	mod(mdg4)	modifier of mdg4	NS	0.285538	0.999977	-0.0434751	NS	0.0331214	0.116305	-0.0794749	NS	0.838951	0.999983	-0.0304968	NS	0.930195	0.99993	-0.0100328
FBgn0002783	FBgn0002783	CG18740	mor	moira	NS	0.633227	0.999977	-0.0192347	NS	0.279711	0.506805	-0.0431639	NS	0.656842	0.999983	-0.0651976	NS	0.871408	0.99993	-0.0214939
FBgn0002787	FBgn0002787	CG3416	Rpn8	Regulatory particle non-ATPase 8	NS	0.336088	0.999977	-0.0526971	NS	0.563815	0.756453	0.0278351	NS	0.479978	0.999983	-0.10911	NS	0.913045	0.99993	0.0154626
FBgn0002789	FBgn0002789	CG4696	Mp20	Muscle protein 20	NS	0.181922	0.999977	0.419759	NS	0.552334	0.750241	-0.16688	NS	0.00361199	0.171858	-0.693649	NS	0.00149948	0.138837	-0.529825
FBgn0002791	FBgn0002791	CG3060	mr	morula	NS	0.945373	0.999977	0.00628861	NS	0.550157	0.748669	-0.0365738	NS	0.604175	0.999983	-0.0900818	NS	0.740874	0.99993	-0.0565811
FBgn0002838	FBgn0002838	CG14251	ms(3)K81	male sterile (3) K81	Not detected	.	.	.	Not detected	.	.	.	Not detected	.	.	.	Not detected	.	.	.
FBgn0002842	FBgn0002842	CG11308	sa	spermatocyte arrest	Not detected	.	.	.	Not detected	.	.	.	Not detected	.	.	.	Not detected	.	.	.
FBgn0002855	FBgn0002855	CG8982	Acp26Aa	Accessory gland protein 26Aa	Not detected	.	.	.	Not detected	.	.	.	Not detected	.	.	.	Not detected	.	.	.
FBgn0002856	FBgn0002856	CG9024	Acp26Ab	Accessory gland protein 26Ab	Not detected	.	.	.	Not detected	.	.	.	Not detected	.	.	.	Not detected	.	.	.
FBgn0002862	FBgn0002862	CG17956	Mst87F	Male-specific RNA 87F	Not detected	.	.	.	Not detected	.	.	.	Not detected	.	.	.	Not detected	.	.	.
FBgn0002863	FBgn0002863	CG17924	Acp95EF	Accessory gland protein 95EF	Not detected	.	.	.	Not detected	.	.	.	Not detected	.	.	.	Not detected	.	.	.
FBgn0002865	FBgn0002865	CG11719	Mst98Ca	Male-specific RNA 98Ca	Not detected	.	.	.	Not detected	.	.	.	Not detected	.	.	.	Not detected	.	.	.
FBgn0002868	FBgn0002868	CG9470	MtnA	Metallothionein A	NS	0.434307	0.999977	0.0873446	Down in Gcn5KD	0.000528171	0.00407671	-0.307583	NS	0.167648	0.999983	0.294485	NS	0.0143508	0.575476	0.352122
FBgn0002869	FBgn0002869	CG4312	MtnB	Metallothionein B	Not detected	.	.	.	Not detected	.	.	.	Not detected	.	.	.	Not detected	.	.	.
FBgn0002872	FBgn0002872	CG1960	mu2	mutator 2	NS	0.985958	0.999977	0.00154704	Down in Gcn5KD	0.00324974	0.0185275	-0.197322	NS	0.622051	0.999983	0.107137	NS	0.848436	0.99993	-0.0376415
FBgn0002873	FBgn0002873	CG12047	mud	mushroom body defect	NS	0.476359	0.999977	0.0672547	Down in Gcn5KD	5.77824e-06	8.35315e-05	-0.279489	Not detected	.	.	.	Not detected	.	.	.
FBgn0002878	FBgn0002878	CG11156	mus101	mutagen-sensitive 101	NS	0.87397	0.999977	-0.0171341	NS	0.0303113	0.10899	-0.160991	NS	0.806982	0.999983	-0.0564559	NS	0.77397	0.99993	-0.0589628
FBgn0002887	FBgn0002887	CG10890	mus201	mutagen-sensitive 201	NS	0.330139	0.999977	-0.0948789	NS	0.652527	0.815086	0.0333419	NS	0.390015	0.999983	-0.150982	NS	0.797688	0.99993	-0.0476628
FBgn0002891	FBgn0002891	CG1925	mus205	mutagen-sensitive 205	NS	0.371633	0.999977	0.131495	NS	0.0647885	0.190364	0.170409	NS	0.595357	0.999983	-0.108622	NS	0.766619	0.99993	-0.0561281
FBgn0002899	FBgn0002899	CG7972	mus301	mutagen-sensitive 301	NS	0.492743	0.999977	-0.103043	Down in Gcn5KD	0.000284039	0.00240506	-0.354141	NS	0.872456	0.999983	0.0614321	NS	0.733095	0.99993	-0.153379
FBgn0002901	FBgn0002901	CG7347	mus304	mutagen-sensitive 304	NS	0.576094	0.999977	0.0834283	NS	0.998794	0.99938	-0.000199522	NS	0.70382	0.999983	-0.111529	NS	0.944971	0.99993	0.0193896
FBgn0002905	FBgn0002905	CG6019	mus308	mutagen-sensitive 308	NS	0.775004	0.999977	-0.0307468	NS	0.820181	0.912539	-0.0194841	NS	0.45348	0.999983	-0.177927	NS	0.45014	0.99993	-0.174704
FBgn0002906	FBgn0002906	CG6920	Blm	Bloom syndrome helicase ortholog	NS	0.915246	0.999977	-0.0119011	NS	0.823187	0.913831	-0.0181446	NS	0.9307	0.999983	0.0203678	NS	0.40903	0.99993	-0.177644
FBgn0002909	FBgn0002909	CG8601	mus312	mutagen-sensitive 312	Not detected	.	.	.	Not detected	.	.	.	Not detected	.	.	.	Not detected	.	.	.
FBgn0002914	FBgn0002914	CG9045	Myb	Myb oncogene-like	NS	0.809389	0.999977	0.0134505	NS	0.0535467	0.165831	-0.0955509	NS	0.616065	0.999983	-0.0752015	NS	0.586473	0.99993	0.0761783
FBgn0002917	FBgn0002917	CG1517	na	narrow abdomen	NS	0.937876	0.999977	-0.00612576	Up in Gcn5KD	0.000324183	0.00267663	0.197783	NS	0.724593	0.999983	0.063606	NS	0.667117	0.99993	0.0495927
FBgn0002921	FBgn0002921	CG5670	Atpalpha	Na pump alpha subunit	NS	0.450043	0.999977	0.0294988	Down in Gcn5KD	2.65932e-06	4.27144e-05	-0.161802	NS	0.886511	0.999983	0.0659628	NS	0.839691	0.99993	-0.0475965
FBgn0002922	FBgn0002922	CG10250	nau	nautilus	Not detected	.	.	.	Not detected	.	.	.	Not detected	.	.	.	Not detected	.	.	.
FBgn0002924	FBgn0002924	CG7831	ncd	non-claret disjunctional	NS	0.664174	0.999977	-0.0413986	Down in Gcn5KD	3.74852e-06	5.84482e-05	-0.300705	NS	0.687694	0.999983	-0.135967	NS	0.702144	0.99993	0.140428
FBgn0002926	FBgn0002926	CG10129	ndl	nudel	Not detected	.	.	.	Not detected	.	.	.	Not detected	.	.	.	Not detected	.	.	.
FBgn0002930	FBgn0002930	CG1857	nec	necrotic	Not detected	.	.	.	Not detected	.	.	.	NS	0.0237608	0.647988	0.389103	NS	0.211971	0.99993	-0.18898
FBgn0002931	FBgn0002931	CG11450	net	net	NS	0.608599	0.999977	0.13692	NS	0.0954806	0.248354	-0.435527	Not detected	.	.	.	Not detected	.	.	.
FBgn0002932	FBgn0002932	CG11988	neur	neuralized	NS	0.593464	0.999977	-0.0493622	NS	0.0375322	0.127891	-0.153092	NS	0.602502	0.999983	-0.112746	NS	0.905289	0.99993	0.0227343
FBgn0002933	FBgn0002933	CG10781	ng1	new glue 1	Not detected	.	.	.	Not detected	.	.	.	Not detected	.	.	.	Not detected	.	.	.
FBgn0002936	FBgn0002936	CG3966	ninaA	neither inactivation nor afterpotential A	Not detected	.	.	.	Not detected	.	.	.	Down in nat3hist	1.26482e-06	0.000390133	-1.02723	NS	0.477747	0.99993	0.158518
FBgn0002937	FBgn0002937	CG9347	ninaB	neither inactivation nor afterpotential B	Not detected	.	.	.	Not detected	.	.	.	NS	0.581873	0.999983	0.0836852	NS	0.553607	0.99993	-0.0685997
FBgn0002938	FBgn0002938	CG5125	ninaC	neither inactivation nor afterpotential C	NS	0.776403	0.999977	0.0533877	NS	0.0703063	0.201832	0.288778	NS	0.0013673	0.0843482	-1.03537	NS	0.876016	0.99993	-0.0238799
FBgn0002939	FBgn0002939	CG31783	ninaD	neither inactivation nor afterpotential D	Not detected	.	.	.	Not detected	.	.	.	Not detected	.	.	.	NS	0.439946	0.99993	-0.342262
FBgn0002940	FBgn0002940	CG4550	ninaE	neither inactivation nor afterpotential E	Not detected	.	.	.	Not detected	.	.	.	NS	0.050066	0.999983	-1.06532	NS	0.727566	0.99993	0.087737
FBgn0002941	FBgn0002941	CG6534	slou	slouch	NS	0.913783	0.999977	0.0151837	NS	0.162689	0.359662	-0.180507	NS	0.740881	0.999983	0.0924209	NS	0.900281	0.99993	0.0286366
FBgn0002945	FBgn0002945	CG11614	nkd	naked cuticle	NS	0.0624118	0.999977	0.178986	NS	0.495749	0.706356	0.0435384	NS	0.681024	0.999983	-0.0738169	NS	0.840276	0.99993	-0.0338319
FBgn0002948	FBgn0002948	CG1763	nod	no distributive disjunction	NS	0.346531	0.999977	-0.123168	NS	0.0973467	0.252132	-0.140216	NS	0.396056	0.999983	-0.245638	NS	0.696975	0.99993	0.11596
FBgn0002962	FBgn0002962	CG5637	nos	nanos	Not detected	.	.	.	Not detected	.	.	.	Not detected	.	.	.	Not detected	.	.	.
FBgn0002973	FBgn0002973	CG3779	numb	numb	NS	0.0788839	0.999977	0.14966	Down in Gcn5KD	0.00036399	0.00296228	-0.226858	NS	0.884502	0.999983	-0.0210093	NS	0.24318	0.99993	-0.164124
FBgn0002985	FBgn0002985	CG3851	odd	odd skipped	NS	0.0828747	0.999977	0.513454	NS	0.127854	0.30651	-0.449658	NS	0.0111159	0.386896	-1.13863	NS	0.880417	0.99993	-0.0644183
FBgn0002989	FBgn0002989	CG3736	okr	okra	NS	0.717943	0.999977	0.0511535	NS	0.255814	0.479543	-0.110887	NS	0.826518	0.999983	-0.0628702	NS	0.32744	0.99993	0.260854
FBgn0003002	FBgn0003002	CG1133	opa	odd paired	NS	0.81274	0.999977	0.0217958	Down in Gcn5KD	4.15768e-05	0.000472811	-0.330244	NS	0.633004	0.999983	0.125772	NS	0.753631	0.99993	-0.0777496
FBgn0003008	FBgn0003008	CG3029	or	orange	NS	0.865348	0.999977	-0.0214465	NS	0.994709	0.99709	0.000595299	NS	0.718191	0.999983	-0.0818542	NS	0.673711	0.99993	-0.0836566
FBgn0003009	FBgn0003009	CG3134	ord	orientation disruptor	Not detected	.	.	.	Not detected	.	.	.	Not detected	.	.	.	Not detected	.	.	.
FBgn0003011	FBgn0003011	CG7411	ort	ora transientless	Not detected	.	.	.	Not detected	.	.	.	NS	0.895605	0.999983	0.0246036	NS	0.34273	0.99993	0.179637
FBgn0003015	FBgn0003015	CG10901	osk	oskar	Not detected	.	.	.	Not detected	.	.	.	Not detected	.	.	.	Not detected	.	.	.
FBgn0003016	FBgn0003016	CG3479	osp	outspread	NS	0.223833	0.999977	0.107901	Up in Gcn5KD	4.2275e-07	8.42439e-06	0.315534	NS	0.988612	0.999983	0.00232511	NS	0.865358	0.99993	-0.0252556
FBgn0003023	FBgn0003023	CG12743	otu	ovarian tumor	Not detected	.	.	.	Not detected	.	.	.	Not detected	.	.	.	Not detected	.	.	.
FBgn0003028	FBgn0003028	CG6824	ovo	ovo	Up in nat3fed	9.27549e-06	0.00315923	0.8973	NS	0.234854	0.455243	-0.215702	NS	0.746737	0.999983	-0.109258	NS	0.066035	0.99993	-0.770503
FBgn0003034	FBgn0003034	CG17673	SP	Sex Peptide	Not detected	.	.	.	Not detected	.	.	.	Not detected	.	.	.	Not detected	.	.	.
FBgn0003041	FBgn0003041	CG8114	pbl	pebble	NS	0.369062	0.999977	0.0877655	NS	0.970261	0.984341	-0.00254945	NS	0.185805	0.999983	0.263074	NS	0.960577	0.99993	-0.0088294
FBgn0003042	FBgn0003042	CG32443	Pc	Polycomb	NS	0.846131	0.999977	0.0179226	NS	0.850263	0.927454	-0.0118727	NS	0.856912	0.999983	-0.0288028	NS	0.996399	0.99993	-0.000638925
FBgn0003044	FBgn0003044	CG5109	Pcl	Polycomblike	NS	0.88453	0.999977	-0.0124391	NS	0.727925	0.862994	0.0217882	NS	0.913132	0.999983	0.016588	NS	0.689411	0.99993	0.0625888
FBgn0003046	FBgn0003046	CG3440	Pcp	Pupal cuticle protein	NS	0.70211	0.999977	0.103639	Up in Gcn5KD	0.00169845	0.0109743	0.694343	Not detected	.	.	.	Not detected	.	.	.
FBgn0003048	FBgn0003048	CG3443	pcx	pecanex	NS	0.227932	0.999977	0.111558	Up in Gcn5KD	7.09546e-05	0.00074372	0.252146	NS	0.637715	0.999983	-0.07349	NS	0.976229	0.99993	-0.00446275
FBgn0003053	FBgn0003053	CG12212	peb	pebbled	NS	0.839693	0.999977	0.0724833	Down in Gcn5KD	0.00489577	0.0258712	-0.795115	NS	0.00429778	0.198362	-0.97637	NS	0.440595	0.99993	0.307382
FBgn0003057	FBgn0003057	CG10598	CG10598	-	Not detected	.	.	.	Not detected	.	.	.	Not detected	.	.	.	Not detected	.	.	.
FBgn0003060	FBgn0003060	CG9757	CG9757	-	Not detected	.	.	.	Not detected	.	.	.	Not detected	.	.	.	Not detected	.	.	.
FBgn0003062	FBgn0003062	CG9888	Fib	Fibrillarin	NS	0.186264	0.999977	-0.129304	Down in Gcn5KD	0.000437946	0.00346819	-0.260705	NS	0.36736	0.999983	-0.220942	NS	0.303109	0.99993	0.17769
FBgn0003065	FBgn0003065	CG2150	CG2150	-	Not detected	.	.	.	Not detected	.	.	.	Not detected	.	.	.	Not detected	.	.	.
FBgn0003067	FBgn0003067	CG17725	Pepck	Phosphoenolpyruvate carboxykinase	Not detected	.	.	.	Not detected	.	.	.	Not detected	.	.	.	Not detected	.	.	.
FBgn0003068	FBgn0003068	CG2647	per	period	NS	0.699137	0.999977	-0.0802409	NS	0.0238001	0.0900981	0.417158	NS	0.0195616	0.579278	-0.56839	Up in Gcn5KDhist	2.34867e-05	0.00968397	1.19551
FBgn0003071	FBgn0003071	CG4001	Pfk	Phosphofructokinase	NS	0.961154	0.999977	0.00451751	Down in Gcn5KD	8.72309e-16	8.96377e-14	-0.60562	NS	0.365067	0.999983	0.165984	NS	0.539466	0.99993	-0.077354
FBgn0003074	FBgn0003074	CG8251	Pgi	Phosphoglucose isomerase	NS	0.304748	0.999977	-0.0998157	Down in Gcn5KD	9.31838e-34	7.94765e-31	-0.785427	NS	0.841872	0.999983	0.0347569	NS	0.109724	0.99993	-0.213935
FBgn0003076	FBgn0003076	CG5165	Pgm	phosphoglucose mutase	NS	0.204805	0.999977	-0.144465	Down in Gcn5KD	2.23536e-16	2.44428e-14	-0.675099	NS	0.823265	0.999983	0.0392603	NS	0.249889	0.99993	-0.186489
FBgn0003079	FBgn0003079	CG2845	phl	pole hole	NS	0.695962	0.999977	0.0357441	NS	0.779477	0.892011	-0.0175995	NS	0.624279	0.999983	0.0803766	NS	0.889776	0.99993	0.0196947
FBgn0003082	FBgn0003082	CG11205	phr	photorepair	NS	0.678969	0.999977	-0.0646567	NS	0.257005	0.48028	-0.114525	NS	0.198467	0.999983	-0.3599	NS	0.126083	0.99993	-0.440977
FBgn0003086	FBgn0003086	CG10790	Pig1	Pre-intermoult gene 1	Not detected	.	.	.	Not detected	.	.	.	Not detected	.	.	.	Not detected	.	.	.
FBgn0003087	FBgn0003087	CG5052	pim	pimples	NS	0.488219	0.999977	0.113414	Down in Gcn5KD	0.00512627	0.0269224	-0.316485	Not detected	.	.	.	Not detected	.	.	.
FBgn0003089	FBgn0003089	CG9614	pip	pipe	Not detected	.	.	.	Not detected	.	.	.	Not detected	.	.	.	Not detected	.	.	.
FBgn0003090	FBgn0003090	CG11084	pk	prickle	NS	0.775409	0.999977	0.0271862	NS	0.257186	0.480408	-0.0711965	NS	0.40432	0.999983	-0.25207	NS	0.265053	0.99993	-0.394498
FBgn0003091	FBgn0003091	CG6622	Pkc53E	Protein C kinase 53E	NS	0.402765	0.999977	-0.0770329	Down in Gcn5KD	2.68129e-13	1.98858e-11	-0.529321	NS	0.709954	0.999983	0.0678517	NS	0.485775	0.99993	-0.0793359
FBgn0003093	FBgn0003093	CG1954	Pkc98E	Protein C kinase 98E	NS	0.417855	0.999977	0.0661548	NS	0.118372	0.290446	-0.0852436	NS	0.653691	0.999983	0.0906471	NS	0.862115	0.99993	0.0233322
FBgn0003114	FBgn0003114	CG9183	plu	plutonium	Not detected	.	.	.	Not detected	.	.	.	Not detected	.	.	.	Not detected	.	.	.
FBgn0003116	FBgn0003116	CG3461	pn	prune	NS	0.818756	0.999977	-0.0422356	NS	0.0313219	0.112104	-0.30991	NS	0.963725	0.999983	0.00881699	NS	0.601931	0.99993	0.0905877
FBgn0003117	FBgn0003117	CG3978	pnr	pannier	Not detected	.	.	.	Not detected	.	.	.	Not detected	.	.	.	Not detected	.	.	.
FBgn0003118	FBgn0003118	CG17077	pnt	pointed	NS	0.736482	0.999977	-0.0297481	Down in Gcn5KD	0.00165811	0.0107626	-0.200866	NS	0.935335	0.999983	0.0138414	NS	0.0884055	0.99993	0.280966
FBgn0003124	FBgn0003124	CG12306	polo	polo	NS	0.753812	0.999977	0.023597	Down in Gcn5KD	8.80586e-08	2.14586e-06	-0.281351	Not detected	.	.	.	Not detected	.	.	.
FBgn0003129	FBgn0003129	CG9610	Poxm	Pox meso	Not detected	.	.	.	Not detected	.	.	.	Not detected	.	.	.	Not detected	.	.	.
FBgn0003130	FBgn0003130	CG8246	Poxn	Pox neuro	NS	0.138541	0.999977	0.418441	NS	0.529763	0.73348	0.15946	NS	0.523829	0.999983	-0.201448	NS	0.640613	0.99993	0.175462
FBgn0003132	FBgn0003132	CG9156	Pp1-13C	Protein phosphatase 1 at 13C	Not detected	.	.	.	Not detected	.	.	.	Not detected	.	.	.	Not detected	.	.	.
FBgn0003134	FBgn0003134	CG6593	Pp1alpha-96A	Protein phosphatase 1alpha at 96A	NS	0.97782	0.999977	0.0021239	NS	0.980091	0.989489	0.00130674	NS	0.807638	0.999983	0.0350296	NS	0.899927	0.99993	0.014624
FBgn0003137	FBgn0003137	CG33103	Ppn	Papilin	Up in nat3fed	1.82565e-08	1.4167e-05	0.937401	NS	0.204528	0.417884	0.169599	NS	0.834377	0.999983	0.0593863	NS	0.0151688	0.595654	-0.337915
FBgn0003139	FBgn0003139	CG12217	PpV	Protein phosphatase V	NS	0.391186	0.999977	-0.0756565	NS	0.697762	0.846346	-0.0260744	NS	0.777698	0.999983	0.0450864	NS	0.992754	0.99993	0.00144993
FBgn0003140	FBgn0003140	CG10930	PpY-55A	Protein phosphatase Y at 55A	Not detected	.	.	.	Not detected	.	.	.	Not detected	.	.	.	Not detected	.	.	.
FBgn0003141	FBgn0003141	CG16784	pr	purple	NS	0.709031	0.999977	-0.0392619	NS	0.367764	0.598713	-0.0703145	NS	0.630119	0.999983	-0.0895004	NS	0.509699	0.99993	0.118828
FBgn0003145	FBgn0003145	CG6716	prd	paired	Not detected	.	.	.	Not detected	.	.	.	Not detected	.	.	.	Not detected	.	.	.
FBgn0003149	FBgn0003149	CG5939	Prm	Paramyosin	NS	0.865481	0.999977	0.0758011	NS	0.0696525	0.200292	-0.555429	NS	0.0554415	0.999983	-0.497737	NS	0.0543688	0.99993	-0.350396
FBgn0003159	FBgn0003159	CG2841	ptr	proximal to raf	NS	0.997432	0.999977	0.000443989	NS	0.0890666	0.237384	0.186148	NS	0.298472	0.999983	0.20609	NS	0.853516	0.99993	-0.0328425
FBgn0003162	FBgn0003162	CG9441	Pu	Punch	NS	0.108702	0.999977	-0.298882	NS	0.0969382	0.251303	-0.224437	NS	0.00244325	0.130868	-0.600775	NS	0.293174	0.99993	-0.186268
FBgn0003165	FBgn0003165	CG9755	pum	pumilio	NS	0.106781	0.999977	0.0678714	Up in Gcn5KD	4.48869e-06	6.8121e-05	0.172804	NS	0.708662	0.999983	0.0782709	NS	0.931148	0.99993	0.0115483
FBgn0003169	FBgn0003169	CG7904	put	punt	NS	0.35297	0.999977	0.0915119	NS	0.79563	0.901425	0.0162652	NS	0.617859	0.999983	0.0755766	NS	0.710533	0.99993	-0.051222
FBgn0003174	FBgn0003174	CG11101	pwn	pawn	NS	0.0154335	0.53121	0.492063	NS	0.0755356	0.212341	-0.30363	NS	0.194387	0.999983	-0.757753	Not detected	.	.	.
FBgn0003175	FBgn0003175	CG4444	px	plexus	NS	0.607191	0.999977	0.0321835	Up in Gcn5KD	0.00120249	0.00810113	0.183359	NS	0.668201	0.999983	0.0623848	NS	0.490592	0.99993	-0.0841295
FBgn0003187	FBgn0003187	CG6433	qua	quail	NS	0.962854	0.999977	-0.0204315	NS	0.0596448	0.178934	-0.600171	Down in nat3hist	0.000609719	0.0482649	-2.43294	NS	0.0268705	0.818211	-1.14291
FBgn0003189	FBgn0003189	CG18572	r	rudimentary	NS	0.792462	0.999977	0.0226087	NS	0.132493	0.314114	-0.102238	NS	0.594409	0.999983	-0.0936939	NS	0.533976	0.99993	-0.103237
FBgn0003204	FBgn0003204	CG1799	ras	raspberry	NS	0.949728	0.999977	-0.00508748	NS	0.33386	0.564899	0.0532389	NS	0.724108	0.999983	-0.0504541	NS	0.818334	0.99993	0.0315947
FBgn0003205	FBgn0003205	CG9375	Ras85D	Ras oncogene at 85D	NS	0.92303	0.999977	-0.00459025	Up in Gcn5KD	0.00096054	0.00668226	0.1499	NS	0.961769	0.999983	0.00733804	NS	0.909472	0.99993	0.0141993
FBgn0003206	FBgn0003206	CG1167	Ras64B	Ras oncogene at 64B	NS	0.575894	0.999977	-0.0490987	NS	0.853225	0.929157	-0.0111303	NS	0.744248	0.999983	-0.0505278	NS	0.86606	0.99993	-0.0266708
FBgn0003209	FBgn0003209	CG12437	raw	raw	NS	0.474382	0.999977	-0.0658631	Up in Gcn5KD	5.45831e-06	7.94436e-05	0.278843	NS	0.605135	0.999983	-0.0804348	NS	0.939806	0.99993	0.0110151
FBgn0003210	FBgn0003210	CG11427	rb	ruby	NS	0.783919	0.999977	0.0258767	NS	0.451862	0.673528	0.0469371	NS	0.851922	0.999983	-0.0294852	NS	0.47727	0.99993	0.101092
FBgn0003218	FBgn0003218	CG11111	rdgB	retinal degeneration B	NS	0.480342	0.999977	0.0632965	NS	0.0151217	0.0630367	-0.154397	NS	0.553046	0.999983	-0.112152	NS	0.956697	0.99993	-0.00658787
FBgn0003227	FBgn0003227	CG31293	rec	recombination-defective	NS	0.304034	0.999977	0.184646	NS	0.610065	0.789969	-0.0718711	NS	0.787965	0.999983	-0.0891746	NS	0.290892	0.99993	-0.46744
FBgn0003231	FBgn0003231	CG10360	ref(2)P	refractory to sigma P	NS	0.983678	0.999977	0.00187315	NS	0.113948	0.282683	0.100525	NS	0.968487	0.999983	0.00666067	NS	0.994564	0.99993	-0.000831583
FBgn0003248	FBgn0003248	CG16740	Rh2	Rhodopsin 2	Not detected	.	.	.	Not detected	.	.	.	NS	0.0387438	0.877376	-0.696475	NS	0.0936272	0.99993	-0.235334
FBgn0003249	FBgn0003249	CG10888	Rh3	Rhodopsin 3	Not detected	.	.	.	Not detected	.	.	.	Down in nat3hist	5.17077e-06	0.00117807	-0.815766	NS	0.290335	0.99993	0.220435
FBgn0003250	FBgn0003250	CG9668	Rh4	Rhodopsin 4	Not detected	.	.	.	Not detected	.	.	.	Down in nat3hist	0.000269637	0.024865	-0.877402	NS	0.0210082	0.72735	0.505093
FBgn0003254	FBgn0003254	CG7230	rib	ribbon	Not detected	.	.	.	Not detected	.	.	.	Not detected	.	.	.	Not detected	.	.	.
FBgn0003255	FBgn0003255	CG8930	rk	rickets	NS	0.67529	0.999977	-0.0542678	Up in Gcn5KD	5.11727e-08	1.32346e-06	0.645151	NS	0.983236	0.999983	-0.00505679	NS	0.233801	0.99993	-0.232877
FBgn0003256	FBgn0003256	CG12559	rl	rolled	NS	0.840192	0.999977	0.0186659	NS	0.556336	0.75171	0.0397423	NS	0.978017	0.999983	0.00430002	NS	0.462163	0.99993	-0.103719
FBgn0003257	FBgn0003257	CG3593	r-l	rudimentary-like	NS	0.29721	0.999977	-0.121083	Down in Gcn5KD	0.000403611	0.00324143	-0.288744	NS	0.790674	0.999983	0.0702802	NS	0.0822644	0.99993	0.375505
FBgn0003261	FBgn0003261	CG10279	Rm62	Rm62	NS	0.0729187	0.999977	-0.0681802	NS	0.738744	0.87051	0.0114845	NS	0.886502	0.999983	0.0351683	NS	0.942917	0.99993	0.0103554
FBgn0003267	FBgn0003267	CG6348	ro	rough	Not detected	.	.	.	Not detected	.	.	.	Not detected	.	.	.	Not detected	.	.	.
FBgn0003268	FBgn0003268	CG1569	rod	rough deal	NS	0.996894	0.999977	-0.000334572	Down in Gcn5KD	0.0100551	0.045861	-0.161038	NS	0.964425	0.999983	-0.00919124	NS	0.690328	0.99993	-0.0752563
FBgn0003270	FBgn0003270	CG10393	amos	absent MD neurons and olfactory sensilla	Not detected	.	.	.	Not detected	.	.	.	Not detected	.	.	.	Not detected	.	.	.
FBgn0003274	FBgn0003274	CG4918	RpLP2	Ribosomal protein LP2	NS	0.00868013	0.366433	-0.138637	NS	0.569218	0.760354	-0.0201351	NS	0.460783	0.999983	0.150483	NS	0.578877	0.99993	0.0841473
FBgn0003275	FBgn0003275	CG1163	RpII18	RNA polymerase II 18kD subunit	NS	0.0951781	0.999977	-0.152049	NS	0.211894	0.428275	-0.0732659	NS	0.895385	0.999983	-0.0270395	NS	0.675866	0.99993	0.0830006
FBgn0003277	FBgn0003277	CG1554	RpII215	RNA polymerase II 215kD subunit	NS	0.141055	0.999977	0.0799597	NS	0.171346	0.372625	-0.0738616	NS	0.768252	0.999983	-0.0429227	NS	0.646959	0.99993	0.0666315
FBgn0003278	FBgn0003278	CG4033	RpI135	RNA polymerase I 135kD subunit	NS	0.666706	0.999977	-0.0427952	NS	0.0221487	0.0848986	-0.165426	NS	0.76024	0.999983	-0.078775	NS	0.881555	0.99993	-0.0315103
FBgn0003279	FBgn0003279	CG5502	RpL4	Ribosomal protein L4	NS	0.160685	0.999977	-0.046717	NS	0.0203689	0.0794724	-0.0737813	NS	0.716426	0.999983	-0.0801358	NS	0.871651	0.99993	0.0231316
FBgn0003285	FBgn0003285	CG4125	rst	roughest	NS	0.540766	0.999977	0.0570837	NS	0.0477239	0.152616	-0.137371	NS	0.57047	0.999983	-0.133073	NS	0.612965	0.99993	0.104254
FBgn0003292	FBgn0003292	CG6097	rt	rotated abdomen	NS	0.269605	0.999977	0.25414	NS	0.714475	0.856103	-0.0798899	NS	0.535563	0.999983	-0.139176	NS	0.695324	0.99993	0.0737714
FBgn0003295	FBgn0003295	CG1214	ru	roughoid	NS	0.970315	0.999977	-0.0098766	NS	0.0210405	0.0815701	-0.442234	NS	0.639403	0.999983	0.152521	NS	0.483245	0.99993	0.23619
FBgn0003300	FBgn0003300	CG1849	run	runt	NS	0.490313	0.999977	-0.089277	Down in Gcn5KD	0.00437961	0.0236117	-0.264603	NS	0.824783	0.999983	0.0722577	NS	0.795829	0.99993	-0.0906117
FBgn0003301	FBgn0003301	CG9533	rut	rutabaga	NS	0.501234	0.999977	0.048524	NS	0.296469	0.525257	0.0651732	NS	0.97711	0.999983	-0.00545088	NS	0.656078	0.99993	-0.0562577
FBgn0003302	FBgn0003302	CG4336	rux	roughex	NS	0.675774	0.999977	-0.0491092	NS	0.663446	0.822939	0.0393373	NS	0.848027	0.999983	0.0385533	NS	0.748382	0.99993	0.0565259
FBgn0003308	FBgn0003308	CG7642	ry	rosy	NS	0.105877	0.999977	-0.380844	NS	0.0197697	0.0778467	-0.475477	NS	0.0581483	0.999983	0.321949	NS	0.0429198	0.99096	-0.332483
FBgn0003310	FBgn0003310	CG4385	S	Star	NS	0.831687	0.999977	0.0187566	NS	0.063435	0.187405	-0.112583	NS	0.893427	0.999983	0.0191718	NS	0.789113	0.99993	0.0369113
FBgn0003312	FBgn0003312	CG14728	sad	shadow	NS	0.64577	0.999977	0.126457	NS	0.176436	0.380968	0.339536	Not detected	.	.	.	Not detected	.	.	.
FBgn0003313	FBgn0003313	CG4922	sala	spalt-adjacent	Not detected	.	.	.	Not detected	.	.	.	Not detected	.	.	.	Not detected	.	.	.
FBgn0003317	FBgn0003317	CG1891	sax	saxophone	NS	0.872055	0.999977	0.0142587	NS	0.388465	0.616757	0.0591918	NS	0.896178	0.999983	-0.0213488	NS	0.359432	0.99993	-0.125735
FBgn0003319	FBgn0003319	CG4316	Sb	Stubble	Not detected	.	.	.	Not detected	.	.	.	Not detected	.	.	.	Not detected	.	.	.
FBgn0003321	FBgn0003321	CG1664	sbr	small bristles	NS	0.765709	0.999977	0.02825	NS	0.703694	0.8505	0.0234959	NS	0.838019	0.999983	0.0322445	NS	0.383295	0.99993	-0.102712
FBgn0003326	FBgn0003326	CG17579	sca	scabrous	NS	0.697815	0.999977	-0.0388089	Down in Gcn5KD	0.00184334	0.0117415	-0.208646	NS	0.821397	0.999983	0.0397841	NS	0.985843	0.99993	0.00263036
FBgn0003328	FBgn0286785	CG8095	scb	scab	NS	0.0290712	0.736049	0.24619	Up in Gcn5KD	0.000295942	0.0024819	0.451851	NS	0.454648	0.999983	0.158853	NS	0.271717	0.99993	0.203631
FBgn0003330	FBgn0003330	CG5595	Sce	Sex combs extra	NS	0.954525	0.999977	0.00540309	NS	0.235762	0.45617	-0.0697052	NS	0.743934	0.999983	-0.0575449	NS	0.426464	0.99993	0.145121
FBgn0003334	FBgn0003334	CG9495	Scm	Sex comb on midleg	NS	0.930382	0.999977	0.00846403	NS	0.983171	0.99037	-0.00140098	NS	0.768451	0.999983	0.0441677	NS	0.697207	0.99993	0.0509129
FBgn0003339	FBgn0003339	CG1030	Scr	Sex combs reduced	NS	0.197116	0.999977	0.185085	NS	0.711096	0.854097	-0.0501906	NS	0.849739	0.999983	0.0466375	NS	0.901364	0.99993	-0.0290155
FBgn0003345	FBgn0003345	CG8544	sd	scalloped	NS	0.468659	0.999977	0.0413662	NS	0.35305	0.584352	-0.0447744	NS	0.744956	0.999983	0.0481491	NS	0.611278	0.99993	0.0651726
FBgn0003346	FBgn0003346	CG9999	RanGAP	Ran GTPase activating protein	NS	0.192012	0.999977	-0.0997979	Down in Gcn5KD	4.31887e-08	1.14753e-06	-0.269699	NS	0.81275	0.999983	0.0555571	NS	0.270962	0.99993	0.202349
FBgn0003353	FBgn0003353	CG3182	sei	seizure	NS	0.747247	0.999977	0.02831	NS	0.160133	0.355948	0.0974013	NS	0.802474	0.999983	-0.0379057	NS	0.295143	0.99993	-0.146085
FBgn0003356	FBgn0003356	CG31034	Jon99Cii	Jonah 99Cii	Not detected	.	.	.	Not detected	.	.	.	Not detected	.	.	.	NS	0.00221352	0.179275	-2.54142
FBgn0003357	FBgn0003357	CG31362	Jon99Ciii	Jonah 99Ciii	Not detected	.	.	.	Not detected	.	.	.	Not detected	.	.	.	NS	0.00306978	0.225595	-2.67205
FBgn0003358	FBgn0003358	CG31039	Jon99Ci	Jonah 99Ci	Not detected	.	.	.	Not detected	.	.	.	Not detected	.	.	.	NS	0.0295398	0.846137	-1.6368
FBgn0003360	FBgn0003360	CG16944	sesB	stress-sensitive B	NS	0.857736	0.999977	-0.00729219	Down in Gcn5KD	3.15507e-07	6.47362e-06	-0.187033	NS	0.898217	0.999983	0.0396352	NS	0.762305	0.99993	-0.0519475
FBgn0003366	FBgn0003366	CG18085	sev	sevenless	NS	0.291729	0.999977	0.0931386	Down in Gcn5KD	0.000183237	0.00167645	-0.346652	NS	0.426528	0.999983	0.115783	NS	0.131591	0.99993	0.195364
FBgn0003371	FBgn0003371	CG2621	sgg	shaggy	NS	0.288383	0.999977	0.0709284	NS	0.590829	0.776094	-0.0233834	NS	0.918662	0.999983	0.0220225	NS	0.792287	0.99993	0.0358203
FBgn0003372	FBgn0003372	CG3047	Sgs1	Salivary gland secretion 1	Not detected	.	.	.	Not detected	.	.	.	Not detected	.	.	.	Not detected	.	.	.
FBgn0003373	FBgn0003373	CG11720	Sgs3	Salivary gland secretion 3	NS	0.0760586	0.999977	-0.945283	NS	0.359575	0.591136	0.685036	Not detected	.	.	.	Not detected	.	.	.
FBgn0003374	FBgn0003374	CG12181	Sgs4	Salivary gland secretion 4	NS	0.121271	0.999977	0.849928	NS	0.334072	0.565002	0.716582	Not detected	.	.	.	Not detected	.	.	.
FBgn0003375	FBgn0003375	CG7596	Sgs5	Salivary gland secretion 5	NS	0.709665	0.999977	-0.198544	NS	0.591194	0.776313	0.435049	Not detected	.	.	.	Not detected	.	.	.
FBgn0003377	FBgn0003377	CG18087	Sgs7	Salivary gland secretion 7	NS	0.240682	0.999977	-0.559785	NS	0.35047	0.581662	0.596812	Not detected	.	.	.	Not detected	.	.	.
FBgn0003378	FBgn0003378	CG6132	Sgs8	Salivary gland secretion 8	NS	0.114103	0.999977	0.872119	NS	0.248851	0.471446	0.684015	Not detected	.	.	.	Not detected	.	.	.
FBgn0003380	FBgn0003380	CG12348	Sh	Shaker	NS	0.189292	0.999977	0.101145	Up in Gcn5KD	2.958e-05	0.000354835	0.21518	NS	0.655233	0.999983	0.116681	NS	0.651429	0.99993	0.06667
FBgn0003382	FBgn0003382	CG13209	sha	shavenoid	Not detected	.	.	.	Not detected	.	.	.	Not detected	.	.	.	Not detected	.	.	.
FBgn0003386	FBgn0003386	CG2822	Shaw	Shaker cognate w	NS	0.999468	0.999977	5.95003e-05	NS	0.476316	0.691686	0.0434902	NS	0.458967	0.999983	0.118485	NS	0.77834	0.99993	-0.0326605
FBgn0003388	FBgn0003388	CG13478	shd	shade	NS	0.84052	0.999977	0.0887646	Not detected	.	.	.	Not detected	.	.	.	Not detected	.	.	.
FBgn0003390	FBgn0003390	CG3135	shf	shifted	NS	0.108882	0.999977	0.269352	NS	0.124903	0.301635	0.186208	NS	0.301706	0.999983	-0.346995	NS	0.943166	0.99993	-0.0235695
FBgn0003391	FBgn0003391	CG3722	shg	shotgun	NS	0.142853	0.999977	0.106863	NS	0.384741	0.613585	0.0446592	NS	0.063204	0.999983	-0.330682	NS	0.854487	0.99993	-0.0272033
FBgn0003392	FBgn0003392	CG18102	shi	shibire	NS	0.792172	0.999977	0.0124152	NS	0.135271	0.31818	-0.0684782	NS	0.881633	0.999983	0.0437097	NS	0.881978	0.99993	-0.0247649
FBgn0003396	FBgn0003396	CG7734	shn	schnurri	NS	0.258217	0.999977	0.125339	NS	0.188333	0.397531	-0.113285	NS	0.957755	0.999983	-0.00957713	NS	0.372345	0.99993	0.129067
FBgn0003401	FBgn0003401	CG4735	shu	shutdown	NS	0.124059	0.999977	-0.422019	NS	0.0930095	0.2438	-0.417378	Not detected	.	.	.	Not detected	.	.	.
FBgn0003410	FBgn0003410	CG9949	sina	seven in absentia	NS	0.707755	0.999977	0.0292895	NS	0.754232	0.879405	0.0176823	NS	0.956824	0.999983	-0.00838821	NS	0.513492	0.99993	0.091658
FBgn0003411	FBgn0003411	CG1641	sisA	sisterless A	Not detected	.	.	.	Not detected	.	.	.	Not detected	.	.	.	Not detected	.	.	.
FBgn0003415	FBgn0003415	CG9936	skd	skuld	NS	0.353467	0.999977	0.0462968	Up in Gcn5KD	0.0033011	0.0187576	0.145805	NS	0.974592	0.999983	-0.005313	NS	0.932972	0.99993	-0.0104481
FBgn0003416	FBgn0003416	CG4200	sl	small wing	NS	0.829198	0.999977	0.0220553	NS	0.48788	0.700291	0.0507948	NS	0.863552	0.999983	0.0294506	NS	0.62533	0.99993	0.081741
FBgn0003423	FBgn0003423	CG1417	slgA	sluggish A	NS	0.923207	0.999977	0.00722369	Down in Gcn5KD	2.00329e-07	4.36667e-06	-0.274236	NS	0.997554	0.999983	-0.000636599	NS	0.924003	0.99993	-0.012745
FBgn0003429	FBgn0003429	CG10693	slo	slowpoke	NS	0.712709	0.999977	0.0349558	Down in Gcn5KD	8.0028e-28	3.59242e-25	-0.955734	NS	0.627564	0.999983	0.130274	NS	0.636974	0.99993	-0.0716346
FBgn0003430	FBgn0003430	CG16738	slp1	sloppy paired 1	NS	0.705507	0.999977	0.0406419	Down in Gcn5KD	0.00780543	0.0376968	-0.201345	NS	0.422383	0.999983	0.177973	NS	0.838299	0.99993	-0.0377908
FBgn0003435	FBgn0003435	CG9218	sm	smooth	NS	0.00549965	0.269799	0.140206	NS	0.0344319	0.119475	0.0953668	NS	0.647981	0.999983	0.099119	NS	0.895084	0.99993	0.0186834
FBgn0003444	FBgn0003444	CG11561	smo	smoothened	NS	0.520427	0.999977	0.0571492	NS	0.653865	0.816008	-0.0292436	NS	0.594278	0.999983	-0.109854	NS	0.703755	0.99993	-0.0674587
FBgn0003447	FBgn0003447	CG32858	sn	singed	NS	0.915702	0.999977	0.00412589	Up in Gcn5KD	0.000189872	0.00172279	0.164527	NS	0.207264	0.999983	-0.211776	NS	0.326799	0.99993	-0.142552
FBgn0003448	FBgn0003448	CG3956	sna	snail	NS	0.530342	0.999977	-0.0718676	Down in Gcn5KD	0.000335714	0.00275848	-0.335617	Not detected	.	.	.	Not detected	.	.	.
FBgn0003449	FBgn0003449	CG4528	snf	sans fille	NS	0.53747	0.999977	-0.0576926	NS	0.430312	0.654545	-0.0486362	NS	0.789758	0.999983	0.0501881	NS	0.405628	0.99993	0.13304
FBgn0003450	FBgn0003450	CG7996	snk	snake	Not detected	.	.	.	Not detected	.	.	.	Not detected	.	.	.	Not detected	.	.	.
FBgn0003459	FBgn0003459	CG3836	stwl	stonewall	NS	0.57383	0.999977	-0.0614153	NS	0.821834	0.91328	-0.0238479	NS	0.732813	0.999983	0.0801152	NS	0.488323	0.99993	0.156243
FBgn0003460	FBgn0003460	CG11121	so	sine oculis	NS	0.321213	0.999977	0.176819	NS	0.154604	0.347645	-0.168228	NS	0.136963	0.999983	-0.462286	NS	0.425541	0.99993	0.284233
FBgn0003462	FBgn0003462	CG11793	Sod	Superoxide dismutase	NS	0.144242	0.999977	-0.0829068	NS	0.187022	0.395613	0.0610809	NS	0.956821	0.999983	0.00967188	NS	0.218089	0.99993	0.165496
FBgn0003463	FBgn0003463	CG9224	sog	short gastrulation	NS	0.000970178	0.0819944	0.544736	NS	0.0925852	0.243271	0.30372	NS	0.640233	0.999983	0.0792146	NS	0.389921	0.99993	-0.122141
FBgn0003464	FBgn0003464	CG1391	sol	small optic lobes	NS	0.573829	0.999977	-0.0321243	NS	0.392577	0.621148	0.0468291	NS	0.850048	0.999983	-0.0304461	NS	0.616775	0.99993	0.0570294
FBgn0003475	FBgn0003475	CG10076	spir	spire	NS	0.977042	0.999977	0.00286299	NS	0.0881803	0.235742	0.119624	NS	0.478598	0.999983	-0.124994	NS	0.533568	0.99993	-0.0767491
FBgn0003479	FBgn0003479	CG7948	spn-A	spindle A	NS	0.460534	0.999977	-0.115486	NS	0.91466	0.958416	0.0126683	NS	0.2462	0.999983	-0.317088	NS	0.838934	0.99993	0.0535754
FBgn0003480	FBgn0003480	CG3325	spn-B	spindle B	NS	0.477544	0.999977	-0.178489	NS	0.418245	0.643835	-0.177238	NS	0.593565	0.999983	0.183075	NS	0.521925	0.99993	-0.243004
FBgn0003482	FBgn0003482	CG31069	spn-D	spindle D	NS	0.38021	0.999977	0.347917	Not detected	.	.	.	Not detected	.	.	.	Not detected	.	.	.
FBgn0003483	FBgn0003483	CG3158	spn-E	spindle E	NS	0.986375	0.999977	-0.0042052	NS	0.738307	0.870114	-0.0559212	Not detected	.	.	.	Not detected	.	.	.
FBgn0003486	FBgn0003486	CG10594	spo	spook	Not detected	.	.	.	Not detected	.	.	.	Not detected	.	.	.	Not detected	.	.	.
FBgn0003495	FBgn0003495	CG6134	spz	spatzle	NS	0.472724	0.999977	0.0748061	Up in Gcn5KD	1.50327e-06	2.56941e-05	0.41251	NS	0.173296	0.999983	0.240102	NS	0.969339	0.99993	-0.0068352
FBgn0003499	FBgn0003499	CG7847	sr	stripe	NS	0.577303	0.999977	0.190299	Down in Gcn5KD	4.46988e-05	0.000503615	-1.04224	NS	0.320242	0.999983	0.3934	Up in Gcn5KDhist	5.44953e-06	0.00298579	0.667853
FBgn0003502	FBgn0003502	CG8049	Btk29A	Btk family kinase at 29A	NS	0.988404	0.999977	0.000829733	Up in Gcn5KD	0.000261244	0.00225684	0.177805	NS	0.996143	0.999983	0.000802096	NS	0.614532	0.99993	0.079496
FBgn0003507	FBgn0003507	CG3992	srp	serpent	Not detected	.	.	.	Not detected	.	.	.	NS	0.767289	0.999983	0.0948958	NS	0.152585	0.99993	-0.369461
FBgn0003510	FBgn0003510	CG17957	Sry-alpha	Serendipity alpha	Not detected	.	.	.	Not detected	.	.	.	Not detected	.	.	.	Not detected	.	.	.
FBgn0003511	FBgn0003511	CG7938	Sry-beta	Serendipity beta	Not detected	.	.	.	Not detected	.	.	.	Not detected	.	.	.	Not detected	.	.	.
FBgn0003512	FBgn0003512	CG17958	Sry-delta	Serendipity delta	NS	0.85333	0.999977	-0.0172078	Down in Gcn5KD	0.000946946	0.00662552	-0.229821	NS	0.548518	0.999983	-0.120188	NS	0.333089	0.99993	0.1726
FBgn0003513	FBgn0003513	CG6993	ss	spineless	NS	0.728343	0.999977	0.149543	Not detected	.	.	.	NS	0.0211242	0.596075	-1.53983	Not detected	.	.	.
FBgn0003514	FBgn0003514	CG3595	sqh	spaghetti squash	NS	0.833889	0.999977	-0.0116933	NS	0.0416141	0.138104	0.100985	NS	0.355737	0.999983	-0.136172	NS	0.818131	0.99993	0.032443
FBgn0003515	FBgn0003515	CG4314	st	scarlet	Not detected	.	.	.	Not detected	.	.	.	NS	0.0127873	0.430008	-0.874676	NS	0.274295	0.99993	-0.453519
FBgn0003517	FBgn0003517	CG14792	sta	stubarista	NS	0.00659312	0.302575	-0.0912588	Down in Gcn5KD	0.000144347	0.00136037	-0.121986	NS	0.977106	0.999983	0.00736272	NS	0.77572	0.99993	0.045561
FBgn0003520	FBgn0003520	CG5753	stau	staufen	NS	0.872733	0.999977	-0.00745561	NS	0.386951	0.615385	-0.0410768	NS	0.909193	0.999983	-0.0209381	NS	0.371236	0.99993	0.108845
FBgn0003525	FBgn0003525	CG1395	stg	string	NS	0.838771	0.999977	-0.0164549	Down in Gcn5KD	1.06141e-08	3.24472e-07	-0.330602	Not detected	.	.	.	Not detected	.	.	.
FBgn0003527	FBgn0003527	CG8592	stil	stand still	Not detected	.	.	.	Not detected	.	.	.	Not detected	.	.	.	Not detected	.	.	.
FBgn0003545	FBgn0003545	CG12298	sub	subito	NS	0.567157	0.999977	-0.0639274	Down in Gcn5KD	1.87504e-05	0.000237626	-0.309482	Not detected	.	.	.	Not detected	.	.	.
FBgn0003557	FBgn0003557	CG4244	Su(dx)	Suppressor of deltex	NS	0.978002	0.999977	0.00283387	NS	0.201673	0.414774	0.0840773	NS	0.875472	0.999983	-0.0242447	NS	0.531786	0.99993	0.0793964
FBgn0003559	FBgn0003559	CG17170	su(f)	suppressor of forked	NS	0.789905	0.999977	-0.0258562	NS	0.0759133	0.21279	-0.111446	NS	0.451287	0.999983	-0.116622	NS	0.970595	0.99993	0.00573849
FBgn0003567	FBgn0003567	CG8573	su(Hw)	suppressor of Hairy wing	NS	0.567716	0.999977	0.0494794	Down in Gcn5KD	0.000696091	0.00514468	-0.213221	NS	0.521049	0.999983	-0.10909	NS	0.839092	0.99993	0.0343748
FBgn0003575	FBgn0003575	CG6222	su(s)	suppressor of sable	NS	0.656349	0.999977	0.0417322	NS	0.689135	0.840141	-0.026315	NS	0.702258	0.999983	0.0618801	NS	0.869038	0.99993	0.0233779
FBgn0003598	FBgn0003598	CG8599	Su(var)3-7	Suppressor of variegation 3-7	NS	0.985215	0.999977	-0.00152142	NS	0.744615	0.873926	0.0193221	NS	0.490478	0.999983	-0.106911	NS	0.682853	0.99993	0.0647174
FBgn0003607	FBgn0003607	CG8409	Su(var)205	Suppressor of variegation 205	NS	0.0286565	0.730186	-0.0934639	Down in Gcn5KD	0.00290698	0.0169819	-0.109028	NS	0.735108	0.999983	0.0524179	NS	0.286227	0.99993	0.145094
FBgn0003612	FBgn0003612	CG8068	Su(var)2-10	Suppressor of variegation 2-10	NS	0.313788	0.999977	0.0571855	NS	0.818976	0.912326	-0.0116189	NS	0.963599	0.999983	-0.00663743	NS	0.996694	0.99993	-0.000558045
FBgn0003638	FBgn0003638	CG3019	su(w[a])	suppressor of white-apricot	NS	0.467295	0.999977	-0.0329817	Up in Gcn5KD	0.00226068	0.0138814	0.123426	NS	0.872904	0.999983	0.034657	NS	0.723334	0.99993	-0.0463868
FBgn0003651	FBgn0003651	CG11502	svp	seven up	NS	0.587464	0.999977	-0.0471627	NS	0.722433	0.860073	0.0250535	NS	0.747466	0.999983	0.0559032	NS	0.738711	0.99993	-0.054332
FBgn0003654	FBgn0003654	CG18000	sw	short wing	NS	0.730396	0.999977	-0.0308346	NS	0.0707424	0.202675	0.116276	NS	0.861466	0.999983	-0.0261963	NS	0.200147	0.99993	0.204785
FBgn0003655	FBgn0003655	CG3429	swa	swallow	Not detected	.	.	.	Not detected	.	.	.	Not detected	.	.	.	Not detected	.	.	.
FBgn0003656	FBgn0003656	CG2212	sws	swiss cheese	NS	0.891713	0.999977	0.0109582	NS	0.30556	0.534698	0.0642539	NS	0.789002	0.999983	0.0425399	NS	0.920375	0.99993	-0.0113819
FBgn0003660	FBgn0003660	CG12210	Syb	Synaptobrevin	NS	0.65586	0.999977	0.0433676	NS	0.90999	0.956277	0.0077437	NS	0.669152	0.999983	-0.0751533	NS	0.606109	0.99993	0.0803758
FBgn0003676	FBgn0003676	CG5374	T-cp1	Tcp1-like	NS	0.847191	0.999977	-0.00847623	NS	0.170671	0.371814	-0.0563614	NS	0.837159	0.999983	0.037693	NS	0.310464	0.99993	0.162091
FBgn0003683	FBgn0003683	CG4216	term	terminus	Not detected	.	.	.	Not detected	.	.	.	Not detected	.	.	.	Not detected	.	.	.
FBgn0003687	FBgn0003687	CG9874	Tbp	TATA binding protein	NS	0.522085	0.999977	0.0737101	NS	0.121541	0.296431	-0.142559	NS	0.576173	0.999983	0.125922	NS	0.701129	0.99993	0.0753454
FBgn0003701	FBgn0003701	CG5785	thr	three rows	NS	0.761138	0.999977	-0.0274417	Down in Gcn5KD	0.00160129	0.0104255	-0.27053	NS	0.468387	0.999983	0.276359	NS	0.970411	0.99993	-0.0190043
FBgn0003710	FBgn0003710	CG1232	tipE	temperature-induced paralytic E	NS	0.925011	0.999977	0.00927627	NS	0.988878	0.993888	-0.000978192	NS	0.586788	0.999983	0.0841013	NS	0.621056	0.99993	0.065137
FBgn0003714	FBgn0003714	CG7925	tko	technical knockout	NS	0.910812	0.999977	-0.0159419	NS	0.808552	0.908463	-0.0215805	NS	0.382145	0.999983	-0.18024	NS	0.311555	0.99993	0.175354
FBgn0003716	FBgn0003716	CG14026	tkv	thickveins	NS	0.023957	0.681657	0.238101	NS	0.23017	0.449947	0.083582	NS	0.930448	0.999983	-0.0128916	NS	0.21399	0.99993	0.180981
FBgn0003719	FBgn0003719	CG6868	tld	tolloid	NS	0.546566	0.999977	0.0909865	Down in Gcn5KD	2.8124e-05	0.000338798	-0.431642	NS	0.74646	0.999983	0.0862525	NS	0.61768	0.99993	0.103876
FBgn0003720	FBgn0003720	CG1378	tll	tailless	NS	0.815364	0.999977	-0.0254867	NS	0.12716	0.305764	-0.107626	Not detected	.	.	.	Not detected	.	.	.
FBgn0003721	FBgn0003721	CG4898	Tm1	Tropomyosin 1	NS	0.109165	0.999977	0.065977	NS	0.234289	0.454667	0.0457175	NS	0.564994	0.999983	-0.0904587	NS	0.445642	0.99993	-0.0927124
FBgn0003731	FBgn0003731	CG10079	Egfr	Epidermal growth factor receptor	NS	0.00328424	0.18815	0.318344	NS	0.278451	0.505842	-0.0856479	NS	0.25087	0.999983	0.237189	NS	0.16572	0.99993	-0.23383
FBgn0003732	FBgn0284220	CG10223	Top2	Topoisomerase 2	NS	0.169458	0.999977	-0.0544081	Down in Gcn5KD	0.000363302	0.0029595	-0.129543	NS	0.880359	0.999983	-0.0219616	NS	0.871889	0.99993	0.0219836
FBgn0003733	FBgn0003733	CG1389	tor	torso	NS	0.759452	0.999977	0.114452	NS	0.091757	0.242152	0.609149	Not detected	.	.	.	Not detected	.	.	.
FBgn0003741	FBgn0003741	CG16724	tra	transformer	NS	0.921554	0.999977	0.012661	NS	0.0199889	0.0783839	0.219336	NS	0.93748	0.999983	0.0167945	NS	0.638585	0.99993	0.0882104
FBgn0003742	FBgn0003742	CG10128	tra2	transformer 2	NS	0.567736	0.999977	-0.0511859	NS	0.105504	0.267781	-0.0947423	NS	0.761634	0.999983	-0.0525299	NS	0.640457	0.99993	0.0779579
FBgn0003744	FBgn0003744	CG8637	trc	tricornered	NS	0.833663	0.999977	0.0183636	NS	0.192981	0.403219	0.0834574	NS	0.852864	0.999983	0.026672	NS	0.925245	0.99993	0.0117737
FBgn0003747	FBgn0003747	CG15779	Gr5a	Gustatory receptor 5a	Not detected	.	.	.	Not detected	.	.	.	Not detected	.	.	.	Not detected	.	.	.
FBgn0003748	FBgn0003748	CG9364	Treh	Trehalase	NS	0.652573	0.999977	0.0431513	Down in Gcn5KD	6.85913e-05	0.000722241	-0.283812	NS	0.956847	0.999983	-0.0144628	NS	0.658445	0.99993	0.0702955
FBgn0003751	FBgn0003751	CG5619	trk	trunk	Not detected	.	.	.	Not detected	.	.	.	Not detected	.	.	.	Not detected	.	.	.
FBgn0003861	FBgn0003861	CG7875	trp	transient receptor potential	Not detected	.	.	.	Not detected	.	.	.	NS	0.000986891	0.0649099	-1.04728	NS	0.008636	0.440096	0.468526
FBgn0003862	FBgn0003862	CG8651	trx	trithorax	NS	0.155987	0.999977	0.0812733	Up in Gcn5KD	0.000457541	0.00360329	0.177371	NS	0.862833	0.999983	-0.0297106	NS	0.991586	0.99993	-0.0012859
FBgn0003863	FBgn0003863	CG18444	alphaTry	alphaTrypsin	Not detected	.	.	.	Not detected	.	.	.	NS	0.0174189	0.539143	-4.05384	NS	0.729758	0.99993	-0.188636
FBgn0003865	FBgn0003865	CG1502	tsg	twisted gastrulation	Not detected	.	.	.	Not detected	.	.	.	Not detected	.	.	.	Not detected	.	.	.
FBgn0003866	FBgn0003866	CG1374	tsh	teashirt	NS	0.846635	0.999977	0.0152461	NS	0.054997	0.169034	-0.119269	NS	0.634423	0.999983	0.127844	NS	0.526152	0.99993	-0.156714
FBgn0003867	FBgn0003867	CG6705	tsl	torso-like	NS	0.0456795	0.892266	0.417828	NS	0.909947	0.956277	0.0222211	NS	0.0995567	0.999983	-0.440489	NS	0.0378343	0.94026	-0.413184
FBgn0003870	FBgn0003870	CG1856	ttk	tramtrack	NS	0.00113146	0.0894272	0.345486	Up in Gcn5KD	0.00413696	0.0224739	0.241657	NS	0.0842414	0.999983	-0.31359	NS	0.392188	0.99993	-0.140145
FBgn0003882	FBgn0003882	CG10520	tub	tube	NS	0.962488	0.999977	0.00398425	Down in Gcn5KD	0.0093872	0.0435364	-0.158703	NS	0.905705	0.999983	0.019487	NS	0.85497	0.99993	0.028867
FBgn0003884	FBgn0003884	CG1913	alphaTub84B	alpha-Tubulin at 84B	NS	0.346899	0.999977	-0.0312187	Down in Gcn5KD	0.000384006	0.0031133	-0.08903	NS	0.900932	0.999983	0.035515	NS	0.475203	0.99993	0.120795
FBgn0003885	FBgn0003885	CG2512	alphaTub84D	alpha-Tubulin at 84D	NS	0.765271	0.999977	0.016315	NS	0.239486	0.45973	0.052296	NS	0.745547	0.999983	0.0502142	NS	0.565503	0.99993	-0.0769153
FBgn0003886	FBgn0003886	CG9476	alphaTub85E	alpha-Tubulin at 85E	NS	0.670998	0.999977	0.143242	Up in Gcn5KD	0.00913643	0.042605	0.684194	Not detected	.	.	.	Not detected	.	.	.
FBgn0003887	FBgn0284243	CG9277	betaTub56D	beta-Tubulin at 56D	NS	0.556935	0.999977	-0.0196471	NS	0.040173	0.134896	-0.0529681	NS	0.779391	0.999983	0.0592049	NS	0.424526	0.99993	0.118808
FBgn0003888	FBgn0288686	CG3401	betaTub60D	beta-Tubulin at 60D	NS	0.115026	0.999977	0.139771	NS	0.0391422	0.132163	0.189658	NS	0.463739	0.999983	0.203772	NS	0.188901	0.99993	-0.291103
FBgn0003889	FBgn0003889	CG9359	betaTub85D	beta-Tubulin at 85D	NS	0.565411	0.999977	0.143643	NS	0.11372	0.282199	0.398818	NS	0.95353	0.999983	-0.0184342	NS	0.86926	0.99993	0.0671583
FBgn0003890	FBgn0003890	CG4869	betaTub97EF	beta-Tubulin at 97EF	NS	0.302409	0.999977	-0.157238	NS	0.987024	0.99261	0.00146771	NS	0.7968	0.999983	-0.0395531	NS	0.782057	0.99993	0.0411695
FBgn0003891	FBgn0003891	CG9450	tud	tudor	NS	0.209003	0.999977	0.0584934	NS	0.918906	0.960465	0.00460065	NS	0.80023	0.999983	0.0527286	NS	0.907992	0.99993	0.015992
FBgn0003892	FBgn0003892	CG2411	ptc	patched	NS	0.0244637	0.690393	0.244088	NS	0.756531	0.880125	-0.0221623	NS	0.213551	0.999983	-0.352293	NS	0.0716221	0.99993	-0.603181
FBgn0003896	FBgn0003896	CG10619	tup	tailup	NS	0.896911	0.999977	0.0133739	NS	0.108798	0.273487	0.121206	NS	0.420854	0.999983	-0.128551	NS	0.663206	0.99993	-0.0737561
FBgn0003900	FBgn0003900	CG2956	twi	twist	Not detected	.	.	.	Not detected	.	.	.	Not detected	.	.	.	Not detected	.	.	.
FBgn0003916	FBgn0003916	CR31656	snRNA:U1:21D	small nuclear RNA U1 at 21D	Not detected	.	.	.	Not detected	.	.	.	Not detected	.	.	.	Not detected	.	.	.
FBgn0003920	FBgn0003920	CR32913	snRNA:U2:14B	small nuclear RNA U2 at 14B	Not detected	.	.	.	Not detected	.	.	.	Not detected	.	.	.	Not detected	.	.	.
FBgn0003922	FBgn0003922	CR32882	snRNA:U2:38ABa	small nuclear RNA U2 at 38ABa	Not detected	.	.	.	Not detected	.	.	.	Not detected	.	.	.	Not detected	.	.	.
FBgn0003923	FBgn0003923	CR32878	snRNA:U2:38ABb	small nuclear RNA U2 at 38ABb	Not detected	.	.	.	Not detected	.	.	.	Not detected	.	.	.	Not detected	.	.	.
FBgn0003926	unknown ID	CR31927	snRNA:U3:22A	small nuclear RNA U3 at 22A	Not detected	.	.	.	Not detected	.	.	.	Not detected	.	.	.	Not detected	.	.	.
FBgn0003930	FBgn0003930	CR31625	snRNA:U4:39B	small nuclear RNA U4 at 39B	Not detected	.	.	.	Not detected	.	.	.	Not detected	.	.	.	Not detected	.	.	.
FBgn0003931	FBgn0003931	CR32879	snRNA:U4:38AB	small nuclear RNA U4 at 38AB	Not detected	.	.	.	Not detected	.	.	.	Not detected	.	.	.	Not detected	.	.	.
FBgn0003933	FBgn0003933	CR32914	snRNA:U5:14B	small nuclear RNA U5 at 14B	Not detected	.	.	.	Not detected	.	.	.	Not detected	.	.	.	Not detected	.	.	.
FBgn0003934	FBgn0003934	CR32999	snRNA:U5:23D	small nuclear RNA U5 at 23DE	Not detected	.	.	.	Not detected	.	.	.	Not detected	.	.	.	Not detected	.	.	.
FBgn0003935	FBgn0003935	CR31853	snRNA:U5:34A	small nuclear RNA U5 at 34AB	Not detected	.	.	.	Not detected	.	.	.	Not detected	.	.	.	Not detected	.	.	.
FBgn0003936	FBgn0003936	CR32877	snRNA:U5:35D	small nuclear RNA U5 at 35EF	Not detected	.	.	.	Not detected	.	.	.	Not detected	.	.	.	Not detected	.	.	.
FBgn0003938	FBgn0003938	CR32908	snRNA:U5:63BC	small nuclear RNA U5 at 63A	Not detected	.	.	.	Not detected	.	.	.	Not detected	.	.	.	Not detected	.	.	.
FBgn0003941	FBgn0003941	CG2960	RpL40	Ribosomal protein L40	NS	0.121887	0.999977	-0.0551313	NS	0.630241	0.802697	-0.017809	NS	0.959579	0.999983	-0.0104005	NS	0.921517	0.99993	0.0136551
FBgn0003942	FBgn0003942	CG5271	RpS27A	Ribosomal protein S27A	NS	0.0397468	0.832654	-0.070239	Down in Gcn5KD	0.000421269	0.00335795	-0.11167	NS	0.882757	0.999983	0.0325835	NS	0.780423	0.99993	0.0417255
FBgn0003943	FBgn0003943	CG11624	Ubi-p63E	Ubiquitin-63E	NS	0.134037	0.999977	-0.0646842	Up in Gcn5KD	1.90511e-09	6.78484e-08	0.280619	NS	0.860974	0.999983	-0.0286827	NS	0.214752	0.99993	0.144929
FBgn0003944	FBgn0003944	CG10388	Ubx	Ultrabithorax	NS	0.270441	0.999977	0.10255	NS	0.199936	0.412394	-0.104568	Not detected	.	.	.	Not detected	.	.	.
FBgn0003950	FBgn0003950	CG1501	unc	uncoordinated	NS	0.76845	0.999977	-0.0947785	NS	0.296762	0.525667	0.304605	Not detected	.	.	.	Not detected	.	.	.
FBgn0003961	FBgn0003961	CG7171	Uro	Urate oxidase	Not detected	.	.	.	Not detected	.	.	.	Not detected	.	.	.	Not detected	.	.	.
FBgn0003963	FBgn0003963	CG2762	ush	u-shaped	NS	0.548229	0.999977	-0.0574225	NS	0.314407	0.544704	0.0759215	NS	0.436446	0.999983	0.154422	NS	0.909482	0.99993	-0.0199249
FBgn0003964	FBgn0003964	CG4380	usp	ultraspiracle	NS	0.954356	0.999977	0.00555595	NS	0.28733	0.515599	-0.0630348	NS	0.989804	0.999983	0.00200821	NS	0.65106	0.99993	0.0641559
FBgn0003965	FBgn0003965	CG2155	v	vermilion	Not detected	.	.	.	Up in Gcn5KD	0.00266086	0.0158814	0.527619	NS	0.696686	0.999983	0.116328	NS	0.176948	0.99993	-0.333446
FBgn0003969	FBgn0003969	CG9209	vap	vacuolar peduncle	NS	0.458813	0.999977	0.0414347	NS	0.178885	0.383603	0.0644813	NS	0.753212	0.999983	0.0456309	NS	0.681512	0.99993	0.0529335
FBgn0003975	FBgn0003975	CG3830	vg	vestigial	NS	0.915797	0.999977	0.0149805	NS	0.0453533	0.146732	-0.242185	NS	0.893973	0.999983	0.0330932	NS	0.861636	0.99993	-0.0398452
FBgn0003977	FBgn0003977	CG3496	vir	virilizer	NS	0.935038	0.999977	0.00727075	NS	0.981414	0.99005	0.00143538	NS	0.671678	0.999983	0.0694021	NS	0.642022	0.99993	0.073589
FBgn0003978	FBgn0003978	CG10728	vls	valois	NS	0.713076	0.999977	-0.0418148	NS	0.0524803	0.163958	-0.156543	NS	0.685879	0.999983	-0.111806	NS	0.334459	0.99993	0.261329
FBgn0003979	FBgn0003979	CG9048	Vm26Aa	Vitelline membrane 26Aa	Not detected	.	.	.	Not detected	.	.	.	Not detected	.	.	.	Not detected	.	.	.
FBgn0003980	FBgn0003980	CG9046	Vm26Ab	Vitelline membrane 26Ab	Not detected	.	.	.	Not detected	.	.	.	Not detected	.	.	.	Not detected	.	.	.
FBgn0003983	FBgn0003983	CG9271	Vm34Ca	Vitelline membrane 34Ca	Not detected	.	.	.	Not detected	.	.	.	Not detected	.	.	.	Not detected	.	.	.
FBgn0003984	FBgn0003984	CG10491	vn	vein	NS	0.936992	0.999977	-0.0128157	NS	0.488637	0.700906	-0.096655	NS	0.186644	0.999983	-0.339954	NS	0.90585	0.99993	-0.037678
FBgn0003996	FBgn0003996	CG2759	w	white	Not detected	.	.	.	NS	0.690298	0.840719	-0.098744	Not detected	.	.	.	NS	0.859771	0.99993	0.0577326
FBgn0003997	FBgn0003997	CG5123	hid	head involution defective	NS	0.0641465	0.999977	0.31981	Up in Gcn5KD	8.94618e-11	4.16951e-09	0.64741	NS	0.76556	0.999983	-0.0774357	NS	0.650836	0.99993	0.125317
FBgn0004003	FBgn0004003	CG7225	wbl	windbeutel	NS	0.00134784	0.102725	0.97065	NS	0.0147875	0.0619461	0.954459	Not detected	.	.	.	Not detected	.	.	.
FBgn0004009	FBgn0284084	CG4889	wg	wingless	Up in nat3fed	0.000179922	0.02327	1.18049	NS	0.860556	0.931905	-0.0493866	Not detected	.	.	.	Not detected	.	.	.
FBgn0004028	FBgn0283471	CG7178	wupA	wings up A	NS	0.383172	0.999977	0.365568	NS	0.0136404	0.0582862	-0.867116	NS	0.0104204	0.371358	-0.712071	NS	0.00272803	0.211504	-0.492253
FBgn0004034	FBgn0004034	CG3757	y	yellow	Not detected	.	.	.	Up in Gcn5KD	9.51529e-12	5.4467e-10	1.9457	NS	0.943827	0.999983	-0.0307002	NS	0.794165	0.99993	0.113337
FBgn0004045	FBgn0004045	CG2985	Yp1	Yolk protein 1	Not detected	.	.	.	Not detected	.	.	.	Not detected	.	.	.	Not detected	.	.	.
FBgn0004047	FBgn0004047	CG11129	Yp3	Yolk protein 3	Not detected	.	.	.	Not detected	.	.	.	NS	0.000640286	0.05024	-0.643406	NS	0.743949	0.99993	-0.0615788
FBgn0004049	FBgn0004049	CG9764	yrt	yurt	NS	0.314741	0.999977	0.0909886	NS	0.0676727	0.19632	0.114945	NS	0.722538	0.999983	-0.0544825	NS	0.452503	0.99993	-0.121341
FBgn0004050	FBgn0004050	CG7803	z	zeste	NS	0.479757	0.999977	-0.0660175	NS	0.282047	0.50925	0.0683228	NS	0.882791	0.999983	-0.022023	NS	0.828172	0.99993	-0.0330883
FBgn0004052	FBgn0004052	CG17962	Z600	Z600	Not detected	.	.	.	Not detected	.	.	.	Not detected	.	.	.	Not detected	.	.	.
FBgn0004053	FBgn0004053	CG1046	zen	zerknullt	Not detected	.	.	.	Not detected	.	.	.	Not detected	.	.	.	Not detected	.	.	.
FBgn0004054	FBgn0004054	CG1048	zen2	zerknullt-related	Not detected	.	.	.	Not detected	.	.	.	Not detected	.	.	.	Not detected	.	.	.
FBgn0004055	FBgn0004055	CG3533	uzip	unzipped	NS	0.955017	0.999977	-0.00409237	Up in Gcn5KD	5.9739e-09	1.8941e-07	0.319076	NS	0.516584	0.999983	0.116502	NS	0.242635	0.99993	0.146296
FBgn0004057	FBgn0004057	CG12529	Zw	Zwischenferment	NS	0.708167	0.999977	0.0791694	NS	0.321602	0.552122	-0.229453	NS	0.012877	0.431402	-0.978529	NS	0.00599007	0.341735	-0.472989
FBgn0004066	FBgn0004066	CG3422	Prosalpha4	Proteasome alpha4 subunit	NS	0.760911	0.999977	0.0172931	NS	0.34113	0.57251	-0.0484975	NS	0.812379	0.999983	-0.0401005	NS	0.753512	0.99993	0.0505003
FBgn0004087	FBgn0004087	CG14887	Dhfr	Dihydrofolate reductase	NS	0.345449	0.999977	-0.13449	NS	0.0868753	0.233153	-0.243113	NS	0.545059	0.999983	0.181369	NS	0.425365	0.99993	-0.285641
FBgn0004101	FBgn0004101	CG3411	bs	blistered	NS	0.864656	0.999977	-0.0216253	NS	0.217375	0.435311	0.105633	NS	0.429151	0.999983	-0.185904	NS	0.658794	0.99993	0.093447
FBgn0004102	FBgn0004102	CG12154	oc	ocelliless	NS	0.594067	0.999977	0.0467979	NS	0.322812	0.553642	-0.0737147	NS	0.767866	0.999983	-0.0501754	NS	0.990978	0.99993	0.00191283
FBgn0004103	FBgn0004103	CG5650	Pp1-87B	Protein phosphatase 1 at 87B	NS	0.478236	0.999977	-0.027528	NS	0.449837	0.671566	-0.0272337	NS	0.991803	0.999983	0.00168309	NS	0.875825	0.99993	0.0177247
FBgn0004106	FBgn0004106	CG5363	Cdk1	Cyclin-dependent kinase 1	NS	0.395868	0.999977	-0.0756621	Down in Gcn5KD	9.24971e-06	0.000127862	-0.278818	Not detected	.	.	.	Not detected	.	.	.
FBgn0004107	FBgn0004107	CG10498	Cdk2	Cyclin-dependent kinase 2	NS	0.692225	0.999977	0.0355353	Down in Gcn5KD	5.8695e-06	8.45624e-05	-0.308727	NS	0.603322	0.999983	0.138554	NS	0.397891	0.99993	-0.241807
FBgn0004108	FBgn0004108	CG9704	Nrt	Neurotactin	NS	0.468709	0.999977	-0.0254766	NS	0.0221726	0.0849169	0.0787803	NS	0.667383	0.999983	-0.0649461	NS	0.52788	0.99993	-0.0925001
FBgn0004110	FBgn0004110	CG7895	tin	tinman	Not detected	.	.	.	Not detected	.	.	.	Not detected	.	.	.	Not detected	.	.	.
FBgn0004117	FBgn0004117	CG4843	Tm2	Tropomyosin 2	NS	0.994289	0.999977	0.0026112	NS	0.140535	0.326689	-0.485463	NS	0.0116907	0.399133	-0.659978	NS	0.00317503	0.230397	-0.518542
FBgn0004118	FBgn0004118	CG6798	nAChRbeta2	nicotinic Acetylcholine Receptor beta2	NS	0.751373	0.999977	0.0322382	Up in Gcn5KD	3.21145e-05	0.000379896	0.29984	NS	0.655868	0.999983	0.0646235	NS	0.0860466	0.99993	-0.25309
FBgn0004132	FBgn0004132	CG30498	boca	boca	NS	0.368639	0.999977	-0.0770599	NS	0.371856	0.602499	0.0592906	NS	0.832671	0.999983	-0.0393878	NS	0.193569	0.99993	0.241038
FBgn0004133	FBgn0004133	CG1363	blow	blown fuse	NS	0.493204	0.999977	0.0630883	NS	0.304953	0.534185	0.0831925	NS	0.848533	0.999983	-0.0353942	NS	0.587478	0.99993	0.0857591
FBgn0004143	FBgn0004143	CG14426	nullo	nullo	Not detected	.	.	.	Not detected	.	.	.	Not detected	.	.	.	Not detected	.	.	.
FBgn0004167	FBgn0004167	CG12008	kst	karst	NS	0.00327133	0.18815	0.302317	NS	0.278512	0.505842	-0.0980507	NS	0.0025826	0.135095	-0.668648	NS	0.116219	0.99993	-0.272708
FBgn0004168	FBgn0004168	CG16720	5-HT1A	5-hydroxytryptamine (serotonin) receptor 1A	NS	0.851958	0.999977	0.0167506	NS	0.137664	0.322123	-0.0934646	NS	0.905	0.999983	-0.0177285	NS	0.790588	0.99993	-0.0338386
FBgn0004169	FBgn0004169	CG7107	up	upheld	NS	0.252735	0.999977	0.476714	Down in Gcn5KD	0.00277985	0.0164124	-1.1442	NS	0.00721327	0.281759	-0.736658	NS	0.0017805	0.154898	-0.500897
FBgn0004170	FBgn0004170	CG3827	sc	scute	NS	0.00910863	0.372593	0.795416	NS	0.456373	0.677305	-0.223619	Not detected	.	.	.	Not detected	.	.	.
FBgn0004171	FBgn0004171	CG18396	Mst98Cb	Male-specific RNA 98Cb	Not detected	.	.	.	Not detected	.	.	.	Not detected	.	.	.	Not detected	.	.	.
FBgn0004172	FBgn0004172	CG17946	Mst84Da	Male-specific RNA 84Da	Not detected	.	.	.	Not detected	.	.	.	Not detected	.	.	.	Not detected	.	.	.
FBgn0004173	FBgn0004173	CG17934	Mst84Db	Male-specific RNA 84Db	Not detected	.	.	.	Not detected	.	.	.	Not detected	.	.	.	Not detected	.	.	.
FBgn0004174	FBgn0004174	CG17945	Mst84Dc	Male-specific RNA 84Dc	Not detected	.	.	.	Not detected	.	.	.	Not detected	.	.	.	Not detected	.	.	.
FBgn0004175	FBgn0004175	CG17935	Mst84Dd	Male-specific RNA 84Dd	Not detected	.	.	.	Not detected	.	.	.	Not detected	.	.	.	Not detected	.	.	.
FBgn0004177	FBgn0004177	CG7109	mts	microtubule star	NS	0.788988	0.999977	-0.0104802	NS	0.55146	0.749713	-0.0209106	NS	0.953851	0.999983	0.0107514	NS	0.729102	0.99993	0.0432617
FBgn0004179	FBgn0004179	CG6395	Csp	Cysteine string protein	NS	0.890452	0.999977	-0.00724928	NS	0.718243	0.858329	0.01591	NS	0.754516	0.999983	0.0548095	NS	0.563723	0.99993	0.0682889
FBgn0004181	FBgn0004181	CG2668	Peb	Protein ejaculatory bulb	Not detected	.	.	.	Not detected	.	.	.	Not detected	.	.	.	Not detected	.	.	.
FBgn0004183	FBgn0004183	CR32862	snRNA:U1:82Eb	small nuclear RNA U1 at 82Eb	Not detected	.	.	.	Not detected	.	.	.	Not detected	.	.	.	Not detected	.	.	.
FBgn0004185	FBgn0004185	CR31341	snRNA:U1:95Ca	small nuclear RNA U1 at 95Ca	Not detected	.	.	.	Not detected	.	.	.	Not detected	.	.	.	Not detected	.	.	.
FBgn0004186	FBgn0004186	CR32866	snRNA:U1:95Cb	small nuclear RNA U1 at 95Cb	Not detected	.	.	.	Not detected	.	.	.	Not detected	.	.	.	Not detected	.	.	.
FBgn0004187	FBgn0004187	CR31185	snRNA:U1:95Cc	small nuclear RNA U1 at 95Cc	Not detected	.	.	.	Not detected	.	.	.	Not detected	.	.	.	Not detected	.	.	.
FBgn0004188	FBgn0004188	CR31379	snRNA:U6:96Aa	small nuclear RNA U6 at 96Aa	Not detected	.	.	.	Not detected	.	.	.	Not detected	.	.	.	Not detected	.	.	.
FBgn0004189	FBgn0004189	CR32867	snRNA:U6:96Ab	small nuclear RNA U6 at 96Ab	Not detected	.	.	.	Not detected	.	.	.	Not detected	.	.	.	Not detected	.	.	.
FBgn0004190	FBgn0004190	CR31539	snRNA:U6:96Ac	small nuclear RNA U6 at 96Ac	Not detected	.	.	.	Not detected	.	.	.	Not detected	.	.	.	Not detected	.	.	.
FBgn0004191	FBgn0004191	CR31850	snRNA:U2:34ABa	small nuclear RNA U2 at 34ABa	Not detected	.	.	.	Not detected	.	.	.	Not detected	.	.	.	Not detected	.	.	.
FBgn0004192	FBgn0004192	CR31854	snRNA:U2:34ABb	small nuclear RNA U2 at 34ABb	Not detected	.	.	.	Not detected	.	.	.	Not detected	.	.	.	Not detected	.	.	.
FBgn0004197	FBgn0004197	CG6127	Ser	Serrate	NS	0.00284714	0.172363	0.522871	Up in Gcn5KD	0.0105742	0.0476174	0.282771	NS	0.167078	0.999983	-0.596634	NS	0.976056	0.99993	0.0110578
FBgn0004198	FBgn0004198	CG11387	ct	cut	NS	0.0263335	0.695921	0.129396	Up in Gcn5KD	6.05917e-05	0.000651551	0.209128	NS	0.325385	0.999983	0.157748	NS	0.596178	0.99993	0.0643033
FBgn0004227	FBgn0004227	CG4211	nonA	no on or off transient A	NS	0.867655	0.999977	-0.00729025	NS	0.156513	0.350092	0.0574021	NS	0.725857	0.999983	0.055477	NS	0.956214	0.99993	0.00626182
FBgn0004228	FBgn0004228	CG7936	mex1	midgut expression 1	Not detected	.	.	.	Not detected	.	.	.	Not detected	.	.	.	Not detected	.	.	.
FBgn0004237	FBgn0004237	CG12749	Hrb87F	Heterogeneous nuclear ribonucleoprotein at 87F	NS	0.200598	0.999977	0.0555254	NS	0.538036	0.740832	0.0247353	NS	0.581266	0.999983	0.0814236	NS	0.807616	0.99993	-0.0307304
FBgn0004240	FBgn0004240	CG12763	Dpt	Diptericin	Not detected	.	.	.	Not detected	.	.	.	Not detected	.	.	.	NS	0.27136	0.99993	-0.440904
FBgn0004242	FBgn0004242	CG3139	Syt1	Synaptotagmin 1	NS	0.682495	0.999977	0.0239688	NS	0.0161069	0.0663331	-0.0963898	NS	0.759945	0.999983	0.1086	NS	0.927005	0.99993	-0.0169066
FBgn0004244	FBgn0004244	CG10537	Rdl	Resistant to dieldrin	NS	0.94039	0.999977	0.00802311	Down in Gcn5KD	1.57933e-17	2.01046e-15	-0.522828	NS	0.490905	0.999983	0.166381	NS	0.964754	0.99993	-0.00629841
FBgn0004359	FBgn0004359	CG5507	T48	Transcript 48	NS	0.0519396	0.949372	0.417852	NS	0.8489	0.927051	-0.0334307	NS	0.880639	0.999983	0.0261305	NS	0.766917	0.99993	0.0483917
FBgn0004360	FBgn0004360	CG1916	Wnt2	Wnt oncogene analog 2	NS	0.121831	0.999977	0.29553	NS	0.559305	0.753842	-0.0832732	Not detected	.	.	.	Not detected	.	.	.
FBgn0004362	FBgn0004362	CG17950	HmgD	High mobility group protein D	NS	0.0194885	0.598394	-0.10186	Down in Gcn5KD	5.58148e-05	0.000607975	-0.134421	NS	0.57093	0.999983	-0.0890836	NS	0.402576	0.99993	-0.128645
FBgn0004363	FBgn0004363	CG6647	porin	porin	NS	0.0890272	0.999977	-0.0682671	NS	0.0174608	0.0705462	-0.0888433	NS	0.944628	0.999983	0.0149413	NS	0.880343	0.99993	0.0209897
FBgn0004364	FBgn0287775	CG8896	18w	18 wheeler	NS	0.0735523	0.999977	0.201789	Up in Gcn5KD	0.00620428	0.0314442	0.174455	NS	0.868759	0.999983	-0.0262916	NS	0.840963	0.99993	0.0297424
FBgn0004367	FBgn0004367	CG4252	mei-41	meiotic 41	NS	0.6263	0.999977	0.0424569	NS	0.362443	0.593906	0.0621163	NS	0.340456	0.999983	-0.250973	NS	0.149251	0.99993	-0.370683
FBgn0004368	FBgn0004368	CG6899	Ptp4E	Protein tyrosine phosphatase 4E	NS	0.21444	0.999977	0.11519	NS	0.127589	0.306192	0.0932935	NS	0.405041	0.999983	-0.127146	NS	0.779296	0.99993	0.0378606
FBgn0004369	FBgn0004369	CG11516	Ptp99A	Protein tyrosine phosphatase 99A	NS	0.203061	0.999977	0.0642241	Up in Gcn5KD	0.0036294	0.0202586	0.134591	NS	0.601003	0.999983	0.0943128	NS	0.791755	0.99993	-0.0312114
FBgn0004370	FBgn0004370	CG1817	Ptp10D	Protein tyrosine phosphatase 10D	NS	0.199299	0.999977	0.0752353	NS	0.0646867	0.190212	0.09972	NS	0.950854	0.999983	0.00912292	NS	0.718524	0.99993	-0.0496198
FBgn0004372	FBgn0004372	CG2075	aly	always early	Not detected	.	.	.	Not detected	.	.	.	Not detected	.	.	.	Not detected	.	.	.
FBgn0004373	FBgn0004373	CG7004	fwd	four wheel drive	NS	0.140745	0.999977	0.0873486	Up in Gcn5KD	4.86795e-05	0.000541313	0.200162	NS	0.662515	0.999983	-0.0677734	NS	0.959143	0.99993	-0.00593629
FBgn0004374	FBgn0004374	CG10718	neb	nebbish	NS	0.791365	0.999977	-0.032091	Down in Gcn5KD	0.0102474	0.046514	-0.25037	NS	0.404111	0.999983	0.305324	NS	0.666262	0.99993	0.171809
FBgn0004378	FBgn0004378	CG9191	Klp61F	Kinesin-like protein at 61F	NS	0.959856	0.999977	-0.00509755	Down in Gcn5KD	5.67987e-07	1.08618e-05	-0.317969	Not detected	.	.	.	Not detected	.	.	.
FBgn0004379	FBgn0004379	CG10923	Klp67A	Kinesin-like protein at 67A	NS	0.214577	0.999977	-0.110756	Down in Gcn5KD	3.3325e-06	5.28306e-05	-0.288093	NS	0.283545	0.999983	-0.343882	NS	0.734825	0.99993	-0.136223
FBgn0004380	FBgn0004380	CG10642	Klp64D	Kinesin-like protein at 64D	NS	0.368599	0.999977	-0.09175	NS	0.289389	0.517876	0.0689842	NS	0.670414	0.999983	0.0642908	NS	0.755955	0.99993	0.0408394
FBgn0004381	FBgn0004381	CG7293	Klp68D	Kinesin-like protein at 68D	NS	0.708725	0.999977	-0.0334319	Up in Gcn5KD	0.0103795	0.0469512	0.15692	NS	0.933776	0.999983	0.0120711	NS	0.796987	0.99993	0.0342835
FBgn0004387	FBgn0004387	CG5658	Klp98A	Kinesin-like protein at 98A	NS	0.930289	0.999977	0.00782219	Up in Gcn5KD	0.000224575	0.00199521	0.309204	NS	0.317432	0.999983	-0.144265	NS	0.634423	0.99993	-0.0688553
FBgn0004389	FBgn0004389	CG1480	bnk	bottleneck	Not detected	.	.	.	Not detected	.	.	.	Not detected	.	.	.	Not detected	.	.	.
FBgn0004390	FBgn0004390	CG6721	RasGAP1	Ras GTPase activating protein 1	NS	0.670065	0.999977	0.0407514	NS	0.771009	0.886888	0.0181218	NS	0.418824	0.999983	-0.127755	NS	0.811087	0.99993	0.0345356
FBgn0004391	FBgn0004391	CG9198	shtd	shattered	NS	0.754471	0.999977	-0.0263916	NS	0.0533792	0.165585	-0.11134	NS	0.978419	0.999983	-0.00593203	NS	0.513008	0.99993	0.118216
FBgn0004394	FBgn0004394	CG12287	pdm2	POU domain protein 2	NS	0.611179	0.999977	0.103628	NS	0.342238	0.573697	0.195974	NS	0.754145	0.999983	-0.0837865	NS	0.645356	0.99993	-0.108548
FBgn0004395	FBgn0004395	CG4620	unk	unkempt	NS	0.369524	0.999977	0.0628924	NS	0.978657	0.988509	0.0014233	NS	0.552253	0.999983	0.0941705	NS	0.78145	0.99993	0.0366447
FBgn0004396	FBgn0004396	CG7450	CrebA	Cyclic-AMP response element binding protein A	NS	0.00517031	0.259611	0.327829	NS	0.0164785	0.0675374	0.267326	NS	0.964071	0.999983	-0.010883	NS	0.299832	0.99993	0.186984
FBgn0004397	FBgn0004397	CG3299	Vinc	Vinculin	NS	0.241883	0.999977	0.109245	Up in Gcn5KD	0.000791034	0.00572727	0.20594	NS	0.0719468	0.999983	-0.344418	NS	0.507517	0.99993	0.0936245
FBgn0004400	FBgn0004400	CG10683	rhi	rhino	Not detected	.	.	.	Not detected	.	.	.	Not detected	.	.	.	Not detected	.	.	.
FBgn0004401	FBgn0004401	CG6143	Pep	Protein on ecdysone puffs	NS	0.264115	0.999977	-0.0407716	NS	0.347851	0.579232	-0.0293084	NS	0.970198	0.999983	0.007879	NS	0.568931	0.99993	0.0771941
FBgn0004403	FBgn0004403	CG1524	RpS14a	Ribosomal protein S14a	NS	0.00218128	0.141056	-0.119209	NS	0.79328	0.899718	-0.00964129	NS	0.93263	0.999983	0.0168447	NS	0.689041	0.99993	0.0591713
FBgn0004404	FBgn0004404	CG1527	RpS14b	Ribosomal protein S14b	NS	0.015405	0.53121	-0.314342	NS	0.686364	0.83787	0.0212279	NS	0.980757	0.999983	-0.00409539	NS	0.317034	0.99993	0.1389
FBgn0004406	FBgn0004406	CG8987	tam	tamas	NS	0.866436	0.999977	0.0266779	NS	0.142354	0.32957	-0.165101	NS	0.286843	0.999983	-0.357201	NS	0.544064	0.99993	-0.182864
FBgn0004407	FBgn0004407	CG33650	DNApol-gamma35	DNA polymerase gamma 35kD	Not detected	.	.	.	Not detected	.	.	.	Not detected	.	.	.	Not detected	.	.	.
FBgn0004414	FBgn0004414	CG14560	msopa	male-specific opa containing gene	Not detected	.	.	.	Not detected	.	.	.	Not detected	.	.	.	Not detected	.	.	.
FBgn0004419	FBgn0004419	CG4916	me31B	maternal expression at 31B	NS	0.404904	0.999977	-0.036513	NS	0.278818	0.505966	-0.0478008	NS	0.983267	0.999983	0.00325034	NS	0.79664	0.99993	0.033635
FBgn0004425	FBgn0004425	CG1179	LysB	Lysozyme B	Not detected	.	.	.	Not detected	.	.	.	Not detected	.	.	.	Not detected	.	.	.
FBgn0004426	FBgn0004426	CG9111	LysC	Lysozyme C	Not detected	.	.	.	Not detected	.	.	.	Not detected	.	.	.	Not detected	.	.	.
FBgn0004427	FBgn0004427	CG9118	LysD	Lysozyme D	Not detected	.	.	.	Not detected	.	.	.	Not detected	.	.	.	Not detected	.	.	.
FBgn0004428	FBgn0004428	CG1180	LysE	Lysozyme E	Not detected	.	.	.	Not detected	.	.	.	Not detected	.	.	.	Not detected	.	.	.
FBgn0004429	FBgn0004429	CG9116	LysP	Lysozyme P	Not detected	.	.	.	Not detected	.	.	.	NS	0.0388783	0.878198	-5.14019	Not detected	.	.	.
FBgn0004430	FBgn0004430	CG1165	LysS	Lysozyme S	Not detected	.	.	.	Not detected	.	.	.	Not detected	.	.	.	Not detected	.	.	.
FBgn0004431	FBgn0004431	CG9120	LysX	Lysozyme X	Not detected	.	.	.	Not detected	.	.	.	Not detected	.	.	.	Not detected	.	.	.
FBgn0004432	FBgn0004432	CG9916	Cyp1	Cyclophilin 1	NS	0.09888	0.999977	-0.0571243	Down in Gcn5KD	6.0859e-12	3.57977e-10	-0.221487	NS	0.84253	0.999983	0.0414224	NS	0.83549	0.99993	-0.029613
FBgn0004435	FBgn0004435	CG17759	Galphaq	G protein alpha q subunit	NS	0.166353	0.999977	0.102224	NS	0.333008	0.564096	0.0523916	NS	0.455269	0.999983	-0.114648	NS	0.55432	0.99993	-0.0739616
FBgn0004436	FBgn0004436	CG2013	Ubc6	Ubiquitin conjugating enzyme 6	NS	0.452559	0.999977	0.0560762	NS	0.186078	0.394665	0.0721291	NS	0.587203	0.999983	-0.0792101	NS	0.461543	0.99993	-0.0864847
FBgn0004449	FBgn0004449	CG5723	Ten-m	Tenascin major	NS	0.0631094	0.999977	0.0915173	Up in Gcn5KD	7.50349e-08	1.86038e-06	0.214809	NS	0.747677	0.999983	0.0688221	NS	0.557998	0.99993	-0.0781937
FBgn0004456	FBgn0004456	CG1771	mew	multiple edematous wings	NS	0.119323	0.999977	0.148937	NS	0.927825	0.964998	-0.00628171	NS	0.671218	0.999983	-0.0816143	NS	0.286971	0.99993	-0.187725
FBgn0004462	FBgn0283473	CG7001	Pk17E	Protein kinase-like 17E	NS	0.978893	0.999977	-0.00334423	NS	0.219079	0.436877	0.114277	NS	0.494137	0.999983	-0.108939	NS	0.600183	0.99993	0.0841814
FBgn0004463	FBgn0004463	CG8344	RpIII128	RNA polymerase III 128kD subunit	NS	0.681266	0.999977	-0.0385024	NS	0.268494	0.495238	-0.0818866	NS	0.556506	0.999983	-0.119004	NS	0.72304	0.99993	-0.0598505
FBgn0004465	FBgn0004465	CG4086	Su(P)	Suppressor of ref(2)P sterility	NS	0.322752	0.999977	-0.0860302	NS	0.770956	0.886888	-0.0189399	NS	0.571203	0.999983	0.102724	NS	0.846106	0.99993	0.0305402
FBgn0004507	FBgn0004507	CG7254	GlyP	Glycogen phosphorylase	NS	0.0149912	0.522304	-0.240955	Down in Gcn5KD	2.70329e-26	9.22253e-24	-0.780648	NS	0.732106	0.999983	0.0590055	NS	0.456661	0.99993	-0.0873021
FBgn0004509	FBgn0004509	CG10772	Fur1	Furin 1	NS	0.907257	0.999977	0.00996101	Up in Gcn5KD	3.38e-07	6.9132e-06	0.330971	NS	0.337412	0.999983	0.147455	NS	0.820828	0.99993	-0.0276044
FBgn0004510	FBgn0004510	CG6338	Ets97D	Ets at 97D	NS	0.848847	0.999977	-0.0248423	NS	0.306176	0.535227	0.09248	NS	0.994951	0.999983	0.0014062	NS	0.502327	0.99993	0.128188
FBgn0004511	FBgn0004511	CG9355	dy	dusky	Not detected	.	.	.	Not detected	.	.	.	Not detected	.	.	.	Not detected	.	.	.
FBgn0004512	FBgn0004512	CG3879	Mdr49	Multi drug resistance 49	NS	0.212404	0.999977	0.161821	NS	0.0122984	0.0534349	0.238963	NS	0.114628	0.999983	0.269263	NS	0.375978	0.99993	0.124181
FBgn0004513	FBgn0004513	CG10181	Mdr65	Multiple drug resistance 65	NS	0.538728	0.999977	-0.0768084	Down in Gcn5KD	1.04363e-07	2.48031e-06	-0.363475	NS	0.00352693	0.169615	0.423944	NS	0.231021	0.99993	0.152091
FBgn0004514	FBgn0004514	CG7485	Oct-TyrR	Octopamine-Tyramine receptor	NS	0.205891	0.999977	-0.16429	Up in Gcn5KD	0.000273891	0.0023407	0.328634	NS	0.952392	0.999983	0.00962143	NS	0.515561	0.99993	-0.104698
FBgn0004516	FBgn0004516	CG14994	Gad1	Glutamic acid decarboxylase 1	NS	0.196041	0.999977	-0.163257	Down in Gcn5KD	6.84715e-29	3.43525e-26	-0.761972	NS	0.770141	0.999983	0.0769273	NS	0.72532	0.99993	-0.0562089
FBgn0004552	FBgn0004552	CG1171	Akh	Adipokinetic hormone	NS	0.103235	0.999977	-0.447363	NS	0.165871	0.364342	0.535235	NS	0.156704	0.999983	-0.41771	NS	0.982429	0.99993	0.0122657
FBgn0004554	FBgn0004554	CG7539	Edg91	Ecdysone-dependent gene 91	Not detected	.	.	.	Not detected	.	.	.	NS	0.22156	0.999983	1.16983	Not detected	.	.	.
FBgn0004556	FBgn0004556	CG9680	Dbp73D	Dead box protein 73D	NS	0.258562	0.999977	-0.160283	NS	0.136228	0.319551	-0.159647	NS	0.439135	0.999983	-0.225719	NS	0.479244	0.99993	-0.203416
FBgn0004567	FBgn0004567	CG2939	slp2	sloppy paired 2	NS	0.624143	0.999977	-0.0460165	NS	0.0564814	0.172051	-0.157294	NS	0.918424	0.999983	-0.0226725	NS	0.935506	0.99993	-0.0137212
FBgn0004569	FBgn0004569	CG4531	aos	argos	NS	0.814163	0.999977	0.0249937	NS	0.142052	0.329086	0.103225	NS	0.999683	0.999983	0.000105756	NS	0.829046	0.99993	0.0428809
FBgn0004573	FBgn0004573	CG12073	5-HT7	5-hydroxytryptamine (serotonin) receptor 7	NS	0.847437	0.999977	-0.0283102	Down in Gcn5KD	0.003037	0.017573	-0.312844	NS	0.421566	0.999983	0.132274	NS	0.934359	0.99993	0.0128338
FBgn0004574	FBgn0004574	CG15811	Rop	Ras opposite	NS	0.996226	0.999977	0.000350253	NS	0.629242	0.802333	0.0278834	NS	0.950093	0.999983	0.0128382	NS	0.826991	0.99993	0.0285633
FBgn0004575	FBgn0004575	CG3985	Syn	Synapsin	NS	0.956065	0.999977	0.00421561	Down in Gcn5KD	9.50698e-09	2.92726e-07	-0.285593	NS	0.940622	0.999983	0.0200672	NS	0.985326	0.99993	0.00284696
FBgn0004577	FBgn0004577	CG3477	Pxd	Peroxidase	Not detected	.	.	.	Not detected	.	.	.	Not detected	.	.	.	Not detected	.	.	.
FBgn0004580	FBgn0004580	CG6702	Cbp53E	Calbindin 53E	NS	0.812335	0.999977	-0.0252865	Down in Gcn5KD	3.58622e-18	5.01424e-16	-0.607247	NS	0.653592	0.999983	0.0965615	NS	0.532991	0.99993	-0.0844651
FBgn0004581	FBgn0004581	CG30170	bgcn	benign gonial cell neoplasm	NS	0.377405	0.999977	0.351121	NS	0.255633	0.479397	-0.406418	Not detected	.	.	.	Not detected	.	.	.
FBgn0004583	FBgn0004583	CG4114	ex	expanded	Up in nat3fed	0.000121009	0.0186947	0.392681	Down in Gcn5KD	3.22645e-05	0.000381141	-0.297873	NS	0.478479	0.999983	-0.204471	NS	0.977349	0.99993	0.00707679
FBgn0004584	FBgn0004584	CG3178	Rrp1	Recombination repair protein 1	NS	0.13792	0.999977	-0.0732073	Down in Gcn5KD	0.000233859	0.00206261	-0.160591	NS	0.831839	0.999983	0.0492629	NS	0.624686	0.99993	0.085348
FBgn0004587	FBgn0004587	CG10851	B52	B52	NS	0.577354	0.999977	-0.021846	NS	0.801743	0.904746	0.00823168	NS	0.985749	0.999983	-0.00386313	NS	0.629723	0.99993	-0.0632502
FBgn0004588	FBgn0004588	CG16931	Eig71Ea	Ecdysone-induced gene 71Ea	Not detected	.	.	.	Not detected	.	.	.	Not detected	.	.	.	Not detected	.	.	.
FBgn0004589	FBgn0004589	CG7355	Eig71Eb	Ecdysone-induced gene 71Eb	Not detected	.	.	.	Not detected	.	.	.	Not detected	.	.	.	Not detected	.	.	.
FBgn0004590	FBgn0004590	CG7608	Eig71Ec	Ecdysone-induced gene 71Ec	Not detected	.	.	.	Not detected	.	.	.	Not detected	.	.	.	Not detected	.	.	.
FBgn0004591	FBgn0004591	CG7350	Eig71Ed	Ecdysone-induced gene 71Ed	Not detected	.	.	.	Not detected	.	.	.	Not detected	.	.	.	Not detected	.	.	.
FBgn0004592	FBgn0004592	CG7604	Eig71Ee	Ecdysone-induced gene 71Ee	NS	0.00849476	0.362556	2.17719	NS	0.290717	0.519382	0.808123	Not detected	.	.	.	Not detected	.	.	.
FBgn0004593	FBgn0004593	CG7599	Eig71Ef	Ecdysone-induced gene 71Ef	Not detected	.	.	.	Not detected	.	.	.	Not detected	.	.	.	Not detected	.	.	.
FBgn0004594	FBgn0004594	CG7336	Eig71Eg	Ecdysone-induced gene 71Eg	Not detected	.	.	.	Not detected	.	.	.	Not detected	.	.	.	Not detected	.	.	.
FBgn0004595	FBgn0004595	CG17228	pros	prospero	NS	0.092332	0.999977	0.0899453	NS	0.0282843	0.103225	0.0970228	NS	0.765136	0.999983	0.0930572	NS	0.739934	0.99993	-0.0554406
FBgn0004597	FBgn0004597	CG7281	CycC	Cyclin C	NS	0.506852	0.999977	0.0612125	NS	0.81571	0.910388	0.0170967	NS	0.688602	0.999983	-0.101229	NS	0.956381	0.99993	0.010901
FBgn0004598	FBgn0004598	CG18734	Fur2	Furin 2	NS	0.436343	0.999977	0.0612543	NS	0.870157	0.93561	-0.00936539	NS	0.593037	0.999983	-0.0774486	NS	0.432974	0.99993	-0.0927801
FBgn0004606	FBgn0004606	CG1322	zfh1	Zn finger homeodomain 1	NS	0.914335	0.999977	0.00962271	NS	0.157115	0.351253	0.0881794	NS	0.457522	0.999983	0.120328	NS	0.212534	0.99993	0.19744
FBgn0004607	FBgn0004607	CG1449	zfh2	Zn finger homeodomain 2	NS	0.0246105	0.690393	0.150317	NS	0.423223	0.647783	0.0421653	NS	0.669617	0.999983	0.0719231	NS	0.578297	0.99993	0.0721177
FBgn0004611	FBgn0004611	CG4574	Plc21C	Phospholipase C at 21C	NS	0.832087	0.999977	-0.0146183	Up in Gcn5KD	0.00327714	0.0186463	0.154358	NS	0.840533	0.999983	0.0426881	NS	0.97339	0.99993	-0.00458076
FBgn0004618	FBgn0004618	CG7672	gl	glass	NS	0.646303	0.999977	-0.205958	Down in Gcn5KD	1.78826e-05	0.000228666	-1.41683	NS	0.00288277	0.144867	-0.856496	NS	0.644879	0.99993	0.181651
FBgn0004619	FBgn0004619	CG8442	GluRIA	Glutamate receptor IA	NS	0.967161	0.999977	0.00389105	NS	0.398947	0.626749	0.0566571	NS	0.920071	0.999983	-0.0149381	NS	0.803981	0.99993	-0.0341772
FBgn0004620	FBgn0004620	CG6992	GluRIIA	Glutamate receptor IIA	NS	0.884002	0.999977	0.0482159	Up in Gcn5KD	3.78247e-05	0.000434195	1.05288	NS	0.801503	0.999983	-0.0448489	NS	0.546085	0.99993	0.0961125
FBgn0004622	FBgn0004622	CG7887	TkR99D	Tachykinin-like receptor at 99D	NS	0.931572	0.999977	-0.00941153	Up in Gcn5KD	0.00259546	0.0155903	0.239992	NS	0.746589	0.999983	-0.0529024	NS	0.669451	0.99993	0.068231
FBgn0004623	FBgn0004623	CG8770	Gbeta76C	G protein beta-subunit 76C	Not detected	.	.	.	Not detected	.	.	.	Down in nat3hist	3.37733e-06	0.00086315	-1.09386	NS	0.684437	0.99993	-0.0819001
FBgn0004629	FBgn0004629	CG8050	Cys	Cystatin-like	NS	0.451073	0.999977	0.109513	Down in Gcn5KD	0.00210884	0.0131575	-0.324036	NS	0.670398	0.999983	0.066759	NS	0.543339	0.99993	0.0874936
FBgn0004635	FBgn0004635	CG1004	rho	rhomboid	NS	0.438137	0.999977	-0.0729214	NS	0.84618	0.926263	-0.0136929	NS	0.340676	0.999983	0.155533	NS	0.000697746	0.0891445	0.441623
FBgn0004636	FBgn0004636	CG1956	R	Roughened	NS	0.294378	0.999977	0.0515677	NS	0.171499	0.372666	-0.0583256	NS	0.499122	0.999983	0.102789	NS	0.811712	0.99993	0.0297932
FBgn0004638	FBgn0004638	CG6033	drk	downstream of receptor kinase	NS	0.29075	0.999977	0.0515039	NS	0.228127	0.44708	0.058612	NS	0.959396	0.999983	0.00720674	NS	0.393354	0.99993	-0.114457
FBgn0004643	FBgn0004643	CG9900	Zw10	Zeste-white 10	NS	0.350172	0.999977	-0.0841837	NS	0.0357399	0.122765	-0.135687	NS	0.816398	0.999983	0.0389585	NS	0.26989	0.99993	0.178201
FBgn0004644	FBgn0004644	CG4637	hh	hedgehog	Up in nat3fed	0.000205393	0.0254092	1.33873	NS	0.848368	0.926802	0.0546205	Not detected	.	.	.	Not detected	.	.	.
FBgn0004646	FBgn0004646	CG3039	ogre	optic ganglion reduced	NS	0.238767	0.999977	0.0627303	NS	0.940737	0.971986	-0.00332505	NS	0.881915	0.999983	0.0219786	NS	0.837308	0.99993	-0.0253022
FBgn0004647	FBgn0004647	CG3936	N	Notch	NS	0.0578891	0.968853	0.149903	NS	0.295043	0.524099	-0.0659311	NS	0.185315	0.999983	0.218534	NS	0.443772	0.99993	0.110144
FBgn0004648	FBgn0004648	CG4122	svr	silver	NS	0.301014	0.999977	0.0546751	NS	0.0583135	0.176242	-0.0885136	NS	0.933728	0.999983	0.0178021	NS	0.865641	0.99993	0.0229712
FBgn0004649	FBgn0004649	CG1372	yl	yolkless	Not detected	.	.	.	Not detected	.	.	.	Not detected	.	.	.	Not detected	.	.	.
FBgn0004650	FBgn0004650	CG11411	fs(1)N	female sterile (1) Nasrat	Not detected	.	.	.	Not detected	.	.	.	Not detected	.	.	.	Not detected	.	.	.
FBgn0004652	FBgn0004652	CG14307	fru	fruitless	NS	0.525949	0.999977	0.0633959	Down in Gcn5KD	3.13761e-11	1.65306e-09	-0.429043	NS	0.782218	0.999983	-0.0429365	NS	0.39772	0.99993	-0.108268
FBgn0004654	FBgn0004654	CG3724	Pgd	Phosphogluconate dehydrogenase	NS	0.644434	0.999977	0.0579997	NS	0.0353134	0.121643	0.165564	Down in nat3hist	4.25267e-05	0.00594377	-1.01117	NS	0.053942	0.99993	-0.291802
FBgn0004655	FBgn0004655	CG3707	wapl	wings apart-like	NS	0.829601	0.999977	-0.0176557	NS	0.767538	0.885717	-0.0196459	NS	0.890446	0.999983	-0.0197625	NS	0.842178	0.99993	0.0253179
FBgn0004656	FBgn0004656	CG2252	fs(1)h	female sterile (1) homeotic	NS	0.0187724	0.586964	0.102724	NS	0.819314	0.912326	0.00936747	NS	0.791977	0.999983	0.0518882	NS	0.889088	0.99993	0.0175223
FBgn0004657	FBgn0004657	CG1560	mys	myospheroid	NS	0.19913	0.999977	0.0974566	Up in Gcn5KD	0.000745088	0.00544504	0.202295	NS	0.555106	0.999983	-0.0942696	NS	0.947479	0.99993	-0.0100851
FBgn0004666	FBgn0004666	CG7771	sim	single-minded	NS	0.563414	0.999977	-0.0586582	NS	0.0532408	0.165244	0.136919	NS	0.864587	0.999983	0.0438374	NS	0.461751	0.99993	0.222431
FBgn0004687	FBgn0004687	CG3201	Mlc-c	Myosin light chain cytoplasmic	NS	0.673375	0.999977	0.0288368	NS	0.112689	0.280537	-0.0907196	NS	0.11492	0.999983	-0.256846	NS	0.994624	0.99993	0.000960928
FBgn0004698	FBgn0004698	CG8153	Xpc	Xeroderma pigmentosum, complementation group C	NS	0.274912	0.999977	-0.080372	NS	0.582791	0.768613	-0.0293099	NS	0.680066	0.999983	-0.0641785	NS	0.921843	0.99993	0.012471
FBgn0004777	FBgn0004777	CG2342	Ccp84Ag	Ccp84Ag	Not detected	.	.	.	Not detected	.	.	.	Not detected	.	.	.	Not detected	.	.	.
FBgn0004778	FBgn0004778	CG1331	Ccp84Af	Ccp84Af	Not detected	.	.	.	Not detected	.	.	.	Not detected	.	.	.	Not detected	.	.	.
FBgn0004779	FBgn0004779	CG1330	Ccp84Ae	Ccp84Ae	Not detected	.	.	.	Not detected	.	.	.	Not detected	.	.	.	Not detected	.	.	.
FBgn0004780	FBgn0004780	CG2341	Ccp84Ad	Ccp84Ad	Not detected	.	.	.	Not detected	.	.	.	Not detected	.	.	.	Not detected	.	.	.
FBgn0004781	FBgn0004781	CG1327	Ccp84Ac	Ccp84Ac	Not detected	.	.	.	Not detected	.	.	.	Not detected	.	.	.	Not detected	.	.	.
FBgn0004782	FBgn0004782	CG1252	Ccp84Ab	Ccp84Ab	Not detected	.	.	.	Not detected	.	.	.	Not detected	.	.	.	Not detected	.	.	.
FBgn0004783	FBgn0004783	CG2360	Ccp84Aa	Ccp84Aa	Not detected	.	.	.	Not detected	.	.	.	Not detected	.	.	.	Not detected	.	.	.
FBgn0004784	FBgn0004784	CG6518	inaC	inactivation no afterpotential C	Not detected	.	.	.	Not detected	.	.	.	Down in nat3hist	3.4394e-07	0.00018828	-1.14557	NS	0.0704588	0.99993	-0.484342
FBgn0004795	FBgn0004795	CG5403	retn	retained	NS	0.41228	0.999977	0.259543	Down in Gcn5KD	0.001286	0.00858913	-0.922986	Down in nat3hist	2.21653e-07	0.000152514	-1.45753	NS	0.530869	0.99993	0.18601
FBgn0004797	FBgn0004797	CG31991	mdy	midway	NS	0.317941	0.999977	0.132287	Up in Gcn5KD	2.25472e-11	1.20947e-09	0.911923	NS	0.0878637	0.999983	0.404467	NS	0.0180318	0.651659	-0.494694
FBgn0004811	FBgn0004811	CG10528	fs(2)ltoPP43	female sterile (2) ltoPP43	NS	0.831	0.999977	-0.0215176	Up in Gcn5KD	0.00186611	0.0118502	0.193646	NS	0.611251	0.999983	0.0912584	NS	0.867081	0.99993	-0.0282339
FBgn0004832	FBgn0004832	CG6358	Xpac	Xeroderma pigmentosum group A-like	NS	0.746473	0.999977	-0.0356341	NS	0.719702	0.859109	0.0311866	NS	0.544018	0.999983	0.132313	NS	0.776054	0.99993	0.0502354
FBgn0004837	FBgn0004837	CG3497	Su(H)	Suppressor of Hairless	NS	0.385761	0.999977	-0.0797673	NS	0.84837	0.926802	0.0127929	NS	0.955883	0.999983	-0.0120629	NS	0.726799	0.99993	0.0651073
FBgn0004838	FBgn0004838	CG10377	Hrb27C	Heterogeneous nuclear ribonucleoprotein at 27C	NS	0.0360437	0.805416	0.0820494	Down in Gcn5KD	0.000884921	0.00630008	-0.107138	NS	0.696565	0.999983	0.105383	NS	0.608967	0.99993	0.0818905
FBgn0004839	FBgn0004839	CG8967	otk	off-track	NS	0.509283	0.999977	0.029896	Up in Gcn5KD	1.62017e-06	2.75268e-05	0.204613	NS	0.739466	0.999983	-0.0783701	NS	0.578184	0.99993	0.108219
FBgn0004841	FBgn0004841	CG6515	TkR86C	Tachykinin-like receptor at 86C	NS	0.831787	0.999977	-0.0346705	NS	0.774086	0.888226	0.0479795	NS	0.490047	0.999983	0.165158	NS	0.642001	0.99993	0.0913717
FBgn0004842	FBgn0004842	CG5811	RYa-R	RYamide receptor	NS	0.965035	0.999977	0.00972431	NS	0.50042	0.70999	-0.195328	NS	0.509722	0.999983	0.25425	NS	0.464543	0.99993	-0.290476
FBgn0004852	FBgn0004852	CG7978	Ac76E	Adenylyl cyclase 76E	NS	0.72471	0.999977	-0.0520613	Down in Gcn5KD	4.83051e-07	9.47114e-06	-0.610317	NS	0.983708	0.999983	-0.00299729	NS	0.963476	0.99993	-0.0056935
FBgn0004854	FBgn0004854	CG5488	B-H2	BarH2	NS	0.468287	0.999977	-0.148293	NS	0.138127	0.323117	-0.250574	NS	0.14769	0.999983	-0.582162	NS	0.923142	0.99993	0.0480355
FBgn0004855	FBgn0004855	CG3284	RpII15	RNA polymerase II 15kD subunit	NS	0.120998	0.999977	-0.13499	NS	0.0382879	0.129844	-0.13865	NS	0.993449	0.999983	0.00195542	NS	0.385299	0.99993	0.177223
FBgn0004856	FBgn0004856	CG8264	Bx42	Bx42	NS	0.440222	0.999977	-0.0616676	NS	0.427649	0.652005	-0.0448576	NS	0.943845	0.999983	-0.0107455	NS	0.279048	0.99993	0.158479
FBgn0004858	FBgn0004858	CG4220	elB	elbow B	NS	0.0544997	0.968853	0.190379	NS	0.149019	0.338659	0.100756	NS	0.668002	0.999983	0.0696769	NS	0.644679	0.99993	-0.0760665
FBgn0004859	FBgn0004859	CG2125	ci	cubitus interruptus	NS	0.0396424	0.832654	0.203883	NS	0.434462	0.658175	-0.0489685	NS	0.774921	0.999983	-0.055096	NS	0.931315	0.99993	0.0154661
FBgn0004860	FBgn0004860	CG3895	ph-d	polyhomeotic distal	NS	0.973913	0.999977	0.00305491	NS	0.609483	0.789517	-0.0317769	NS	0.960442	0.999983	0.00760452	NS	0.768173	0.99993	-0.0496414
FBgn0004861	FBgn0004861	CG18412	ph-p	polyhomeotic proximal	NS	0.651266	0.999977	0.0327497	NS	0.872716	0.936513	0.00852476	NS	0.507546	0.999983	-0.1061	NS	0.947933	0.99993	-0.00933166
FBgn0004862	FBgn0004862	CG7902	bap	bagpipe	Not detected	.	.	.	Not detected	.	.	.	NS	0.270287	0.999983	-0.469865	NS	0.111327	0.99993	-0.733473
FBgn0004863	FBgn0004863	CG7937	C15	C15	NS	0.660574	0.999977	-0.11006	NS	0.576534	0.764737	-0.131907	NS	0.730875	0.999983	-0.114864	NS	0.801776	0.99993	-0.0915427
FBgn0004864	FBgn0004864	CG1594	hop	hopscotch	NS	0.717758	0.999977	0.037434	NS	0.568103	0.760055	-0.0367346	NS	0.763396	0.999983	-0.0464952	NS	0.365217	0.99993	0.145515
FBgn0004865	FBgn0004865	CG18023	Eip78C	Ecdysone-induced protein 78C	Up in nat3fed	0.000129216	0.0186947	0.419248	Up in Gcn5KD	7.19855e-11	3.49696e-09	1.21742	NS	0.30942	0.999983	0.160454	NS	0.59193	0.99993	-0.0800272
FBgn0004867	FBgn0004867	CG5920	RpS2	Ribosomal protein S2	NS	0.00892305	0.367957	-0.0898582	Down in Gcn5KD	0.000117669	0.00114503	-0.127662	NS	0.91793	0.999983	-0.0262861	NS	0.935113	0.99993	0.0128448
FBgn0004868	FBgn0004868	CG4422	Gdi	GDP dissociation inhibitor	NS	0.548598	0.999977	-0.0218829	NS	0.0265215	0.0980928	0.0806177	NS	0.785449	0.999983	0.048898	NS	0.638457	0.99993	0.0577234
FBgn0004870	FBgn0004870	CG9097	bab1	bric a brac 1	NS	0.0649016	0.999977	0.206244	NS	0.0336839	0.117742	0.181705	NS	0.785555	0.999983	0.0491933	NS	0.272782	0.99993	-0.204782
FBgn0004872	FBgn0004872	CG6122	piwi	piwi	Not detected	.	.	.	Not detected	.	.	.	Not detected	.	.	.	NS	0.389112	0.99993	-0.375041
FBgn0004875	FBgn0004875	CG10847	enc	encore	NS	0.740109	0.999977	-0.016419	NS	0.0198394	0.0780131	0.102194	NS	0.902618	0.999983	0.0234058	NS	0.496809	0.99993	-0.0815528
FBgn0004876	FBgn0004876	CG6027	cdi	center divider	NS	0.861299	0.999977	0.0138625	Up in Gcn5KD	0.000258388	0.0022419	0.202826	NS	0.374816	0.999983	-0.141248	NS	0.87791	0.99993	-0.0214376
FBgn0004878	FBgn0004878	CG2102	cas	castor	NS	0.169645	0.999977	-0.149025	Down in Gcn5KD	8.75234e-08	2.13893e-06	-0.370202	Not detected	.	.	.	Not detected	.	.	.
FBgn0004880	FBgn0004880	CG1130	scrt	scratch	NS	0.344892	0.999977	0.0431932	NS	0.129865	0.309649	-0.0681603	NS	0.591976	0.999983	0.120239	NS	0.392239	0.99993	0.117527
FBgn0004882	FBgn0004882	CG10868	orb	oo18 RNA-binding protein	NS	0.152503	0.999977	0.134506	NS	0.0825432	0.225789	0.129186	NS	0.308552	0.999983	0.154671	NS	0.915465	0.99993	-0.0153557
FBgn0004885	FBgn0004885	CG6863	tok	tolkin	NS	0.268566	0.999977	0.0814574	Up in Gcn5KD	0.0020129	0.0126421	0.235094	NS	0.767366	0.999983	0.0516753	NS	0.988214	0.99993	0.00177338
FBgn0004888	FBgn0004888	CG1065	Scsalpha	Succinyl coenzyme A synthetase alpha subunit	NS	0.61459	0.999977	-0.038712	NS	0.252061	0.475662	-0.0676354	NS	0.702574	0.999983	0.0610737	NS	0.674514	0.99993	-0.0519412
FBgn0004889	FBgn0004889	CG6235	tws	twins	NS	0.473968	0.999977	0.0395841	NS	0.217785	0.435826	-0.0572987	NS	0.818171	0.999983	-0.0358811	NS	0.78553	0.99993	0.0343163
FBgn0004892	FBgn0004892	CG3242	sob	sister of odd and bowl	NS	0.00060609	0.0581301	1.4238	NS	0.160373	0.356296	0.582401	Not detected	.	.	.	Not detected	.	.	.
FBgn0004893	FBgn0004893	CG10021	bowl	brother of odd with entrails limited	Up in nat3fed	0.000128168	0.0186947	0.573272	NS	0.670046	0.827875	-0.0547115	NS	0.189502	0.999983	-0.42762	NS	0.2167	0.99993	-0.398242
FBgn0004895	FBgn0004895	CG1132	fd64A	forkhead domain 64A	Not detected	.	.	.	Not detected	.	.	.	Not detected	.	.	.	Not detected	.	.	.
FBgn0004896	FBgn0004896	CG3668	fd59A	forkhead domain 59A	NS	0.621232	0.999977	0.0483046	Up in Gcn5KD	0.000426647	0.0033913	0.259041	NS	0.632548	0.999983	-0.0881674	NS	0.199264	0.99993	0.2308
FBgn0004897	FBgn0004897	CG11921	fd96Ca	forkhead domain 96Ca	NS	0.00174341	0.126116	1.06408	NS	0.791922	0.898896	0.100845	Not detected	.	.	.	Not detected	.	.	.
FBgn0004898	FBgn0004898	CG11922	fd96Cb	forkhead domain 96Cb	Up in nat3fed	4.32986e-06	0.00175998	1.249	NS	0.869223	0.93561	-0.0583257	Not detected	.	.	.	Not detected	.	.	.
FBgn0004901	FBgn0004901	CG2867	Prat	Phosphoribosylamidotransferase	NS	0.829474	0.999977	-0.0302726	Down in Gcn5KD	0.00040087	0.00322549	-0.309309	NS	0.180874	0.999983	-0.41049	NS	0.642997	0.99993	0.130577
FBgn0004903	FBgn0004903	CG6354	Rb97D	Ribonuclear protein at 97D	NS	0.229926	0.999977	0.0938133	NS	0.275099	0.502855	-0.0649901	NS	0.776405	0.999983	0.0426379	NS	0.770657	0.99993	-0.0402412
FBgn0004907	FBgn0004907	CG17870	14-3-3zeta	14-3-3zeta	NS	0.967911	0.999977	-0.00159974	Down in Gcn5KD	2.82556e-07	5.90667e-06	-0.146264	NS	0.846261	0.999983	0.0698656	NS	0.79273	0.99993	0.0508385
FBgn0004908	FBgn0004908	CG7435	Arl2	ADP ribosylation factor-like 2	NS	0.391063	0.999977	-0.104312	NS	0.550348	0.74875	-0.0592363	NS	0.920964	0.999983	-0.024388	NS	0.222674	0.99993	0.261108
FBgn0004910	FBgn0004910	CG15855	Eip63F-1	Ecdysone-induced protein 63F 1	NS	0.482157	0.999977	-0.0609661	Up in Gcn5KD	0.00063933	0.0048085	0.345773	NS	0.544964	0.999983	0.089925	NS	0.341235	0.99993	-0.119868
FBgn0004911	FBgn0004911	CR32265	Eip63F-2	Ecdysone-induced protein 63F 2	Not detected	.	.	.	Not detected	.	.	.	Not detected	.	.	.	Not detected	.	.	.
FBgn0004913	FBgn0004913	CG1119	Gnf1	Germ line transcription factor 1	NS	0.762422	0.999977	-0.0285008	NS	0.0140424	0.0596154	-0.15697	NS	0.9411	0.999983	-0.0117226	NS	0.996067	0.99993	-0.000794393
FBgn0004914	FBgn0004914	CG9310	Hnf4	Hepatocyte nuclear factor 4	NS	0.348913	0.999977	0.142808	NS	0.0449953	0.145752	0.199022	NS	0.0092395	0.341518	-0.530169	NS	0.666157	0.99993	0.0813978
FBgn0004915	FBgn0004915	CG5193	TfIIB	Transcription factor IIB	NS	0.866829	0.999977	0.0140069	NS	0.033156	0.116326	-0.142353	NS	0.949208	0.999983	-0.0105225	NS	0.977117	0.99993	0.00465556
FBgn0004919	FBgn0004919	CG2679	gol	goliath	NS	0.408572	0.999977	-0.0828025	Up in Gcn5KD	7.72627e-07	1.44512e-05	0.308346	NS	0.0183552	0.555126	-0.465152	NS	0.792391	0.99993	0.0360075
FBgn0004921	FBgn0004921	CG8261	Ggamma1	G protein gamma 1	NS	0.307364	0.999977	-0.0413017	NS	0.118752	0.291044	-0.0587116	NS	0.876235	0.999983	0.055336	NS	0.814493	0.99993	0.0448069
FBgn0004924	FBgn0004924	CG6146	Top1	Topoisomerase 1	NS	0.392884	0.999977	0.0395482	NS	0.194753	0.405018	0.0549929	NS	0.669941	0.999983	0.0639615	NS	0.372158	0.99993	0.106295
FBgn0004926	FBgn0004926	CG4153	eIF-2beta	Eukaryotic initiation factor 2beta	NS	0.126363	0.999977	-0.0876698	NS	0.0115448	0.0508865	-0.123303	NS	0.398965	0.999983	-0.135812	NS	0.823932	0.99993	-0.0322911
FBgn0004956	FBgn0004956	CG5993	os	outstretched	NS	0.469769	0.999977	0.191818	NS	0.602212	0.784029	-0.117032	Not detected	.	.	.	Not detected	.	.	.
FBgn0004957	FBgn0004957	CG6205	por	porcupine	NS	0.160762	0.999977	-0.126469	NS	0.0611785	0.1827	0.150509	NS	0.384588	0.999983	-0.210502	NS	0.453325	0.99993	-0.186504
FBgn0004959	FBgn0004959	CG6578	phm	phantom	NS	0.475215	0.999977	-0.240355	NS	0.0346956	0.120243	0.465948	Not detected	.	.	.	Not detected	.	.	.
FBgn0005198	FBgn0005198	CG6975	gig	gigas	NS	0.676136	0.999977	-0.0406885	NS	0.885254	0.942288	0.0096014	NS	0.534713	0.999983	-0.100712	NS	0.549644	0.99993	-0.0848191
FBgn0005278	FBgn0005278	CG2674	Sam-S	S-adenosylmethionine Synthetase	NS	0.904474	0.999977	-0.00556505	Down in Gcn5KD	0.0102684	0.046535	-0.0987272	NS	0.981131	0.999983	0.00381083	NS	0.125589	0.99993	-0.20391
FBgn0005322	FBgn0005322	CG5395	nmd	no mitochondrial derivative	NS	0.275717	0.999977	0.0998507	NS	0.338727	0.569487	-0.0567352	NS	0.896749	0.999983	0.0205081	NS	0.97753	0.99993	-0.00432814
FBgn0005355	FBgn0005355	CG6054	Su(fu)	Suppressor of fused	NS	0.411127	0.999977	0.0829297	NS	0.407973	0.636473	-0.0592831	NS	0.737979	0.999983	-0.0725288	NS	0.645737	0.99993	0.0833905
FBgn0005386	FBgn0005386	CG8887	ash1	absent, small, or homeotic discs 1	NS	0.508611	0.999977	0.0611499	NS	0.445359	0.667101	0.0503768	NS	0.799869	0.999983	-0.0369083	NS	0.768405	0.99993	0.0382524
FBgn0005390	FBgn0005390	CG4790	fs(1)M3	female sterile (1) M3	NS	0.982967	0.999977	0.00744475	NS	0.18405	0.392244	0.372621	NS	0.421385	0.999983	-0.223956	NS	0.726863	0.99993	-0.107215
FBgn0005391	FBgn0005391	CG2979	Yp2	Yolk protein 2	Not detected	.	.	.	Not detected	.	.	.	Not detected	.	.	.	Not detected	.	.	.
FBgn0005411	FBgn0005411	CG9998	U2af50	U2 small nuclear riboprotein auxiliary factor 50	NS	0.316556	0.999977	-0.0730504	NS	0.13463	0.317285	-0.0746214	NS	0.997433	0.999983	0.000532684	NS	0.937494	0.99993	0.0112562
FBgn0005427	FBgn0005427	CG3114	ewg	erect wing	NS	0.435719	0.999977	-0.0370965	NS	0.0862593	0.232353	0.080053	NS	0.922182	0.999983	0.0148036	NS	0.538263	0.99993	-0.0740207
FBgn0005533	FBgn0005533	CG3922	RpS17	Ribosomal protein S17	NS	0.088739	0.999977	-0.07081	NS	0.347314	0.578497	-0.0325936	NS	0.977854	0.999983	0.00576587	NS	0.774318	0.99993	0.0400378
FBgn0005536	FBgn0005536	CG32156	Mbs	Myosin binding subunit	NS	0.50188	0.999977	0.0531339	NS	0.637186	0.805478	0.0280417	NS	0.954764	0.999983	-0.00955721	NS	0.579733	0.99993	-0.065719
FBgn0005558	FBgn0005558	CG1464	ey	eyeless	NS	0.795483	0.999977	-0.0242571	NS	0.855695	0.930539	-0.0112088	NS	0.963822	0.999983	-0.00740302	NS	0.941665	0.99993	-0.0108366
FBgn0005561	FBgn0005561	CG11049	sv	shaven	NS	0.646165	0.999977	-0.0771706	NS	0.43626	0.659493	-0.116835	NS	0.633982	0.999983	-0.144755	NS	0.406557	0.99993	-0.263419
FBgn0005564	FBgn0005564	CG9262	Shal	Shaker cognate l	NS	0.893061	0.999977	0.0137796	NS	0.723684	0.860438	-0.0213266	NS	0.703746	0.999983	0.0596155	NS	0.887429	0.99993	-0.0164775
FBgn0005585	FBgn0005585	CG9429	Crc	Calreticulin	NS	0.886559	0.999977	0.00497613	NS	0.126643	0.304958	-0.0522346	NS	0.798528	0.999983	0.042444	NS	0.724383	0.99993	0.0428943
FBgn0005586	FBgn0005586	CG7576	Rab3	Rab3	NS	0.9726	0.999977	-0.00191541	NS	0.798078	0.903239	-0.0122903	NS	0.835589	0.999983	0.0459606	NS	0.864502	0.99993	0.0236843
FBgn0005590	FBgn0005590	CG31695	scw	screw	Not detected	.	.	.	Not detected	.	.	.	Not detected	.	.	.	Not detected	.	.	.
FBgn0005592	FBgn0285896	CG32134	btl	breathless	NS	0.990361	0.999977	0.00362133	NS	0.546111	0.745442	0.139137	NS	0.523012	0.999983	0.219551	NS	0.478976	0.99993	-0.30171
FBgn0005593	FBgn0005593	CG4897	RpL7	Ribosomal protein L7	NS	0.134167	0.999977	-0.0512533	NS	0.0249332	0.0935338	-0.0693721	NS	0.967716	0.999983	-0.00884409	NS	0.887871	0.99993	0.0208213
FBgn0005596	FBgn0005596	CG14513	yem	yemanuclein	NS	0.705991	0.999977	-0.0325809	NS	0.410757	0.638798	0.0492777	NS	0.492544	0.999983	-0.135988	NS	0.585946	0.99993	0.0948975
FBgn0005612	FBgn0005612	CG3090	Sox14	Sox box protein 14	NS	0.492944	0.999977	-0.0541458	Up in Gcn5KD	1.55224e-15	1.55753e-13	0.682913	NS	0.645708	0.999983	-0.1276	NS	0.86073	0.99993	0.0374441
FBgn0005613	FBgn0005613	CG8404	Sox15	Sox box protein 15	Not detected	.	.	.	Not detected	.	.	.	Not detected	.	.	.	Not detected	.	.	.
FBgn0005614	FBgn0005614	CG18345	trpl	transient receptor potential-like	Not detected	.	.	.	Not detected	.	.	.	Down in nat3hist	1.00808e-07	9.01729e-05	-1.08799	NS	0.0231968	0.764514	0.48563
FBgn0005616	FBgn0005616	CG3241	msl-2	male-specific lethal 2	NS	0.818678	0.999977	0.0181947	NS	0.610644	0.790197	-0.032127	NS	0.951614	0.999983	-0.00907373	NS	0.873021	0.99993	0.0227214
FBgn0005617	FBgn0005617	CG10385	msl-1	male-specific lethal 1	NS	0.558979	0.999977	-0.0559334	NS	0.0942654	0.246245	-0.104721	NS	0.527372	0.999983	-0.0968526	NS	0.95865	0.99993	0.00766838
FBgn0005619	FBgn0005619	CG3454	Hdc	Histidine decarboxylase	NS	0.345214	0.999977	0.330819	Down in Gcn5KD	0.00021419	0.00192701	-1.06769	NS	0.00331971	0.161385	-0.661377	NS	0.0372564	0.9359	-0.490816
FBgn0005624	FBgn0005624	CG3886	Psc	Posterior sex combs	NS	0.884121	0.999977	0.0122064	NS	0.345971	0.577228	0.0621995	NS	0.572451	0.999983	0.141183	NS	0.854615	0.99993	0.0432139
FBgn0005626	FBgn0005626	CG10118	ple	pale	NS	0.28939	0.999977	-0.338179	NS	0.684767	0.8371	0.15396	NS	0.00247604	0.131834	-0.668893	NS	0.0717489	0.99993	-0.252246
FBgn0005630	FBgn0283521	CG12052	lola	longitudinals lacking	NS	0.708495	0.999977	-0.0132111	Down in Gcn5KD	2.36924e-05	0.000292435	-0.127908	NS	0.939586	0.999983	-0.0184118	NS	0.965961	0.99993	0.00606768
FBgn0005631	FBgn0005631	CG13521	robo1	roundabout 1	NS	0.236412	0.999977	0.0735403	Up in Gcn5KD	2.46926e-05	0.000302591	0.206161	NS	0.857135	0.999983	-0.0263925	NS	0.517988	0.99993	-0.0889093
FBgn0005632	FBgn0005632	CG1945	faf	fat facets	NS	0.0751127	0.999977	0.0815223	Up in Gcn5KD	0.000229787	0.00203094	0.149507	NS	0.832077	0.999983	-0.0445207	NS	0.849651	0.99993	-0.0254988
FBgn0005633	FBgn0005633	CG7445	fln	flightin	Not detected	.	.	.	Not detected	.	.	.	NS	0.700083	0.999983	-0.188475	Not detected	.	.	.
FBgn0005636	FBgn0005636	CG3385	nvy	nervy	NS	0.868835	0.999977	0.0161493	NS	0.255071	0.479127	-0.0720618	NS	0.603356	0.999983	0.0828721	NS	0.751877	0.99993	-0.0468651
FBgn0005638	FBgn0005638	CG4354	slbo	slow border cells	Not detected	.	.	.	Not detected	.	.	.	Not detected	.	.	.	Not detected	.	.	.
FBgn0005640	FBgn0005640	CG10579	Eip63E	Ecdysone-induced protein 63E	NS	0.441527	0.999977	0.0604014	Up in Gcn5KD	2.39082e-12	1.48842e-10	0.406232	NS	0.911513	0.999983	-0.0173356	NS	0.451847	0.99993	-0.0882077
FBgn0005642	FBgn0005642	CG1454	wdn	wings down	NS	0.519938	0.999977	-0.0670487	NS	0.899232	0.950142	0.00880968	NS	0.725579	0.999983	-0.0569934	NS	0.722558	0.99993	-0.0559046
FBgn0005648	FBgn0005648	CG2163	Pabp2	Pabp2	NS	0.806276	0.999977	-0.0120768	Down in Gcn5KD	2.96836e-06	4.73218e-05	-0.219231	NS	0.881323	0.999983	0.0238273	NS	0.742746	0.99993	-0.0468596
FBgn0005649	FBgn0005649	CG5422	Rox8	Rox8	NS	0.608328	0.999977	-0.0214786	NS	0.276062	0.503535	0.0424432	NS	0.726367	0.999983	-0.0544142	NS	0.903677	0.99993	0.0144008
FBgn0005654	FBgn0005654	CG4088	lat	latheo	Not detected	.	.	.	Not detected	.	.	.	Not detected	.	.	.	Not detected	.	.	.
FBgn0005655	FBgn0005655	CG9193	PCNA	Proliferating cell nuclear antigen	NS	0.966871	0.999977	-0.0034157	Down in Gcn5KD	1.57998e-11	8.80764e-10	-0.452158	Not detected	.	.	.	Not detected	.	.	.
FBgn0005658	FBgn0005658	CG7018	Ets65A	Ets at 65A	NS	0.771944	0.999977	-0.0243736	Up in Gcn5KD	6.05585e-05	0.000651551	0.249265	NS	0.918005	0.999983	0.017887	NS	0.656576	0.99993	-0.0688781
FBgn0005659	FBgn0005659	CG5583	Ets98B	Ets at 98B	Not detected	.	.	.	Not detected	.	.	.	NS	0.374083	0.999983	0.323041	NS	0.027555	0.827069	-0.709999
FBgn0005660	FBgn0005660	CG2914	Ets21C	Ets at 21C	NS	0.376253	0.999977	-0.230838	NS	0.141642	0.328447	-0.295361	NS	0.730692	0.999983	0.139629	NS	0.0733947	0.99993	0.854958
FBgn0005664	FBgn0005664	CG16963	Cry	Crystallin	Not detected	.	.	.	Not detected	.	.	.	Not detected	.	.	.	Not detected	.	.	.
FBgn0005666	FBgn0005666	CG32019	bt	bent	NS	0.227708	0.999977	0.194381	NS	0.041561	0.138035	0.258745	NS	0.214983	0.999983	-0.391351	Down in Gcn5KDhist	5.42977e-05	0.0158882	-0.746886
FBgn0005670	FBgn0005670	CG3656	Cyp4d1	Cytochrome P450-4d1	Not detected	.	.	.	Not detected	.	.	.	NS	0.574774	0.999983	0.354143	NS	0.300504	0.99993	-0.498641
FBgn0005671	FBgn0005671	CG17369	Vha55	Vacuolar H[+]-ATPase 55kD subunit	NS	0.224806	0.999977	0.0698875	NS	0.0231774	0.0882895	-0.108295	NS	0.875123	0.999983	0.0339425	NS	0.840598	0.99993	-0.0281614
FBgn0005672	FBgn0005672	CG10334	spi	spitz	NS	0.250806	0.999977	-0.0619993	NS	0.42041	0.645371	0.0412818	NS	0.760973	0.999983	-0.0438185	NS	0.465777	0.99993	0.0860737
FBgn0005674	FBgn0005674	CG5394	Aats-glupro	Glutamyl-prolyl-tRNA synthetase	NS	0.482057	0.999977	-0.0507198	NS	0.515076	0.72065	-0.0357103	NS	0.191734	0.999983	-0.192916	NS	0.978598	0.99993	0.00385774
FBgn0005677	FBgn0005677	CG4952	dac	dachshund	NS	0.0975462	0.999977	0.107051	NS	0.0165582	0.0677661	0.124233	NS	0.715244	0.999983	-0.0561221	NS	0.860514	0.99993	0.0234836
FBgn0005683	FBgn0005683	CG5354	pie	pineapple eye	NS	0.285575	0.999977	0.169601	Down in Gcn5KD	0.0048184	0.0255256	-0.373888	NS	0.125601	0.999983	0.496292	NS	0.563611	0.99993	-0.223584
FBgn0005694	FBgn0005694	CG5683	Aef1	Adult enhancer factor 1	NS	0.964804	0.999977	-0.00388133	NS	0.0658432	0.192849	-0.114113	NS	0.78338	0.999983	0.0389756	NS	0.76797	0.99993	-0.0404933
FBgn0005695	FBgn0005695	CG8411	gcl	germ cell-less	NS	0.696845	0.999977	-0.0439368	NS	0.6351	0.804033	0.0385497	NS	0.776656	0.999983	-0.0490376	NS	0.767053	0.99993	-0.0483023
FBgn0005696	FBgn0005696	CG5923	DNApol-alpha73	DNA polymerase alpha 73kD	NS	0.578532	0.999977	-0.0773784	NS	0.0551575	0.169222	-0.224081	NS	0.902365	0.999983	0.0503081	NS	0.859607	0.99993	0.0773133
FBgn0005771	FBgn0005771	CG4491	noc	no ocelli	NS	0.430865	0.999977	0.0451142	NS	0.382364	0.611051	0.0484002	NS	0.518911	0.999983	0.103118	NS	0.966521	0.99993	0.00586862
FBgn0005775	FBgn0005775	CG7503	Con	Connectin	NS	0.990098	0.999977	-0.000755998	NS	0.636431	0.804762	-0.0240868	NS	0.573754	0.999983	0.0993199	NS	0.97303	0.99993	-0.00388175
FBgn0005777	FBgn0005777	CG8402	PpD3	Protein phosphatase D3	NS	0.78256	0.999977	-0.0269411	NS	0.5741	0.763408	0.035673	NS	0.82428	0.999983	-0.0364294	NS	0.592941	0.99993	0.086266
FBgn0005778	FBgn0005778	CG10138	PpD5	Protein phosphatase D5	Not detected	.	.	.	Not detected	.	.	.	Not detected	.	.	.	Not detected	.	.	.
FBgn0005779	FBgn0005779	CG8822	PpD6	Protein phosphatase D6	Not detected	.	.	.	Not detected	.	.	.	Not detected	.	.	.	Not detected	.	.	.
FBgn0008635	FBgn0008635	CG6223	betaCOP	Coat Protein (coatomer) beta	NS	0.53533	0.999977	0.0364199	NS	0.652841	0.815207	0.0223075	NS	0.658401	0.999983	-0.0660463	NS	0.858104	0.99993	0.0245063
FBgn0008636	FBgn0008636	CG33152	hbn	homeobrain	NS	0.434222	0.999977	-0.0762814	NS	0.23806	0.458622	0.0907916	NS	0.783587	0.999983	-0.0552034	NS	0.946943	0.99993	-0.0113481
FBgn0008646	FBgn0008646	CG9930	E5	E5	NS	0.0769905	0.999977	0.494051	NS	0.676402	0.831045	-0.123965	NS	0.913326	0.999983	-0.0446615	NS	0.924917	0.99993	0.039765
FBgn0008651	FBgn0008651	CG6570	lbl	ladybird late	NS	0.00336535	0.191511	0.885817	NS	0.509923	0.717644	-0.193806	Not detected	.	.	.	NS	0.23918	0.99993	0.582373
FBgn0010014	FBgn0010014	CG4209	CanB	Calcineurin B	NS	0.207686	0.999977	-0.0950978	NS	0.108118	0.272177	0.0897443	NS	0.701793	0.999983	0.0633484	NS	0.97723	0.99993	0.00340964
FBgn0010015	FBgn0010015	CG1455	CanA1	Calcineurin A1	NS	0.405706	0.999977	0.368992	NS	0.628532	0.802027	-0.14234	NS	0.0889348	0.999983	-0.783049	NS	0.746554	0.99993	-0.149381
FBgn0010019	FBgn0010019	CG3972	Cyp4g1	Cytochrome P450-4g1	Not detected	.	.	.	NS	0.0156478	0.0649127	0.995101	NS	0.091684	0.999983	3.41957	NS	0.622713	0.99993	0.350388
FBgn0010038	FBgn0010038	CG4181	GstD2	Glutathione S transferase D2	Not detected	.	.	.	Not detected	.	.	.	NS	0.0800369	0.999983	-0.530007	NS	0.733096	0.99993	-0.143874
FBgn0010039	FBgn0010039	CG4381	GstD3	Glutathione S transferase D3	NS	0.979981	0.999977	-0.00381096	NS	0.0127395	0.055043	-0.250831	NS	0.685907	0.999983	0.0740581	NS	0.180171	0.99993	-0.302626
FBgn0010040	FBgn0010040	CG11512	GstD4	Glutathione S transferase D4	Not detected	.	.	.	Not detected	.	.	.	Not detected	.	.	.	Not detected	.	.	.
FBgn0010041	FBgn0010041	CG12242	GstD5	Glutathione S transferase D5	Not detected	.	.	.	Not detected	.	.	.	Not detected	.	.	.	NS	0.00126126	0.124866	-1.89157
FBgn0010042	FBgn0010042	CG4423	GstD6	Glutathione S transferase D6	Not detected	.	.	.	Not detected	.	.	.	Not detected	.	.	.	Not detected	.	.	.
FBgn0010043	FBgn0010043	CG4371	GstD7	Glutathione S transferase D7	Not detected	.	.	.	Not detected	.	.	.	Not detected	.	.	.	Not detected	.	.	.
FBgn0010044	FBgn0010044	CG4421	GstD8	Glutathione S transferase D8	Not detected	.	.	.	Not detected	.	.	.	Not detected	.	.	.	Not detected	.	.	.
FBgn0010051	FBgn0010051	CG1063	Itp-r83A	Inositol 1,4,5,-tris-phosphate receptor	NS	0.364258	0.999977	0.0837106	NS	0.470398	0.686638	-0.0526083	NS	0.780386	0.999983	0.044222	NS	0.209261	0.99993	-0.151916
FBgn0010052	FBgn0010052	CG8425	Jhe	Juvenile hormone esterase	Not detected	.	.	.	Not detected	.	.	.	Not detected	.	.	.	Not detected	.	.	.
FBgn0010053	FBgn0010053	CG15101	Jheh1	Juvenile hormone epoxide hydrolase 1	NS	0.239841	0.999977	-0.391652	NS	0.430644	0.654827	-0.208491	NS	0.579952	0.999983	-0.12049	NS	0.00045551	0.0649865	-0.579643
FBgn0010078	FBgn0010078	CG3661	RpL23	Ribosomal protein L23	NS	0.0189434	0.590013	-0.0907924	NS	0.410205	0.638204	-0.0267791	NS	0.807761	0.999983	0.0588454	NS	0.686396	0.99993	0.0667945
FBgn0010097	FBgn0010097	CG17566	gammaTub37C	gamma-Tubulin at 37C	NS	0.832006	0.999977	0.0657538	NS	0.379725	0.608774	-0.296614	Not detected	.	.	.	Not detected	.	.	.
FBgn0010100	FBgn0010100	CG9244	Acon	Aconitase	NS	0.446497	0.999977	-0.036077	Down in Gcn5KD	0.00103675	0.00713102	-0.138909	NS	0.832634	0.999983	0.0447448	NS	0.754935	0.99993	-0.0443123
FBgn0010105	FBgn0010105	CG17943	comm	commissureless	NS	0.88124	0.999977	0.015745	NS	0.257588	0.480885	-0.0954735	NS	0.960061	0.999983	0.00803867	NS	0.90126	0.99993	-0.0194949
FBgn0010109	FBgn0010109	CG8704	dpn	deadpan	NS	0.459785	0.999977	-0.0756297	Down in Gcn5KD	0.00180107	0.0115412	-0.332626	Not detected	.	.	.	Not detected	.	.	.
FBgn0010113	FBgn0010113	CG15532	hdc	headcase	NS	0.0166163	0.551895	0.0978509	Up in Gcn5KD	4.74266e-05	0.000530146	0.165134	NS	0.503234	0.999983	0.104631	NS	0.556121	0.99993	0.0777427
FBgn0010114	FBgn0010114	CG2040	hig	hikaru genki	NS	0.0869242	0.999977	-0.134923	NS	0.554011	0.750709	0.0406198	NS	0.904748	0.999983	0.0372961	NS	0.916906	0.99993	-0.0170066
FBgn0010173	FBgn0010173	CG9633	RpA-70	Replication Protein A 70	NS	0.892264	0.999977	-0.0106788	NS	0.613549	0.792033	-0.0271631	NS	0.664148	0.999983	0.0657979	NS	0.681607	0.99993	-0.0604471
FBgn0010194	FBgn0010194	CG6407	Wnt5	Wnt oncogene analog 5	NS	0.690645	0.999977	0.0309406	NS	0.990731	0.995516	-0.000649119	NS	0.794068	0.999983	-0.041441	NS	0.860239	0.99993	0.0279008
FBgn0010197	FBgn0010197	CG33114	Gyc32E	Guanyl cyclase at 32E	NS	0.592139	0.999977	-0.136255	Down in Gcn5KD	0.00563108	0.0291252	-0.656456	NS	0.97724	0.999983	0.00770987	NS	0.0630785	0.99993	-0.540583
FBgn0010198	FBgn0010198	CG2033	RpS15Aa	Ribosomal protein S15Aa	NS	0.241596	0.999977	-0.0488824	NS	0.146675	0.335476	-0.0573031	NS	0.900695	0.999983	-0.0213163	NS	0.495045	0.99993	0.0869001
FBgn0010213	FBgn0010213	CG8905	Sod2	Superoxide dismutase 2 (Mn)	NS	0.412928	0.999977	-0.0807172	NS	0.765619	0.885224	0.0195411	NS	0.771583	0.999983	0.0486901	NS	0.506594	0.99993	0.0955646
FBgn0010215	FBgn0010215	CG17947	alpha-Cat	alpha Catenin	NS	0.34024	0.999977	0.0417116	NS	0.424799	0.64907	0.0335789	NS	0.896064	0.999983	0.0214573	NS	0.851457	0.99993	-0.0218878
FBgn0010217	FBgn0010217	CG11154	ATPsynbeta	ATP synthase, beta subunit	NS	0.629854	0.999977	-0.0186441	NS	0.0574361	0.174146	-0.0603661	NS	0.818463	0.999983	0.0655087	NS	0.93059	0.99993	-0.0144673
FBgn0010220	FBgn0010220	CG12759	Dbp45A	DEAD box protein 45A	NS	0.873707	0.999977	-0.0166416	NS	0.243204	0.463944	-0.0858019	NS	0.779917	0.999983	0.05513	NS	0.750256	0.99993	0.0572704
FBgn0010222	FBgn0010222	CG18466	Nmdmc	NAD-dependent methylenetetrahydrofolate dehydrogenase	NS	0.882969	0.999977	-0.0244031	NS	0.423644	0.648002	0.0645555	NS	0.0271096	0.697574	-0.506756	NS	0.64622	0.99993	-0.08232
FBgn0010223	FBgn0010223	CG12232	Galphaf	G protein alpha f subunit	Not detected	.	.	.	Not detected	.	.	.	Not detected	.	.	.	NS	0.556769	0.99993	-0.25698
FBgn0010225	FBgn0010225	CG1106	Gel	Gelsolin	NS	0.132964	0.999977	-0.145707	NS	0.167769	0.367368	0.0935662	NS	0.364547	0.999983	0.172474	NS	0.20908	0.99993	-0.237057
FBgn0010226	FBgn0010226	CG8938	GstS1	Glutathione S transferase S1	NS	0.0908009	0.999977	0.138338	NS	0.420924	0.645839	0.0440304	NS	0.272056	0.999983	0.157304	NS	0.249875	0.99993	0.146774
FBgn0010228	FBgn0010228	CG17921	HmgZ	HMG protein Z	NS	0.904772	0.999977	-0.00563742	NS	0.0382439	0.129798	-0.0899868	NS	0.879644	0.999983	0.0237708	NS	0.128263	0.99993	-0.178368
FBgn0010235	FBgn0010235	CG5433	Klc	Kinesin light chain	NS	0.392352	0.999977	-0.047676	NS	0.178315	0.383028	0.0629701	NS	0.670292	0.999983	-0.0640943	NS	0.697567	0.99993	0.046299
FBgn0010238	FBgn0010238	CG12369	Lac	Lachesin	NS	0.879837	0.999977	-0.00674573	Up in Gcn5KD	1.26433e-07	2.93029e-06	0.25794	NS	0.91636	0.999983	-0.0157085	NS	0.728941	0.99993	-0.0542963
FBgn0010240	FBgn0010240	CG17336	Lcch3	Ligand-gated chloride channel homolog 3	NS	0.915577	0.999977	-0.0102361	NS	0.101897	0.260829	0.111892	NS	0.758569	0.999983	0.0461279	NS	0.727031	0.99993	-0.0463202
FBgn0010241	FBgn0010241	CG8523	Mdr50	Multi drug resistance 50	Not detected	.	.	.	Not detected	.	.	.	Not detected	.	.	.	NS	0.380646	0.99993	0.44444
FBgn0010246	FBgn0010246	CG9155	Myo61F	Myosin 61F	NS	0.378199	0.999977	0.164633	NS	0.440309	0.663137	0.111839	NS	0.183091	0.999983	-0.549494	NS	0.95655	0.99993	-0.0139976
FBgn0010247	FBgn0010247	CG40411	Parp	Poly-(ADP-ribose) polymerase	NS	0.525852	0.999977	0.0505516	NS	0.0458514	0.148075	0.121414	NS	0.890597	0.999983	0.0205862	NS	0.823684	0.99993	-0.0331934
FBgn0010258	FBgn0010258	CG9654	Rbp4	RNA-binding protein 4	NS	0.213477	0.999977	-0.474109	Not detected	.	.	.	Not detected	.	.	.	Not detected	.	.	.
FBgn0010263	FBgn0010263	CG3151	Rbp9	RNA-binding protein 9	NS	0.754034	0.999977	0.0526872	Up in Gcn5KD	5.12068e-08	1.32346e-06	0.685156	NS	0.6123	0.999983	-0.126505	NS	0.760505	0.99993	0.042798
FBgn0010265	FBgn0010265	CG13389	RpS13	Ribosomal protein S13	NS	0.14046	0.999977	-0.0570985	NS	0.189678	0.398857	-0.0434758	NS	0.748069	0.999983	0.0572602	NS	0.54369	0.99993	-0.077074
FBgn0010269	FBgn0010269	CG15793	Dsor1	Downstream of raf1	NS	0.428786	0.999977	-0.0689781	NS	0.132375	0.314114	0.0951635	NS	0.362535	0.999983	-0.140079	NS	0.764837	0.99993	0.0464007
FBgn0010278	FBgn0010278	CG4817	Ssrp	Structure specific recognition protein	NS	0.368075	0.999977	-0.0524012	Down in Gcn5KD	0.000301199	0.00250991	-0.173395	NS	0.393491	0.999983	-0.147189	NS	0.348221	0.99993	0.160137
FBgn0010280	FBgn0010280	CG5444	Taf4	TBP-associated factor 4	NS	0.306007	0.999977	0.0507381	NS	0.947404	0.973887	-0.00283846	NS	0.856008	0.999983	0.0310293	NS	0.83573	0.99993	0.0238075
FBgn0010282	FBgn0010282	CG10281	TfIIFalpha	Transcription factor IIFalpha	NS	0.741933	0.999977	-0.0318791	NS	0.299456	0.528572	-0.0720315	NS	0.630857	0.999983	-0.084163	NS	0.5018	0.99993	0.107681
FBgn0010287	FBgn0010287	CG7562	Trf	TBP-related factor	NS	0.322408	0.999977	-0.142	NS	0.993962	0.997009	0.000866881	NS	0.683962	0.999983	-0.119768	NS	0.987438	0.99993	-0.00445737
FBgn0010288	FBgn0010288	CG4265	Uch	Ubiquitin carboxy-terminal hydrolase	NS	0.207548	0.999977	-0.0667849	NS	0.40962	0.637694	0.0413951	NS	0.758532	0.999983	0.0539987	NS	0.418905	0.99993	0.129295
FBgn0010292	FBgn0010292	CG1430	bys	by S6	NS	0.295679	0.999977	-0.097312	NS	0.866925	0.934933	-0.0121532	NS	0.716898	0.999983	0.0709553	NS	0.617146	0.99993	0.0978348
FBgn0010294	FBgn0010294	CG14266	ng2	new glue 2	Not detected	.	.	.	Not detected	.	.	.	Not detected	.	.	.	Not detected	.	.	.
FBgn0010295	FBgn0010295	CG10788	ng3	new glue 3	Not detected	.	.	.	Not detected	.	.	.	Not detected	.	.	.	Not detected	.	.	.
FBgn0010296	FBgn0010296	CG10789	ng4	new glue 4	Not detected	.	.	.	Not detected	.	.	.	Not detected	.	.	.	Not detected	.	.	.
FBgn0010300	FBgn0010300	CG10719	brat	brain tumor	NS	0.797485	0.999977	0.0113451	Up in Gcn5KD	1.69767e-10	7.46363e-09	0.25916	NS	0.308335	0.999983	0.166476	NS	0.980679	0.99993	0.00285572
FBgn0010303	FBgn0010303	CG4353	hep	hemipterous	NS	0.589695	0.999977	0.0495711	NS	0.268285	0.494961	0.070712	NS	0.717279	0.999983	-0.0540017	NS	0.669809	0.99993	0.0543923
FBgn0010309	FBgn0010309	CG10739	pigeon	pigeon	NS	0.826873	0.999977	-0.018434	NS	0.398702	0.62671	0.050519	NS	0.39754	0.999983	-0.143076	NS	0.799795	0.99993	-0.0406758
FBgn0010313	FBgn0010313	CG2530	corto	corto	NS	0.0179547	0.570031	0.133142	NS	0.472	0.688689	-0.0350247	NS	0.801614	0.999983	0.0362864	NS	0.206026	0.99993	0.157469
FBgn0010314	FBgn0010314	CG3738	Cks30A	Cyclin-dependent kinase subunit 30A	NS	0.983322	0.999977	0.00209117	Down in Gcn5KD	1.90285e-06	3.15746e-05	-0.339546	NS	0.553664	0.999983	0.308655	NS	0.335759	0.99993	0.522279
FBgn0010315	FBgn0010315	CG9096	CycD	Cyclin D	NS	0.817624	0.999977	-0.0262154	NS	0.679578	0.833855	-0.0347121	NS	0.768012	0.999983	0.0908835	NS	0.970024	0.99993	0.0110175
FBgn0010316	FBgn0010316	CG1772	dap	dacapo	NS	0.967387	0.999977	-0.0038996	Down in Gcn5KD	5.93114e-05	0.000641149	-0.282289	NS	0.858871	0.999983	0.0460132	NS	0.854463	0.99993	-0.0450401
FBgn0010317	FBgn0010317	CG10308	CycJ	Cyclin J	NS	0.809957	0.999977	0.0831859	NS	0.676259	0.831045	0.118284	NS	0.681016	0.999983	0.123147	NS	0.637477	0.99993	-0.147168
FBgn0010323	FBgn0010323	CG2851	Gsc	Goosecoid	NS	0.211697	0.999977	-0.344061	NS	0.464365	0.682739	-0.200579	NS	0.983803	0.999983	-0.0076976	NS	0.766329	0.99993	0.120146
FBgn0010328	FBgn0010328	CG5965	woc	without children	NS	0.76377	0.999977	-0.0122894	NS	0.581225	0.767855	-0.0217397	NS	0.820115	0.999983	-0.0325292	NS	0.425622	0.99993	0.0965865
FBgn0010329	FBgn0010329	CG1543	Tbh	Tyramine beta hydroxylase	NS	0.900033	0.999977	0.0177754	Down in Gcn5KD	3.48892e-21	6.76295e-19	-0.915744	NS	0.882799	0.999983	0.0229151	NS	0.549224	0.99993	-0.0751376
FBgn0010333	FBgn0010333	CG2248	Rac1	Rac1	NS	0.643504	0.999977	0.0252601	NS	0.88849	0.944173	0.00701312	NS	0.972703	0.999983	0.00564988	NS	0.992203	0.99993	0.00139735
FBgn0010339	FBgn0010339	CG8340	128up	upstream of RpIII128	NS	0.204363	0.999977	-0.109079	NS	0.105606	0.26783	-0.098455	NS	0.970967	0.999983	0.00660007	NS	0.624226	0.99993	0.0875933
FBgn0010340	FBgn0010340	CG9852	140up	upstream of RpII140	NS	0.709628	0.999977	-0.0638464	NS	0.80658	0.907443	-0.0331296	NS	0.357017	0.999983	-0.228543	NS	0.630343	0.99993	-0.104372
FBgn0010341	FBgn0010341	CG12530	Cdc42	Cdc42	NS	0.866989	0.999977	0.00808845	NS	0.498727	0.708468	0.0284399	NS	0.921773	0.999983	-0.0150839	NS	0.862378	0.99993	0.0224756
FBgn0010342	FBgn0010342	CG1825	Map60	Microtubule-associated protein 60	NS	0.305059	0.999977	-0.0613157	NS	0.117421	0.288861	-0.0780681	NS	0.636903	0.999983	-0.0805994	NS	0.581194	0.99993	0.0954284
FBgn0010348	FBgn0010348	CG8385	Arf79F	ADP ribosylation factor at 79F	NS	0.721413	0.999977	0.0132086	NS	0.232521	0.452883	-0.0446936	NS	0.758351	0.999983	-0.0545375	NS	0.892843	0.99993	0.0163523
FBgn0010350	FBgn0010350	CG7962	CdsA	CDP diglyceride synthetase	NS	0.783644	0.999977	0.0264828	NS	0.0145159	0.0610785	-0.15865	NS	0.445336	0.999983	-0.16013	NS	0.728869	0.99993	-0.0441055
FBgn0010352	FBgn0010352	CG11661	Nc73EF	Neural conserved at 73EF	NS	0.371843	0.999977	0.0541665	NS	0.0435489	0.142528	-0.0961582	NS	0.903814	0.999983	-0.0265608	NS	0.423951	0.99993	-0.108516
FBgn0010355	FBgn0010355	CG17603	Taf1	TBP-associated factor 1	NS	0.859217	0.999977	0.0104985	NS	0.072147	0.205496	0.0877953	NS	0.996314	0.999983	-0.00067043	NS	0.839886	0.99993	-0.0259209
FBgn0010356	FBgn0010356	CG7704	Taf5	TBP-associated factor 5	NS	0.690132	0.999977	-0.0359083	NS	0.584097	0.76986	0.0345321	NS	0.433863	0.999983	-0.136731	NS	0.489682	0.99993	-0.119786
FBgn0010357	FBgn0010357	CG18211	betaTry	betaTrypsin	Not detected	.	.	.	Not detected	.	.	.	NS	0.100058	0.999983	-2.88738	NS	0.539318	0.99993	0.54623
FBgn0010358	FBgn0010358	CG12351	deltaTry	deltaTrypsin	Not detected	.	.	.	Not detected	.	.	.	Not detected	.	.	.	Not detected	.	.	.
FBgn0010359	FBgn0010359	CG30028	gammaTry	gammaTrypsin	Not detected	.	.	.	Not detected	.	.	.	Not detected	.	.	.	Not detected	.	.	.
FBgn0010379	FBgn0010379	CG4006	Akt1	Akt1	NS	0.363284	0.999977	0.0516581	NS	0.38382	0.61287	0.0374332	NS	0.605367	0.999983	0.0872415	NS	0.942542	0.99993	-0.0102209
FBgn0010380	FBgn0010380	CG12532	AP-1-2beta	Adaptor Protein complex 1/2, beta subunit	NS	0.590153	0.999977	0.0294074	NS	0.122803	0.29897	0.0779499	NS	0.941477	0.999983	0.0113251	NS	0.473883	0.99993	0.0821718
FBgn0010381	FBgn0283461	CG10810	Drs	Drosomycin	Not detected	.	.	.	Not detected	.	.	.	NS	0.0333353	0.801125	1.94765	Down in Gcn5KDhist	2.5453e-19	2.30884e-15	-2.09725
FBgn0010382	FBgn0010382	CG3938	CycE	Cyclin E	NS	0.896648	0.999977	-0.0128278	Down in Gcn5KD	1.7533e-06	2.95531e-05	-0.357621	NS	0.816841	0.999983	-0.0763159	NS	0.962018	0.99993	0.0187025
FBgn0010383	FBgn0010383	CG6816	Cyp18a1	Cytochrome P450-18a1	Not detected	.	.	.	Not detected	.	.	.	NS	0.956333	0.999983	0.021561	NS	0.913019	0.99993	0.052544
FBgn0010385	FBgn0010385	CG1385	Def	Defensin	Not detected	.	.	.	Not detected	.	.	.	Not detected	.	.	.	NS	0.602644	0.99993	-0.38179
FBgn0010387	FBgn0010387	CG8627	Dbi	Diazepam-binding inhibitor	NS	0.212449	0.999977	-0.191326	Down in Gcn5KD	1.234e-10	5.53935e-09	-0.535678	Down in nat3hist	1.73266e-07	0.000135386	-1.40102	NS	0.0489868	0.99993	-0.325633
FBgn0010388	FBgn0010388	CG10816	Dro	Drosocin	Not detected	.	.	.	Not detected	.	.	.	Not detected	.	.	.	NS	0.00456858	0.281829	-1.43657
FBgn0010389	FBgn0010389	CG7223	htl	heartless	NS	0.123926	0.999977	0.169447	NS	0.361745	0.593033	0.0760126	NS	0.427493	0.999983	0.136869	NS	0.742862	0.99993	0.0489234
FBgn0010391	FBgn0010391	CG2522	Gtp-bp	GTP-binding protein	NS	0.930593	0.999977	0.00840483	NS	0.493746	0.704701	-0.043837	NS	0.704693	0.999983	0.0592072	NS	0.78934	0.99993	0.0379252
FBgn0010395	FBgn0010395	CG1762	Itgbn	Integrin betanu subunit	Not detected	.	.	.	Not detected	.	.	.	NS	0.043511	0.928893	-1.12436	NS	0.778384	0.99993	-0.114952
FBgn0010397	FBgn0010397	CG10119	LamC	Lamin C	NS	0.910915	0.999977	0.0299984	Down in Gcn5KD	0.00651774	0.0327577	-0.442659	NS	0.884721	0.999983	0.0366178	NS	0.0462597	0.99993	-0.358437
FBgn0010398	FBgn0010398	CG6098	Lrr47	Leucine-rich repeat 47	NS	0.297208	0.999977	-0.150698	NS	0.536046	0.739079	0.0710603	NS	0.882805	0.999983	0.0444019	NS	0.539797	0.99993	0.197756
FBgn0010399	FBgn0010399	CG2902	Nmdar1	NMDA receptor 1	NS	0.461482	0.999977	0.0676318	NS	0.0357728	0.122829	0.134837	NS	0.770199	0.999983	0.0431256	NS	0.200767	0.99993	-0.16571
FBgn0010401	FBgn0010401	CG3250	Os-C	Os-C	Not detected	.	.	.	Not detected	.	.	.	NS	0.00177686	0.101703	-3.60675	Not detected	.	.	.
FBgn0010403	FBgn0010403	CG11422	Obp83b	Odorant-binding protein 83b	Not detected	.	.	.	Not detected	.	.	.	NS	0.00213304	0.116342	-3.87191	Not detected	.	.	.
FBgn0010406	FBgn0010406	CG8194	RNaseX25	Ribonuclease X25	NS	0.988351	0.999977	0.00143517	NS	0.711476	0.854106	-0.027123	NS	0.828964	0.999983	-0.0340729	NS	0.522785	0.99993	0.0902251
FBgn0010407	FBgn0010407	CG4926	Ror	Ror	NS	0.820485	0.999977	0.0188546	NS	0.0173522	0.0702738	0.142647	NS	0.778576	0.999983	0.0484783	NS	0.874919	0.99993	-0.0281596
FBgn0010408	FBgn0010408	CG3395	RpS9	Ribosomal protein S9	NS	0.00440352	0.23122	-0.112718	Down in Gcn5KD	0.000105751	0.00104635	-0.129114	NS	0.903831	0.999983	0.0256275	NS	0.662279	0.99993	0.0643073
FBgn0010409	FBgn0010409	CG6510	RpL18A	Ribosomal protein L18A	NS	0.121885	0.999977	-0.0560781	NS	0.0922976	0.242815	-0.0539183	NS	0.923847	0.999983	0.0211019	NS	0.846578	0.99993	-0.0284683
FBgn0010411	FBgn0010411	CG8900	RpS18	Ribosomal protein S18	NS	0.0816849	0.999977	-0.0627279	NS	0.0256681	0.0956416	-0.0732963	NS	0.89888	0.999983	0.0283272	NS	0.632952	0.99993	0.0723483
FBgn0010412	FBgn0010412	CG4464	RpS19a	Ribosomal protein S19a	NS	0.192009	0.999977	-0.0472848	NS	0.540082	0.741527	-0.0208152	NS	0.848045	0.999983	-0.0344865	NS	0.98266	0.99993	-0.00289129
FBgn0010414	FBgn0010414	CG4545	SerT	Serotonin transporter	NS	0.805058	0.999977	-0.0465347	Down in Gcn5KD	3.13982e-11	1.65306e-09	-1.12214	NS	0.666768	0.999983	-0.0736199	NS	0.700606	0.99993	-0.0640427
FBgn0010415	FBgn0010415	CG10497	Sdc	Syndecan	NS	0.0493245	0.929926	0.084414	NS	0.0618369	0.184279	-0.0797365	NS	0.702194	0.999983	0.0770723	NS	0.964812	0.99993	0.00595638
FBgn0010416	FBgn0010416	CG9984	TH1	TH1	NS	0.970839	0.999977	-0.0038307	NS	0.454543	0.676343	-0.0444323	NS	0.701252	0.999983	0.0662296	NS	0.224795	0.99993	-0.206011
FBgn0010417	FBgn0010417	CG32211	Taf6	TBP-associated factor 6	NS	0.436803	0.999977	-0.0661313	NS	0.0787919	0.218258	-0.0993549	NS	0.99094	0.999983	0.00208269	NS	0.898683	0.99993	0.0209183
FBgn0010421	FBgn0010421	CG6538	TfIIFbeta	Transcription factor TFIIFbeta	NS	0.811971	0.999977	-0.0237038	NS	0.880868	0.940879	-0.011302	NS	0.693169	0.999983	-0.0875924	NS	0.696812	0.99993	-0.0677751
FBgn0010422	FBgn0010422	CG3710	TfIIS	RNA polymerase II elongation factor	NS	0.388481	0.999977	-0.0701362	NS	0.0161812	0.0666067	-0.138503	NS	0.871289	0.999983	0.0265083	NS	0.63304	0.99993	0.0753712
FBgn0010423	FBgn0010423	CG9073	TpnC47D	Troponin C at 47D	Not detected	.	.	.	Not detected	.	.	.	Not detected	.	.	.	Not detected	.	.	.
FBgn0010424	FBgn0010424	CG7930	TpnC73F	Troponin C at 73F	NS	0.0815124	0.999977	0.41093	NS	0.0257646	0.0959173	-0.490843	NS	0.0155926	0.494596	-0.826791	NS	0.273945	0.99993	-0.194001
FBgn0010425	FBgn0010425	CG18681	epsilonTry	epsilonTrypsin	Not detected	.	.	.	Not detected	.	.	.	Not detected	.	.	.	Not detected	.	.	.
FBgn0010431	FBgn0010431	CG18543	mtrm	matrimony	Not detected	.	.	.	Not detected	.	.	.	Not detected	.	.	.	Not detected	.	.	.
FBgn0010433	FBgn0010433	CG7508	ato	atonal	NS	0.77696	0.999977	-0.0696121	NS	0.303355	0.533041	-0.21955	Not detected	.	.	.	Not detected	.	.	.
FBgn0010434	FBgn0010434	CG11949	cora	coracle	NS	0.134122	0.999977	0.0730668	NS	0.931253	0.966149	-0.00356871	NS	0.566587	0.999983	0.109511	NS	0.822341	0.99993	0.0286604
FBgn0010435	FBgn0010435	CG2727	emp	epithelial membrane protein	NS	0.00581997	0.278914	0.41562	NS	0.0300848	0.10845	-0.310179	Down in nat3hist	1.28755e-05	0.00249726	-1.00168	Down in Gcn5KDhist	3.32933e-05	0.0116155	-0.671243
FBgn0010438	FBgn0010438	CG4337	mtSSB	mitochondrial single stranded DNA-binding protein	NS	0.30903	0.999977	-0.121885	Down in Gcn5KD	0.00683075	0.0339904	-0.21567	NS	0.419569	0.999983	0.212355	NS	0.380486	0.99993	0.189693
FBgn0010441	FBgn0010441	CG5974	pll	pelle	NS	0.817639	0.999977	-0.035281	NS	0.291426	0.520212	-0.135318	NS	0.634794	0.999983	-0.127438	NS	0.557691	0.99993	0.13755
FBgn0010452	FBgn0010452	CG11280	trn	tartan	NS	0.712654	0.999977	0.0280395	NS	0.064794	0.190364	-0.107381	NS	0.911412	0.999983	-0.0175578	NS	0.827969	0.99993	-0.0360713
FBgn0010453	FBgn0010453	CG4698	Wnt4	Wnt oncogene analog 4	NS	0.883586	0.999977	0.0110018	NS	0.0412555	0.137341	0.109902	NS	0.825556	0.999983	0.0404541	NS	0.81943	0.99993	0.0396558
FBgn0010470	FBgn0010470	CG9847	Fkbp14	FK506-binding protein 14 ortholog	NS	0.652567	0.999977	0.0470843	Up in Gcn5KD	0.00813378	0.038891	0.24837	NS	0.680304	0.999983	-0.0733871	NS	0.589191	0.99993	-0.0925352
FBgn0010473	FBgn0010473	CG15427	tutl	turtle	NS	0.152142	0.999977	0.0713123	Up in Gcn5KD	0.000388753	0.0031458	0.150375	NS	0.679727	0.999983	0.103281	NS	0.83697	0.99993	-0.0298919
FBgn0010482	FBgn0010482	CG9432	l(2)01289	lethal (2) 01289	NS	0.635897	0.999977	-0.19923	Down in Gcn5KD	0.00372612	0.0206096	-0.894442	NS	0.139234	0.999983	-0.461554	NS	0.0254114	0.804473	-0.397562
FBgn0010488	FBgn0010488	CG3845	NAT1	NAT1	NS	0.883224	0.999977	-0.00671119	Up in Gcn5KD	4.40369e-10	1.7551e-08	0.210293	NS	0.866867	0.999983	0.0347147	NS	0.520827	0.99993	0.086423
FBgn0010497	FBgn0010497	CG5304	dmGlut	Dietary and metabolic glutamate transporter	NS	0.828014	0.999977	0.025871	Down in Gcn5KD	3.59011e-06	5.64024e-05	-0.584362	NS	0.966484	0.999983	0.0238082	NS	0.845916	0.99993	0.0880608
FBgn0010501	FBgn0010501	CG5370	Dcp-1	Death caspase-1	NS	0.934252	0.999977	0.00876371	Up in Gcn5KD	0.000272138	0.00232805	0.223059	NS	0.646263	0.999983	0.116471	NS	0.873393	0.99993	-0.045026
FBgn0010504	FBgn0010504	CG11546	kermit	kermit	NS	0.956056	0.999977	-0.0110981	NS	0.634738	0.803938	0.0808943	NS	0.811688	0.999983	-0.0796693	NS	0.870715	0.99993	0.0485054
FBgn0010516	FBgn0010516	CG8996	wal	walrus	NS	0.680679	0.999977	-0.0345751	NS	0.171997	0.373559	-0.0890413	NS	0.898038	0.999983	0.0214759	NS	0.542789	0.99993	-0.0873524
FBgn0010520	FBgn0010520	CG4539	Bka	Bekka	NS	0.711485	0.999977	-0.0598419	NS	0.0641047	0.189056	-0.206037	NS	0.855458	0.999983	-0.0529704	NS	0.894436	0.99993	0.0404599
FBgn0010531	FBgn0010531	CG17753	Ccs	Copper chaperone for superoxide dismutase	NS	0.992918	0.999977	-0.00133224	NS	0.863093	0.933122	-0.0205317	NS	0.937578	0.999983	0.0216724	NS	0.903308	0.99993	-0.0257789
FBgn0010548	FBgn0010548	CG11140	Aldh-III	Aldehyde dehydrogenase type III	NS	0.861766	0.999977	0.0155722	NS	0.0426457	0.140272	0.135059	NS	0.576765	0.999983	-0.094394	NS	0.205475	0.99993	-0.161718
FBgn0010549	FBgn0010549	CG8799	l(2)03659	lethal (2) 03659	NS	0.0878327	0.999977	0.672109	Down in Gcn5KD	0.00476894	0.0253229	-0.776339	Not detected	.	.	.	Not detected	.	.	.
FBgn0010551	FBgn0010551	CG15081	Phb2	Prohibitin 2	NS	0.863699	0.999977	-0.0128679	NS	0.19976	0.412325	-0.0653699	NS	0.93674	0.999983	0.0118771	NS	0.407046	0.99993	0.111581
FBgn0010575	FBgn0285917	CG5580	sbb	scribbler	NS	0.504702	0.999977	0.0329965	Up in Gcn5KD	0.00142415	0.00938798	0.136976	NS	0.876611	0.999983	-0.0277924	NS	0.435383	0.99993	-0.0931471
FBgn0010583	FBgn0010583	CG3727	dock	dreadlocks	NS	0.615948	0.999977	0.022267	Up in Gcn5KD	0.00015108	0.001416	0.147638	NS	0.790593	0.999983	0.0380508	NS	0.990106	0.99993	-0.00148533
FBgn0010590	FBgn0010590	CG8392	Prosbeta1	Proteasome beta1 subunit	NS	0.921216	0.999977	0.00728094	NS	0.409652	0.637694	0.0434052	NS	0.596482	0.999983	-0.0923891	NS	0.999873	0.999977	-2.62014e-05
FBgn0010591	FBgn0010591	CG8946	Sply	Sphingosine-1-phosphate lyase	NS	0.288227	0.999977	0.118716	Up in Gcn5KD	7.70415e-06	0.000108345	0.328818	NS	0.68816	0.999983	-0.0628735	NS	0.830887	0.99993	-0.03018
FBgn0010602	FBgn0010602	CG3018	lwr	lesswright	NS	0.399382	0.999977	-0.0411557	NS	0.178344	0.383028	-0.0583968	NS	0.815174	0.999983	0.0379308	NS	0.570739	0.99993	0.0832479
FBgn0010607	FBgn0010607	CG8886	l(2)05714	lethal (2) 05714	NS	0.167234	0.999977	0.15887	Down in Gcn5KD	7.89504e-07	1.47024e-05	-0.438436	NS	0.811903	0.999983	-0.0550703	NS	0.322738	0.99993	0.195893
FBgn0010611	FBgn0010611	CG4311	Hmgs	HMG Coenzyme A synthase	NS	0.24079	0.999977	-0.108761	NS	0.642605	0.80909	-0.0288459	NS	0.498292	0.999983	-0.10463	NS	0.803466	0.99993	-0.044651
FBgn0010612	FBgn0010612	CG6105	ATPsynG	ATP synthase	NS	0.0623163	0.999977	-0.150237	NS	0.867189	0.934933	0.00984652	NS	0.713929	0.999983	0.0621491	NS	0.773517	0.99993	0.0359282
FBgn0010620	FBgn0010620	CG10939	Sip1	SRY interacting protein 1	NS	0.0030873	0.183008	0.495238	Down in Gcn5KD	3.81709e-06	5.93005e-05	-0.69845	NS	0.0592502	0.999983	-0.701987	NS	0.168663	0.99993	-0.420157
FBgn0010621	FBgn0010621	CG8439	Cct5	T-complex Chaperonin 5	NS	0.830461	0.999977	-0.00900027	Down in Gcn5KD	0.000396158	0.0031936	-0.137237	NS	0.892508	0.999983	0.0228827	NS	0.173562	0.99993	0.238215
FBgn0010622	FBgn0010622	CG9893	l(2)06496	lethal (2) 06496	NS	0.752003	0.999977	-0.0275406	NS	0.206516	0.420576	0.0838713	NS	0.997433	0.999983	0.000631566	NS	0.756256	0.99993	0.0544017
FBgn0010638	FBgn0010638	CG10130	Sec61beta	Sec61 beta subunit	NS	0.510813	0.999977	0.0498783	NS	0.634463	0.803938	-0.0310386	NS	0.842911	0.999983	0.0328498	NS	0.823858	0.99993	-0.034946
FBgn0010651	FBgn0010651	CG15095	MFS14	Major Facilitator Superfamily Transporter 14	NS	0.491599	0.999977	0.124343	NS	0.995708	0.997345	-0.000552405	NS	0.100173	0.999983	0.350598	NS	0.719122	0.99993	0.0626997
FBgn0010660	FBgn0010660	CG3820	Nup214	Nucleoporin 214kD	NS	0.777241	0.999977	0.022715	NS	0.881236	0.940897	-0.00854271	NS	0.605427	0.999983	-0.0842211	NS	0.723383	0.99993	-0.0597771
FBgn0010741	FBgn0010741	CG6302	l(3)01239	lethal (3) 01239	NS	0.443406	0.999977	-0.0679463	NS	0.506799	0.715406	0.040532	NS	0.669994	0.999983	0.0814437	NS	0.587221	0.99993	0.0952549
FBgn0010747	FBgn0010747	CG4659	Srp54k	Signal recognition particle protein 54k	NS	0.963061	0.999977	-0.0039938	NS	0.981642	0.99005	0.00159278	NS	0.97888	0.999983	0.00453182	NS	0.632439	0.99993	0.0683821
FBgn0010750	FBgn0010750	CG2503	atms	antimeros	NS	0.70935	0.999977	-0.0383182	NS	0.199345	0.411774	-0.0817997	NS	0.563006	0.999983	0.0869277	NS	0.952345	0.99993	0.00965358
FBgn0010762	FBgn0010762	CG32067	simj	simjang	NS	0.800366	0.999977	-0.015434	NS	0.263237	0.488668	0.0677149	NS	0.994697	0.999983	0.000979446	NS	0.518695	0.99993	-0.0895011
FBgn0010768	FBgn0010768	CG5557	sqz	squeeze	NS	0.482079	0.999977	-0.0650447	Down in Gcn5KD	0.00537495	0.0280557	-0.227622	NS	0.223584	0.999983	0.355728	NS	0.176443	0.99993	0.239353
FBgn0010770	FBgn0010770	CG5786	ppan	peter pan	NS	0.745118	0.999977	-0.0411725	NS	0.109684	0.275146	-0.13892	NS	0.8844	0.999983	-0.0348065	NS	0.937216	0.99993	-0.0172417
FBgn0010772	FBgn0010772	CG2179	Xe7	Xe7	NS	0.481997	0.999977	-0.0391547	NS	0.0477029	0.152616	0.101173	NS	0.886414	0.999983	0.0290572	NS	0.63096	0.99993	-0.0597159
FBgn0010774	FBgn0010774	CG1101	Ref1	RNA and export factor binding protein 1	NS	0.369972	0.999977	-0.0412807	NS	0.34629	0.577421	-0.0399867	NS	0.498949	0.999983	-0.0962499	NS	0.807961	0.99993	0.032255
FBgn0010786	FBgn0010786	CG9165	l(3)02640	lethal (3) 02640	NS	0.527527	0.999977	-0.0603768	NS	0.558827	0.753674	-0.0438972	NS	0.893814	0.999983	-0.0193309	NS	0.550311	0.99993	-0.0809524
FBgn0010803	FBgn0010803	CG9735	Aats-trp	Tryptophanyl-tRNA synthetase	NS	0.647556	0.999977	-0.0417239	NS	0.0691714	0.199312	-0.125739	NS	0.430905	0.999983	-0.14752	NS	0.301879	0.99993	0.17069
FBgn0010808	FBgn0010808	CG1715	l(3)03670	lethal (3) 03670	NS	0.907341	0.999977	-0.010614	NS	0.966405	0.982822	-0.00272796	NS	0.972265	0.999983	0.00541203	NS	0.664755	0.99993	0.0642087
FBgn0010812	FBgn0288846	CG2708	unc-45	-	NS	0.554615	0.999977	0.0520155	NS	0.941371	0.972382	-0.0063459	NS	0.890928	0.999983	-0.0229525	NS	0.884733	0.99993	-0.0230364
FBgn0010825	FBgn0010825	CG6964	Gug	Grunge	NS	0.322193	0.999977	0.0421075	NS	0.143718	0.331854	0.0561983	NS	0.926272	0.999983	0.0157564	NS	0.954064	0.99993	-0.00690892
FBgn0010830	FBgn0010830	CG11238	l(3)04053	lethal (3) 04053	NS	0.57326	0.999977	0.0485731	NS	0.520969	0.726037	-0.0426823	NS	0.864451	0.999983	-0.0257087	NS	0.419182	0.99993	0.129817
FBgn0010877	FBgn0010877	CG7129	l(3)05822	lethal (3) 05822	NS	0.545595	0.999977	0.0590095	NS	0.451715	0.673427	0.0483203	NS	0.954914	0.999983	0.00868256	NS	0.271462	0.99993	0.148844
FBgn0010894	FBgn0010894	CG10624	sinu	sinuous	NS	0.045825	0.892711	0.247671	NS	0.264828	0.490333	0.0971486	NS	0.539347	0.999983	-0.118256	NS	0.891449	0.99993	-0.0238906
FBgn0010905	FBgn0010905	CG16757	Spn	Spinophilin	NS	0.265867	0.999977	0.0515305	Up in Gcn5KD	7.02728e-07	1.32017e-05	0.208517	NS	0.683901	0.999983	0.0799386	NS	0.804189	0.99993	-0.0308675
FBgn0010909	FBgn0010909	CG16973	msn	misshapen	NS	0.856775	0.999977	-0.00931731	Up in Gcn5KD	2.43161e-13	1.81923e-11	0.314186	NS	0.882814	0.999983	0.025908	NS	0.934561	0.99993	-0.00975889
FBgn0010926	FBgn0010926	CG5824	l(3)07882	lethal (3) 07882	NS	0.231034	0.999977	-0.0939562	NS	0.161714	0.358379	-0.1008	NS	0.803156	0.999983	0.0482999	NS	0.997434	0.99993	0.000583563
FBgn0011016	FBgn0011016	CG5474	SsRbeta	Signal sequence receptor beta	NS	0.788305	0.999977	0.0207988	NS	0.735291	0.867999	-0.0212125	NS	0.856527	0.999983	0.0295716	NS	0.936797	0.99993	-0.0113413
FBgn0011020	FBgn0011020	CG10061	Sas-4	Spindle assembly abnormal 4 ortholog (C. elegans)	NS	0.693797	0.999977	-0.0364278	NS	0.0154276	0.0641238	-0.171186	NS	0.894236	0.999983	-0.0372637	NS	0.800891	0.99993	0.0706921
FBgn0011202	FBgn0011202	CG1768	dia	diaphanous	NS	0.733792	0.999977	0.028989	NS	0.726849	0.86257	0.0236545	NS	0.020977	0.596075	-0.38818	NS	0.342494	0.99993	-0.150486
FBgn0011204	FBgn0011204	CG12086	cue	cueball	Up in nat3fed	2.09166e-05	0.00575949	0.938401	NS	0.189	0.398021	-0.0996378	NS	0.578565	0.999983	-0.0876514	NS	0.819625	0.99993	-0.0355842
FBgn0011205	FBgn0011205	CG5725	fbl	fumble	NS	0.648376	0.999977	0.0422304	NS	0.831851	0.918785	-0.0147242	NS	0.572169	0.999983	-0.0952027	NS	0.149441	0.99993	-0.211706
FBgn0011206	FBgn0011206	CG4760	bol	boule	NS	0.0638341	0.999977	0.236907	Down in Gcn5KD	9.47811e-19	1.44355e-16	-0.775095	NS	0.448108	0.999983	0.151537	NS	0.664794	0.99993	0.0567224
FBgn0011207	FBgn0011207	CG3959	pelo	pelota	NS	0.417128	0.999977	-0.069354	NS	0.849623	0.927365	-0.0118449	NS	0.737044	0.999983	-0.0513755	NS	0.690042	0.99993	-0.0633087
FBgn0011211	FBgn0011211	CG3612	blw	bellwether	NS	0.651075	0.999977	-0.0177742	Down in Gcn5KD	0.00262031	0.0156967	-0.0987177	NS	0.8853	0.999983	0.0374009	NS	0.979915	0.99993	-0.00387519
FBgn0011217	FBgn0011217	CG7425	eff	effete	NS	0.655175	0.999977	0.0163179	NS	0.767369	0.885717	0.0108755	NS	0.885072	0.999983	-0.0243151	NS	0.682789	0.99993	0.0477281
FBgn0011224	FBgn0011224	CG31000	heph	hephaestus	Up in nat3fed	6.02385e-05	0.0122428	0.239419	Down in Gcn5KD	0.00899278	0.0421889	-0.135252	NS	0.428953	0.999983	0.166556	NS	0.959183	0.99993	0.00695531
FBgn0011225	FBgn0011225	CG5695	jar	jaguar	NS	0.187575	0.999977	0.113588	NS	0.560515	0.754815	0.032624	NS	0.906759	0.999983	-0.0209219	NS	0.635937	0.99993	-0.0564098
FBgn0011227	FBgn0011227	CG8764	ox	oxen	NS	0.512675	0.999977	-0.0670024	NS	0.344152	0.575318	0.0965454	NS	0.877493	0.999983	-0.0286928	NS	0.534491	0.99993	0.0898133
FBgn0011230	FBgn0011230	CG14472	poe	purity of essence	NS	0.0312879	0.759201	0.110972	Up in Gcn5KD	0.00222119	0.0136822	0.136562	NS	0.958427	0.999983	0.0104791	NS	0.979326	0.99993	0.00357232
FBgn0011232	FBgn0011232	CG3766	scat	scattered	NS	0.768633	0.999977	0.0263474	NS	0.595144	0.779242	-0.0373117	NS	0.937598	0.999983	0.0124584	NS	0.480966	0.99993	0.111042
FBgn0011236	FBgn0011236	CG5575	ken	ken and barbie	NS	0.919619	0.999977	-0.0188944	Down in Gcn5KD	0.00117973	0.00798562	-0.403228	NS	0.970806	0.999983	0.00983796	NS	0.25611	0.99993	-0.249564
FBgn0011239	FBgn0011239	CG31733	ms(2)35Ci	male sterile (2) 35Ci	Not detected	.	.	.	Not detected	.	.	.	Not detected	.	.	.	Not detected	.	.	.
FBgn0011241	FBgn0288856	CG10536/CG46338	cbx	crossbronx	NS	0.242024	0.999977	-0.167139	NS	0.843129	0.92525	-0.0219661	NS	0.657889	0.999983	-0.0774399	NS	0.373519	0.99993	0.15664
FBgn0011244	FBgn0011244	CG2830	Hsp60B	Heat shock protein 60 related	Not detected	.	.	.	Not detected	.	.	.	Not detected	.	.	.	Not detected	.	.	.
FBgn0011259	FBgn0011259	CG18405	Sema-1a	Sema-1a	NS	0.000924495	0.079712	0.158609	Up in Gcn5KD	2.28445e-05	0.000283611	0.17422	NS	0.297476	0.999983	0.184482	NS	0.783281	0.99993	-0.0339865
FBgn0011260	FBgn0011260	CG4700	Sema-2a	Sema-2a	NS	0.051741	0.949372	0.0926935	NS	0.107901	0.271872	0.066945	NS	0.758956	0.999983	-0.048278	NS	0.338947	0.99993	-0.135379
FBgn0011270	FBgn0011270	CG17645	Pglym87	Pglym87	Not detected	.	.	.	Not detected	.	.	.	Not detected	.	.	.	Not detected	.	.	.
FBgn0011272	FBgn0011272	CG4651	RpL13	Ribosomal protein L13	NS	0.227889	0.999977	-0.0413641	NS	0.122648	0.298706	-0.0513834	NS	0.834132	0.999983	-0.0502776	NS	0.865337	0.99993	0.0263571
FBgn0011273	FBgn0011273	CG17769	Acam	Androcam	Not detected	.	.	.	Not detected	.	.	.	Not detected	.	.	.	Not detected	.	.	.
FBgn0011274	FBgn0011274	CG6794	Dif	Dorsal-related immunity factor	NS	0.0901509	0.999977	-0.219757	Down in Gcn5KD	6.33792e-07	1.19858e-05	-0.490307	NS	0.619579	0.999983	-0.0836989	NS	0.572229	0.99993	-0.0807277
FBgn0011276	FBgn0011276	CG2655	HLH3B	Helix loop helix protein 3B	NS	0.276762	0.999977	-0.230009	NS	0.522861	0.727841	0.124224	NS	0.446698	0.999983	0.287517	NS	0.119848	0.99993	-0.654944
FBgn0011277	FBgn0011277	CG3052	HLH4C	Helix loop helix protein 4C	NS	0.563473	0.999977	0.136485	NS	0.645365	0.811021	-0.093165	NS	0.402125	0.999983	0.375909	NS	0.160549	0.99993	0.617549
FBgn0011278	FBgn0011278	CG6545	lbe	ladybird early	Not detected	.	.	.	Not detected	.	.	.	Not detected	.	.	.	Not detected	.	.	.
FBgn0011279	FBgn0011279	CG10436	Obp69a	Odorant-binding protein 69a	Not detected	.	.	.	Not detected	.	.	.	NS	0.00638719	0.264507	-1.62948	NS	0.0825316	0.99993	0.749345
FBgn0011280	FBgn0011280	CG1668	Obp19d	Odorant-binding protein 19d	Not detected	.	.	.	Not detected	.	.	.	NS	0.00491137	0.219661	-1.88956	NS	0.0936111	0.99993	0.841121
FBgn0011281	FBgn0011281	CG11421	Obp83a	Odorant-binding protein 83a	Not detected	.	.	.	Not detected	.	.	.	NS	0.00103836	0.0673051	-3.3824	NS	0.534576	0.99993	0.456297
FBgn0011282	FBgn0011282	CG1176	Obp84a	Odorant-binding protein 84a	Not detected	.	.	.	Not detected	.	.	.	Not detected	.	.	.	Not detected	.	.	.
FBgn0011283	FBgn0011283	CG6641	Obp28a	Odorant-binding protein 28a	Not detected	.	.	.	Not detected	.	.	.	Not detected	.	.	.	Not detected	.	.	.
FBgn0011284	FBgn0011284	CG11276	RpS4	Ribosomal protein S4	NS	0.0668795	0.999977	-0.0625124	Down in Gcn5KD	0.000402761	0.00323765	-0.113381	NS	0.865814	0.999983	0.0365175	NS	0.81615	0.99993	0.034576
FBgn0011286	FBgn0011286	CG10844	RyR	Ryanodine receptor	NS	0.563829	0.999977	0.0840851	NS	0.568959	0.760354	-0.0454472	NS	0.46268	0.999983	0.133679	NS	0.960259	0.99993	0.00574015
FBgn0011288	FBgn0011288	CG40452	Snap25	Synaptosomal-associated protein 25kDa	NS	0.926403	0.999977	0.00957758	NS	0.104217	0.265429	-0.119621	NS	0.732509	0.999983	0.0853059	NS	0.808282	0.99993	0.0362924
FBgn0011289	FBgn0011289	CG5930	TfIIA-L	Transcription factor IIA L	NS	0.875848	0.999977	0.0144393	NS	0.454713	0.67636	-0.0465164	NS	0.513356	0.999983	-0.0976533	NS	0.555657	0.99993	-0.0854139
FBgn0011290	FBgn0011290	CG17358	Taf12	TBP-associated factor 12	NS	0.696244	0.999977	-0.0352913	NS	0.563647	0.756453	0.0366952	NS	0.911588	0.999983	-0.0188037	NS	0.212013	0.99993	0.175627
FBgn0011291	FBgn0011291	CG4079	Taf11	TBP-associated factor 11	NS	0.970269	0.999977	0.00450005	NS	0.722777	0.860073	0.0289084	NS	0.902342	0.999983	0.0337018	NS	0.880202	0.99993	0.0347604
FBgn0011293	FBgn0011293	CG6642	a10	antennal protein 10	NS	0.884737	0.999977	-0.0595259	NS	0.0504431	0.15905	-0.747341	NS	0.0487259	0.986094	-0.766691	NS	0.0136539	0.558156	0.472767
FBgn0011294	FBgn0011294	CG5430	a5	antennal protein 5	Not detected	.	.	.	Not detected	.	.	.	Not detected	.	.	.	Not detected	.	.	.
FBgn0011296	FBgn0011296	CG4533	l(2)efl	lethal (2) essential for life	NS	0.194615	0.999977	-0.599227	NS	0.0713984	0.204006	-0.555823	NS	0.320642	0.999983	-0.290133	NS	0.000461686	0.0649865	-0.590973
FBgn0011297	FBgn0011297	CG4084	l(2)not	lethal (2) neighbor of tid	NS	0.263991	0.999977	-0.150151	NS	0.110695	0.276787	-0.132762	NS	0.41076	0.999983	-0.2131	NS	0.166941	0.99993	-0.293087
FBgn0011300	FBgn0011300	CG8224	babo	baboon	NS	0.205898	0.999977	0.0895097	NS	0.105776	0.268023	0.08281	NS	0.917005	0.999983	0.0170797	NS	0.715727	0.99993	0.0464978
FBgn0011305	FBgn0011305	CG5655	Rsf1	Repressor splicing factor 1	NS	0.27224	0.999977	-0.0466523	Up in Gcn5KD	0.00520814	0.0273355	0.113531	NS	0.990624	0.999983	0.00193957	NS	0.795648	0.99993	0.0322369
FBgn0011327	FBgn0011327	CG3431	Uch-L5	Ubiquitin carboxy-terminal hydrolase L5 ortholog	NS	0.613706	0.999977	-0.0412262	NS	0.201592	0.414708	-0.0734946	NS	0.639803	0.999983	-0.105109	NS	0.234277	0.99993	0.209898
FBgn0011335	FBgn0011335	CG6801	l(3)j2D3	lethal (3) j2D3	NS	0.670863	0.999977	-0.0414982	NS	0.0640008	0.188815	-0.135423	NS	0.934872	0.999983	0.0141641	NS	0.992707	0.99993	-0.0015417
FBgn0011336	FBgn0011336	CG7748	OstStt3	Oligosaccharyl transferase 3	NS	0.215783	0.999977	0.0718073	NS	0.870165	0.93561	-0.00784176	NS	0.992221	0.999983	-0.00163563	NS	0.466865	0.99993	-0.102456
FBgn0011361	FBgn0011361	CG9160	ND-ACP	NADH dehydrogenase (ubiquinone) acyl carrier protein	NS	0.674065	0.999977	-0.0427332	NS	0.65564	0.817656	-0.0272245	NS	0.705191	0.999983	0.0604137	NS	0.813011	0.99993	0.033148
FBgn0011455	FBgn0011455	CG9762	ND-SGDH	NADH dehydrogenase (ubiquinone) SGDH subunit	NS	0.606179	0.999977	-0.0449824	NS	0.151964	0.343793	-0.0956125	NS	0.847225	0.999983	0.0300001	NS	0.559678	0.99993	0.0802442
FBgn0011474	FBgn0011474	CG3307	pr-set7	pr-set7	NS	0.832467	0.999977	0.0171598	NS	0.141632	0.328447	-0.0853211	NS	0.606554	0.999983	0.0869342	NS	0.776642	0.99993	0.0486126
FBgn0011476	FBgn0011476	CG14865	l(3)neo43	lethal (3) neo43	NS	0.405292	0.999977	-0.182651	NS	0.736514	0.868831	-0.0544032	NS	0.824481	0.999983	0.0580012	NS	0.226905	0.99993	0.274428
FBgn0011481	FBgn0011481	CG7187	Ssdp	Sequence-specific single-stranded DNA-binding protein	NS	0.289715	0.999977	0.0492887	NS	0.850014	0.927436	-0.00794542	NS	0.847373	0.999983	0.0296328	NS	0.992601	0.99993	-0.00107396
FBgn0011509	FBgn0011509	CG33162	SrpRbeta	Signal recognition particle receptor beta	NS	0.554117	0.999977	-0.0583127	NS	0.0498581	0.157671	0.15141	NS	0.804322	0.999983	0.0510861	NS	0.830218	0.99993	0.0369706
FBgn0011554	FBgn0011554	CG12386	etaTry	etaTrypsin	Not detected	.	.	.	Not detected	.	.	.	Not detected	.	.	.	Not detected	.	.	.
FBgn0011555	FBgn0011555	CG12385	thetaTry	thetaTrypsin	Not detected	.	.	.	Not detected	.	.	.	Not detected	.	.	.	Not detected	.	.	.
FBgn0011556	FBgn0011556	CG12387	zetaTry	zetaTrypsin	Not detected	.	.	.	Not detected	.	.	.	Not detected	.	.	.	Not detected	.	.	.
FBgn0011559	FBgn0011559	CG7157	Acp36DE	Accessory gland protein 36DE	Not detected	.	.	.	Not detected	.	.	.	Not detected	.	.	.	Not detected	.	.	.
FBgn0011566	FBgn0011566	CG13761	Bzd	Buzidau	NS	0.695909	0.999977	-0.0505134	NS	0.71669	0.857314	-0.0350413	NS	0.957914	0.999983	-0.0110432	NS	0.711031	0.99993	0.0658878
FBgn0011569	FBgn0011569	CG6577	can	cannonball	NS	0.977589	0.999977	-0.0104271	NS	0.494683	0.705426	-0.216446	Not detected	.	.	.	Not detected	.	.	.
FBgn0011570	FBgn0011570	CG17158	cpb	capping protein beta	NS	0.459057	0.999977	0.0590115	NS	0.418145	0.643835	0.0464164	NS	0.99809	0.999983	-0.000399762	NS	0.661804	0.99993	0.0698952
FBgn0011571	FBgn0285954	CG3606	caz	cabeza	NS	0.457627	0.999977	-0.0347445	NS	0.105308	0.267473	0.0694135	NS	0.843108	0.999983	0.0283709	NS	0.432657	0.99993	-0.102039
FBgn0011573	FBgn0011573	CG12019	Cdc37	Cdc37	NS	0.585136	0.999977	-0.0431707	NS	0.588981	0.774264	-0.0302962	NS	0.653491	0.999983	0.0844004	NS	0.760472	0.99993	0.0507958
FBgn0011576	FBgn0011576	CG3466	Cyp4d2	Cytochrome P450-4d2	NS	0.494809	0.999977	-0.108643	NS	0.321132	0.55187	-0.178658	NS	0.804107	0.999983	-0.0482898	NS	0.176197	0.99993	-0.211334
FBgn0011581	FBgn0011581	CG6440	Ms	Myosuppressin	NS	0.357103	0.999977	-0.109518	Down in Gcn5KD	8.21017e-27	3.04455e-24	-0.811419	NS	0.41011	0.999983	0.155195	NS	0.610611	0.99993	0.0692064
FBgn0011582	FBgn0011582	CG9652	Dop1R1	Dopamine 1-like receptor 1	NS	0.346815	0.999977	-0.0922926	NS	0.896182	0.947811	-0.00924227	NS	0.484215	0.999983	0.108376	NS	0.679695	0.99993	0.056551
FBgn0011584	FBgn0011584	CG4758	Trp1	Translocation protein 1	NS	0.67878	0.999977	0.0381846	NS	0.226717	0.445444	-0.0754311	NS	0.875925	0.999983	0.0228373	NS	0.643823	0.99993	0.0553383
FBgn0011586	FBgn0011586	CG1871	e(r)	enhancer of rudimentary	NS	0.379598	0.999977	-0.0711439	NS	0.87209	0.936311	-0.0100791	NS	0.50054	0.999983	0.10499	NS	0.691704	0.99993	0.0568432
FBgn0011589	FBgn0011589	CG5076	Elk	Eag-like K[+] channel	NS	0.541204	0.999977	-0.0617188	Up in Gcn5KD	0.00318196	0.0182018	0.225463	NS	0.91599	0.999983	-0.0160134	NS	0.883205	0.99993	-0.0202064
FBgn0011591	FBgn0011591	CG10580	fng	fringe	NS	0.0360286	0.805416	0.205446	Up in Gcn5KD	0.000951451	0.00664047	0.247371	NS	0.310601	0.999983	0.157982	NS	0.296502	0.99993	0.153837
FBgn0011592	FBgn0011592	CG8581	fra	frazzled	NS	0.418217	0.999977	0.036054	Up in Gcn5KD	0.00026988	0.00231105	0.151341	NS	0.975483	0.999983	-0.00484927	NS	0.837966	0.99993	-0.0296997
FBgn0011596	FBgn0011596	CG4568	fzo	fuzzy onions	Not detected	.	.	.	Not detected	.	.	.	Not detected	.	.	.	Not detected	.	.	.
FBgn0011603	FBgn0011603	CG15444	ine	inebriated	NS	0.0863809	0.999977	-0.24844	Down in Gcn5KD	0.000597771	0.00452788	-0.384689	NS	0.223325	0.999983	0.192763	NS	0.765202	0.99993	-0.0424198
FBgn0011604	FBgn0011604	CG8625	Iswi	Imitation SWI	NS	0.267742	0.999977	-0.0484045	NS	0.0931538	0.243939	-0.068911	NS	0.995761	0.999983	-0.000814349	NS	0.460778	0.99993	0.0967023
FBgn0011606	FBgn0011606	CG8590	Klp3A	Kinesin-like protein at 3A	NS	0.752556	0.999977	-0.0265406	Down in Gcn5KD	8.19484e-05	0.00084311	-0.268979	NS	0.920889	0.999983	-0.0356758	NS	0.978661	0.99993	-0.0104527
FBgn0011638	FBgn0011638	CG10922	La	La autoantigen-like	NS	0.196118	0.999977	-0.103697	NS	0.073456	0.20828	-0.099749	NS	0.827704	0.999983	-0.0341112	NS	0.487637	0.99993	0.0956586
FBgn0011640	FBgn0011640	CG8597	lark	lark	NS	0.060035	0.989303	0.0846054	NS	0.12124	0.295782	-0.0676268	NS	0.726902	0.999983	0.05216	NS	0.500691	0.99993	0.0914937
FBgn0011642	FBgn0011642	CG32018	Zyx	Zyxin	NS	0.245486	0.999977	0.0660085	NS	0.0201709	0.0789235	0.118341	NS	0.790603	0.999983	0.0388667	NS	0.491898	0.99993	-0.0803228
FBgn0011648	FBgn0011648	CG12399	Mad	Mothers against dpp	NS	0.849471	0.999977	0.0159893	NS	0.959014	0.979103	-0.0031272	NS	0.707753	0.999983	0.0610144	NS	0.358806	0.99993	0.135453
FBgn0011653	FBgn0011653	CG15002	mas	masquerade	NS	0.0709942	0.999977	0.375514	Down in Gcn5KD	1.12882e-05	0.000153064	-0.730989	Not detected	.	.	.	Not detected	.	.	.
FBgn0011655	FBgn0288966	CG1775	Med	Medea	NS	0.847838	0.999977	0.0147437	Up in Gcn5KD	0.00126956	0.00851935	0.164661	NS	0.572107	0.999983	0.0864829	NS	0.863603	0.99993	0.0235473
FBgn0011656	FBgn0011656	CG1429	Mef2	Myocyte enhancer factor 2	NS	0.873761	0.999977	-0.0162789	Down in Gcn5KD	2.23295e-06	3.64844e-05	-0.353277	NS	0.901499	0.999983	0.0179065	NS	0.823888	0.99993	-0.0264293
FBgn0011659	FBgn0011659	CG11482	Mlh1	Mlh1	NS	0.938598	0.999977	0.0110009	NS	0.342997	0.574264	-0.108313	NS	0.342765	0.999983	-0.333065	NS	0.768583	0.99993	0.106624
FBgn0011660	FBgn0011660	CG8169	Pms2	Pms2	NS	0.912725	0.999977	-0.0119083	NS	0.261094	0.485898	-0.108802	NS	0.773363	0.999983	-0.0545932	NS	0.715073	0.99993	-0.0693372
FBgn0011661	FBgn0011661	CG10701	Moe	Moesin	NS	0.193353	0.999977	0.0554989	NS	0.0590091	0.17759	-0.0756247	NS	0.130834	0.999983	-0.30359	NS	0.388316	0.99993	0.106693
FBgn0011666	FBgn0011666	CG5099	msi	musashi	NS	0.632607	0.999977	0.0277903	NS	0.282547	0.51002	-0.0415108	NS	0.909438	0.999983	0.0198793	NS	0.893422	0.99993	0.0159359
FBgn0011668	FBgn0011668	CG9074	Mst57Da	Male-specific RNA 57Da	Not detected	.	.	.	Not detected	.	.	.	Not detected	.	.	.	Not detected	.	.	.
FBgn0011669	FBgn0011669	CG5016	Mst57Db	Male-specific RNA 57Db	Not detected	.	.	.	Not detected	.	.	.	Not detected	.	.	.	Not detected	.	.	.
FBgn0011670	FBgn0011670	CG4986	Mst57Dc	Male-specific transcript 57Dc	Not detected	.	.	.	Not detected	.	.	.	Not detected	.	.	.	Not detected	.	.	.
FBgn0011672	FBgn0011672	CG3671	Mvl	Malvolio	NS	0.948304	0.999977	0.00604721	Up in Gcn5KD	0.00585988	0.0300176	0.222274	NS	0.292507	0.999983	0.173632	NS	0.783129	0.99993	-0.0375585
FBgn0011674	FBgn0011674	CG11312	insc	inscuteable	NS	0.144898	0.999977	-0.151128	Down in Gcn5KD	0.000682789	0.00506392	-0.341273	NS	0.85946	0.999983	-0.0613147	NS	0.0728608	0.99993	0.611985
FBgn0011676	FBgn0011676	CG6713	Nos	Nitric oxide synthase	NS	0.836638	0.999977	-0.0328854	NS	0.064843	0.190377	-0.21801	NS	0.676849	0.999983	0.0618828	NS	0.363694	0.99993	-0.113236
FBgn0011692	FBgn0011692	CG1258	pav	pavarotti	NS	0.853678	0.999977	0.017912	Down in Gcn5KD	1.48922e-07	3.40524e-06	-0.34162	Not detected	.	.	.	Not detected	.	.	.
FBgn0011693	FBgn0011693	CG4899	Pdh	Photoreceptor dehydrogenase	Not detected	.	.	.	Not detected	.	.	.	NS	0.00623345	0.260552	-0.743915	NS	0.163292	0.99993	-0.304895
FBgn0011694	FBgn0011694	CG2665	PebII	Protein ejaculatory bulb II	Not detected	.	.	.	Not detected	.	.	.	Not detected	.	.	.	Not detected	.	.	.
FBgn0011695	FBgn0011695	CG11390	PebIII	Ejaculatory bulb protein III	Not detected	.	.	.	NS	0.262462	0.487751	-0.408825	Down in nat3hist	8.15369e-06	0.00169616	-1.30436	Down in Gcn5KDhist	1.22305e-05	0.00554713	-0.883135
FBgn0011701	FBgn0011701	CG31240	repo	reversed polarity	NS	0.800595	0.999977	0.0247792	NS	0.0755735	0.212378	0.109227	NS	0.455449	0.999983	0.110564	NS	0.309075	0.99993	0.128093
FBgn0011703	FBgn0011703	CG5371	RnrL	Ribonucleoside diphosphate reductase large subunit	NS	0.924319	0.999977	-0.0085165	Down in Gcn5KD	7.08866e-09	2.20654e-07	-0.35428	NS	0.122222	0.999983	0.490988	NS	0.544091	0.99993	0.226219
FBgn0011704	FBgn0011704	CG8975	RnrS	Ribonucleoside diphosphate reductase small subunit	NS	0.688637	0.999977	-0.0401633	Down in Gcn5KD	1.81665e-13	1.39588e-11	-0.48298	NS	0.834869	0.999983	0.0875554	NS	0.785161	0.99993	-0.117762
FBgn0011705	FBgn0011705	CG9552	rost	rolling stone	NS	0.992762	0.999977	-0.000847551	NS	0.761913	0.883169	0.0182483	NS	0.338928	0.999983	0.302972	NS	0.711463	0.99993	-0.0881394
FBgn0011706	FBgn0011706	CG4319	rpr	reaper	NS	0.367485	0.999977	0.126271	NS	0.07404	0.209448	0.205155	NS	0.647624	0.999983	-0.157827	NS	0.917247	0.99993	-0.0389092
FBgn0011708	FBgn0011708	CG4214	Syx5	Syntaxin 5	NS	0.534754	0.999977	0.0615136	NS	0.479935	0.694497	-0.049366	NS	0.92553	0.999983	-0.0150664	NS	0.380108	0.99993	0.126721
FBgn0011710	FBgn0011710	CG1403	2021-09-01	Septin 1	NS	0.570166	0.999977	0.0328146	NS	0.0273754	0.100683	0.115148	NS	0.784017	0.999983	-0.0440236	NS	0.826804	0.99993	0.0344494
FBgn0011715	FBgn0011715	CG1064	Snr1	Snf5-related 1	NS	0.352542	0.999977	-0.0812021	NS	0.104229	0.265429	-0.105578	NS	0.79468	0.999983	-0.0457825	NS	0.778391	0.99993	0.0476335
FBgn0011722	FBgn0011722	CG11527	Tig	Tiggrin	NS	0.387846	0.999977	-0.146042	Up in Gcn5KD	0.000442821	0.00350354	0.353804	NS	0.150105	0.999983	0.485524	NS	0.831565	0.99993	-0.047631
FBgn0011723	FBgn0011723	CG7260	byn	brachyenteron	Not detected	.	.	.	Not detected	.	.	.	Not detected	.	.	.	Not detected	.	.	.
FBgn0011725	FBgn0011725	CG31137	twin	twin	NS	0.756607	0.999977	0.0214533	NS	0.804212	0.906572	0.0128818	NS	0.85675	0.999983	-0.0274675	NS	0.904819	0.99993	-0.0160714
FBgn0011726	FBgn0011726	CG4254	tsr	twinstar	NS	0.15616	0.999977	-0.0526701	NS	0.36286	0.594132	0.0323572	NS	0.85592	0.999983	-0.0267814	NS	0.722441	0.99993	0.0444501
FBgn0011737	FBgn0011737	CG4488	Wee1	Wee1 ortholog (S. pombe)	NS	0.897585	0.999977	-0.0117238	NS	0.743181	0.873205	-0.0239589	NS	0.791572	0.999983	0.0422119	NS	0.522106	0.99993	0.0825411
FBgn0011739	FBgn0011739	CG12072	wts	warts	NS	0.710829	0.999977	0.0380004	NS	0.610238	0.789969	0.0341886	NS	0.835902	0.999983	0.0314202	NS	0.759849	0.99993	0.0402714
FBgn0011740	FBgn0011740	CG18802	alpha-Man-IIa	alpha-Mannosidase class II a	NS	0.837463	0.999977	-0.0177177	NS	0.250716	0.473822	0.069469	NS	0.757209	0.999983	-0.0469753	NS	0.19697	0.99993	0.184998
FBgn0011741	FBgn0011741	CG11678	Arp6	Actin-related protein 6	NS	0.483601	0.999977	-0.0629177	NS	0.809701	0.908724	-0.0150336	NS	0.585273	0.999983	-0.105674	NS	0.792697	0.99993	-0.0480593
FBgn0011742	FBgn0011742	CG9901	Arp2	Actin-related protein 2	NS	0.551772	0.999977	-0.0446735	NS	0.749787	0.876979	0.0173086	NS	0.894598	0.999983	0.0199585	NS	0.818669	0.99993	0.0302985
FBgn0011743	FBgn0011743	CG5409	Arp53D	Actin-related protein 53D	Not detected	.	.	.	Not detected	.	.	.	Not detected	.	.	.	Not detected	.	.	.
FBgn0011745	FBgn0011745	CG6174	Arp1	Actin-related protein 1	NS	0.802848	0.999977	-0.0186105	NS	0.417589	0.643586	0.0428931	NS	0.989072	0.999983	0.0020655	NS	0.736352	0.99993	0.046219
FBgn0011746	FBgn0011746	CG8084	ana	anachronism	NS	0.138937	0.999977	0.252067	NS	0.0393221	0.132613	-0.278305	NS	0.0649936	0.999983	0.292912	NS	0.000914601	0.106363	0.491018
FBgn0011747	FBgn0011747	CG1651	Ank	Ankyrin	NS	0.149566	0.999977	0.057883	NS	0.0710774	0.203343	0.0766456	NS	0.89313	0.999983	0.0306504	NS	0.730942	0.99993	-0.0470217
FBgn0011754	FBgn0011754	CG1830	PhKgamma	Phosphorylase kinase gamma	NS	0.982371	0.999977	0.00208392	NS	0.21214	0.42845	-0.0838281	NS	0.901378	0.999983	0.018836	NS	0.352984	0.99993	-0.108238
FBgn0011758	FBgn0011758	CG5529	B-H1	BarH1	NS	0.908586	0.999977	-0.0204214	Down in Gcn5KD	0.00676124	0.0337232	-0.434967	NS	0.201211	0.999983	-0.486089	NS	0.770272	0.99993	0.121307
FBgn0011760	FBgn0011760	CG6998	ctp	cut up	NS	0.576405	0.999977	0.0261512	Down in Gcn5KD	4.79803e-06	7.19199e-05	-0.155329	NS	0.630369	0.999983	0.133093	NS	0.567621	0.99993	0.0917396
FBgn0011761	FBgn0011761	CG4193	dhd	deadhead	Not detected	.	.	.	Not detected	.	.	.	Not detected	.	.	.	Not detected	.	.	.
FBgn0011762	FBgn0011762	CG7108	DNApol-alpha50	DNA polymerase alpha 50kD	NS	0.482331	0.999977	0.117187	NS	0.0619062	0.184357	-0.226695	NS	0.602327	0.999983	-0.228208	NS	0.62279	0.99993	-0.207606
FBgn0011763	FBgn0011763	CG4654	Dp	DP transcription factor	NS	0.982124	0.999977	-0.00129037	NS	0.0962028	0.25008	-0.0821618	NS	0.960259	0.999983	0.00712658	NS	0.823519	0.99993	0.0295465
FBgn0011764	FBgn0278608	CG12223	Dsp1	Dorsal switch protein 1	NS	0.593687	0.999977	0.0246201	NS	0.586545	0.772132	-0.025911	NS	0.915912	0.999983	-0.0156702	NS	0.504678	0.99993	-0.0866438
FBgn0011766	FBgn0011766	CG6376	E2f1	E2F transcription factor 1	NS	0.259686	0.999977	0.0536934	Down in Gcn5KD	0.000153942	0.00143631	-0.145654	NS	0.585061	0.999983	0.0798081	NS	0.462955	0.99993	0.0941974
FBgn0011768	FBgn0011768	CG6598	Fdh	Formaldehyde dehydrogenase	NS	0.723766	0.999977	0.0354246	NS	0.771897	0.887132	-0.0167689	NS	0.756818	0.999983	0.0577721	NS	0.354077	0.99993	-0.143693
FBgn0011769	FBgn0011769	CG4205	Fdxh	Ferredoxin	NS	0.197712	0.999977	-0.320922	NS	0.630108	0.802697	0.0957347	NS	0.334808	0.999983	-0.251987	NS	0.737287	0.99993	0.077072
FBgn0011770	FBgn0011770	CG2227	Gip	GIP-like	NS	0.603659	0.999977	-0.0680046	NS	0.202733	0.416051	-0.104844	NS	0.602045	0.999983	0.133092	NS	0.0914531	0.99993	-0.39826
FBgn0011771	FBgn0011771	CG5837	Hem	HEM-protein	NS	0.67687	0.999977	0.0302646	NS	0.0581301	0.175875	0.1034	NS	0.642565	0.999983	-0.073243	NS	0.992939	0.99993	0.00126445
FBgn0011774	FBgn0011774	CG5247	Irbp	Inverted repeat-binding protein	NS	0.410128	0.999977	-0.151744	NS	0.718705	0.858641	-0.0463482	NS	0.956828	0.999983	-0.0129919	NS	0.952166	0.99993	0.0113416
FBgn0011785	FBgn0011785	CG31132	BRWD3	BRWD3	NS	0.37966	0.999977	0.0514514	NS	0.0707749	0.2027	0.0918253	NS	0.619952	0.999983	-0.0745345	NS	0.872879	0.99993	-0.0225105
FBgn0011787	FBgn0011787	CG5012	mRpL12	mitochondrial ribosomal protein L12	NS	0.248273	0.999977	-0.114668	NS	0.0161898	0.0666101	-0.169174	NS	0.859367	0.999983	0.0348462	NS	0.691414	0.99993	0.0693303
FBgn0011802	FBgn0011802	CG6539	Gem3	Gemin3	NS	0.762803	0.999977	0.0344073	NS	0.0628749	0.186282	-0.168024	NS	0.36072	0.999983	-0.241992	NS	0.627564	0.99993	-0.111631
FBgn0011812	FBgn0011812	CR30367	Lcp1Psi	Larval cuticle protein 1 pseudogene	Not detected	.	.	.	Not detected	.	.	.	Not detected	.	.	.	Not detected	.	.	.
FBgn0011817	FBgn0011817	CG7892	nmo	nemo	NS	0.517356	0.999977	0.0303118	NS	0.230952	0.450855	0.0453337	NS	0.314725	0.999983	0.145564	NS	0.785712	0.99993	0.0326818
FBgn0011818	FBgn0011818	CG9884	oaf	out at first	NS	0.350194	0.999977	0.085888	NS	0.865249	0.934022	0.0104736	NS	0.557966	0.999983	-0.0944326	NS	0.352514	0.99993	-0.131179
FBgn0011822	FBgn0011822	CG13374	pcl	pepsinogen-like	Not detected	.	.	.	Not detected	.	.	.	Not detected	.	.	.	Not detected	.	.	.
FBgn0011824	FBgn0011824	CG4038	CG4038	-	NS	0.273627	0.999977	-0.115844	NS	0.0588858	0.177281	-0.139169	NS	0.914308	0.999983	0.0290081	NS	0.510811	0.99993	-0.165345
FBgn0011826	FBgn0011826	CG9842	Pp2B-14D	Protein phosphatase 2B at 14D	NS	0.60862	0.999977	0.0475702	NS	0.703028	0.850246	0.0241177	NS	0.6764	0.999983	0.0590794	NS	0.820324	0.99993	-0.0268723
FBgn0011828	FBgn0011828	CG12002	Pxn	Peroxidasin	NS	0.609158	0.999977	0.0496076	Up in Gcn5KD	6.12128e-08	1.56313e-06	0.421021	NS	0.953461	0.999983	-0.00889366	NS	0.29669	0.99993	-0.122391
FBgn0011829	FBgn0011829	CG14396	Ret	Ret oncogene	NS	0.199105	0.999977	0.248001	NS	0.0228523	0.0871678	-0.3321	NS	0.0371902	0.857387	0.655367	NS	0.292729	0.99993	-0.317484
FBgn0011832	FBgn0011832	CG17240	Ser12	Serine protease 12	Not detected	.	.	.	Not detected	.	.	.	Not detected	.	.	.	Not detected	.	.	.
FBgn0011834	FBgn0011834	CG2071	Ser6	Serine protease 6	Not detected	.	.	.	Not detected	.	.	.	Not detected	.	.	.	Not detected	.	.	.
FBgn0011836	FBgn0011836	CG6711	Taf2	TBP-associated factor 2	NS	0.978277	0.999977	0.00272752	NS	0.19443	0.40466	-0.0857234	NS	0.959421	0.999983	0.0102072	NS	0.925308	0.99993	0.0165924
FBgn0011837	FBgn0011837	CG4070	Tis11	Tis11 homolog	Up in nat3fed	5.74574e-05	0.0119624	0.353648	Down in Gcn5KD	0.00541773	0.0282205	-0.187657	NS	0.0983071	0.999983	0.322741	NS	0.0829454	0.99993	-0.294806
FBgn0011840	FBgn0011840	CR31574	tRNA:A:90C	transfer RNA:ala:90C	Not detected	.	.	.	Not detected	.	.	.	Not detected	.	.	.	Not detected	.	.	.
FBgn0011844	FBgn0011844	CR32125	tRNA:D2:69F	transfer RNA:asp2:69F	Not detected	.	.	.	Not detected	.	.	.	Not detected	.	.	.	Not detected	.	.	.
FBgn0011845	FBgn0011845	CR31540	tRNA:D:96A	transfer RNA:asp:96A	Not detected	.	.	.	Not detected	.	.	.	Not detected	.	.	.	Not detected	.	.	.
FBgn0011848	FBgn0011848	CR30453	tRNA:E4:56Fa	transfer RNA:glu4:56Fa	Not detected	.	.	.	Not detected	.	.	.	Not detected	.	.	.	Not detected	.	.	.
FBgn0011849	FBgn0011849	CR30455	tRNA:E4:56Fb	transfer RNA:glu4:56Fb	Not detected	.	.	.	Not detected	.	.	.	Not detected	.	.	.	Not detected	.	.	.
FBgn0011850	FBgn0011850	CR30451	tRNA:E4:56Fc	transfer RNA:glu4:56Fc	Not detected	.	.	.	Not detected	.	.	.	Not detected	.	.	.	Not detected	.	.	.
FBgn0011851	FBgn0011851	CR32327	tRNA:E4:62Aa	transfer RNA:glu4:62Aa	Not detected	.	.	.	Not detected	.	.	.	Not detected	.	.	.	Not detected	.	.	.
FBgn0011852	FBgn0011852	CR32326	tRNA:E4:62Ab	transfer RNA:glu4:62Ab	Not detected	.	.	.	Not detected	.	.	.	Not detected	.	.	.	Not detected	.	.	.
FBgn0011853	FBgn0011853	CR32325	tRNA:E4:62Ac	transfer RNA:glu4:62Ac	Not detected	.	.	.	Not detected	.	.	.	Not detected	.	.	.	Not detected	.	.	.
FBgn0011854	FBgn0011854	CR32323	tRNA:E4:62Ad	transfer RNA:glu4:62Ad	Not detected	.	.	.	Not detected	.	.	.	Not detected	.	.	.	Not detected	.	.	.
FBgn0011855	FBgn0011855	CR32322	tRNA:E4:62Ae	transfer RNA:glu4:62Ae	Not detected	.	.	.	Not detected	.	.	.	Not detected	.	.	.	Not detected	.	.	.
FBgn0011858	FBgn0011858	CR31586	tRNA:F2:89BC	transfer RNA:phe2:89BC	Not detected	.	.	.	Not detected	.	.	.	Not detected	.	.	.	Not detected	.	.	.
FBgn0011859	FBgn0011859	CR31667	tRNA:G3:22BCa	transfer RNA:gly3:22BCa	Not detected	.	.	.	Not detected	.	.	.	Not detected	.	.	.	Not detected	.	.	.
FBgn0011860	FBgn0011860	CR31945	tRNA:G3:22BCb	transfer RNA:gly3:22BCb	Not detected	.	.	.	Not detected	.	.	.	Not detected	.	.	.	Not detected	.	.	.
FBgn0011861	FBgn0011861	CR31903	tRNA:G3:28D	transfer RNA:gly3:28D	Not detected	.	.	.	Not detected	.	.	.	Not detected	.	.	.	Not detected	.	.	.
FBgn0011862	FBgn0011862	CR31977	tRNA:G3:35Ba	transfer RNA:gly3:35Ba	Not detected	.	.	.	Not detected	.	.	.	Not detected	.	.	.	Not detected	.	.	.
FBgn0011863	FBgn0011863	CR31978	tRNA:G3:35Bb	transfer RNA:gly3:35Bb	Not detected	.	.	.	Not detected	.	.	.	Not detected	.	.	.	Not detected	.	.	.
FBgn0011864	FBgn0011864	CR31982	tRNA:G3:35Bc	transfer RNA:gly3:35Bc	Not detected	.	.	.	Not detected	.	.	.	Not detected	.	.	.	Not detected	.	.	.
FBgn0011865	FBgn0011865	CR31981	tRNA:G3:35Bd	transfer RNA:gly3:35Bd	Not detected	.	.	.	Not detected	.	.	.	Not detected	.	.	.	Not detected	.	.	.
FBgn0011866	FBgn0011866	CR31980	tRNA:G3:35Be	transfer RNA:gly3:35Be	Not detected	.	.	.	Not detected	.	.	.	Not detected	.	.	.	Not detected	.	.	.
FBgn0011867	FBgn0011867	CR30236	tRNA:G3:53E	transfer RNA:gly3:53E	Not detected	.	.	.	Not detected	.	.	.	Not detected	.	.	.	Not detected	.	.	.
FBgn0011868	FBgn0011868	CR30228	tRNA:G3:55E	transfer RNA:gly3:55E	Not detected	.	.	.	Not detected	.	.	.	Not detected	.	.	.	Not detected	.	.	.
FBgn0011869	FBgn0011869	CR30214	tRNA:G3:56EFa	transfer RNA:gly3:56EFa	Not detected	.	.	.	Not detected	.	.	.	Not detected	.	.	.	Not detected	.	.	.
FBgn0011870	FBgn0011870	CR30138	tRNA:G3:56EFb	transfer RNA:gly3:56EFb	Not detected	.	.	.	Not detected	.	.	.	Not detected	.	.	.	Not detected	.	.	.
FBgn0011871	FBgn0011871	CR30207	tRNA:G3:57BCa	transfer RNA:gly3:57BCa	Not detected	.	.	.	Not detected	.	.	.	Not detected	.	.	.	Not detected	.	.	.
FBgn0011872	FBgn0011872	CR30210	tRNA:G3:57BCb	transfer RNA:gly3:57BCb	Not detected	.	.	.	Not detected	.	.	.	Not detected	.	.	.	Not detected	.	.	.
FBgn0011877	FBgn0011877	CR30253	tRNA:HPsi	transfer RNA:his:pseudogene	Not detected	.	.	.	Not detected	.	.	.	Not detected	.	.	.	Not detected	.	.	.
FBgn0011878	FBgn0011878	CR30252	tRNA:H:48F	transfer RNA:his:48F	Not detected	.	.	.	Not detected	.	.	.	Not detected	.	.	.	Not detected	.	.	.
FBgn0011879	FBgn0011879	CR30233	tRNA:CR30233	transfer RNA:CR30233	Not detected	.	.	.	Not detected	.	.	.	Not detected	.	.	.	Not detected	.	.	.
FBgn0011880	FBgn0011880	CR30313	tRNA:I:42A	transfer RNA:ile:42A	Not detected	.	.	.	Not detected	.	.	.	Not detected	.	.	.	Not detected	.	.	.
FBgn0011881	FBgn0011881	CR32842	tRNA:I:49Fa	transfer RNA:ile:49Fa	Not detected	.	.	.	Not detected	.	.	.	Not detected	.	.	.	Not detected	.	.	.
FBgn0011882	FBgn0011882	CR30244	tRNA:I:49Fb	transfer RNA:ile:49Fb	Not detected	.	.	.	Not detected	.	.	.	Not detected	.	.	.	Not detected	.	.	.
FBgn0011883	FBgn0011883	CR30521	tRNA:I:49Fc	transfer RNA:ile:49Fc	Not detected	.	.	.	Not detected	.	.	.	Not detected	.	.	.	Not detected	.	.	.
FBgn0011884	FBgn0011884	CR30246	tRNA:I:49Fd	transfer RNA:ile:49Fd	Not detected	.	.	.	Not detected	.	.	.	Not detected	.	.	.	Not detected	.	.	.
FBgn0011885	FBgn0011885	CR30247	tRNA:I:49Fe	transfer RNA:ile:49Fe	Not detected	.	.	.	Not detected	.	.	.	Not detected	.	.	.	Not detected	.	.	.
FBgn0011887	FBgn0011887	CR30312	tRNA:K2:42Aa	transfer RNA:lys2:42Aa	Not detected	.	.	.	Not detected	.	.	.	Not detected	.	.	.	Not detected	.	.	.
FBgn0011888	FBgn0011888	CR30516	tRNA:K2:42Ab	transfer RNA:lys2:42Ab	Not detected	.	.	.	Not detected	.	.	.	Not detected	.	.	.	Not detected	.	.	.
FBgn0011889	FBgn0011889	CR30517	tRNA:K2:42Ac	transfer RNA:lys2:42Ac	Not detected	.	.	.	Not detected	.	.	.	Not detected	.	.	.	Not detected	.	.	.
FBgn0011890	FBgn0011890	CR30515	tRNA:K2:42Ad	transfer RNA:lys2:42Ad	Not detected	.	.	.	Not detected	.	.	.	Not detected	.	.	.	Not detected	.	.	.
FBgn0011891	FBgn0011891	CR32837	tRNA:K2:42Ae	transfer RNA:lys2:42Ae	Not detected	.	.	.	Not detected	.	.	.	Not detected	.	.	.	Not detected	.	.	.
FBgn0011892	FBgn0011892	CR30300	tRNA:K2:42Ea	transfer RNA:lys2:42Ea	Not detected	.	.	.	Not detected	.	.	.	Not detected	.	.	.	Not detected	.	.	.
FBgn0011893	FBgn0011893	CR30301	tRNA:K2:42Eb	transfer RNA:lys2:42Eb	Not detected	.	.	.	Not detected	.	.	.	Not detected	.	.	.	Not detected	.	.	.
FBgn0011894	FBgn0011894	CR30302	tRNA:K2:42Ec	transfer RNA:lys2:42Ec	Not detected	.	.	.	Not detected	.	.	.	Not detected	.	.	.	Not detected	.	.	.
FBgn0011895	FBgn0011895	CR30303	tRNA:K2:42Ed	transfer RNA:lys2:42Ed	Not detected	.	.	.	Not detected	.	.	.	Not detected	.	.	.	Not detected	.	.	.
FBgn0011896	FBgn0011896	CR30507	tRNA:K2:50C	transfer RNA:lys2:50C	Not detected	.	.	.	Not detected	.	.	.	Not detected	.	.	.	Not detected	.	.	.
FBgn0011897	FBgn0011897	CR30520	tRNA:K2:56EF	transfer RNA:lys2:56EF	Not detected	.	.	.	Not detected	.	.	.	Not detected	.	.	.	Not detected	.	.	.
FBgn0011902	FBgn0011902	CR31899	tRNA:K5:29A	transfer RNA:lys5:29A	Not detected	.	.	.	Not detected	.	.	.	Not detected	.	.	.	Not detected	.	.	.
FBgn0011904	FBgn0011904	CR31486	tRNA:K5:84ABa	transfer RNA:lys5:84AB	Not detected	.	.	.	Not detected	.	.	.	Not detected	.	.	.	Not detected	.	.	.
FBgn0011905	FBgn0011905	CR31197	tRNA:K5:87BC	transfer RNA:lys5:87BC	Not detected	.	.	.	Not detected	.	.	.	Not detected	.	.	.	Not detected	.	.	.
FBgn0011906	FBgn0011906	CR30292	tRNA:L2:44EF	transfer RNA:leu2:44EF	Not detected	.	.	.	Not detected	.	.	.	Not detected	.	.	.	Not detected	.	.	.
FBgn0011909	FBgn0011909	CR32841	tRNA:L3:49Fa	transfer RNA:leu:49Fa	Not detected	.	.	.	Not detected	.	.	.	Not detected	.	.	.	Not detected	.	.	.
FBgn0011910	FBgn0011910	CR30508	tRNA:L3:49Fb	transfer RNA:leu:49Fb	Not detected	.	.	.	Not detected	.	.	.	Not detected	.	.	.	Not detected	.	.	.
FBgn0011915	FBgn0011915	CR30255	tRNA:M2:48Ba	transfer RNA:met2:48Ba	Not detected	.	.	.	Not detected	.	.	.	Not detected	.	.	.	Not detected	.	.	.
FBgn0011916	FBgn0011916	CR32844	tRNA:M2:48Bb	transfer RNA:met2:48Bb	Not detected	.	.	.	Not detected	.	.	.	Not detected	.	.	.	Not detected	.	.	.
FBgn0011919	FBgn0011919	CR31310	tRNA:M2:83F	transfer RNA:met2:83F	Not detected	.	.	.	Not detected	.	.	.	Not detected	.	.	.	Not detected	.	.	.
FBgn0011921	FBgn0011921	CR30003	tRNA:M3:46A	transfer RNA:met3:46A	Not detected	.	.	.	Not detected	.	.	.	Not detected	.	.	.	Not detected	.	.	.
FBgn0011927	FBgn0011927	CR32142	tRNA:M3:70Fa	transfer RNA:met3:70Fa	Not detected	.	.	.	Not detected	.	.	.	Not detected	.	.	.	Not detected	.	.	.
FBgn0011928	FBgn0011928	CR32144	tRNA:M3:70Fb	transfer RNA:met3:70Fb	Not detected	.	.	.	Not detected	.	.	.	Not detected	.	.	.	Not detected	.	.	.
FBgn0011931	FBgn0011931	CR30510	tRNA:N5:42Aa	transfer RNA:asn5:42Aa	Not detected	.	.	.	Not detected	.	.	.	Not detected	.	.	.	Not detected	.	.	.
FBgn0011932	FBgn0011932	CR30511	tRNA:N5:42Ab	transfer RNA:asn5:42Ab	Not detected	.	.	.	Not detected	.	.	.	Not detected	.	.	.	Not detected	.	.	.
FBgn0011933	FBgn0011933	CR30518	tRNA:N5:42Ac	transfer RNA:asn5:42Ac	Not detected	.	.	.	Not detected	.	.	.	Not detected	.	.	.	Not detected	.	.	.
FBgn0011934	FBgn0011934	CR30319	tRNA:N5:42Ad	transfer RNA:asn5:42Ad	Not detected	.	.	.	Not detected	.	.	.	Not detected	.	.	.	Not detected	.	.	.
FBgn0011935	FBgn0011935	CR30519	tRNA:N5:42Ae	transfer RNA:asn5:42Ae	Not detected	.	.	.	Not detected	.	.	.	Not detected	.	.	.	Not detected	.	.	.
FBgn0011936	FBgn0011936	CR33973	tRNA:N5:42Af	transfer RNA:asn5:42Af	Not detected	.	.	.	Not detected	.	.	.	Not detected	.	.	.	Not detected	.	.	.
FBgn0011937	FBgn0011937	CR33972	tRNA:N5:42Ag	transfer RNA:asn5:42Ag	Not detected	.	.	.	Not detected	.	.	.	Not detected	.	.	.	Not detected	.	.	.
FBgn0011938	FBgn0011938	CR30513	tRNA:N5:42Ah	transfer RNA:asn5:42Ah	Not detected	.	.	.	Not detected	.	.	.	Not detected	.	.	.	Not detected	.	.	.
FBgn0011944	FBgn0011944	CR31567	tRNA:P:90Ca	transfer RNA:pro:90Ca	Not detected	.	.	.	Not detected	.	.	.	Not detected	.	.	.	Not detected	.	.	.
FBgn0011945	FBgn0011945	CR31571	tRNA:P:90Cb	transfer RNA:pro:90Cb	Not detected	.	.	.	Not detected	.	.	.	Not detected	.	.	.	Not detected	.	.	.
FBgn0011948	FBgn0011948	CR32622	tRNA:R:12Ea	transfer RNA:arg:12Ea	Not detected	.	.	.	Not detected	.	.	.	Not detected	.	.	.	Not detected	.	.	.
FBgn0011949	FBgn0011949	CR32620	tRNA:R:12Eb	transfer RNA:arg:12Eb	Not detected	.	.	.	Not detected	.	.	.	Not detected	.	.	.	Not detected	.	.	.
FBgn0011950	FBgn0011950	CR32619	tRNA:R:12Ec	transfer RNA:arg:12Ec	Not detected	.	.	.	Not detected	.	.	.	Not detected	.	.	.	Not detected	.	.	.
FBgn0011951	FBgn0011951	CR32617	tRNA:R:12Ed	transfer RNA:arg:12Ed	Not detected	.	.	.	Not detected	.	.	.	Not detected	.	.	.	Not detected	.	.	.
FBgn0011952	FBgn0011952	CR32624	tRNA:R:12Ee	transfer RNA:arg:12Ee	Not detected	.	.	.	Not detected	.	.	.	Not detected	.	.	.	Not detected	.	.	.
FBgn0011953	FBgn0011953	CR32610	tRNA:R:12Ef	transfer RNA:arg:12Ef	Not detected	.	.	.	Not detected	.	.	.	Not detected	.	.	.	Not detected	.	.	.
FBgn0011954	FBgn0011954	CR32526	tRNA:R:19F	transfer RNA:arg:19F	Not detected	.	.	.	Not detected	.	.	.	Not detected	.	.	.	Not detected	.	.	.
FBgn0011955	FBgn0011955	CR30514	tRNA:R2:42Aa	transfer RNA:arg2:42Aa	Not detected	.	.	.	Not detected	.	.	.	Not detected	.	.	.	Not detected	.	.	.
FBgn0011956	FBgn0011956	CR30314	tRNA:R2:42Ab	transfer RNA:arg2:42Ab	Not detected	.	.	.	Not detected	.	.	.	Not detected	.	.	.	Not detected	.	.	.
FBgn0011957	FBgn0011957	CR30512	tRNA:R2:42Ac	transfer RNA:arg2:42Ac	Not detected	.	.	.	Not detected	.	.	.	Not detected	.	.	.	Not detected	.	.	.
FBgn0011958	FBgn0011958	CR30304	tRNA:R2:42Ad	transfer RNA:arg2:42Ad	Not detected	.	.	.	Not detected	.	.	.	Not detected	.	.	.	Not detected	.	.	.
FBgn0011959	FBgn0011959	CR31581	tRNA:R2:84Fa	transfer RNA:arg2:84Fa	Not detected	.	.	.	Not detected	.	.	.	Not detected	.	.	.	Not detected	.	.	.
FBgn0011960	FBgn0011960	CR31566	tRNA:R2:84Fb	transfer RNA:arg2:84Fb	Not detected	.	.	.	Not detected	.	.	.	Not detected	.	.	.	Not detected	.	.	.
FBgn0011961	FBgn0011961	CR31582	tRNA:R2:84Fc	transfer RNA:arg2:84Fc	Not detected	.	.	.	Not detected	.	.	.	Not detected	.	.	.	Not detected	.	.	.
FBgn0011962	FBgn0011962	CR31585	tRNA:R2:84Fd	transfer RNA:arg2:84Fd	Not detected	.	.	.	Not detected	.	.	.	Not detected	.	.	.	Not detected	.	.	.
FBgn0011963	FBgn0011963	CR31584	tRNA:R2:84Fe	transfer RNA:arg2:84Fe	Not detected	.	.	.	Not detected	.	.	.	Not detected	.	.	.	Not detected	.	.	.
FBgn0011965	FBgn0011965	CR31593	tRNA:R:83AB	transfer RNA:arg:83AB	Not detected	.	.	.	Not detected	.	.	.	Not detected	.	.	.	Not detected	.	.	.
FBgn0011966	FBgn0011966	CR31443	tRNA:R:85Ca	transfer RNA:arg:85Ca	Not detected	.	.	.	Not detected	.	.	.	Not detected	.	.	.	Not detected	.	.	.
FBgn0011970	FBgn0011970	CR31396	tRNA:S2b:86A	transfer RNA:ser2b:86A	Not detected	.	.	.	Not detected	.	.	.	Not detected	.	.	.	Not detected	.	.	.
FBgn0011971	FBgn0011971	CR31476	tRNA:S2b:88A	transfer RNA:ser2b:88A	Not detected	.	.	.	Not detected	.	.	.	Not detected	.	.	.	Not detected	.	.	.
FBgn0011974	FBgn0011974	CR32615	tRNA:S474:12Eh	transfer RNA:ser474:12Eh	Not detected	.	.	.	Not detected	.	.	.	Not detected	.	.	.	Not detected	.	.	.
FBgn0011975	FBgn0011975	CR32621	tRNA:S4:12Ea	transfer RNA:ser4:12Ea	Not detected	.	.	.	Not detected	.	.	.	Not detected	.	.	.	Not detected	.	.	.
FBgn0011976	FBgn0011976	CR32623	tRNA:S4:12Eb	transfer RNA:ser4:12Eb	Not detected	.	.	.	Not detected	.	.	.	Not detected	.	.	.	Not detected	.	.	.
FBgn0011977	FBgn0011977	CR32608	tRNA:S4:12Ee	transfer RNA:ser4:12Ee	Not detected	.	.	.	Not detected	.	.	.	Not detected	.	.	.	Not detected	.	.	.
FBgn0011980	FBgn0011980	CR32612	tRNA:S774:12Ec	transfer RNA:ser774:12Ec	Not detected	.	.	.	Not detected	.	.	.	Not detected	.	.	.	Not detected	.	.	.
FBgn0011981	FBgn0011981	CR32618	tRNA:S774:12Ef	transfer RNA:ser774:12Ef	Not detected	.	.	.	Not detected	.	.	.	Not detected	.	.	.	Not detected	.	.	.
FBgn0011982	FBgn0011982	CR32607	tRNA:S7:12Ed	transfer RNA:ser7:12Ed	Not detected	.	.	.	Not detected	.	.	.	Not detected	.	.	.	Not detected	.	.	.
FBgn0011983	FBgn0011983	CR32609	tRNA:S7:12Eg	transfer RNA:ser7:12Eg	Not detected	.	.	.	Not detected	.	.	.	Not detected	.	.	.	Not detected	.	.	.
FBgn0011984	FBgn0011984	CR31951	tRNA:S7:23Ea	transfer RNA:ser7:23Ea	Not detected	.	.	.	Not detected	.	.	.	Not detected	.	.	.	Not detected	.	.	.
FBgn0011985	FBgn0011985	CR31734	tRNA:S7:23Eb	transfer RNA:ser7:23Eb	Not detected	.	.	.	Not detected	.	.	.	Not detected	.	.	.	Not detected	.	.	.
FBgn0011986	FBgn0011986	CR32419	tRNA:S7:64D	transfer RNA:ser7:64D	Not detected	.	.	.	Not detected	.	.	.	Not detected	.	.	.	Not detected	.	.	.
FBgn0011987	FBgn0011987	CR30024	tRNA:SeC	transfer RNA:SeCys	Not detected	.	.	.	Not detected	.	.	.	Not detected	.	.	.	Not detected	.	.	.
FBgn0011993	FBgn0011993	CR31589	tRNA:T:90Ca	transfer RNA:thr:90Ca	Not detected	.	.	.	Not detected	.	.	.	Not detected	.	.	.	Not detected	.	.	.
FBgn0011994	FBgn0011994	CR31590	tRNA:T:90Cb	transfer RNA:thr:90Cb	Not detected	.	.	.	Not detected	.	.	.	Not detected	.	.	.	Not detected	.	.	.
FBgn0011998	FBgn0011998	CR31592	tRNA:V3b:84Da	transfer RNA:val3b:84Da	Not detected	.	.	.	Not detected	.	.	.	Not detected	.	.	.	Not detected	.	.	.
FBgn0011999	FBgn0011999	CR31512	tRNA:V3b:84Db	transfer RNA:val3b:84Db	Not detected	.	.	.	Not detected	.	.	.	Not detected	.	.	.	Not detected	.	.	.
FBgn0012000	FBgn0012000	CR31500	tRNA:V3b:84Dc	transfer RNA:val3b:84Dc	Not detected	.	.	.	Not detected	.	.	.	Not detected	.	.	.	Not detected	.	.	.
FBgn0012001	FBgn0012001	CR31502	tRNA:V3b:84Dd	transfer RNA:val3b:84Dd	Not detected	.	.	.	Not detected	.	.	.	Not detected	.	.	.	Not detected	.	.	.
FBgn0012002	FBgn0012002	CR31572	tRNA:V3b:90BC	transfer RNA:val3b:90BC	Not detected	.	.	.	Not detected	.	.	.	Not detected	.	.	.	Not detected	.	.	.
FBgn0012003	FBgn0012003	CR31214	tRNA:V3b:92Ba	transfer RNA:val3b:92Ba	Not detected	.	.	.	Not detected	.	.	.	Not detected	.	.	.	Not detected	.	.	.
FBgn0012004	FBgn0012004	CR31430	tRNA:V3b:92Bb	transfer RNA:val3b:92Bb	Not detected	.	.	.	Not detected	.	.	.	Not detected	.	.	.	Not detected	.	.	.
FBgn0012009	FBgn0012009	CR32122	tRNA:V4:70BCa	transfer RNA:val4:70BCa	Not detected	.	.	.	Not detected	.	.	.	Not detected	.	.	.	Not detected	.	.	.
FBgn0012010	FBgn0012010	CR32124	tRNA:V4:70BCb	transfer RNA:val4:70BCb	Not detected	.	.	.	Not detected	.	.	.	Not detected	.	.	.	Not detected	.	.	.
FBgn0012011	FBgn0012011	CR31587	tRNA:V4:89BC	transfer RNA:val4:89BC	Not detected	.	.	.	Not detected	.	.	.	Not detected	.	.	.	Not detected	.	.	.
FBgn0012016	FBgn0012016	CR31987	tRNA:Y1:22Fa	transfer RNA:tyr1:22Fa	Not detected	.	.	.	Not detected	.	.	.	Not detected	.	.	.	Not detected	.	.	.
FBgn0012017	FBgn0012017	CR31986	tRNA:Y1:22Fb	transfer RNA:tyr1:22Fb	Not detected	.	.	.	Not detected	.	.	.	Not detected	.	.	.	Not detected	.	.	.
FBgn0012018	FBgn0012018	CR31905	tRNA:Y1:28C	transfer RNA:tyr1:28C	Not detected	.	.	.	Not detected	.	.	.	Not detected	.	.	.	Not detected	.	.	.
FBgn0012024	FBgn0012024	CR31435	tRNA:Y1:85Aa	transfer RNA:tyr1:85Aa	Not detected	.	.	.	Not detected	.	.	.	Not detected	.	.	.	Not detected	.	.	.
FBgn0012025	FBgn0012025	CR31433	tRNA:Y1:85Ab	transfer RNA:tyr1:85Ab	Not detected	.	.	.	Not detected	.	.	.	Not detected	.	.	.	Not detected	.	.	.
FBgn0012026	FBgn0012026	CR31434	tRNA:Y1:85Ac	transfer RNA:tyr1:85Ac	Not detected	.	.	.	Not detected	.	.	.	Not detected	.	.	.	Not detected	.	.	.
FBgn0012027	FBgn0012027	CR31552	tRNA:Y1:85Ad	transfer RNA:tyr1:85Ad	Not detected	.	.	.	Not detected	.	.	.	Not detected	.	.	.	Not detected	.	.	.
FBgn0012028	FBgn0012028	CR31387	tRNA:Y1:85Ae	transfer RNA:tyr1:85Ae	Not detected	.	.	.	Not detected	.	.	.	Not detected	.	.	.	Not detected	.	.	.
FBgn0012034	FBgn0012034	CG9390	AcCoAS	Acetyl Coenzyme A synthase	NS	0.6925	0.999977	-0.037882	Down in Gcn5KD	4.97821e-07	9.71606e-06	-0.320466	NS	0.938528	0.999983	0.0157414	NS	0.17482	0.99993	-0.20509
FBgn0012036	FBgn0012036	CG3752	Aldh	Aldehyde dehydrogenase	NS	0.0103222	0.396892	-0.487684	Down in Gcn5KD	4.3405e-11	2.25732e-09	-0.503966	NS	0.417786	0.999983	0.143429	NS	0.0183192	0.656812	-0.41727
FBgn0012037	FBgn0012037	CG8827	Ance	Angiotensin converting enzyme	NS	0.024422	0.690393	0.620394	NS	0.184036	0.392244	-0.175316	NS	0.383237	0.999983	-0.19653	NS	0.229513	0.99993	-0.208851
FBgn0012042	FBgn0012042	CG10146	AttA	Attacin-A	Not detected	.	.	.	Not detected	.	.	.	NS	0.980891	0.999983	0.0142704	NS	0.398794	0.99993	0.232742
FBgn0012051	FBgn0012051	CG7563	CalpA	Calpain-A	NS	0.792566	0.999977	0.0254293	NS	0.143834	0.331916	-0.0883889	NS	0.943715	0.999983	0.0104763	NS	0.657149	0.99993	-0.0552312
FBgn0012058	FBgn0012058	CG8610	Cdc27	Cell division cycle 27 ortholog	NS	0.955107	0.999977	0.00491808	NS	0.573366	0.76284	-0.0341649	NS	0.926866	0.999983	-0.0152768	NS	0.644161	0.99993	0.0669511
FBgn0012344	FBgn0012344	CG8348	Dh44	Diuretic hormone 44	NS	0.188427	0.999977	-0.146943	Down in Gcn5KD	1.26819e-22	3.09039e-20	-0.621913	NS	0.88748	0.999983	0.0238294	NS	0.16724	0.99993	-0.169781
FBgn0013263	FBgn0013263	CG33261	Trl	Trithorax-like	NS	0.933371	0.999977	-0.0116664	NS	0.0770311	0.215201	-0.19017	NS	0.632981	0.999983	0.115506	NS	0.696817	0.99993	0.0820384
FBgn0013269	FBgn0013269	CG6226	FK506-bp1	FK506-binding protein 1	NS	0.0196793	0.599939	-0.130732	Down in Gcn5KD	6.4691e-10	2.50795e-08	-0.292926	NS	0.469598	0.999983	-0.126813	NS	0.926505	0.99993	0.0152985
FBgn0013272	FBgn0013272	CG5820	Gp150	Gp150	NS	0.00245695	0.153084	0.225324	Down in Gcn5KD	0.00901259	0.0421995	-0.175574	NS	0.0589181	0.999983	-0.376539	NS	0.354507	0.99993	-0.130523
FBgn0013275	FBgn0013275	CG31366	Hsp70Aa	Heat-shock-protein-70Aa	Not detected	.	.	.	Not detected	.	.	.	Not detected	.	.	.	NS	0.939686	0.99993	-0.0489531
FBgn0013276	FBgn0013276	CG18743	Hsp70Ab	Heat-shock-protein-70Ab	Not detected	.	.	.	Not detected	.	.	.	NS	0.864456	0.999983	0.0962466	NS	0.542721	0.99993	-0.366667
FBgn0013277	FBgn0013277	CG31449	Hsp70Ba	Heat-shock-protein-70Ba	Not detected	.	.	.	Not detected	.	.	.	NS	0.787526	0.999983	-0.172722	NS	0.844183	0.99993	0.135682
FBgn0013278	FBgn0013278	CG31359	Hsp70Bb	Heat-shock-protein-70Bb	Not detected	.	.	.	Up in Gcn5KD	0.0002545	0.00221267	1.4029	NS	0.6676	0.999983	0.209457	NS	0.969765	0.99993	0.0165366
FBgn0013279	FBgn0013279	CG6489	Hsp70Bc	Heat-shock-protein-70Bc	Not detected	.	.	.	Not detected	.	.	.	NS	0.544742	0.999983	0.30391	NS	0.840199	0.99993	0.0882028
FBgn0013300	FBgn0013300	CG4479	ProtA	Protamine A	Not detected	.	.	.	Not detected	.	.	.	Not detected	.	.	.	Not detected	.	.	.
FBgn0013301	FBgn0013301	CG4478	ProtB	Protamine B	Not detected	.	.	.	Not detected	.	.	.	Not detected	.	.	.	Not detected	.	.	.
FBgn0013303	FBgn0013303	CG7641	Nca	Neurocalcin	NS	0.938514	0.999977	0.00650164	NS	0.103149	0.26348	0.101697	NS	0.855798	0.999983	0.0277142	NS	0.68374	0.99993	0.0493077
FBgn0013305	FBgn0013305	CG3798	Nmda1	N-methyl-D-aspartate receptor-associated protein	NS	0.567864	0.999977	-0.0461872	NS	0.18611	0.394665	0.0773779	NS	0.417314	0.999983	-0.140745	NS	0.600496	0.99993	0.0625743
FBgn0013307	FBgn0013307	CG8721	Odc1	Ornithine decarboxylase 1	Not detected	.	.	.	Not detected	.	.	.	NS	0.89205	0.999983	0.0572701	NS	0.365114	0.99993	0.447875
FBgn0013308	FBgn0013308	CG8719	Odc2	Ornithine decarboxylase 2	Not detected	.	.	.	Not detected	.	.	.	Not detected	.	.	.	Not detected	.	.	.
FBgn0013323	FBgn0013323	CG13687	Ptth	Prothoracicotropic hormone	NS	0.79466	0.999977	-0.0517869	NS	0.245623	0.4672	-0.24115	NS	0.420539	0.999983	-0.321605	NS	0.526453	0.99993	0.261799
FBgn0013325	FBgn0013325	CG7726	RpL11	Ribosomal protein L11	NS	0.159208	0.999977	-0.0533036	NS	0.0479638	0.153146	-0.0686989	NS	0.853828	0.999983	0.0335714	NS	0.918552	0.99993	-0.0143152
FBgn0013334	FBgn0013334	CG8884	Sap47	Synapse-associated protein 47kD	NS	0.865282	0.999977	0.010642	Down in Gcn5KD	1.72002e-16	1.90521e-14	-0.36461	NS	0.776942	0.999983	0.104025	NS	0.54769	0.99993	0.11574
FBgn0013342	FBgn0013342	CG17248	nSyb	neuronal Synaptobrevin	NS	0.598015	0.999977	-0.0320075	Down in Gcn5KD	0.000268235	0.00229927	-0.148509	NS	0.824826	0.999983	-0.0742397	NS	0.770565	0.99993	0.0520894
FBgn0013343	FBgn0013343	CG31136	Syx1A	Syntaxin 1A	NS	0.325389	0.999977	0.0948064	Down in Gcn5KD	1.48956e-05	0.000193955	-0.26772	NS	0.576281	0.999983	0.0946877	NS	0.953044	0.99993	0.00679967
FBgn0013347	FBgn0013347	CG5163	TfIIA-S	Transcription-factor-IIA-S	NS	0.189794	0.999977	-0.13113	NS	0.801039	0.90455	0.0155302	NS	0.738377	0.999983	0.0607365	NS	0.304914	0.99993	0.169465
FBgn0013348	FBgn0013348	CG2981	TpnC41C	Troponin C at 41C	Not detected	.	.	.	Not detected	.	.	.	Not detected	.	.	.	Not detected	.	.	.
FBgn0013432	FBgn0013432	CG3717	bcn92	bcn92	NS	0.694081	0.999977	-0.0582272	NS	0.0501309	0.158358	0.174353	NS	0.350393	0.999983	-0.173836	NS	0.760899	0.99993	0.049229
FBgn0013433	FBgn0013433	CG4846	beat-Ia	beaten path Ia	NS	0.295171	0.999977	-0.103509	NS	0.385772	0.614444	0.055906	NS	0.565561	0.999983	0.0937052	NS	0.892792	0.99993	-0.0192934
FBgn0013435	FBgn0013435	CG1362	cdc2rk	cdc2-related-kinase	NS	0.471173	0.999977	-0.0894958	NS	0.122104	0.297549	0.140215	NS	0.750332	0.999983	-0.0756869	NS	0.704742	0.99993	-0.0865236
FBgn0013467	FBgn0013467	CG18285	igl	igloo	NS	0.427526	0.999977	-0.0710575	NS	0.0777672	0.216474	-0.109576	NS	0.943859	0.999983	0.0165955	NS	0.428419	0.99993	0.120745
FBgn0013469	FBgn0013469	CG12296	klu	klumpfuss	NS	0.583928	0.999977	0.0525755	Down in Gcn5KD	1.41371e-08	4.18666e-07	-0.484433	NS	0.228589	0.999983	0.413303	NS	0.0878321	0.99993	-0.607959
FBgn0013531	FBgn0013531	CG18780	MED20	Mediator complex subunit 20	NS	0.93688	0.999977	0.00974928	NS	0.438373	0.661164	0.0663194	NS	0.803132	0.999983	0.0749152	NS	0.775998	0.99993	-0.083279
FBgn0013548	FBgn0013548	CG11295	l(2)dtl	lethal-(2)-denticleless	NS	0.231611	0.999977	-0.147014	NS	0.392996	0.621522	-0.0888574	NS	0.703447	0.999983	-0.106001	NS	0.492892	0.99993	0.182476
FBgn0013563	FBgn0013563	CG6760	Pex1	Peroxin 1	NS	0.604525	0.999977	0.0844762	NS	0.32472	0.556021	-0.110918	NS	0.724156	0.999983	-0.0921287	NS	0.798318	0.99993	0.0575593
FBgn0013576	FBgn0013576	CG32464	mtd	mustard	NS	0.324174	0.999977	0.057972	NS	0.429157	0.653388	-0.0344097	NS	0.771784	0.999983	0.0780102	NS	0.776543	0.99993	-0.0448291
FBgn0013672	FBgn0013672	CG34073	mt:ATPase6	mitochondrial ATPase subunit 6	NS	0.0133827	0.482002	0.137707	Down in Gcn5KD	0.000884202	0.00630008	-0.191242	NS	0.755827	0.999983	0.0709661	NS	0.405296	0.99993	0.149767
FBgn0013673	FBgn0013673	CG34072	mt:ATPase8	mitochondrial ATPase subunit 8	Not detected	.	.	.	Not detected	.	.	.	Not detected	.	.	.	Not detected	.	.	.
FBgn0013674	FBgn0013674	CG34067	mt:CoI	mitochondrial Cytochrome c oxidase subunit I	NS	0.403942	0.999977	0.029015	Down in Gcn5KD	0.00252645	0.0152391	-0.0966528	NS	0.801132	0.999983	0.100575	NS	0.883312	0.99993	0.0325919
FBgn0013675	FBgn0013675	CG34069	mt:CoII	mitochondrial Cytochrome c oxidase subunit II	NS	0.565779	0.999977	-0.0242632	NS	0.0275052	0.100974	-0.0877437	NS	0.729005	0.999983	0.105395	NS	0.278326	0.99993	0.223625
FBgn0013676	FBgn0013676	CG34074	mt:CoIII	mitochondrial Cytochrome c oxidase subunit III	NS	0.544005	0.999977	0.0245638	NS	0.0491151	0.155784	-0.0724303	NS	0.713687	0.999983	0.1001	NS	0.673746	0.99993	0.0747599
FBgn0013678	FBgn0013678	CG34090	mt:Cyt-b	mitochondrial Cytochrome b	NS	0.178267	0.999977	0.0594088	NS	0.521067	0.726055	-0.0307131	NS	0.660995	0.999983	0.124407	NS	0.431136	0.99993	0.153117
FBgn0013679	FBgn0013679	CG34092	mt:ND1	mitochondrial NADH-ubiquinone oxidoreductase chain 1	NS	0.82149	0.999977	0.0335492	Down in Gcn5KD	4.8722e-06	7.26486e-05	-0.368197	NS	0.294076	0.999983	0.216705	NS	0.0166333	0.623473	0.322351
FBgn0013680	FBgn0013680	CG34063	mt:ND2	mitochondrial NADH-ubiquinone oxidoreductase chain 2	NS	0.879051	0.999977	-0.0348003	Down in Gcn5KD	0.000168569	0.00155766	-0.571087	NS	0.190573	0.999983	0.29778	NS	0.000717457	0.0903896	0.623753
FBgn0013681	FBgn0013681	CG34076	mt:ND3	mitochondrial NADH-ubiquinone oxidoreductase chain 3	NS	0.413523	0.999977	0.243229	NS	0.0757323	0.212684	-0.469775	NS	0.30224	0.999983	0.372225	NS	0.00366588	0.247469	0.758056
FBgn0013683	FBgn0013683	CG34086	mt:ND4L	mitochondrial NADH-ubiquinone oxidoreductase chain 4L	Not detected	.	.	.	Not detected	.	.	.	Not detected	.	.	.	Not detected	.	.	.
FBgn0013684	FBgn0013684	CG34083	mt:ND5	mitochondrial NADH-ubiquinone oxidoreductase chain 5	NS	0.397056	0.999977	0.0921847	Down in Gcn5KD	0.000127028	0.00122054	-0.266245	NS	0.328325	0.999983	0.170479	NS	0.266625	0.99993	0.13738
FBgn0013685	FBgn0013685	CG34089	mt:ND6	mitochondrial NADH-ubiquinone oxidoreductase chain 6	NS	0.71203	0.999977	0.220042	NS	0.014084	0.0597326	-1.28654	NS	0.432577	0.999983	0.504337	NS	0.0279727	0.827069	0.585461
FBgn0013686	FBgn0013686	CR34094	mt:lrRNA	mitochondrial large ribosomal RNA	NS	0.215937	0.999977	0.0473164	NS	0.606185	0.786574	-0.0227774	NS	0.897506	0.999983	0.0522772	NS	0.293742	0.99993	0.269627
FBgn0013688	FBgn0013688	CR34096	mt:srRNA	mitochondrial small ribosomal RNA	Not detected	.	.	.	Not detected	.	.	.	Not detected	.	.	.	Not detected	.	.	.
FBgn0013689	FBgn0013689	CR34077	mt:tRNA:A	mitochondrial alanine tRNA	NS	0.635002	0.999977	0.240292	NS	0.0783784	0.21744	-0.625314	NS	0.263408	0.999983	0.43348	NS	0.09346	0.99993	0.572044
FBgn0013690	FBgn0013690	CR34065	mt:tRNA:C	mitochondrial cysteine tRNA	Not detected	.	.	.	Not detected	.	.	.	Not detected	.	.	.	Not detected	.	.	.
FBgn0013691	FBgn0013691	CR34071	mt:tRNA:D	mitochondrial aspartic acid tRNA	Not detected	.	.	.	Not detected	.	.	.	Not detected	.	.	.	Not detected	.	.	.
FBgn0013692	FBgn0013692	CR34081	mt:tRNA:E	mitochondrial glutamic acid tRNA	Not detected	.	.	.	Not detected	.	.	.	Not detected	.	.	.	Not detected	.	.	.
FBgn0013693	FBgn0013693	CR34082	mt:tRNA:F	mitochondrial phenylalanine tRNA	Not detected	.	.	.	Not detected	.	.	.	Not detected	.	.	.	Not detected	.	.	.
FBgn0013694	FBgn0013694	CR34075	mt:tRNA:G	mitochondrial glycine tRNA	Not detected	.	.	.	Not detected	.	.	.	Not detected	.	.	.	Not detected	.	.	.
FBgn0013695	FBgn0013695	CR34084	mt:tRNA:H	mitochondrial histidine tRNA	Not detected	.	.	.	Not detected	.	.	.	Not detected	.	.	.	Not detected	.	.	.
FBgn0013696	FBgn0013696	CR34060	mt:tRNA:I	mitochondrial isoleucine tRNA	Not detected	.	.	.	Not detected	.	.	.	Not detected	.	.	.	Not detected	.	.	.
FBgn0013697	FBgn0013697	CR34070	mt:tRNA:K	mitochondrial lysine tRNA	Not detected	.	.	.	Not detected	.	.	.	Not detected	.	.	.	Not detected	.	.	.
FBgn0013698	FBgn0013698	CR34093	mt:tRNA:L:CUN	mitochondrial leucine CUN tRNA	Not detected	.	.	.	Not detected	.	.	.	Not detected	.	.	.	Not detected	.	.	.
FBgn0013699	FBgn0013699	CR34068	mt:tRNA:L:UUR	mitochondrial leucine UUR tRNA	Not detected	.	.	.	Not detected	.	.	.	Not detected	.	.	.	Not detected	.	.	.
FBgn0013700	FBgn0013700	CR34062	mt:tRNA:M	mitochondrial methionine tRNA	Not detected	.	.	.	Not detected	.	.	.	Not detected	.	.	.	Not detected	.	.	.
FBgn0013701	FBgn0013701	CR34079	mt:tRNA:N	mitochondrial asparagine tRNA	Not detected	.	.	.	Not detected	.	.	.	Not detected	.	.	.	Not detected	.	.	.
FBgn0013702	FBgn0013702	CR34088	mt:tRNA:P	mitochondrial proline tRNA	Not detected	.	.	.	Not detected	.	.	.	Not detected	.	.	.	Not detected	.	.	.
FBgn0013703	FBgn0013703	CR34061	mt:tRNA:Q	mitochondrial glutamine tRNA	Not detected	.	.	.	Not detected	.	.	.	Not detected	.	.	.	Not detected	.	.	.
FBgn0013704	FBgn0013704	CR34078	mt:tRNA:R	mitochondrial arginine tRNA	Not detected	.	.	.	Not detected	.	.	.	Not detected	.	.	.	Not detected	.	.	.
FBgn0013705	FBgn0013705	CR34080	mt:tRNA:S:AGY	mitochondrial serine AGY tRNA	Not detected	.	.	.	Not detected	.	.	.	Not detected	.	.	.	Not detected	.	.	.
FBgn0013706	FBgn0013706	CR34091	mt:tRNA:S:UCN	mitochondrial serine UCN tRNA	Not detected	.	.	.	Not detected	.	.	.	Not detected	.	.	.	Not detected	.	.	.
FBgn0013707	FBgn0013707	CR34087	mt:tRNA:T	mitochondrial threonine tRNA	Not detected	.	.	.	Not detected	.	.	.	Not detected	.	.	.	Not detected	.	.	.
FBgn0013708	FBgn0013708	CR34095	mt:tRNA:V	mitochondrial valine tRNA	Not detected	.	.	.	Not detected	.	.	.	Not detected	.	.	.	Not detected	.	.	.
FBgn0013709	FBgn0013709	CR34064	mt:tRNA:W	mitochondrial tryptophan tRNA	Not detected	.	.	.	Not detected	.	.	.	Not detected	.	.	.	Not detected	.	.	.
FBgn0013710	FBgn0013710	CR34066	mt:tRNA:Y	mitochondrial tyrosine tRNA	Not detected	.	.	.	Not detected	.	.	.	Not detected	.	.	.	Not detected	.	.	.
FBgn0013717	FBgn0013717	CG4166	not	non-stop	NS	0.787978	0.999977	-0.0236946	Up in Gcn5KD	0.00292105	0.0170525	0.228009	NS	0.898899	0.999983	-0.0217333	NS	0.606417	0.99993	0.0954145
FBgn0013718	FBgn0013718	CG33991	nuf	nuclear fallout	NS	0.160598	0.999977	0.143933	NS	0.0120203	0.052521	0.174781	NS	0.487363	0.999983	-0.111017	NS	0.839111	0.99993	0.0237999
FBgn0013720	FBgn0013720	CG14779	pck	pickel	NS	0.315208	0.999977	0.132514	NS	0.650645	0.813926	0.0419933	NS	0.321305	0.999983	-0.222624	NS	0.926534	0.99993	0.0170442
FBgn0013725	FBgn0013725	CG10108	phyl	phyllopod	NS	0.425064	0.999977	-0.0772367	NS	0.247012	0.468796	-0.0794546	NS	0.582349	0.999983	0.0881829	NS	0.538045	0.99993	0.0868792
FBgn0013726	FBgn0013726	CG8705	pnut	peanut	NS	0.451106	0.999977	-0.0325708	NS	0.390016	0.618529	0.0343217	NS	0.846432	0.999983	0.028891	NS	0.758182	0.99993	0.0363078
FBgn0013732	FBgn0013732	CG3273	sced	scrambled	NS	0.28322	0.999977	0.0997745	NS	0.962215	0.98108	0.00360939	NS	0.463614	0.999983	0.125109	NS	0.0831819	0.99993	-0.285096
FBgn0013733	FBgn0013733	CG18076	shot	short stop	Up in nat3fed	8.86224e-05	0.0148329	0.193606	Up in Gcn5KD	3.27512e-09	1.09974e-07	0.34686	NS	0.839309	0.999983	0.0554492	NS	0.850178	0.99993	0.0297613
FBgn0013746	FBgn0013746	CG9556	alien	alien	NS	0.814055	0.999977	-0.0203196	NS	0.631334	0.802962	-0.0298257	NS	0.823026	0.999983	-0.0355173	NS	0.840589	0.99993	-0.0288748
FBgn0013749	FBgn0013749	CG11027	Arf102F	ADP ribosylation factor at 102F	NS	0.936762	0.999977	-0.00776008	NS	0.631524	0.802962	-0.0299433	NS	0.866914	0.999983	0.0265208	NS	0.125988	0.99993	0.221889
FBgn0013750	FBgn0013750	CG8156	Arf51F	ADP ribosylation factor at 51F	NS	0.913497	0.999977	-0.00866399	NS	0.468907	0.685165	0.0505541	NS	0.649858	0.999983	0.065966	NS	0.46495	0.99993	0.0918796
FBgn0013751	FBgn0013751	CG1072	Awh	Arrowhead	NS	0.487579	0.999977	0.155745	NS	0.848542	0.926802	-0.0360303	NS	0.98556	0.999983	-0.00450723	NS	0.980485	0.99993	0.00581001
FBgn0013753	FBgn0013753	CG7959	Bgb	Big brother	NS	0.140098	0.999977	-0.111496	NS	0.296826	0.52567	0.0582879	NS	0.595678	0.999983	0.0876676	NS	0.267595	0.99993	0.164026
FBgn0013755	FBgn0013755	CG7960	Bro	Brother	Not detected	.	.	.	NS	0.413661	0.64114	0.326754	Not detected	.	.	.	Not detected	.	.	.
FBgn0013756	FBgn0013756	CG8274	Mtor	Megator	NS	0.1782	0.999977	0.0569921	NS	0.166163	0.364601	-0.0569619	NS	0.872712	0.999983	-0.0242442	NS	0.94619	0.99993	0.00890824
FBgn0013759	FBgn0013759	CG6703	CASK	CASK ortholog	NS	0.164416	0.999977	0.0684878	NS	0.198233	0.409974	0.0574244	NS	0.72918	0.999983	0.0802652	NS	0.650591	0.99993	0.0646987
FBgn0013762	FBgn0013762	CG8203	Cdk5	Cyclin-dependent kinase 5	NS	0.807619	0.999977	-0.0244014	NS	0.509531	0.717443	0.044147	NS	0.841066	0.999983	0.0379377	NS	0.993291	0.99993	0.00147508
FBgn0013763	FBgn0013763	CG5210	CG5210	-	NS	0.123292	0.999977	-0.185145	Down in Gcn5KD	4.19989e-10	1.68173e-08	-0.550349	NS	0.206201	0.999983	0.228331	NS	0.0774727	0.99993	-0.3767
FBgn0013764	FBgn0013764	CG3924	Chi	Chip	NS	0.72044	0.999977	-0.0314724	NS	0.456121	0.67727	0.0482361	NS	0.653368	0.999983	0.0781893	NS	0.776315	0.99993	0.0399352
FBgn0013765	FBgn0013765	CG4832	cnn	centrosomin	NS	0.502614	0.999977	-0.049996	NS	0.161253	0.357693	0.0764938	NS	0.890306	0.999983	0.0199485	NS	0.79056	0.99993	0.0339268
FBgn0013767	FBgn0013767	CG3302	Crz	Corazonin	NS	0.0841326	0.999977	-0.261002	Down in Gcn5KD	5.40668e-05	0.000592719	-0.495762	NS	0.174375	0.999983	0.223931	NS	0.642186	0.99993	-0.0661638
FBgn0013770	FBgn0013770	CG6692	Cp1	Cysteine proteinase-1	NS	0.000703528	0.0657228	0.256948	Down in Gcn5KD	0.000214935	0.00192966	-0.195904	NS	0.842063	0.999983	0.0306305	NS	0.453582	0.99993	-0.0924284
FBgn0013771	FBgn0013771	CG10246	Cyp6a9	Cytochrome P450-6a9	Not detected	.	.	.	Not detected	.	.	.	NS	0.878264	0.999983	0.0307651	NS	0.246931	0.99993	-0.203318
FBgn0013772	FBgn0013772	CG10248	Cyp6a8	Cytochrome P450-6a8	Not detected	.	.	.	Not detected	.	.	.	NS	0.0942029	0.999983	-0.690261	NS	0.246642	0.99993	-0.521203
FBgn0013773	FBgn0013773	CG10240	Cyp6a22	Cyp6a22	Not detected	.	.	.	Not detected	.	.	.	NS	0.345567	0.999983	0.455253	NS	0.258984	0.99993	-0.403582
FBgn0013799	FBgn0013799	CG8567	Deaf1	Deformed epidermal autoregulatory factor-1	NS	0.584733	0.999977	-0.0398756	NS	0.063645	0.187895	0.0952366	NS	0.404581	0.999983	0.121516	NS	0.948185	0.99993	-0.00824264
FBgn0013809	FBgn0283476	CG7092	Dhc16F	Dynein heavy chain at 16F	Not detected	.	.	.	Not detected	.	.	.	Not detected	.	.	.	Not detected	.	.	.
FBgn0013810	FBgn0013810	CG5526	Dhc36C	Dynein heavy chain at 36C	NS	0.31102	0.999977	0.271398	NS	0.185559	0.394296	-0.348498	NS	0.721996	0.999983	0.12037	NS	0.943326	0.99993	0.0258335
FBgn0013811	FBgn0013811	CG15804	Dhc62B	Dynein heavy chain at 62B	NS	0.270273	0.999977	-0.331687	NS	0.746379	0.874913	-0.0864272	NS	0.487417	0.999983	-0.311081	NS	0.404803	0.99993	0.347132
FBgn0013812	FBgn0013812	CG3723	Dhc93AB	Dynein heavy chain at 93AB	NS	0.120679	0.999977	-0.614951	Up in Gcn5KD	0.00181115	0.0115769	0.802497	NS	0.478372	0.999983	-0.448909	NS	0.549701	0.99993	0.523606
FBgn0013813	FBgn0013813	CG1842	Dhc98D	Dynein heavy chain at 89D	NS	0.948633	0.999977	-0.0125971	NS	0.599026	0.781805	-0.130399	Not detected	.	.	.	NS	0.984938	0.99993	-0.00771034
FBgn0013949	FBgn0013949	CG7021	Ela	Elastin-like	NS	0.40727	0.999977	-0.190201	NS	0.0332055	0.116452	-0.524698	NS	0.0222737	0.618753	0.429376	NS	0.923785	0.99993	-0.0232327
FBgn0013953	FBgn0013953	CG7005	Esp	Epidermal stripes and patches	NS	0.503056	0.999977	0.245156	NS	0.11111	0.27758	0.476091	NS	0.00701382	0.278838	-2.06479	Not detected	.	.	.
FBgn0013954	FBgn0013954	CG11001	FK506-bp2	FK506-binding protein 2	NS	0.01659	0.551895	-0.101332	NS	0.0209809	0.081413	-0.0885058	NS	0.922713	0.999983	-0.015578	NS	0.981647	0.99993	-0.00318258
FBgn0013972	FBgn0013972	CG1912	Gycalpha99B	Guanylyl cyclase alpha-subunit at 99B	NS	0.823322	0.999977	-0.0192858	NS	0.0428665	0.140781	-0.139389	NS	0.902392	0.999983	0.0197302	NS	0.960246	0.99993	0.00578195
FBgn0013973	FBgn0013973	CG1470	Gycbeta100B	Guanylyl cyclase beta-subunit at 100B	NS	0.975938	0.999977	0.00281092	NS	0.0694	0.199642	-0.143578	NS	0.823677	0.999983	-0.0354709	NS	0.542917	0.99993	-0.0701286
FBgn0013983	FBgn0013983	CG5576	imd	immune deficiency	NS	0.618622	0.999977	0.0741207	NS	0.145403	0.333691	0.154368	NS	0.963051	0.999983	-0.0101106	NS	0.594488	0.99993	-0.0937899
FBgn0013984	FBgn0283499	CG18402	InR	Insulin-like receptor	NS	0.670603	0.999977	-0.0311819	Up in Gcn5KD	2.56614e-07	5.41748e-06	0.380418	NS	0.874474	0.999983	0.0240797	NS	0.814088	0.99993	-0.0389377
FBgn0013987	FBgn0013987	CG3086	MAPk-Ak2	MAP kinase activated protein-kinase-2	NS	0.702693	0.999977	0.0340811	NS	0.734405	0.867718	0.0219353	NS	0.488967	0.999983	-0.103586	NS	0.958183	0.99993	-0.00718743
FBgn0013995	FBgn0013995	CG5685	Calx	Na/Ca-exchange protein	NS	0.269821	0.999977	-0.143283	Down in Gcn5KD	0.000121925	0.00118171	-0.411398	NS	0.73667	0.999983	-0.0560872	NS	0.551144	0.99993	-0.0695599
FBgn0013997	FBgn0013997	CG6827	Nrx-IV	Neurexin IV	NS	0.13	0.999977	0.0641044	Up in Gcn5KD	0.00106866	0.00732094	0.144053	NS	0.799009	0.999983	0.0377304	NS	0.931759	0.99993	0.0110001
FBgn0014000	FBgn0014000	CG10658	Hf	Helical Factor	Not detected	.	.	.	Not detected	.	.	.	NS	0.981832	0.999983	0.00698156	NS	0.0683147	0.99993	-0.503213
FBgn0014002	FBgn0286818	CG6988	Pdi	Protein disulfide isomerase	NS	0.0809319	0.999977	0.0625078	NS	0.0735065	0.208285	0.0701488	NS	0.375993	0.999983	0.149492	NS	0.409917	0.99993	-0.106094
FBgn0014006	FBgn0014006	CG4720	Pk92B	Protein kinase at 92B	NS	0.622504	0.999977	0.04501	NS	0.703732	0.8505	0.0232813	NS	0.350092	0.999983	-0.141452	NS	0.633693	0.99993	-0.0686598
FBgn0014007	FBgn0014007	CG10975	Ptp69D	Protein tyrosine phosphatase 69D	NS	0.917443	0.999977	-0.00494922	NS	0.144423	0.332466	0.0696102	NS	0.992289	0.999983	0.0014521	NS	0.853194	0.99993	-0.0258385
FBgn0014009	FBgn0014009	CG3269	Rab2	Rab2	NS	0.450217	0.999977	-0.0434032	NS	0.0754094	0.212126	0.0862568	NS	0.808911	0.999983	0.0360108	NS	0.713015	0.99993	-0.0437477
FBgn0014010	FBgn0014010	CG3664	Rab5	Rab5	NS	0.757295	0.999977	0.0136841	NS	0.256065	0.479687	0.0514072	NS	0.690357	0.999983	-0.0711563	NS	0.709941	0.99993	0.0435891
FBgn0014011	FBgn0014011	CG8556	Rac2	Rac2	NS	0.132938	0.999977	0.14337	Up in Gcn5KD	0.00948789	0.0439079	0.166193	NS	0.982786	0.999983	0.00427844	NS	0.492044	0.99993	0.111809
FBgn0014018	FBgn0014018	CG11992	Rel	Relish	NS	0.460253	0.999977	0.0915492	NS	0.115261	0.284945	0.122171	NS	0.315698	0.999983	-0.175083	NS	0.522652	0.99993	0.128095
FBgn0014019	FBgn0014019	CG5279	Rh5	Rhodopsin 5	Not detected	.	.	.	Not detected	.	.	.	Down in nat3hist	2.4163e-08	5.40345e-05	-1.0713	NS	0.085663	0.99993	0.317298
FBgn0014020	FBgn0014020	CG8416	Rho1	Rho1	NS	0.520114	0.999977	-0.0252268	NS	0.789909	0.897459	0.0107866	NS	0.889479	0.999983	-0.0222626	NS	0.632277	0.99993	-0.0560866
FBgn0014022	FBgn0014022	CG8161	Rlb1	Rlb1	NS	0.674824	0.999977	-0.0493446	NS	0.0183104	0.0733683	-0.187608	NS	0.561184	0.999983	0.136076	NS	0.317272	0.99993	0.198932
FBgn0014023	FBgn0014023	CG9378	mRpL47	mitochondrial ribosomal protein L47	NS	0.512167	0.999977	-0.0735305	NS	0.414222	0.641159	-0.0664744	NS	0.864497	0.999983	0.0363186	NS	0.359855	0.99993	0.150451
FBgn0014024	FBgn0014024	CG3312	Rnp4F	RNA-binding protein 4F	NS	0.774817	0.999977	-0.0252778	NS	0.545034	0.744848	0.0378758	NS	0.615899	0.999983	-0.0743174	NS	0.341434	0.99993	0.137616
FBgn0014026	FBgn0014026	CG3314	RpL7A	Ribosomal protein L7A	NS	0.0362985	0.808475	-0.0689739	NS	0.0366666	0.125443	-0.0660598	NS	0.789094	0.999983	-0.0671826	NS	0.602555	0.99993	0.0820584
FBgn0014028	FBgn0014028	CG3283	SdhB	Succinate dehydrogenase, subunit B (iron-sulfur)	NS	0.299203	0.999977	-0.111158	NS	0.520797	0.725916	-0.0426187	NS	0.756611	0.999983	-0.0461013	NS	0.969122	0.99993	-0.00448462
FBgn0014029	FBgn0014029	CG4173	2021-09-02	Septin 2	NS	0.407104	0.999977	-0.046834	NS	0.164843	0.362647	0.0649465	NS	0.817813	0.999983	-0.0363166	NS	0.690868	0.99993	0.0556845
FBgn0014031	FBgn0014031	CG3926	Spat	Serine pyruvate aminotransferase	Not detected	.	.	.	Not detected	.	.	.	NS	0.672387	0.999983	0.134855	NS	0.0233111	0.764514	-0.646487
FBgn0014032	FBgn0014032	CG12117	Sptr	Sepiapterin reductase	NS	0.736504	0.999977	0.0469134	NS	0.778534	0.891817	0.0321661	NS	0.943042	0.999983	-0.0156431	NS	0.863171	0.99993	0.0314237
FBgn0014033	FBgn0014033	CG4099	Sr-CI	Scavenger receptor class C, type I	Not detected	.	.	.	Not detected	.	.	.	NS	0.488941	0.999983	0.211819	NS	0.102579	0.99993	-0.424541
FBgn0014037	FBgn0014037	CG32217	Su(Tpl)	Su(Tpl)	NS	0.124821	0.999977	0.141969	NS	0.614829	0.793205	-0.0257961	NS	0.918506	0.999983	0.0153241	NS	0.338366	0.99993	0.108492
FBgn0014073	FBgn0014073	CG7525	Tie	Tie-like receptor tyrosine kinase	NS	0.474725	0.999977	0.296165	NS	0.222138	0.44073	-0.419351	NS	0.0244088	0.657642	-0.691389	NS	0.420179	0.99993	0.217389
FBgn0014075	FBgn0014075	CG6850	Ugt	UDP-glucose-glycoprotein glucosyltransferase	NS	0.457287	0.999977	0.0525924	NS	0.464813	0.683045	-0.0391147	NS	0.467883	0.999983	-0.107617	NS	0.435389	0.99993	-0.112108
FBgn0014076	FBgn0014076	CG16874	Vm32E	Vitelline membrane 32E	Not detected	.	.	.	Not detected	.	.	.	Not detected	.	.	.	Not detected	.	.	.
FBgn0014092	FBgn0014092	CG4278	CG4278	-	NS	0.316335	0.999977	-0.106079	NS	0.631471	0.802962	0.042001	NS	0.321865	0.999983	0.234268	NS	0.927099	0.99993	0.0184884
FBgn0014127	FBgn0014127	CG10726	barr	barren	NS	0.618016	0.999977	-0.0471591	NS	0.0680729	0.197212	-0.127927	NS	0.891143	0.999983	0.0361152	NS	0.839156	0.99993	-0.0430053
FBgn0014133	FBgn0014133	CG1822	bif	bifocal	NS	0.869728	0.999977	-0.00731556	Up in Gcn5KD	0.00064551	0.00484644	0.145339	NS	0.120548	0.999983	-0.24774	NS	0.719893	0.99993	0.0455083
FBgn0014135	FBgn0014135	CG4608	bnl	branchless	NS	0.251643	0.999977	0.356466	NS	0.0193042	0.076508	-0.587912	NS	0.352704	0.999983	-0.258683	NS	0.441885	0.99993	-0.240535
FBgn0014141	FBgn0014141	CG3937	cher	cheerio	Up in nat3fed	0.000213838	0.0257088	0.400972	Down in Gcn5KD	6.10466e-17	7.13242e-15	-0.51432	NS	0.267148	0.999983	0.266952	NS	0.000622233	0.0842429	-0.597667
FBgn0014143	FBgn0014143	CG5069	croc	crocodile	NS	0.720646	0.999977	-0.0931261	NS	0.303326	0.533041	-0.245669	NS	0.3803	0.999983	-0.28177	NS	0.823167	0.99993	0.0847519
FBgn0014163	FBgn0014163	CG4609	fax	failed axon connections	NS	0.215847	0.999977	0.0338886	Up in Gcn5KD	1.32206e-06	2.2965e-05	0.168457	NS	0.731311	0.999983	0.0730167	NS	0.925817	0.99993	-0.0119793
FBgn0014179	FBgn0014179	CG12245	gcm	glial cells missing	NS	0.578095	0.999977	-0.0554777	NS	0.0776242	0.216288	0.148525	Not detected	.	.	.	Not detected	.	.	.
FBgn0014184	FBgn0014184	CG16747	Oda	Ornithine decarboxylase antizyme	NS	0.880565	0.999977	-0.00603816	NS	0.480115	0.694541	0.0282915	NS	0.936903	0.999983	0.0220055	NS	0.949379	0.99993	0.010954
FBgn0014189	FBgn0014189	CG7269	Hel25E	Helicase at 25E	NS	0.195447	0.999977	-0.0541191	Down in Gcn5KD	0.00125282	0.00841363	-0.126207	NS	0.793536	0.999983	-0.0387333	NS	0.929813	0.99993	-0.0116664
FBgn0014269	FBgn0014269	CG18608	prod	proliferation disrupter	NS	0.72701	0.999977	-0.0356853	NS	0.312434	0.542995	-0.0609462	NS	0.675304	0.999983	0.0724735	NS	0.909906	0.99993	-0.0178681
FBgn0014340	FBgn0014340	CG3025	mof	males absent on the first	NS	0.862992	0.999977	-0.0150602	NS	0.313472	0.543829	-0.0722666	NS	0.927775	0.999983	0.0208446	NS	0.173773	0.99993	0.255364
FBgn0014342	FBgn0014342	CG10390	mia	meiosis I arrest	NS	0.825286	0.999977	-0.0554698	NS	0.487478	0.700291	-0.155686	NS	0.160367	0.999983	-0.387935	NS	0.531324	0.99993	-0.192204
FBgn0014343	FBgn0014343	CG10601	mirr	mirror	NS	0.732805	0.999977	0.032217	NS	0.256905	0.480248	-0.0765086	NS	0.746118	0.999983	-0.0643731	NS	0.589324	0.99993	-0.0983502
FBgn0014366	FBgn0014366	CG2925	noi	noisette	NS	0.814623	0.999977	-0.0223945	NS	0.102445	0.261963	-0.102343	NS	0.887256	0.999983	0.0261036	NS	0.689468	0.99993	0.0652175
FBgn0014368	FBgn0014368	CG32077	nol	no optic lobe	Not detected	.	.	.	Not detected	.	.	.	Not detected	.	.	.	Not detected	.	.	.
FBgn0014380	FBgn0014380	CG9366	RhoL	Rho-like	NS	0.159451	0.999977	0.16211	Up in Gcn5KD	4.81331e-08	1.25929e-06	0.625061	NS	0.572515	0.999983	0.151867	NS	0.204123	0.99993	0.235418
FBgn0014388	FBgn0014388	CG1921	sty	sprouty	NS	0.348439	0.999977	0.0839305	NS	0.602313	0.784029	-0.0306392	NS	0.828153	0.999983	0.0337673	NS	0.428362	0.99993	0.0986159
FBgn0014391	FBgn0014391	CG9032	sun	stunted	NS	0.578939	0.999977	-0.0548282	NS	0.385325	0.614172	-0.0544122	NS	0.926946	0.999983	0.0145796	NS	0.440273	0.99993	0.116859
FBgn0014395	FBgn0014395	CG14620	tilB	touch insensitive larva B	Not detected	.	.	.	Not detected	.	.	.	Not detected	.	.	.	Not detected	.	.	.
FBgn0014396	FBgn0014396	CG3234	tim	timeless	NS	0.353269	0.999977	-0.249823	NS	0.148017	0.337008	0.292148	NS	0.927362	0.999983	0.0284476	Up in Gcn5KDhist	2.26351e-06	0.00157941	1.87885
FBgn0014411	FBgn0014411	CG14804	Vps26	Vacuolar protein sorting 26	NS	0.989896	0.999977	-0.00110223	NS	0.188875	0.397971	-0.0798729	NS	0.822209	0.999983	0.0351202	NS	0.80405	0.99993	0.0348998
FBgn0014417	FBgn0014417	CG13397	CG13397	-	NS	0.0228016	0.657549	-0.201583	NS	0.398673	0.62671	-0.0578925	NS	0.304606	0.999983	0.217837	NS	0.0254529	0.804473	0.365419
FBgn0014427	FBgn0014427	CG11899	CG11899	-	NS	0.667592	0.999977	0.0422431	Up in Gcn5KD	1.39085e-08	4.14776e-07	0.450437	NS	0.575615	0.999983	-0.121857	NS	0.0780825	0.99993	-0.368259
FBgn0014454	FBgn0014454	CG7216	Acp1	Adult cuticle protein 1	Not detected	.	.	.	Not detected	.	.	.	Not detected	.	.	.	Not detected	.	.	.
FBgn0014455	FBgn0014455	CG11654	Ahcy13	Adenosylhomocysteinase at 13	NS	0.483299	0.999977	-0.0663169	Down in Gcn5KD	0.00259746	0.0155903	-0.185776	NS	0.654943	0.999983	-0.0826364	NS	0.321374	0.99993	-0.21379
FBgn0014464	FBgn0014464	CG33962	Cp7Fa	Chorion protein a at 7F	Not detected	.	.	.	Not detected	.	.	.	NS	0.443856	0.999983	-0.27992	NS	0.1955	0.99993	-0.710609
FBgn0014465	FBgn0014465	CG15350	Cp7Fb	Chorion protein b at 7F	Not detected	.	.	.	Not detected	.	.	.	NS	0.780096	0.999983	-0.100177	NS	0.199912	0.99993	-0.625181
FBgn0014466	FBgn0014466	CG15351	Cp7Fc	Chorion protein c at 7F	Not detected	.	.	.	Not detected	.	.	.	Not detected	.	.	.	Not detected	.	.	.
FBgn0014469	FBgn0014469	CG2060	Cyp4e2	Cytochrome P450-4e2	NS	0.00349283	0.197449	0.900156	NS	0.791344	0.898599	-0.094249	NS	0.312531	0.999983	-0.25178	NS	0.0159711	0.608713	-0.554137
FBgn0014848	FBgn0014848	CG7594	Eig71Eh	Eig71Eh	Not detected	.	.	.	Not detected	.	.	.	Not detected	.	.	.	Not detected	.	.	.
FBgn0014849	FBgn0014849	CG7327	Eig71Ei	Eig71Ei	Not detected	.	.	.	Not detected	.	.	.	Not detected	.	.	.	Not detected	.	.	.
FBgn0014850	FBgn0014850	CG7588	Eig71Ej	Eig71Ej	Not detected	.	.	.	Not detected	.	.	.	Not detected	.	.	.	Not detected	.	.	.
FBgn0014851	FBgn0014851	CG7325	Eig71Ek	Eig71Ek	Not detected	.	.	.	Not detected	.	.	.	Not detected	.	.	.	Not detected	.	.	.
FBgn0014859	FBgn0014859	CG1864	Hr38	Hormone receptor-like in 38	Not detected	.	.	.	Not detected	.	.	.	NS	0.284459	0.999983	0.769757	NS	0.545028	0.99993	0.374308
FBgn0014861	FBgn0014861	CG7538	Mcm2	Minichromosome maintenance 2	NS	0.61447	0.999977	-0.0469118	Down in Gcn5KD	2.6584e-06	4.27144e-05	-0.295345	Not detected	.	.	.	Not detected	.	.	.
FBgn0014863	FBgn0014863	CG1019	Mlp84B	Muscle LIM protein at 84B	Not detected	.	.	.	NS	0.0778256	0.216566	-0.870163	NS	0.264887	0.999983	-0.351464	Down in Gcn5KDhist	1.9078e-06	0.00157324	-0.89803
FBgn0014865	FBgn0014865	CG8175	Mtk	Metchnikowin	Not detected	.	.	.	Not detected	.	.	.	Not detected	.	.	.	NS	0.49694	0.99993	-0.321491
FBgn0014868	FBgn0014868	CG9022	Ost48	Oligosaccharyltransferase 48kD subunit	NS	0.945895	0.999977	-0.00384658	NS	0.925341	0.963752	-0.00462781	NS	0.899347	0.999983	0.0204296	NS	0.878968	0.99993	0.0220628
FBgn0014869	FBgn0014869	CG1721	Pglym78	Phosphoglyceromutase	NS	0.0969568	0.999977	-0.190425	Down in Gcn5KD	1.34594e-15	1.36661e-13	-0.579827	NS	0.981835	0.999983	0.00353304	NS	0.768977	0.99993	-0.0368952
FBgn0014870	FBgn0014870	CG8912	Psi	P-element somatic inhibitor	NS	0.246528	0.999977	0.0556876	NS	0.741259	0.872122	0.0140329	NS	0.447969	0.999983	0.121149	NS	0.882671	0.99993	0.0177714
FBgn0014877	FBgn0014877	CG6155	Roe1	Roe1	NS	0.96954	0.999977	-0.00439642	Down in Gcn5KD	0.000191278	0.0017337	-0.311697	NS	0.288601	0.999983	0.180957	NS	0.859138	0.99993	-0.0289607
FBgn0014879	FBgn0014879	CG4299	Set	Set	NS	0.206426	0.999977	-0.0567165	Down in Gcn5KD	2.51892e-05	0.000307352	-0.162517	NS	0.984532	0.999983	-0.00318937	NS	0.612008	0.99993	0.0810535
FBgn0014903	FBgn0014903	CG14630	CG14630	-	Not detected	.	.	.	Not detected	.	.	.	Not detected	.	.	.	Not detected	.	.	.
FBgn0014906	FBgn0014906	CG3488	Hydr2	alpha/beta hydrolase2	NS	0.275705	0.999977	0.0922285	NS	0.350042	0.581291	0.0689649	NS	0.378695	0.999983	0.155759	NS	0.0724287	0.99993	0.277999
FBgn0014930	FBgn0014930	CG2846	CG2846	-	NS	0.787623	0.999977	-0.0390803	NS	0.0350696	0.12104	-0.211744	NS	0.315963	0.999983	-0.216549	NS	0.931677	0.99993	0.0161873
FBgn0014931	FBgn0014931	CG2678	CG2678	-	NS	0.815654	0.999977	-0.089863	NS	0.582497	0.768463	-0.220026	Not detected	.	.	.	NS	0.305235	0.99993	0.473488
FBgn0014949	FBgn0014949	CG5264	btn	buttonless	Not detected	.	.	.	Not detected	.	.	.	Not detected	.	.	.	Not detected	.	.	.
FBgn0015000	FBgn0015000	CG3469	betaggt-I	beta subunit of type I geranylgeranyl transferase	NS	0.56387	0.999977	0.0563228	NS	0.980649	0.9897	0.00193848	NS	0.112285	0.999983	-0.317848	NS	0.0763975	0.99993	0.350917
FBgn0015001	FBgn0015001	CG7754	iotaTry	iotaTrypsin	Not detected	.	.	.	Not detected	.	.	.	Not detected	.	.	.	Not detected	.	.	.
FBgn0015008	FBgn0015008	CG8953	Actn3	alpha actinin 3	Not detected	.	.	.	Not detected	.	.	.	Not detected	.	.	.	Not detected	.	.	.
FBgn0015010	FBgn0015010	CG9538	Ag5r	Antigen 5-related	NS	0.109874	0.999977	0.764166	Not detected	.	.	.	NS	0.0179885	0.549171	-4.35289	NS	0.0325106	0.896473	0.630867
FBgn0015011	FBgn0015011	CG8956	Ahcy89E	Adenosylhomocysteinase 89E	NS	0.648632	0.999977	0.131527	Up in Gcn5KD	1.48513e-05	0.00019368	1.20475	NS	0.717502	0.999983	0.0954706	NS	0.75861	0.99993	-0.0571701
FBgn0015019	FBgn0015019	CG8977	Cctgamma	Cctgamma	NS	0.785223	0.999977	-0.0124879	NS	0.016512	0.067642	-0.0987343	NS	0.664598	0.999983	0.0948355	NS	0.124241	0.99993	0.269022
FBgn0015024	FBgn0015024	CG2028	CkIalpha	Casein kinase Ialpha	NS	0.948896	0.999977	0.00262914	NS	0.928212	0.964998	-0.00354636	NS	0.938791	0.999983	0.0161215	NS	0.903622	0.99993	0.0157218
FBgn0015025	FBgn0015025	CG6215	CkIIalpha-i1	CKII-alpha subunit interactor-1	NS	0.954156	0.999977	-0.0121473	NS	0.555624	0.751493	0.106366	NS	0.601975	0.999983	-0.153675	NS	0.916316	0.99993	-0.0349514
FBgn0015031	FBgn0015031	CG14028	cype	cyclope	NS	0.297699	0.999977	-0.108419	NS	0.875903	0.93887	0.00942614	NS	0.928999	0.999983	0.0145248	NS	0.572822	0.99993	0.0746151
FBgn0015032	FBgn0015032	CG1438	Cyp4c3	Cytochrome P450-4c3	Not detected	.	.	.	Not detected	.	.	.	Not detected	.	.	.	Not detected	.	.	.
FBgn0015033	FBgn0015033	CG4321	Cyp4d8	Cytochrome P450-4d8	Not detected	.	.	.	Not detected	.	.	.	NS	0.63497	0.999983	0.251005	NS	0.133483	0.99993	-0.547175
FBgn0015034	FBgn0015034	CG2062	Cyp4e1	Cytochrome P450-4e1	Not detected	.	.	.	NS	0.0677326	0.19636	0.657521	NS	0.0335908	0.801125	-0.922678	NS	0.351232	0.99993	-0.411303
FBgn0015035	FBgn0015035	CG4105	Cyp4e3	Cytochrome P450-4e3	Not detected	.	.	.	Not detected	.	.	.	NS	0.305343	0.999983	0.48272	NS	0.498724	0.99993	0.225993
FBgn0015036	FBgn0015036	CG10755	Cyp4ae1	Cytochrome P450-4ae1	Not detected	.	.	.	Not detected	.	.	.	NS	0.612528	0.999983	-0.155341	NS	0.601431	0.99993	-0.180644
FBgn0015037	FBgn0015037	CG10842	Cyp4p1	Cytochrome P450-4p1	Not detected	.	.	.	Not detected	.	.	.	NS	0.842976	0.999983	-0.0539105	NS	0.0203223	0.714511	-0.474004
FBgn0015038	FBgn0015038	CG4485	Cyp9b1	Cytochrome P450-9b1	Not detected	.	.	.	Not detected	.	.	.	NS	0.0419098	0.907722	0.857751	NS	0.585395	0.99993	-0.238434
FBgn0015039	FBgn0015039	CG4486	Cyp9b2	Cytochrome P450-9b2	Not detected	.	.	.	Not detected	.	.	.	NS	0.925425	0.999983	-0.0227178	NS	0.0297435	0.846137	-0.440013
FBgn0015040	FBgn0015040	CG3616	Cyp9c1	Cytochrome P450-9c1	NS	0.173734	0.999977	-0.301676	NS	0.456069	0.67727	-0.0870639	NS	0.373789	0.999983	-0.25074	NS	0.167779	0.99993	-0.276246
FBgn0015075	FBgn0015075	CG9054	Ddx1	Dead-box-1	NS	0.782937	0.999977	-0.0234612	NS	0.205116	0.418625	0.0807162	NS	0.77886	0.999983	0.0537861	NS	0.559181	0.99993	-0.0957553
FBgn0015218	FBgn0015218	CG4035	eIF-4E	Eukaryotic initiation factor 4E	NS	0.422329	0.999977	-0.035152	NS	0.418278	0.643835	-0.0325727	NS	0.775373	0.999983	0.0433819	NS	0.53862	0.99993	0.0704007
FBgn0015221	FBgn0015221	CG1469	Fer2LCH	Ferritin 2 light chain homologue	NS	0.646742	0.999977	0.0212099	NS	0.358852	0.590403	0.0374799	NS	0.655093	0.999983	0.0940903	NS	0.771891	0.99993	0.0396759
FBgn0015222	FBgn0015222	CG2216	Fer1HCH	Ferritin 1 heavy chain homologue	NS	0.807204	0.999977	-0.0120509	NS	0.202124	0.415227	0.0489267	NS	0.772556	0.999983	0.0621531	NS	0.733209	0.99993	0.0484454
FBgn0015229	FBgn0015229	CG6575	glec	gliolectin	NS	0.675051	0.999977	0.0406788	NS	0.314627	0.544876	0.0684098	NS	0.87076	0.999983	0.0233146	NS	0.33388	0.99993	0.143241
FBgn0015230	FBgn0015230	CG3853	Glut3	Glucose transporter type 3	Not detected	.	.	.	Not detected	.	.	.	Not detected	.	.	.	Not detected	.	.	.
FBgn0015239	FBgn0015239	CG7199	Hr78	Hormone-receptor-like in 78	NS	0.187631	0.999977	0.138013	Up in Gcn5KD	0.000323353	0.00267236	0.237595	NS	0.703567	0.999983	-0.0597976	NS	0.689844	0.99993	0.0604765
FBgn0015240	FBgn0015240	CG11783	Hr96	Hormone receptor-like in 96	NS	0.963587	0.999977	0.00619066	NS	0.314929	0.545277	-0.0909999	NS	0.694949	0.999983	-0.0613082	NS	0.918344	0.99993	0.016232
FBgn0015245	FBgn0015245	CG12101	Hsp60	Heat shock protein 60	NS	0.860403	0.999977	0.00953551	Down in Gcn5KD	9.11078e-08	2.20531e-06	-0.250885	NS	0.776437	0.999983	0.0612753	NS	0.217603	0.99993	0.184412
FBgn0015247	FBgn0015247	CG8293	Diap2	Death-associated inhibitor of apoptosis 2	NS	0.616074	0.999977	0.04355	NS	0.627491	0.801539	0.032291	NS	0.88709	0.999983	-0.02044	NS	0.51451	0.99993	0.0814905
FBgn0015268	FBgn0015268	CG5330	Nap1	Nucleosome assembly protein 1	NS	0.0566295	0.968853	-0.0827504	Down in Gcn5KD	8.64772e-07	1.59301e-05	-0.189117	NS	0.545307	0.999983	-0.0921601	NS	0.522304	0.99993	0.0769737
FBgn0015269	FBgn0015269	CG8318	Nf1	Neurofibromin 1	NS	0.551138	0.999977	0.058	NS	0.286187	0.514333	0.0756657	NS	0.909574	0.999983	0.018174	NS	0.514096	0.99993	-0.0827128
FBgn0015270	FBgn0015270	CG3041	Orc2	Origin recognition complex subunit 2	NS	0.614581	0.999977	-0.0718469	Down in Gcn5KD	5.95403e-05	0.000641997	-0.440556	Not detected	.	.	.	Not detected	.	.	.
FBgn0015271	FBgn0015271	CG7833	Orc5	Origin recognition complex subunit 5	NS	0.987689	0.999977	0.00216472	NS	0.0190802	0.0758673	-0.237128	NS	0.343941	0.999983	-0.381431	NS	0.554112	0.99993	-0.260133
FBgn0015277	FBgn0015277	CG5373	Pi3K59F	Phosphotidylinositol 3 kinase 59F	NS	0.669808	0.999977	0.0383412	NS	0.275491	0.503031	0.0872044	NS	0.65869	0.999983	-0.0698515	NS	0.692986	0.99993	0.0620898
FBgn0015278	FBgn0015278	CG11621	Pi3K68D	Phosphotidylinositol 3 kinase 68D	NS	0.231221	0.999977	0.114518	NS	0.891016	0.945796	-0.00845128	NS	0.726595	0.999983	0.0565706	NS	0.615141	0.99993	-0.0762867
FBgn0015279	FBgn0015279	CG4141	Pi3K92E	Pi3K92E	NS	0.772766	0.999977	0.0273482	NS	0.0419524	0.138794	0.126299	NS	0.937154	0.999983	0.0134338	NS	0.625475	0.99993	-0.0700317
FBgn0015282	FBgn0015282	CG5289	Rpt2	Regulatory particle triple-A ATPase 2	NS	0.557362	0.999977	-0.032638	NS	0.222943	0.441567	0.0617697	NS	0.983796	0.999983	0.00335402	NS	0.636711	0.99993	-0.0675072
FBgn0015283	FBgn0015283	CG7619	Rpn10	Regulatory particle non-ATPase 10	NS	0.342515	0.999977	-0.0557627	NS	0.622974	0.798279	-0.0244318	NS	0.921229	0.999983	-0.015776	NS	0.562769	0.99993	0.0834033
FBgn0015286	FBgn0015286	CG2849	Rala	Ras-like protein A	NS	0.448833	0.999977	0.0567833	NS	0.607553	0.78787	0.02957	NS	0.92324	0.999983	0.0155783	NS	0.759861	0.99993	-0.0438334
FBgn0015288	FBgn0015288	CG7434	RpL22	Ribosomal protein L22	NS	0.553413	0.999977	-0.0252191	Down in Gcn5KD	0.000293949	0.00246761	-0.136998	NS	0.965172	0.999983	-0.00770707	NS	0.608789	0.99993	0.0674561
FBgn0015295	FBgn0015295	CG18247	shark	SH2 ankyrin repeat kinase	NS	0.87681	0.999977	0.0225084	NS	0.624038	0.799043	0.0444362	NS	0.770607	0.999983	-0.0801299	NS	0.738077	0.99993	-0.0732546
FBgn0015296	FBgn0015296	CG3715	Shc	SHC-adaptor protein	NS	0.557927	0.999977	-0.0574927	Up in Gcn5KD	0.00304431	0.0176033	0.182611	NS	0.918631	0.999983	0.0181353	NS	0.809301	0.99993	0.0400738
FBgn0015298	FBgn0015298	CG4457	Srp19	Signal recognition particle protein 19	NS	0.0737867	0.999977	-0.211909	NS	0.503958	0.712802	-0.056795	NS	0.774801	0.999983	0.0747343	NS	0.417086	0.99993	0.154151
FBgn0015299	FBgn0015299	CG8396	Ssb-c31a	Single stranded-binding protein c31A	NS	0.586855	0.999977	0.0492117	NS	0.0724784	0.206227	-0.11863	NS	0.484865	0.999983	0.155454	NS	0.0741148	0.99993	0.322249
FBgn0015300	FBgn0015300	CG13591	Ssl	Suppressor of Stellate-like	Not detected	.	.	.	Not detected	.	.	.	Not detected	.	.	.	Not detected	.	.	.
FBgn0015316	FBgn0015316	CG9564	Try29F	Trypsin 29F	NS	0.356088	0.999977	0.219388	NS	0.288874	0.51748	-0.249418	NS	0.352611	0.999983	0.306335	NS	0.346304	0.99993	0.305956
FBgn0015320	FBgn0015320	CG6720	Ubc2	Ubiquitin conjugating enzyme 2	NS	0.702371	0.999977	-0.0218254	NS	0.93114	0.966149	0.00424911	NS	0.795886	0.999983	-0.0405465	NS	0.721389	0.99993	0.0522157
FBgn0015321	FBgn0015321	CG8284	Ubc4	Ubiquitin conjugating enzyme 4	NS	0.951329	0.999977	0.00577622	NS	0.0645659	0.189956	-0.114783	NS	0.930845	0.999983	-0.0145071	NS	0.5782	0.99993	0.0820473
FBgn0015324	FBgn0283535	CG1088	Vha26	Vacuolar H[+]-ATPase 26kD subunit	NS	0.680944	0.999977	0.019191	NS	0.124623	0.301362	-0.0671535	NS	0.792721	0.999983	0.0562005	NS	0.684712	0.99993	-0.0565293
FBgn0015331	FBgn0015331	CG14637	abs	abstrakt	NS	0.981929	0.999977	-0.00206454	NS	0.0434071	0.142173	0.15743	NS	0.791353	0.999983	-0.0478648	NS	0.512027	0.99993	0.10875
FBgn0015336	FBgn0015336	CG15865	CG15865	-	Not detected	.	.	.	Not detected	.	.	.	NS	0.01009	0.36102	-0.902729	NS	0.310672	0.99993	0.29171
FBgn0015338	FBgn0015338	CG5861	CG5861	-	NS	0.511694	0.999977	-0.0592539	NS	0.683006	0.835932	-0.0309113	NS	0.976714	0.999983	-0.00526966	NS	0.819561	0.99993	0.0365061
FBgn0015351	FBgn0015351	CG14906	CG14906	-	NS	0.339895	0.999977	-0.21302	NS	0.248012	0.470275	-0.180599	NS	0.785179	0.999983	-0.0774993	NS	0.780228	0.99993	0.088531
FBgn0015359	FBgn0015359	CG2034	CG2034	-	NS	0.70632	0.999977	-0.0448264	NS	0.965169	0.982537	0.0034838	NS	0.940278	0.999983	-0.0175459	NS	0.783431	0.99993	-0.0571397
FBgn0015360	FBgn0015360	CG32300	oxt	peptide O-xylosyltransferase	NS	0.534219	0.999977	-0.0579429	NS	0.0163597	0.067115	0.156593	NS	0.737923	0.999983	-0.0501633	NS	0.387387	0.99993	0.125227
FBgn0015371	FBgn0015371	CG11798	chn	charlatan	NS	0.558139	0.999977	0.0301056	Up in Gcn5KD	3.06556e-13	2.21578e-11	0.316384	NS	0.868338	0.999983	0.0351193	NS	0.944565	0.99993	-0.00930858
FBgn0015372	FBgn0015372	CG3870	RabX1	RabX1	NS	0.567382	0.999977	-0.0445141	Up in Gcn5KD	8.32102e-10	3.15422e-08	0.372916	NS	0.836724	0.999983	-0.0442634	NS	0.966647	0.99993	0.00731464
FBgn0015376	FBgn0015376	CG33122	cutlet	cutlet	NS	0.608557	0.999977	-0.0773766	Down in Gcn5KD	0.0109771	0.0491461	-0.24058	NS	0.766782	0.999983	-0.0965524	NS	0.890612	0.99993	0.0491372
FBgn0015379	FBgn0015379	CG17051	dod	dodo	NS	0.682071	0.999977	-0.0407477	NS	0.698372	0.846803	0.0251901	NS	0.681782	0.999983	-0.0760768	NS	0.655977	0.99993	-0.0746623
FBgn0015380	FBgn0015380	CG17348	drl	derailed	NS	0.820049	0.999977	-0.0157474	Down in Gcn5KD	0.000587903	0.00446503	-0.170984	NS	0.985292	0.999983	-0.00286749	NS	0.328018	0.99993	-0.137785
FBgn0015381	FBgn0015381	CG9019	dsf	dissatisfaction	NS	0.29067	0.999977	-0.260101	NS	0.238611	0.459186	-0.268826	NS	0.481877	0.999983	-0.257771	NS	0.829565	0.99993	-0.0837693
FBgn0015391	FBgn0015391	CG11397	glu	gluon	NS	0.953701	0.999977	0.00466425	Down in Gcn5KD	4.06764e-05	0.000463809	-0.236423	NS	0.534381	0.999983	-0.115254	NS	0.580482	0.99993	-0.096811
FBgn0015393	FBgn0286786	CG3949	hoip	hoi-polloi	NS	0.0375987	0.814575	-0.19644	Down in Gcn5KD	0.00143449	0.0094477	-0.210032	NS	0.681981	0.999983	-0.142138	NS	0.843211	0.99993	0.0584001
FBgn0015396	FBgn0015396	CG4029	jumu	jumeau	NS	0.324751	0.999977	-0.0474833	NS	0.0572931	0.173836	0.113666	NS	0.556696	0.999983	-0.124448	NS	0.842745	0.99993	0.0381392
FBgn0015399	FBgn0015399	CG12283	kek1	kekkon-1	NS	0.21753	0.999977	0.0997193	NS	0.598101	0.78131	0.029746	NS	0.599012	0.999983	0.0805062	NS	0.809738	0.99993	0.0283084
FBgn0015400	FBgn0015400	CG4977	kek2	kekkon-2	NS	0.657553	0.999977	0.0337924	Up in Gcn5KD	0.00142432	0.00938798	0.190924	NS	0.740173	0.999983	0.0513912	NS	0.819069	0.99993	-0.028892
FBgn0015402	FBgn0015402	CG2899	ksr	kinase suppressor of ras	NS	0.790473	0.999977	0.0251065	NS	0.616737	0.794224	0.0308767	NS	0.68268	0.999983	0.0670281	NS	0.9428	0.99993	0.0103728
FBgn0015477	FBgn0015477	CG8014	Rme-8	Receptor mediated endocytosis 8	NS	0.646468	0.999977	0.0354705	NS	0.0116708	0.0512566	0.13185	NS	0.870785	0.999983	0.0245959	NS	0.82991	0.99993	-0.0282604
FBgn0015509	FBgn0015509	CG1877	Cul1	Cullin 1	NS	0.224363	0.999977	0.0544962	NS	0.0136555	0.0583214	0.104356	NS	0.86424	0.999983	-0.0256279	NS	0.592292	0.99993	0.0615953
FBgn0015513	FBgn0015513	CG10379	mbc	myoblast city	NS	0.53452	0.999977	0.0584275	NS	0.0391734	0.132216	0.127541	NS	0.832758	0.999983	0.0311455	NS	0.648155	0.99993	-0.0613599
FBgn0015519	FBgn0015519	CG2302	nAChRalpha3	nicotinic Acetylcholine Receptor alpha3	NS	0.562028	0.999977	0.0640431	NS	0.269683	0.496252	0.103406	NS	0.363062	0.999983	0.141736	NS	0.610692	0.99993	0.068192
FBgn0015520	FBgn0015520	CG10328	nonA-l	nonA-like	NS	0.939497	0.999977	0.00598441	NS	0.809587	0.908724	0.0145832	NS	0.80131	0.999983	0.0402261	NS	0.831925	0.99993	-0.0330191
FBgn0015521	FBgn0015521	CG2986	RpS21	Ribosomal protein S21	NS	0.241636	0.999977	-0.0507297	NS	0.633769	0.803781	0.0226816	NS	0.829413	0.999983	-0.0334876	NS	0.579235	0.99993	0.0727388
FBgn0015522	FBgn0015522	CG14489	olf186-M	olf186-M	NS	0.112093	0.999977	0.627346	NS	0.768782	0.886239	-0.145597	NS	0.511047	0.999983	-0.222826	NS	0.175808	0.99993	-0.293814
FBgn0015524	FBgn0015524	CG10036	otp	orthopedia	NS	0.817839	0.999977	0.0270126	NS	0.265674	0.491526	-0.0963074	NS	0.421271	0.999983	0.155495	NS	0.607873	0.99993	0.0905947
FBgn0015527	FBgn0015527	CG1685	pen	penguin	NS	0.254961	0.999977	-0.109968	NS	0.0672048	0.195313	-0.115324	NS	0.947465	0.999983	-0.0114381	NS	0.969487	0.99993	-0.00639868
FBgn0015541	FBgn0039647/FBgn0285963	CG5518(CG14509/CG46339)	sda	slamdance	NS	0.191863	0.999977	0.11841	NS	0.237564	0.458215	-0.0775339	NS	0.623526	0.999983	0.076346	NS	0.591693	0.99993	-0.0645571
FBgn0015543	FBgn0015543	CR32905	snoRNA:Me28S-A1322	-	NS	0.528531	0.999977	0.259011	NS	0.153401	0.34569	-0.52407	Not detected	.	.	.	Not detected	.	.	.
FBgn0015544	FBgn0015544	CG13570	spag	spaghetti	NS	0.962388	0.999977	-0.00550332	NS	0.0114013	0.0505591	-0.239284	NS	0.557804	0.999983	-0.117052	NS	0.486477	0.99993	0.120303
FBgn0015546	FBgn0015546	CG4215	spel1	spellchecker1	NS	0.883384	0.999977	-0.0148921	NS	0.278324	0.505842	-0.0803557	NS	0.857249	0.999983	-0.0359947	NS	0.667812	0.99993	0.0784554
FBgn0015550	FBgn0015550	CG7659	tap	target of Poxn	NS	0.431546	0.999977	-0.0804377	NS	0.0160323	0.0660896	-0.184125	Not detected	.	.	.	Not detected	.	.	.
FBgn0015553	FBgn0015553	CG10387	tos	tosca	NS	0.911045	0.999977	-0.0172116	NS	0.120414	0.294442	-0.197864	NS	0.227628	0.999983	-0.443925	NS	0.532036	0.99993	-0.265137
FBgn0015558	FBgn0015558	CG1693	tty	tweety	NS	0.946226	0.999977	-0.00301888	Up in Gcn5KD	9.66023e-05	0.000971605	0.151244	NS	0.539649	0.999983	0.112938	NS	0.740846	0.99993	-0.0415213
FBgn0015561	FBgn0015561	CG1650	unpg	unplugged	NS	0.493916	0.999977	0.252741	NS	0.0180437	0.0725097	-0.65826	Not detected	.	.	.	Not detected	.	.	.
FBgn0015568	FBgn0015568	CG1031	alpha-Est1	alpha-Esterase-1	Up in nat3fed	2.50064e-06	0.00106727	2.1142	Not detected	.	.	.	NS	0.757942	0.999983	-0.126045	NS	0.141234	0.99993	-0.312793
FBgn0015569	FBgn0015569	CG1131	alpha-Est10	alpha-Esterase-10	NS	0.619946	0.999977	0.15677	Not detected	.	.	.	NS	0.0759902	0.999983	-0.572405	NS	0.985182	0.99993	-0.00480232
FBgn0015570	FBgn0015570	CG2505	alpha-Est2	alpha-Esterase-2	Not detected	.	.	.	Not detected	.	.	.	NS	0.195207	0.999983	0.505945	NS	0.150343	0.99993	-0.511266
FBgn0015571	FBgn0015571	CG1257	alpha-Est3	alpha-Esterase-3	NS	0.789904	0.999977	0.0675612	NS	0.502164	0.711692	0.15415	NS	0.321242	0.999983	-0.302918	NS	0.617285	0.99993	-0.136702
FBgn0015572	FBgn0015572	CG1082	alpha-Est4	alpha-Esterase-4	Not detected	.	.	.	Not detected	.	.	.	Not detected	.	.	.	NS	0.680947	0.99993	-0.194147
FBgn0015574	FBgn0015574	CG1108	alpha-Est6	alpha-Esterase-6	Not detected	.	.	.	Not detected	.	.	.	Not detected	.	.	.	Not detected	.	.	.
FBgn0015575	FBgn0015575	CG1112	alpha-Est7	alpha-Esterase-7	NS	0.0651727	0.999977	-0.913609	NS	0.88116	0.940897	-0.0498202	NS	0.23875	0.999983	-0.196777	NS	0.0105757	0.475247	-0.544713
FBgn0015576	FBgn0015576	CG1121	alpha-Est8	alpha-Esterase-8	Not detected	.	.	.	Not detected	.	.	.	NS	0.728708	0.999983	0.064842	NS	0.288582	0.99993	-0.175281
FBgn0015577	FBgn0015577	CG1128	alpha-Est9	alpha-Esterase-9	NS	0.404441	0.999977	-0.102618	Down in Gcn5KD	6.08316e-14	4.94126e-12	-0.768482	NS	0.488137	0.999983	0.106889	NS	0.950279	0.99993	0.00889737
FBgn0015582	FBgn0015582	CG12390	dare	defective in the avoidance of repellents	NS	0.364404	0.999977	-0.135769	NS	0.0417753	0.138369	-0.230261	NS	0.495133	0.999983	-0.14692	NS	0.876442	0.99993	-0.0266353
FBgn0015583	FBgn0015583	CG17797	Acp29AB	Accessory gland protein 29AB	Not detected	.	.	.	Not detected	.	.	.	Not detected	.	.	.	Not detected	.	.	.
FBgn0015584	FBgn0015584	CG8622	Acp53Ea	Accessory gland protein 53Ea	Not detected	.	.	.	Not detected	.	.	.	Not detected	.	.	.	Not detected	.	.	.
FBgn0015585	FBgn0015585	CG10852	Acp63F	Accessory gland protein 63F	Not detected	.	.	.	Not detected	.	.	.	Not detected	.	.	.	Not detected	.	.	.
FBgn0015586	FBgn0015586	CG3801	Acp76A	Accessory gland protein 76A	Not detected	.	.	.	Not detected	.	.	.	Not detected	.	.	.	Not detected	.	.	.
FBgn0015589	FBgn0015589	CG1451	Apc	APC-like	NS	0.565394	0.999977	-0.0297818	Up in Gcn5KD	7.284e-08	1.81123e-06	0.264719	NS	0.860049	0.999983	0.0323679	NS	0.559918	0.99993	0.0724221
FBgn0015591	FBgn0015591	CG13633	AstA	Allatostatin A	NS	0.620079	0.999977	0.0620185	Down in Gcn5KD	1.9216e-08	5.51829e-07	-0.483564	NS	0.461117	0.999983	0.134453	NS	0.646656	0.99993	-0.0633301
FBgn0015600	FBgn0015600	CG9660	toc	toucan	NS	0.393395	0.999977	0.0740072	NS	0.0127655	0.0550999	-0.161326	NS	0.777342	0.999983	-0.0536011	NS	0.642764	0.99993	0.0574014
FBgn0015602	FBgn0015602	CG10159	BEAF-32	Boundary element-associated factor of 32kD	NS	0.422906	0.999977	-0.0766208	NS	0.0321229	0.113919	-0.132011	NS	0.921946	0.999983	0.0162051	NS	0.598636	0.99993	0.0819305
FBgn0015609	FBgn0015609	CG7100	CadN	Cadherin-N	NS	0.00983287	0.390388	0.112044	Up in Gcn5KD	2.40997e-08	6.78371e-07	0.272509	NS	0.753257	0.999983	0.0660577	NS	0.92775	0.99993	-0.0118223
FBgn0015614	FBgn0015614	CG11217	CanB2	Calcineurin B2	NS	0.161709	0.999977	0.116212	Up in Gcn5KD	0.000513296	0.00396909	0.21978	NS	0.88939	0.999983	0.0198636	NS	0.602538	0.99993	-0.070733
FBgn0015615	FBgn0015615	CG9802	SMC3	Structural maintenance of chromosomes 3	NS	0.284999	0.999977	-0.0778819	NS	0.554572	0.750785	-0.0340578	NS	0.934997	0.999983	0.0129111	NS	0.952398	0.99993	-0.00868522
FBgn0015618	FBgn0015618	CG10572	Cdk8	Cyclin-dependent kinase 8	NS	0.722581	0.999977	-0.0473964	NS	0.25418	0.478249	0.0977026	NS	0.734174	0.999983	0.109461	NS	0.980989	0.99993	-0.00796855
FBgn0015621	FBgn0015621	CG3642	Clp	Clipper	NS	0.63879	0.999977	-0.0618175	NS	0.869909	0.93561	0.0152805	NS	0.872276	0.999983	-0.0517318	NS	0.732737	0.99993	-0.116948
FBgn0015622	FBgn0015622	CG11958	Cnx99A	Calnexin 99A	NS	0.47176	0.999977	0.0320931	NS	0.250434	0.473394	-0.0516903	NS	0.0243846	0.657642	-0.4508	NS	0.509991	0.99993	0.07906
FBgn0015623	FBgn0015623	CG11567	Cpr	Cytochrome P450 reductase	NS	0.346139	0.999977	0.0875774	NS	0.66416	0.82349	-0.0315579	NS	0.684156	0.999983	-0.068389	NS	0.0644789	0.99993	-0.243315
FBgn0015625	FBgn0015625	CG5814	CycB3	Cyclin B3	NS	0.524465	0.999977	-0.0602598	Down in Gcn5KD	2.39394e-06	3.88912e-05	-0.317053	NS	0.0494408	0.996053	-0.881123	NS	0.369592	0.99993	0.432585
FBgn0015663	FBgn0015663	CG2788	Dot	Dorothy	NS	0.766067	0.999977	-0.106252	NS	0.494448	0.705209	-0.197156	NS	0.182348	0.999983	-0.49689	NS	0.44042	0.99993	-0.287843
FBgn0015664	FBgn0015664	CG5838	Dref	DNA replication-related element factor	NS	0.919033	0.999977	0.00780615	Down in Gcn5KD	0.0065246	0.0327728	-0.157764	NS	0.839522	0.999983	0.0335136	NS	0.19007	0.99993	0.202653
FBgn0015714	FBgn0015714	CG10241	Cyp6a17	Cytochrome P450-6a17	Not detected	.	.	.	NS	0.997761	0.998663	0.000649327	Not detected	.	.	.	NS	0.305426	0.99993	-0.18341
FBgn0015721	FBgn0015721	CG9398	ktub	king tubby	NS	0.381634	0.999977	-0.108863	NS	0.0246337	0.0925904	-0.208027	NS	0.628889	0.999983	-0.0929015	NS	0.573638	0.99993	-0.0977774
FBgn0015737	FBgn0015737	CG3373	Hmu	Hemomucin	NS	0.444192	0.999977	0.0466977	NS	0.463886	0.68227	0.0368945	NS	0.611963	0.999983	-0.0754557	NS	0.865174	0.99993	-0.0222878
FBgn0015754	FBgn0015754	CG8440	Lis-1	Lissencephaly-1	NS	0.967118	0.999977	-0.00173595	NS	0.423986	0.648342	0.0314848	NS	0.804764	0.999983	0.052124	NS	0.90513	0.99993	0.0156443
FBgn0015756	FBgn0015756	CG6141	RpL9	Ribosomal protein L9	NS	0.11086	0.999977	-0.0588658	Down in Gcn5KD	4.59855e-09	1.49699e-07	-0.196893	NS	0.950133	0.999983	0.0137187	NS	0.801149	0.99993	-0.034541
FBgn0015765	FBgn0015765	CG5475	p38a	p38a MAP kinase	NS	0.764986	0.999977	-0.0473137	NS	0.811424	0.908724	-0.0345122	NS	0.661283	0.999983	-0.127741	NS	0.520789	0.99993	0.18946
FBgn0015766	FBgn0015766	CG10596	Msr-110	Msr-110	NS	0.7902	0.999977	-0.0434486	NS	0.399232	0.626965	0.0651613	NS	0.850821	0.999983	0.0571916	NS	0.617349	0.99993	0.0893186
FBgn0015770	FBgn0015770	CG1149	MstProx	MstProx	Not detected	.	.	.	Not detected	.	.	.	Not detected	.	.	.	Not detected	.	.	.
FBgn0015772	FBgn0015772	CG10637	Nak	Numb-associated kinase	NS	0.653389	0.999977	0.0391845	NS	0.402682	0.630874	0.0520148	NS	0.850764	0.999983	0.0282614	NS	0.994838	0.99993	-0.000761767
FBgn0015773	FBgn0015773	CG18657	NetA	Netrin-A	NS	0.703063	0.999977	-0.0423506	NS	0.0421786	0.139165	-0.170403	NS	0.232421	0.999983	-0.276233	NS	0.860202	0.99993	0.0328872
FBgn0015774	FBgn0015774	CG10521	NetB	Netrin-B	NS	0.217207	0.999977	0.0695641	NS	0.420892	0.645839	0.0422432	NS	0.516927	0.999983	0.0946229	NS	0.86902	0.99993	0.0193696
FBgn0015776	FBgn0015776	CG9258	nrv1	nervana 1	NS	0.673792	0.999977	0.0400408	Up in Gcn5KD	6.80879e-12	3.97755e-10	0.600938	NS	0.0853143	0.999983	-0.39627	NS	0.0424298	0.99096	-0.305032
FBgn0015777	FBgn0015777	CG9261	nrv2	nervana 2	NS	0.603035	0.999977	-0.0328982	Down in Gcn5KD	3.42622e-08	9.39621e-07	-0.274558	NS	0.521844	0.999983	0.15764	NS	0.339747	0.99993	-0.15331
FBgn0015778	FBgn0015778	CG9412	rin	rasputin	NS	0.835259	0.999977	0.00900805	Down in Gcn5KD	2.15354e-06	3.53223e-05	-0.157343	NS	0.359958	0.999983	0.158773	NS	0.186073	0.99993	0.165495
FBgn0015781	FBgn0015781	CG6009	P5cr	Pyrroline 5-carboyxlate reductase	NS	0.459922	0.999977	-0.0794456	NS	0.566462	0.758454	0.0435578	NS	0.548519	0.999983	0.112178	NS	0.818877	0.99993	0.0367357
FBgn0015789	FBgn0015789	CG17060	Rab10	Rab10	NS	0.450907	0.999977	-0.0542378	NS	0.673138	0.829652	0.0223015	NS	0.976918	0.999983	0.00415708	NS	0.470792	0.99993	0.093745
FBgn0015790	FBgn0015790	CG5771	Rab11	Rab11	NS	0.33361	0.999977	-0.0424874	Up in Gcn5KD	2.77886e-08	7.7454e-07	0.238721	NS	0.993544	0.999983	0.00114163	NS	0.690062	0.99993	0.0457566
FBgn0015791	FBgn0015791	CG4212	Rab14	Rab14	NS	0.680229	0.999977	-0.0405923	NS	0.965388	0.982537	0.00281746	NS	0.917334	0.999983	-0.0163343	NS	0.702176	0.99993	0.0490674
FBgn0015793	FBgn0015793	CG7062	Rab19	Rab19	NS	0.465725	0.999977	-0.0952981	NS	0.101615	0.260497	-0.14091	NS	0.83872	0.999983	-0.0402439	NS	0.957203	0.99993	-0.00911006
FBgn0015794	FBgn0015794	CG3129	Rab18	Rab18	NS	0.0339402	0.791567	-0.212842	NS	0.285957	0.514325	0.0788656	NS	0.554509	0.999983	-0.0979471	NS	0.691263	0.99993	0.0647707
FBgn0015795	FBgn0015795	CG5915	Rab7	Rab7	NS	0.687318	0.999977	-0.0313972	NS	0.0232456	0.0884309	0.138225	NS	0.924096	0.999983	-0.0140038	NS	0.410432	0.99993	0.0984381
FBgn0015797	FBgn0015797	CG6601	Rab6	Rab6	NS	0.843088	0.999977	-0.015332	NS	0.0662218	0.193624	0.113343	NS	0.791658	0.999983	-0.0435115	NS	0.431783	0.99993	0.124273
FBgn0015799	FBgn0015799	CG7413	Rbf	Retinoblastoma-family protein	NS	0.879104	0.999977	0.0131291	NS	0.952457	0.975709	-0.0036134	NS	0.561146	0.999983	-0.095223	NS	0.963797	0.99993	0.0065948
FBgn0015801	FBgn0015801	CG2928	Reg-5	Rhythmically expressed gene 5	NS	0.211377	0.999977	0.257335	Down in Gcn5KD	0.00031953	0.00264846	-0.472356	NS	0.14105	0.999983	-0.351814	NS	0.510566	0.99993	0.117787
FBgn0015803	FBgn0015803	CG10043	RtGEF	Rho-type guanine nucleotide exchange factor	NS	0.417093	0.999977	0.0777444	NS	0.635887	0.804551	0.0359479	NS	0.864903	0.999983	-0.0266419	NS	0.713847	0.99993	0.052932
FBgn0015805	FBgn0015805	CG7471	Rpd3	Rpd3	NS	0.577117	0.999977	-0.026138	NS	0.581899	0.768244	-0.0236497	NS	0.841723	0.999983	-0.0340721	NS	0.976918	0.99993	0.00416182
FBgn0015806	FBgn0283472	CG10539	S6k	RPS6-p70-protein kinase	NS	0.891791	0.999977	-0.0112517	NS	0.0202686	0.0792257	-0.138814	NS	0.831433	0.999983	0.0334792	NS	0.904643	0.99993	-0.0172734
FBgn0015808	FBgn0015808	CG17320	ScpX	Sterol carrier protein X-related thiolase	NS	0.905999	0.999977	-0.010212	NS	0.555115	0.750952	0.0361326	NS	0.342497	0.999983	-0.152342	NS	0.145524	0.99993	-0.205408
FBgn0015818	FBgn0015818	CG3780	Spx	Spliceosomal protein on the X	NS	0.446034	0.999977	-0.068148	NS	0.0849375	0.230161	-0.0986088	NS	0.939627	0.999983	0.0183163	NS	0.899591	0.99993	0.0276435
FBgn0015828	FBgn0015828	CG10415	TfIIEalpha	Transcription factor IIEalpha	NS	0.601008	0.999977	-0.0457152	NS	0.943147	0.972861	-0.00520093	NS	0.72692	0.999983	-0.0615072	NS	0.76154	0.99993	0.0507043
FBgn0015829	FBgn0015829	CG1276	TfIIEbeta	Transcription factor IIEbeta	NS	0.93213	0.999977	-0.00929526	NS	0.347088	0.578299	-0.0730554	NS	0.348366	0.999983	-0.21949	NS	0.290451	0.99993	0.184804
FBgn0015831	FBgn0015831	CG1279	Rtnl2	Rtnl2	Not detected	.	.	.	Not detected	.	.	.	Not detected	.	.	.	Not detected	.	.	.
FBgn0015834	FBgn0015834	CG8882	Trip1	Trip1	NS	0.421121	0.999977	-0.0437951	NS	0.0132014	0.0567515	-0.115634	NS	0.936624	0.999983	-0.011977	NS	0.398452	0.99993	0.106375
FBgn0015838	FBgn0015838	CG8075	Vang	Van Gogh	NS	0.337475	0.999977	0.0779515	NS	0.0878775	0.23525	-0.100034	NS	0.834157	0.999983	-0.0364157	NS	0.375604	0.99993	-0.160363
FBgn0015872	FBgn0015872	CG9023	Drip	Drip	NS	0.26104	0.999977	0.392158	NS	0.846224	0.926263	-0.0660101	NS	0.861754	0.999983	-0.0857345	NS	0.00103184	0.114258	-0.768939
FBgn0015903	FBgn0015903	CG5393	apt	apontic	NS	0.884453	0.999977	-0.0131385	Down in Gcn5KD	0.00234882	0.0142889	-0.219911	NS	0.369158	0.999983	0.224115	NS	0.836176	0.99993	-0.0393841
FBgn0015904	FBgn0015904	CG10571	ara	araucan	NS	0.238577	0.999977	0.200438	NS	0.964205	0.982287	-0.00745182	NS	0.048342	0.986094	-0.569779	NS	0.627014	0.99993	-0.121066
FBgn0015905	FBgn0015905	CG4426	ast	asteroid	NS	0.835287	0.999977	-0.0276219	NS	0.906829	0.955211	-0.0101781	NS	0.799301	0.999983	-0.0698441	NS	0.476669	0.99993	0.172126
FBgn0015919	FBgn0015919	CG10605	caup	caupolican	NS	0.742119	0.999977	-0.0426156	NS	0.107439	0.270882	-0.182405	NS	0.0969369	0.999983	-0.413681	NS	0.829161	0.99993	-0.045854
FBgn0015924	FBgn0015924	CG4280	crq	croquemort	NS	0.558417	0.999977	0.0572808	Up in Gcn5KD	0.00270198	0.016093	0.216402	NS	0.442306	0.999983	-0.123814	NS	0.350857	0.99993	-0.120964
FBgn0015925	FBgn0015925	CG3730	csul	capsuleen	NS	0.929112	0.999977	0.00867697	NS	0.0168277	0.0686713	-0.16258	NS	0.674265	0.999983	-0.105117	NS	0.698547	0.99993	-0.0908236
FBgn0015926	FBgn0015926	CG6157	dah	discontinuous actin hexagon	NS	0.682878	0.999977	0.0850485	NS	0.049784	0.157495	-0.322942	Not detected	.	.	.	Not detected	.	.	.
FBgn0015929	FBgn0015929	CG1616	dpa	disc proliferation abnormal	NS	0.923013	0.999977	-0.00931225	Down in Gcn5KD	3.4268e-07	6.99215e-06	-0.337776	NS	0.127722	0.999983	-0.507424	NS	0.443138	0.99993	-0.31544
FBgn0015946	FBgn0015946	CG4345	grim	grim	NS	0.718337	0.999977	-0.0516342	NS	0.710354	0.853565	0.0407203	NS	0.517849	0.999983	0.2261	NS	0.795221	0.99993	0.108709
FBgn0015949	FBgn0015949	CG9854	hrg	hiiragi	NS	0.687255	0.999977	0.0190809	NS	0.52321	0.728089	0.0278635	NS	0.918105	0.999983	-0.0153798	NS	0.844281	0.99993	0.0231963
FBgn0016013	FBgn0016013	CG14993	Faa	Fumarylacetoacetase	Not detected	.	.	.	Not detected	.	.	.	NS	0.789134	0.999983	-0.0870767	NS	0.718755	0.99993	-0.144022
FBgn0016031	FBgn0016031	CG10645	lama	lamina ancestor	NS	0.541465	0.999977	-0.0733097	NS	0.563753	0.756453	0.0475747	NS	0.111736	0.999983	0.265347	NS	0.508501	0.99993	0.0932937
FBgn0016032	FBgn0016032	CG2374	lbm	late bloomer	NS	0.40941	0.999977	0.160126	NS	0.510749	0.718197	0.0938034	NS	0.431369	0.999983	-0.199557	NS	0.063772	0.99993	-0.362432
FBgn0016034	FBgn0016034	CG11254	mael	maelstrom	NS	0.0940924	0.999977	0.555533	NS	0.23078	0.450623	0.290036	NS	0.870334	0.999983	-0.0505003	NS	0.924278	0.99993	-0.0311996
FBgn0016036	FBgn0016036	CG14827	mei-P22	meiotic P22	Not detected	.	.	.	Not detected	.	.	.	Not detected	.	.	.	Not detected	.	.	.
FBgn0016038	FBgn0016038	CG17828	mod(r)	modifier of rudimentary	NS	0.434677	0.999977	-0.071335	NS	0.935659	0.969105	0.00552577	NS	0.481163	0.999983	-0.114246	NS	0.402112	0.99993	0.140379
FBgn0016041	FBgn0016041	CG12157	Tom40	Translocase of outer membrane 40	NS	0.939399	0.999977	0.00734955	Down in Gcn5KD	0.00399192	0.0218129	-0.190958	NS	0.672563	0.999983	0.0696434	NS	0.799506	0.99993	0.0361535
FBgn0016047	FBgn0016047	CG13207	nompA	no mechanoreceptor potential A	Not detected	.	.	.	Not detected	.	.	.	Not detected	.	.	.	Not detected	.	.	.
FBgn0016053	FBgn0016053	CG32885	pgc	polar granule component	Not detected	.	.	.	Not detected	.	.	.	Not detected	.	.	.	Not detected	.	.	.
FBgn0016054	FBgn0016054	CG2488	phr6-4	(6-4)-photolyase	NS	0.961688	0.999977	0.00898326	NS	0.0625219	0.185543	-0.263693	NS	0.400615	0.999983	-0.264318	NS	0.874099	0.99993	-0.0563362
FBgn0016059	FBgn0016059	CG6446	Sema-1b	Sema-1b	NS	0.367411	0.999977	0.0741844	NS	0.0466039	0.149938	0.112166	NS	0.973573	0.999983	-0.00500132	NS	0.756912	0.99993	-0.0426876
FBgn0016061	FBgn0016061	CG31062	side	sidestep	NS	0.394876	0.999977	-0.0897557	NS	0.0582642	0.176205	0.121157	NS	0.809173	0.999983	0.0369579	NS	0.763514	0.99993	-0.0353814
FBgn0016070	FBgn0016070	CG5263	smg	smaug	NS	0.730511	0.999977	0.0350672	NS	0.800202	0.904491	-0.0150832	NS	0.822563	0.999983	-0.0324708	NS	0.609132	0.99993	-0.071063
FBgn0016075	FBgn0016075	CG16858	vkg	viking	NS	0.0863586	0.999977	-0.419105	Down in Gcn5KD	2.46212e-17	3.0434e-15	-1.16146	NS	0.104438	0.999983	0.25152	NS	0.895527	0.99993	0.0154045
FBgn0016076	FBgn0016076	CG14029	vri	vrille	NS	0.00244943	0.153084	-0.254512	Up in Gcn5KD	3.44764e-12	2.08545e-10	0.443568	NS	0.610806	0.999983	-0.141039	Up in Gcn5KDhist	2.05332e-08	2.32821e-05	1.88045
FBgn0016078	FBgn0016078	CG8804	wun	wunen	NS	0.63952	0.999977	0.0559196	NS	0.817631	0.912149	0.0190934	NS	0.263631	0.999983	-0.170908	NS	0.136057	0.99993	-0.242811
FBgn0016080	FBgn0286809	CG32561/CG46386	xmas-1	xmas-1	NS	0.867766	0.999977	-0.0260316	NS	0.556913	0.752045	-0.0843001	NS	0.744682	0.999983	0.0967673	NS	0.463602	0.99993	0.248904
FBgn0016081	FBgn0016081	CG32045	fry	furry	NS	0.154238	0.999977	0.116557	Up in Gcn5KD	4.36679e-07	8.66148e-06	0.281791	NS	0.271758	0.999983	-0.175643	NS	0.389081	0.99993	-0.109084
FBgn0016119	FBgn0016119	CG4412	ATPsynCF6	ATP synthase, coupling factor 6	NS	0.307742	0.999977	-0.0852079	NS	0.279297	0.506297	-0.0689325	NS	0.741706	0.999983	0.0563517	NS	0.626454	0.99993	0.0642529
FBgn0016120	FBgn0016120	CG6030	ATPsynD	ATP synthase, subunit D	NS	0.451058	0.999977	-0.0667776	NS	0.301684	0.531053	-0.0534142	NS	0.806449	0.999983	0.0413182	NS	0.912724	0.99993	0.0134779
FBgn0016122	FBgn0016122	CG10593	Acer	Angiotensin-converting enzyme-related	NS	0.0579995	0.968853	-0.186574	NS	0.289821	0.518524	0.0869659	NS	0.0487039	0.986094	0.319902	NS	0.318982	0.99993	-0.227338
FBgn0016123	FBgn0016123	CG1462	Aph-4	Alkaline phosphatase 4	NS	0.720901	0.999977	-0.114364	Down in Gcn5KD	3.61542e-06	5.66837e-05	-1.44672	NS	0.392774	0.999983	0.128909	NS	0.162246	0.99993	0.188864
FBgn0016126	FBgn0016126	CG1495	CaMKI	Calcium/calmodulin-dependent protein kinase I	NS	0.468811	0.999977	0.0311727	NS	0.254351	0.478465	0.0498907	NS	0.88546	0.999983	0.0320371	NS	0.38383	0.99993	-0.119458
FBgn0016131	FBgn0016131	CG5072	Cdk4	Cyclin-dependent kinase 4	NS	0.774605	0.999977	0.0417668	NS	0.0120446	0.0526003	-0.234587	NS	0.669038	0.999983	0.151403	NS	0.348761	0.99993	-0.298306
FBgn0016641	FBgn0016641	CG9856	PTP-ER	Protein tyrosine phosphatase-ERK/Enhancer of Ras1	NS	0.97964	0.999977	-0.00247096	NS	0.360548	0.592089	0.0582387	NS	0.687522	0.999983	0.0613304	NS	0.48944	0.99993	0.0875106
FBgn0016650	FBgn0016650	CG7665	Lgr1	Leucine-rich repeat-containing G protein-coupled receptor 1	Not detected	.	.	.	Not detected	.	.	.	NS	0.80963	0.999983	0.0527378	NS	0.617475	0.99993	-0.101558
FBgn0016660	FBgn0016660	CG6604	H15	H15	NS	0.00217314	0.141056	0.737286	NS	0.880415	0.940675	0.0373964	NS	0.706294	0.999983	-0.162819	NS	0.344523	0.99993	-0.407324
FBgn0016672	FBgn0016672	CG3028	Ipp	Inositol polyphosphate 1-phosphatase	NS	0.722254	0.999977	-0.0327809	Down in Gcn5KD	0.00814709	0.0389222	-0.195542	NS	0.390503	0.999983	-0.126377	NS	0.838761	0.99993	0.0260466
FBgn0016675	FBgn0016675	CG9976	Lectin-galC1	Galactose-specific C-type lectin	Not detected	.	.	.	Not detected	.	.	.	Not detected	.	.	.	Not detected	.	.	.
FBgn0016684	FBgn0016684	CG10207	NaPi-T	Na[+]-dependent inorganic phosphate cotransporter	NS	0.229203	0.999977	0.282785	Up in Gcn5KD	5.77367e-05	0.000624919	1.32368	NS	0.568827	0.999983	0.21641	NS	0.431778	0.99993	0.371024
FBgn0016685	FBgn0016685	CG7917	Nlp	Nucleoplasmin	NS	0.0356349	0.805416	-0.0899412	NS	0.0659458	0.193017	-0.0687785	NS	0.874452	0.999983	0.0273716	NS	0.573078	0.99993	0.0836321
FBgn0016687	FBgn0016687	CG4634	Nurf-38	Nucleosome remodeling factor - 38kD	NS	0.139264	0.999977	-0.112529	Down in Gcn5KD	0.00640795	0.0323393	-0.140509	NS	0.628019	0.999983	0.0717494	NS	0.456379	0.99993	-0.111525
FBgn0016691	FBgn0016691	CG4307	ATPsynO	ATP synthase, oligomycin sensitivity conferring protein	NS	0.234727	0.999977	-0.0949815	NS	0.563003	0.756373	-0.0318846	NS	0.898844	0.999983	0.0205536	NS	0.856271	0.99993	0.0226637
FBgn0016693	FBgn0016693	CG6148	Past1	Putative Achaete Scute Target 1	NS	0.742639	0.999977	-0.0283433	Up in Gcn5KD	3.14873e-05	0.000373512	0.26355	NS	0.667269	0.999983	0.0702594	NS	0.433069	0.99993	0.109367
FBgn0016694	FBgn0016694	CG17888	Pdp1	PAR-domain protein 1	NS	0.70251	0.999977	-0.0371007	NS	0.025646	0.095601	-0.174075	NS	0.752393	0.999983	0.0754545	NS	0.0638261	0.99993	0.341371
FBgn0016696	FBgn0016696	CG4268	Pitslre	Pitslre	NS	0.545687	0.999977	-0.0283823	Up in Gcn5KD	0.000754014	0.00549657	0.154813	NS	0.921216	0.999983	0.0256122	NS	0.478533	0.99993	-0.101853
FBgn0016697	FBgn0016697	CG10938	Prosalpha5	Proteasome alpha5 subunit	NS	0.775127	0.999977	-0.021736	NS	0.641107	0.808039	0.027318	NS	0.642265	0.999983	0.0777924	NS	0.880844	0.99993	-0.0239826
FBgn0016698	FBgn0016698	CG3289	Ptpa	Phosphotyrosyl phosphatase activator	NS	0.699064	0.999977	-0.0458727	Down in Gcn5KD	0.0093187	0.0432658	-0.218726	NS	0.549442	0.999983	0.108743	NS	0.876379	0.99993	-0.0261555
FBgn0016700	FBgn0285937	CG3320	Rab1	Rab1	NS	0.695422	0.999977	-0.0177794	NS	0.0314539	0.112294	0.09421	NS	0.951657	0.999983	-0.0100546	NS	0.621952	0.99993	0.0581062
FBgn0016701	FBgn0016701	CG4921	Rab4	Rab4	NS	0.980402	0.999977	-0.00233571	NS	0.0405164	0.135622	0.127745	NS	0.915017	0.999983	0.0149802	NS	0.738648	0.99993	0.0456458
FBgn0016715	FBgn0016715	CG3200	Reg-2	Rhythmically expressed gene 2	Not detected	.	.	.	Not detected	.	.	.	NS	0.0505448	0.999983	-0.800621	NS	0.0867468	0.99993	-0.412288
FBgn0016726	FBgn0016726	CG10071	RpL29	Ribosomal protein L29	NS	0.152272	0.999977	-0.0668241	NS	0.798352	0.90342	0.0102743	NS	0.655005	0.999983	0.0994516	NS	0.506687	0.99993	0.093518
FBgn0016754	FBgn0016754	CG13598	sba	six-banded	NS	0.785674	0.999977	-0.0255328	NS	0.0330461	0.116179	0.155465	NS	0.810063	0.999983	-0.0349041	NS	0.843656	0.99993	-0.0268595
FBgn0016756	FBgn0016756	CG5486	Usp47	Ubiquitin specific protease 47	NS	0.291693	0.999977	0.0599829	NS	0.749889	0.876979	-0.0172923	NS	0.786037	0.999983	-0.0395642	NS	0.361169	0.99993	0.106403
FBgn0016762	FBgn0016762	CG12273	angel	angel	NS	0.349354	0.999977	-0.138629	NS	0.273874	0.501475	0.115044	NS	0.786797	0.999983	0.0725927	NS	0.832996	0.99993	0.0558704
FBgn0016794	FBgn0016794	CG1044	dos	daughter of sevenless	NS	0.457255	0.999977	0.0763182	Up in Gcn5KD	0.00375027	0.0207298	0.183292	NS	0.618794	0.999983	-0.0800189	NS	0.990408	0.99993	0.00193789
FBgn0016797	FBgn0016797	CG9739	fz2	frizzled 2	NS	0.290901	0.999977	0.0488781	Up in Gcn5KD	5.72407e-11	2.90599e-09	0.261786	NS	0.441944	0.999983	0.116139	NS	0.129344	0.99993	-0.187328
FBgn0016917	FBgn0016917	CG4257	Stat92E	Signal-transducer and activator of transcription protein at 92E	NS	0.0407884	0.845072	0.15977	NS	0.327836	0.558888	-0.0625505	NS	0.767349	0.999983	0.0456448	NS	0.19599	0.99993	-0.161255
FBgn0016919	FBgn0016919	CG12548	nompB	no mechanoreceptor potential B	NS	0.230694	0.999977	-0.422382	NS	0.252876	0.476636	0.350409	NS	0.564936	0.999983	-0.252376	NS	0.296833	0.99993	-0.492639
FBgn0016920	FBgn0016920	CG11020	nompC	no mechanoreceptor potential C	Not detected	.	.	.	NS	0.0123959	0.0537494	-0.780677	NS	0.0620474	0.999983	-0.701587	NS	0.885652	0.99993	-0.0581984
FBgn0016926	FBgn0016926	CG4710	Pino	Pinocchio	NS	0.00206664	0.138539	0.512003	NS	0.212135	0.42845	0.0875537	NS	0.735201	0.999983	0.0638764	NS	0.434244	0.99993	0.0965897
FBgn0016930	FBgn0016930	CG4551	Dyrk2	Dual-specificity tyrosine phosphorylation-regulated kinase 2	NS	0.142574	0.999977	0.108235	NS	0.0791486	0.219175	0.0909182	NS	0.786779	0.999983	0.0408821	NS	0.589593	0.99993	-0.0709867
FBgn0016970	FBgn0016970	CG13951	l(2)k10201	lethal (2) k10201	NS	0.947529	0.999977	-0.0153365	NS	0.84438	0.925734	0.038631	NS	0.704176	0.999983	0.131914	NS	0.768833	0.99993	-0.0992379
FBgn0016974	FBgn0016974	CR32747	swaPsi	swallow pseudogene	Not detected	.	.	.	Not detected	.	.	.	Not detected	.	.	.	Not detected	.	.	.
FBgn0016975	FBgn0016975	CG12473	stnB	stoned B	Not detected	.	.	.	Not detected	.	.	.	Not detected	.	.	.	Not detected	.	.	.
FBgn0016976	FBgn0016976	CG12500	stnA	stoned A	Not detected	.	.	.	Not detected	.	.	.	Not detected	.	.	.	Not detected	.	.	.
FBgn0016977	FBgn0016977	CG18497	spen	split ends	NS	0.0086532	0.366433	0.130143	Up in Gcn5KD	3.6485e-05	0.0004228	0.242121	NS	0.770098	0.999983	0.066982	NS	0.922727	0.99993	0.0139325
FBgn0016978	FBgn0016978	CG8749	snRNP-U1-70K	small ribonucleoprotein particle U1 subunit 70K	NS	0.815929	0.999977	-0.016581	NS	0.866918	0.934933	0.00853341	NS	0.990656	0.999983	-0.00167383	NS	0.854278	0.99993	-0.0263359
FBgn0016983	FBgn0016983	CG8571	smid	smallminded	NS	0.28921	0.999977	-0.0515522	NS	0.0299447	0.108068	-0.0936305	NS	0.72563	0.999983	-0.056759	NS	0.721976	0.99993	0.049966
FBgn0016984	FBgn0016984	CG9985	sktl	skittles	Up in nat3fed	0.000208801	0.0254618	0.471024	NS	0.36174	0.593033	0.0532156	NS	0.922637	0.999983	0.018185	NS	0.594505	0.99993	0.0937047
FBgn0017414	FBgn0017414	CG12346	cag	cag	NS	0.680444	0.999977	-0.0597929	NS	0.419838	0.644744	0.0959241	NS	0.69395	0.999983	-0.0924363	NS	0.680999	0.99993	0.0946531
FBgn0017418	FBgn0017418	CG5659	ari-1	ariadne 1	NS	0.589978	0.999977	0.0520961	NS	0.257406	0.480712	0.0717007	NS	0.779014	0.999983	0.0424904	NS	0.998155	0.99993	-0.000303624
FBgn0017424	FBgn0017424	CR11538	CR11538	-	Not detected	.	.	.	Not detected	.	.	.	Not detected	.	.	.	Not detected	.	.	.
FBgn0017429	FBgn0017429	CG5989	CG5989	-	NS	0.942426	0.999977	0.010429	NS	0.227285	0.445961	-0.110827	NS	0.6556	0.999983	0.0938981	NS	0.749547	0.99993	-0.0537536
FBgn0017430	FBgn0017430	CG5994	Nelf-E	Negative elongation factor E	NS	0.340487	0.999977	-0.0849055	NS	0.377902	0.606978	0.0623775	NS	0.540443	0.999983	0.110386	NS	0.749936	0.99993	0.054295
FBgn0017448	FBgn0017448	CG2187	CG2187	-	Not detected	.	.	.	Not detected	.	.	.	Not detected	.	.	.	Not detected	.	.	.
FBgn0017456	FBgn0017456	CG12799	Ubc84D	Ubiquitin conjugating enzyme 84D	Not detected	.	.	.	Not detected	.	.	.	Not detected	.	.	.	Not detected	.	.	.
FBgn0017457	FBgn0017457	CG3582	U2af38	U2 small nuclear riboprotein auxiliary factor 38	NS	0.964994	0.999977	0.00411245	NS	0.318101	0.548349	-0.0638362	NS	0.910701	0.999983	-0.018305	NS	0.42373	0.99993	0.132867
FBgn0017482	FBgn0017482	CG3425	T3dh	Type III alcohol dehydrogenase	NS	0.397763	0.999977	-0.196648	NS	0.487681	0.700291	-0.137213	NS	0.590007	0.999983	0.168527	NS	0.512531	0.99993	-0.195321
FBgn0017545	FBgn0017545	CG2168	RpS3A	Ribosomal protein S3A	NS	0.17188	0.999977	-0.048302	NS	0.336247	0.567329	-0.0289148	NS	0.80003	0.999983	0.0548396	NS	0.716358	0.99993	0.0557959
FBgn0017550	FBgn0017550	CG2161	Rga	Regena	NS	0.788349	0.999977	0.0151296	NS	0.976913	0.987566	-0.00140417	NS	0.730217	0.999983	0.0492608	NS	0.738084	0.99993	-0.0433428
FBgn0017551	FBgn0017551	CG10800	Rca1	Regulator of cyclin A1	NS	0.924642	0.999977	0.0090183	NS	0.481184	0.694958	-0.0436178	NS	0.664181	0.999983	0.105778	NS	0.507091	0.99993	0.142984
FBgn0017556	FBgn0017556	CG4569	Prosalpha4T2	Proteasome alpha4 subunit, Testis-specific 2	Not detected	.	.	.	Not detected	.	.	.	Not detected	.	.	.	Not detected	.	.	.
FBgn0017558	FBgn0017558	CG8808	Pdk	Pyruvate dehydrogenase kinase	NS	0.704148	0.999977	-0.0370889	NS	0.0206457	0.0802951	0.150773	NS	0.759923	0.999983	0.0491005	NS	0.485052	0.99993	-0.0883758
FBgn0017561	FBgn0017561	CG1615	Ork1	Open rectifier K[+] channel 1	NS	0.443234	0.999977	0.256247	NS	0.622818	0.7982	0.169683	NS	0.774968	0.999983	-0.0548534	NS	0.998735	0.99993	-0.000249639
FBgn0017566	FBgn0017566	CG2286	ND-75	NADH dehydrogenase (ubiquinone) 75 kDa subunit	NS	0.5632	0.999977	-0.0440132	NS	0.162637	0.359639	-0.0719273	NS	0.830441	0.999983	0.0388335	NS	0.622881	0.99993	0.0608944
FBgn0017567	FBgn0017567	CG3944	ND-23	NADH dehydrogenase (ubiquinone) 23 kDa subunit	NS	0.393094	0.999977	-0.078721	NS	0.0843033	0.229111	-0.118279	NS	0.962881	0.999983	0.0070515	NS	0.831075	0.99993	0.0269027
FBgn0017572	FBgn0017572	CG4083	Mo25	Mo25	NS	0.664936	0.999977	-0.033076	NS	0.883192	0.941828	-0.00822908	NS	0.974059	0.999983	-0.00480562	NS	0.268437	0.99993	0.145319
FBgn0017577	FBgn0017577	CG4082	Mcm5	Minichromosome maintenance 5	NS	0.673849	0.999977	-0.0426355	Down in Gcn5KD	1.00452e-10	4.60619e-09	-0.39799	Not detected	.	.	.	NS	0.994392	0.99993	0.00318562
FBgn0017578	FBgn0017578	CG9648	Max	Max	NS	0.776858	0.999977	-0.027513	NS	0.946729	0.973442	0.00456144	NS	0.693928	0.999983	-0.0665977	NS	0.436891	0.99993	0.124952
FBgn0017579	FBgn0017579	CG6253	RpL14	Ribosomal protein L14	NS	0.205611	0.999977	-0.0462837	NS	0.0920855	0.242481	-0.0574771	NS	0.827539	0.999983	0.0455482	NS	0.953051	0.99993	0.00855702
FBgn0017581	FBgn0017581	CG17342	Lk6	Lk6	NS	0.263551	0.999977	0.0590239	Down in Gcn5KD	1.77662e-06	2.98284e-05	-0.176858	NS	0.376671	0.999983	-0.31295	NS	0.32572	0.99993	0.175772
FBgn0017590	FBgn0017590	CG6669	klg	klingon	NS	0.449386	0.999977	-0.0441973	NS	0.642095	0.808806	0.0263687	NS	0.865036	0.999983	-0.0274055	NS	0.588919	0.99993	-0.0614598
FBgn0019624	FBgn0019624	CG14724	COX5A	Cytochrome c oxidase subunit 5A	NS	0.0704573	0.999977	-0.133974	NS	0.26425	0.48986	-0.054557	NS	0.846759	0.999983	0.0346472	NS	0.90258	0.99993	0.0146709
FBgn0019637	FBgn0019637	CG1433	Atu	Another transcription unit	NS	0.242781	0.999977	-0.109214	Down in Gcn5KD	0.0101491	0.0461985	-0.161225	NS	0.710417	0.999983	-0.0639763	NS	0.699732	0.99993	0.0644159
FBgn0019643	FBgn0287831	CG3318	Dat	Dopamine N acetyltransferase	NS	0.640413	0.999977	-0.0475115	Up in Gcn5KD	3.08818e-06	4.90486e-05	0.315905	NS	0.413628	0.999983	0.128718	NS	0.386599	0.99993	-0.119389
FBgn0019644	FBgn0019644	CG8189	ATPsynB	ATP synthase, subunit B	NS	0.225139	0.999977	-0.0913089	NS	0.921884	0.961804	0.00526213	NS	0.700873	0.999983	0.0635422	NS	0.982168	0.99993	-0.00265323
FBgn0019650	FBgn0019650	CG11186	toy	twin of eyeless	NS	0.739299	0.999977	0.0238084	NS	0.24589	0.467499	0.0594032	NS	0.72795	0.999983	-0.0512989	NS	0.469172	0.99993	-0.0890816
FBgn0019660	FBgn0019660	CR32665	roX2	RNA on the X 2	NS	0.0253964	0.690393	-0.216396	NS	0.0856239	0.231396	-0.114904	NS	0.669376	0.999983	0.0705973	NS	0.0910044	0.99993	0.272684
FBgn0019661	FBgn0019661	CR32777	roX1	RNA on the X 1	NS	0.630425	0.999977	0.019232	Down in Gcn5KD	6.64981e-05	0.000701066	-0.126388	NS	0.969487	0.999983	0.0151665	NS	0.591211	0.99993	0.110504
FBgn0019662	FBgn0019662	CG8593	qm	quemao	NS	0.522311	0.999977	-0.0589627	NS	0.346506	0.577554	0.0583875	NS	0.9554	0.999983	-0.00848031	NS	0.933735	0.99993	-0.0103805
FBgn0019686	FBgn0019686	CG10895	lok	loki	NS	0.759454	0.999977	0.0365049	Down in Gcn5KD	0.000147184	0.00138304	-0.305279	NS	0.868652	0.999983	-0.063555	NS	0.783899	0.99993	-0.10415
FBgn0019809	FBgn0019809	CG3858	gcm2	gcm2	NS	0.47855	0.999977	0.102014	NS	0.302473	0.532026	0.0988164	NS	0.72331	0.999983	-0.165572	NS	0.719008	0.99993	-0.177533
FBgn0019828	FBgn0019828	CG1980	dj	don juan	Not detected	.	.	.	Not detected	.	.	.	Not detected	.	.	.	Not detected	.	.	.
FBgn0019830	FBgn0019830	CG3057	colt	congested-like trachea	NS	0.561365	0.999977	0.05911	NS	0.0567625	0.172533	-0.132218	NS	0.566737	0.999983	0.0992943	NS	0.454061	0.99993	-0.137347
FBgn0019886	FBgn0284252	CG4589	Letm1	LETM1 ortholog	NS	0.0793213	0.999977	0.170849	NS	0.473733	0.689654	-0.0461731	NS	0.49285	0.999983	-0.0982879	NS	0.519516	0.99993	-0.0817857
FBgn0019890	FBgn0019890	CG8954	Smg5	Smg5	NS	0.433781	0.999977	0.043831	NS	0.0273747	0.100683	0.112398	NS	0.761604	0.999983	0.0504242	NS	0.839003	0.99993	0.0231522
FBgn0019925	FBgn0019925	CG6202	Surf4	Surfeit 4	NS	0.839753	0.999977	-0.0188257	NS	0.485533	0.698596	-0.043469	NS	0.765291	0.999983	0.0475221	NS	0.57662	0.99993	-0.0818954
FBgn0019928	FBgn0019928	CG4812	Ser8	Ser8	Not detected	.	.	.	Not detected	.	.	.	Not detected	.	.	.	Not detected	.	.	.
FBgn0019929	FBgn0019929	CG2045	Ser7	Ser7	Not detected	.	.	.	Not detected	.	.	.	NS	0.642552	0.999983	0.160707	NS	0.184343	0.99993	-0.348951
FBgn0019932	FBgn0019932	CG5029	SamDC	S-adenosylmethionine decarboxylase	NS	0.976483	0.999977	-0.00348403	NS	0.345943	0.577228	0.074321	NS	0.762206	0.999983	0.0577742	NS	0.929848	0.99993	-0.0162187
FBgn0019936	FBgn0019936	CG15693	RpS20	Ribosomal protein S20	NS	0.052735	0.951683	-0.076668	Down in Gcn5KD	0.0048834	0.0258218	-0.107614	NS	0.900305	0.999983	0.021926	NS	0.885217	0.99993	-0.0191197
FBgn0019938	FBgn0019938	CG10122	RpI1	RNA polymerase I subunit	NS	0.911954	0.999977	-0.00984504	Down in Gcn5KD	6.23735e-05	0.000666646	-0.238094	NS	0.802708	0.999983	-0.0441077	NS	0.98742	0.99993	0.00268664
FBgn0019940	FBgn0019940	CG5192	Rh6	Rhodopsin 6	Not detected	.	.	.	Not detected	.	.	.	NS	0.00125422	0.0784544	-0.715758	NS	0.0654822	0.99993	0.313955
FBgn0019947	FBgn0284421	CG18803	Psn	Presenilin	NS	0.796717	0.999977	0.023723	NS	0.111384	0.278183	0.098516	NS	0.976307	0.999983	-0.0047219	NS	0.660046	0.99993	0.0693802
FBgn0019948	FBgn0283509	CG3832	Phm	Peptidylglycine-alpha-hydroxylating monooxygenase	NS	0.702728	0.999977	-0.0351809	NS	0.193362	0.403357	0.0866282	NS	0.793015	0.999983	-0.0398046	NS	0.875781	0.99993	-0.018109
FBgn0019949	FBgn0019949	CG5179	Cdk9	Cyclin-dependent kinase 9	NS	0.153653	0.999977	-0.139991	NS	0.0519759	0.162978	0.136899	NS	0.92526	0.999983	-0.0208587	NS	0.70899	0.99993	-0.0675711
FBgn0019952	FBgn0019952	CG6331	Orct	Organic cation transporter	NS	0.290145	0.999977	0.106915	Up in Gcn5KD	9.34108e-07	1.71333e-05	0.330291	NS	0.131469	0.999983	0.24702	NS	0.175345	0.99993	0.195788
FBgn0019957	FBgn0019957	CG6343	ND-42	NADH dehydrogenase (ubiquinone) 42 kDa subunit	NS	0.299557	0.999977	-0.103977	NS	0.080652	0.222256	-0.107483	NS	0.79146	0.999983	0.0387694	NS	0.898577	0.99993	0.0162665
FBgn0019960	FBgn0019960	CG6455	Mitofilin	Mitofilin	NS	0.920561	0.999977	-0.00841367	NS	0.107081	0.270445	-0.0951152	NS	0.676059	0.999983	-0.0633221	NS	0.978502	0.99993	0.00324408
FBgn0019968	FBgn0019968	CG8183	Khc-73	Kinesin heavy chain 73	NS	0.685041	0.999977	0.0193951	Up in Gcn5KD	1.00702e-06	1.82741e-05	0.217474	NS	0.9238	0.999983	0.0202606	NS	0.917206	0.99993	-0.0136859
FBgn0019972	FBgn0019972	CG7788	Drice	Death related ICE-like caspase	NS	0.582489	0.999977	0.0554288	NS	0.977489	0.987914	0.00181649	NS	0.857909	0.999983	0.0518092	NS	0.502765	0.99993	0.157345
FBgn0019982	FBgn0019982	CG15441	Gs1l	GS1-like	NS	0.594825	0.999977	-0.0715295	NS	0.377194	0.606506	-0.074424	NS	0.660502	0.999983	-0.0722755	NS	0.530519	0.99993	-0.0899025
FBgn0019985	FBgn0019985	CG11144	mGluR	metabotropic Glutamate Receptor	NS	0.820823	0.999977	0.0226983	NS	0.0846311	0.229659	-0.108104	NS	0.625352	0.999983	0.0804744	NS	0.206295	0.99993	-0.156172
FBgn0019990	FBgn0019990	CG1609	Gcn2	Gcn2	NS	0.862442	0.999977	0.0171043	NS	0.707622	0.85254	0.0232971	NS	0.892517	0.999983	-0.0204825	NS	0.709612	0.99993	0.0592667
FBgn0020018	FBgn0020018	CG5796	Ppox	Protoporphyrinogen oxidase	NS	0.304748	0.999977	-0.144237	NS	0.330934	0.562035	-0.100407	NS	0.388629	0.999983	-0.239392	NS	0.196645	0.99993	0.300293
FBgn0020224	FBgn0020224	CG7037	Cbl	Cbl proto-oncogene ortholog	NS	0.430709	0.999977	0.0472621	Up in Gcn5KD	0.0011198	0.00761621	0.161639	NS	0.870864	0.999983	0.0233992	NS	0.808065	0.99993	0.0315871
FBgn0020235	FBgn0020235	CG7610	ATPsyngamma	ATP synthase, gamma subunit	NS	0.332031	0.999977	-0.0564629	NS	0.180902	0.38673	-0.0674502	NS	0.947006	0.999983	0.010387	NS	0.822231	0.99993	0.026804
FBgn0020236	FBgn0020236	CG8322	ATPCL	ATP citrate lyase	NS	0.959528	0.999977	0.00290745	Down in Gcn5KD	0.00015231	0.00142596	-0.188947	NS	0.560885	0.999983	-0.112082	NS	0.176958	0.99993	-0.174734
FBgn0020238	FBgn0020238	CG31196	14-3-3epsilon	14-3-3epsilon	NS	0.96163	0.999977	-0.00148945	NS	0.689091	0.840141	0.0114263	NS	0.841005	0.999983	0.0543303	NS	0.56344	0.99993	0.0926508
FBgn0020248	FBgn0020248	CG33166	stet	stem cell tumor	NS	0.413919	0.999977	-0.0948224	Up in Gcn5KD	1.49179e-05	0.000193955	0.372016	NS	0.686881	0.999983	-0.132963	NS	0.620215	0.99993	-0.169831
FBgn0020249	FBgn0020249	CG7954	stck	steamer duck	NS	0.60979	0.999977	0.0479276	NS	0.546255	0.745442	0.0429109	NS	0.77606	0.999983	0.0476376	NS	0.366102	0.99993	-0.129902
FBgn0020251	FBgn0020251	CG8339	sfl	sulfateless	NS	0.968119	0.999977	-0.00391592	Up in Gcn5KD	0.00277789	0.0164124	0.191145	NS	0.527125	0.999983	-0.0997872	NS	0.18404	0.99993	-0.187102
FBgn0020255	FBgn0020255	CG1404	Ran	Ran	NS	0.303248	0.999977	-0.0439116	Down in Gcn5KD	9.60802e-10	3.60999e-08	-0.216405	NS	0.7979	0.999983	0.0367538	NS	0.402522	0.99993	0.106617
FBgn0020257	FBgn0020257	CG9952	Ppa	Partner of paired	NS	0.446496	0.999977	0.0580161	NS	0.756195	0.879889	0.0189213	NS	0.9964	0.999983	0.000676948	NS	0.788864	0.99993	-0.0412591
FBgn0020258	FBgn0020258	CG3478	ppk	pickpocket	Not detected	.	.	.	Not detected	.	.	.	NS	0.523562	0.999983	0.2711	NS	0.667742	0.99993	-0.206898
FBgn0020261	FBgn0020261	CG3291	pcm	pacman	NS	0.958584	0.999977	-0.00423502	NS	0.145038	0.333205	0.0907377	NS	0.345423	0.999983	-0.145493	NS	0.968107	0.99993	0.00595281
FBgn0020269	FBgn0020269	CG10145	mspo	M-spondin	NS	0.92468	0.999977	-0.00533574	Up in Gcn5KD	0.000642824	0.00483053	0.203633	NS	0.82252	0.999983	0.0358016	NS	0.897849	0.99993	0.0161834
FBgn0020270	FBgn0020270	CG16928	mre11	meiotic recombination 11	NS	0.160103	0.999977	-0.155975	NS	0.339739	0.570962	-0.0689453	NS	0.882595	0.999983	-0.0313101	NS	0.630973	0.99993	0.101396
FBgn0020272	FBgn0020272	CG1424	mst	misato	NS	0.695289	0.999977	-0.0667897	NS	0.709354	0.852747	0.0441507	NS	0.454839	0.999983	-0.241243	NS	0.759709	0.99993	0.115831
FBgn0020277	FBgn0020277	CG8807	lush	lush	Not detected	.	.	.	Not detected	.	.	.	Not detected	.	.	.	Not detected	.	.	.
FBgn0020278	FBgn0020278	CG5248	loco	locomotion defects	NS	0.41875	0.999977	0.0734716	NS	0.0136335	0.0582856	0.155085	NS	0.329497	0.999983	0.171344	NS	0.172551	0.99993	0.210054
FBgn0020279	FBgn0020279	CG8715	lig	lingerer	NS	0.246703	0.999977	0.0413509	NS	0.0474625	0.152076	0.0644995	NS	0.870857	0.999983	-0.025683	NS	0.743563	0.99993	0.0374554
FBgn0020280	FBgn0020280	CG14660	laf	labial associated factor	Not detected	.	.	.	Not detected	.	.	.	Not detected	.	.	.	Not detected	.	.	.
FBgn0020294	FBgn0020294	CG10573	ko	knockout	NS	0.355134	0.999977	0.0913575	NS	0.08993	0.239094	0.122065	NS	0.457546	0.999983	-0.138323	NS	0.602822	0.99993	-0.0784904
FBgn0020299	FBgn0020299	CG31317	stumps	stumps	NS	0.560184	0.999977	0.0603521	NS	0.0198346	0.0780131	0.160453	NS	0.487983	0.999983	0.101397	NS	0.20641	0.99993	0.174849
FBgn0020300	FBgn0020300	CG13695	gk	geko	NS	0.605638	0.999977	0.212643	NS	0.0236588	0.089603	0.699811	NS	0.0404535	0.895008	-1.04578	NS	0.0483236	0.99993	-0.860347
FBgn0020304	FBgn0020304	CG3365	drongo	drongo	NS	0.577062	0.999977	0.0528582	Up in Gcn5KD	0.00130664	0.00872011	0.202375	NS	0.681998	0.999983	-0.0619496	NS	0.542887	0.99993	0.0735981
FBgn0020305	FBgn0020305	CG4258	dbe	dribble	NS	0.8244	0.999977	0.0248998	NS	0.0262333	0.0971956	-0.161072	NS	0.982843	0.999983	0.00487367	NS	0.60991	0.99993	0.10268
FBgn0020306	FBgn0020306	CG9696	dom	domino	NS	0.306648	0.999977	0.0493809	NS	0.491547	0.702952	0.0262306	NS	0.864499	0.999983	-0.0254321	NS	0.73247	0.99993	-0.0397979
FBgn0020307	FBgn0020307	CG5799	dve	defective proventriculus	NS	0.734624	0.999977	0.0375173	NS	0.69861	0.846972	0.0265748	NS	0.0551587	0.999983	-0.36204	NS	0.986934	0.99993	-0.00318973
FBgn0020309	FBgn0020309	CG14938	crol	crooked legs	NS	0.0683146	0.999977	0.0702197	NS	0.513752	0.719742	0.0236385	NS	0.927423	0.999983	-0.0168487	NS	0.940766	0.99993	0.00911083
FBgn0020312	FBgn0020312	CG4050	CG4050	-	NS	0.468135	0.999977	0.0616015	NS	0.0512824	0.161279	0.118277	NS	0.65298	0.999983	-0.0745473	NS	0.472098	0.99993	0.117183
FBgn0020369	FBgn0020369	CG1489	Rpt6	Regulatory particle triple-A ATPase 6	NS	0.853017	0.999977	-0.0103925	NS	0.634521	0.803938	-0.0220054	NS	0.934385	0.999983	-0.0125384	NS	0.944551	0.99993	0.0096163
FBgn0020370	FBgn0020370	CG3991	TppII	tripeptidyl-peptidase II	NS	0.689443	0.999977	0.0238939	NS	0.8509	0.927454	0.00953603	NS	0.926526	0.999983	0.0135755	NS	0.857225	0.99993	-0.0247147
FBgn0020371	FBgn0020371	CG15257	Tim17b2	Translocase inner membrane 17	Not detected	.	.	.	Not detected	.	.	.	Not detected	.	.	.	Not detected	.	.	.
FBgn0020372	FBgn0020372	CG11303	TM4SF	Transmembrane 4 superfamily	NS	0.537035	0.999977	-0.0691983	Down in Gcn5KD	8.03008e-33	6.22623e-30	-0.785133	NS	0.918943	0.999983	0.0180369	NS	0.856967	0.99993	0.0204299
FBgn0020376	FBgn0020376	CG31962	Sr-CIII	Scavenger receptor class C, type III	Not detected	.	.	.	Not detected	.	.	.	Not detected	.	.	.	Not detected	.	.	.
FBgn0020377	FBgn0020377	CG8856	Sr-CII	Scavenger receptor class C, type II	NS	0.916061	0.999977	-0.0354874	Not detected	.	.	.	Not detected	.	.	.	Not detected	.	.	.
FBgn0020378	FBgn0020378	CG1343	Sp1	Sp1	Up in nat3fed	7.02875e-05	0.0133328	0.481878	NS	0.274092	0.501767	-0.0801137	NS	0.0608686	0.999983	-0.534422	NS	0.0121125	0.518265	-0.70324
FBgn0020379	FBgn0020379	CG6312	Rfx	Rfx	NS	0.70143	0.999977	0.0397097	NS	0.540024	0.741527	0.0401742	NS	0.777429	0.999983	0.0468814	NS	0.888588	0.99993	-0.020437
FBgn0020381	FBgn0020381	CG7486	Dredd	Death related ced-3/Nedd2-like caspase	NS	0.874347	0.999977	-0.0194575	NS	0.753025	0.878569	0.0262313	NS	0.876617	0.999983	-0.0362371	NS	0.953589	0.99993	0.0109449
FBgn0020385	FBgn0020385	CG4067	pug	pugilist	NS	0.921426	0.999977	0.0170955	NS	0.127428	0.305977	-0.231081	NS	0.210206	0.999983	0.335492	NS	0.00091068	0.106363	-0.736421
FBgn0020386	FBgn0020386	CG1210	Pdk1	Phosphoinositide-dependent kinase 1	NS	0.118548	0.999977	-0.130149	Up in Gcn5KD	2.12435e-05	0.000266107	0.249406	NS	0.500897	0.999983	-0.103542	NS	0.767509	0.99993	0.0360412
FBgn0020388	FBgn0020388	CG4107	Gcn5	Gcn5 ortholog	NS	0.918464	0.999977	-0.00941619	Down in Gcn5KD	7.36147e-20	1.28135e-17	-0.539218	NS	0.961954	0.999983	-0.00706432	NS	0.27033	0.99993	-0.176866
FBgn0020389	FBgn0020389	CG8363	Papss	PAPS synthetase	NS	0.759808	0.999977	-0.0291193	Up in Gcn5KD	0.00418497	0.0226914	0.196624	NS	0.860039	0.999983	-0.0298041	NS	0.582967	0.99993	-0.0880464
FBgn0020391	FBgn0020391	CG4007	Nrk	Neurospecific receptor kinase	NS	0.427282	0.999977	-0.0384304	Up in Gcn5KD	1.11176e-06	1.97899e-05	0.230974	NS	0.87362	0.999983	0.0355266	NS	0.642156	0.99993	-0.0900865
FBgn0020392	FBgn0020392	CG7436	Nmt	N-myristoyl transferase	NS	0.603186	0.999977	-0.0497743	NS	0.0527232	0.164295	-0.12049	NS	0.747294	0.999983	0.0637265	NS	0.307911	0.99993	0.180415
FBgn0020399	FBgn0020399	CG6864	Mst89B	Mst89B	Not detected	.	.	.	Not detected	.	.	.	Not detected	.	.	.	Not detected	.	.	.
FBgn0020407	FBgn0020407	CG6814	asun	asunder	NS	0.520323	0.999977	0.0788478	NS	0.91306	0.957752	0.0103538	NS	0.777137	0.999983	0.073147	NS	0.576454	0.99993	-0.121972
FBgn0020412	FBgn0020412	CG6297	JIL-1	JIL-1	NS	0.994079	0.999977	-0.000580646	NS	0.91438	0.958416	0.00632753	NS	0.69939	0.999983	-0.0582524	NS	0.925408	0.99993	0.0126404
FBgn0020414	FBgn0020414	CG4559	Idgf3	Imaginal disc growth factor 3	NS	0.576285	0.999977	-0.0568384	NS	0.0742752	0.209766	0.118676	NS	0.0224353	0.621311	0.392958	NS	0.721486	0.99993	0.0422738
FBgn0020415	FBgn0020415	CG4475	Idgf2	Imaginal disc growth factor 2	NS	0.361467	0.999977	0.135404	Up in Gcn5KD	1.77167e-12	1.12766e-10	0.650687	NS	0.231229	0.999983	0.263892	NS	0.00764241	0.403048	-0.497885
FBgn0020416	FBgn0020416	CG4472	Idgf1	Imaginal disc growth factor 1	Not detected	.	.	.	Not detected	.	.	.	NS	0.171727	0.999983	0.483431	NS	0.0341862	0.912483	-0.447908
FBgn0020429	FBgn0020429	CG7234	GluRIIB	Glutamate receptor IIB	Not detected	.	.	.	Not detected	.	.	.	Not detected	.	.	.	Not detected	.	.	.
FBgn0020440	FBgn0020440	CG10023	Fak	Focal adhesion kinase	NS	0.771228	0.999977	0.0216985	NS	0.0126132	0.0545249	0.130669	NS	0.885491	0.999983	0.0219945	NS	0.757448	0.99993	-0.042565
FBgn0020443	FBgn0020443	CG6382	Elf	Ef1alpha-like factor	NS	0.917791	0.999977	-0.00504689	NS	0.420371	0.645371	0.0339566	NS	0.817768	0.999983	-0.0354962	NS	0.363596	0.99993	0.121357
FBgn0020445	FBgn0020445	CG3327	E23	Early gene at 23	NS	0.629194	0.999977	-0.0492293	Up in Gcn5KD	1.33908e-22	3.17249e-20	1.01717	NS	0.356482	0.999983	-0.179553	NS	0.45668	0.99993	-0.128843
FBgn0020493	FBgn0020493	CG5201	Dad	Daughters against dpp	NS	0.606888	0.999977	0.0453507	NS	0.75105	0.877724	0.0224726	NS	0.950474	0.999983	0.0101636	NS	0.604406	0.99993	-0.0811489
FBgn0020496	FBgn0020496	CG7583	CtBP	C-terminal Binding Protein	NS	0.357256	0.999977	0.0358704	NS	0.0114091	0.0505591	-0.0884688	NS	0.601639	0.999983	0.0913976	NS	0.908824	0.99993	0.0138158
FBgn0020497	FBgn0020497	CG13387	emb	embargoed	NS	0.44586	0.999977	0.0331578	NS	0.0780986	0.216939	-0.0695115	NS	0.897524	0.999983	-0.0200172	NS	0.873877	0.99993	0.0189754
FBgn0020503	FBgn0020503	CG5020	CLIP-190	Cytoplasmic linker protein 190	NS	0.956387	0.999977	0.00533257	NS	0.0114333	0.0506306	-0.166264	NS	0.764449	0.999983	-0.0519821	NS	0.757669	0.99993	-0.0364075
FBgn0020506	FBgn0020506	CG8221	Amyrel	Amyrel	Not detected	.	.	.	Not detected	.	.	.	Not detected	.	.	.	Not detected	.	.	.
FBgn0020508	FBgn0020508	CG9540	Ag5r2	Antigen 5-related 2	Not detected	.	.	.	Not detected	.	.	.	Not detected	.	.	.	Not detected	.	.	.
FBgn0020509	FBgn0020509	CG1262	Acp62F	Accessory gland protein 62F	Not detected	.	.	.	Not detected	.	.	.	Not detected	.	.	.	Not detected	.	.	.
FBgn0020510	FBgn0020510	CG9749	Abi	Abelson interacting protein	NS	0.919979	0.999977	-0.00948635	NS	0.676664	0.831236	-0.0269705	NS	0.828121	0.999983	0.0338616	NS	0.627774	0.99993	-0.0748856
FBgn0020513	FBgn0020513	CG3989	ade5	ade5	NS	0.990724	0.999977	-0.00114225	NS	0.0185659	0.0741679	-0.1625	NS	0.146839	0.999983	0.252659	NS	0.065423	0.99993	-0.359794
FBgn0020518	FBgn0020518	CR32907	snoRNA:Me28S-G764	-	Not detected	.	.	.	Not detected	.	.	.	Not detected	.	.	.	Not detected	.	.	.
FBgn0020521	FBgn0020521	CG3541	pio	piopio	Up in nat3fed	6.11185e-07	0.000289838	1.27265	NS	0.0282194	0.103076	0.54555	NS	0.479496	0.999983	-0.274855	NS	0.0141912	0.572126	-0.556819
FBgn0020545	FBgn0020545	CG3943	kraken	kraken	NS	0.936196	0.999977	-0.00946916	NS	0.338421	0.569096	0.0926467	NS	0.157649	0.999983	-0.244789	NS	0.457648	0.99993	0.117811
FBgn0020546	FBgn0020546	CR31271	iab-4	iab-4	NS	0.130594	0.999977	0.484883	NS	0.332715	0.563935	-0.304124	Not detected	.	.	.	Not detected	.	.	.
FBgn0020556	FBgn0020556	CR31273	bxd	bithoraxoid	Not detected	.	.	.	Not detected	.	.	.	Not detected	.	.	.	Not detected	.	.	.
FBgn0020616	FBgn0020616	CG3423	SA	Stromalin	NS	0.78604	0.999977	-0.0213702	NS	0.390441	0.618853	-0.0514319	NS	0.89711	0.999983	-0.020098	NS	0.689123	0.99993	-0.0568585
FBgn0020617	FBgn0020617	CG10052	Rx	Retinal Homeobox	NS	0.347728	0.999977	-0.0951591	NS	0.143252	0.331379	-0.133502	NS	0.527083	0.999983	-0.140342	NS	0.768329	0.99993	0.0567715
FBgn0020618	FBgn0020618	CG7111	Rack1	Receptor of activated protein kinase C 1	NS	0.145109	0.999977	-0.052702	Down in Gcn5KD	1.21233e-08	3.6797e-07	-0.184755	NS	0.956015	0.999983	-0.0114945	NS	0.97711	0.99993	0.00425267
FBgn0020620	FBgn0020620	CG8085	RN-tre	Related to the N terminus of tre oncogene	NS	0.373257	0.999977	-0.0820998	NS	0.146194	0.334826	0.0911772	NS	0.88467	0.999983	0.0224361	NS	0.839396	0.99993	-0.027194
FBgn0020621	FBgn0020621	CG2049	Pkn	Protein kinase N	NS	0.130344	0.999977	0.121252	NS	0.0438754	0.143377	0.121054	NS	0.191854	0.999983	-0.234529	NS	0.812547	0.99993	-0.0286365
FBgn0020622	FBgn0020622	CG2699	Pi3K21B	Pi3K21B	NS	0.386744	0.999977	0.0797125	Up in Gcn5KD	0.00333258	0.0188986	0.185014	NS	0.937429	0.999983	-0.0121516	NS	0.872132	0.99993	0.0226773
FBgn0020626	FBgn0020626	CG6708	Osbp	Oxysterol binding protein	NS	0.2554	0.999977	0.116266	NS	0.918676	0.960465	-0.00693513	NS	0.487276	0.999983	-0.0999499	NS	0.482273	0.99993	0.0943466
FBgn0020633	FBgn0020633	CG4978	Mcm7	Minichromosome maintenance 7	NS	0.616892	0.999977	-0.0455512	Down in Gcn5KD	2.96432e-11	1.58017e-09	-0.393297	Not detected	.	.	.	Not detected	.	.	.
FBgn0020637	FBgn0020637	CG10534	Lcp65Ag2	Lcp65Ag2	Not detected	.	.	.	Not detected	.	.	.	Not detected	.	.	.	Not detected	.	.	.
FBgn0020638	FBgn0020638	CG10530	Lcp65Ag1	Lcp65Ag1	Not detected	.	.	.	Not detected	.	.	.	Not detected	.	.	.	Not detected	.	.	.
FBgn0020639	FBgn0020639	CG10533	Lcp65Af	Lcp65Af	Not detected	.	.	.	Not detected	.	.	.	Not detected	.	.	.	Not detected	.	.	.
FBgn0020640	FBgn0020640	CG10529	Lcp65Ae	Lcp65Ae	Not detected	.	.	.	Not detected	.	.	.	Not detected	.	.	.	Not detected	.	.	.
FBgn0020641	FBgn0020641	CG6955	Lcp65Ad	Lcp65Ad	Not detected	.	.	.	Not detected	.	.	.	Not detected	.	.	.	Not detected	.	.	.
FBgn0020642	FBgn0020642	CG6956	Lcp65Ac	Lcp65Ac	Not detected	.	.	.	Not detected	.	.	.	Not detected	.	.	.	Not detected	.	.	.
FBgn0020643	FBgn0020643	CG18773	Lcp65Ab2	Lcp65Ab2	Not detected	.	.	.	Not detected	.	.	.	Not detected	.	.	.	Not detected	.	.	.
FBgn0020644	FBgn0020644	CG32400	Lcp65Ab1	Lcp65Ab1	Not detected	.	.	.	Not detected	.	.	.	Not detected	.	.	.	Not detected	.	.	.
FBgn0020645	FBgn0020645	CG7287	Lcp65Aa	Lcp65Aa	Not detected	.	.	.	Not detected	.	.	.	Not detected	.	.	.	Not detected	.	.	.
FBgn0020646	FBgn0020646	CR18775	Lcp65APsi	Lcp65APsi	Not detected	.	.	.	Not detected	.	.	.	Not detected	.	.	.	Not detected	.	.	.
FBgn0020647	FBgn0020647	CG5405	KrT95D	Krueppel target at 95D	NS	0.621989	0.999977	0.0433594	Up in Gcn5KD	1.02186e-07	2.44131e-06	0.293941	NS	0.798456	0.999983	-0.0422527	NS	0.759796	0.99993	-0.0356307
FBgn0020653	FBgn0020653	CG2151	Trxr-1	Thioredoxin reductase-1	NS	0.912026	0.999977	-0.005723	NS	0.0758765	0.21279	-0.0759463	NS	0.898173	0.999983	0.0197101	NS	0.867258	0.99993	0.0199471
FBgn0020655	FBgn0020655	CG4237	ArfGAP1	ADP-ribosylation factor GTPase activating protein 1	NS	0.654405	0.999977	0.0381408	NS	0.914724	0.958416	0.0063253	NS	0.709771	0.999983	-0.0666401	NS	0.130005	0.99993	0.25032
FBgn0020660	FBgn0020660	CG10837	eIF-4B	Eukaryotic initiation factor 4B	NS	0.927233	0.999977	0.0366411	NS	0.544635	0.744661	-0.219078	Not detected	.	.	.	Not detected	.	.	.
FBgn0020762	FBgn0020762	CG2969	Atet	ABC transporter expressed in trachea	NS	0.207788	0.999977	0.131133	Up in Gcn5KD	3.64528e-07	7.38493e-06	0.622462	NS	0.839469	0.999983	-0.0290312	NS	0.915074	0.99993	0.0153324
FBgn0020764	FBgn0020764	CG3017	Alas	Aminolevulinate synthase	NS	0.124653	0.999977	-0.167793	NS	0.119974	0.293534	0.128026	NS	0.843005	0.999983	-0.0299906	NS	0.874391	0.99993	0.0219645
FBgn0020765	FBgn0020765	CG10297	Acp65Aa	Adult cuticle protein 65Aa	Not detected	.	.	.	Not detected	.	.	.	Not detected	.	.	.	Not detected	.	.	.
FBgn0020767	FBgn0020767	CG10155	Spred	Sprouty-related protein with EVH-1 domain	NS	0.824824	0.999977	0.0131453	Down in Gcn5KD	0.000187481	0.00170836	-0.161979	NS	0.780189	0.999983	0.0552007	NS	0.813672	0.99993	0.0301235
FBgn0020880	FBgn0020880	CG7179	CG7179	-	Not detected	.	.	.	Not detected	.	.	.	Not detected	.	.	.	Not detected	.	.	.
FBgn0020887	FBgn0020887	CG8013	Su(z)12	Su(z)12	NS	0.768609	0.999977	-0.0251429	NS	0.854199	0.929743	-0.0111623	NS	0.996965	0.999983	-0.000582059	NS	0.286776	0.99993	-0.152547
FBgn0020906	FBgn0020906	CG8867	Jon25Bi	Jonah 25Bi	Not detected	.	.	.	Not detected	.	.	.	Not detected	.	.	.	Not detected	.	.	.
FBgn0020907	FBgn0020907	CG14904	Scp2	Sarcoplasmic calcium-binding protein 2	NS	0.4024	0.999977	0.156763	Down in Gcn5KD	0.000560617	0.00429605	-0.60305	NS	0.653638	0.999983	0.0813272	NS	0.730972	0.99993	0.0486283
FBgn0020908	FBgn0020908	CG15848	Scp1	Sarcoplasmic calcium-binding protein 1	Not detected	.	.	.	Not detected	.	.	.	NS	0.402379	0.999983	0.413007	NS	0.434832	0.99993	-0.30938
FBgn0020909	FBgn0020909	CG11130	Rtc1	Rtc1	NS	0.636414	0.999977	-0.0576324	NS	0.239416	0.45973	-0.103867	NS	0.261167	0.999983	-0.30438	NS	0.948966	0.99993	-0.0148969
FBgn0020910	FBgn0020910	CG4863	RpL3	Ribosomal protein L3	NS	0.0987974	0.999977	-0.0518295	Down in Gcn5KD	4.5244e-07	8.93255e-06	-0.161646	NS	0.955542	0.999983	0.0145808	NS	0.644539	0.99993	0.0780935
FBgn0020912	FBgn0020912	CG1447	Ptx1	Ptx1	NS	0.805669	0.999977	-0.0288422	Down in Gcn5KD	0.000826554	0.00595412	-0.301178	NS	0.419471	0.999983	0.188939	NS	0.551137	0.99993	-0.120837
FBgn0020930	FBgn0020930	CG8657	Dgkepsilon	Diacyl glycerol kinase epsilon	NS	0.937387	0.999977	0.0075246	NS	0.818069	0.912305	0.0162505	NS	0.390542	0.999983	-0.129756	NS	0.918185	0.99993	0.0150318
FBgn0021738	FBgn0021738	CG32788	Crg-1	Circadianly Regulated Gene	Not detected	.	.	.	Not detected	.	.	.	NS	0.00253339	0.13409	-1.13599	Not detected	.	.	.
FBgn0021742	FBgn0021742	CG1567	C901	C901	Not detected	.	.	.	Not detected	.	.	.	Not detected	.	.	.	Not detected	.	.	.
FBgn0021750	FBgn0021750	CG4938	Aats-ser	Seryl-tRNA synthetase	NS	0.76052	0.999977	0.0345025	NS	0.0350475	0.12102	-0.179143	NS	0.768668	0.999983	-0.0667839	NS	0.56422	0.99993	0.101118
FBgn0021760	FBgn0021760	CG32435	chb	chromosome bows	NS	0.896527	0.999977	0.0102244	NS	0.38988	0.618428	-0.0494919	NS	0.901611	0.999983	0.0177092	NS	0.841999	0.99993	0.0255994
FBgn0021761	FBgn0021761	CG4579	Nup154	Nucleoporin 154kD	NS	0.524712	0.999977	0.0595346	Down in Gcn5KD	0.00458647	0.02451	-0.180505	NS	0.601537	0.999983	-0.091108	NS	0.661702	0.99993	0.0734108
FBgn0021764	FBgn0021764	CG5227	sdk	sidekick	NS	0.0522851	0.951683	0.142311	Up in Gcn5KD	0.000267739	0.00229927	0.21397	NS	0.916827	0.999983	-0.0180456	NS	0.82501	0.99993	0.0350077
FBgn0021765	FBgn0021765	CG7113	scu	scully	NS	0.886896	0.999977	0.0119006	NS	0.218267	0.436183	-0.0823622	NS	0.884504	0.999983	-0.0281218	NS	0.307882	0.99993	-0.195948
[truncated: 15,358 more rows]

## Sheet: DatasetEV7B
(B) Comparison between gene expresion of larval CNS and that of adult brains with the nutrition histories
					CNS of wandering 3rd-instar larva				Brain of 3-week old adult
					Yeast-fed				Yeast-fed history
FlyBase ID	Updated FlyBase ID	Annotation symbol	Gene symbol	Gene name	Status	P value of LRT	FDR of LRT	Log2FC (nat3fed/c)	Status	P value of LRT	FDR of LRT	Log2FC (nat3hist/c)
FBgn0051077	FBgn0051077	CG31077	CG31077	-	Not detected	.	.	.	Down in nat3hist	0.000415965	0.0344519	-7.31929
FBgn0022700	FBgn0022700	CG3986	Cht4	Chitinase 4	Not detected	.	.	.	Down in nat3hist	0.000454465	0.0372953	-6.89389
FBgn0036362	FBgn0036362	CG10725	CG10725	-	Not detected	.	.	.	NS	0.00645799	0.266206	-6.77261
FBgn0036766	FBgn0036766	CG5506	CG5506	-	Not detected	.	.	.	Down in nat3hist	6.29312e-05	0.00819595	-6.7642
FBgn0036833	FBgn0036833	CG3819	CG3819	-	Not detected	.	.	.	Down in nat3hist	0.00059108	0.0472072	-6.66906
FBgn0262608	FBgn0262608	CG43134	CG43134	-	Not detected	.	.	.	Down in nat3hist	0.000126902	0.0136764	-6.39182
FBgn0034580	FBgn0034580	CG9357	Cht8	Cht8	Not detected	.	.	.	Down in nat3hist	4.8856e-05	0.00672334	-6.32822
FBgn0052557	FBgn0052557	CG32557	CG32557	-	Not detected	.	.	.	Down in nat3hist	0.000366596	0.030976	-6.26693
FBgn0036203	FBgn0036203	CG6004	Muc68D	Mucin 68D	Not detected	.	.	.	Down in nat3hist	1.86963e-05	0.00315545	-5.7061
FBgn0036232	FBgn0036232	CG14125	CG14125	-	Not detected	.	.	.	NS	0.0257845	0.677481	-5.6001
FBgn0034582	FBgn0034582	CG10531	Cht9	Cht9	Not detected	.	.	.	Down in nat3hist	3.37776e-05	0.00495313	-5.53905
FBgn0051821	FBgn0051821	CG31821	CG31821	-	Not detected	.	.	.	Down in nat3hist	9.89389e-07	0.000354004	-5.38294
FBgn0034871	FBgn0034871	CG3906	CG3906	-	Not detected	.	.	.	Down in nat3hist	0.000148951	0.0153145	-5.35889
FBgn0052072	FBgn0052072	CG32072	Elo68alpha	Elongase 68alpha	Not detected	.	.	.	Down in nat3hist	3.79359e-06	0.000942601	-5.32429
FBgn0040687	FBgn0040687	CG14645	CG14645	-	Not detected	.	.	.	Down in nat3hist	0.000138073	0.0145301	-5.19085
FBgn0004429	FBgn0004429	CG9116	LysP	Lysozyme P	Not detected	.	.	.	NS	0.0388783	0.878198	-5.14019
FBgn0085353	FBgn0085353	CG34324	CG34324	-	Not detected	.	.	.	Down in nat3hist	0.000398079	0.0332787	-5.13929
FBgn0002578	FBgn0002578	CG8342	Kaz-m1	Kazal-type protease inhibitor m1	Not detected	.	.	.	NS	0.000986159	0.0649099	-5.12581
FBgn0263748	FBgn0263748	CG43673	CG43673	-	Not detected	.	.	.	Down in nat3hist	8.42407e-05	0.00978615	-4.96228
FBgn0033788	FBgn0033788	CG13323	CG13323	-	Not detected	.	.	.	Down in nat3hist	0.000185071	0.0181919	-4.89376
FBgn0039298	FBgn0039298	CG11853	to	takeout	Not detected	.	.	.	Down in nat3hist	3.92908e-06	0.000949882	-4.88078
FBgn0085249	FBgn0085249	CG34220	CG34220	-	Not detected	.	.	.	Down in nat3hist	1.86243e-05	0.00315545	-4.8774
FBgn0033541	FBgn0033541	CG12934	CG12934	-	Not detected	.	.	.	Down in nat3hist	5.60244e-05	0.00747968	-4.73546
FBgn0058198	FBgn0058198	CG40198	CG40198	-	Not detected	.	.	.	Down in nat3hist	1.48736e-15	1.33045e-11	-4.53704
FBgn0031514	FBgn0031514	CG3332	CG3332	-	Not detected	.	.	.	NS	0.0464653	0.975663	-4.51798
FBgn0039864	FBgn0039864	CG11550	CG11550	-	Not detected	.	.	.	Down in nat3hist	0.000122973	0.0134146	-4.49483
FBgn0000079	FBgn0000079	CG18730	Amy-p	Amylase proximal	Not detected	.	.	.	NS	0.00595148	0.254709	-4.48868
FBgn0264915	FBgn0264915	CR44106	CR44106	-	Not detected	.	.	.	Down in nat3hist	4.85563e-08	7.23893e-05	-4.46831
FBgn0039299	FBgn0039299	CG11854	CG11854	-	Not detected	.	.	.	Down in nat3hist	0.00028287	0.0258191	-4.45343
FBgn0037563	FBgn0037563	CG11672	CG11672	-	Not detected	.	.	.	Down in nat3hist	8.91309e-07	0.000346642	-4.4447
FBgn0038756	FBgn0038756	CG4783	CG4783	-	Not detected	.	.	.	Down in nat3hist	0.000336207	0.0294606	-4.35975
FBgn0015010	FBgn0015010	CG9538	Ag5r	Antigen 5-related	NS	0.109874	0.999977	0.764166	NS	0.0179885	0.549171	-4.35289
FBgn0033787	FBgn0033787	CG13321	CG13321	-	Not detected	.	.	.	NS	0.00177636	0.101703	-4.22989
FBgn0030929	FBgn0030929	CG15043	CG15043	-	NS	0.891399	0.999977	0.0481299	NS	0.00093953	0.0636674	-4.18889
FBgn0051901	FBgn0051901	CG31901	Mur29B	Mucin related 29B	Not detected	.	.	.	Down in nat3hist	0.000339233	0.0294606	-4.17776
FBgn0053533	FBgn0053533	CG33533	lectin-37Db	lectin-37Db	Not detected	.	.	.	Down in nat3hist	1.49661e-06	0.000446238	-4.14053
FBgn0037290	FBgn0037290	CG1124	CG1124	-	NS	0.332017	0.999977	0.158389	Down in nat3hist	2.59232e-06	0.000702675	-4.09788
FBgn0034563	FBgn0034563	CG15649	CG15649	-	Not detected	.	.	.	Down in nat3hist	7.86112e-06	0.00167423	-4.09104
FBgn0000078	FBgn0000078	CG17876	Amy-d	Amylase distal	Not detected	.	.	.	NS	0.00528352	0.233966	-4.09101
FBgn0003863	FBgn0003863	CG18444	alphaTry	alphaTrypsin	Not detected	.	.	.	NS	0.0174189	0.539143	-4.05384
FBgn0035325	FBgn0035325	CG13806	CG13806	-	Not detected	.	.	.	Down in nat3hist	0.000589487	0.0472072	-3.90339
FBgn0010403	FBgn0010403	CG11422	Obp83b	Odorant-binding protein 83b	Not detected	.	.	.	NS	0.00213304	0.116342	-3.87191
FBgn0023197	FBgn0023197	CG6298	Jon74E	Jonah 74E	Not detected	.	.	.	NS	0.0419105	0.907722	-3.87162
FBgn0032116	FBgn0032116	CG3759	Mco1	Multicopper oxidase-1	Not detected	.	.	.	NS	0.00103659	0.0673051	-3.63257
FBgn0034076	FBgn0034076	CG8424	Jhedup	Juvenile hormone esterase duplication	Not detected	.	.	.	NS	0.0019481	0.108911	-3.61241
FBgn0010401	FBgn0010401	CG3250	Os-C	Os-C	Not detected	.	.	.	NS	0.00177686	0.101703	-3.60675
FBgn0265187	FBgn0265187	CG44252	CG44252	-	NS	0.952942	0.999977	-0.0203571	Down in nat3hist	6.82512e-07	0.000297521	-3.53931
FBgn0036607	FBgn0036607	CG13059	CG13059	-	Not detected	.	.	.	NS	0.0088853	0.332548	-3.49956
FBgn0040069	FBgn0040069	CG32754	vanin-like	vanin-like	Not detected	.	.	.	NS	0.000662275	0.0507752	-3.4393
FBgn0011281	FBgn0011281	CG11421	Obp83a	Odorant-binding protein 83a	Not detected	.	.	.	NS	0.00103836	0.0673051	-3.3824
FBgn0051956	FBgn0051956	CG31956	pgant4	polypeptide GalNAc transferase 4	NS	0.465162	0.999977	0.217536	Down in nat3hist	9.89383e-06	0.00196667	-3.35305
FBgn0042129	FBgn0042129	CG18806	OS9	Olfactory-specific 9	Not detected	.	.	.	Down in nat3hist	4.96712e-05	0.00673195	-3.26228
FBgn0030569	FBgn0030569	CG9411	CG9411	-	Not detected	.	.	.	Down in nat3hist	7.93455e-05	0.00978615	-3.18558
FBgn0035636	FBgn0035636	CG10546	Cralbp	Cellular retinaldehyde binding protein	NS	0.440967	0.999977	0.32454	Down in nat3hist	0.000100317	0.0115043	-3.17587
FBgn0034053	FBgn0034053	CG8302	Cyp4aa1	Cyp4aa1	Not detected	.	.	.	Down in nat3hist	9.66117e-06	0.00196407	-3.07431
FBgn0028583	FBgn0028583	CG12794	lcs	la costa	Not detected	.	.	.	NS	0.161929	0.999983	-3.06756
FBgn0038353	FBgn0038353	CG5399	CG5399	-	Not detected	.	.	.	Down in nat3hist	6.3222e-05	0.00819595	-3.00315
FBgn0032505	FBgn0032505	CG16826	CG16826	-	Not detected	.	.	.	NS	0.209152	0.999983	-2.97547
FBgn0031735	FBgn0031735	CG11029	CG11029	-	NS	0.788581	0.999977	-0.110853	Down in nat3hist	3.57827e-07	0.00018828	-2.96876
FBgn0031176	FBgn0031176	CG1678	CG1678	-	Not detected	.	.	.	NS	0.200696	0.999983	-2.89849
FBgn0010357	FBgn0010357	CG18211	betaTry	betaTrypsin	Not detected	.	.	.	NS	0.100058	0.999983	-2.88738
FBgn0050360	FBgn0050360	CG30360	Mal-A6	Maltase A6	Not detected	.	.	.	NS	0.072146	0.999983	-2.80999
FBgn0041712	FBgn0041712	CG9889	yellow-d	yellow-d	NS	0.540969	0.999977	-0.264571	NS	0.0791873	0.999983	-2.6607
FBgn0032074	FBgn0032074	CG9494	Tsp29Fa	Tetraspanin 29Fa	Not detected	.	.	.	NS	0.0344604	0.813319	-2.63585
FBgn0036727	FBgn0036727	CG7589	CG7589	-	Not detected	.	.	.	NS	0.0471311	0.980436	-2.61004
FBgn0038366	FBgn0038366	CG4576	CG4576	-	Not detected	.	.	.	Down in nat3hist	7.41877e-08	7.81856e-05	-2.59777
FBgn0266455	FBgn0266455	CG45080	CG45080	-	Not detected	.	.	.	NS	0.229335	0.999983	-2.584
FBgn0039620	FBgn0039620	CG1443	wat	waterproof	NS	0.602977	0.999977	0.247588	Down in nat3hist	1.15877e-06	0.000373938	-2.57994
FBgn0063496	FBgn0063496	CG17525	GstE4	Glutathione S transferase E4	Not detected	.	.	.	NS	0.00123012	0.0774887	-2.55019
FBgn0085241	FBgn0085241	CG34212	CG34212	-	Not detected	.	.	.	NS	0.265785	0.999983	-2.53157
FBgn0003187	FBgn0003187	CG6433	qua	quail	NS	0.962854	0.999977	-0.0204315	Down in nat3hist	0.000609719	0.0482649	-2.43294
FBgn0026268	FBgn0026268	CG1386	antdh	antdh	Not detected	.	.	.	NS	0.00420372	0.195845	-2.32229
FBgn0035611	FBgn0035611	CG13285	CG13285	-	Not detected	.	.	.	NS	0.0082932	0.313139	-2.30256
FBgn0035094	FBgn0035094	CG9380	CG9380	-	Not detected	.	.	.	NS	0.00209283	0.114849	-2.29437
FBgn0054045	FBgn0054045	CG34045	CG34045	-	Not detected	.	.	.	NS	0.0490064	0.989531	-2.25589
FBgn0261362	FBgn0283437	CG42639	PPO1	Prophenoloxidase 1	Not detected	.	.	.	Down in nat3hist	1.57438e-05	0.00287404	-2.24066
FBgn0027556	FBgn0027556	CG4928	CG4928	-	Up in nat3fed	1.38051e-19	5.89204e-16	2.02287	NS	0.13327	0.999983	-2.23918
FBgn0038207	FBgn0038207	CG14356	CG14356	-	Not detected	.	.	.	Down in nat3hist	1.17052e-06	0.000373938	-2.15209
FBgn0013953	FBgn0013953	CG7005	Esp	Epidermal stripes and patches	NS	0.503056	0.999977	0.245156	NS	0.00701382	0.278838	-2.06479
FBgn0038789	FBgn0038789	CG15685	Ir92a	Ionotropic receptor 92a	Not detected	.	.	.	Down in nat3hist	7.8762e-05	0.00978615	-2.0136
FBgn0051004	FBgn0051004	CG31004	mesh	mesh	NS	0.032592	0.777109	0.82626	Down in nat3hist	0.000292163	0.026398	-1.98584
FBgn0022770	FBgn0022770	CG17058	Peritrophin-A	Peritrophin A	Not detected	.	.	.	NS	0.000870638	0.0615509	-1.98015
FBgn0039203	FBgn0039203	CG13618	CG13618	-	Not detected	.	.	.	Down in nat3hist	2.94776e-06	0.00077552	-1.94384
FBgn0037409	FBgn0037409	CG15589	Osi24	Osiris 24	Not detected	.	.	.	NS	0.0109487	0.383201	-1.92073
FBgn0053109	FBgn0053109	CG33109	CG33109	-	Not detected	.	.	.	NS	0.25962	0.999983	-1.90362
FBgn0034142	FBgn0034142	CG8306	CG8306	-	NS	0.107199	0.999977	0.189456	Down in nat3hist	1.10372e-08	4.93637e-05	-1.89381
FBgn0011280	FBgn0011280	CG1668	Obp19d	Odorant-binding protein 19d	Not detected	.	.	.	NS	0.00491137	0.219661	-1.88956
FBgn0039821	FBgn0039821	CG15556	CG15556	-	Not detected	.	.	.	Down in nat3hist	3.28198e-05	0.00489289	-1.8611
FBgn0037324	FBgn0037324	CG10609	Orco	Odorant receptor co-receptor	NS	0.889754	0.999977	-0.0571813	NS	0.00693147	0.278036	-1.85942
FBgn0053099	FBgn0053099	CG33099	CG33099	-	NS	0.864619	0.999977	0.0794799	NS	0.0182945	0.555126	-1.84245
FBgn0032024	FBgn0032024	CG14273	CG14273	-	Not detected	.	.	.	NS	0.0189951	0.566372	-1.79701
FBgn0036659	FBgn0036659	CG9701	CG9701	-	Not detected	.	.	.	NS	0.0266256	0.696392	-1.79142
FBgn0038404	FBgn0038404	CG8925	CG8925	-	Not detected	.	.	.	NS	0.0143663	0.465605	-1.75337
FBgn0051523	FBgn0051523	CG31523	CG31523	-	NS	0.570643	0.999977	0.0484549	Down in nat3hist	7.86664e-08	7.81856e-05	-1.7466
FBgn0030396	FBgn0030396	CG2556	CG2556	-	NS	0.00315572	0.184351	0.615426	Down in nat3hist	0.000118436	0.0132499	-1.73931
FBgn0038126	FBgn0038126	CG8483	CG8483	-	NS	0.0116456	0.441807	1.06938	NS	0.00114993	0.0740009	-1.71356
FBgn0029091	FBgn0029091	CG7464	CS-2	Chitin synthase 2	Not detected	.	.	.	NS	0.0077182	0.298502	-1.6948
FBgn0032075	FBgn0032075	CG9496	Tsp29Fb	Tetraspanin 29Fb	Not detected	.	.	.	NS	0.0043021	0.198362	-1.68723
FBgn0263830	FBgn0263830	CG40486	CG40486	-	Not detected	.	.	.	Down in nat3hist	2.05803e-08	5.40345e-05	-1.68385
FBgn0038079	FBgn0038079	CG14394	NijC	Ninjurin C	NS	0.389363	0.999977	0.413419	Down in nat3hist	0.000170417	0.0169375	-1.67715
FBgn0024244	FBgn0024244	CG10016	drm	drumstick	Up in nat3fed	0.000126749	0.0186947	0.679856	Down in nat3hist	0.000248483	0.0233967	-1.67473
FBgn0043791	FBgn0043791	CG8147	CG8147	-	Not detected	.	.	.	NS	0.00267815	0.139279	-1.654
FBgn0030051	FBgn0030051	CG2056	spirit	Serine Protease Immune Response Integrator	NS	0.377775	0.999977	0.256986	Down in nat3hist	2.57821e-07	0.000164729	-1.63799
FBgn0011279	FBgn0011279	CG10436	Obp69a	Odorant-binding protein 69a	Not detected	.	.	.	NS	0.00638719	0.264507	-1.62948
FBgn0087007	FBgn0087007	CG42230	bbg	big bang	NS	0.0430324	0.874345	0.196349	Down in nat3hist	2.06605e-06	0.000596156	-1.61875
FBgn0001323	FBgn0001323	CG4761	knrl	knirps-like	NS	0.998565	0.999977	0.000645134	Down in nat3hist	4.20115e-06	0.000988929	-1.59413
FBgn0033524	FBgn0033524	CG18377	Cyp49a1	Cyp49a1	Not detected	.	.	.	NS	0.00272258	0.140174	-1.58394
FBgn0030763	FBgn0030763	CG9782	CG9782	-	Up in nat3fed	0.000341958	0.0364869	1.14356	NS	0.00279472	0.142018	-1.57335
FBgn0039754	FBgn0039754	CG9747	CG9747	-	NS	0.00183798	0.130741	1.31762	Down in nat3hist	2.2886e-05	0.00379103	-1.56614
FBgn0261534	FBgn0261534	CG7532	l(2)34Fc	lethal (2) 34Fc	Not detected	.	.	.	NS	0.0210445	0.596075	-1.5419
FBgn0003513	FBgn0003513	CG6993	ss	spineless	NS	0.728343	0.999977	0.149543	NS	0.0211242	0.596075	-1.53983
FBgn0259977	FBgn0259977	CG30445	Tdc1	Tyrosine decarboxylase 1	Not detected	.	.	.	Down in nat3hist	3.82219e-05	0.00551444	-1.52481
FBgn0037433	FBgn0037433	CG17919	CG17919	-	NS	0.0223465	0.652487	0.970559	NS	0.00161013	0.0960171	-1.52104
FBgn0023001	FBgn0023001	CG8624	melt	melted	NS	0.0140508	0.494484	0.71448	NS	0.00072438	0.0535502	-1.51139
FBgn0053970	FBgn0053970	CG33970	CG33970	-	NS	0.995434	0.999977	0.00221488	Down in nat3hist	6.98484e-07	0.000297521	-1.50001
FBgn0035781	FBgn0035781	CG8560	CG8560	-	Not detected	.	.	.	NS	0.021944	0.612008	-1.49724
FBgn0035398	FBgn0035398	CG1869	Cht7	Cht7	NS	0.564172	0.999977	-0.217463	NS	0.00208512	0.114849	-1.48106
FBgn0000497	FBgn0284247	CG17941	ds	dachsous	Up in nat3fed	6.92886e-05	0.0133328	0.460076	NS	0.00118815	0.0755189	-1.47376
FBgn0037288	FBgn0037288	CG14661	CG14661	-	Not detected	.	.	.	NS	0.00443148	0.201216	-1.4696
FBgn0036622	FBgn0036622	CG4753	CG4753	-	Not detected	.	.	.	Down in nat3hist	2.86677e-05	0.00434632	-1.46928
FBgn0004795	FBgn0004795	CG5403	retn	retained	NS	0.41228	0.999977	0.259543	Down in nat3hist	2.21653e-07	0.000152514	-1.45753
FBgn0029863	FBgn0029863	CG3823	CG3823	-	NS	0.212776	0.999977	0.341924	Down in nat3hist	2.66628e-05	0.00421733	-1.43926
FBgn0037427	FBgn0037427	CG15598	Osi17	Osiris 17	Not detected	.	.	.	NS	0.0327539	0.79615	-1.4144
FBgn0038017	FBgn0038017	CG4115	CG4115	-	NS	0.264392	0.999977	0.484038	Down in nat3hist	0.000494535	0.0402147	-1.40786
FBgn0033679	FBgn0033679	CG8888	CG8888	-	NS	0.570093	0.999977	0.220791	NS	0.000852084	0.0609751	-1.40457
FBgn0010387	FBgn0010387	CG8627	Dbi	Diazepam-binding inhibitor	NS	0.212449	0.999977	-0.191326	Down in nat3hist	1.73266e-07	0.000135386	-1.40102
FBgn0025643	FBgn0025643	CG3588	CG3588	-	Not detected	.	.	.	NS	0.0016901	0.09881	-1.39742
FBgn0035985	FBgn0035985	CG3672	Cpr67B	Cuticular protein 67B	Not detected	.	.	.	Down in nat3hist	9.35346e-07	0.000348611	-1.39677
FBgn0032084	FBgn0032084	CG13101	CG13101	-	NS	0.259967	0.999977	-0.351796	NS	0.0479035	0.982792	-1.38381
FBgn0027106	FBgn0027106	CG2977	Inx7	Innexin 7	Not detected	.	.	.	NS	0.00542996	0.239266	-1.35821
FBgn0034198	FBgn0034198	CG11400	CG11400	-	Not detected	.	.	.	NS	0.00938807	0.344165	-1.34842
FBgn0030484	FBgn0030484	CG1681	GstT4	Glutathione S transferase T4	NS	0.0264808	0.697654	0.447777	Down in nat3hist	1.81625e-07	0.000135386	-1.34043
FBgn0036415	FBgn0036415	CG7768	CG7768	-	Not detected	.	.	.	NS	0.00308864	0.151801	-1.3316
FBgn0265084	FBgn0265084	CG44195	CG44195	-	Not detected	.	.	.	NS	0.00098585	0.0649099	-1.32007
FBgn0039789	FBgn0039789	CG9717	CG9717	-	Not detected	.	.	.	Down in nat3hist	0.000335671	0.0294606	-1.31149
FBgn0011695	FBgn0011695	CG11390	PebIII	Ejaculatory bulb protein III	Not detected	.	.	.	Down in nat3hist	8.15369e-06	0.00169616	-1.30436
FBgn0032783	FBgn0032783	CG10237	CG10237	-	NS	0.631437	0.999977	0.137848	Down in nat3hist	2.84072e-07	0.000169402	-1.30278
FBgn0033942	FBgn0033942	CG10112	Cpr51A	Cuticular protein 51A	NS	0.197845	0.999977	0.381213	NS	0.00170818	0.0992186	-1.29501
FBgn0039527	FBgn0039527	CG5639	CG5639	-	NS	0.056641	0.968853	0.772499	NS	0.0141351	0.461455	-1.29052
FBgn0039297	FBgn0039297	CG11852	CG11852	-	NS	0.211785	0.999977	-0.579007	NS	0.0122092	0.415252	-1.2797
FBgn0051522	FBgn0051522	CG31522	CG31522	-	NS	0.838787	0.999977	0.0216565	Down in nat3hist	6.37728e-08	7.81856e-05	-1.26284
FBgn0000075	FBgn0000075	CG10501	amd	alpha methyl dopa-resistant	Not detected	.	.	.	NS	0.00712423	0.280732	-1.23303
FBgn0039523	FBgn0039523	CG12885	CG12885	-	NS	0.951839	0.999977	0.02322	NS	0.0226574	0.62406	-1.23227
FBgn0029835	FBgn0029835	CG5921	CG5921	-	Not detected	.	.	.	NS	0.0204384	0.593484	-1.23091
FBgn0032538	FBgn0032538	CG16885	CG16885	-	Not detected	.	.	.	NS	0.0151156	0.48117	-1.21768
FBgn0263256	FBgn0263256	CG43394	CG43394	-	NS	0.972431	0.999977	-0.00830634	NS	0.00272669	0.140174	-1.20323
FBgn0033728	FBgn0033728	CG8505	Cpr49Ae	Cuticular protein 49Ae	Not detected	.	.	.	Down in nat3hist	8.22345e-05	0.00978615	-1.19701
FBgn0037548	FBgn0037548	CG7900	CG7900	-	NS	0.30435	0.999977	0.236453	NS	0.00255636	0.13451	-1.1929
FBgn0028562	FBgn0028562	CG17975	sut2	sugar transporter 2	Not detected	.	.	.	NS	0.0135778	0.44926	-1.18811
FBgn0033817	FBgn0033817	CG4688	GstE14	Glutathione S transferase E14	NS	0.845406	0.999977	-0.0975279	NS	0.000649839	0.0505462	-1.18795
FBgn0038774	FBgn0038774	CG5023	CG5023	-	Not detected	.	.	.	NS	0.00239818	0.129227	-1.18355
FBgn0260942	FBgn0260942	CG6921	bond	james bond	NS	0.861915	0.999977	0.0391008	Down in nat3hist	4.40885e-08	7.23893e-05	-1.17758
FBgn0083974	FBgn0083974	CG34138	CG34138	-	Not detected	.	.	.	NS	0.00600262	0.254709	-1.1684
FBgn0031737	FBgn0031737	CG11142	obst-E	obstructor-E	Not detected	.	.	.	NS	0.00303589	0.150522	-1.15339
FBgn0004784	FBgn0004784	CG6518	inaC	inactivation no afterpotential C	Not detected	.	.	.	Down in nat3hist	3.4394e-07	0.00018828	-1.14557
FBgn0002985	FBgn0002985	CG3851	odd	odd skipped	NS	0.0828747	0.999977	0.513454	NS	0.0111159	0.386896	-1.13863
FBgn0052694	FBgn0052694	CG32694	CG32694	-	Not detected	.	.	.	NS	0.000709528	0.0528894	-1.13831
FBgn0021738	FBgn0021738	CG32788	Crg-1	Circadianly Regulated Gene	Not detected	.	.	.	NS	0.00253339	0.13409	-1.13599
FBgn0033289	FBgn0033289	CG2121	CG2121	-	Not detected	.	.	.	Down in nat3hist	0.000199468	0.0193724	-1.1339
FBgn0051036	FBgn0051036	CG31036	CG31036	-	Not detected	.	.	.	NS	0.0291433	0.724129	-1.13336
FBgn0032682	FBgn0032682	CG10176	CG10176	-	Up in nat3fed	0.00033418	0.0364869	1.01399	NS	0.0246455	0.658073	-1.13088
FBgn0034391	FBgn0034391	CG15080	CG15080	-	Not detected	.	.	.	NS	0.00600822	0.254709	-1.12791
FBgn0010395	FBgn0010395	CG1762	Itgbn	Integrin betanu subunit	Not detected	.	.	.	NS	0.043511	0.928893	-1.12436
FBgn0037936	FBgn0037936	CG6908	CG6908	-	Not detected	.	.	.	NS	0.00187553	0.106181	-1.11851
FBgn0034500	FBgn0034500	CG11200	CG11200	Carbonyl reductase	NS	0.845941	0.999977	0.0401391	Down in nat3hist	2.6874e-05	0.00421733	-1.11475
FBgn0033936	FBgn0033936	CG17386	CG17386	-	NS	0.431413	0.999977	-0.267764	NS	0.00399796	0.18822	-1.10823
FBgn0263973	FBgn0263973	CG32397	jv	javelin	Not detected	.	.	.	NS	0.00164876	0.0975161	-1.10782
FBgn0037730	FBgn0037730	CG9444	CG9444	-	NS	0.852088	0.999977	0.0719315	NS	0.00487354	0.219661	-1.10648
FBgn0027341	FBgn0287209	CG12449	Gfat1	Glutamine:fructose-6-phosphate aminotransferase 1	Up in nat3fed	1.49606e-05	0.00440357	1.09633	NS	0.00194547	0.108911	-1.09859
FBgn0004623	FBgn0004623	CG8770	Gbeta76C	G protein beta-subunit 76C	Not detected	.	.	.	Down in nat3hist	3.37733e-06	0.00086315	-1.09386
FBgn0005614	FBgn0005614	CG18345	trpl	transient receptor potential-like	Not detected	.	.	.	Down in nat3hist	1.00808e-07	9.01729e-05	-1.08799
FBgn0025709	FBgn0025709	CG8083	CG8083	-	Not detected	.	.	.	NS	0.0294951	0.728823	-1.08724
FBgn0035587	FBgn0035587	CG4623	Gdap1	GDAP1 ortholog	Not detected	.	.	.	NS	0.242335	0.999983	-1.08426
FBgn0261714	FBgn0261714	CG4795	Cpn	Calphotin	Not detected	.	.	.	Down in nat3hist	0.000156519	0.0157364	-1.07748
FBgn0001263	FBgn0001263	CG3504	inaD	inactivation no afterpotential D	NS	0.278852	0.999977	-0.443652	Down in nat3hist	4.4945e-07	0.000223352	-1.07507
FBgn0022702	FBgn0022702	CG2054	Cht2	Chitinase 2	NS	0.207875	0.999977	0.117626	NS	0.0639268	0.999983	-1.07291
FBgn0014019	FBgn0014019	CG5279	Rh5	Rhodopsin 5	Not detected	.	.	.	Down in nat3hist	2.4163e-08	5.40345e-05	-1.0713
FBgn0036585	FBgn0036585	CG13071	CG13071	-	Not detected	.	.	.	NS	0.0111624	0.387008	-1.07068
FBgn0040609	FBgn0040609	CG3348	CG3348	-	Not detected	.	.	.	NS	0.0474761	0.982792	-1.06995
FBgn0037726	FBgn0287844	CG9492	CG9492	-	Not detected	.	.	.	NS	0.173227	0.999983	-1.06813
FBgn0000120	FBgn0000120	CG5711	Arr1	Arrestin 1	Not detected	.	.	.	NS	0.00617651	0.259384	-1.06704
FBgn0002940	FBgn0002940	CG4550	ninaE	neither inactivation nor afterpotential E	Not detected	.	.	.	NS	0.050066	0.999983	-1.06532
FBgn0033447	FBgn0033447	CG1625	dila	dilatory	NS	0.15992	0.999977	-0.516409	NS	0.0459353	0.971373	-1.06507
FBgn0000121	FBgn0000121	CG5962	Arr2	Arrestin 2	Not detected	.	.	.	NS	0.00730854	0.284239	-1.06346
FBgn0087005	FBgn0087005	CG10233	rtp	retinophilin	Not detected	.	.	.	Down in nat3hist	1.03936e-06	0.000357581	-1.05668
FBgn0259210	FBgn0259210	CG42310	prom	prominin	Not detected	.	.	.	Down in nat3hist	1.73925e-05	0.00311152	-1.05306
FBgn0052553	FBgn0052553	CG32553	CG32553	-	Not detected	.	.	.	NS	0.0013284	0.0825175	-1.05179
FBgn0003861	FBgn0003861	CG7875	trp	transient receptor potential	Not detected	.	.	.	NS	0.000986891	0.0649099	-1.04728
FBgn0020300	FBgn0020300	CG13695	gk	geko	NS	0.605638	0.999977	0.212643	NS	0.0404535	0.895008	-1.04578
FBgn0263077	FBgn0263077	CG43340	CG43340	-	NS	0.663237	0.999977	0.0522265	Down in nat3hist	0.000136303	0.0145146	-1.04431
FBgn0038966	FBgn0038966	CG13848	pinta	prolonged depolarization afterpotential (PDA) is not apparent	NS	0.160028	0.999977	0.354309	Down in nat3hist	8.09929e-05	0.00978615	-1.04326
FBgn0035880	FBgn0035880	CG17352	CG17352	-	NS	0.593799	0.999977	0.140514	Down in nat3hist	5.33381e-07	0.00025111	-1.04237
FBgn0036040	FBgn0036040	CG6749	CG6749	-	NS	0.00945538	0.381906	1.04401	NS	0.00275507	0.140823	-1.0419
FBgn0033027	FBgn0033027	CG12408	TpnC4	Troponin C isoform 4	Not detected	.	.	.	NS	0.0291026	0.724129	-1.03855
FBgn0002938	FBgn0002938	CG5125	ninaC	neither inactivation nor afterpotential C	NS	0.776403	0.999977	0.0533877	NS	0.0013673	0.0843482	-1.03537
FBgn0039709	FBgn0039709	CG31009	Cad99C	Cadherin 99C	NS	0.00657868	0.302575	0.569709	NS	0.000681323	0.0512137	-1.03167
FBgn0028841	FBgn0028841	CG17330	jhamt	juvenile hormone acid methyltransferase	NS	0.181148	0.999977	-0.501895	NS	0.0156912	0.495963	-1.03113
FBgn0002936	FBgn0002936	CG3966	ninaA	neither inactivation nor afterpotential A	Not detected	.	.	.	Down in nat3hist	1.26482e-06	0.000390133	-1.02723
FBgn0031999	FBgn0031999	CG8419	CG8419	-	Not detected	.	.	.	NS	0.00152233	0.0920087	-1.01473
FBgn0051201	FBgn0051201	CG31201	GluRIIE	Glutamate receptor IIE	Not detected	.	.	.	NS	0.0399961	0.890187	-1.01158
FBgn0004654	FBgn0004654	CG3724	Pgd	Phosphogluconate dehydrogenase	NS	0.644434	0.999977	0.0579997	Down in nat3hist	4.25267e-05	0.00594377	-1.01117
FBgn0000206	FBgn0000206	CG8285	boss	bride of sevenless	Not detected	.	.	.	Down in nat3hist	5.26806e-06	0.00117807	-1.00845
FBgn0033730	FBgn0033730	CG8511	Cpr49Ag	Cuticular protein 49Ag	Not detected	.	.	.	NS	0.0011904	0.0755189	-1.00482
FBgn0010435	FBgn0010435	CG2727	emp	epithelial membrane protein	NS	0.00581997	0.278914	0.41562	Down in nat3hist	1.28755e-05	0.00249726	-1.00168
FBgn0040658	FBgn0040658	CG13516	CG13516	-	Not detected	.	.	.	NS	0.0284494	0.71483	-1.00106
FBgn0035583	FBgn0035583	CG13704	CG13704	-	Not detected	.	.	.	NS	0.162716	0.999983	-0.994116
FBgn0031800	FBgn0031800	CG9497	CG9497	-	Not detected	.	.	.	NS	0.0869338	0.999983	-0.99273
FBgn0086367	FBgn0086367	CG12120	t	tan	Not detected	.	.	.	Down in nat3hist	1.37804e-05	0.00256803	-0.990178
FBgn0037565	FBgn0037565	CG9626	CG9626	-	Not detected	.	.	.	NS	0.00678849	0.274765	-0.989561
FBgn0051176	FBgn0051176	CG31176	CG31176	-	NS	0.729469	0.999977	-0.112263	NS	0.010967	0.383201	-0.984274
FBgn0086348	FBgn0086348	CG6781	se	sepia	Not detected	.	.	.	Down in nat3hist	8.4215e-05	0.00978615	-0.98156
FBgn0024943	FBgn0024943	CG11219	PIP82	PIP82	Not detected	.	.	.	Down in nat3hist	2.54004e-06	0.000702675	-0.981182
FBgn0267435	FBgn0267435	CG1744	chp	chaoptin	NS	0.0253251	0.690393	0.547379	Down in nat3hist	0.000364341	0.030976	-0.97988
FBgn0004057	FBgn0004057	CG12529	Zw	Zwischenferment	NS	0.708167	0.999977	0.0791694	NS	0.012877	0.431402	-0.978529
FBgn0003053	FBgn0003053	CG12212	peb	pebbled	NS	0.839693	0.999977	0.0724833	NS	0.00429778	0.198362	-0.97637
FBgn0023489	FBgn0023489	CG2819	Pph13	PvuII-PstI homology 13	Not detected	.	.	.	Down in nat3hist	8.262e-05	0.00978615	-0.969588
FBgn0038912	FBgn0038912	CG6656	CG6656	-	NS	0.179921	0.999977	-0.318787	Down in nat3hist	2.58824e-05	0.00420942	-0.969417
FBgn0032810	FBgn0032810	CG13077	CG13077	-	Not detected	.	.	.	NS	0.0028102	0.142018	-0.967367
FBgn0086704	FBgn0086704	CG31006	stops	slow termination of phototransduction	NS	0.963005	0.999977	-0.0117162	Down in nat3hist	0.000156572	0.0157364	-0.954165
FBgn0035255	FBgn0035255	CG7980	RabX5	RabX5	Not detected	.	.	.	NS	0.0186474	0.561011	-0.951984
FBgn0034622	FBgn0034622	CG15666	CG15666	-	Not detected	.	.	.	NS	0.0283089	0.714168	-0.951822
FBgn0267429	FBgn0267429	CG41087	CG45782	-	NS	0.861649	0.999977	0.0516201	Down in nat3hist	6.38852e-06	0.00139379	-0.947273
FBgn0263457	FBgn0263457	CR43480	CR43480	-	Not detected	.	.	.	NS	0.00946804	0.34568	-0.946176
FBgn0033113	FBgn0033113	CG9455	Spn42Dc	Serpin 42Dc	NS	0.453792	0.999977	0.318495	NS	0.0306919	0.752163	-0.944374
FBgn0030317	FBgn0030317	CG1561	CG1561	-	Not detected	.	.	.	Down in nat3hist	2.75757e-05	0.00425284	-0.936157
FBgn0267827	FBgn0267827	CR46148	CR46148	-	Not detected	.	.	.	NS	0.0895577	0.999983	-0.931411
FBgn0028956	FBgn0028956	CG6530	mthl3	methuselah-like 3	NS	0.226786	0.999977	0.149983	NS	0.065059	0.999983	-0.930189
FBgn0037721	FBgn0037721	CG9427	CG9427	-	NS	0.00373573	0.207066	1.28538	NS	0.00148815	0.0905544	-0.928868
FBgn0262720	FBgn0283508	CG43164	CG43164	-	Up in nat3fed	2.64298e-10	4.5121e-07	0.756177	NS	0.0630583	0.999983	-0.926642
FBgn0015034	FBgn0015034	CG2062	Cyp4e1	Cytochrome P450-4e1	Not detected	.	.	.	NS	0.0335908	0.801125	-0.922678
FBgn0032753	FBgn0032753	CG17572	CG17572	-	Not detected	.	.	.	NS	0.00230374	0.12489	-0.920885
FBgn0039594	FBgn0039594	CG9990	CG9990	-	NS	0.227171	0.999977	0.169459	Down in nat3hist	0.000312646	0.0279662	-0.908597
FBgn0000625	FBgn0000625	CG10488	eyg	eyegone	NS	0.0248763	0.690393	0.893246	NS	0.283548	0.999983	-0.908055
FBgn0039742	FBgn0039742	CG15528	CG15528	-	Not detected	.	.	.	NS	0.0703573	0.999983	-0.905318
FBgn0015336	FBgn0015336	CG15865	CG15865	-	Not detected	.	.	.	NS	0.01009	0.36102	-0.902729
FBgn0031775	FBgn0031775	CG9150	CG9150	-	Not detected	.	.	.	Down in nat3hist	1.31214e-05	0.00249726	-0.895967
FBgn0033302	FBgn0033302	CG8687	Cyp6a14	Cyp6a14	Not detected	.	.	.	NS	0.0272502	0.697574	-0.893974
FBgn0032879	FBgn0032879	CG9317	CG9317	-	NS	0.372689	0.999977	0.397971	Down in nat3hist	0.000120654	0.0133241	-0.889116
FBgn0035490	FBgn0035490	CG1136	CG1136	-	Not detected	.	.	.	NS	0.00909184	0.338693	-0.885832
FBgn0266736	FBgn0266736	CR45209	CR45209	-	Not detected	.	.	.	NS	0.0186899	0.561011	-0.881153
FBgn0015625	FBgn0015625	CG5814	CycB3	Cyclin B3	NS	0.524465	0.999977	-0.0602598	NS	0.0494408	0.996053	-0.881123
FBgn0003250	FBgn0003250	CG9668	Rh4	Rhodopsin 4	Not detected	.	.	.	Down in nat3hist	0.000269637	0.024865	-0.877402
FBgn0035957	FBgn0035957	CG5144	CG5144	-	NS	0.251681	0.999977	0.395622	NS	0.0374018	0.857843	-0.875536
FBgn0003515	FBgn0003515	CG4314	st	scarlet	Not detected	.	.	.	NS	0.0127873	0.430008	-0.874676
FBgn0001320	FBgn0001320	CG4717	kni	knirps	NS	0.147612	0.999977	0.43986	NS	0.0257578	0.677481	-0.873623
FBgn0033685	FBgn0033685	CG13178	OSCP1	Organic solute carrier partner 1	Not detected	.	.	.	NS	0.0932502	0.999983	-0.873585
FBgn0037896	FBgn0037896	CG6728	ninaG	ninaG	Not detected	.	.	.	Down in nat3hist	1.81061e-05	0.00315545	-0.872421
FBgn0259236	FBgn0259236	CG42334	comm3	comm3	Up in nat3fed	2.31142e-05	0.00580304	2.29465	NS	0.0648251	0.999983	-0.869946
FBgn0259918	FBgn0259918	CG42447	inaF-B	inaF-B	Not detected	.	.	.	NS	0.0070077	0.278838	-0.869621
FBgn0033807	FBgn0033807	CG12251	AQP	aquaporin	Not detected	.	.	.	NS	0.147569	0.999983	-0.862886
FBgn0037534	FBgn0037534	CG2781	CG2781	-	NS	0.355675	0.999977	-0.295638	NS	0.0143433	0.465605	-0.856594
FBgn0004618	FBgn0004618	CG7672	gl	glass	NS	0.646303	0.999977	-0.205958	NS	0.00288277	0.144867	-0.856496
FBgn0035199	FBgn0035199	CG9134	CG9134	-	NS	0.0797019	0.999977	0.67088	NS	0.0433749	0.928201	-0.855268
FBgn0036285	FBgn0036285	CG10704	toe	twin of eyg	Not detected	.	.	.	NS	0.122308	0.999983	-0.85065
FBgn0053548	FBgn0053548	CG33548	msta	msta	Not detected	.	.	.	Down in nat3hist	0.000148612	0.0153145	-0.850028
FBgn0038047	FBgn0038047	CG5245	CG5245	-	NS	0.333022	0.999977	-0.296291	NS	0.065658	0.999983	-0.84611
FBgn0038732	FBgn0038732	CG11391	CG11391	-	Not detected	.	.	.	NS	0.260784	0.999983	-0.843818
FBgn0031821	FBgn0287695	CG9542	KFase	Kynurenine formamidase	NS	0.245836	0.999977	-0.461297	NS	0.00657201	0.268432	-0.840877
FBgn0083956	FBgn0083956	CG34120	CG34120	-	NS	0.0256	0.692167	0.697793	NS	0.00912522	0.338693	-0.835893
FBgn0027586	FBgn0027586	CG5867	CG5867	-	NS	0.803275	0.999977	-0.0798296	Down in nat3hist	0.000221333	0.021062	-0.835076
FBgn0010424	FBgn0010424	CG7930	TpnC73F	Troponin C at 73F	NS	0.0815124	0.999977	0.41093	NS	0.0155926	0.494596	-0.826791
FBgn0031692	FBgn0031692	CG6514	TpnC25D	Troponin C at 25D	Not detected	.	.	.	NS	0.006517	0.267406	-0.818291
FBgn0033981	FBgn0288232	CG10247	Cyp6a21	Cyp6a21	Not detected	.	.	.	NS	0.1277	0.999983	-0.816445
FBgn0003249	FBgn0003249	CG10888	Rh3	Rhodopsin 3	Not detected	.	.	.	Down in nat3hist	5.17077e-06	0.00117807	-0.815766
FBgn0037997	FBgn0037997	CG14742	CG14742	-	Not detected	.	.	.	NS	0.0798602	0.999983	-0.813158
FBgn0038716	FBgn0038716	CG7342	CG7342	-	NS	0.0384004	0.821519	0.613638	NS	0.0331365	0.801125	-0.806987
FBgn0032652	FBgn0032652	CG6870	CG6870	-	Not detected	.	.	.	NS	0.000831178	0.0605616	-0.805456
FBgn0069973	FBgn0069973	CG40485	CG40485	-	Not detected	.	.	.	NS	0.000891177	0.0617952	-0.803755
FBgn0016715	FBgn0016715	CG3200	Reg-2	Rhythmically expressed gene 2	Not detected	.	.	.	NS	0.0505448	0.999983	-0.800621
FBgn0035755	FBgn0035755	CG14830	CG14830	-	NS	0.183867	0.999977	0.489784	NS	0.0135469	0.44926	-0.792806
FBgn0046302	FBgn0046302	CG10650	CG10650	-	NS	0.157216	0.999977	0.565136	NS	0.265348	0.999983	-0.785898
FBgn0034709	FBgn0034709	CG3074	Swim	Secreted Wg-interacting molecule	NS	0.265435	0.999977	0.135253	NS	0.000926734	0.0632797	-0.785219
FBgn0010015	FBgn0010015	CG1455	CanA1	Calcineurin A1	NS	0.405706	0.999977	0.368992	NS	0.0889348	0.999983	-0.783049
FBgn0034511	FBgn0034511	CG13422	GNBP-like3	GNBP-like 3	Not detected	.	.	.	NS	0.0378774	0.861048	-0.782789
FBgn0262532	FBgn0262532	CR43086	CR43086	-	Not detected	.	.	.	NS	0.104394	0.999983	-0.782381
FBgn0034920	FBgn0034920	CG5597	CG5597	-	NS	0.887266	0.999977	-0.0549024	NS	0.0170544	0.531538	-0.779472
FBgn0032140	FBgn0032140	CG13117	CG13117	-	NS	0.419157	0.999977	0.0945276	NS	0.00590047	0.254709	-0.778717
FBgn0024997	FBgn0024997	CG2681	CG2681	-	Not detected	.	.	.	NS	0.00300823	0.150327	-0.776213
FBgn0037166	FBgn0037166	CG11426	CG11426	-	NS	0.207587	0.999977	-0.120623	Down in nat3hist	0.000118501	0.0132499	-0.772726
FBgn0030691	FBgn0030691	CG8959	Efhc1.1	EFHC1 homologue 1	Not detected	.	.	.	NS	0.0569829	0.999983	-0.772452
FBgn0035089	FBgn0035089	CG9358	Phk-3	Pherokine 3	NS	0.0357449	0.805416	0.883359	NS	0.0936424	0.999983	-0.768936
FBgn0011293	FBgn0011293	CG6642	a10	antennal protein 10	NS	0.884737	0.999977	-0.0595259	NS	0.0487259	0.986094	-0.766691
FBgn0051806	FBgn0051806	CG31806	CG31806	-	Not detected	.	.	.	NS	0.0977566	0.999983	-0.764025
FBgn0000241	FBgn0000241	CG17632	bw	brown	Not detected	.	.	.	NS	0.00874112	0.328527	-0.758772
FBgn0003174	FBgn0003174	CG11101	pwn	pawn	NS	0.0154335	0.53121	0.492063	NS	0.194387	0.999983	-0.757753
FBgn0040299	FBgn0040299	CG6976	Myo28B1	Myosin 28B1	Not detected	.	.	.	NS	0.00957967	0.346924	-0.753156
FBgn0259678	FBgn0259678	CG42347	sqa	spaghetti-squash activator	Not detected	.	.	.	NS	0.0271959	0.697574	-0.75072
FBgn0085261	FBgn0085261	CG34232	CG34232	-	NS	0.513036	0.999977	0.10639	NS	0.0415877	0.905115	-0.749641
FBgn0030377	FBgn0030377	CG1924	CG1924	-	NS	0.995548	0.999977	-0.00198479	NS	0.0735781	0.999983	-0.746628
FBgn0034470	FBgn0034470	CG11218	Obp56d	Odorant-binding protein 56d	Not detected	.	.	.	NS	0.0988948	0.999983	-0.746395
FBgn0041160	FBgn0041160	CG7554	comm2	comm2	NS	0.565499	0.999977	0.154242	NS	0.0115148	0.397105	-0.745201
FBgn0011693	FBgn0011693	CG4899	Pdh	Photoreceptor dehydrogenase	Not detected	.	.	.	NS	0.00623345	0.260552	-0.743915
FBgn0259985	FBgn0259985	CG8889	Mppe	Metallophosphoesterase	NS	0.608532	0.999977	-0.065353	Down in nat3hist	0.000201412	0.0193724	-0.743496
FBgn0265356	FBgn0265356	CG15105	tn	thin	NS	0.343937	0.999977	0.37932	NS	0.0512603	0.999983	-0.741345
FBgn0041630	FBgn0041630	CG1318	Hexo1	Hexosaminidase 1	NS	0.754634	0.999977	0.0345401	NS	0.000840419	0.0606254	-0.74032
FBgn0085354	FBgn0085354	CG34325	CG34325	-	NS	0.573388	0.999977	-0.0841781	NS	0.0270611	0.697574	-0.739208
FBgn0053178	FBgn0053178	CG33178	CG33178	-	Not detected	.	.	.	NS	0.145147	0.999983	-0.738034
FBgn0004169	FBgn0004169	CG7107	up	upheld	NS	0.252735	0.999977	0.476714	NS	0.00721327	0.281759	-0.736658
FBgn0039244	FBgn0039244	CG11069	CG11069	-	NS	0.0175726	0.561795	0.760134	NS	0.12418	0.999983	-0.736581
FBgn0053189	FBgn0053189	CG33189	CG33189	-	Not detected	.	.	.	NS	0.114923	0.999983	-0.734283
FBgn0267555	FBgn0267555	CR45895	CR45895	-	NS	0.499826	0.999977	-0.277547	NS	0.100673	0.999983	-0.732511
FBgn0039495	FBgn0039495	CG5909	CG5909	-	Not detected	.	.	.	NS	0.0348625	0.816348	-0.730599
FBgn0264979	FBgn0264979	CG4267	CG4267	-	Not detected	.	.	.	NS	0.207142	0.999983	-0.730037
FBgn0083970	FBgn0083970	CG34134	CG34134	-	NS	0.75748	0.999977	-0.0876576	NS	0.014704	0.471424	-0.729609
FBgn0036620	FBgn0036620	CG4842	CG4842	-	Not detected	.	.	.	NS	0.0226741	0.62406	-0.724359
FBgn0035696	FBgn0035696	CG10173	Best2	Bestrophin 2	NS	0.0431231	0.874345	0.609134	NS	0.00604688	0.255138	-0.723933
FBgn0036619	FBgn0036619	CG4784	Cpr72Ec	Cuticular protein 72Ec	Not detected	.	.	.	NS	0.0376086	0.860381	-0.721133
FBgn0036289	FBgn0036289	CG10657	CG10657	-	NS	0.84177	0.999977	0.0672753	NS	0.117411	0.999983	-0.718594
FBgn0027343	FBgn0027343	CG16785	fz3	frizzled 3	NS	0.0293178	0.736049	0.525567	NS	0.0476482	0.982792	-0.716716
FBgn0019940	FBgn0019940	CG5192	Rh6	Rhodopsin 6	Not detected	.	.	.	NS	0.00125422	0.0784544	-0.715758
FBgn0033051	FBgn0033051	CG7863	Strica	Ser/Thr-rich caspase	NS	0.235599	0.999977	0.326233	NS	0.0571122	0.999983	-0.714178
FBgn0058006	FBgn0058006	CG40006	CG40006	-	Not detected	.	.	.	NS	0.0731148	0.999983	-0.714076
FBgn0004028	FBgn0283471	CG7178	wupA	wings up A	NS	0.383172	0.999977	0.365568	NS	0.0104204	0.371358	-0.712071
FBgn0032235	FBgn0032235	CG5096	CG5096	-	NS	0.993729	0.999977	0.00232211	NS	0.0468376	0.979429	-0.712043
FBgn0037213	FBgn0037213	CG12581	CG12581	-	NS	0.00604761	0.285206	0.324207	NS	0.0201659	0.58757	-0.70916
FBgn0029804	FBgn0029804	CG3097	CG3097	-	NS	0.332072	0.999977	0.144036	NS	0.000832765	0.0605616	-0.708715
FBgn0010620	FBgn0010620	CG10939	Sip1	SRY interacting protein 1	NS	0.0030873	0.183008	0.495238	NS	0.0592502	0.999983	-0.701987
FBgn0016920	FBgn0016920	CG11020	nompC	no mechanoreceptor potential C	Not detected	.	.	.	NS	0.0620474	0.999983	-0.701587
FBgn0034797	FBgn0034797	CG12781	nahoda	nahoda	Up in nat3fed	0.000450678	0.0469144	0.724044	NS	0.000921683	0.0632797	-0.70016
FBgn0266446	FBgn0266446	CG45076	CG45076	-	Not detected	.	.	.	NS	0.0426595	0.916378	-0.698502
FBgn0003248	FBgn0003248	CG16740	Rh2	Rhodopsin 2	Not detected	.	.	.	NS	0.0387438	0.877376	-0.696475
FBgn0002789	FBgn0002789	CG4696	Mp20	Muscle protein 20	NS	0.181922	0.999977	0.419759	NS	0.00361199	0.171858	-0.693649
FBgn0014073	FBgn0014073	CG7525	Tie	Tie-like receptor tyrosine kinase	NS	0.474725	0.999977	0.296165	NS	0.0244088	0.657642	-0.691389
FBgn0050026	FBgn0050026	CG30026	CG30026	-	Not detected	.	.	.	NS	0.284656	0.999983	-0.690978
FBgn0013772	FBgn0013772	CG10248	Cyp6a8	Cytochrome P450-6a8	Not detected	.	.	.	NS	0.0942029	0.999983	-0.690261
FBgn0051431	FBgn0051431	CG31431	CG31431	-	Not detected	.	.	.	NS	0.0725656	0.999983	-0.688246
FBgn0031875	FBgn0031875	CG3430	CG3430	-	NS	0.934738	0.999977	0.00991612	NS	0.0613164	0.999983	-0.687688
FBgn0002772	FBgn0002772	CG5596	Mlc1	Myosin alkali light chain 1	NS	0.836899	0.999977	-0.102927	NS	0.00705247	0.279134	-0.686343
FBgn0039896	FBgn0039896	CG1629	yellow-h	yellow-h	NS	0.370172	0.999977	-0.375598	NS	0.025669	0.677481	-0.685527
FBgn0000046	FBgn0000046	CG18290	Act87E	Actin 87E	NS	0.759018	0.999977	0.0829942	NS	0.0172476	0.535692	-0.683196
FBgn0032614	FBgn0032614	CG13284	CG13284	-	NS	0.374543	0.999977	0.214645	NS	0.00638592	0.264507	-0.682545
FBgn0028527	FBgn0028527	CG18507	CG18507	-	Up in nat3fed	0.000340232	0.0364869	1.01422	NS	0.0460899	0.972346	-0.681599
FBgn0038294	FBgn0038294	CG6803	Mf	Myofilin	NS	0.187065	0.999977	0.48514	NS	0.00957251	0.346924	-0.681289
FBgn0050151	FBgn0050151	CG30151	CG30151	-	Not detected	.	.	.	NS	0.0300257	0.739889	-0.678113
FBgn0036698	FBgn0036698	CG7724	CG7724	-	Not detected	.	.	.	NS	0.0682296	0.999983	-0.677387
FBgn0028563	FBgn0028563	CG8714	sut1	sugar transporter 1	NS	0.182806	0.999977	0.279757	NS	0.021078	0.596075	-0.676952
FBgn0086358	FBgn0086358	CG7417	Tab2	TAK1-associated binding protein 2	NS	0.960417	0.999977	0.00723239	NS	0.000873892	0.0615509	-0.676502
FBgn0261429	FBgn0261429	CR42646	CR42646	-	NS	0.0151321	0.52507	-1.0317	NS	0.0589134	0.999983	-0.674961
FBgn0002576	FBgn0002576	CG1689	lz	lozenge	NS	0.983318	0.999977	-0.00816713	NS	0.0577131	0.999983	-0.672412
FBgn0036101	FBgn0036101	CG6449	NijA	Ninjurin A	NS	0.00770277	0.340353	0.745833	NS	0.152653	0.999983	-0.672064
FBgn0005626	FBgn0005626	CG10118	ple	pale	NS	0.28939	0.999977	-0.338179	NS	0.00247604	0.131834	-0.668893
FBgn0004167	FBgn0004167	CG12008	kst	karst	NS	0.00327133	0.18815	0.302317	NS	0.0025826	0.135095	-0.668648
FBgn0005619	FBgn0005619	CG3454	Hdc	Histidine decarboxylase	NS	0.345214	0.999977	0.330819	NS	0.00331971	0.161385	-0.661377
FBgn0263118	FBgn0288888	CG5441	tx	taxi	Not detected	.	.	.	NS	0.0769621	0.999983	-0.660959
FBgn0031869	FBgn0031869	CG18304	CG18304	-	Not detected	.	.	.	NS	0.106228	0.999983	-0.660427
FBgn0004117	FBgn0004117	CG4843	Tm2	Tropomyosin 2	NS	0.994289	0.999977	0.0026112	NS	0.0116907	0.399133	-0.659978
FBgn0000320	FBgn0000320	CG9554	eya	eyes absent	NS	0.919375	0.999977	-0.0124435	NS	0.0126198	0.427593	-0.652447
FBgn0002773	FBgn0002773	CG2184	Mlc2	Myosin light chain 2	NS	0.691404	0.999977	0.207879	NS	0.0079476	0.302527	-0.650078
FBgn0031908	FBgn0031908	CG5177	CG5177	-	NS	0.0991142	0.999977	0.895802	NS	0.0411254	0.903849	-0.648922
FBgn0031872	FBgn0031872	CG9211	ihog	interference hedgehog	Up in nat3fed	0.000183646	0.0233971	0.51418	NS	0.0861865	0.999983	-0.647514
FBgn0031734	FBgn0031734	CG11147	CG11147	-	NS	0.314624	0.999977	0.392818	NS	0.0179084	0.548598	-0.645859
FBgn0004047	FBgn0004047	CG11129	Yp3	Yolk protein 3	Not detected	.	.	.	NS	0.000640286	0.05024	-0.643406
FBgn0040322	FBgn0040322	CG4144	GNBP2	Gram-negative bacteria binding protein 2	Not detected	.	.	.	NS	0.0283432	0.714168	-0.642574
FBgn0051755	FBgn0051755	CG31755	SoYb	Sister of Yb	Not detected	.	.	.	NS	0.124325	0.999983	-0.641969
FBgn0039294	FBgn0039294	CG13664	Cad96Cb	Cadherin 96Cb	NS	0.464453	0.999977	0.142142	NS	0.230131	0.999983	-0.63831
FBgn0029838	FBgn0029838	CG4666	CG4666	-	NS	0.944637	0.999977	0.0183049	NS	0.0699036	0.999983	-0.636063
FBgn0039084	FBgn0039084	CG10175	CG10175	-	NS	0.890104	0.999977	-0.0555504	NS	0.257101	0.999983	-0.634265
FBgn0002567	FBgn0002567	CG8024	ltd	lightoid	NS	0.771406	0.999977	-0.0584157	NS	0.000676784	0.0512137	-0.634111
FBgn0032394	FBgn0032394	CG6746	CG6746	-	NS	0.849969	0.999977	0.022068	NS	0.00143277	0.0877818	-0.633826
FBgn0035132	FBgn0035132	CG17061	mthl10	methuselah-like 10	NS	0.675138	0.999977	-0.0544302	NS	0.0196223	0.579278	-0.630763
FBgn0032785	FBgn0032785	CG10026	CG10026	-	NS	0.37484	0.999977	0.471996	NS	0.0821371	0.999983	-0.628293
FBgn0041156	FBgn0041156	CG8254	exex	extra-extra	NS	0.638782	0.999977	-0.116689	NS	0.0616477	0.999983	-0.627994
FBgn0052365	FBgn0052365	CG32365	CG32365	-	NS	0.658884	0.999977	0.153837	NS	0.0977054	0.999983	-0.625616
FBgn0000542	FBgn0000542	CG2904	ec	echinus	NS	0.0158269	0.542564	0.365842	NS	0.0859397	0.999983	-0.623093
FBgn0035103	FBgn0035103	CG7047	Vdup1	Vitamin D[[3]] up-regulated protein 1	NS	0.247166	0.999977	0.173076	NS	0.0616504	0.999983	-0.623092
FBgn0263258	FBgn0263258	CG32556	chas	chascon	NS	0.00315147	0.184351	0.661794	NS	0.0100543	0.36102	-0.622956
FBgn0035982	FBgn0035982	CG4461	CG4461	-	Not detected	.	.	.	NS	0.191634	0.999983	-0.622833
FBgn0032124	FBgn0032124	CG17855	CG17855	-	Not detected	.	.	.	NS	0.221243	0.999983	-0.622215
FBgn0040333	FBgn0040333	CG13762	brv3	brivido-3	NS	0.918936	0.999977	0.0390033	NS	0.064646	0.999983	-0.616502
FBgn0085427	FBgn0085427	CG34398	CG34398	-	Up in nat3fed	3.25602e-05	0.00712651	0.664646	NS	0.0108266	0.381276	-0.616311
FBgn0039008	FBgn0039008	CG6972	CG6972	-	Not detected	.	.	.	NS	0.284459	0.999983	-0.6153
FBgn0085483	FBgn0085483	CG34454	CG34454	-	Not detected	.	.	.	NS	0.196581	0.999983	-0.612783
FBgn0266456	FBgn0266456	CG45081	CG45081	-	Not detected	.	.	.	NS	0.247595	0.999983	-0.611876
FBgn0031850	FBgn0031850	CG11326	Tsp	Thrombospondin	NS	0.00159984	0.117	0.788653	Down in nat3hist	0.000367072	0.030976	-0.611103
FBgn0051121	FBgn0051121	CG31121	CG31121	-	Up in nat3fed	0.000135335	0.0189557	1.1764	NS	0.0830592	0.999983	-0.609605
FBgn0036364	FBgn0036364	CG14109	CG14109	-	Not detected	.	.	.	NS	0.231878	0.999983	-0.608072
FBgn0034197	FBgn0034197	CG15918	Cda9	Chitin deacetylase-like 9	Not detected	.	.	.	NS	0.111836	0.999983	-0.604985
FBgn0052855	FBgn0052855	CG32855	CG32855	-	Not detected	.	.	.	NS	0.138753	0.999983	-0.601952
FBgn0003162	FBgn0003162	CG9441	Pu	Punch	NS	0.108702	0.999977	-0.298882	NS	0.00244325	0.130868	-0.600775
FBgn0031629	FBgn0287234	CG3244	Clect27	C-type lectin 27kD	Not detected	.	.	.	NS	0.0935981	0.999983	-0.599851
FBgn0259140	FBgn0259140	CG42255	CG42255	-	NS	0.0920964	0.999977	0.459333	NS	0.252598	0.999983	-0.597052
FBgn0004197	FBgn0004197	CG6127	Ser	Serrate	NS	0.00284714	0.172363	0.522871	NS	0.167078	0.999983	-0.596634
FBgn0029508	FBgn0029508	CG18817	Tsp42Ea	Tetraspanin 42Ea	NS	0.570154	0.999977	0.22618	NS	0.0289556	0.723485	-0.595558
FBgn0038460	FBgn0038460	CG18622	CG18622	-	NS	0.540584	0.999977	0.181565	NS	0.0137748	0.451339	-0.595163
FBgn0264695	FBgn0264695	CG17927	Mhc	Myosin heavy chain	NS	0.00541149	0.267737	-2.00859	NS	0.0463099	0.974688	-0.594941
FBgn0265499	FBgn0265499	CR44368	CR44368	-	NS	0.721427	0.999977	-0.0738737	NS	0.12728	0.999983	-0.593693
FBgn0037447	FBgn0037447	CG2330	Neurochondrin	Neurochondrin	NS	0.0748675	0.999977	0.581474	NS	0.0671491	0.999983	-0.590233
FBgn0035767	FBgn0035767	CG8596	CG8596	-	Up in nat3fed	4.77269e-06	0.00185181	0.848613	NS	0.0626363	0.999983	-0.589709
FBgn0031865	FBgn0031865	CG10806	Nha1	Na[+]/H[+] hydrogen antiporter 1	NS	0.954121	0.999977	0.0233751	NS	0.519455	0.999983	-0.588039
FBgn0038652	FBgn0038652	CG7720	CG7720	-	NS	0.414053	0.999977	0.235109	NS	0.349142	0.999983	-0.584945
FBgn0031678	FBgn0031678	CG31918	CG31918	-	NS	0.888444	0.999977	0.0356368	NS	0.137186	0.999983	-0.583331
FBgn0032083	FBgn0032083	CG9541	CG9541	-	NS	0.614617	0.999977	-0.201867	NS	0.129901	0.999983	-0.583322
FBgn0035904	FBgn0035904	CG6776	GstO3	Glutathione S transferase O3	NS	0.190096	0.999977	0.21492	NS	0.0397867	0.88973	-0.583146
FBgn0264750	FBgn0264750	CG44008	CG44008	-	Not detected	.	.	.	NS	0.230739	0.999983	-0.582437
FBgn0004854	FBgn0004854	CG5488	B-H2	BarH2	NS	0.468287	0.999977	-0.148293	NS	0.14769	0.999983	-0.582162
FBgn0050054	FBgn0050054	CG30054	CG30054	-	NS	0.853729	0.999977	-0.0378827	NS	0.0183697	0.555126	-0.580103
FBgn0039525	FBgn0039525	CG5646	CG5646	-	Not detected	.	.	.	NS	0.0335692	0.801125	-0.579719
FBgn0015569	FBgn0015569	CG1131	alpha-Est10	alpha-Esterase-10	NS	0.619946	0.999977	0.15677	NS	0.0759902	0.999983	-0.572405
FBgn0037906	FBgn0037906	CG14704	PGRP-LB	Peptidoglycan recognition protein LB	NS	0.852888	0.999977	0.0721208	NS	0.13098	0.999983	-0.571458
FBgn0039356	FBgn0039356	CG5039	CG5039	-	NS	0.846827	0.999977	-0.0616651	NS	0.226631	0.999983	-0.570919
FBgn0015904	FBgn0015904	CG10571	ara	araucan	NS	0.238577	0.999977	0.200438	NS	0.048342	0.986094	-0.569779
FBgn0003068	FBgn0003068	CG2647	per	period	NS	0.699137	0.999977	-0.0802409	NS	0.0195616	0.579278	-0.56839
FBgn0033423	FBgn0033423	CG1809	CG1809	-	Not detected	.	.	.	NS	0.238547	0.999983	-0.567658
FBgn0032230	FBgn0032230	CG13139	lft	lowfat	NS	0.08761	0.999977	0.290056	NS	0.110775	0.999983	-0.567494
FBgn0043792	FBgn0043792	CG30427	CG30427	-	Not detected	.	.	.	NS	0.098906	0.999983	-0.563376
FBgn0030555	FBgn0030555	CG1839	Fbxl4	F box and leucine-rich-repeat gene 4	NS	0.798508	0.999977	0.0276832	NS	0.00178506	0.101703	-0.563253
FBgn0030347	FBgn0030347	CG15739	CG15739	-	Not detected	.	.	.	NS	0.087013	0.999983	-0.56167
FBgn0035813	FBgn0035813	CG8492	CG8492	-	Not detected	.	.	.	NS	0.435609	0.999983	-0.55808
FBgn0033968	FBgn0033968	CG10200	hui	hase und igel	NS	0.00912277	0.372593	1.01094	NS	0.246869	0.999983	-0.556369
FBgn0030239	FBgn0030239	CG17333	CG17333	-	NS	0.378297	0.999977	-0.146604	NS	0.0725666	0.999983	-0.556122
FBgn0037025	FBgn0037025	CG11451	Spc105R	Spc105-related	NS	0.693647	0.999977	-0.039994	NS	0.134455	0.999983	-0.555424
FBgn0034145	FBgn0034145	CG5065	CG5065	-	NS	0.473205	0.999977	0.0566594	NS	0.00340906	0.164832	-0.5533
FBgn0035917	FBgn0035917	CG6416	Zasp66	Z band alternatively spliced PDZ-motif protein 66	NS	0.437404	0.999977	0.402976	NS	0.0268368	0.697574	-0.551527
FBgn0010246	FBgn0010246	CG9155	Myo61F	Myosin 61F	NS	0.378199	0.999977	0.164633	NS	0.183091	0.999983	-0.549494
FBgn0038390	FBgn0038390	CG5083	Rbf2	Retinoblastoma-family protein 2	NS	0.42753	0.999977	0.111196	NS	0.221461	0.999983	-0.545249
FBgn0033221	FBgn0033221	CG12825	CG12825	-	NS	0.729476	0.999977	0.137742	NS	0.162716	0.999983	-0.543378
FBgn0263109	FBgn0263109	CG43366	CG43366	-	NS	0.00777379	0.340353	0.884791	NS	0.311756	0.999983	-0.53996
FBgn0263232	FBgn0263232	CG32135	Nxf3	Nuclear export factor 3	NS	0.898348	0.999977	0.0229576	NS	0.123709	0.999983	-0.538954
FBgn0033079	FBgn0033079	CG3174	Fmo-2	Flavin-containing monooxygenase 2	Not detected	.	.	.	NS	0.197947	0.999983	-0.538954
FBgn0037236	FBgn0037236	CG9772	Skp2	-	NS	0.514348	0.999977	0.0689111	NS	0.169089	0.999983	-0.538641
FBgn0051146	FBgn0051146	CG31146	Nlg1	Neuroligin 1	Not detected	.	.	.	NS	0.208247	0.999983	-0.536832
FBgn0020378	FBgn0020378	CG1343	Sp1	Sp1	Up in nat3fed	7.02875e-05	0.0133328	0.481878	NS	0.0608686	0.999983	-0.534422
FBgn0030102	FBgn0030102	CG12119	CG12119	-	Not detected	.	.	.	NS	0.334811	0.999983	-0.534008
FBgn0259685	FBgn0259685	CG6383	crb	crumbs	Up in nat3fed	1.13067e-22	9.65142e-19	1.22223	NS	0.00937627	0.344165	-0.532477
FBgn0039916	FBgn0039916	CG9935	CG9935	-	NS	0.242864	0.999977	0.359308	NS	0.0245354	0.657718	-0.531719
FBgn0000723	FBgn0000723	CG8874	FER	FER ortholog (H. sapiens)	NS	0.567639	0.999977	0.0497896	NS	0.00676516	0.274765	-0.53071
FBgn0004914	FBgn0004914	CG9310	Hnf4	Hepatocyte nuclear factor 4	NS	0.348913	0.999977	0.142808	NS	0.0092395	0.341518	-0.530169
FBgn0010038	FBgn0010038	CG4181	GstD2	Glutathione S transferase D2	Not detected	.	.	.	NS	0.0800369	0.999983	-0.530007
FBgn0037617	FBgn0037617	CG8145	CG8145	-	NS	0.565806	0.999977	-0.105396	NS	0.0563246	0.999983	-0.528979
FBgn0026315	FBgn0026315	CG6644	Ugt35a	UDP-glycosyltransferase 35a	Not detected	.	.	.	NS	0.132995	0.999983	-0.5284
FBgn0000044	FBgn0000044	CG10067	Act57B	Actin 57B	NS	0.987352	0.999977	0.00360322	NS	0.0427199	0.916378	-0.528047
FBgn0000533	FBgn0000533	CG4920	ea	easter	Not detected	.	.	.	NS	0.086628	0.999983	-0.527064
FBgn0001137	FBgn0001137	CG17610	grk	gurken	NS	0.437175	0.999977	-0.314103	NS	0.17243	0.999983	-0.524654
FBgn0025827	FBgn0025827	CG6421	CG6421	-	Not detected	.	.	.	NS	0.169213	0.999983	-0.523811
FBgn0032022	FBgn0032022	CG14275	CG14275	-	NS	0.502754	0.999977	0.141606	NS	0.106495	0.999983	-0.522057
FBgn0262738	FBgn0262738	CG3620	norpA	no receptor potential A	NS	0.776645	0.999977	0.0228845	NS	0.0749774	0.999983	-0.520995
FBgn0038737	FBgn0038737	CG11447	CG11447	-	NS	0.710244	0.999977	0.0781669	NS	0.0209143	0.596075	-0.518633
FBgn0250907	FBgn0250907	CG18140	Cht3	Chitinase 3	Up in nat3fed	3.95081e-10	5.62069e-07	0.772879	NS	0.246001	0.999983	-0.517702
FBgn0030955	FBgn0030955	CG6891	CG6891	-	NS	0.361107	0.999977	0.0848291	NS	0.244414	0.999983	-0.517536
FBgn0033135	FBgn0033135	CG12839	Tsp42En	Tetraspanin 42En	Not detected	.	.	.	NS	0.198779	0.999983	-0.512013
FBgn0038862	FBgn0038862	CG5798	Usp8	Ubiquitin specific protease 8	NS	0.493177	0.999977	0.0611175	NS	0.00590531	0.254709	-0.511753
FBgn0002522	FBgn0002522	CG1264	lab	labial	NS	0.816166	0.999977	-0.102492	NS	0.258239	0.999983	-0.511005
FBgn0032329	FBgn0032329	CG16840	Art8	Arginine methyltransferase 8	NS	0.868388	0.999977	0.0299774	NS	0.140444	0.999983	-0.510743
FBgn0030234	FBgn0030234	CG15211	CG15211	-	NS	0.771734	0.999977	0.110428	NS	0.0990764	0.999983	-0.509991
FBgn0264958	FBgn0264958	CR44127	CR44127	-	Not detected	.	.	.	NS	0.314303	0.999983	-0.509597
FBgn0039663	FBgn0039663	CG2321	CG2321	-	NS	0.803326	0.999977	0.0355397	NS	0.157398	0.999983	-0.507563
FBgn0015929	FBgn0015929	CG1616	dpa	disc proliferation abnormal	NS	0.923013	0.999977	-0.00931225	NS	0.127722	0.999983	-0.507424
FBgn0010222	FBgn0010222	CG18466	Nmdmc	NAD-dependent methylenetetrahydrofolate dehydrogenase	NS	0.882969	0.999977	-0.0244031	NS	0.0271096	0.697574	-0.506756
FBgn0035691	FBgn0035691	CG7386	CG7386	-	NS	0.916981	0.999977	0.0272032	NS	0.131119	0.999983	-0.506713
FBgn0267923	FBgn0267923	CR46204	CR46204	-	Not detected	.	.	.	NS	0.360778	0.999983	-0.504354
FBgn0037796	FBgn0037796	CG12814	CG12814	-	NS	0.00425884	0.225798	0.82906	NS	0.0347643	0.816186	-0.504296
FBgn0001226	FBgn0001226	CG4466	Hsp27	Heat shock protein 27	NS	0.545711	0.999977	-0.02441	NS	0.139496	0.999983	-0.503844
FBgn0000233	FBgn0000233	CG12653	btd	buttonhead	NS	0.998936	0.999977	-0.000277703	NS	0.298292	0.999983	-0.501627
FBgn0260386	FBgn0260386	CG7549	mtg	mind the gap	NS	0.883766	0.999977	-0.0339799	NS	0.176666	0.999983	-0.500104
FBgn0003149	FBgn0003149	CG5939	Prm	Paramyosin	NS	0.865481	0.999977	0.0758011	NS	0.0554415	0.999983	-0.497737
FBgn0267920	FBgn0267920	CR46201	CR46201	-	NS	0.205593	0.999977	-0.261158	NS	0.250136	0.999983	-0.497408
FBgn0029762	FBgn0029762	CG3252	NAAT1	Nutrient Amino Acid Transporter 1	Not detected	.	.	.	NS	0.353345	0.999983	-0.497119
FBgn0015663	FBgn0015663	CG2788	Dot	Dorothy	NS	0.766067	0.999977	-0.106252	NS	0.182348	0.999983	-0.49689
FBgn0029095	FBgn0029095	CG4276	aru	arouser	NS	0.00811429	0.351592	0.396077	NS	0.0189543	0.566372	-0.496826
FBgn0026192	FBgn0026192	CG5884	par-6	par-6	NS	0.586991	0.999977	0.0487376	NS	0.00356414	0.170488	-0.494885
FBgn0038395	FBgn0038395	CG10407	CG10407	-	NS	0.800429	0.999977	0.0779122	NS	0.243723	0.999983	-0.493675
FBgn0034390	FBgn0034390	CG15093	CG15093	-	NS	0.873445	0.999977	-0.0423037	NS	0.148973	0.999983	-0.492855
FBgn0030156	FBgn0030156	CG15247	CG15247	-	Not detected	.	.	.	NS	0.309962	0.999983	-0.492115
FBgn0266690	FBgn0266690	CR45180	CR45180	-	Not detected	.	.	.	NS	0.151819	0.999983	-0.491884
FBgn0259211	FBgn0259211	CG42311	grh	grainy head	Up in nat3fed	1.45868e-07	9.57789e-05	0.485367	NS	0.140679	0.999983	-0.490949
FBgn0035815	FBgn0035815	CG7422	Snmp2	Sensory neuron membrane protein 2	Not detected	.	.	.	NS	0.0714742	0.999983	-0.490165
FBgn0030595	FBgn0030595	CG14406	CG14406	-	Not detected	.	.	.	NS	0.300101	0.999983	-0.488982
FBgn0033321	FBgn0033321	CG8738	CG8738	-	Not detected	.	.	.	NS	0.211824	0.999983	-0.488974
FBgn0030148	FBgn0030148	CG3106	CG3106	-	NS	0.792125	0.999977	0.0896949	NS	0.314848	0.999983	-0.488678
FBgn0259209	FBgn0259209	CG42309	Mlp60A	Muscle LIM protein at 60A	Not detected	.	.	.	NS	0.0714078	0.999983	-0.487432
FBgn0066292	FBgn0066292	CG33350	CheB42c	Chemosensory protein B 42c	NS	0.947763	0.999977	-0.0219749	NS	0.231217	0.999983	-0.487087
FBgn0011758	FBgn0011758	CG5529	B-H1	BarH1	NS	0.908586	0.999977	-0.0204214	NS	0.201211	0.999983	-0.486089
FBgn0035295	FBgn0035295	CG5690	Cnb	Centrobin	NS	0.68844	0.999977	-0.0512529	NS	0.26577	0.999983	-0.485879
FBgn0023441	FBgn0023441	CG8205	fus	fusilli	NS	0.0842843	0.999977	0.282659	NS	0.0539031	0.999983	-0.485699
FBgn0085408	FBgn0085408	CG34379	Shroom	Shroom	NS	0.0280961	0.726753	0.260252	NS	0.0667203	0.999983	-0.482698
FBgn0031935	FBgn0031935	CG13793	CG13793	-	Not detected	.	.	.	NS	0.310246	0.999983	-0.482367
FBgn0034497	FBgn0034497	CG9090	CG9090	-	Not detected	.	.	.	NS	0.120353	0.999983	-0.479018
FBgn0033526	FBgn0033526	CG12892	Caf1-105	Caf1-105	NS	0.430072	0.999977	-0.109181	NS	0.0756405	0.999983	-0.478805
FBgn0041581	FBgn0041581	CG18372	AttB	Attacin-B	Not detected	.	.	.	NS	0.426825	0.999983	-0.478472
FBgn0033387	FBgn0033387	CG8008	CG8008	-	Not detected	.	.	.	NS	0.238853	0.999983	-0.474676
FBgn0033130	FBgn0033130	CG12843	Tsp42Ei	Tetraspanin 42Ei	Not detected	.	.	.	NS	0.210822	0.999983	-0.474368
FBgn0032025	FBgn0032025	CG7778	CG7778	-	Not detected	.	.	.	NS	0.229606	0.999983	-0.473812
FBgn0250819	FBgn0250819	CG33521	CG33521	-	NS	0.919561	0.999977	0.0211937	NS	0.078305	0.999983	-0.473633
FBgn0038946	FBgn0038946	CG7077	rdhB	retinol dehydrogenase B	Not detected	.	.	.	NS	0.0105782	0.373999	-0.47216
FBgn0004862	FBgn0004862	CG7902	bap	bagpipe	Not detected	.	.	.	NS	0.270287	0.999983	-0.469865
FBgn0032187	FBgn0032187	CG4839	CG4839	-	NS	0.918818	0.999977	0.0306544	NS	0.149775	0.999983	-0.469582
FBgn0036493	FBgn0036493	CG7255	CG7255	-	Not detected	.	.	.	NS	0.244479	0.999983	-0.468285
FBgn0035471	FBgn0035471	CG10849	Sc2	Sc2	NS	0.772353	0.999977	-0.0254683	NS	0.00390421	0.184779	-0.467717
FBgn0031802	FBgn0031802	CG9499	ppk7	pickpocket 7	Not detected	.	.	.	NS	0.318458	0.999983	-0.465779
FBgn0038679	FBgn0038679	CG6040	CG6040	-	NS	0.0293037	0.736049	0.427556	NS	0.0239657	0.651589	-0.465604
FBgn0004919	FBgn0004919	CG2679	gol	goliath	NS	0.408572	0.999977	-0.0828025	NS	0.0183552	0.555126	-0.465152
FBgn0033983	FBgn0033983	CG10253	CG10253	-	NS	0.768262	0.999977	-0.0289589	NS	0.00165707	0.0975161	-0.464908
FBgn0051436	FBgn0051436	CG31436	CG31436	-	NS	0.742231	0.999977	0.127474	NS	0.144976	0.999983	-0.463765
FBgn0038397	FBgn0038397	CG10185	CG10185	-	Not detected	.	.	.	NS	0.399122	0.999983	-0.46353
FBgn0003460	FBgn0003460	CG11121	so	sine oculis	NS	0.321213	0.999977	0.176819	NS	0.136963	0.999983	-0.462286
FBgn0010482	FBgn0010482	CG9432	l(2)01289	lethal (2) 01289	NS	0.635897	0.999977	-0.19923	NS	0.139234	0.999983	-0.461554
FBgn0031289	FBgn0031289	CG13950	CG13950	-	Not detected	.	.	.	NS	0.395348	0.999983	-0.459534
FBgn0261560	FBgn0261560	CG8846	Thor	Thor	NS	0.880691	0.999977	0.0324971	NS	0.0998296	0.999983	-0.458089
FBgn0051038	FBgn0051038	CG31038	CG31038	-	NS	0.900024	0.999977	-0.0112347	NS	0.016276	0.510838	-0.45738
FBgn0026760	FBgn0026760	CG7121	Tehao	Tehao	Not detected	.	.	.	NS	0.185613	0.999983	-0.45469
[truncated: 16,853 more rows]

## Sheet: DatasetEV7C
(C) Comparison between gene expresion of larval CNS and that of adult brains with the larval Gcn5 KD.
[truncated: 17,355 more rows]

[truncated: 2 more sheets: DatasetEV7D, DatasetEV7E]
