# Supplementary material for: Growth phase diets diminish histone acetyltransferase Gcn5 function and shorten lifespan of Drosophila males
Source: EMBO Rep. 2025 Jul 10;26(15):3856–88. doi: 10.1038/s44319-025-00503-8 (PMC12332192; doi:10.1038/s44319-025-00503-8)
Supplement: Supplementary file 10 — Data Set EV8 [file 44319_2025_503_MOESM10_ESM.xlsx]

## Sheet: DatasetEV8A
Dataset EV8. Fatty acid measurement of S. cerevisiae.
(A) Medium-, long-, and very long-chain fatty acids in yeasts
Annotated fatty acid methyl ester	Method	Fatty acid	KEGG ID of fatty acid	HMDB ID of fatty acid	Analysis result					Peak area of fatty acid methyl ester corrected by sample weight
					Status	P value of t-test	FDR of t-test	Fold cahnge (nat3/c)	Log2FC (nat3/c)	Control_1	Control_2	Control_3	nat3_1	nat3_2	nat3_3	Blank
Methyl palmitoleate; (Z)16:1n-7	GC-MS split	Palmitoleic acid; (Z)16:1n-7	C08362	HMDB0003229	Up in nat3	0.0003234	0.00053901	4.8421	2.2756	296348	221788	270107	1.41257e+06	1.01737e+06	1.38685e+06	0
Methyl palmitate; 16:0	GC-MS split	Palmitic acid; 16:0	C00249	HMDB0000220	Up in nat3	0.00017455	0.00053901	6.5495	2.7114	1086823	771479	985560	6.61089e+06	5.0979e+06	6.91699e+06	0
Methyl oleate; (Z)18:1n-9	GC-MS split	Oleic acid; (Z)18:1n-9	C00712	HMDB0000207	Up in nat3	0.00063413	0.00079267	5.4342	2.4421	1481016	952554	1.18507e+06	7.40716e+06	5.09161e+06	7.16579e+06	0
Methyl elaidate; (E)18:1n-9	GC-MS split	Elaidic acid; (E)18:1n-9	C01712	HMDB0000573	Up in nat3	0.00090342	0.00090342	4.296	2.103	107195	72932.3	96942.8	453348	310044	426890	0
Methyl stearate; 18:0	GC-MS split	Stearic acid; 18:0	C01530	HMDB0000827	Up in nat3	0.0002802	0.00053901	7.5033	2.9075	598918	409463	462332	4.04588e+06	2.82047e+06	4.16887e+06	0
Methyl caprylate; 8:0	GC-MS splitless	Caprylic acid; 8:0	C06423	HMDB0000482	Not detected	.	.	.	.	225970	288587	237414	303588	264030	321161	267775
Methyl caprate; 10:0	GC-MS splitless	Capric acid; 10:0	C01571	HMDB0000511	Up in nat3	0.00028101	0.0003981	2.6607	1.4118	304684	356684	316608	920906	756018	925133	0
Methyl laurate; 12:0	GC-MS splitless	Lauric acid; 12:0	C02679	HMDB0000638	Up in nat3	0.00024357	0.0003981	2.4345	1.2836	400682	428179	383839	967642	883181	1.10147e+06	6785.34
Methyl myristoleate; (Z)14:1n-5	GC-MS splitless	Myristoleic acid; (Z)14:1n-5	C08322	HMDB0002000	Up in nat3	0.00055832	0.00073011	2.1961	1.1349	149488	134494	144299	282293	299840	358401	0
Methyl myristate; 14:0	GC-MS splitless	Myristic acid; 14:0	C06424	HMDB0000806	Up in nat3	2.4288e-05	6.8816e-05	3.1107	1.6373	1339844	1.33122e+06	1.20812e+06	3.93782e+06	3.80264e+06	4.32669e+06	26307.4
Methyl cis-10-pentadecenoate; (Z)15:1n-5	GC-MS splitless	cis-10-Pentadecenoic acid; (Z)15:1n-5	.	HMDB0304816	Up in nat3	0.00090228	0.0010343	2.5342	1.3415	86148	83860.7	64741.9	201504	178738	214662	0
Methyl pentadecanoate; 15:0	GC-MS splitless	Pentadecanoic acid; 15:0	C16537	HMDB0000826	Up in nat3	0.00018975	0.00035842	3.1947	1.6757	454917	410719	354461	1.2948e+06	1.18858e+06	1.41442e+06	0
Methyl margarate; 17:0	GC-MS splitless	Margaric acid; 17:0	.	HMDB0002259	Up in nat3	0.00027109	0.0003981	5.9237	2.5665	1206	998.066	899.959	7539.1	5005.81	5842.36	0
Methyl nonadecanoate; 19:0	GC-MS splitless	Nonadecanoic acid; 19:0	C16535	HMDB0000772	Up in nat3	0.00091261	0.0010343	6.2141	2.6355	13575	12542.2	8479.88	93756.4	58392.7	62839.8	0
Methyl cis-11-eicosenoate; (Z)20:1n-9	GC-MS splitless	cis-11-Eicosenoic acid; (Z)20:1n-9	C16526	HMDB0002231	Up in nat3	0.00015416	0.00032759	3.6229	1.8571	142294	105217	113607	448042	418239	442009	0
Methyl arachidate; 20:0	GC-MS splitless	Arachidic acid; 20:0	C06425	HMDB0002212	Up in nat3	3.2447e-05	7.8799e-05	10.384	3.3763	293522	229360	200680	2.43611e+06	2.45313e+06	2.62453e+06	0
Methyl erucate; 22:1n-9	GC-MS splitless	Erucic acid; 22:1n-9		HMDB0002068	Not detected	.	.	.	.	86457	72226	53329.4	133765	137797	152007	69408
Methyl behenate; 22:0	GC-MS splitless	Behenic acid; 22:0	C08281	HMDB0000944	Up in nat3	1.8336e-05	6.8742e-05	11.696	3.5479	184103	155187	132003	1.69922e+06	1.89898e+06	1.91401e+06	0
Methyl lignocerate; 24:0	GC-MS splitless	Lignoceric acid; 24:0	C08320	HMDB0002003	Up in nat3	1.0423e-05	6.8742e-05	16.33	4.0294	223604	196739	162760	2.90624e+06	3.29769e+06	3.31793e+06	0
Methyl pentacosanoate; 25:0	GC-MS splitless	Pentacosanoic acid; 25:0	.	HMDB0002361	Up in nat3	1.8379e-05	6.8742e-05	11.528	3.5271	637755	511381	450906	6.24542e+06	6.27584e+06	5.92379e+06	0
Methyl cerotate; 26:0	GC-MS splitless	Cerotic acid; 26:0	.	HMDB0002356	Up in nat3	7.776e-06	6.8742e-05	4.1386	2.0491	4890718	4.65378e+06	4.20987e+06	1.87169e+07	1.96976e+07	1.85097e+07	0
Methyl heptacosanoate; 27:0	GC-MS splitless	Heptacosanoic acid; 27:0	.	HMDB0002063	Up in nat3	2.0218e-05	6.8742e-05	3.8536	1.9462	2292741	2.08816e+06	1.90609e+06	8.01515e+06	8.42539e+06	7.78685e+06	0
Methyl octacosanoate; 28:0	GC-MS splitless	Octacosanoic acid; 28:0	.	HMDB0002348	Up in nat3	0.0041076	0.0041076	1.4679	0.55373	2603932	2.43284e+06	2.44088e+06	3.52353e+06	4.09989e+06	3.35284e+06	0
Methyl nonacosanoate; 29:0	GC-MS splitless	Nonacosanoic acid; 29:0	.	HMDB0002230	Up in nat3	0.0012819	0.0013621	1.6814	0.74967	38300	46854.8	41377.1	73424.3	72161.7	67166.1	0
Methyl butanoate; 4:0	GC-MS splitless	Butyric acid/Butanoic acid; 4:0	C00246	HMDB0000039	Not detected	.	.	.	.	0	0	0	0	0	0	0
Methyl caproate; 6:0	GC-MS splitless	Caproic acid; 6:0	C01585	HMDB0000535	Not detected	.	.	.	.	0	0	0	0	0	0	0
Methyl undecanoate; 11:0	GC-MS splitless	Undecanoic acid; 11:0	C17715	HMDB0000947	Not detected	.	.	.	.	0	0	0	0	0	0	0
Methyl tridecanoate; 13:0	GC-MS splitless	Tridecanoic acid; 13:0	.	HMDB0000910	Not detected	.	.	.	.	0	0	0	0	0	0	0
Methyl cis-10-heptadecenoate; (Z)17:1n-7	GC-MS splitless	cis-10-Heptadecenoic acid; (Z)17:1n-7	.	HMDB0060038	Not detected	.	.	.	.	0	0	0	0	0	0	0
Methyl gamma-linolenate; (Z)18:3n-6	GC-MS splitless	gamma-Linolenic acid; (Z)18:3n-6	C06426	HMDB0003073	Not detected	.	.	.	.	0	0	0	0	0	0	0
Methyl alpha-linolenate; (Z)18:3n-3	GC-MS splitless	alpha-Linolenic acid; (Z)18:3n-3	C06427	HMDB0001388	Not detected	.	.	.	.	0	0	0	0	0	0	0
Methyl linoleate; (Z)18:2n-6	GC-MS splitless	Linoleic acid; (Z)18:2n-6	C01595	HMDB0000673	Not detected	.	.	.	.	0	0	0	0	0	0	0
Methyl linolelaidate; (E)18:2n-6	GC-MS splitless	Linoelaidic acid; (E)18:2n-6	.	HMDB0006270	Not detected	.	.	.	.	0	0	0	0	0	0	0
Methyl cis-7-octadecenoate; (Z)18:1n-11	GC-MS splitless	cis-7-Octadecenoic acid; (Z)18:1n-11	.	HMDB0062242	Not detected	.	.	.	.	0	0	0	0	0	0	0
Methyl petroselinate; (Z)18:1n-12	GC-MS splitless	cis-Petroselinic acid; (Z)18:1n-12	.	HMDB0304458	Not detected	.	.	.	.	0	0	0	0	0	0	0
Methyl cis-vaccenate; (Z)18:1n-7	GC-MS splitless	cis-Vaccenic acid; (Z)18:1n-7	.	HMDB0240219	Not detected	.	.	.	.	0	0	0	0	0	0	0
Methyl cis-12-octadecenoate; (Z)18:1n-6	GC-MS splitless	cis-12-Octadecenoic acid; (Z)18:1n-6	.	HMDB0304764	Not detected	.	.	.	.	0	0	0	0	0	0	0
Methyl arachidonate; (Z)20:4n-6	GC-MS splitless	Arachidonic acid; (Z)20:4n-6	C00219	HMDB0001043	Not detected	.	.	.	.	0	0	0	0	0	0	0
Methyl cis-5,8,11,14,17-eicosapentaenoate; (Z)20:5n-3	GC-MS splitless	cis-5,8,11,14,17-Eicosapentaenoic acid; (Z)20:5n-3	C06428	HMDB0001999	Not detected	.	.	.	.	0	0	0	0	0	0	0
Methyl 8,11,14-eicosatrienoate; 20:3n-6	GC-MS splitless	8,11,14-Eicosatrienoic acid; 20:3n-6	C03242	HMDB0002925	Not detected	.	.	.	.	0	0	0	0	0	0	0
Methyl cis-11,14,17-eicosatrienoate; (Z)20:3n-3	GC-MS splitless	cis-11,14,17-Eicosatrienoic acid; (Z)20:3n-3	C16522	HMDB0060039	Not detected	.	.	.	.	0	0	0	0	0	0	0
Methyl cis-11,14-eicosadienoate; (Z)20:2n-6	GC-MS splitless	cis-11,14-Eicosadienoic acid; (Z)20:2n-6	C16525	HMDB0005060	Not detected	.	.	.	.	0	0	0	0	0	0	0
Methyl heneicosanoate; 21:0	GC-MS splitless	Heneicosanoic acid; 21:0	.	HMDB0002345	Not detected	.	.	.	.	0	0	0	0	0	0	0
Methyl cis-4,7,10,13,16,19-docosahexaenoate; (Z)22:6n-3	GC-MS splitless	cis-4,7,10,13,16,19-Docosahexaenoic acid; (Z)22:6n-3	C06429	HMDB0002183	Not detected	.	.	.	.	0	0	0	0	0	0	0
Methyl cis-7,10,13,16,19-docosapentaenoate; (Z)22:5n-3	GC-MS splitless	cis-7,10,13,16,19-Docosapentaenoic acid; (Z)22:5n-3	C16513	HMDB0006528	Not detected	.	.	.	.	0	0	0	0	0	0	0
Methyl cis-13,16-docosadienoate; (Z)22:2n-6	GC-MS splitless	cis-13,16-Docosadienoic acid; (Z)22:2n-6	.	HMDB0244521	Not detected	.	.	.	.	0	0	0	0	0	0	0
Methyl tricosanoate; 23:0	GC-MS splitless	Tricosanoic acid; 23:0	.	HMDB0001160	Not detected	.	.	.	.	0	0	0	0	0	0	0
Methyl nervonate; (Z)24:1n-9	GC-MS splitless	Nervonic acid; (Z)24:1n-9	C08323	HMDB0002368	Not detected	.	.	.	.	0	0	0	0	0	0	0
Methyl melissate; 30:0	GC-MS splitless	Melissic acid; 30:0	.	HMDB0302744	Not detected	.	.	.	.	0	0	0	0	0	0	0
Methyl hentriacontanoate; 31:0	GC-MS splitless	Hentriacontanoic acid; 31:0	.	.	Not detected	.	.	.	.	0	0	0	0	0	0	0

## Sheet: DatasetEV8B
(B) Short-chain fatty acids secreted by yeasts
Method	Fatty acid	KEGG ID	HMDB ID	Analysis result					Peak area of fatty acid per OD600						Peak area of fatty acid
				Status	P value of t-test	FDR of t-test	Fold cahnge (nat3/c)	Log2FC (nat3/c)	Control_1	Control_2	Control_3	nat3_1	nat3_2	nat3_3	Control_1	Control_2	Control_3	nat3_1	nat3_2	nat3_3	Blank
LC-MS	Acetic acid; 2:0	C00033	HMDB0000042	NS	0.11326	0.15857	0.92711	-0.10918	352632	366488	369316	333691	317268	358143	1.73848e+06	1.74082e+06	1.80226e+06	1.4916e+06	1.46895e+06	1.65462e+06	1592.1
	Propionic acid; 3:0	C00163	HMDB0000237	NS	0.23714	0.27666	1.3242	0.40514	3896.56	3653.67	4068.28	6944.32	3805.5	4635.61	19210	17355	19853.2	31041.1	17619.5	21416.5	233.493
	Isobutyric acid; iC4:0	C02632	HMDB0001873	Down in nat3	0.0039806	0.013932	0.20437	-2.2908	6526.24	6951.96	7085.72	1652.94	1796.15	753.475	32174.4	33021.8	34578.3	7388.63	8316.17	3481.06	45.9809
	Butyric acid/Butanoic acid; 4:0	C00246	HMDB0000039	Up in nat3	0.013185	0.030765	2.7199	1.4436	111.352	56.4882	113.691	257.12	291.759	216.863	548.964	268.319	554.813	1149.33	1350.84	1001.91	45.9809
	2-Methylbutyric acid; methyl-C4:0	C18319	HMDB0033742	NS	0.3473	0.3473	0.49672	-1.0095	32.3076	148.43	122.978	39.1048	66.14	45.6181	159.277	705.041	600.135	174.799	306.228	210.756	0
	Isovaleric acid; iC5:0	C08262	HMDB0000718	Down in nat3	0.025412	0.044471	0.57891	-0.7886	424.269	339.85	511.907	229.027	212.335	297.337	2091.65	1614.29	2498.11	1023.75	983.111	1373.7	122.811
	Valeric acid; 5:0	C00803	HMDB0000892	Not detected	.	.	.	.	25.9315	11.3388	1.44652	30.502	13.0982	8.29802	127.842	53.8591	7.05902	136.344	60.6449	38.3368	122.811
	Caproic acid; 6:0	C01585	HMDB0000535	Up in nat3	0.0028724	0.013932	1.6186	0.69474	779.059	897.328	757.503	1226.38	1261.34	1451.76	3840.76	4262.31	3696.61	5481.91	5839.99	6707.14	348.426
	2-Ethylbutyric acid;ethyl-C4:0 (Internal Standard)	.	HMDB0031221	Internal Standard	.	.	.	.	.	.	.	.	.	.	834191	828081	834259	838544	863303	852635	860116
															OD600
															Control_1	Control_2	Control_3	nat3_1	nat3_2	nat3_3
															4.93	4.75	4.88	4.47	4.63	4.62

## Sheet: DatasetEV8C
(C) Short-chain fatty acids in yeasts
Method	Fatty acid	KEGG ID	HMDB ID	Analysis result					Peak area of fatty acid
				Status	P value of t-test	FDR of t-test	Fold cahnge (nat3/c)	Log2FC (nat3/c)	Control_1	Control_2	Control_3	nat3_1	nat3_2	nat3_3	Blank
LC-MS	Acetic acid; 2:0	C00033	HMDB0000042	Down in nat3	3.8518e-05	0.00026963	0.55642	-0.84575	3522266	3.37581e+06	3.22704e+06	1830952	1.87185e+06	1931015	0
	Propionic acid; 3:0	C00163	HMDB0000237	NS	0.10974	0.19205	0.84149	-0.24898	23323	18663.1	19998	17790.5	18650.2	15718	0
	Isobutyric acid; iC4:0	C02632	HMDB0001873	NS	0.2867	0.40138	0.95822	-0.061574	444273	401681	421750	392176	404837	417724	0
	Butyric acid/Butanoic acid; 4:0	C00246	HMDB0000039	NS	0.48938	0.48938	2.5017	1.3229	106.489	883.428	481.65	158.73	2186.11	1335.26	0
	2-Methylbutyric acid; methyl-C4:0	C18319	HMDB0033742	Down in nat3	0.0096262	0.033692	0.78501	-0.34921	31494.7	27908.5	31402.8	22736.9	23204.8	25341.8	4825
	Isovaleric acid; iC5:0	C08262	HMDB0000718	NS	0.027784	0.06483	0.66916	-0.57957	13514.3	11630.9	9325.45	7173.59	8313.29	7579.34	0
	Valeric acid; 5:0	C00803	HMDB0000892	Not detected	.	.	.	.	0	0	0	0	0	0	0
	Caproic acid; 6:0	C01585	HMDB0000535	NS	0.43136	0.48938	0.9259	-0.11108	13718	10672	11600.2	11989.6	10711.6	10620.6	241
	2-Ethylbutyric acid;ethyl-C4:0 (Internal Standard)	.	HMDB0031221	Internal Standard	.	.	.	.	1.57041e+06	1.67222e+06	1.68084e+06	1.63015e+06	1.67864e+06	1.66455e+06	.
