# Supplementary material for: Growth phase diets diminish histone acetyltransferase Gcn5 function and shorten lifespan of Drosophila males
Source: EMBO Rep. 2025 Jul 10;26(15):3856–88. doi: 10.1038/s44319-025-00503-8 (PMC12332192; doi:10.1038/s44319-025-00503-8)
Supplement: Supplementary file 11 — Data Set EV9 [file 44319_2025_503_MOESM11_ESM.xlsx]

## Sheet: DatasetEV9A
Dataset EV9. Whole-body RNA-seq of D. melanogaster male and female larvae fed on the OVA diet.
(A) A gene list
					Wandering 3rd-instar male larva				Wandering 3rd-instar female larva
FlyBase ID	Updated FlyBase ID	Annotation symbol	Gene symbol	Gene name	Status	P value of LRT	FDR of LRT	Log2FC (OVAfed/c)	Status	P value of LRT	FDR of LRT	Log2FC (OVAfed/c)
FBgn0000003	FBgn0000003	CR32864	7SLRNA:CR32864	Signal recognition particle 7SL RNA CR32864	Not detected	.	.	.	Not detected	.	.	.
FBgn0000008	FBgn0000008	CG6741	a	arc	Down in OVAfed	2.15657e-06	5.44001e-05	-1.20243	Down in OVAfed	0.000279456	0.0025656	-1.05642
FBgn0000014	FBgn0000014	CG10325	abd-A	abdominal A	NS	0.0245607	0.143495	-0.389974	Down in OVAfed	0.0081261	0.0456345	-0.453567
FBgn0000015	FBgn0000015	CG11648	Abd-B	Abdominal B	NS	0.00789939	0.0576754	-0.478278	NS	0.0461304	0.181547	-0.333308
FBgn0000017	FBgn0000017	CG4032	Abl	Abl tyrosine kinase	NS	0.00970607	0.0686491	-0.388116	NS	0.0209592	0.0978468	-0.368109
FBgn0000018	FBgn0000018	CG6093	abo	abnormal oocyte	NS	0.986109	0.998663	0.0030554	NS	0.0775403	0.266483	0.355339
FBgn0000022	FBgn0000022	CG3796	ac	achaete	NS	0.24077	0.704016	-0.294378	NS	0.405527	0.724085	-0.23419
FBgn0000024	FBgn0000024	CG17907	Ace	Acetylcholine esterase	NS	0.171217	0.576527	-0.206115	NS	0.557251	0.824739	-0.0874615
FBgn0000028	FBgn0000028	CG9151	acj6	abnormal chemosensory jump 6	NS	0.190594	0.617031	-0.280297	NS	0.305557	0.632522	-0.30762
FBgn0000032	FBgn0000032	CG7899	Acph-1	Acid phosphatase 1	NS	0.556238	0.9518	-0.0871619	NS	0.059071	0.219273	-0.266188
FBgn0000036	FBgn0000036	CG5610	nAChRalpha1	nicotinic Acetylcholine Receptor alpha1	NS	0.0243697	0.142733	-0.385767	NS	0.111848	0.344221	-0.267872
FBgn0000037	FBgn0000037	CG4356	mAChR-A	muscarinic Acetylcholine Receptor, A-type	NS	0.503733	0.939156	-0.13564	NS	0.804535	0.937295	-0.050485
FBgn0000038	FBgn0000038	CG11348	nAChRbeta1	nicotinic Acetylcholine Receptor beta1	NS	0.32046	0.807157	-0.194658	NS	0.61408	0.854694	0.112285
FBgn0000039	FBgn0000039	CG6844	nAChRalpha2	nicotinic Acetylcholine Receptor alpha2	NS	0.0333857	0.181103	-0.534398	NS	0.13729	0.393786	-0.369627
FBgn0000042	FBgn0000042	CG4027	Act5C	Actin 5C	NS	0.295196	0.779575	-0.339041	NS	0.41989	0.734731	-0.200178
FBgn0000043	FBgn0000043	CG12051	Act42A	Actin 42A	NS	0.303995	0.78891	-0.245314	NS	0.610034	0.851996	-0.107922
FBgn0000044	FBgn0000044	CG10067	Act57B	Actin 57B	Up in OVAfed	0.000147677	0.00208397	1.41968	Up in OVAfed	8.44633e-09	1.93119e-07	2.08806
FBgn0000045	FBgn0000045	CG7478	Act79B	Actin 79B	Not detected	.	.	.	NS	0.455366	0.758707	-0.338202
FBgn0000046	FBgn0000046	CG18290	Act87E	Actin 87E	Up in OVAfed	1.73707e-08	7.59082e-07	1.428	Up in OVAfed	1.54097e-05	0.000195908	1.26836
FBgn0000047	FBgn0000047	CG5178	Act88F	Actin 88F	Not detected	.	.	.	Not detected	.	.	.
FBgn0000052	FBgn0000052	CG9127	ade2	adenosine 2	NS	0.259496	0.73168	0.249159	Down in OVAfed	0.000327757	0.00296649	-0.637865
FBgn0000053	FBgn0000053	CG31628	ade3	adenosine 3	NS	0.285367	0.766513	-0.232608	Down in OVAfed	6.53356e-05	0.000717869	-0.874677
FBgn0000054	FBgn0284249	CG15845	Adf1	Adh transcription factor 1	NS	0.41593	0.892525	-0.125231	NS	0.722745	0.906191	-0.0497553
FBgn0000055	FBgn0000055	CG3481	Adh	Alcohol dehydrogenase	Not detected	.	.	.	Not detected	.	.	.
FBgn0000056	FBgn0000056	CG3484	Adhr	Adh-related	Not detected	.	.	.	Not detected	.	.	.
FBgn0000057	FBgn0000057	CG5124	adp	adipose	NS	0.532208	0.948325	-0.0928767	NS	0.908314	0.971438	-0.0175226
FBgn0000061	FBgn0000061	CG3935	al	aristaless	NS	0.0574089	0.272223	-0.412848	NS	0.155828	0.425966	-0.251729
FBgn0000063	FBgn0000063	CG7643	ald	altered disjunction	NS	0.780105	0.976735	-0.0535031	NS	0.946966	0.983105	0.0145758
FBgn0000064	FBgn0000064	CG6058	Ald	Aldolase	Up in OVAfed	6.50612e-05	0.00104338	0.917336	Up in OVAfed	2.25778e-11	7.13206e-10	1.41655
FBgn0000071	FBgn0000071	CG2198	Ama	Amalgam	Down in OVAfed	0.00390696	0.031827	-0.629607	Down in OVAfed	0.000446744	0.00386843	-0.770403
FBgn0000075	FBgn0000075	CG10501	amd	alpha methyl dopa-resistant	NS	0.154857	0.544036	0.367552	NS	0.248146	0.565752	0.301084
FBgn0000077	FBgn0000077	CG12127	amx	almondex	NS	0.218304	0.666191	0.220163	NS	0.712218	0.90091	0.0647373
FBgn0000078	FBgn0000078	CG17876	Amy-d	Amylase distal	Down in OVAfed	1.53446e-32	1.38751e-29	-3.36681	Down in OVAfed	5.34529e-15	2.43274e-13	-4.03838
FBgn0000079	FBgn0000079	CG18730	Amy-p	Amylase proximal	Down in OVAfed	9.30358e-25	4.0505e-22	-2.24683	Down in OVAfed	1.33149e-09	3.40062e-08	-2.65761
FBgn0000083	FBgn0000083	CG5730	AnxB9	Annexin B9	NS	0.00735887	0.0546531	0.485704	NS	0.060274	0.222022	0.337986
FBgn0000084	FBgn0000084	CG9579	AnxB10	Annexin B10	NS	0.372139	0.857445	0.135067	NS	0.623005	0.857355	-0.0740365
FBgn0000092	FBgn0000092	CG2650	CG2650	-	Not detected	.	.	.	Not detected	.	.	.
FBgn0000094	FBgn0000094	CG1361	Anp	Andropin	Not detected	.	.	.	Not detected	.	.	.
FBgn0000097	FBgn0000097	CG3166	aop	anterior open	Down in OVAfed	7.32437e-06	0.000160033	-0.962546	Down in OVAfed	0.000382414	0.0033722	-0.799389
FBgn0000100	FBgn0000100	CG7490	RpLP0	Ribosomal protein LP0	NS	0.631593	0.962008	0.118954	NS	0.397226	0.717015	0.184209
FBgn0000108	FBgn0000108	CG7727	Appl	beta amyloid protein precursor-like	NS	0.0770941	0.337353	-0.27213	NS	0.182104	0.471796	-0.210318
FBgn0000109	FBgn0000109	CG18315	Aprt	Adenine phosphoribosyltransferase	NS	0.839581	0.982113	-0.0410235	NS	0.0861107	0.287825	0.282856
FBgn0000114	FBgn0000114	CG31762	aret	arrest	NS	0.471544	0.927053	-0.114339	NS	0.360714	0.685928	-0.144187
FBgn0000115	FBgn0000115	CG6025	Arl1	ADP ribosylation factor-like 1	NS	0.371632	0.857445	0.130655	NS	0.425193	0.738893	0.112355
FBgn0000116	FBgn0000116	CG32031	Argk	Arginine kinase	Up in OVAfed	0.00144755	0.0139533	0.836163	Up in OVAfed	4.18179e-11	1.27891e-09	1.68169
FBgn0000117	FBgn0000117	CG11579	arm	armadillo	NS	0.327399	0.81417	-0.194807	NS	0.318047	0.64624	-0.185414
FBgn0000119	FBgn0000119	CG5912	arr	arrow	NS	0.635405	0.962364	-0.0660424	NS	0.2874	0.615243	-0.159272
FBgn0000120	FBgn0000120	CG5711	Arr1	Arrestin 1	NS	0.540627	0.949515	-0.153429	NS	0.555904	0.82471	0.214642
FBgn0000121	FBgn0000121	CG5962	Arr2	Arrestin 2	Not detected	.	.	.	Not detected	.	.	.
FBgn0000137	FBgn0000137	CG3258	ase	asense	NS	0.26668	0.74197	-0.281194	NS	0.233638	0.548707	-0.298609
FBgn0000139	FBgn0000139	CG6677	ash2	absent, small, or homeotic discs 2	NS	0.430094	0.900403	0.116815	NS	0.0387995	0.158617	0.32106
FBgn0000140	FBgn0000140	CG6875	asp	abnormal spindle	NS	0.834863	0.981984	-0.030627	NS	0.916578	0.974296	-0.0164014
FBgn0000146	FBgn0000146	CG6137	aub	aubergine	NS	0.904829	0.992493	0.0217071	NS	0.221668	0.531881	0.450316
FBgn0000147	FBgn0000147	CG3068	aurA	aurora A	NS	0.765905	0.975347	-0.0456364	NS	0.658489	0.875341	0.0899089
FBgn0000150	FBgn0000150	CG2210	awd	abnormal wing discs	NS	0.644717	0.964485	-0.0838142	NS	0.83769	0.950222	0.0362516
FBgn0000152	FBgn0000152	CG9703	Axs	Abnormal X segregation	NS	0.0193888	0.119265	0.363095	NS	0.332971	0.661602	0.137624
FBgn0000153	FBgn0000153	CG7811	b	black	Down in OVAfed	4.72903e-10	2.8953e-08	-3.4574	Down in OVAfed	4.63087e-05	0.000523796	-1.85241
FBgn0000157	FBgn0000157	CG3629	Dll	Distal-less	NS	0.569536	0.954776	-0.0874296	NS	0.0792325	0.270483	-0.271263
FBgn0000158	FBgn0000158	CG10422	bam	bag of marbles	NS	0.572839	0.955468	0.143142	Not detected	.	.	.
FBgn0000163	FBgn0000163	CG5055	baz	bazooka	NS	0.216204	0.662705	-0.195493	NS	0.639048	0.864335	-0.0706148
FBgn0000166	FBgn0000166	CG1034	bcd	bicoid	Not detected	.	.	.	Not detected	.	.	.
FBgn0000173	FBgn0000173	CG18319	ben	bendless	NS	0.318792	0.806519	-0.165637	NS	0.327327	0.655834	-0.167275
FBgn0000179	FBgn0000179	CG3578	bi	bifid	NS	0.198602	0.631988	-0.205546	NS	0.128087	0.377307	-0.222779
FBgn0000180	FBgn0000180	CG4722	bib	big brain	NS	0.00819146	0.0591623	-0.515865	Down in OVAfed	0.0064514	0.0380078	-0.443615
FBgn0000181	FBgn0000181	CG3644	bic	bicaudal	NS	0.700118	0.971889	0.0758661	NS	0.565261	0.829492	0.105609
FBgn0000182	FBgn0000182	CG4824	BicC	Bicaudal C	Not detected	.	.	.	Not detected	.	.	.
FBgn0000183	FBgn0000183	CG6605	BicD	Bicaudal D	NS	0.504945	0.940522	0.0969248	NS	0.865028	0.961776	-0.0265843
FBgn0000206	FBgn0000206	CG8285	boss	bride of sevenless	Not detected	.	.	.	Not detected	.	.	.
FBgn0000210	FBgn0283451	CG11491	br	broad	NS	0.0122173	0.0829185	-0.66601	NS	0.0321182	0.137081	-0.485294
FBgn0000212	FBgn0000212	CG5942	brm	brahma	NS	0.696664	0.971777	0.0601265	NS	0.819575	0.941658	-0.0372904
FBgn0000216	FBgn0000216	CG3096	Brd	Bearded	NS	0.942201	0.995072	-0.0166143	NS	0.302731	0.630338	-0.233909
FBgn0000221	FBgn0000221	CG4934	brn	brainiac	NS	0.780101	0.976735	-0.0580688	NS	0.878513	0.965245	0.0311303
FBgn0000227	FBgn0000227	CG12205	Bsg25A	Blastoderm-specific gene 25A	Not detected	.	.	.	Not detected	.	.	.
FBgn0000228	FBgn0000228	CG14025	Bsg25D	Blastoderm-specific gene 25D	NS	0.308991	0.795139	0.145858	NS	0.378315	0.700841	0.124464
FBgn0000229	FBgn0000229	CG5680	bsk	basket	NS	0.609764	0.958778	0.0742331	NS	0.413146	0.729659	0.114481
FBgn0000233	FBgn0000233	CG12653	btd	buttonhead	NS	0.273255	0.751371	-0.264963	NS	0.673947	0.883055	-0.0864829
FBgn0000239	FBgn0000239	CG9242	bur	burgundy	NS	0.243915	0.707592	0.171385	NS	0.828063	0.94609	0.0330832
FBgn0000241	FBgn0000241	CG17632	bw	brown	Down in OVAfed	4.37883e-07	1.36897e-05	-1.82413	Down in OVAfed	0.000895402	0.00699638	-0.67494
FBgn0000244	FBgn0000244	CG9379	by	blistery	Up in OVAfed	0.0001734	0.00237055	0.730164	Up in OVAfed	0.00290246	0.0193289	0.626398
FBgn0000246	FBgn0000246	CG17604	c(3)G	crossover suppressor on 3 of Gowen	NS	0.673297	0.969554	0.0830674	NS	0.239227	0.555171	0.290935
FBgn0000247	FBgn0000247	CG31037	ca	claret	NS	0.957504	0.995719	0.00784372	NS	0.61739	0.855061	0.0703548
FBgn0000250	FBgn0000250	CG5848	cact	cactus	NS	0.0310361	0.171201	-0.344769	NS	0.535486	0.812865	-0.107299
FBgn0000251	FBgn0000251	CG1759	cad	caudal	NS	0.59891	0.958778	0.0787253	NS	0.103986	0.327346	0.25613
FBgn0000253	FBgn0000253	CG8472	Cam	Calmodulin	NS	0.872724	0.988426	-0.0354218	NS	0.999921	0.999921	-1.99605e-05
FBgn0000256	FBgn0000256	CG3399	capu	cappuccino	NS	0.467119	0.924096	0.110307	NS	0.0464492	0.182434	0.323859
FBgn0000257	FBgn0000257	CG12230	car	carnation	NS	0.651199	0.966022	0.0697528	NS	0.680761	0.886299	0.0649977
FBgn0000259	FBgn0000259	CG15224	CkIIbeta	Casein kinase II beta subunit	NS	0.516986	0.942914	-0.0985069	NS	0.365445	0.689328	-0.149412
FBgn0000261	FBgn0000261	CG6871	Cat	Catalase	NS	0.660994	0.966022	-0.0964302	NS	0.948218	0.983454	0.0127012
FBgn0000273	FBgn0000273	CG4379	Pka-C1	cAMP-dependent protein kinase 1	NS	0.0473736	0.23727	0.32777	NS	0.0660083	0.236099	0.308863
FBgn0000274	FBgn0000274	CG12066	Pka-C2	cAMP-dependent protein kinase 2	NS	0.598651	0.958778	-0.0872846	Not detected	.	.	.
FBgn0000276	FBgn0000276	CG1365	CecA1	Cecropin A1	Not detected	.	.	.	Not detected	.	.	.
FBgn0000277	FBgn0000277	CG1367	CecA2	Cecropin A2	Not detected	.	.	.	Not detected	.	.	.
FBgn0000278	FBgn0000278	CG1878	CecB	Cecropin B	Not detected	.	.	.	Not detected	.	.	.
FBgn0000279	FBgn0000279	CG1373	CecC	Cecropin C	Not detected	.	.	.	Not detected	.	.	.
FBgn0000280	FBgn0000280	CR32926	Cec-Psi1	Cecropin pseudogene 1	Not detected	.	.	.	Not detected	.	.	.
FBgn0000281	FBgn0000281	CR32934	Cec2	Cecropin 2	Not detected	.	.	.	Not detected	.	.	.
FBgn0000283	FBgn0000283	CG6384	Cp190	Centrosomal protein 190kD	NS	0.386677	0.86993	-0.129206	NS	0.330369	0.658749	-0.154264
FBgn0000286	FBgn0000286	CG11924	Cf2	Chorion factor 2	NS	0.593047	0.957816	-0.0740862	NS	0.338979	0.666642	-0.143665
FBgn0000287	FBgn0000287	CG4881	salr	spalt-related	NS	0.0295027	0.165066	-0.337289	NS	0.253381	0.572656	-0.181251
FBgn0000289	FBgn0000289	CG8367	cg	combgap	NS	0.279958	0.759844	-0.164839	NS	0.169054	0.448212	-0.222718
FBgn0000299	FBgn0000299	CG4145	Cg25C	Collagen type IV	NS	0.0119423	0.0812393	0.44509	NS	0.0322126	0.137361	0.405088
FBgn0000303	FBgn0000303	CG12345	Cha	Choline acetyltransferase	NS	0.445425	0.910762	0.179369	NS	0.579636	0.836802	0.157681
FBgn0000307	FBgn0000307	CG5813	chif	chiffon	NS	0.103514	0.414635	-0.242746	NS	0.0583444	0.2175	-0.294918
FBgn0000308	FBgn0000308	CG9553	chic	chickadee	NS	0.254649	0.726552	-0.286913	NS	0.485215	0.779392	-0.152396
FBgn0000316	FBgn0000316	CG2945	cin	cinnamon	NS	0.514336	0.942914	-0.107584	NS	0.438771	0.747741	-0.112114
FBgn0000317	FBgn0000317	CG7595	ck	crinkled	NS	0.886988	0.992413	0.0215563	NS	0.335151	0.663478	0.143039
FBgn0000318	FBgn0000318	CG11024	cl	clot	NS	0.821239	0.981153	-0.0315324	NS	0.88441	0.966878	0.0219975
FBgn0000319	FBgn0000319	CG9012	Chc	Clathrin heavy chain	NS	0.434847	0.903274	-0.17249	NS	0.292189	0.619812	-0.218071
FBgn0000320	FBgn0000320	CG9554	eya	eyes absent	NS	0.294396	0.779515	-0.158877	NS	0.506198	0.794284	-0.11278
FBgn0000326	FBgn0000326	CG9858	clt	cricklet	Up in OVAfed	0.0045124	0.036331	0.470663	Up in OVAfed	2.06137e-05	0.000252226	0.704717
FBgn0000330	FBgn0000330	CG3035	cm	carmine	NS	0.94408	0.995072	-0.0118753	NS	0.673691	0.88296	0.0637026
FBgn0000337	FBgn0000337	CG1555	cn	cinnabar	NS	0.103074	0.413669	-0.545366	Not detected	.	.	.
FBgn0000339	FBgn0000339	CG5855	cni	cornichon	NS	0.0378166	0.199956	-0.332047	NS	0.13584	0.390444	-0.23033
FBgn0000346	FBgn0000346	CG1618	comt	comatose	NS	0.554879	0.9518	-0.0904249	NS	0.788053	0.932911	-0.050557
FBgn0000351	FBgn0000351	CG11330	cort	cortex	NS	0.388244	0.870892	-0.239099	NS	0.912212	0.973114	0.0380631
FBgn0000352	FBgn0000352	CG1708	cos	costa	NS	0.377864	0.862483	-0.134653	NS	0.131075	0.382819	-0.214325
FBgn0000355	FBgn0000355	CG6519	Cp15	Chorion protein 15	NS	0.805574	0.979693	-0.0714964	Not detected	.	.	.
FBgn0000356	FBgn0000356	CG6533	Cp16	Chorion protein 16	Not detected	.	.	.	Not detected	.	.	.
FBgn0000357	FBgn0000357	CG6517	Cp18	Chorion protein 18	Not detected	.	.	.	Not detected	.	.	.
FBgn0000358	FBgn0000358	CG6524	Cp19	Chorion protein 19	Not detected	.	.	.	Not detected	.	.	.
FBgn0000359	FBgn0000359	CG1478	Cp36	Chorion protein 36	Not detected	.	.	.	Not detected	.	.	.
FBgn0000360	FBgn0000360	CG11213	Cp38	Chorion protein 38	Not detected	.	.	.	Not detected	.	.	.
FBgn0000370	FBgn0000370	CG8669	crc	cryptocephal	NS	0.504895	0.940522	0.152715	NS	0.613475	0.854694	0.102882
FBgn0000376	FBgn0000376	CG2714	crm	cramped	NS	0.980625	0.997402	0.0038556	NS	0.676833	0.884182	0.0678201
FBgn0000377	FBgn0000377	CG3193	crn	crooked neck	NS	0.906626	0.992493	0.0182206	NS	0.925446	0.976063	-0.0141073
FBgn0000382	FBgn0000382	CG3954	csw	corkscrew	NS	0.223301	0.67409	-0.171873	NS	0.291795	0.619577	-0.164596
FBgn0000384	FBgn0000384	CG17678	cta	concertina	NS	0.542273	0.949515	-0.0912374	NS	0.382029	0.704104	-0.131644
FBgn0000392	FBgn0000392	CG11181	cup	cup	Not detected	.	.	.	Not detected	.	.	.
FBgn0000394	FBgn0000394	CG12410	cv	crossveinless	NS	0.345717	0.83486	0.154457	NS	0.822266	0.943374	-0.0348517
FBgn0000395	FBgn0000395	CG15671	cv-2	crossveinless 2	NS	0.822541	0.981153	0.0410083	NS	0.0600897	0.221674	-0.284265
FBgn0000404	FBgn0000404	CG5940	CycA	Cyclin A	NS	0.220416	0.668723	-0.17191	NS	0.344119	0.671116	-0.143087
FBgn0000405	FBgn0000405	CG3510	CycB	Cyclin B	NS	0.384789	0.868675	-0.126902	NS	0.313258	0.641733	-0.148138
FBgn0000406	FBgn0000406	CG13279	Cyt-b5-r	Cytochrome b5-related	Up in OVAfed	6.15959e-08	2.38964e-06	2.69402	Up in OVAfed	4.7904e-10	1.31061e-08	2.55034
FBgn0000409	FBgn0284248	CG17903	Cyt-c-p	Cytochrome c proximal	NS	0.0459326	0.231941	0.354233	Up in OVAfed	0.000673528	0.00546736	0.508384
FBgn0000411	FBgn0000411	CG5893	D	Dichaete	NS	0.658287	0.966022	-0.0748824	NS	0.89579	0.968506	0.0231959
FBgn0000412	FBgn0000412	CG9745	D1	D1 chromosomal protein	NS	0.360179	0.847359	-0.158763	NS	0.358165	0.684331	-0.151199
FBgn0000414	FBgn0000414	CG9695	Dab	Disabled	NS	0.985649	0.998663	0.00254892	NS	0.8369	0.950222	0.0308142
FBgn0000416	FBgn0000416	CG12070	Sap-r	Saposin-related	NS	0.965642	0.995719	0.0124085	NS	0.374289	0.698328	-0.208945
FBgn0000422	FBgn0000422	CG10697	Ddc	Dopa decarboxylase	Down in OVAfed	0.00531341	0.0417787	-0.997609	NS	0.0162414	0.0794936	-0.606702
FBgn0000426	FBgn0000426	CG16792	SmF	Small ribonucleoprotein particle protein SmF	NS	0.561458	0.952374	-0.0991106	NS	0.615964	0.854696	-0.0807156
FBgn0000427	FBgn0000427	CG2175	2021-12-01	defective chorion 1	Not detected	.	.	.	NS	0.33748	0.665465	-0.327954
FBgn0000439	FBgn0000439	CG2189	Dfd	Deformed	NS	0.258334	0.730683	-0.332223	NS	0.0715557	0.250693	-0.582492
FBgn0000442	FBgn0000442	CG3324	Pkg21D	cGMP-dependent protein kinase 21D	Up in OVAfed	2.30662e-06	5.76765e-05	1.03089	Up in OVAfed	4.05898e-05	0.000465692	0.82265
FBgn0000447	FBgn0000447	CG9741	Dhod	Dihydroorotate dehydrogenase	NS	0.941551	0.995072	0.010675	NS	0.362029	0.686623	0.139841
FBgn0000448	FBgn0000448	CG33183	Hr46	Hormone receptor-like in 46	Down in OVAfed	5.9846e-09	2.87139e-07	-3.24913	Down in OVAfed	2.06183e-05	0.000252226	-1.52336
FBgn0000449	FBgn0000449	CG12028	dib	disembodied	NS	0.263299	0.736925	-0.310745	NS	0.353005	0.679098	-0.253032
FBgn0000451	FBgn0000451	CG6611	ect	ectodermal	NS	0.431305	0.901748	0.135869	NS	0.333053	0.661628	-0.186818
FBgn0000454	FBgn0000454	CG9285	Dip-B	Dipeptidase B	NS	0.11729	0.451901	-0.274437	NS	0.315229	0.64314	-0.171638
FBgn0000455	FBgn0000455	CG5663	Dip-C	Dipeptidase C	NS	0.823283	0.981153	-0.0332439	NS	0.880572	0.965245	0.0248907
FBgn0000459	FBgn0000459	CG9908	disco	disconnected	NS	0.035507	0.189979	-0.350723	NS	0.137443	0.394086	-0.273142
FBgn0000463	FBgn0000463	CG3619	Dl	Delta	Down in OVAfed	0.00545784	0.0426575	-0.453763	NS	0.0451005	0.178289	-0.307252
FBgn0000464	FBgn0000464	CG10443	Lar	Leukocyte-antigen-related-like	NS	0.726337	0.972932	-0.0717872	NS	0.485925	0.77962	-0.146162
FBgn0000473	FBgn0000473	CG9438	Cyp6a2	Cytochrome P450-6a2	Up in OVAfed	4.50526e-06	0.000103956	1.4524	Up in OVAfed	3.1819e-16	1.64278e-14	3.33793
FBgn0000477	FBgn0000477	CG7780	DNaseII	Deoxyribonuclease II	NS	0.190978	0.617593	0.210947	NS	0.0427274	0.17175	0.334309
FBgn0000479	FBgn0000479	CG32498	dnc	dunce	NS	0.712986	0.972403	0.0558754	NS	0.514641	0.80034	0.103207
FBgn0000482	FBgn0000482	CG3093	dor	deep orange	NS	0.840526	0.982472	0.0300439	NS	0.987551	0.994824	-0.00233449
FBgn0000489	FBgn0000489	CG6117	Pka-C3	cAMP-dependent protein kinase 3	NS	0.0651433	0.299359	-0.296324	NS	0.417941	0.73279	0.132365
FBgn0000490	FBgn0000490	CG9885	dpp	decapentaplegic	NS	0.591061	0.957816	-0.0843043	NS	0.676032	0.883799	-0.0651039
FBgn0000492	FBgn0000492	CG1897	Dr	Drop	NS	0.0991366	0.402539	-0.284051	NS	0.0753044	0.260594	-0.368366
FBgn0000497	FBgn0284247	CG17941	ds	dachsous	NS	0.0399576	0.208478	-0.31808	NS	0.0924457	0.303414	-0.27327
FBgn0000499	FBgn0000499	CG18361	dsh	dishevelled	NS	0.54406	0.949515	-0.0910972	NS	0.388813	0.709572	-0.13282
FBgn0000500	FBgn0000500	CG18090	Dsk	Drosulfakinin	Not detected	.	.	.	Not detected	.	.	.
FBgn0000504	FBgn0000504	CG11094	dsx	doublesex	NS	0.29728	0.782474	-0.185997	NS	0.117656	0.354853	-0.2449
FBgn0000520	FBgn0000520	CG2711	dwg	deformed wings	NS	0.638511	0.96338	0.0806852	NS	0.308135	0.635802	0.174756
FBgn0000524	FBgn0000524	CG3929	dx	deltex	NS	0.409461	0.887904	-0.129559	NS	0.0694217	0.245094	-0.263156
FBgn0000527	FBgn0000527	CG3331	e	ebony	Down in OVAfed	1.04414e-12	9.97872e-11	-8.39502	Down in OVAfed	2.62797e-17	1.48449e-15	-7.94712
FBgn0000529	FBgn0000529	CG10604	bsh	brain-specific homeobox	Not detected	.	.	.	Not detected	.	.	.
FBgn0000533	FBgn0000533	CG4920	ea	easter	Up in OVAfed	4.31444e-06	0.000100428	0.95072	Up in OVAfed	6.62777e-05	0.000726557	0.783071
FBgn0000535	FBgn0000535	CG10952	eag	ether a go-go	NS	0.974058	0.996453	-0.00770635	NS	0.91864	0.975043	-0.0215237
FBgn0000536	FBgn0000536	CG3525	eas	easily shocked	NS	0.265624	0.740589	0.162873	NS	0.711782	0.90091	-0.0627685
FBgn0000541	FBgn0000541	CG32346	E(bx)	Enhancer of bithorax	NS	0.54868	0.949955	-0.0993382	NS	0.410148	0.727386	-0.132405
FBgn0000542	FBgn0000542	CG2904	ec	echinus	NS	0.0837613	0.357123	-0.267739	NS	0.0486145	0.188472	-0.301088
FBgn0000543	FBgn0000543	CG5714	ecd	ecdysoneless	NS	0.0393937	0.206268	-0.332564	NS	0.0275732	0.122077	-0.35434
FBgn0000546	FBgn0000546	CG1765	EcR	Ecdysone receptor	NS	0.132005	0.489194	0.299954	NS	0.786663	0.932268	-0.058141
FBgn0000547	FBgn0000547	CG12676	ed	echinoid	NS	0.110961	0.434856	-0.268842	NS	0.0637246	0.230288	-0.312741
FBgn0000551	FBgn0000551	CG7673	Edg78E	Ecdysone-dependent gene 78E	Not detected	.	.	.	Not detected	.	.	.
FBgn0000552	FBgn0000552	CG2345	Edg84A	Ecdysone-dependent gene 84A	Not detected	.	.	.	Not detected	.	.	.
FBgn0000556	FBgn0284245	CG8280	Ef1alpha48D	Elongation factor 1alpha48D	NS	0.564537	0.952981	0.201912	NS	0.463582	0.764779	0.194633
FBgn0000557	FBgn0000557	CG1873	Ef1alpha100E	Elongation factor 1alpha100E	NS	0.0360177	0.192537	-0.329064	NS	0.0760466	0.2625	-0.298631
FBgn0000559	FBgn0000559	CG2238	EF2	Elongation factor 2	NS	0.577297	0.955706	0.169886	NS	0.456411	0.758707	0.179956
FBgn0000560	FBgn0000560	CG7383	eg	eagle	NS	0.0554644	0.265574	-0.490744	Not detected	.	.	.
FBgn0000562	FBgn0000562	CG4051	egl	egalitarian	NS	0.199678	0.633698	0.185837	NS	0.410585	0.727728	0.128678
FBgn0000564	FBgn0000564	CG5400	Eh	Eclosion hormone	Not detected	.	.	.	Not detected	.	.	.
FBgn0000565	FBgn0000565	CG7266	Eip71CD	Ecdysone-induced protein 28/29kD	Up in OVAfed	1.10816e-06	3.10154e-05	0.84779	Up in OVAfed	0.00714089	0.0411856	0.557034
FBgn0000566	FBgn0000566	CG5345	Eip55E	Eip55E	NS	0.512041	0.942914	0.105893	NS	0.49981	0.790591	-0.127546
FBgn0000567	FBgn0000567	CG32180	Eip74EF	Ecdysone-induced protein 74EF	Down in OVAfed	0.0010081	0.0102422	-0.707561	NS	0.0141735	0.071149	-0.520077
FBgn0000568	FBgn0000568	CG8127	Eip75B	Ecdysone-induced protein 75B	Down in OVAfed	0.000228396	0.00296009	-0.792121	NS	0.0110378	0.0584843	-0.46411
FBgn0000575	FBgn0000575	CG1007	emc	extra macrochaetae	NS	0.162346	0.560134	-0.238517	NS	0.164675	0.440371	-0.236272
FBgn0000576	FBgn0000576	CG2988	ems	empty spiracles	NS	0.0742187	0.328603	-0.336961	NS	0.115868	0.350892	-0.255312
FBgn0000577	FBgn0000577	CG9015	en	engrailed	NS	0.0593063	0.278362	-0.326464	NS	0.06684	0.237728	-0.298235
FBgn0000578	FBgn0000578	CG15112	ena	enabled	Down in OVAfed	0.000435632	0.00503739	-0.647208	NS	0.011646	0.0610797	-0.463017
FBgn0000579	FBgn0000579	CG17654	Eno	Enolase	NS	0.0209296	0.126818	0.443515	Up in OVAfed	4.92661e-10	1.34404e-08	1.23143
FBgn0000581	FBgn0000581	CG7776	E(Pc)	Enhancer of Polycomb	NS	0.490011	0.934052	-0.104915	NS	0.194802	0.493827	-0.209129
FBgn0000588	FBgn0000588	CG14941	esc	extra sexcombs	NS	0.570946	0.955468	0.115121	NS	0.958587	0.987045	-0.0105004
FBgn0000591	FBgn0000591	CG8365	E(spl)m8-HLH	Enhancer of split m8, helix-loop-helix	NS	0.165555	0.56474	-0.276866	NS	0.597009	0.84591	-0.107776
FBgn0000592	FBgn0000592	CG6917	Est-6	Esterase 6	Not detected	.	.	.	NS	0.0999471	0.320037	0.636267
FBgn0000594	FBgn0000594	CG17148	Est-P	Esterase P	NS	0.0116732	0.0798248	-0.691255	Down in OVAfed	0.00661577	0.0386002	-0.669671
FBgn0000606	FBgn0000606	CG2328	eve	even skipped	Not detected	.	.	.	Not detected	.	.	.
FBgn0000611	FBgn0000611	CG8933	exd	extradenticle	NS	0.554981	0.9518	-0.0957144	NS	0.297811	0.62628	-0.168476
FBgn0000615	FBgn0000615	CG8994	exu	exuperantia	NS	0.430905	0.901414	-0.160222	NS	0.587334	0.841539	0.104296
FBgn0000617	FBgn0000617	CG6474	e(y)1	enhancer of yellow 1	NS	0.966241	0.995719	-0.00705276	NS	0.893065	0.96839	-0.0212595
FBgn0000618	FBgn0000618	CG15191	e(y)2	enhancer of yellow 2	NS	0.503892	0.939158	-0.124852	NS	0.415592	0.730682	0.148153
FBgn0000625	FBgn0000625	CG10488	eyg	eyegone	NS	0.0429054	0.220531	-0.410117	NS	0.0327831	0.139361	-0.369402
FBgn0000629	FBgn0000629	CG6502	E(z)	Enhancer of zeste	NS	0.943415	0.995072	0.0106318	NS	0.811706	0.939492	-0.0368956
FBgn0000633	FBgn0000633	CG17716	fas	faint sausage	NS	0.370365	0.856511	-0.158644	NS	0.334624	0.663239	-0.16917
FBgn0000635	FBgn0000635	CG3665	Fas2	Fasciclin 2	NS	0.0752508	0.331425	-0.303345	NS	0.250506	0.56951	-0.185039
FBgn0000636	FBgn0000636	CG5803	Fas3	Fasciclin 3	NS	0.435654	0.90447	-0.123499	NS	0.619527	0.856569	-0.0804553
FBgn0000639	FBgn0000639	CG17285	Fbp1	Fat body protein 1	NS	0.0780998	0.340402	-0.823186	NS	0.163765	0.439284	-0.428142
FBgn0000640	FBgn0000640	CG3763	Fbp2	Fat body protein 2	NS	0.0199686	0.122255	0.829268	NS	0.085582	0.286756	0.762996
FBgn0000644	FBgn0000644	CG4015	Fcp3C	Follicle cell protein 3C	Not detected	.	.	.	NS	0.940287	0.981228	-0.0291101
FBgn0000658	FBgn0000658	CG10917	fj	four-jointed	NS	0.316215	0.803699	-0.157075	NS	0.217104	0.52525	-0.190064
FBgn0000659	FBgn0000659	CG10002	fkh	fork head	NS	0.552243	0.951014	-0.0891999	NS	0.97592	0.991091	-0.00469347
FBgn0000662	FBgn0000662	CG6315	fl(2)d	female lethal d	NS	0.0773569	0.33779	-0.26925	NS	0.0650208	0.233506	-0.277416
FBgn0000667	FBgn0000667	CG4376	Actn	alpha actinin	Up in OVAfed	1.03257e-05	0.000217915	0.857174	Up in OVAfed	1.43345e-08	3.15722e-07	1.05404
FBgn0000709	FBgn0000709	CG1484	fliI	flightless I	NS	0.60511	0.958778	0.0739187	NS	0.405738	0.724085	0.125917
FBgn0000711	FBgn0000711	CG2096	flw	flapwing	NS	0.315675	0.802655	0.146761	NS	0.824741	0.944204	0.0331691
FBgn0000715	FBgn0000715	CG2346	FMRFa	FMRFamide	NS	0.575089	0.955706	-0.171537	NS	0.0658999	0.235869	-0.714695
FBgn0000719	FBgn0000719	CG9559	fog	folded gastrulation	Down in OVAfed	0.0034932	0.0290625	-0.515037	Down in OVAfed	0.00360098	0.0231306	-0.459787
FBgn0000721	FBgn0000721	CG10033	for	foraging	Down in OVAfed	0.00494367	0.0393452	-0.547339	NS	0.130144	0.38126	-0.267083
FBgn0000723	FBgn0000723	CG8874	FER	FER ortholog (H. sapiens)	NS	0.408024	0.887904	0.114803	NS	0.642995	0.866159	-0.0735044
FBgn0000808	FBgn0000808	CG1505	gd	gastrulation-defective	Not detected	.	.	.	Not detected	.	.	.
FBgn0000810	FBgn0000810	CG3218	fs(1)K10	female sterile (1) K10	NS	0.907206	0.992493	-0.0182066	NS	0.960668	0.987045	-0.00774533
FBgn0000826	FBgn0000826	CG11420	png	pan gu	Not detected	.	.	.	Not detected	.	.	.
FBgn0000927	FBgn0000927	CG2707	fs(1)Ya	female sterile (1) Young arrest	Not detected	.	.	.	Not detected	.	.	.
FBgn0000928	FBgn0000928	CG2706	fs(1)Yb	female sterile (1) Yb	NS	0.755052	0.972932	-0.0756781	Not detected	.	.	.
FBgn0000964	FBgn0000964	CG10034	tj	traffic jam	NS	0.100189	0.405693	-0.448244	NS	0.449117	0.755728	0.253875
FBgn0000996	FBgn0000996	CG8171	dup	double parked	NS	0.826752	0.981153	0.0345715	NS	0.577337	0.836652	0.091149
FBgn0001075	FBgn0001075	CG3352	ft	fat	NS	0.12417	0.469027	-0.225416	NS	0.196972	0.496983	-0.210815
FBgn0001077	FBgn0001077	CG2047	ftz	fushi tarazu	Not detected	.	.	.	Not detected	.	.	.
FBgn0001078	FBgn0001078	CG4059	ftz-f1	ftz transcription factor 1	Up in OVAfed	3.897e-07	1.23143e-05	0.939626	Up in OVAfed	0.000120286	0.00123146	0.880846
FBgn0001079	FBgn0001079	CG6551	fu	fused	NS	0.802228	0.979251	0.0399737	NS	0.159492	0.432534	-0.227347
FBgn0001083	FBgn0001083	CG1500	fw	furrowed	Up in OVAfed	4.79377e-07	1.46747e-05	0.782704	NS	0.286122	0.613647	0.160427
FBgn0001084	FBgn0001084	CG13396	fy	fuzzy	NS	0.718311	0.972932	-0.0670473	NS	0.0562477	0.210912	-0.355581
FBgn0001085	FBgn0001085	CG17697	fz	frizzled	NS	0.0554209	0.265574	-0.319066	Down in OVAfed	0.00672884	0.0391619	-0.430684
FBgn0001086	FBgn0001086	CG4274	fzy	fizzy	NS	0.864641	0.986549	-0.0256572	NS	0.437457	0.747092	-0.129989
FBgn0001087	FBgn0001087	CG10986	g	garnet	NS	0.536981	0.949515	-0.091879	NS	0.632365	0.862142	-0.0719648
FBgn0001089	FBgn0001089	CG9092	Gal	beta galactosidase	NS	0.117213	0.451752	-0.372169	NS	0.803527	0.937295	-0.0633492
FBgn0001090	FBgn0001090	CG7088	bnb	bangles and beads	NS	0.328787	0.815414	-0.157161	NS	0.160906	0.435115	-0.231328
FBgn0001091	FBgn0001091	CG12055	Gapdh1	Glyceraldehyde 3 phosphate dehydrogenase 1	Up in OVAfed	0.00113532	0.0112907	0.671272	Up in OVAfed	1.75135e-08	3.78789e-07	1.23556
FBgn0001092	FBgn0001092	CG8893	Gapdh2	Glyceraldehyde 3 phosphate dehydrogenase 2	Up in OVAfed	0.00203997	0.018589	0.610425	Up in OVAfed	2.30101e-06	3.47431e-05	1.06308
FBgn0001098	FBgn0001098	CG5320	Gdh	Glutamate dehydrogenase	Up in OVAfed	0.000192149	0.00257565	0.644904	Up in OVAfed	0.000191053	0.00185508	0.610619
FBgn0001099	FBgn0001099	CG33756	gdl	gonadal	NS	0.691049	0.971363	-0.0938405	Not detected	.	.	.
FBgn0001104	FBgn0001104	CG10060	Galphai	G protein alpha i subunit	NS	0.111871	0.43762	-0.236016	NS	0.242792	0.558961	-0.188414
FBgn0001105	FBgn0001105	CG10545	Gbeta13F	G protein beta-subunit 13F	NS	0.223858	0.674817	-0.225673	NS	0.364553	0.688723	-0.164679
FBgn0001108	FBgn0001108	CG9206	Gl	Glued	NS	0.531084	0.947949	0.0894614	NS	0.916401	0.974296	0.0161358
FBgn0001112	FBgn0001112	CG1152	Gld	Glucose dehydrogenase	Down in OVAfed	0.000221469	0.00288622	-0.798705	NS	0.111155	0.342672	-0.331798
FBgn0001114	FBgn0001114	CG9280	Glt	Glutactin	NS	0.718007	0.972932	-0.069512	NS	0.810754	0.939255	0.044332
FBgn0001120	FBgn0001120	CG5272	gnu	giant nuclei	Not detected	.	.	.	Not detected	.	.	.
FBgn0001122	FBgn0001122	CG2204	Galphao	G protein alpha o subunit	NS	0.193021	0.622146	-0.187394	NS	0.305338	0.632522	-0.159014
FBgn0001123	FBgn0001123	CG2835	Galphas	G protein alpha s subunit	NS	0.435132	0.903547	-0.114863	NS	0.833156	0.948838	-0.0327007
FBgn0001124	FBgn0001124	CG8430	Got1	Glutamate oxaloacetate transaminase 1	NS	0.211738	0.655891	0.199062	Up in OVAfed	2.78389e-06	4.13195e-05	0.783289
FBgn0001125	FBgn0001125	CG4233	Got2	Glutamate oxaloacetate transaminase 2	NS	0.493699	0.935184	-0.115674	NS	0.959411	0.987045	-0.00860018
FBgn0001128	FBgn0001128	CG9042	Gpdh	Glycerol 3 phosphate dehydrogenase	Up in OVAfed	9.63304e-13	9.28167e-11	1.36131	Up in OVAfed	9.76292e-14	4.00655e-12	1.55217
FBgn0001133	FBgn0001133	CG33133	grau	grauzone	NS	0.953825	0.995719	-0.00906999	NS	0.422415	0.736637	0.125188
FBgn0001134	FBgn0001134	CG7446	Grd	Glycine receptor	Not detected	.	.	.	Not detected	.	.	.
FBgn0001137	FBgn0001137	CG17610	grk	gurken	NS	0.0229516	0.136055	0.449326	NS	0.921501	0.97533	-0.018174
FBgn0001138	FBgn0001138	CG9656	grn	grain	NS	0.29293	0.77776	-0.162501	NS	0.184494	0.47575	-0.191161
FBgn0001139	FBgn0001139	CG8384	gro	groucho	NS	0.560072	0.9518	-0.0892833	NS	0.501652	0.791809	-0.106621
FBgn0001142	FBgn0001142	CG2718	Gs1	Glutamine synthetase 1	NS	0.141761	0.513528	-0.355672	NS	0.748083	0.916934	-0.069733
FBgn0001145	FBgn0001145	CG1743	Gs2	Glutamine synthetase 2	NS	0.66299	0.966022	-0.120542	NS	0.6312	0.861555	0.101542
FBgn0001147	FBgn0001147	CG2692	gsb-n	gooseberry-neuro	NS	0.737174	0.972932	-0.0941745	NS	0.441497	0.750211	-0.264745
FBgn0001148	FBgn0001148	CG3388	gsb	gooseberry	NS	0.0757819	0.333265	-0.481315	NS	0.575406	0.836061	-0.1948
FBgn0001149	FBgn0001149	CG10045	GstD1	Glutathione S transferase D1	NS	0.0293111	0.164476	0.404259	NS	0.0248067	0.112421	0.399841
FBgn0001150	FBgn0001150	CG7952	gt	giant	Not detected	.	.	.	Not detected	.	.	.
FBgn0001168	FBgn0001168	CG6494	h	hairy	NS	0.0157252	0.101287	0.460383	NS	0.351398	0.677825	0.167064
FBgn0001169	FBgn0001169	CG5460	H	Hairless	NS	0.328063	0.814958	-0.146669	NS	0.0615043	0.225142	-0.279954
FBgn0001170	FBgn0001170	CG11607	H2.0	Homeodomain protein 2.0	Down in OVAfed	0.00480313	0.0384611	-0.906564	Down in OVAfed	0.00906416	0.0495147	-0.961659
FBgn0001174	FBgn0001174	CG7428	halo	halo	Not detected	.	.	.	Not detected	.	.	.
FBgn0001179	FBgn0001179	CG8019	hay	haywire	NS	0.595317	0.957873	-0.0906849	NS	0.840487	0.951375	-0.0323347
FBgn0001180	FBgn0001180	CG9786	hb	hunchback	Not detected	.	.	.	Not detected	.	.	.
FBgn0001185	FBgn0001185	CG4694	her	hermaphrodite	NS	0.817944	0.981153	-0.0380617	NS	0.836424	0.950104	0.032994
FBgn0001186	FBgn0001186	CG3001	Hex-A	Hexokinase A	NS	0.814766	0.980822	0.049268	NS	0.829207	0.946834	0.04015
FBgn0001187	FBgn0001187	CG8094	Hex-C	Hexokinase C	Not detected	.	.	.	Not detected	.	.	.
FBgn0001189	FBgn0001189	CG3095	hfw	halfway	NS	0.904905	0.992493	-0.017484	NS	0.863867	0.961711	-0.023891
FBgn0001197	FBgn0001197	CG5499	His2Av	Histone H2A variant	NS	0.627183	0.961371	-0.0741529	NS	0.526457	0.807869	-0.103757
FBgn0001202	FBgn0001202	CG10653	hk	hook	NS	0.732321	0.972932	-0.0514481	NS	0.855058	0.958012	-0.0280814
FBgn0001206	FBgn0001206	CG1619	Hmr	Hybrid male rescue	NS	0.962624	0.995719	0.00746888	NS	0.879927	0.965245	0.0251004
FBgn0001208	FBgn0001208	CG7399	Hn	Henna	Up in OVAfed	6.12949e-05	0.000995195	0.702867	NS	0.87162	0.964305	-0.0271456
FBgn0001215	FBgn0001215	CG9983	Hrb98DE	Heterogeneous nuclear ribonucleoprotein at 98DE	NS	0.831143	0.981417	-0.0390777	NS	0.312383	0.641123	-0.167785
FBgn0001216	FBgn0001216	CG8937	Hsc70-1	Heat shock protein cognate 1	NS	0.456215	0.918132	-0.119505	Not detected	.	.	.
FBgn0001217	FBgn0001217	CG7756	Hsc70-2	Heat shock protein cognate 2	NS	0.682301	0.969554	-0.0598792	Not detected	.	.	.
FBgn0001218	FBgn0001218	CG4147	Hsc70-3	Heat shock 70-kDa protein cognate 3	NS	0.272479	0.750336	-0.29515	NS	0.0488294	0.189	-0.440361
FBgn0001220	FBgn0001220	CG8542	Hsc70-5	Heat shock protein cognate 5	NS	0.514524	0.942914	0.105081	NS	0.496842	0.788844	0.107298
FBgn0001222	FBgn0001222	CG5748	Hsf	Heat shock factor	NS	0.64651	0.964971	0.0658992	NS	0.851838	0.956301	-0.0260186
FBgn0001223	FBgn0001223	CG4460	Hsp22	Heat shock protein 22	Not detected	.	.	.	Not detected	.	.	.
FBgn0001224	FBgn0001224	CG4463	Hsp23	Heat shock protein 23	Down in OVAfed	0.00104243	0.0105002	-1.30355	Down in OVAfed	0.00227441	0.0155897	-0.894633
FBgn0001225	FBgn0001225	CG4183	Hsp26	Heat shock protein 26	Down in OVAfed	0.00220113	0.019874	-0.748844	Down in OVAfed	0.00338902	0.0220493	-0.805147
FBgn0001226	FBgn0001226	CG4466	Hsp27	Heat shock protein 27	Down in OVAfed	0.000777079	0.00814805	-0.97098	Down in OVAfed	0.00275738	0.0184987	-0.714331
FBgn0001227	FBgn0001227	CG4167	Hsp67Ba	Heat shock gene 67Ba	Down in OVAfed	0.00165916	0.0155778	-0.644493	Down in OVAfed	0.00675919	0.0392671	-0.521033
FBgn0001228	FBgn0001228	CG4456	Hsp67Bb	Heat shock gene 67Bb	NS	0.169949	0.573736	0.436314	Not detected	.	.	.
FBgn0001229	FBgn0001229	CG4190	Hsp67Bc	Heat shock gene 67Bc	Down in OVAfed	0.000206743	0.00273063	-0.998777	Down in OVAfed	0.00023246	0.00219284	-0.904119
FBgn0001230	FBgn0001230	CG5436	Hsp68	Heat shock protein 68	Down in OVAfed	7.15945e-06	0.000157014	-1.10958	NS	0.199778	0.500905	0.291411
FBgn0001233	FBgn0001233	CG1242	Hsp83	Heat shock protein 83	NS	0.982494	0.997582	0.00606822	NS	0.0738775	0.256488	-0.391561
FBgn0001234	FBgn0001234	CR31400	Hsromega	Heat shock RNA omega	NS	0.727882	0.972932	0.0520278	NS	0.375908	0.699073	-0.153594
FBgn0001235	FBgn0001235	CG17117	hth	homothorax	NS	0.0583035	0.274397	-0.357995	NS	0.0888604	0.295678	-0.311045
FBgn0001247	FBgn0001247	CG5517	Ide	Insulin degrading metalloproteinase	NS	0.995754	0.999598	-0.000762535	NS	0.720951	0.905124	0.05292
FBgn0001248	FBgn0001248	CG7176	Idh	Isocitrate dehydrogenase	NS	0.180634	0.596783	0.247605	NS	0.107856	0.335435	0.287746
FBgn0001250	FBgn0001250	CG9623	if	inflated	Up in OVAfed	0.00011788	0.00171921	0.573016	Up in OVAfed	0.00655817	0.038366	0.479569
FBgn0001253	FBgn0001253	CG32356	ImpE1	Ecdysone-inducible gene E1	Down in OVAfed	2.18355e-07	7.50515e-06	-1.73728	Down in OVAfed	2.74889e-06	4.10538e-05	-1.07664
FBgn0001254	FBgn0001254	CG1934	ImpE2	Ecdysone-inducible gene E2	Down in OVAfed	0.00016392	0.00226691	-1.62141	Down in OVAfed	7.932e-06	0.000107283	-1.10321
FBgn0001255	FBgn0001255	CG2723	ImpE3	Ecdysone-inducible gene E3	Down in OVAfed	5.15725e-05	0.000864815	-1.67089	Down in OVAfed	4.25237e-05	0.000486137	-1.01172
FBgn0001256	FBgn0001256	CG10717	ImpL1	Ecdysone-inducible gene L1	Not detected	.	.	.	Not detected	.	.	.
FBgn0001257	FBgn0001257	CG15009	ImpL2	Ecdysone-inducible gene L2	NS	0.624475	0.960322	0.0945786	NS	0.255623	0.575286	-0.22524
FBgn0001258	FBgn0001258	CG10160	ImpL3	Ecdysone-inducible gene L3	NS	0.723112	0.972932	0.112401	Up in OVAfed	1.2875e-09	3.30585e-08	1.40401
FBgn0001259	FBgn0001259	CG16993	in	inturned	NS	0.0117247	0.0799903	-0.609674	Down in OVAfed	0.00830073	0.0461563	-0.591329
FBgn0001263	FBgn0001263	CG3504	inaD	inactivation no afterpotential D	Not detected	.	.	.	Not detected	.	.	.
FBgn0001269	FBgn0001269	CG17835	inv	invected	NS	0.19619	0.627371	-0.210163	NS	0.18104	0.47	-0.208183
FBgn0001276	FBgn0001276	CG13201	ix	intersex	NS	0.383878	0.867952	0.169832	NS	0.786841	0.932268	0.0511773
FBgn0001280	FBgn0001280	CG7933	janA	janus A	NS	0.935681	0.995072	-0.0117339	NS	0.510381	0.796452	0.102348
FBgn0001281	FBgn0001281	CG7931	janB	janus B	NS	0.785295	0.976735	-0.0428547	Not detected	.	.	.
FBgn0001285	FBgn0001285	CG8579	Jon44E	Jonah 44E	NS	0.589291	0.957816	-0.0901679	Down in OVAfed	1.04987e-05	0.000137168	-1.28454
FBgn0001291	FBgn0001291	CG2275	Jra	Jun-related antigen	NS	0.707693	0.972392	0.0570246	NS	0.412354	0.729518	-0.127134
FBgn0001296	FBgn0001296	CG12286	kar	karmoisin	NS	0.0954224	0.391378	-0.294835	NS	0.0366421	0.152021	-0.402239
FBgn0001297	FBgn0001297	CG33956	kay	kayak	NS	0.242963	0.706178	0.223758	NS	0.408938	0.726286	0.129633
FBgn0001301	FBgn0001301	CG7210	kel	kelch	NS	0.981988	0.997518	-0.00384242	NS	0.534784	0.812198	0.100226
FBgn0001308	FBgn0001308	CG7765	Khc	Kinesin heavy chain	NS	0.958607	0.995719	-0.00818625	NS	0.960976	0.987045	0.00794532
FBgn0001311	FBgn0001311	CG2666	kkv	krotzkopf verkehrt	Up in OVAfed	0.000151687	0.00213492	0.590792	Up in OVAfed	0.0057524	0.0344103	0.457898
FBgn0001313	FBgn0001313	CG17866	kl-2	male fertility factor kl2	NS	0.926924	0.995072	0.0186537	Not detected	.	.	.
FBgn0001316	FBgn0001316	CG17046	klar	klarsicht	NS	0.532459	0.948628	-0.103145	NS	0.688932	0.890659	-0.0652118
FBgn0001319	FBgn0001319	CG10197	kn	knot	NS	0.0536017	0.259402	-0.383424	NS	0.187007	0.480599	-0.263646
FBgn0001320	FBgn0001320	CG4717	kni	knirps	NS	0.0373687	0.198405	-0.420321	Down in OVAfed	0.00824783	0.0461092	-0.441478
FBgn0001321	FBgn0001321	CG6217	knk	knickkopf	NS	0.0181971	0.113126	-0.409826	NS	0.0208853	0.0975495	-0.39673
FBgn0001323	FBgn0001323	CG4761	knrl	knirps-like	NS	0.0822583	0.352771	-0.348377	NS	0.161297	0.435707	-0.251817
FBgn0001324	FBgn0001324	CG8491	kto	kohtalo	NS	0.982563	0.997582	0.00304007	NS	0.545127	0.818074	-0.0907329
FBgn0001325	FBgn0001325	CG3340	Kr	Kruppel	NS	0.486976	0.933461	-0.237119	NS	0.61604	0.854696	-0.0912703
FBgn0001330	FBgn0001330	CG3228	kz	kurz	NS	0.819181	0.981153	0.040796	NS	0.589714	0.84204	0.0941679
FBgn0001341	FBgn0001341	CG6189	l(1)1Bi	lethal (1) 1Bi	NS	0.882035	0.99094	-0.0241684	NS	0.40573	0.724085	-0.136485
FBgn0001404	FBgn0001404	CG9659	egh	egghead	NS	0.536821	0.949515	-0.115963	NS	0.795252	0.934509	0.0441011
FBgn0001491	FBgn0001491	CG1639	l(1)10Bb	lethal (1) 10Bb	NS	0.691399	0.971363	-0.0628876	NS	0.880089	0.965245	-0.0243298
FBgn0001565	FBgn0001565	CG1666	Hlc	Helicase	NS	0.0538089	0.260086	0.279654	NS	0.309886	0.637833	0.155355
FBgn0001612	FBgn0001612	CG10988	Grip91	Gamma-tubulin ring protein 91	NS	0.947927	0.995167	-0.0101486	NS	0.607385	0.850622	-0.0815101
FBgn0001624	FBgn0001624	CG1725	dlg1	discs large 1	NS	0.990594	0.998786	-0.00175198	NS	0.873067	0.964572	-0.026115
FBgn0001941	FBgn0001941	CG9078	ifc	infertile crescent	NS	0.0258479	0.149235	0.339163	Up in OVAfed	4.49081e-06	6.37005e-05	0.697422
FBgn0001942	FBgn0001942	CG9075	eIF-4a	Eukaryotic initiation factor 4a	NS	0.980019	0.997402	0.00668886	NS	0.816989	0.941334	0.0517812
FBgn0001961	FBgn0001961	CG8978	Arpc1	Actin-related protein 2/3 complex, subunit 1	NS	0.400141	0.881661	0.133478	NS	0.0727398	0.253638	0.288259
FBgn0001965	FBgn0001965	CG7793	Sos	Son of sevenless	NS	0.694112	0.971777	-0.0577337	NS	0.35315	0.679098	-0.13837
FBgn0001967	FBgn0001967	CG16880	NimC3	Nimrod C3	NS	0.727652	0.972932	0.111058	NS	0.204935	0.509445	-0.26815
FBgn0001970	FBgn0001970	CG7480	Pgant35A	Polypeptide N-acetylgalactosaminyltransferase 35A	NS	0.495041	0.935363	-0.111842	NS	0.255149	0.575028	-0.185095
FBgn0001974	FBgn0286027	CG3688	l(2)35Bd	lethal (2) 35Bd	NS	0.795476	0.978733	-0.0427915	NS	0.663765	0.878586	-0.072286
FBgn0001977	FBgn0001977	CG4180	CIAPIN1	CIAPIN1 ortholog	NS	0.040819	0.212313	-0.322662	NS	0.0431031	0.172658	-0.345164
FBgn0001978	FBgn0001978	CG3647	stc	shuttle craft	NS	0.941444	0.995072	-0.0106396	NS	0.827754	0.94585	-0.0334306
FBgn0001981	FBgn0287768	CG3758	esg	escargot	NS	0.050058	0.246309	-0.332567	NS	0.287554	0.615243	-0.169044
FBgn0001983	FBgn0001983	CG4158	wor	worniu	NS	0.525903	0.946851	-0.149099	NS	0.717069	0.903325	-0.0944994
FBgn0001986	FBgn0001986	CG4152	l(2)35Df	lethal (2) 35Df	NS	0.640642	0.963851	-0.0675388	NS	0.803063	0.937295	-0.0378456
FBgn0001987	FBgn0001987	CG3903	Gli	Gliotactin	NS	0.301375	0.78796	-0.158244	NS	0.354735	0.680664	-0.148058
FBgn0001989	FBgn0001989	CG13240	ND-B17	NADH dehydrogenase (ubiquinone) B17 subunit	NS	0.188906	0.613763	0.199738	NS	0.0160546	0.0787397	0.362428
FBgn0001990	FBgn0001990	CG4148	wek	weckle	NS	0.754919	0.972932	-0.0519662	NS	0.674814	0.883382	-0.0717211
FBgn0001991	FBgn0001991	CG4894	Ca-alpha1D	Ca[2+]-channel protein alpha[[1]] subunit D	NS	0.447243	0.911397	0.120197	NS	0.757682	0.920783	-0.0529047
FBgn0001992	FBgn0001992	CG4163	Cyp303a1	Cyp303a1	Not detected	.	.	.	Not detected	.	.	.
FBgn0001994	FBgn0001994	CG7664	crp	cropped	NS	0.957525	0.995719	0.00772058	NS	0.974573	0.991019	0.00496737
FBgn0001995	FBgn0001995	CG5818	mRpL4	mitochondrial ribosomal protein L4	NS	0.431205	0.901748	0.127124	NS	0.145596	0.408578	0.233874
FBgn0002021	FBgn0002021	CG10655	l(2)37Bb	lethal (2) 37Bb	NS	0.291075	0.774816	0.172256	NS	0.254279	0.573741	0.174388
FBgn0002022	FBgn0002022	CG10449	Catsup	Catecholamines up	NS	0.337951	0.825221	0.13341	NS	0.450807	0.756703	0.113055
FBgn0002023	FBgn0002023	CG10699	Lim3	Lim3	NS	0.4741	0.928208	0.116359	NS	0.039423	0.160824	0.389192
FBgn0002031	FBgn0002031	CG10691	l(2)37Cc	lethal (2) 37Cc	NS	0.638622	0.963425	0.0667459	NS	0.662023	0.877721	0.0655602
FBgn0002036	FBgn0002036	CG10561	CG10561	-	NS	0.719595	0.972932	-0.0547215	NS	0.0823368	0.278213	0.355509
FBgn0002044	FBgn0002044	CG10084	swm	second mitotic wave missing	NS	0.768007	0.975535	-0.0425736	NS	0.716929	0.903325	-0.0558489
FBgn0002069	FBgn0002069	CG3821	Aats-asp	Aspartyl-tRNA synthetase	NS	0.426289	0.897611	-0.12989	NS	0.646423	0.867347	-0.0738864
FBgn0002121	FBgn0002121	CG2671	l(2)gl	lethal (2) giant larvae	Up in OVAfed	0.00307248	0.0260397	0.524425	Up in OVAfed	0.00560362	0.0336743	0.468897
FBgn0002174	FBgn0002174	CG5504	l(2)tid	lethal (2) tumorous imaginal discs	NS	0.974484	0.996453	0.00469342	NS	0.160412	0.434416	0.234683
FBgn0002183	FBgn0002183	CG1828	dre4	dre4	NS	0.60026	0.958778	0.0755775	NS	0.817065	0.941334	-0.0352651
FBgn0002283	FBgn0002283	CG4195	l(3)73Ah	lethal (3) 73Ah	NS	0.83954	0.982113	-0.0309156	NS	0.544021	0.817437	-0.0964775
FBgn0002284	FBgn0002284	CG4097	Prosbeta6	Proteasome beta6 subunit	NS	0.406198	0.88649	0.143722	NS	0.269972	0.594483	-0.175566
FBgn0002306	FBgn0002306	CG2507	sas	stranded at second	NS	0.310282	0.796482	-0.154951	NS	0.942264	0.982044	0.0122531
FBgn0002354	FBgn0002354	CG7620	l(3)87Df	lethal (3) 87Df	NS	0.252767	0.724219	0.242421	NS	0.384109	0.706469	0.212224
FBgn0002413	FBgn0002413	CG2048	dco	discs overgrown	NS	0.0237315	0.139622	-0.378766	NS	0.0201545	0.0945962	-0.444102
FBgn0002431	FBgn0002431	CG9484	hyd	hyperplastic discs	NS	0.937645	0.995072	0.0128561	NS	0.673896	0.883055	-0.0662627
FBgn0002440	FBgn0002440	CG12755	l(3)mbn	lethal (3) malignant blood neoplasm	Up in OVAfed	7.89487e-06	0.000170596	2.31938	Up in OVAfed	6.35821e-12	2.14993e-10	2.42874
FBgn0002441	FBgn0002441	CG5954	l(3)mbt	lethal (3) malignant brain tumor	NS	0.293976	0.779515	-0.154423	NS	0.618583	0.856068	-0.0736426
FBgn0002466	FBgn0002466	CG10522	sti	sticky	NS	0.958591	0.995719	0.00779262	NS	0.574151	0.835149	-0.0797093
FBgn0002521	FBgn0002521	CG17743	pho	pleiohomeotic	NS	0.958703	0.995719	-0.00704439	NS	0.493617	0.785973	-0.104463
FBgn0002522	FBgn0002522	CG1264	lab	labial	NS	0.699316	0.971889	0.0882929	NS	0.473284	0.770549	0.202535
FBgn0002524	FBgn0002524	CG4162	lace	lace	Up in OVAfed	0.00637796	0.0483073	0.415969	NS	0.0284246	0.124714	0.333599
FBgn0002525	FBgn0002525	CG6944	Lam	Lamin	NS	0.316346	0.80375	-0.165899	NS	0.224113	0.535363	-0.196632
FBgn0002526	FBgn0002526	CG10236	LanA	Laminin A	NS	0.451969	0.91444	-0.151212	NS	0.503805	0.792931	-0.13143
FBgn0002531	FBgn0002531	CG11650	Lcp1	Larval cuticle protein 1	Up in OVAfed	0.000261404	0.00330641	1.21632	NS	0.020591	0.0962687	0.676676
FBgn0002533	FBgn0002533	CG8697	Lcp2	Larval cuticle protein 2	Up in OVAfed	4.47999e-17	8.49392e-15	2.04511	Up in OVAfed	3.05339e-05	0.000360218	1.20583
FBgn0002534	FBgn0002534	CG2043	Lcp3	Larval cuticle protein 3	Up in OVAfed	0.000619901	0.00672848	1.79076	Up in OVAfed	4.08739e-09	9.78832e-08	2.31646
FBgn0002535	FBgn0002535	CG2044	Lcp4	Larval cuticle protein 4	Up in OVAfed	0.00253783	0.0222628	1.13313	Up in OVAfed	0.00117141	0.00878876	1.01762
FBgn0002542	FBgn0002542	CG2684	lds	lodestar	NS	0.837493	0.982113	-0.0299008	NS	0.127815	0.376854	-0.228267
FBgn0002543	FBgn0002543	CG5481	robo2	roundabout 2	NS	0.0309921	0.171151	-0.338779	NS	0.0941226	0.30754	-0.27382
FBgn0002552	FBgn0002552	CG11770	lin	lines	NS	0.685823	0.969554	-0.0601034	NS	0.214258	0.522463	-0.191462
FBgn0002561	FBgn0002561	CG3839	l(1)sc	lethal of scute	Not detected	.	.	.	Not detected	.	.	.
FBgn0002562	FBgn0002562	CG2559	Lsp1alpha	Larval serum protein 1 alpha	NS	0.178196	0.59239	0.899702	Up in OVAfed	1.52702e-19	1.02208e-17	3.14744
FBgn0002563	FBgn0002563	CG4178	Lsp1beta	Larval serum protein 1 beta	NS	0.0199045	0.121927	1.49848	Up in OVAfed	3.59786e-12	1.2473e-10	2.75833
FBgn0002564	FBgn0002564	CG6821	Lsp1gamma	Larval serum protein 1 gamma	NS	0.228774	0.682288	0.529033	NS	0.0134035	0.0682106	1.00374
FBgn0002565	FBgn0002565	CG6806	Lsp2	Larval serum protein 2	NS	0.608774	0.958778	0.187279	NS	0.180644	0.469475	0.406981
FBgn0002566	FBgn0002566	CG18028	lt	light	NS	0.665217	0.966938	0.0622406	NS	0.586649	0.841073	0.0785044
FBgn0002567	FBgn0002567	CG8024	ltd	lightoid	NS	0.3663	0.853322	-0.149418	NS	0.0723633	0.252785	-0.296471
FBgn0002569	FBgn0002569	CG8694	Mal-A2	Maltase A2	NS	0.829477	0.981153	0.0746094	Up in OVAfed	0.00296918	0.0197322	1.21296
FBgn0002570	FBgn0002570	CG8696	Mal-A1	Maltase A1	NS	0.0329161	0.179383	1.18468	Up in OVAfed	0.00152457	0.0110327	1.37872
FBgn0002571	FBgn0002571	CG8695	Mal-A3	Maltase A3	Down in OVAfed	0.00151182	0.0144484	-1.54942	NS	0.967336	0.988858	0.0145359
FBgn0002573	FBgn0002573	CG32120	sens	senseless	NS	0.031892	0.174855	0.521003	Up in OVAfed	0.00764772	0.0434306	0.550959
FBgn0002576	FBgn0002576	CG1689	lz	lozenge	NS	0.462046	0.920558	-0.188985	NS	0.712091	0.90091	-0.0805803
FBgn0002577	FBgn0002577	CG9369	m	miniature	Down in OVAfed	0.000104206	0.00155056	-1.39903	Down in OVAfed	0.00338854	0.0220493	-1.27781
FBgn0002578	FBgn0002578	CG8342	Kaz-m1	Kazal-type protease inhibitor m1	Up in OVAfed	0.000801948	0.00837946	0.769476	Up in OVAfed	0.00411337	0.0257501	0.640172
FBgn0002579	FBgn0002579	CG7622	RpL36	Ribosomal protein L36	NS	0.648484	0.965749	0.0966281	NS	0.494329	0.786716	0.133977
FBgn0002590	FBgn0002590	CG8922	RpS5a	Ribosomal protein S5a	NS	0.601248	0.958778	0.123067	NS	0.463779	0.764973	0.153731
FBgn0002592	FBgn0002592	CG6104	E(spl)m2-BFM	Enhancer of split m2, Bearded family member	NS	0.00742921	0.0550214	-0.540206	NS	0.0395306	0.161194	-0.377019
FBgn0002593	FBgn0002593	CG4087	RpLP1	Ribosomal protein LP1	NS	0.402804	0.884846	0.198062	NS	0.333282	0.661809	0.202261
FBgn0002607	FBgn0285950	CG2746	RpL19	Ribosomal protein L19	NS	0.515553	0.942914	0.157368	NS	0.339108	0.666759	0.202148
FBgn0002609	FBgn0002609	CG8346	E(spl)m3-HLH	Enhancer of split m3, helix-loop-helix	NS	0.285279	0.766513	-0.204681	NS	0.180691	0.469475	-0.218105
FBgn0002622	FBgn0002622	CG6779	RpS3	Ribosomal protein S3	NS	0.517031	0.942914	0.150726	NS	0.433906	0.744989	0.163675
FBgn0002626	FBgn0002626	CG7939	RpL32	Ribosomal protein L32	NS	0.540996	0.949515	0.129741	NS	0.398185	0.717883	0.166204
FBgn0002629	FBgn0002629	CG6099	E(spl)m4-BFM	Enhancer of split m4, Bearded family member	NS	0.21066	0.654241	-0.238483	NS	0.390625	0.710224	-0.1562
FBgn0002631	FBgn0002631	CG6096	E(spl)m5-HLH	Enhancer of split m5, helix-loop-helix	NS	0.105542	0.420701	-0.591309	Not detected	.	.	.
FBgn0002632	FBgn0002632	CG8354	E(spl)m6-BFM	Enhancer of split m6, Bearded family member	NS	0.170747	0.575768	-0.417744	NS	0.279636	0.605353	-0.351447
FBgn0002633	FBgn0002633	CG8361	E(spl)m7-HLH	Enhancer of split m7, helix-loop-helix	NS	0.272824	0.75064	-0.202311	NS	0.145278	0.407925	-0.30066
FBgn0002638	FBgn0002638	CG10480	Rcc1	Regulator of chromosome condensation 1 ortholog (H. sapiens)	NS	0.904739	0.992493	0.0171559	NS	0.49757	0.789051	0.0970446
FBgn0002641	FBgn0002641	CG1692	mal	maroon-like	NS	0.0807122	0.347918	0.29351	NS	0.239921	0.556148	0.197023
FBgn0002643	FBgn0002643	CG8118	mam	mastermind	Down in OVAfed	0.000927596	0.00953132	-0.549777	Down in OVAfed	0.00468521	0.0288041	-0.490107
FBgn0002645	FBgn0002645	CG1483	Map205	Microtubule-associated protein 205	NS	0.556271	0.9518	0.103986	NS	0.447886	0.7551	0.128625
FBgn0002673	FBgn0002673	CG4965	twe	twine	NS	0.267228	0.742433	-0.17455	NS	0.503924	0.792931	-0.203832
FBgn0002707	FBgn0002707	CG3697	mei-9	meiotic 9	NS	0.794725	0.978526	0.0482801	NS	0.880364	0.965245	0.0252366
FBgn0002709	FBgn0002709	CG8923	mei-218	meiotic 218	NS	0.762501	0.974155	0.0982986	Not detected	.	.	.
FBgn0002715	FBgn0002715	CG5303	mei-S332	meiotic from via Salaria 332	NS	0.644584	0.964485	-0.0762524	NS	0.693609	0.89274	0.0932524
FBgn0002716	FBgn0002716	CG7753	mei-W68	meiotic W68	NS	0.904666	0.992493	-0.0313504	NS	0.721471	0.905303	0.112527
FBgn0002719	FBgn0002719	CG10120	Men	Malic enzyme	Up in OVAfed	1.46137e-10	9.59688e-09	1.47695	Up in OVAfed	2.73949e-24	2.45863e-22	2.53032
FBgn0002723	FBgn0002723	CG1705	Met	Methoprene-tolerant	NS	0.533614	0.94897	0.0964038	NS	0.976154	0.991119	0.00465919
FBgn0002732	FBgn0002732	CG8337	E(spl)malpha-BFM	Enhancer of split malpha, Bearded family member	Down in OVAfed	0.00493018	0.0392911	-0.551293	NS	0.0244206	0.111279	-0.418178
FBgn0002733	FBgn0002733	CG14548	E(spl)mbeta-HLH	Enhancer of split mbeta, helix-loop-helix	NS	0.0650412	0.299007	-0.361146	NS	0.0704521	0.24764	-0.295192
FBgn0002734	FBgn0002734	CG8328	E(spl)mdelta-HLH	Enhancer of split mdelta, helix-loop-helix	NS	0.531651	0.948236	-0.136198	NS	0.271256	0.595898	-0.248954
FBgn0002735	FBgn0002735	CG8333	E(spl)mgamma-HLH	Enhancer of split mgamma, helix-loop-helix	NS	0.227422	0.680587	-0.258244	NS	0.598062	0.84591	-0.110185
FBgn0002736	FBgn0002736	CG9401	mago	mago nashi	NS	0.766571	0.975347	-0.0451558	NS	0.519728	0.803473	-0.0983697
FBgn0002772	FBgn0002772	CG5596	Mlc1	Myosin alkali light chain 1	Up in OVAfed	2.06255e-05	0.000402746	1.57619	Up in OVAfed	6.80363e-20	4.6668e-18	2.50175
FBgn0002773	FBgn0002773	CG2184	Mlc2	Myosin light chain 2	Up in OVAfed	0.00020021	0.00265329	1.72904	Up in OVAfed	3.33597e-17	1.85175e-15	2.88585
FBgn0002774	FBgn0002774	CG11680	mle	maleless	NS	0.368241	0.854407	-0.129442	NS	0.332174	0.660838	-0.141651
FBgn0002775	FBgn0002775	CG8631	msl-3	male-specific lethal 3	NS	0.841614	0.983053	-0.030975	NS	0.71188	0.90091	0.06062
FBgn0002778	FBgn0002778	CG3297	mnd	minidiscs	NS	0.085617	0.363511	-0.367751	Down in OVAfed	0.00779789	0.0441528	-0.53159
FBgn0002780	FBgn0002780	CG2050	mod	modulo	NS	0.987286	0.998663	-0.00251376	NS	0.414614	0.73029	-0.130826
FBgn0002781	FBgn0002781	CG32491	mod(mdg4)	modifier of mdg4	NS	0.436625	0.905985	-0.118165	NS	0.597889	0.84591	-0.0878303
FBgn0002783	FBgn0002783	CG18740	mor	moira	NS	0.657042	0.966022	-0.067695	NS	0.356683	0.683268	-0.152183
FBgn0002787	FBgn0002787	CG3416	Rpn8	Regulatory particle non-ATPase 8	NS	0.93636	0.995072	-0.0147084	NS	0.114295	0.348659	-0.280697
FBgn0002789	FBgn0002789	CG4696	Mp20	Muscle protein 20	Up in OVAfed	0.000472529	0.00537743	0.875414	Up in OVAfed	0.00136237	0.0100251	0.882241
FBgn0002791	FBgn0002791	CG3060	mr	morula	NS	0.866737	0.98724	0.0256288	NS	0.77701	0.928987	0.0453569
FBgn0002838	FBgn0002838	CG14251	ms(3)K81	male sterile (3) K81	NS	0.772258	0.976222	-0.0698287	Not detected	.	.	.
FBgn0002842	FBgn0002842	CG11308	sa	spermatocyte arrest	NS	0.0733836	0.326008	-0.365892	Not detected	.	.	.
FBgn0002855	FBgn0002855	CG8982	Acp26Aa	Accessory gland protein 26Aa	Not detected	.	.	.	Not detected	.	.	.
FBgn0002856	FBgn0002856	CG9024	Acp26Ab	Accessory gland protein 26Ab	Not detected	.	.	.	Not detected	.	.	.
FBgn0002862	FBgn0002862	CG17956	Mst87F	Male-specific RNA 87F	NS	0.933819	0.995072	-0.012706	NS	0.981344	0.992865	-0.00941982
FBgn0002863	FBgn0002863	CG17924	Acp95EF	Accessory gland protein 95EF	NS	0.391666	0.87395	-0.252763	Not detected	.	.	.
FBgn0002865	FBgn0002865	CG11719	Mst98Ca	Male-specific RNA 98Ca	NS	0.839655	0.982113	-0.0307212	Not detected	.	.	.
FBgn0002868	FBgn0002868	CG9470	MtnA	Metallothionein A	Up in OVAfed	0.00350001	0.0290966	0.473529	Up in OVAfed	0.000662781	0.0053938	0.937094
FBgn0002869	FBgn0002869	CG4312	MtnB	Metallothionein B	Up in OVAfed	3.16707e-05	0.000571946	0.880149	NS	0.021683	0.100639	0.708645
FBgn0002872	FBgn0002872	CG1960	mu2	mutator 2	NS	0.993694	0.999155	-0.0012323	NS	0.484816	0.779065	0.113238
FBgn0002873	FBgn0002873	CG12047	mud	mushroom body defect	NS	0.894706	0.992493	-0.020732	NS	0.810389	0.939255	-0.0360125
FBgn0002878	FBgn0002878	CG11156	mus101	mutagen-sensitive 101	NS	0.826162	0.981153	0.036387	NS	0.567104	0.83052	0.0963316
FBgn0002887	FBgn0002887	CG10890	mus201	mutagen-sensitive 201	NS	0.527923	0.947441	-0.0936674	NS	0.557985	0.824739	0.102755
FBgn0002891	FBgn0002891	CG1925	mus205	mutagen-sensitive 205	NS	0.698705	0.971777	0.0634893	NS	0.57858	0.836802	0.100002
FBgn0002899	FBgn0002899	CG7972	mus301	mutagen-sensitive 301	NS	0.677465	0.969554	0.0818076	NS	0.598642	0.846138	-0.102667
FBgn0002901	FBgn0002901	CG7347	mus304	mutagen-sensitive 304	NS	0.536411	0.949515	0.100057	NS	0.970021	0.989783	0.00784317
FBgn0002905	FBgn0002905	CG6019	mus308	mutagen-sensitive 308	NS	0.695291	0.971777	0.0645925	NS	0.338229	0.665985	-0.154078
FBgn0002906	FBgn0002906	CG6920	Blm	Bloom syndrome helicase ortholog	NS	0.380239	0.86438	-0.133271	NS	0.587491	0.841539	-0.0969001
FBgn0002909	FBgn0002909	CG8601	mus312	mutagen-sensitive 312	Not detected	.	.	.	Not detected	.	.	.
FBgn0002914	FBgn0002914	CG9045	Myb	Myb oncogene-like	NS	0.813603	0.980822	-0.0341139	NS	0.917221	0.97456	-0.0158107
FBgn0002917	FBgn0002917	CG1517	na	narrow abdomen	NS	0.139411	0.507676	-0.248946	NS	0.273956	0.59726	-0.183154
FBgn0002921	FBgn0002921	CG5670	Atpalpha	Na pump alpha subunit	NS	0.528924	0.947543	0.136869	NS	0.626014	0.858551	0.095798
FBgn0002922	FBgn0002922	CG10250	nau	nautilus	Not detected	.	.	.	Not detected	.	.	.
FBgn0002924	FBgn0002924	CG7831	ncd	non-claret disjunctional	NS	0.663686	0.966022	-0.0671336	NS	0.708967	0.899951	-0.056324
FBgn0002926	FBgn0002926	CG10129	ndl	nudel	Not detected	.	.	.	Not detected	.	.	.
FBgn0002930	FBgn0002930	CG1857	nec	necrotic	NS	0.366575	0.853453	0.146529	NS	0.97641	0.99117	-0.00542443
FBgn0002931	FBgn0002931	CG11450	net	net	NS	0.527153	0.947153	-0.132095	NS	0.636395	0.863098	-0.0916712
FBgn0002932	FBgn0002932	CG11988	neur	neuralized	NS	0.500072	0.936454	-0.101252	NS	0.668304	0.881058	-0.0679696
FBgn0002933	FBgn0002933	CG10781	ng1	new glue 1	NS	0.00990043	0.0696729	2.13603	Up in OVAfed	1.87006e-36	4.08141e-34	6.70872
FBgn0002936	FBgn0002936	CG3966	ninaA	neither inactivation nor afterpotential A	Not detected	.	.	.	Not detected	.	.	.
FBgn0002937	FBgn0002937	CG9347	ninaB	neither inactivation nor afterpotential B	Not detected	.	.	.	Not detected	.	.	.
FBgn0002938	FBgn0002938	CG5125	ninaC	neither inactivation nor afterpotential C	NS	0.38932	0.871375	-0.237259	NS	0.59823	0.84591	0.161359
FBgn0002939	FBgn0002939	CG31783	ninaD	neither inactivation nor afterpotential D	NS	0.0114097	0.0783418	1.68795	Up in OVAfed	1.55247e-22	1.2528e-20	3.58101
FBgn0002940	FBgn0002940	CG4550	ninaE	neither inactivation nor afterpotential E	Not detected	.	.	.	Not detected	.	.	.
FBgn0002941	FBgn0002941	CG6534	slou	slouch	NS	0.564405	0.952981	-0.139018	NS	0.546172	0.818866	0.18146
FBgn0002945	FBgn0002945	CG11614	nkd	naked cuticle	Down in OVAfed	0.00556322	0.0432225	-0.448733	NS	0.0332175	0.140647	-0.333169
FBgn0002948	FBgn0002948	CG1763	nod	no distributive disjunction	NS	0.668843	0.968744	0.0805225	NS	0.876505	0.96471	0.0320412
FBgn0002962	FBgn0002962	CG5637	nos	nanos	NS	0.887828	0.992456	0.040679	Not detected	.	.	.
FBgn0002973	FBgn0002973	CG3779	numb	numb	NS	0.0258776	0.14926	-0.361835	NS	0.153179	0.421837	-0.233519
FBgn0002985	FBgn0002985	CG3851	odd	odd skipped	NS	0.243391	0.706435	-0.195765	NS	0.4328	0.743636	-0.133397
FBgn0002989	FBgn0002989	CG3736	okr	okra	NS	0.410614	0.888226	0.148218	NS	0.885283	0.966925	0.0273257
FBgn0003002	FBgn0003002	CG1133	opa	odd paired	NS	0.190756	0.617383	-0.291669	NS	0.240341	0.556546	-0.211967
FBgn0003008	FBgn0003008	CG3029	or	orange	NS	0.497939	0.93624	-0.107377	NS	0.661029	0.87729	-0.0751098
FBgn0003009	FBgn0003009	CG3134	ord	orientation disruptor	NS	0.750151	0.972932	-0.0538037	Not detected	.	.	.
FBgn0003011	FBgn0003011	CG7411	ort	ora transientless	Not detected	.	.	.	Not detected	.	.	.
FBgn0003015	FBgn0003015	CG10901	osk	oskar	Not detected	.	.	.	Not detected	.	.	.
FBgn0003016	FBgn0003016	CG3479	osp	outspread	NS	0.694113	0.971777	-0.0621158	NS	0.460346	0.762255	-0.113987
FBgn0003023	FBgn0003023	CG12743	otu	ovarian tumor	Not detected	.	.	.	Not detected	.	.	.
FBgn0003028	FBgn0003028	CG6824	ovo	ovo	NS	0.17386	0.583422	-0.230738	NS	0.0255221	0.115173	-0.364187
FBgn0003034	FBgn0003034	CG17673	SP	Sex Peptide	Not detected	.	.	.	Not detected	.	.	.
FBgn0003041	FBgn0003041	CG8114	pbl	pebble	NS	0.410546	0.888226	-0.121893	NS	0.745155	0.915248	-0.0458704
FBgn0003042	FBgn0003042	CG32443	Pc	Polycomb	NS	0.376219	0.860724	-0.150176	NS	0.225982	0.53768	-0.207687
FBgn0003044	FBgn0003044	CG5109	Pcl	Polycomblike	NS	0.71488	0.972932	-0.0534704	NS	0.269754	0.594299	-0.154664
FBgn0003046	FBgn0003046	CG3440	Pcp	Pupal cuticle protein	Down in OVAfed	0.00485497	0.0388233	-0.676502	NS	0.0694891	0.245181	-0.403043
FBgn0003048	FBgn0003048	CG3443	pcx	pecanex	NS	0.0101793	0.0711824	-0.383797	NS	0.0318784	0.136493	-0.342008
FBgn0003053	FBgn0003053	CG12212	peb	pebbled	NS	0.361841	0.848482	-0.128541	NS	0.787993	0.932911	-0.0411265
FBgn0003057	FBgn0003057	CG10598	CG10598	-	Not detected	.	.	.	Not detected	.	.	.
FBgn0003060	FBgn0003060	CG9757	CG9757	-	NS	0.013316	0.0887356	1.32816	Up in OVAfed	5.58772e-64	3.83278e-61	4.23318
FBgn0003062	FBgn0003062	CG9888	Fib	Fibrillarin	NS	0.943561	0.995072	0.010501	NS	0.357674	0.684331	-0.130455
FBgn0003065	FBgn0003065	CG2150	CG2150	-	Not detected	.	.	.	Not detected	.	.	.
FBgn0003067	FBgn0003067	CG17725	Pepck	Phosphoenolpyruvate carboxykinase	Not detected	.	.	.	Not detected	.	.	.
FBgn0003068	FBgn0003068	CG2647	per	period	NS	0.116148	0.449265	-0.499121	Not detected	.	.	.
FBgn0003071	FBgn0003071	CG4001	Pfk	Phosphofructokinase	NS	0.203802	0.642449	0.195705	Up in OVAfed	3.09317e-07	5.46024e-06	1.00286
FBgn0003074	FBgn0003074	CG8251	Pgi	Phosphoglucose isomerase	NS	0.0140605	0.0925947	0.425926	Up in OVAfed	1.13021e-08	2.54774e-07	1.24631
FBgn0003076	FBgn0003076	CG5165	Pgm	phosphoglucose mutase	NS	0.00789109	0.0576604	0.723171	Up in OVAfed	2.14777e-12	7.6673e-11	1.40007
FBgn0003079	FBgn0003079	CG2845	phl	pole hole	NS	0.86933	0.987644	-0.0247729	NS	0.928523	0.976948	0.0137768
FBgn0003082	FBgn0003082	CG11205	phr	photorepair	NS	0.94215	0.995072	-0.0138449	NS	0.43155	0.74295	0.153664
FBgn0003086	FBgn0003086	CG10790	Pig1	Pre-intermoult gene 1	Up in OVAfed	6.06495e-13	6.09346e-11	1.82029	Up in OVAfed	3.43804e-09	8.42233e-08	1.6513
FBgn0003087	FBgn0003087	CG5052	pim	pimples	NS	0.920937	0.993905	-0.0160668	NS	0.701026	0.895921	0.0818403
FBgn0003089	FBgn0003089	CG9614	pip	pipe	NS	0.514658	0.942914	-0.127162	NS	0.376824	0.69993	0.162868
FBgn0003090	FBgn0003090	CG11084	pk	prickle	NS	0.0197666	0.121208	-0.408288	Down in OVAfed	0.0059964	0.0356554	-0.438263
FBgn0003091	FBgn0003091	CG6622	Pkc53E	Protein C kinase 53E	Up in OVAfed	0.00653677	0.0493511	0.517988	NS	0.495216	0.787345	0.155778
FBgn0003093	FBgn0003093	CG1954	Pkc98E	Protein C kinase 98E	NS	0.779297	0.976651	-0.0398162	NS	0.574004	0.835149	-0.0864009
FBgn0003114	FBgn0003114	CG9183	plu	plutonium	Not detected	.	.	.	Not detected	.	.	.
FBgn0003116	FBgn0003116	CG3461	pn	prune	NS	0.240179	0.703014	0.221629	NS	0.231167	0.545161	0.242561
FBgn0003117	FBgn0003117	CG3978	pnr	pannier	Down in OVAfed	0.00019216	0.00257565	-0.924743	Down in OVAfed	0.000791773	0.006289	-0.607355
FBgn0003118	FBgn0003118	CG17077	pnt	pointed	NS	0.441554	0.908386	0.119271	NS	0.375496	0.699073	0.128641
FBgn0003124	FBgn0003124	CG12306	polo	polo	NS	0.61495	0.958778	-0.0743004	NS	0.230734	0.544542	-0.182816
FBgn0003129	FBgn0003129	CG9610	Poxm	Pox meso	NS	0.189513	0.615054	-0.367815	NS	0.0501277	0.192705	-0.47371
FBgn0003130	FBgn0003130	CG8246	Poxn	Pox neuro	NS	0.4021	0.884153	-0.254746	NS	0.694525	0.8932	-0.119255
FBgn0003132	FBgn0003132	CG9156	Pp1-13C	Protein phosphatase 1 at 13C	NS	0.58057	0.956228	-0.0848058	Not detected	.	.	.
FBgn0003134	FBgn0003134	CG6593	Pp1alpha-96A	Protein phosphatase 1alpha at 96A	NS	0.836429	0.982113	-0.0279575	NS	0.728159	0.908001	-0.0523019
FBgn0003137	FBgn0003137	CG33103	Ppn	Papilin	NS	0.0892294	0.373138	-0.306878	NS	0.626852	0.858869	0.0885563
FBgn0003139	FBgn0003139	CG12217	PpV	Protein phosphatase V	NS	0.8109	0.980607	-0.0365665	NS	0.726891	0.90748	-0.0524407
FBgn0003140	FBgn0003140	CG10930	PpY-55A	Protein phosphatase Y at 55A	NS	0.839654	0.982113	0.0409178	Not detected	.	.	.
FBgn0003141	FBgn0003141	CG16784	pr	purple	NS	0.210318	0.653821	-0.199553	NS	0.256402	0.575849	-0.177533
FBgn0003145	FBgn0003145	CG6716	prd	paired	NS	0.423187	0.896687	-0.170537	Not detected	.	.	.
FBgn0003149	FBgn0003149	CG5939	Prm	Paramyosin	Up in OVAfed	0.000384911	0.0045428	0.909671	Up in OVAfed	0.000165365	0.00162705	1.10023
FBgn0003159	FBgn0003159	CG2841	ptr	proximal to raf	NS	0.0837028	0.357012	-0.290709	NS	0.93885	0.980847	-0.0124755
FBgn0003162	FBgn0003162	CG9441	Pu	Punch	Down in OVAfed	0.000261587	0.00330641	-1.04173	Down in OVAfed	5.0447e-06	7.0825e-05	-1.32024
FBgn0003165	FBgn0003165	CG9755	pum	pumilio	NS	0.043602	0.223135	-0.35536	NS	0.0825361	0.27869	-0.288608
FBgn0003169	FBgn0003169	CG7904	put	punt	NS	0.96875	0.996068	0.00537244	NS	0.674759	0.883382	-0.0638043
FBgn0003174	FBgn0003174	CG11101	pwn	pawn	Up in OVAfed	0.00532748	0.0418613	0.446178	NS	0.256408	0.575849	0.182781
FBgn0003175	FBgn0003175	CG4444	px	plexus	NS	0.913753	0.99321	-0.0161802	NS	0.501941	0.792119	-0.109666
FBgn0003187	FBgn0003187	CG6433	qua	quail	NS	0.934121	0.995072	-0.0120589	NS	0.15322	0.421837	0.330285
FBgn0003189	FBgn0003189	CG18572	r	rudimentary	NS	0.044046	0.224922	0.274045	NS	0.448263	0.755236	0.116946
FBgn0003204	FBgn0003204	CG1799	ras	raspberry	Down in OVAfed	0.00646458	0.0489004	-0.541198	Down in OVAfed	0.000195564	0.00189124	-0.694855
FBgn0003205	FBgn0003205	CG9375	Ras85D	Ras oncogene at 85D	NS	0.901575	0.992493	-0.0187352	NS	0.489542	0.781116	-0.111251
FBgn0003206	FBgn0003206	CG1167	Ras64B	Ras oncogene at 64B	Up in OVAfed	0.00617096	0.04683	0.379863	NS	0.155309	0.425119	0.217193
FBgn0003209	FBgn0003209	CG12437	raw	raw	Down in OVAfed	0.000401911	0.00468697	-0.749495	NS	0.018343	0.0879421	-0.436443
FBgn0003210	FBgn0003210	CG11427	rb	ruby	NS	0.826404	0.981153	-0.0315819	NS	0.549725	0.820741	-0.0897434
FBgn0003218	FBgn0003218	CG11111	rdgB	retinal degeneration B	NS	0.498555	0.936334	0.0997507	NS	0.527484	0.807884	0.0947787
FBgn0003227	FBgn0003227	CG31293	rec	recombination-defective	NS	0.577605	0.955706	0.127245	NS	0.98673	0.994775	0.00376743
FBgn0003231	FBgn0003231	CG10360	ref(2)P	refractory to sigma P	NS	0.0180607	0.112747	0.456622	NS	0.0198478	0.0936602	0.406886
FBgn0003248	FBgn0003248	CG16740	Rh2	Rhodopsin 2	Not detected	.	.	.	Not detected	.	.	.
FBgn0003249	FBgn0003249	CG10888	Rh3	Rhodopsin 3	Not detected	.	.	.	Not detected	.	.	.
FBgn0003250	FBgn0003250	CG9668	Rh4	Rhodopsin 4	NS	0.485707	0.933199	-0.19732	Not detected	.	.	.
FBgn0003254	FBgn0003254	CG7230	rib	ribbon	NS	0.617217	0.958778	-0.0904994	Not detected	.	.	.
FBgn0003255	FBgn0003255	CG8930	rk	rickets	Down in OVAfed	0.000270516	0.00341193	-1.02746	Down in OVAfed	7.94831e-06	0.000107352	-0.787077
FBgn0003256	FBgn0003256	CG12559	rl	rolled	NS	0.956514	0.995719	-0.00789934	NS	0.946004	0.982881	0.00996642
FBgn0003257	FBgn0003257	CG3593	r-l	rudimentary-like	NS	0.405328	0.886362	-0.140738	NS	0.417724	0.732542	-0.131346
FBgn0003261	FBgn0003261	CG10279	Rm62	Rm62	NS	0.461109	0.919793	0.166178	NS	0.83124	0.94769	0.0424064
FBgn0003267	FBgn0003267	CG6348	ro	rough	Not detected	.	.	.	Not detected	.	.	.
FBgn0003268	FBgn0003268	CG1569	rod	rough deal	NS	0.685065	0.969554	0.0627192	NS	0.799248	0.936124	0.0393111
FBgn0003270	FBgn0003270	CG10393	amos	absent MD neurons and olfactory sensilla	Not detected	.	.	.	Not detected	.	.	.
FBgn0003274	FBgn0003274	CG4918	RpLP2	Ribosomal protein LP2	NS	0.655915	0.966022	0.100194	NS	0.291262	0.619577	0.216582
FBgn0003275	FBgn0003275	CG1163	RpII18	RNA polymerase II 18kD subunit	NS	0.410394	0.888226	-0.125264	NS	0.7676	0.924528	-0.046823
FBgn0003277	FBgn0003277	CG1554	RpII215	RNA polymerase II 215kD subunit	NS	0.947573	0.995075	-0.00999303	NS	0.533885	0.811603	-0.098362
FBgn0003278	FBgn0003278	CG4033	RpI135	RNA polymerase I 135kD subunit	NS	0.646945	0.964971	0.0790494	NS	0.710301	0.900822	-0.0595339
FBgn0003279	FBgn0003279	CG5502	RpL4	Ribosomal protein L4	NS	0.704431	0.972392	0.0964903	NS	0.540646	0.815153	0.135128
FBgn0003285	FBgn0003285	CG4125	rst	roughest	NS	0.69626	0.971777	-0.0611828	NS	0.831626	0.947905	-0.0331636
FBgn0003292	FBgn0003292	CG6097	rt	rotated abdomen	NS	0.0465261	0.234325	-0.476347	NS	0.14893	0.414277	-0.323473
FBgn0003295	FBgn0003295	CG1214	ru	roughoid	NS	0.091177	0.378857	-0.429806	NS	0.227301	0.539612	-0.309105
FBgn0003300	FBgn0003300	CG1849	run	runt	NS	0.863263	0.98644	0.0395889	NS	0.585126	0.840518	-0.13407
FBgn0003301	FBgn0003301	CG9533	rut	rutabaga	NS	0.656978	0.966022	-0.0639369	NS	0.370211	0.694227	-0.135374
FBgn0003302	FBgn0003302	CG4336	rux	roughex	NS	0.756391	0.9732	-0.0468503	NS	0.529084	0.808462	-0.129506
FBgn0003308	FBgn0003308	CG7642	ry	rosy	NS	0.345655	0.83486	0.148615	NS	0.101383	0.322436	-0.292381
FBgn0003310	FBgn0003310	CG4385	S	Star	NS	0.370345	0.856511	-0.130123	NS	0.270727	0.595444	-0.155808
FBgn0003312	FBgn0003312	CG14728	sad	shadow	NS	0.343386	0.833472	0.187662	NS	0.67454	0.883382	0.0636907
FBgn0003313	FBgn0003313	CG4922	sala	spalt-adjacent	Not detected	.	.	.	Not detected	.	.	.
FBgn0003317	FBgn0003317	CG1891	sax	saxophone	NS	0.92186	0.994369	0.0142218	NS	0.810833	0.939255	0.0363266
FBgn0003319	FBgn0003319	CG4316	Sb	Stubble	Down in OVAfed	0.00131928	0.0128378	-1.00301	Down in OVAfed	0.00132457	0.00977694	-0.617663
FBgn0003321	FBgn0003321	CG1664	sbr	small bristles	NS	0.689849	0.970577	-0.0551357	NS	0.966917	0.988839	-0.00631094
FBgn0003326	FBgn0003326	CG17579	sca	scabrous	NS	0.0696067	0.314383	-0.319697	NS	0.307111	0.634644	-0.168409
FBgn0003328	FBgn0286785	CG8095	scb	scab	NS	0.579556	0.955706	0.0984412	NS	0.0508694	0.194544	0.313814
FBgn0003330	FBgn0003330	CG5595	Sce	Sex combs extra	NS	0.493704	0.935184	-0.115075	NS	0.112136	0.34459	-0.247762
FBgn0003334	FBgn0003334	CG9495	Scm	Sex comb on midleg	NS	0.330661	0.816601	-0.139853	NS	0.326623	0.655481	-0.137841
FBgn0003339	FBgn0003339	CG1030	Scr	Sex combs reduced	Down in OVAfed	0.00310723	0.0263152	-0.590976	Down in OVAfed	0.00170648	0.0121388	-0.523214
FBgn0003345	FBgn0003345	CG8544	sd	scalloped	NS	0.671958	0.969543	-0.0627699	NS	0.761382	0.922244	-0.0491925
FBgn0003346	FBgn0003346	CG9999	RanGAP	Ran GTPase activating protein	NS	0.852247	0.985168	0.0275988	NS	0.977493	0.99185	0.00393043
FBgn0003353	FBgn0003353	CG3182	sei	seizure	NS	0.890127	0.992456	0.0259886	NS	0.758994	0.921627	-0.0581344
FBgn0003356	FBgn0003356	CG31034	Jon99Cii	Jonah 99Cii	NS	0.0228785	0.13573	0.585367	NS	0.0725488	0.253311	0.41188
FBgn0003357	FBgn0003357	CG31362	Jon99Ciii	Jonah 99Ciii	NS	0.0947381	0.390158	0.457446	NS	0.0201524	0.0945962	0.600068
FBgn0003358	FBgn0003358	CG31039	Jon99Ci	Jonah 99Ci	Down in OVAfed	0.00139048	0.0134749	-0.834462	Down in OVAfed	3.01281e-06	4.43062e-05	-1.30906
FBgn0003360	FBgn0003360	CG16944	sesB	stress-sensitive B	NS	0.100668	0.40651	0.33395	Up in OVAfed	0.00387125	0.0245545	0.556448
FBgn0003366	FBgn0003366	CG18085	sev	sevenless	NS	0.32453	0.811477	0.18471	NS	0.746002	0.915951	0.0554096
FBgn0003371	FBgn0003371	CG2621	sgg	shaggy	NS	0.164885	0.563436	-0.251808	NS	0.0782806	0.268181	-0.324194
FBgn0003372	FBgn0003372	CG3047	Sgs1	Salivary gland secretion 1	NS	0.0757598	0.333265	0.65129	NS	0.518239	0.802566	0.152415
FBgn0003373	FBgn0003373	CG11720	Sgs3	Salivary gland secretion 3	NS	0.150455	0.534354	0.505198	NS	0.57655	0.836634	0.16053
FBgn0003374	FBgn0003374	CG12181	Sgs4	Salivary gland secretion 4	Up in OVAfed	1.74924e-05	0.000349698	1.22343	NS	0.687579	0.890215	0.0925363
FBgn0003375	FBgn0003375	CG7596	Sgs5	Salivary gland secretion 5	NS	0.136417	0.500651	0.438621	NS	0.941276	0.981689	-0.0219407
FBgn0003377	FBgn0003377	CG18087	Sgs7	Salivary gland secretion 7	NS	0.00707434	0.0528328	0.857307	NS	0.578541	0.836802	0.142969
FBgn0003378	FBgn0003378	CG6132	Sgs8	Salivary gland secretion 8	Up in OVAfed	1.79351e-05	0.000357334	0.964575	NS	0.781042	0.930842	-0.0641467
FBgn0003380	FBgn0003380	CG12348	Sh	Shaker	NS	0.0702674	0.316109	-0.267711	NS	0.0891374	0.296189	-0.259733
FBgn0003382	FBgn0003382	CG13209	sha	shavenoid	Not detected	.	.	.	Not detected	.	.	.
FBgn0003386	FBgn0003386	CG2822	Shaw	Shaker cognate w	NS	0.956912	0.995719	0.00887647	NS	0.633147	0.862384	0.0853413
FBgn0003388	FBgn0003388	CG13478	shd	shade	NS	0.744925	0.972932	0.0495884	NS	0.723216	0.906191	-0.0590089
FBgn0003390	FBgn0003390	CG3135	shf	shifted	NS	0.505468	0.940904	-0.111531	NS	0.0459116	0.180872	-0.310158
FBgn0003391	FBgn0003391	CG3722	shg	shotgun	NS	0.0459577	0.231959	-0.35054	NS	0.0341436	0.143744	-0.34345
FBgn0003392	FBgn0003392	CG18102	shi	shibire	NS	0.671094	0.969543	0.065396	NS	0.640144	0.864726	0.0764339
FBgn0003396	FBgn0003396	CG7734	shn	schnurri	NS	0.285541	0.766513	0.190725	NS	0.56064	0.826336	0.0906176
FBgn0003401	FBgn0003401	CG4735	shu	shutdown	NS	0.864342	0.98644	0.0399252	NS	0.772005	0.926233	0.071274
FBgn0003410	FBgn0003410	CG9949	sina	seven in absentia	NS	0.179831	0.595134	-0.189214	NS	0.127364	0.37587	-0.233046
FBgn0003411	FBgn0003411	CG1641	sisA	sisterless A	Not detected	.	.	.	Not detected	.	.	.
FBgn0003415	FBgn0003415	CG9936	skd	skuld	NS	0.0544221	0.262078	-0.292882	NS	0.0602537	0.222022	-0.306119
FBgn0003416	FBgn0003416	CG4200	sl	small wing	NS	0.629112	0.962008	-0.0747111	NS	0.245014	0.561946	-0.171205
FBgn0003423	FBgn0003423	CG1417	slgA	sluggish A	NS	0.121986	0.463353	-0.292207	NS	0.0738026	0.256455	-0.394508
FBgn0003429	FBgn0003429	CG10693	slo	slowpoke	NS	0.894104	0.992493	-0.0200036	NS	0.899344	0.9691	0.0189794
FBgn0003430	FBgn0003430	CG16738	slp1	sloppy paired 1	NS	0.120593	0.460698	-0.402119	NS	0.258357	0.579132	-0.291648
FBgn0003435	FBgn0003435	CG9218	sm	smooth	NS	0.482944	0.932479	-0.127487	Down in OVAfed	0.00826291	0.0461092	-0.400197
FBgn0003444	FBgn0003444	CG11561	smo	smoothened	NS	0.263895	0.737013	-0.176761	NS	0.127047	0.37528	-0.217123
FBgn0003447	FBgn0003447	CG32858	sn	singed	Down in OVAfed	9.71782e-05	0.00145705	-0.881963	Down in OVAfed	0.000366553	0.00326532	-0.724988
FBgn0003448	FBgn0003448	CG3956	sna	snail	NS	0.354452	0.842074	-0.245691	NS	0.958016	0.987045	-0.0180292
FBgn0003449	FBgn0003449	CG4528	snf	sans fille	NS	0.676865	0.969554	-0.0642543	NS	0.994733	0.997746	0.000982208
FBgn0003450	FBgn0003450	CG7996	snk	snake	NS	0.308981	0.795139	0.286649	NS	0.67538	0.883728	0.137214
FBgn0003459	FBgn0003459	CG3836	stwl	stonewall	NS	0.491576	0.935184	-0.114522	NS	0.404608	0.723505	-0.153441
FBgn0003460	FBgn0003460	CG11121	so	sine oculis	NS	0.405638	0.886362	0.144364	NS	0.699861	0.895314	-0.0667679
FBgn0003462	FBgn0003462	CG11793	Sod	Superoxide dismutase	NS	0.0620306	0.288323	0.296876	NS	0.0932146	0.305404	0.268373
FBgn0003463	FBgn0003463	CG9224	sog	short gastrulation	NS	0.656761	0.966022	0.064843	NS	0.797146	0.93559	0.0411739
FBgn0003464	FBgn0003464	CG1391	sol	small optic lobes	NS	0.48078	0.932141	-0.103478	NS	0.38356	0.705942	-0.129762
FBgn0003475	FBgn0003475	CG10076	spir	spire	NS	0.40937	0.887904	-0.114746	NS	0.588304	0.84204	-0.0814329
FBgn0003479	FBgn0003479	CG7948	spn-A	spindle A	NS	0.942361	0.995072	-0.0119236	NS	0.477283	0.773206	0.13182
FBgn0003480	FBgn0003480	CG3325	spn-B	spindle B	NS	0.656494	0.966022	0.120159	NS	0.189335	0.48459	0.435427
FBgn0003482	FBgn0003482	CG31069	spn-D	spindle D	Not detected	.	.	.	Not detected	.	.	.
FBgn0003483	FBgn0003483	CG3158	spn-E	spindle E	NS	0.936342	0.995072	0.0154456	NS	0.892307	0.96839	-0.039252
FBgn0003486	FBgn0003486	CG10594	spo	spook	Not detected	.	.	.	Not detected	.	.	.
FBgn0003495	FBgn0003495	CG6134	spz	spatzle	NS	0.683922	0.969554	-0.0720332	NS	0.277034	0.602376	0.200009
FBgn0003499	FBgn0003499	CG7847	sr	stripe	NS	0.348672	0.837115	0.168798	NS	0.349984	0.676763	0.162662
FBgn0003502	FBgn0003502	CG8049	Btk29A	Btk family kinase at 29A	NS	0.965066	0.995719	0.00615673	NS	0.471588	0.769588	-0.108263
FBgn0003507	FBgn0003507	CG3992	srp	serpent	Down in OVAfed	0.0047529	0.0380848	-0.431637	Down in OVAfed	0.00271222	0.0182391	-0.50873
FBgn0003510	FBgn0003510	CG17957	Sry-alpha	Serendipity alpha	Not detected	.	.	.	Not detected	.	.	.
FBgn0003511	FBgn0003511	CG7938	Sry-beta	Serendipity beta	Not detected	.	.	.	Not detected	.	.	.
FBgn0003512	FBgn0003512	CG17958	Sry-delta	Serendipity delta	NS	0.588973	0.9578	0.0835277	NS	0.967337	0.988858	0.00678352
FBgn0003513	FBgn0003513	CG6993	ss	spineless	NS	0.145704	0.522338	-0.309614	NS	0.107798	0.335435	-0.330107
FBgn0003514	FBgn0003514	CG3595	sqh	spaghetti squash	NS	0.136174	0.500225	-0.275667	NS	0.256181	0.575849	-0.200188
FBgn0003515	FBgn0003515	CG4314	st	scarlet	Up in OVAfed	0.00196412	0.0180095	1.2752	Up in OVAfed	2.06469e-08	4.41586e-07	2.15635
FBgn0003517	FBgn0003517	CG14792	sta	stubarista	NS	0.740072	0.972932	0.0819414	NS	0.52759	0.807917	0.137709
FBgn0003520	FBgn0003520	CG5753	stau	staufen	NS	0.621524	0.960322	-0.0726032	NS	0.641656	0.865424	-0.071471
FBgn0003525	FBgn0003525	CG1395	stg	string	NS	0.540751	0.949515	-0.0899803	NS	0.870993	0.964056	-0.0229856
FBgn0003527	FBgn0003527	CG8592	stil	stand still	NS	0.294783	0.779575	-0.208029	Not detected	.	.	.
FBgn0003545	FBgn0003545	CG12298	sub	subito	NS	0.636347	0.962364	-0.0736428	NS	0.536441	0.812934	0.114561
FBgn0003557	FBgn0003557	CG4244	Su(dx)	Suppressor of deltex	NS	0.626094	0.961178	-0.0735666	NS	0.801974	0.937133	-0.0411671
FBgn0003559	FBgn0003559	CG17170	su(f)	suppressor of forked	NS	0.798676	0.979167	0.0397255	NS	0.90911	0.971748	0.0171041
FBgn0003567	FBgn0003567	CG8573	su(Hw)	suppressor of Hairy wing	NS	0.75619	0.9732	-0.0455396	NS	0.199937	0.501174	-0.188278
FBgn0003575	FBgn0003575	CG6222	su(s)	suppressor of sable	NS	0.688205	0.969889	0.0592029	NS	0.457511	0.759198	-0.112048
FBgn0003598	FBgn0003598	CG8599	Su(var)3-7	Suppressor of variegation 3-7	NS	0.843898	0.983316	-0.0305416	NS	0.307797	0.635645	-0.144152
FBgn0003607	FBgn0003607	CG8409	Su(var)205	Suppressor of variegation 205	NS	0.960086	0.995719	-0.00750823	NS	0.667887	0.880885	-0.0679379
FBgn0003612	FBgn0003612	CG8068	Su(var)2-10	Suppressor of variegation 2-10	NS	0.495908	0.935695	-0.0931523	NS	0.609686	0.851733	-0.0783163
FBgn0003638	FBgn0003638	CG3019	su(w[a])	suppressor of white-apricot	NS	0.483062	0.932479	0.104986	NS	0.401861	0.721309	0.131907
FBgn0003651	FBgn0003651	CG11502	svp	seven up	NS	0.244005	0.707592	-0.17749	NS	0.0139147	0.070033	-0.357778
FBgn0003654	FBgn0003654	CG18000	sw	short wing	NS	0.270264	0.747535	0.166274	NS	0.359188	0.685226	0.143734
FBgn0003655	FBgn0003655	CG3429	swa	swallow	Not detected	.	.	.	Not detected	.	.	.
FBgn0003656	FBgn0003656	CG2212	sws	swiss cheese	NS	0.87621	0.988849	0.0234696	NS	0.766389	0.924129	-0.0458469
FBgn0003660	FBgn0003660	CG12210	Syb	Synaptobrevin	NS	0.580236	0.955947	0.086914	NS	0.416374	0.73111	0.131199
FBgn0003676	FBgn0003676	CG5374	T-cp1	Tcp1-like	NS	0.441558	0.908386	-0.120123	NS	0.336609	0.664431	-0.154451
FBgn0003683	FBgn0003683	CG4216	term	terminus	Not detected	.	.	.	Not detected	.	.	.
FBgn0003687	FBgn0003687	CG9874	Tbp	TATA binding protein	NS	0.950771	0.995719	0.0105876	NS	0.528516	0.807918	-0.106785
FBgn0003701	FBgn0003701	CG5785	thr	three rows	NS	0.847934	0.984828	-0.030619	NS	0.54605	0.818866	-0.10886
FBgn0003710	FBgn0003710	CG1232	tipE	temperature-induced paralytic E	NS	0.412214	0.888973	-0.177963	NS	0.736733	0.911537	-0.0862657
FBgn0003714	FBgn0003714	CG7925	tko	technical knockout	NS	0.377722	0.862327	-0.148335	NS	0.988366	0.995225	0.00242863
FBgn0003716	FBgn0003716	CG14026	tkv	thickveins	NS	0.0786955	0.341983	-0.30449	NS	0.131762	0.384126	-0.239992
FBgn0003719	FBgn0003719	CG6868	tld	tolloid	NS	0.167637	0.569096	-0.259494	Down in OVAfed	0.0015954	0.0114441	-0.583951
FBgn0003720	FBgn0003720	CG1378	tll	tailless	NS	0.403254	0.885114	-0.212941	NS	0.822566	0.943374	-0.0683691
FBgn0003721	FBgn0003721	CG4898	Tm1	Tropomyosin 1	NS	0.00979536	0.0691969	0.594637	Up in OVAfed	9.01733e-06	0.000119936	0.947077
FBgn0003731	FBgn0003731	CG10079	Egfr	Epidermal growth factor receptor	NS	0.396239	0.877174	-0.13095	NS	0.303895	0.63153	-0.170093
FBgn0003732	FBgn0284220	CG10223	Top2	Topoisomerase 2	NS	0.821711	0.981153	0.0375797	NS	0.628647	0.860446	-0.0768991
FBgn0003733	FBgn0003733	CG1389	tor	torso	NS	0.885727	0.992345	-0.0361044	NS	0.0499535	0.192497	-0.760023
FBgn0003741	FBgn0003741	CG16724	tra	transformer	NS	0.672628	0.969554	-0.0828492	NS	0.719989	0.904897	0.0619226
FBgn0003742	FBgn0003742	CG10128	tra2	transformer 2	NS	0.871495	0.988287	-0.0232545	NS	0.912544	0.973285	-0.0174563
FBgn0003744	FBgn0003744	CG8637	trc	tricornered	NS	0.0304699	0.169315	-0.331549	NS	0.062948	0.228368	-0.297906
FBgn0003747	FBgn0003747	CG15779	Gr5a	Gustatory receptor 5a	Not detected	.	.	.	Not detected	.	.	.
FBgn0003748	FBgn0003748	CG9364	Treh	Trehalase	NS	0.391155	0.873651	-0.138204	NS	0.493489	0.785973	-0.147428
FBgn0003751	FBgn0003751	CG5619	trk	trunk	Not detected	.	.	.	Not detected	.	.	.
FBgn0003861	FBgn0003861	CG7875	trp	transient receptor potential	Not detected	.	.	.	Not detected	.	.	.
FBgn0003862	FBgn0003862	CG8651	trx	trithorax	NS	0.798169	0.979167	-0.038647	NS	0.461379	0.762586	-0.12316
FBgn0003863	FBgn0003863	CG18444	alphaTry	alphaTrypsin	Up in OVAfed	9.24308e-21	2.65006e-18	1.61908	Up in OVAfed	1.19444e-24	1.13566e-22	1.69963
FBgn0003865	FBgn0003865	CG1502	tsg	twisted gastrulation	Not detected	.	.	.	Not detected	.	.	.
FBgn0003866	FBgn0003866	CG1374	tsh	teashirt	NS	0.153357	0.54038	-0.225663	NS	0.388393	0.709572	-0.129783
FBgn0003867	FBgn0003867	CG6705	tsl	torso-like	NS	0.673177	0.969554	0.0686339	NS	0.557946	0.824739	-0.0944106
FBgn0003870	FBgn0003870	CG1856	ttk	tramtrack	NS	0.13024	0.484757	-0.232198	NS	0.163922	0.439458	-0.219439
FBgn0003882	FBgn0003882	CG10520	tub	tube	NS	0.635508	0.962364	-0.0723396	NS	0.795898	0.93488	-0.0367123
FBgn0003884	FBgn0003884	CG1913	alphaTub84B	alpha-Tubulin at 84B	NS	0.824394	0.981153	-0.0635936	NS	0.657426	0.874292	-0.101836
FBgn0003885	FBgn0003885	CG2512	alphaTub84D	alpha-Tubulin at 84D	NS	0.522937	0.944807	-0.0956137	NS	0.349737	0.676577	-0.141816
FBgn0003886	FBgn0003886	CG9476	alphaTub85E	alpha-Tubulin at 85E	NS	0.28234	0.764343	0.17869	Up in OVAfed	0.00739595	0.0422004	0.457417
FBgn0003887	FBgn0284243	CG9277	betaTub56D	beta-Tubulin at 56D	NS	0.861267	0.98631	0.0460693	NS	0.825069	0.944468	0.0497842
FBgn0003888	FBgn0288686	CG3401	betaTub60D	beta-Tubulin at 60D	Down in OVAfed	0.00244135	0.0215775	-0.739709	NS	0.0246087	0.111812	-0.475217
FBgn0003889	FBgn0003889	CG9359	betaTub85D	beta-Tubulin at 85D	NS	0.785049	0.976735	-0.050658	Not detected	.	.	.
FBgn0003890	FBgn0003890	CG4869	betaTub97EF	beta-Tubulin at 97EF	Up in OVAfed	0.000253809	0.00322543	0.704601	Up in OVAfed	1.32965e-11	4.34307e-10	1.10892
FBgn0003891	FBgn0003891	CG9450	tud	tudor	NS	0.848322	0.984828	0.0378477	NS	0.742741	0.913842	0.0623477
FBgn0003892	FBgn0003892	CG2411	ptc	patched	NS	0.183237	0.60183	-0.206955	NS	0.0459195	0.180872	-0.302758
FBgn0003896	FBgn0003896	CG10619	tup	tailup	NS	0.00833407	0.0600288	-0.454564	NS	0.056704	0.212333	-0.32405
FBgn0003900	FBgn0003900	CG2956	twi	twist	NS	0.220823	0.669381	-0.234253	NS	0.0357855	0.149412	-0.512418
FBgn0003916	FBgn0003916	CR31656	snRNA:U1:21D	small nuclear RNA U1 at 21D	Not detected	.	.	.	Not detected	.	.	.
FBgn0003920	FBgn0003920	CR32913	snRNA:U2:14B	small nuclear RNA U2 at 14B	Not detected	.	.	.	Not detected	.	.	.
FBgn0003922	FBgn0003922	CR32882	snRNA:U2:38ABa	small nuclear RNA U2 at 38ABa	Not detected	.	.	.	Not detected	.	.	.
FBgn0003923	FBgn0003923	CR32878	snRNA:U2:38ABb	small nuclear RNA U2 at 38ABb	Not detected	.	.	.	Not detected	.	.	.
FBgn0003926	unknown ID	CR31927	snRNA:U3:22A	small nuclear RNA U3 at 22A	Not detected	.	.	.	Not detected	.	.	.
FBgn0003930	FBgn0003930	CR31625	snRNA:U4:39B	small nuclear RNA U4 at 39B	Not detected	.	.	.	Not detected	.	.	.
FBgn0003931	FBgn0003931	CR32879	snRNA:U4:38AB	small nuclear RNA U4 at 38AB	Not detected	.	.	.	Not detected	.	.	.
FBgn0003933	FBgn0003933	CR32914	snRNA:U5:14B	small nuclear RNA U5 at 14B	Not detected	.	.	.	Not detected	.	.	.
FBgn0003934	FBgn0003934	CR32999	snRNA:U5:23D	small nuclear RNA U5 at 23DE	Not detected	.	.	.	Not detected	.	.	.
FBgn0003935	FBgn0003935	CR31853	snRNA:U5:34A	small nuclear RNA U5 at 34AB	Not detected	.	.	.	Not detected	.	.	.
FBgn0003936	FBgn0003936	CR32877	snRNA:U5:35D	small nuclear RNA U5 at 35EF	Not detected	.	.	.	Not detected	.	.	.
FBgn0003938	FBgn0003938	CR32908	snRNA:U5:63BC	small nuclear RNA U5 at 63A	Not detected	.	.	.	Not detected	.	.	.
FBgn0003941	FBgn0003941	CG2960	RpL40	Ribosomal protein L40	NS	0.687171	0.969554	0.0861268	NS	0.522417	0.805367	0.126605
FBgn0003942	FBgn0003942	CG5271	RpS27A	Ribosomal protein S27A	NS	0.459916	0.919627	0.173591	NS	0.282017	0.608176	0.225798
FBgn0003943	FBgn0003943	CG11624	Ubi-p63E	Ubiquitin-63E	NS	0.563603	0.952981	-0.111819	NS	0.98037	0.992619	-0.00438512
FBgn0003944	FBgn0003944	CG10388	Ubx	Ultrabithorax	NS	0.203472	0.641752	-0.223592	NS	0.0192399	0.0914203	-0.377382
FBgn0003950	FBgn0003950	CG1501	unc	uncoordinated	NS	0.958369	0.995719	0.0104718	NS	0.650404	0.870257	-0.156249
FBgn0003961	FBgn0003961	CG7171	Uro	Urate oxidase	NS	0.0066889	0.0503059	2.1285	Up in OVAfed	9.47606e-97	1.51664e-93	4.0346
FBgn0003963	FBgn0003963	CG2762	ush	u-shaped	NS	0.00719047	0.053564	-0.481865	NS	0.0194657	0.0922196	-0.391742
FBgn0003964	FBgn0003964	CG4380	usp	ultraspiracle	NS	0.629355	0.962008	-0.0696854	NS	0.239123	0.555063	-0.177965
FBgn0003965	FBgn0003965	CG2155	v	vermilion	NS	0.0201467	0.123026	-0.42835	Down in OVAfed	0.00326921	0.0213857	-0.565624
FBgn0003969	FBgn0003969	CG9209	vap	vacuolar peduncle	NS	0.192132	0.620354	-0.198602	NS	0.0851841	0.285722	-0.271744
FBgn0003975	FBgn0003975	CG3830	vg	vestigial	NS	0.0904064	0.376854	-0.298618	NS	0.465568	0.765683	-0.117593
FBgn0003977	FBgn0003977	CG3496	vir	virilizer	NS	0.696192	0.971777	-0.0561973	NS	0.556914	0.824739	-0.0848082
FBgn0003978	FBgn0003978	CG10728	vls	valois	NS	0.362848	0.849339	0.152982	NS	0.941796	0.981775	-0.012586
FBgn0003979	FBgn0003979	CG9048	Vm26Aa	Vitelline membrane 26Aa	Not detected	.	.	.	Not detected	.	.	.
FBgn0003980	FBgn0003980	CG9046	Vm26Ab	Vitelline membrane 26Ab	Not detected	.	.	.	Not detected	.	.	.
FBgn0003983	FBgn0003983	CG9271	Vm34Ca	Vitelline membrane 34Ca	Not detected	.	.	.	Not detected	.	.	.
FBgn0003984	FBgn0003984	CG10491	vn	vein	NS	0.905896	0.992493	-0.0203679	NS	0.981275	0.992865	0.00380532
FBgn0003996	FBgn0003996	CG2759	w	white	NS	0.161469	0.558747	-0.433895	Not detected	.	.	.
FBgn0003997	FBgn0003997	CG5123	hid	head involution defective	Down in OVAfed	0.000580368	0.00638571	-0.740267	Down in OVAfed	0.00376505	0.0239366	-0.514809
FBgn0004003	FBgn0004003	CG7225	wbl	windbeutel	Down in OVAfed	0.00112379	0.0112017	-0.708411	Down in OVAfed	0.000139764	0.001401	-0.584093
FBgn0004009	FBgn0284084	CG4889	wg	wingless	NS	0.0796204	0.344602	-0.37954	NS	0.0633748	0.229611	-0.307992
FBgn0004028	FBgn0283471	CG7178	wupA	wings up A	Up in OVAfed	2.18867e-05	0.000421768	0.986499	Up in OVAfed	7.93339e-09	1.83577e-07	1.36257
FBgn0004034	FBgn0004034	CG3757	y	yellow	Not detected	.	.	.	Not detected	.	.	.
FBgn0004045	FBgn0004045	CG2985	Yp1	Yolk protein 1	Not detected	.	.	.	Not detected	.	.	.
FBgn0004047	FBgn0004047	CG11129	Yp3	Yolk protein 3	Not detected	.	.	.	NS	0.0250995	0.11348	0.791373
FBgn0004049	FBgn0004049	CG9764	yrt	yurt	NS	0.726268	0.972932	-0.0498147	NS	0.450589	0.756703	-0.11004
FBgn0004050	FBgn0004050	CG7803	z	zeste	NS	0.850564	0.985033	-0.028159	NS	0.650127	0.870249	-0.070524
FBgn0004052	FBgn0004052	CG17962	Z600	Z600	Not detected	.	.	.	Not detected	.	.	.
FBgn0004053	FBgn0004053	CG1046	zen	zerknullt	Not detected	.	.	.	Not detected	.	.	.
FBgn0004054	FBgn0004054	CG1048	zen2	zerknullt-related	Not detected	.	.	.	Not detected	.	.	.
FBgn0004055	FBgn0004055	CG3533	uzip	unzipped	NS	0.754427	0.972932	0.0476715	NS	0.996001	0.998184	0.000757807
FBgn0004057	FBgn0004057	CG12529	Zw	Zwischenferment	NS	0.276452	0.755742	-0.193069	NS	0.182759	0.472799	-0.190064
FBgn0004066	FBgn0004066	CG3422	Prosalpha4	Proteasome alpha4 subunit	NS	0.457625	0.918768	0.129603	NS	0.654202	0.872542	-0.0747609
FBgn0004087	FBgn0004087	CG14887	Dhfr	Dihydrofolate reductase	NS	0.802768	0.979606	0.0447447	NS	0.7612	0.92214	0.0482744
FBgn0004101	FBgn0004101	CG3411	bs	blistered	NS	0.0762758	0.335016	-0.268803	NS	0.143456	0.405093	-0.233185
FBgn0004102	FBgn0004102	CG12154	oc	ocelliless	NS	0.0214679	0.129148	-0.4	NS	0.013073	0.0668476	-0.432006
FBgn0004103	FBgn0004103	CG5650	Pp1-87B	Protein phosphatase 1 at 87B	NS	0.753676	0.972932	-0.0562749	NS	0.827703	0.94585	-0.0375453
FBgn0004106	FBgn0004106	CG5363	Cdk1	Cyclin-dependent kinase 1	NS	0.328228	0.815023	-0.149467	NS	0.100957	0.321786	-0.267394
FBgn0004107	FBgn0004107	CG10498	Cdk2	Cyclin-dependent kinase 2	NS	0.225343	0.676965	-0.205006	NS	0.378894	0.701366	-0.143751
FBgn0004108	FBgn0004108	CG9704	Nrt	Neurotactin	Down in OVAfed	0.00368984	0.0303315	-0.434156	NS	0.0499803	0.192522	-0.337152
FBgn0004110	FBgn0004110	CG7895	tin	tinman	Not detected	.	.	.	Not detected	.	.	.
FBgn0004117	FBgn0004117	CG4843	Tm2	Tropomyosin 2	Up in OVAfed	7.22297e-06	0.000158112	1.11892	Up in OVAfed	1.15355e-08	2.58217e-07	1.52448
FBgn0004118	FBgn0004118	CG6798	nAChRbeta2	nicotinic Acetylcholine Receptor beta2	NS	0.347203	0.836058	-0.225968	NS	0.990419	0.996333	-0.00304841
FBgn0004132	FBgn0004132	CG30498	boca	boca	NS	0.700582	0.971889	-0.0621353	NS	0.919097	0.975043	-0.0160755
FBgn0004133	FBgn0004133	CG1363	blow	blown fuse	NS	0.0554514	0.265574	-0.299328	NS	0.26437	0.587936	-0.162322
FBgn0004143	FBgn0004143	CG14426	nullo	nullo	Not detected	.	.	.	Not detected	.	.	.
FBgn0004167	FBgn0004167	CG12008	kst	karst	NS	0.516594	0.942914	0.119003	NS	0.0627268	0.227955	0.32374
FBgn0004168	FBgn0004168	CG16720	5-HT1A	5-hydroxytryptamine (serotonin) receptor 1A	NS	0.682737	0.969554	-0.0954503	NS	0.435497	0.745733	-0.184276
FBgn0004169	FBgn0004169	CG7107	up	upheld	Up in OVAfed	0.000473924	0.00537743	1.15248	Up in OVAfed	2.52907e-11	7.93682e-10	1.71535
FBgn0004170	FBgn0004170	CG3827	sc	scute	NS	0.151492	0.536991	-0.340009	NS	0.146862	0.410811	-0.299156
FBgn0004171	FBgn0004171	CG18396	Mst98Cb	Male-specific RNA 98Cb	NS	0.635796	0.962364	-0.0677461	Not detected	.	.	.
FBgn0004172	FBgn0004172	CG17946	Mst84Da	Male-specific RNA 84Da	NS	0.869392	0.987644	-0.0246637	Not detected	.	.	.
FBgn0004173	FBgn0004173	CG17934	Mst84Db	Male-specific RNA 84Db	NS	0.920329	0.993905	0.0154202	Not detected	.	.	.
FBgn0004174	FBgn0004174	CG17945	Mst84Dc	Male-specific RNA 84Dc	NS	0.86519	0.986685	-0.0264885	Not detected	.	.	.
FBgn0004175	FBgn0004175	CG17935	Mst84Dd	Male-specific RNA 84Dd	NS	0.882082	0.99094	0.022962	Not detected	.	.	.
FBgn0004177	FBgn0004177	CG7109	mts	microtubule star	NS	0.622295	0.960322	-0.0904485	NS	0.793297	0.934397	-0.0463002
FBgn0004179	FBgn0004179	CG6395	Csp	Cysteine string protein	NS	0.823475	0.981153	0.0335305	NS	0.508577	0.795563	0.107641
FBgn0004181	FBgn0004181	CG2668	Peb	Protein ejaculatory bulb	Not detected	.	.	.	Not detected	.	.	.
FBgn0004183	FBgn0004183	CR32862	snRNA:U1:82Eb	small nuclear RNA U1 at 82Eb	Not detected	.	.	.	Not detected	.	.	.
FBgn0004185	FBgn0004185	CR31341	snRNA:U1:95Ca	small nuclear RNA U1 at 95Ca	Not detected	.	.	.	Not detected	.	.	.
FBgn0004186	FBgn0004186	CR32866	snRNA:U1:95Cb	small nuclear RNA U1 at 95Cb	Not detected	.	.	.	Not detected	.	.	.
FBgn0004187	FBgn0004187	CR31185	snRNA:U1:95Cc	small nuclear RNA U1 at 95Cc	Not detected	.	.	.	Not detected	.	.	.
FBgn0004188	FBgn0004188	CR31379	snRNA:U6:96Aa	small nuclear RNA U6 at 96Aa	Not detected	.	.	.	Not detected	.	.	.
FBgn0004189	FBgn0004189	CR32867	snRNA:U6:96Ab	small nuclear RNA U6 at 96Ab	Not detected	.	.	.	Not detected	.	.	.
FBgn0004190	FBgn0004190	CR31539	snRNA:U6:96Ac	small nuclear RNA U6 at 96Ac	Not detected	.	.	.	Not detected	.	.	.
FBgn0004191	FBgn0004191	CR31850	snRNA:U2:34ABa	small nuclear RNA U2 at 34ABa	Not detected	.	.	.	Not detected	.	.	.
FBgn0004192	FBgn0004192	CR31854	snRNA:U2:34ABb	small nuclear RNA U2 at 34ABb	Not detected	.	.	.	Not detected	.	.	.
FBgn0004197	FBgn0004197	CG6127	Ser	Serrate	NS	0.0824755	0.353375	-0.271158	NS	0.0335673	0.141753	-0.3025
FBgn0004198	FBgn0004198	CG11387	ct	cut	NS	0.120802	0.461348	-0.235112	NS	0.232793	0.54761	-0.184836
FBgn0004227	FBgn0004227	CG4211	nonA	no on or off transient A	NS	0.377228	0.862037	-0.134571	NS	0.133306	0.386521	-0.247688
FBgn0004228	FBgn0004228	CG7936	mex1	midgut expression 1	Up in OVAfed	5.02954e-05	0.000847023	0.7167	Up in OVAfed	2.33087e-06	3.51386e-05	0.783766
FBgn0004237	FBgn0004237	CG12749	Hrb87F	Heterogeneous nuclear ribonucleoprotein at 87F	NS	0.0444238	0.225964	-0.381419	NS	0.0253149	0.114374	-0.391369
FBgn0004240	FBgn0004240	CG12763	Dpt	Diptericin	NS	0.162916	0.561039	-0.759651	Down in OVAfed	2.58007e-05	0.000310093	-2.02881
FBgn0004242	FBgn0004242	CG3139	Syt1	Synaptotagmin 1	NS	0.367897	0.853994	0.147432	NS	0.882045	0.965776	0.0245851
FBgn0004244	FBgn0004244	CG10537	Rdl	Resistant to dieldrin	NS	0.479436	0.931072	0.114593	NS	0.41748	0.732542	0.1345
FBgn0004359	FBgn0004359	CG5507	T48	Transcript 48	NS	0.286822	0.768368	-0.179292	NS	0.168887	0.447893	-0.23789
FBgn0004360	FBgn0004360	CG1916	Wnt2	Wnt oncogene analog 2	Down in OVAfed	0.00396053	0.032241	-0.625165	Down in OVAfed	0.00236529	0.0161163	-0.573941
FBgn0004362	FBgn0004362	CG17950	HmgD	High mobility group protein D	NS	0.260685	0.73305	-0.216036	NS	0.34874	0.67601	-0.168147
FBgn0004363	FBgn0004363	CG6647	porin	porin	NS	0.70725	0.972392	-0.0641796	NS	0.353596	0.679524	0.153524
FBgn0004364	FBgn0287775	CG8896	18w	18 wheeler	NS	0.066626	0.304506	-0.293724	NS	0.0237367	0.10873	-0.347238
FBgn0004367	FBgn0004367	CG4252	mei-41	meiotic 41	NS	0.809328	0.979779	0.0390797	NS	0.841059	0.951385	0.0333226
FBgn0004368	FBgn0004368	CG6899	Ptp4E	Protein tyrosine phosphatase 4E	NS	0.0251198	0.146035	0.337432	NS	0.518329	0.802566	0.100491
FBgn0004369	FBgn0004369	CG11516	Ptp99A	Protein tyrosine phosphatase 99A	Down in OVAfed	0.0051858	0.0408847	-0.44984	NS	0.0204823	0.0958534	-0.387089
FBgn0004370	FBgn0004370	CG1817	Ptp10D	Protein tyrosine phosphatase 10D	NS	0.463612	0.921409	0.110512	NS	0.663359	0.878449	-0.0703233
FBgn0004372	FBgn0004372	CG2075	aly	always early	NS	0.353221	0.839828	-0.163274	Not detected	.	.	.
FBgn0004373	FBgn0004373	CG7004	fwd	four wheel drive	NS	0.199187	0.632994	-0.202918	NS	0.1525	0.421183	-0.229433
FBgn0004374	FBgn0004374	CG10718	neb	nebbish	NS	0.537465	0.949515	-0.0938206	NS	0.119771	0.359539	-0.262432
FBgn0004378	FBgn0004378	CG9191	Klp61F	Kinesin-like protein at 61F	NS	0.844051	0.983316	-0.0298718	NS	0.946734	0.983076	-0.0101151
FBgn0004379	FBgn0004379	CG10923	Klp67A	Kinesin-like protein at 67A	NS	0.87472	0.988537	0.0232695	NS	0.902725	0.969797	-0.01942
FBgn0004380	FBgn0004380	CG10642	Klp64D	Kinesin-like protein at 64D	NS	0.62718	0.961371	0.0728303	NS	0.605765	0.84947	0.0792041
FBgn0004381	FBgn0004381	CG7293	Klp68D	Kinesin-like protein at 68D	NS	0.479645	0.931211	-0.115102	NS	0.269189	0.593522	-0.173393
FBgn0004387	FBgn0004387	CG5658	Klp98A	Kinesin-like protein at 98A	NS	0.189722	0.615429	-0.183504	NS	0.277195	0.602376	-0.169669
FBgn0004389	FBgn0004389	CG1480	bnk	bottleneck	Not detected	.	.	.	Not detected	.	.	.
FBgn0004390	FBgn0004390	CG6721	RasGAP1	Ras GTPase activating protein 1	NS	0.299374	0.785874	-0.15715	NS	0.344791	0.671472	-0.141222
FBgn0004391	FBgn0004391	CG9198	shtd	shattered	NS	0.403439	0.885234	0.127634	NS	0.734596	0.910589	0.0516691
FBgn0004394	FBgn0004394	CG12287	pdm2	POU domain protein 2	NS	0.925654	0.994593	-0.0190648	NS	0.388722	0.709572	-0.172775
FBgn0004395	FBgn0004395	CG4620	unk	unkempt	NS	0.740444	0.972932	-0.0472967	NS	0.407678	0.724852	-0.131154
FBgn0004396	FBgn0004396	CG7450	CrebA	Cyclic-AMP response element binding protein A	NS	0.319051	0.806721	0.14704	NS	0.761495	0.922265	-0.0475228
FBgn0004397	FBgn0004397	CG3299	Vinc	Vinculin	NS	0.0968406	0.39581	0.257808	NS	0.247753	0.565491	0.188413
FBgn0004400	FBgn0004400	CG10683	rhi	rhino	Not detected	.	.	.	Not detected	.	.	.
FBgn0004401	FBgn0004401	CG6143	Pep	Protein on ecdysone puffs	NS	0.740646	0.972932	-0.0615543	NS	0.608437	0.851253	-0.0904026
FBgn0004403	FBgn0004403	CG1524	RpS14a	Ribosomal protein S14a	NS	0.503418	0.939016	0.126691	NS	0.4307	0.742317	0.144994
FBgn0004404	FBgn0004404	CG1527	RpS14b	Ribosomal protein S14b	NS	0.382941	0.867671	0.152807	NS	0.938856	0.980847	0.0132587
FBgn0004406	FBgn0004406	CG8987	tam	tamas	NS	0.62105	0.960292	-0.0983149	NS	0.340423	0.667706	0.203918
FBgn0004407	FBgn0004407	CG33650	DNApol-gamma35	DNA polymerase gamma 35kD	Not detected	.	.	.	Not detected	.	.	.
FBgn0004414	FBgn0004414	CG14560	msopa	male-specific opa containing gene	Not detected	.	.	.	Not detected	.	.	.
FBgn0004419	FBgn0004419	CG4916	me31B	maternal expression at 31B	NS	0.631591	0.962008	-0.0756632	NS	0.3021	0.629906	-0.171318
FBgn0004425	FBgn0004425	CG1179	LysB	Lysozyme B	NS	0.156025	0.546442	0.359658	NS	0.0159676	0.0784732	-0.640883
FBgn0004426	FBgn0004426	CG9111	LysC	Lysozyme C	Up in OVAfed	0.000639323	0.00691374	0.956324	NS	0.256506	0.575849	0.359397
FBgn0004427	FBgn0004427	CG9118	LysD	Lysozyme D	Up in OVAfed	0.000111361	0.00163223	0.903104	NS	0.20534	0.509726	0.369253
FBgn0004428	FBgn0004428	CG1180	LysE	Lysozyme E	Up in OVAfed	0.000394835	0.00463665	0.843617	NS	0.255611	0.575286	0.356802
FBgn0004429	FBgn0004429	CG9116	LysP	Lysozyme P	Not detected	.	.	.	Not detected	.	.	.
FBgn0004430	FBgn0004430	CG1165	LysS	Lysozyme S	NS	0.164296	0.563001	0.547223	Up in OVAfed	0.00106982	0.00813421	1.03525
FBgn0004431	FBgn0004431	CG9120	LysX	Lysozyme X	NS	0.846857	0.984653	-0.0643481	Up in OVAfed	0.00401088	0.0252402	0.837899
FBgn0004432	FBgn0004432	CG9916	Cyp1	Cyclophilin 1	NS	0.890551	0.992456	0.0302924	NS	0.759925	0.921627	0.0609686
FBgn0004435	FBgn0004435	CG17759	Galphaq	G protein alpha q subunit	NS	0.347844	0.836513	-0.141999	NS	0.675676	0.883799	-0.0591669
FBgn0004436	FBgn0004436	CG2013	Ubc6	Ubiquitin conjugating enzyme 6	NS	0.660194	0.966022	0.0661668	NS	0.768141	0.924712	0.0481434
FBgn0004449	FBgn0004449	CG5723	Ten-m	Tenascin major	NS	0.0228028	0.135445	-0.390174	NS	0.0621349	0.226531	-0.322598
FBgn0004456	FBgn0004456	CG1771	mew	multiple edematous wings	NS	0.419376	0.894447	-0.116668	NS	0.64582	0.867022	-0.0737112
FBgn0004462	FBgn0283473	CG7001	Pk17E	Protein kinase-like 17E	NS	0.597099	0.958164	-0.0816887	NS	0.616923	0.854948	0.0789768
FBgn0004463	FBgn0004463	CG8344	RpIII128	RNA polymerase III 128kD subunit	NS	0.440711	0.908386	0.125362	NS	0.532421	0.810476	-0.101418
FBgn0004465	FBgn0004465	CG4086	Su(P)	Suppressor of ref(2)P sterility	NS	0.578391	0.955706	0.0841404	NS	0.826316	0.945219	0.034478
FBgn0004507	FBgn0004507	CG7254	GlyP	Glycogen phosphorylase	Up in OVAfed	5.53421e-06	0.000124865	1.10733	Up in OVAfed	1.95641e-10	5.59149e-09	1.70634
FBgn0004509	FBgn0004509	CG10772	Fur1	Furin 1	NS	0.0378309	0.199956	-0.33141	NS	0.108324	0.336678	-0.272871
FBgn0004510	FBgn0004510	CG6338	Ets97D	Ets at 97D	NS	0.916324	0.99321	0.0167896	NS	0.472787	0.77026	-0.12568
FBgn0004511	FBgn0004511	CG9355	dy	dusky	NS	0.0498487	0.24569	-0.899341	NS	0.0144041	0.0721182	-1.05822
FBgn0004512	FBgn0004512	CG3879	Mdr49	Multi drug resistance 49	NS	0.0153195	0.0995468	0.450128	NS	0.196002	0.495317	0.230917
FBgn0004513	FBgn0004513	CG10181	Mdr65	Multiple drug resistance 65	NS	0.247248	0.713401	0.216622	NS	0.118926	0.357785	0.26564
FBgn0004514	FBgn0004514	CG7485	Oct-TyrR	Octopamine-Tyramine receptor	Down in OVAfed	0.00246426	0.0217473	-0.8454	NS	0.0100734	0.054193	-0.836306
FBgn0004516	FBgn0004516	CG14994	Gad1	Glutamic acid decarboxylase 1	Up in OVAfed	0.00131433	0.0128003	0.737025	Up in OVAfed	0.00664978	0.0387487	0.625341
FBgn0004552	FBgn0004552	CG1171	Akh	Adipokinetic hormone	NS	0.199798	0.633906	-0.326979	NS	0.348964	0.676307	0.290421
FBgn0004554	FBgn0004554	CG7539	Edg91	Ecdysone-dependent gene 91	NS	0.270954	0.748194	0.235403	NS	0.477447	0.773206	0.161927
FBgn0004556	FBgn0004556	CG9680	Dbp73D	Dead box protein 73D	NS	0.845459	0.983997	0.0335549	NS	0.997536	0.998642	-0.000557945
FBgn0004567	FBgn0004567	CG2939	slp2	sloppy paired 2	NS	0.253	0.724302	-0.234909	NS	0.411442	0.72831	-0.175748
FBgn0004569	FBgn0004569	CG4531	aos	argos	NS	0.229557	0.683322	-0.212127	NS	0.255418	0.575229	-0.207794
FBgn0004573	FBgn0004573	CG12073	5-HT7	5-hydroxytryptamine (serotonin) receptor 7	NS	0.410282	0.888226	-0.180347	NS	0.509249	0.795563	-0.12115
FBgn0004574	FBgn0004574	CG15811	Rop	Ras opposite	NS	0.619639	0.960171	0.0744794	NS	0.442527	0.750678	0.121675
FBgn0004575	FBgn0004575	CG3985	Syn	Synapsin	NS	0.707521	0.972392	0.0626338	NS	0.927546	0.976759	0.0151567
FBgn0004577	FBgn0004577	CG3477	Pxd	Peroxidase	Up in OVAfed	1.16129e-06	3.212e-05	1.24156	NS	0.136992	0.393167	0.301872
FBgn0004580	FBgn0004580	CG6702	Cbp53E	Calbindin 53E	NS	0.0568151	0.269952	0.373801	NS	0.0271895	0.120936	0.442553
FBgn0004581	FBgn0004581	CG30170	bgcn	benign gonial cell neoplasm	NS	0.82099	0.981153	-0.0384559	NS	0.412779	0.729601	-0.332538
FBgn0004583	FBgn0004583	CG4114	ex	expanded	NS	0.158069	0.551364	-0.21463	NS	0.165144	0.44116	-0.219031
FBgn0004584	FBgn0004584	CG3178	Rrp1	Recombination repair protein 1	NS	0.886516	0.992413	-0.0204133	NS	0.787383	0.932566	0.0420778
FBgn0004587	FBgn0004587	CG10851	B52	B52	NS	0.679769	0.969554	-0.0735319	NS	0.507346	0.794945	-0.11244
FBgn0004588	FBgn0004588	CG16931	Eig71Ea	Ecdysone-induced gene 71Ea	Down in OVAfed	3.15631e-05	0.000571686	-4.1174	Down in OVAfed	4.49157e-05	0.000509239	-3.7599
FBgn0004589	FBgn0004589	CG7355	Eig71Eb	Ecdysone-induced gene 71Eb	Not detected	.	.	.	Down in OVAfed	4.13355e-07	7.13929e-06	-6.61019
FBgn0004590	FBgn0004590	CG7608	Eig71Ec	Ecdysone-induced gene 71Ec	Not detected	.	.	.	Down in OVAfed	9.0682e-09	2.06846e-07	-8.83132
FBgn0004591	FBgn0004591	CG7350	Eig71Ed	Ecdysone-induced gene 71Ed	Not detected	.	.	.	Down in OVAfed	4.16458e-06	5.9336e-05	-8.49723
FBgn0004592	FBgn0004592	CG7604	Eig71Ee	Ecdysone-induced gene 71Ee	NS	0.0727035	0.323478	0.58273	NS	0.318035	0.64624	-0.250959
FBgn0004593	FBgn0004593	CG7599	Eig71Ef	Ecdysone-induced gene 71Ef	Not detected	.	.	.	Not detected	.	.	.
FBgn0004594	FBgn0004594	CG7336	Eig71Eg	Ecdysone-induced gene 71Eg	Not detected	.	.	.	Not detected	.	.	.
FBgn0004595	FBgn0004595	CG17228	pros	prospero	NS	0.0955297	0.391682	-0.305783	NS	0.235892	0.550694	-0.212966
FBgn0004597	FBgn0004597	CG7281	CycC	Cyclin C	NS	0.798744	0.979167	-0.0420427	NS	0.733619	0.91051	-0.0542675
FBgn0004598	FBgn0004598	CG18734	Fur2	Furin 2	NS	0.88211	0.99094	-0.021868	NS	0.42645	0.739794	0.11857
FBgn0004606	FBgn0004606	CG1322	zfh1	Zn finger homeodomain 1	Down in OVAfed	0.00192872	0.0177403	-0.519507	Down in OVAfed	0.00568512	0.0340788	-0.437059
FBgn0004607	FBgn0004607	CG1449	zfh2	Zn finger homeodomain 2	NS	0.0633723	0.29332	-0.276545	NS	0.119838	0.359626	-0.251406
FBgn0004611	FBgn0004611	CG4574	Plc21C	Phospholipase C at 21C	NS	0.652021	0.966022	-0.069818	NS	0.305832	0.632706	-0.152634
FBgn0004618	FBgn0004618	CG7672	gl	glass	NS	0.379344	0.864058	-0.193678	NS	0.151236	0.418571	-0.291346
FBgn0004619	FBgn0004619	CG8442	GluRIA	Glutamate receptor IA	NS	0.0249097	0.145118	-0.568534	NS	0.738736	0.912603	0.0971803
FBgn0004620	FBgn0004620	CG6992	GluRIIA	Glutamate receptor IIA	NS	0.143083	0.517201	0.259996	NS	0.769666	0.925298	0.0543181
FBgn0004622	FBgn0004622	CG7887	TkR99D	Tachykinin-like receptor at 99D	NS	0.029294	0.164476	-0.540659	NS	0.700728	0.895921	-0.0908335
FBgn0004623	FBgn0004623	CG8770	Gbeta76C	G protein beta-subunit 76C	Not detected	.	.	.	Not detected	.	.	.
FBgn0004629	FBgn0004629	CG8050	Cys	Cystatin-like	Up in OVAfed	1.00164e-09	5.82887e-08	1.24911	Up in OVAfed	2.28025e-06	3.44838e-05	0.761157
FBgn0004635	FBgn0004635	CG1004	rho	rhomboid	NS	0.603005	0.958778	0.0935307	NS	0.0114216	0.0600665	-0.419989
FBgn0004636	FBgn0004636	CG1956	R	Roughened	NS	0.256009	0.72775	-0.192772	NS	0.242867	0.558961	-0.191361
FBgn0004638	FBgn0004638	CG6033	drk	downstream of receptor kinase	NS	0.709796	0.972392	-0.056294	NS	0.571744	0.834036	-0.0935406
FBgn0004643	FBgn0004643	CG9900	Zw10	Zeste-white 10	NS	0.588246	0.957712	0.0824456	NS	0.89468	0.96839	0.0195342
FBgn0004644	FBgn0004644	CG4637	hh	hedgehog	NS	0.168266	0.570512	-0.247498	NS	0.0947885	0.308665	-0.26124
FBgn0004646	FBgn0004646	CG3039	ogre	optic ganglion reduced	NS	0.195487	0.626656	-0.202708	NS	0.148004	0.412368	-0.244783
FBgn0004647	FBgn0004647	CG3936	N	Notch	NS	0.159009	0.553215	-0.233483	NS	0.106882	0.333026	-0.264065
FBgn0004648	FBgn0004648	CG4122	svr	silver	NS	0.106162	0.422027	0.248225	NS	0.952241	0.98496	-0.0100419
FBgn0004649	FBgn0004649	CG1372	yl	yolkless	Not detected	.	.	.	Not detected	.	.	.
FBgn0004650	FBgn0004650	CG11411	fs(1)N	female sterile (1) Nasrat	NS	0.779596	0.976735	-0.0504176	Not detected	.	.	.
FBgn0004652	FBgn0004652	CG14307	fru	fruitless	Up in OVAfed	3.21236e-05	0.000578273	0.835945	Up in OVAfed	4.89875e-07	8.37058e-06	1.05259
FBgn0004654	FBgn0004654	CG3724	Pgd	Phosphogluconate dehydrogenase	NS	0.67443	0.969554	-0.0722752	NS	0.164403	0.440136	0.229848
FBgn0004655	FBgn0004655	CG3707	wapl	wings apart-like	NS	0.314036	0.800064	-0.148557	NS	0.386302	0.707951	-0.129901
FBgn0004656	FBgn0004656	CG2252	fs(1)h	female sterile (1) homeotic	NS	0.372154	0.857445	-0.147986	NS	0.216376	0.524711	-0.20984
FBgn0004657	FBgn0004657	CG1560	mys	myospheroid	NS	0.485772	0.933199	0.127649	NS	0.405733	0.724085	0.144952
FBgn0004666	FBgn0004666	CG7771	sim	single-minded	NS	0.184789	0.604658	-0.365265	NS	0.489591	0.781116	0.197168
FBgn0004687	FBgn0004687	CG3201	Mlc-c	Myosin light chain cytoplasmic	NS	0.497669	0.93624	-0.125005	NS	0.888666	0.967524	-0.0245716
FBgn0004698	FBgn0004698	CG8153	Xpc	Xeroderma pigmentosum, complementation group C	NS	0.752265	0.972932	0.0459629	NS	0.325105	0.653233	0.149765
FBgn0004777	FBgn0004777	CG2342	Ccp84Ag	Ccp84Ag	NS	0.868394	0.987644	0.0881119	Up in OVAfed	8.22346e-13	3.09686e-11	3.15355
FBgn0004778	FBgn0004778	CG1331	Ccp84Af	Ccp84Af	Not detected	.	.	.	Not detected	.	.	.
FBgn0004779	FBgn0004779	CG1330	Ccp84Ae	Ccp84Ae	Not detected	.	.	.	Not detected	.	.	.
FBgn0004780	FBgn0004780	CG2341	Ccp84Ad	Ccp84Ad	Not detected	.	.	.	Not detected	.	.	.
FBgn0004781	FBgn0004781	CG1327	Ccp84Ac	Ccp84Ac	Not detected	.	.	.	Not detected	.	.	.
FBgn0004782	FBgn0004782	CG1252	Ccp84Ab	Ccp84Ab	Not detected	.	.	.	Not detected	.	.	.
FBgn0004783	FBgn0004783	CG2360	Ccp84Aa	Ccp84Aa	Not detected	.	.	.	Not detected	.	.	.
FBgn0004784	FBgn0004784	CG6518	inaC	inactivation no afterpotential C	Not detected	.	.	.	Not detected	.	.	.
FBgn0004795	FBgn0004795	CG5403	retn	retained	NS	0.0927302	0.383413	-0.279029	NS	0.0195174	0.0923734	-0.386464
FBgn0004797	FBgn0004797	CG31991	mdy	midway	NS	0.399822	0.881122	-0.177779	NS	0.368712	0.692605	-0.157605
FBgn0004811	FBgn0004811	CG10528	fs(2)ltoPP43	female sterile (2) ltoPP43	NS	0.393335	0.875084	-0.127468	NS	0.163541	0.439052	-0.209965
FBgn0004832	FBgn0004832	CG6358	Xpac	Xeroderma pigmentosum group A-like	NS	0.252066	0.722691	-0.187489	NS	0.357849	0.684331	-0.1672
FBgn0004837	FBgn0004837	CG3497	Su(H)	Suppressor of Hairless	NS	0.388147	0.870892	-0.139035	NS	0.2876	0.615243	-0.174735
FBgn0004838	FBgn0004838	CG10377	Hrb27C	Heterogeneous nuclear ribonucleoprotein at 27C	NS	0.51704	0.942914	-0.155533	NS	0.382408	0.704443	-0.184659
FBgn0004839	FBgn0004839	CG8967	otk	off-track	NS	0.0304781	0.169315	-0.350856	NS	0.0584583	0.217756	-0.289968
FBgn0004841	FBgn0004841	CG6515	TkR86C	Tachykinin-like receptor at 86C	NS	0.0793134	0.343867	0.484049	NS	0.632101	0.862142	0.190613
FBgn0004842	FBgn0004842	CG5811	RYa-R	RYamide receptor	Not detected	.	.	.	Not detected	.	.	.
FBgn0004852	FBgn0004852	CG7978	Ac76E	Adenylyl cyclase 76E	Up in OVAfed	0.000315549	0.00385981	0.742931	Up in OVAfed	0.00762528	0.0433287	0.564892
FBgn0004854	FBgn0004854	CG5488	B-H2	BarH2	NS	0.0425371	0.219212	-0.374937	NS	0.168452	0.447255	-0.289346
FBgn0004855	FBgn0004855	CG3284	RpII15	RNA polymerase II 15kD subunit	NS	0.868857	0.987644	-0.027385	NS	0.548692	0.820385	0.0994752
FBgn0004856	FBgn0004856	CG8264	Bx42	Bx42	NS	0.817177	0.981153	-0.0340856	NS	0.638733	0.864274	-0.0683993
FBgn0004858	FBgn0004858	CG4220	elB	elbow B	NS	0.293757	0.779308	0.156752	NS	0.442442	0.750678	0.119189
FBgn0004859	FBgn0004859	CG2125	ci	cubitus interruptus	NS	0.292267	0.776757	-0.167273	NS	0.306138	0.633041	-0.170006
FBgn0004860	FBgn0004860	CG3895	ph-d	polyhomeotic distal	NS	0.187582	0.610981	-0.209452	NS	0.0379717	0.15583	-0.317389
FBgn0004861	FBgn0004861	CG18412	ph-p	polyhomeotic proximal	NS	0.0565909	0.269213	-0.286162	NS	0.0318689	0.136493	-0.320885
FBgn0004862	FBgn0004862	CG7902	bap	bagpipe	NS	0.913611	0.99321	0.0333493	NS	0.825685	0.944835	-0.0778818
FBgn0004863	FBgn0004863	CG7937	C15	C15	NS	0.702028	0.971912	-0.0880443	NS	0.565991	0.830184	-0.13891
FBgn0004864	FBgn0004864	CG1594	hop	hopscotch	NS	0.430373	0.900825	-0.114161	NS	0.426481	0.739794	-0.116872
FBgn0004865	FBgn0004865	CG18023	Eip78C	Ecdysone-induced protein 78C	Down in OVAfed	4.06341e-10	2.51397e-08	-3.33988	Down in OVAfed	4.49729e-07	7.72585e-06	-2.23572
FBgn0004867	FBgn0004867	CG5920	RpS2	Ribosomal protein S2	NS	0.690957	0.971363	0.0945945	NS	0.56061	0.826336	0.121813
FBgn0004868	FBgn0004868	CG4422	Gdi	GDP dissociation inhibitor	NS	0.70063	0.971889	-0.076752	NS	0.690425	0.891549	-0.0762597
FBgn0004870	FBgn0004870	CG9097	bab1	bric a brac 1	NS	0.139734	0.508378	-0.330465	NS	0.0378008	0.155328	-0.453888
FBgn0004872	FBgn0004872	CG6122	piwi	piwi	NS	0.706268	0.972392	0.100331	NS	0.633573	0.862384	0.133057
FBgn0004875	FBgn0004875	CG10847	enc	encore	NS	0.619869	0.960274	-0.0744076	NS	0.62682	0.858869	-0.0748143
FBgn0004876	FBgn0004876	CG6027	cdi	center divider	NS	0.0317605	0.174297	-0.34213	NS	0.0978555	0.315386	-0.273461
FBgn0004878	FBgn0004878	CG2102	cas	castor	NS	0.533128	0.94897	0.123693	NS	0.0727309	0.253638	0.353927
FBgn0004880	FBgn0004880	CG1130	scrt	scratch	NS	0.0324007	0.177149	-0.320198	NS	0.18459	0.47587	-0.201196
FBgn0004882	FBgn0004882	CG10868	orb	oo18 RNA-binding protein	NS	0.680069	0.969554	-0.0582947	NS	0.432232	0.743458	-0.201712
FBgn0004885	FBgn0004885	CG6863	tok	tolkin	Down in OVAfed	0.000514533	0.00575483	-0.827654	Down in OVAfed	6.92056e-05	0.000754349	-0.952197
FBgn0004888	FBgn0004888	CG1065	Scsalpha	Succinyl coenzyme A synthetase alpha subunit	Up in OVAfed	0.000242793	0.00311916	0.565503	Up in OVAfed	0.000839129	0.00658346	0.5368
FBgn0004889	FBgn0004889	CG6235	tws	twins	NS	0.909015	0.992493	-0.0179675	NS	0.544777	0.817676	-0.0966906
FBgn0004892	FBgn0004892	CG3242	sob	sister of odd and bowl	NS	0.00961206	0.0681071	-0.441947	NS	0.151249	0.418571	-0.227018
FBgn0004893	FBgn0004893	CG10021	bowl	brother of odd with entrails limited	NS	0.382954	0.867671	-0.134811	NS	0.212246	0.519287	-0.205565
FBgn0004895	FBgn0004895	CG1132	fd64A	forkhead domain 64A	Not detected	.	.	.	Not detected	.	.	.
FBgn0004896	FBgn0004896	CG3668	fd59A	forkhead domain 59A	NS	0.945809	0.995075	-0.0160115	NS	0.786389	0.932268	-0.0741452
FBgn0004897	FBgn0004897	CG11921	fd96Ca	forkhead domain 96Ca	NS	0.570784	0.955468	-0.138462	NS	0.0272591	0.121114	-0.642465
FBgn0004898	FBgn0004898	CG11922	fd96Cb	forkhead domain 96Cb	NS	0.470788	0.926831	-0.120693	NS	0.407273	0.724702	-0.148871
FBgn0004901	FBgn0004901	CG2867	Prat	Phosphoribosylamidotransferase	NS	0.444648	0.910757	0.13465	NS	0.889326	0.967805	-0.0235272
FBgn0004903	FBgn0004903	CG6354	Rb97D	Ribonuclear protein at 97D	NS	0.776465	0.976463	-0.0420448	NS	0.943752	0.982192	-0.00984285
FBgn0004907	FBgn0004907	CG17870	14-3-3zeta	14-3-3zeta	NS	0.589087	0.9578	0.121428	NS	0.518598	0.802594	0.13267
FBgn0004908	FBgn0004908	CG7435	Arl2	ADP ribosylation factor-like 2	NS	0.742316	0.972932	-0.0529361	NS	0.944102	0.982192	0.0133324
FBgn0004910	FBgn0004910	CG15855	Eip63F-1	Ecdysone-induced protein 63F 1	NS	0.860277	0.986295	-0.0282067	NS	0.661484	0.877443	0.0667557
FBgn0004911	FBgn0004911	CR32265	Eip63F-2	Ecdysone-induced protein 63F 2	Not detected	.	.	.	Not detected	.	.	.
FBgn0004913	FBgn0004913	CG1119	Gnf1	Germ line transcription factor 1	NS	0.77738	0.976651	-0.0409402	NS	0.83635	0.950104	-0.0312457
FBgn0004914	FBgn0004914	CG9310	Hnf4	Hepatocyte nuclear factor 4	NS	0.831918	0.981417	0.032003	NS	0.556882	0.824739	0.0873269
FBgn0004915	FBgn0004915	CG5193	TfIIB	Transcription factor IIB	NS	0.383582	0.867886	-0.125455	NS	0.536237	0.812865	-0.0941708
FBgn0004919	FBgn0004919	CG2679	gol	goliath	NS	0.231236	0.686236	-0.189415	NS	0.31273	0.641424	-0.173761
FBgn0004921	FBgn0004921	CG8261	Ggamma1	G protein gamma 1	NS	0.614433	0.958778	-0.0830219	NS	0.90242	0.969797	0.0199471
FBgn0004924	FBgn0004924	CG6146	Top1	Topoisomerase 1	NS	0.714317	0.972932	-0.0573326	NS	0.512199	0.797705	-0.104488
FBgn0004926	FBgn0004926	CG4153	eIF-2beta	Eukaryotic initiation factor 2beta	NS	0.916497	0.99321	0.0162049	NS	0.696619	0.894456	-0.0633357
FBgn0004956	FBgn0004956	CG5993	os	outstretched	NS	0.237833	0.699457	-0.256498	NS	0.893597	0.96839	-0.0437718
FBgn0004957	FBgn0004957	CG6205	por	porcupine	NS	0.79229	0.977916	0.0437635	NS	0.758962	0.921627	-0.050365
FBgn0004959	FBgn0004959	CG6578	phm	phantom	NS	0.0757643	0.333265	0.261265	NS	0.169261	0.448483	-0.230711
FBgn0005198	FBgn0005198	CG6975	gig	gigas	NS	0.58938	0.957816	0.0769776	NS	0.920927	0.975144	0.0141656
FBgn0005278	FBgn0005278	CG2674	Sam-S	S-adenosylmethionine Synthetase	NS	0.211878	0.655891	0.236608	Up in OVAfed	0.00389668	0.0246833	0.460598
FBgn0005322	FBgn0005322	CG5395	nmd	no mitochondrial derivative	NS	0.329205	0.815519	0.142537	NS	0.187421	0.480994	0.197042
FBgn0005355	FBgn0005355	CG6054	Su(fu)	Suppressor of fused	NS	0.570969	0.955468	-0.088424	NS	0.421581	0.73608	-0.124774
FBgn0005386	FBgn0005386	CG8887	ash1	absent, small, or homeotic discs 1	NS	0.585115	0.957437	-0.0765866	NS	0.352451	0.678819	-0.130994
FBgn0005390	FBgn0005390	CG4790	fs(1)M3	female sterile (1) M3	Not detected	.	.	.	Not detected	.	.	.
FBgn0005391	FBgn0005391	CG2979	Yp2	Yolk protein 2	Not detected	.	.	.	Up in OVAfed	0.000363376	0.00324002	1.50857
FBgn0005411	FBgn0005411	CG9998	U2af50	U2 small nuclear riboprotein auxiliary factor 50	NS	0.892625	0.992493	0.018354	NS	0.877263	0.964825	0.0229591
FBgn0005427	FBgn0005427	CG3114	ewg	erect wing	NS	0.42251	0.89666	-0.116667	NS	0.518289	0.802566	-0.0970155
FBgn0005533	FBgn0005533	CG3922	RpS17	Ribosomal protein S17	NS	0.404692	0.886362	0.176037	NS	0.304204	0.631763	0.202093
FBgn0005536	FBgn0005536	CG32156	Mbs	Myosin binding subunit	NS	0.909519	0.992794	-0.0170563	NS	0.569047	0.831997	-0.0922046
FBgn0005558	FBgn0005558	CG1464	ey	eyeless	NS	0.861952	0.98631	0.0339459	NS	0.727566	0.907614	-0.0668525
FBgn0005561	FBgn0005561	CG11049	sv	shaven	NS	0.547139	0.949515	-0.172571	NS	0.0436733	0.174312	-0.629088
FBgn0005564	FBgn0005564	CG9262	Shal	Shaker cognate l	NS	0.0546329	0.26277	-0.31492	NS	0.290052	0.618696	-0.187101
FBgn0005585	FBgn0005585	CG9429	Crc	Calreticulin	NS	0.862557	0.98644	-0.0398634	NS	0.511813	0.797492	-0.133365
FBgn0005586	FBgn0005586	CG7576	Rab3	Rab3	NS	0.980034	0.997402	0.00415614	NS	0.812532	0.939524	0.0376664
FBgn0005590	FBgn0005590	CG31695	scw	screw	Not detected	.	.	.	Not detected	.	.	.
FBgn0005592	FBgn0285896	CG32134	btl	breathless	Down in OVAfed	0.00568086	0.0438755	-0.692193	Down in OVAfed	0.00376136	0.0239366	-0.553025
FBgn0005593	FBgn0005593	CG4897	RpL7	Ribosomal protein L7	NS	0.538654	0.949515	0.145845	NS	0.406839	0.724702	0.174094
FBgn0005596	FBgn0005596	CG14513	yem	yemanuclein	NS	0.565934	0.953772	-0.0860639	NS	0.81182	0.939492	0.0361888
FBgn0005612	FBgn0005612	CG3090	Sox14	Sox box protein 14	Down in OVAfed	1.51012e-05	0.000308185	-0.996779	Down in OVAfed	0.000289747	0.002655	-0.695425
FBgn0005613	FBgn0005613	CG8404	Sox15	Sox box protein 15	NS	0.7907	0.977882	-0.0499094	NS	0.228041	0.540711	-0.212856
FBgn0005614	FBgn0005614	CG18345	trpl	transient receptor potential-like	NS	0.131501	0.487942	0.425404	NS	0.0507578	0.194271	0.74134
FBgn0005616	FBgn0005616	CG3241	msl-2	male-specific lethal 2	NS	0.572875	0.955468	0.0817247	NS	0.318478	0.64624	-0.160798
FBgn0005617	FBgn0005617	CG10385	msl-1	male-specific lethal 1	NS	0.751182	0.972932	-0.0467101	NS	0.370818	0.694958	-0.129633
FBgn0005619	FBgn0005619	CG3454	Hdc	Histidine decarboxylase	Not detected	.	.	.	Not detected	.	.	.
FBgn0005624	FBgn0005624	CG3886	Psc	Posterior sex combs	NS	0.0278391	0.158205	-0.336832	NS	0.0780568	0.267707	-0.271855
FBgn0005626	FBgn0005626	CG10118	ple	pale	Down in OVAfed	5.18195e-13	5.25119e-11	-5.30088	Down in OVAfed	6.83281e-10	1.83284e-08	-3.80853
FBgn0005630	FBgn0283521	CG12052	lola	longitudinals lacking	NS	0.730995	0.972932	0.0634617	NS	0.792456	0.934195	-0.0463758
FBgn0005631	FBgn0005631	CG13521	robo1	roundabout 1	NS	0.0248361	0.144816	-0.348633	NS	0.0307872	0.132876	-0.337058
FBgn0005632	FBgn0005632	CG1945	faf	fat facets	NS	0.217021	0.664171	0.200256	NS	0.195602	0.494957	0.211146
FBgn0005633	FBgn0005633	CG7445	fln	flightin	Not detected	.	.	.	Not detected	.	.	.
FBgn0005636	FBgn0005636	CG3385	nvy	nervy	NS	0.34676	0.835652	0.169369	NS	0.572812	0.834453	0.1035
FBgn0005638	FBgn0005638	CG4354	slbo	slow border cells	Down in OVAfed	7.5358e-09	3.57191e-07	-3.49713	Down in OVAfed	1.99991e-07	3.62361e-06	-1.71154
FBgn0005640	FBgn0005640	CG10579	Eip63E	Ecdysone-induced protein 63E	NS	0.0235563	0.138922	-0.333903	Down in OVAfed	0.00693066	0.0401724	-0.428976
FBgn0005642	FBgn0005642	CG1454	wdn	wings down	NS	0.782584	0.976735	-0.0421775	NS	0.812012	0.939524	-0.0364331
FBgn0005648	FBgn0005648	CG2163	Pabp2	Pabp2	NS	0.294212	0.779515	-0.162276	NS	0.18041	0.468999	-0.210078
FBgn0005649	FBgn0005649	CG5422	Rox8	Rox8	NS	0.114372	0.444299	-0.260937	NS	0.047261	0.184866	-0.321044
FBgn0005654	FBgn0005654	CG4088	lat	latheo	Not detected	.	.	.	Not detected	.	.	.
FBgn0005655	FBgn0005655	CG9193	PCNA	Proliferating cell nuclear antigen	NS	0.905043	0.992493	-0.0178962	NS	0.590439	0.842495	-0.0799193
FBgn0005658	FBgn0005658	CG7018	Ets65A	Ets at 65A	NS	0.902901	0.992493	-0.0233912	NS	0.726178	0.907401	-0.0670815
FBgn0005659	FBgn0005659	CG5583	Ets98B	Ets at 98B	NS	0.026103	0.150412	0.450558	Up in OVAfed	0.00207126	0.0143716	0.499468
FBgn0005660	FBgn0005660	CG2914	Ets21C	Ets at 21C	NS	0.088389	0.370695	0.663759	NS	0.030888	0.133072	-0.817346
FBgn0005664	FBgn0005664	CG16963	Cry	Crystallin	Not detected	.	.	.	Not detected	.	.	.
FBgn0005666	FBgn0005666	CG32019	bt	bent	Up in OVAfed	1.32936e-05	0.000272717	1.31975	Up in OVAfed	3.17164e-06	4.62876e-05	1.37899
FBgn0005670	FBgn0005670	CG3656	Cyp4d1	Cytochrome P450-4d1	Up in OVAfed	1.6561e-09	8.97116e-08	1.15399	Up in OVAfed	2.04996e-15	9.89236e-14	1.80922
FBgn0005671	FBgn0005671	CG17369	Vha55	Vacuolar H[+]-ATPase 55kD subunit	NS	0.134606	0.495711	0.302629	NS	0.0943685	0.307924	0.327332
FBgn0005672	FBgn0005672	CG10334	spi	spitz	Down in OVAfed	0.0015633	0.0148296	-0.479537	NS	0.0247305	0.112234	-0.344142
FBgn0005674	FBgn0005674	CG5394	Aats-glupro	Glutamyl-prolyl-tRNA synthetase	NS	0.614723	0.958778	0.0749604	NS	0.894034	0.96839	-0.0207855
FBgn0005677	FBgn0005677	CG4952	dac	dachshund	NS	0.0909564	0.378207	-0.263176	NS	0.111853	0.344221	-0.240284
FBgn0005683	FBgn0005683	CG5354	pie	pineapple eye	NS	0.313552	0.799933	0.172358	NS	0.419745	0.734731	0.185283
FBgn0005694	FBgn0005694	CG5683	Aef1	Adult enhancer factor 1	NS	0.525274	0.946452	0.09487	NS	0.928332	0.976906	-0.0139107
FBgn0005695	FBgn0005695	CG8411	gcl	germ cell-less	NS	0.577132	0.955706	-0.0840669	NS	0.701876	0.895969	-0.0583102
FBgn0005696	FBgn0005696	CG5923	DNApol-alpha73	DNA polymerase alpha 73kD	NS	0.445202	0.910762	0.156481	NS	0.97721	0.991692	0.00606504
FBgn0005771	FBgn0005771	CG4491	noc	no ocelli	NS	0.106757	0.423963	-0.242326	NS	0.379855	0.702572	-0.135267
FBgn0005775	FBgn0005775	CG7503	Con	Connectin	Down in OVAfed	0.00187034	0.0172709	-0.523756	NS	0.0605364	0.222562	-0.303338
FBgn0005777	FBgn0005777	CG8402	PpD3	Protein phosphatase D3	NS	0.802094	0.979251	-0.0353982	NS	0.986426	0.994775	-0.00246681
FBgn0005778	FBgn0005778	CG10138	PpD5	Protein phosphatase D5	NS	0.920302	0.993905	0.0157334	Not detected	.	.	.
FBgn0005779	FBgn0005779	CG8822	PpD6	Protein phosphatase D6	NS	0.816352	0.981153	-0.0539731	Not detected	.	.	.
FBgn0008635	FBgn0008635	CG6223	betaCOP	Coat Protein (coatomer) beta	NS	0.759877	0.97336	0.0480305	NS	0.810772	0.939255	-0.0392477
FBgn0008636	FBgn0008636	CG33152	hbn	homeobrain	NS	0.254582	0.726539	-0.303179	NS	0.156106	0.426482	-0.428826
FBgn0008646	FBgn0008646	CG9930	E5	E5	NS	0.0920108	0.381243	-0.31046	NS	0.0420739	0.169691	-0.346454
FBgn0008651	FBgn0008651	CG6570	lbl	ladybird late	NS	0.0516954	0.252254	-0.38205	NS	0.124423	0.36968	-0.311735
FBgn0010014	FBgn0010014	CG4209	CanB	Calcineurin B	NS	0.165748	0.565071	-0.292889	NS	0.125011	0.370978	-0.28058
FBgn0010015	FBgn0010015	CG1455	CanA1	Calcineurin A1	NS	0.0211884	0.127893	0.45714	NS	0.671767	0.88194	-0.0869015
FBgn0010019	FBgn0010019	CG3972	Cyp4g1	Cytochrome P450-4g1	NS	0.329755	0.81558	0.18374	Up in OVAfed	0.00010119	0.001046	0.633101
FBgn0010038	FBgn0010038	CG4181	GstD2	Glutathione S transferase D2	Up in OVAfed	0.00572775	0.0441796	1.05105	Up in OVAfed	4.10831e-05	0.000470789	1.54158
FBgn0010039	FBgn0010039	CG4381	GstD3	Glutathione S transferase D3	NS	0.525554	0.946452	-0.105825	NS	0.436985	0.746622	-0.138675
FBgn0010040	FBgn0010040	CG11512	GstD4	Glutathione S transferase D4	Not detected	.	.	.	Not detected	.	.	.
FBgn0010041	FBgn0010041	CG12242	GstD5	Glutathione S transferase D5	Not detected	.	.	.	Not detected	.	.	.
FBgn0010042	FBgn0010042	CG4423	GstD6	Glutathione S transferase D6	Not detected	.	.	.	Not detected	.	.	.
FBgn0010043	FBgn0010043	CG4371	GstD7	Glutathione S transferase D7	Not detected	.	.	.	Not detected	.	.	.
FBgn0010044	FBgn0010044	CG4421	GstD8	Glutathione S transferase D8	Not detected	.	.	.	Up in OVAfed	0.000615384	0.0050552	1.71814
FBgn0010051	FBgn0010051	CG1063	Itp-r83A	Inositol 1,4,5,-tris-phosphate receptor	NS	0.222116	0.671373	0.169432	NS	0.374126	0.69816	0.135267
FBgn0010052	FBgn0010052	CG8425	Jhe	Juvenile hormone esterase	Up in OVAfed	0.000109375	0.00160897	1.20628	NS	0.0261166	0.117305	0.728904
FBgn0010053	FBgn0010053	CG15101	Jheh1	Juvenile hormone epoxide hydrolase 1	Up in OVAfed	5.46383e-06	0.000123514	0.705312	Up in OVAfed	4.98046e-06	7.01282e-05	0.726582
FBgn0010078	FBgn0010078	CG3661	RpL23	Ribosomal protein L23	NS	0.522401	0.944635	0.14721	NS	0.31845	0.64624	0.206848
FBgn0010097	FBgn0010097	CG17566	gammaTub37C	gamma-Tubulin at 37C	Not detected	.	.	.	Not detected	.	.	.
FBgn0010100	FBgn0010100	CG9244	Acon	Aconitase	NS	0.326461	0.813548	0.163742	Up in OVAfed	0.000912318	0.00709967	0.546796
FBgn0010105	FBgn0010105	CG17943	comm	commissureless	NS	0.237273	0.698333	-0.211263	NS	0.473514	0.770574	-0.130272
FBgn0010109	FBgn0010109	CG8704	dpn	deadpan	NS	0.57358	0.955706	-0.112516	NS	0.241908	0.55825	-0.239911
FBgn0010113	FBgn0010113	CG15532	hdc	headcase	NS	0.515099	0.942914	-0.112344	NS	0.625892	0.858548	-0.0810583
FBgn0010114	FBgn0010114	CG2040	hig	hikaru genki	NS	0.816164	0.981153	-0.0444114	NS	0.751881	0.918378	0.0646361
FBgn0010173	FBgn0010173	CG9633	RpA-70	Replication Protein A 70	NS	0.543218	0.949515	0.0891375	NS	0.610408	0.85219	0.0758787
FBgn0010194	FBgn0010194	CG6407	Wnt5	Wnt oncogene analog 5	NS	0.0821571	0.352466	-0.272149	NS	0.116601	0.35289	-0.236535
FBgn0010197	FBgn0010197	CG33114	Gyc32E	Guanyl cyclase at 32E	NS	0.305675	0.790935	-0.296125	NS	0.142092	0.402629	-0.561253
FBgn0010198	FBgn0010198	CG2033	RpS15Aa	Ribosomal protein S15Aa	NS	0.4031	0.885114	0.158879	NS	0.219164	0.528535	0.22527
FBgn0010213	FBgn0010213	CG8905	Sod2	Superoxide dismutase 2 (Mn)	NS	0.349626	0.837555	0.13428	NS	0.0333482	0.141091	0.31734
FBgn0010215	FBgn0010215	CG17947	alpha-Cat	alpha Catenin	NS	0.603642	0.958778	-0.0801954	NS	0.433913	0.744989	-0.127821
FBgn0010217	FBgn0010217	CG11154	ATPsynbeta	ATP synthase, beta subunit	NS	0.152299	0.537943	0.282525	Up in OVAfed	0.00126307	0.0094025	0.605525
FBgn0010220	FBgn0010220	CG12759	Dbp45A	DEAD box protein 45A	NS	0.609402	0.958778	0.0816525	NS	0.335982	0.664162	0.156025
FBgn0010222	FBgn0010222	CG18466	Nmdmc	NAD-dependent methylenetetrahydrofolate dehydrogenase	NS	0.0294847	0.165066	-0.417686	Down in OVAfed	0.00709877	0.0409919	-0.575293
FBgn0010223	FBgn0010223	CG12232	Galphaf	G protein alpha f subunit	Up in OVAfed	0.000401231	0.00468697	0.685295	Up in OVAfed	1.28874e-06	2.03549e-05	1.00734
FBgn0010225	FBgn0010225	CG1106	Gel	Gelsolin	NS	0.344287	0.833994	-0.200068	NS	0.14156	0.401597	-0.297541
FBgn0010226	FBgn0010226	CG8938	GstS1	Glutathione S transferase S1	NS	0.960734	0.995719	0.00909625	NS	0.885997	0.966925	0.0232979
FBgn0010228	FBgn0010228	CG17921	HmgZ	HMG protein Z	NS	0.644977	0.964485	-0.0808596	NS	0.6818	0.886947	-0.0675435
FBgn0010235	FBgn0010235	CG5433	Klc	Kinesin light chain	NS	0.5486	0.949955	-0.0869448	NS	0.651342	0.871147	-0.0720482
FBgn0010238	FBgn0010238	CG12369	Lac	Lachesin	NS	0.0571323	0.271131	-0.311051	NS	0.133039	0.386373	-0.237719
FBgn0010240	FBgn0010240	CG17336	Lcch3	Ligand-gated chloride channel homolog 3	NS	0.614475	0.958778	-0.115046	NS	0.562264	0.827371	-0.12535
FBgn0010241	FBgn0010241	CG8523	Mdr50	Multi drug resistance 50	NS	0.104661	0.417755	0.247616	Up in OVAfed	0.00321762	0.0211202	0.53339
FBgn0010246	FBgn0010246	CG9155	Myo61F	Myosin 61F	NS	0.258556	0.73091	0.209512	NS	0.0117045	0.0612857	0.408647
FBgn0010247	FBgn0010247	CG40411	Parp	Poly-(ADP-ribose) polymerase	NS	0.871031	0.988222	-0.023255	NS	0.691472	0.891549	-0.0611394
FBgn0010258	FBgn0010258	CG9654	Rbp4	RNA-binding protein 4	NS	0.911631	0.992872	-0.0183872	Not detected	.	.	.
FBgn0010263	FBgn0010263	CG3151	Rbp9	RNA-binding protein 9	Up in OVAfed	4.27708e-10	2.63231e-08	1.23124	Up in OVAfed	1.75307e-05	0.000218633	1.03432
FBgn0010265	FBgn0010265	CG13389	RpS13	Ribosomal protein S13	NS	0.562007	0.952632	0.122664	NS	0.389397	0.709694	0.16888
FBgn0010269	FBgn0010269	CG15793	Dsor1	Downstream of raf1	NS	0.657128	0.966022	0.0686723	NS	0.743431	0.91434	0.0489543
FBgn0010278	FBgn0010278	CG4817	Ssrp	Structure specific recognition protein	NS	0.946122	0.995075	-0.00951854	NS	0.686641	0.889613	0.0602502
FBgn0010280	FBgn0010280	CG5444	Taf4	TBP-associated factor 4	NS	0.758509	0.97336	-0.0469107	NS	0.237992	0.55363	-0.184136
FBgn0010282	FBgn0010282	CG10281	TfIIFalpha	Transcription factor IIFalpha	NS	0.828143	0.981153	-0.0321939	NS	0.794231	0.934397	0.0370802
FBgn0010287	FBgn0010287	CG7562	Trf	TBP-related factor	NS	0.936067	0.995072	0.0137709	NS	0.781186	0.930842	-0.063797
FBgn0010288	FBgn0010288	CG4265	Uch	Ubiquitin carboxy-terminal hydrolase	NS	0.838199	0.982113	0.0336284	NS	0.469813	0.768158	-0.118498
FBgn0010292	FBgn0010292	CG1430	bys	by S6	NS	0.793699	0.978341	0.0421364	NS	0.534515	0.812121	-0.10206
FBgn0010294	FBgn0010294	CG14266	ng2	new glue 2	Up in OVAfed	5.29588e-05	0.000883022	2.45729	Not detected	.	.	.
FBgn0010295	FBgn0010295	CG10788	ng3	new glue 3	NS	0.0067544	0.0507011	1.33164	Up in OVAfed	8.58402e-12	2.86223e-10	1.93256
FBgn0010296	FBgn0010296	CG10789	ng4	new glue 4	Not detected	.	.	.	Not detected	.	.	.
FBgn0010300	FBgn0010300	CG10719	brat	brain tumor	Down in OVAfed	0.000214496	0.00282036	-0.79059	Down in OVAfed	0.00316849	0.0208404	-0.578423
FBgn0010303	FBgn0010303	CG4353	hep	hemipterous	NS	0.663257	0.966022	-0.0616946	NS	0.515779	0.800942	-0.101592
FBgn0010309	FBgn0010309	CG10739	pigeon	pigeon	NS	0.510695	0.942914	-0.100722	NS	0.431356	0.74295	0.13486
FBgn0010313	FBgn0010313	CG2530	corto	corto	NS	0.0671955	0.306175	-0.290412	NS	0.161807	0.436224	-0.253483
FBgn0010314	FBgn0010314	CG3738	Cks30A	Cyclin-dependent kinase subunit 30A	NS	0.386175	0.8693	0.14207	NS	0.793839	0.934397	0.0419793
FBgn0010315	FBgn0010315	CG9096	CycD	Cyclin D	NS	0.988116	0.998786	-0.0024167	NS	0.548849	0.820385	-0.099327
FBgn0010316	FBgn0010316	CG1772	dap	dacapo	NS	0.888652	0.992456	0.0219176	NS	0.697621	0.895024	0.0602823
FBgn0010317	FBgn0010317	CG10308	CycJ	Cyclin J	NS	0.732271	0.972932	0.113781	Not detected	.	.	.
FBgn0010323	FBgn0010323	CG2851	Gsc	Goosecoid	Not detected	.	.	.	Not detected	.	.	.
FBgn0010328	FBgn0010328	CG5965	woc	without children	NS	0.832673	0.981417	-0.0325058	NS	0.578144	0.836802	-0.0895926
FBgn0010329	FBgn0010329	CG1543	Tbh	Tyramine beta hydroxylase	NS	0.186504	0.608648	0.538639	NS	0.38032	0.702889	0.316359
FBgn0010333	FBgn0010333	CG2248	Rac1	Rac1	NS	0.398118	0.879177	-0.125222	NS	0.599924	0.846961	-0.0825581
FBgn0010339	FBgn0010339	CG8340	128up	upstream of RpIII128	NS	0.75453	0.972932	0.0456313	NS	0.399941	0.719442	-0.128118
FBgn0010340	FBgn0010340	CG9852	140up	upstream of RpII140	NS	0.937425	0.995072	-0.0161365	NS	0.152421	0.421087	0.290694
FBgn0010341	FBgn0010341	CG12530	Cdc42	Cdc42	NS	0.937312	0.995072	0.0130845	NS	0.649793	0.869979	0.0763563
FBgn0010342	FBgn0010342	CG1825	Map60	Microtubule-associated protein 60	NS	0.460668	0.919627	-0.116618	NS	0.132614	0.385749	-0.217123
FBgn0010348	FBgn0010348	CG8385	Arf79F	ADP ribosylation factor at 79F	NS	0.89025	0.992456	0.0277719	NS	0.903081	0.969797	-0.0228732
FBgn0010350	FBgn0010350	CG7962	CdsA	CDP diglyceride synthetase	NS	0.0428642	0.220511	0.289456	Up in OVAfed	0.000597093	0.00491336	0.512394
FBgn0010352	FBgn0010352	CG11661	Nc73EF	Neural conserved at 73EF	NS	0.00823707	0.0594029	0.4601	Up in OVAfed	0.000133819	0.0013479	0.653679
FBgn0010355	FBgn0010355	CG17603	Taf1	TBP-associated factor 1	NS	0.734385	0.972932	0.0489862	NS	0.645084	0.866882	-0.0701434
FBgn0010356	FBgn0010356	CG7704	Taf5	TBP-associated factor 5	NS	0.886209	0.992413	-0.022522	NS	0.748531	0.916934	-0.0500356
FBgn0010357	FBgn0010357	CG18211	betaTry	betaTrypsin	Up in OVAfed	3.66583e-37	5.38649e-34	2.16299	Up in OVAfed	9.80338e-21	7.1864e-19	2.02915
FBgn0010358	FBgn0010358	CG12351	deltaTry	deltaTrypsin	Up in OVAfed	4.91237e-06	0.000112126	1.46076	Up in OVAfed	1.15886e-10	3.41366e-09	1.7235
FBgn0010359	FBgn0010359	CG30028	gammaTry	gammaTrypsin	Not detected	.	.	.	Not detected	.	.	.
FBgn0010379	FBgn0010379	CG4006	Akt1	Akt1	NS	0.55012	0.949955	-0.0904642	NS	0.163091	0.438576	-0.229964
FBgn0010380	FBgn0010380	CG12532	AP-1-2beta	Adaptor Protein complex 1/2, beta subunit	NS	0.607706	0.958778	-0.0783029	NS	0.431837	0.743044	-0.129021
FBgn0010381	FBgn0283461	CG10810	Drs	Drosomycin	Up in OVAfed	1.93263e-17	3.72428e-15	3.46738	Up in OVAfed	1.35326e-10	3.94997e-09	1.96945
FBgn0010382	FBgn0010382	CG3938	CycE	Cyclin E	NS	0.513254	0.942914	-0.101226	NS	0.595911	0.84591	-0.0815047
FBgn0010383	FBgn0010383	CG6816	Cyp18a1	Cytochrome P450-18a1	Up in OVAfed	3.59595e-05	0.00063469	0.794909	NS	0.237384	0.552798	-0.459365
FBgn0010385	FBgn0010385	CG1385	Def	Defensin	Not detected	.	.	.	Not detected	.	.	.
FBgn0010387	FBgn0010387	CG8627	Dbi	Diazepam-binding inhibitor	Up in OVAfed	5.70629e-12	4.82571e-10	2.62621	Up in OVAfed	1.2475e-120	2.99495e-117	3.98334
FBgn0010388	FBgn0010388	CG10816	Dro	Drosocin	NS	0.00743186	0.0550214	-0.884062	NS	0.825388	0.944607	-0.0870457
FBgn0010389	FBgn0010389	CG7223	htl	heartless	NS	0.559784	0.9518	0.100692	NS	0.797894	0.935895	0.0417966
FBgn0010391	FBgn0010391	CG2522	Gtp-bp	GTP-binding protein	NS	0.638789	0.963429	0.0687478	NS	0.532553	0.810476	0.0958829
FBgn0010395	FBgn0010395	CG1762	Itgbn	Integrin betanu subunit	Up in OVAfed	0.00250685	0.02209	0.487453	Up in OVAfed	0.000659632	0.00537272	0.553004
FBgn0010397	FBgn0010397	CG10119	LamC	Lamin C	Up in OVAfed	3.34979e-05	0.000598431	0.821054	Up in OVAfed	0.00174007	0.0123362	0.62911
FBgn0010398	FBgn0010398	CG6098	Lrr47	Leucine-rich repeat 47	NS	0.524659	0.946298	-0.108592	NS	0.536792	0.812934	-0.129402
FBgn0010399	FBgn0010399	CG2902	Nmdar1	NMDA receptor 1	NS	0.974583	0.996453	0.0073182	NS	0.439326	0.748155	-0.195192
FBgn0010401	FBgn0010401	CG3250	Os-C	Os-C	Not detected	.	.	.	Not detected	.	.	.
FBgn0010403	FBgn0010403	CG11422	Obp83b	Odorant-binding protein 83b	Not detected	.	.	.	Not detected	.	.	.
FBgn0010406	FBgn0010406	CG8194	RNaseX25	Ribonuclease X25	NS	0.0297223	0.165983	0.337962	Up in OVAfed	0.00885806	0.0487065	0.40245
FBgn0010407	FBgn0010407	CG4926	Ror	Ror	NS	0.07937	0.343867	-0.327046	NS	0.0700102	0.246461	-0.351537
FBgn0010408	FBgn0010408	CG3395	RpS9	Ribosomal protein S9	NS	0.579556	0.955706	0.12666	NS	0.477432	0.773206	0.146989
FBgn0010409	FBgn0010409	CG6510	RpL18A	Ribosomal protein L18A	NS	0.521855	0.94437	0.143166	NS	0.464441	0.765162	0.148845
FBgn0010411	FBgn0010411	CG8900	RpS18	Ribosomal protein S18	NS	0.611849	0.958778	0.114222	NS	0.409707	0.727115	0.167979
FBgn0010412	FBgn0010412	CG4464	RpS19a	Ribosomal protein S19a	NS	0.671673	0.969543	0.0914842	NS	0.525833	0.807869	0.125879
FBgn0010414	FBgn0010414	CG4545	SerT	Serotonin transporter	NS	0.269528	0.74636	-0.256162	NS	0.815768	0.941113	-0.0696544
FBgn0010415	FBgn0010415	CG10497	Sdc	Syndecan	NS	0.453206	0.914739	-0.138906	NS	0.138527	0.396033	-0.277128
FBgn0010416	FBgn0010416	CG9984	TH1	TH1	NS	0.895997	0.992493	-0.0199634	NS	0.922667	0.975934	-0.0140357
FBgn0010417	FBgn0010417	CG32211	Taf6	TBP-associated factor 6	NS	0.843642	0.983316	-0.0284925	NS	0.65088	0.870664	-0.0692183
FBgn0010421	FBgn0010421	CG6538	TfIIFbeta	Transcription factor TFIIFbeta	NS	0.661849	0.966022	0.0673863	NS	0.464864	0.765246	-0.123349
FBgn0010422	FBgn0010422	CG3710	TfIIS	RNA polymerase II elongation factor	NS	0.38263	0.867466	-0.127731	NS	0.232735	0.54761	-0.166996
FBgn0010423	FBgn0010423	CG9073	TpnC47D	Troponin C at 47D	Up in OVAfed	9.50583e-05	0.00143258	2.29638	Up in OVAfed	7.32373e-50	2.70499e-47	3.84543
FBgn0010424	FBgn0010424	CG7930	TpnC73F	Troponin C at 73F	NS	0.422652	0.896687	0.171751	NS	0.32403	0.651793	0.207064
FBgn0010425	FBgn0010425	CG18681	epsilonTry	epsilonTrypsin	NS	0.396871	0.877912	-0.180645	Down in OVAfed	0.00101236	0.0077711	-0.703557
FBgn0010431	FBgn0010431	CG18543	mtrm	matrimony	NS	0.644568	0.964485	-0.113176	Not detected	.	.	.
FBgn0010433	FBgn0010433	CG7508	ato	atonal	NS	0.740409	0.972932	-0.0896607	NS	0.403465	0.722985	-0.243532
FBgn0010434	FBgn0010434	CG11949	cora	coracle	NS	0.0670219	0.305839	0.313008	NS	0.0489866	0.189532	0.339639
FBgn0010435	FBgn0010435	CG2727	emp	epithelial membrane protein	NS	0.231535	0.686652	0.185907	NS	0.262758	0.585853	0.182116
FBgn0010438	FBgn0010438	CG4337	mtSSB	mitochondrial single stranded DNA-binding protein	NS	0.708061	0.972392	-0.0728519	NS	0.762298	0.922772	-0.0517704
FBgn0010441	FBgn0010441	CG5974	pll	pelle	NS	0.826174	0.981153	0.0334175	NS	0.277155	0.602376	-0.171805
FBgn0010452	FBgn0010452	CG11280	trn	tartan	NS	0.0433657	0.222313	-0.294649	NS	0.139036	0.396621	-0.223042
FBgn0010453	FBgn0010453	CG4698	Wnt4	Wnt oncogene analog 4	NS	0.0211206	0.127647	-0.400405	NS	0.057821	0.215881	-0.312906
FBgn0010470	FBgn0010470	CG9847	Fkbp14	FK506-binding protein 14 ortholog	Down in OVAfed	0.000916934	0.00944659	-0.719984	Down in OVAfed	0.0031352	0.0206639	-0.505008
FBgn0010473	FBgn0010473	CG15427	tutl	turtle	NS	0.100501	0.406232	-0.251483	NS	0.124442	0.36968	-0.231402
FBgn0010482	FBgn0010482	CG9432	l(2)01289	lethal (2) 01289	Up in OVAfed	0.000838591	0.00870816	0.728291	Up in OVAfed	0.000250721	0.00233754	0.927826
FBgn0010488	FBgn0010488	CG3845	NAT1	NAT1	NS	0.0673433	0.306666	-0.452486	NS	0.0300642	0.130264	-0.480012
FBgn0010497	FBgn0010497	CG5304	dmGlut	Dietary and metabolic glutamate transporter	NS	0.235356	0.694431	-0.403472	NS	0.684652	0.888547	-0.100359
FBgn0010501	FBgn0010501	CG5370	Dcp-1	Death caspase-1	NS	0.744467	0.972932	0.0559411	NS	0.0895964	0.297127	0.264468
FBgn0010504	FBgn0010504	CG11546	kermit	kermit	NS	0.393426	0.875084	-0.124248	NS	0.36788	0.691883	0.135582
FBgn0010516	FBgn0010516	CG8996	wal	walrus	Up in OVAfed	0.00109899	0.0109758	0.472295	Up in OVAfed	0.000518797	0.0043511	0.547214
FBgn0010520	FBgn0010520	CG4539	Bka	Bekka	NS	0.769254	0.975535	-0.0620942	NS	0.980732	0.992619	-0.00522298
FBgn0010531	FBgn0010531	CG17753	Ccs	Copper chaperone for superoxide dismutase	NS	0.278587	0.758404	0.200193	NS	0.731728	0.909442	0.0613218
FBgn0010548	FBgn0010548	CG11140	Aldh-III	Aldehyde dehydrogenase type III	Up in OVAfed	0.001536	0.0146556	0.492245	NS	0.0658531	0.235869	0.304277
FBgn0010549	FBgn0010549	CG8799	l(2)03659	lethal (2) 03659	NS	0.0578434	0.273292	0.437055	NS	0.101921	0.323233	0.417751
FBgn0010551	FBgn0010551	CG15081	Phb2	Prohibitin 2	NS	0.591325	0.957816	0.0801773	NS	0.559882	0.825905	0.0908783
FBgn0010575	FBgn0285917	CG5580	sbb	scribbler	NS	0.195086	0.625712	-0.210799	NS	0.0901215	0.298324	-0.271372
FBgn0010583	FBgn0010583	CG3727	dock	dreadlocks	NS	0.15846	0.552227	-0.195074	NS	0.554835	0.824143	-0.0879392
FBgn0010590	FBgn0010590	CG8392	Prosbeta1	Proteasome beta1 subunit	NS	0.585575	0.957437	0.0930872	NS	0.266555	0.590343	-0.18414
FBgn0010591	FBgn0010591	CG8946	Sply	Sphingosine-1-phosphate lyase	NS	0.0165231	0.105445	-0.481648	NS	0.123695	0.368754	-0.285574
FBgn0010602	FBgn0010602	CG3018	lwr	lesswright	NS	0.550819	0.949988	-0.0888392	NS	0.510482	0.796452	-0.100935
FBgn0010607	FBgn0010607	CG8886	l(2)05714	lethal (2) 05714	NS	0.385579	0.868801	0.139361	NS	0.452146	0.757362	-0.128625
FBgn0010611	FBgn0010611	CG4311	Hmgs	HMG Coenzyme A synthase	NS	0.0909117	0.378199	0.253869	NS	0.0582128	0.217094	0.266464
FBgn0010612	FBgn0010612	CG6105	ATPsynG	ATP synthase	NS	0.115192	0.446595	0.227423	Up in OVAfed	0.000576622	0.00476989	0.51169
FBgn0010620	FBgn0010620	CG10939	Sip1	SRY interacting protein 1	NS	0.169598	0.573376	0.200168	NS	0.48367	0.778101	0.107568
FBgn0010621	FBgn0010621	CG8439	Cct5	T-complex Chaperonin 5	NS	0.782647	0.976735	-0.0456661	NS	0.453392	0.758008	-0.124522
FBgn0010622	FBgn0010622	CG9893	l(2)06496	lethal (2) 06496	NS	0.663598	0.966022	0.0713054	NS	0.634292	0.862386	0.0760719
FBgn0010638	FBgn0010638	CG10130	Sec61beta	Sec61 beta subunit	NS	0.693249	0.971777	-0.0626086	NS	0.613464	0.854694	-0.0806232
FBgn0010651	FBgn0010651	CG15095	MFS14	Major Facilitator Superfamily Transporter 14	NS	0.885974	0.992413	0.0268235	NS	0.634848	0.862386	0.0820976
FBgn0010660	FBgn0010660	CG3820	Nup214	Nucleoporin 214kD	NS	0.994838	0.999593	0.000889475	NS	0.538571	0.81405	-0.093369
FBgn0010741	FBgn0010741	CG6302	l(3)01239	lethal (3) 01239	NS	0.911315	0.992872	-0.0165046	NS	0.83057	0.947269	-0.0298838
FBgn0010747	FBgn0010747	CG4659	Srp54k	Signal recognition particle protein 54k	NS	0.841709	0.983053	0.0289164	NS	0.903126	0.969797	0.018393
FBgn0010750	FBgn0010750	CG2503	atms	antimeros	NS	0.672788	0.969554	-0.0670452	NS	0.579099	0.836802	-0.0852519
FBgn0010762	FBgn0010762	CG32067	simj	simjang	NS	0.146188	0.523276	-0.202559	NS	0.147545	0.412121	-0.220111
FBgn0010768	FBgn0010768	CG5557	sqz	squeeze	NS	0.141184	0.512386	0.233288	NS	0.740499	0.912922	0.054465
FBgn0010770	FBgn0010770	CG5786	ppan	peter pan	NS	0.562212	0.952632	0.103962	NS	0.242811	0.558961	-0.20455
FBgn0010772	FBgn0010772	CG2179	Xe7	Xe7	NS	0.682721	0.969554	-0.0569656	NS	0.513122	0.798624	-0.100579
FBgn0010774	FBgn0010774	CG1101	Ref1	RNA and export factor binding protein 1	NS	0.25868	0.730958	-0.178365	NS	0.387662	0.709224	-0.139427
FBgn0010786	FBgn0010786	CG9165	l(3)02640	lethal (3) 02640	NS	0.431388	0.901748	0.116951	NS	0.454513	0.75862	0.11948
FBgn0010803	FBgn0010803	CG9735	Aats-trp	Tryptophanyl-tRNA synthetase	NS	0.770868	0.975535	-0.0437821	NS	0.898379	0.968978	0.0200194
FBgn0010808	FBgn0010808	CG1715	l(3)03670	lethal (3) 03670	NS	0.0800639	0.345884	0.262758	NS	0.0237434	0.10873	0.31703
FBgn0010812	FBgn0288846	CG2708	unc-45	-	NS	0.860355	0.986295	0.0268945	NS	0.676153	0.883799	0.0581613
FBgn0010825	FBgn0010825	CG6964	Gug	Grunge	NS	0.245088	0.709609	-0.18156	NS	0.220847	0.531127	-0.198692
FBgn0010830	FBgn0010830	CG11238	l(3)04053	lethal (3) 04053	NS	0.663765	0.966022	0.0668787	NS	0.764126	0.923936	0.0480413
FBgn0010877	FBgn0010877	CG7129	l(3)05822	lethal (3) 05822	NS	0.157151	0.549467	-0.20578	NS	0.0374866	0.154566	-0.328632
FBgn0010894	FBgn0010894	CG10624	sinu	sinuous	NS	0.199457	0.633509	-0.201975	NS	0.318153	0.64624	-0.143063
FBgn0010905	FBgn0010905	CG16757	Spn	Spinophilin	NS	0.405631	0.886362	-0.128592	NS	0.262012	0.584732	-0.178043
FBgn0010909	FBgn0010909	CG16973	msn	misshapen	NS	0.0988683	0.401727	-0.306943	NS	0.464901	0.765246	-0.131554
FBgn0010926	FBgn0010926	CG5824	l(3)07882	lethal (3) 07882	NS	0.486481	0.933442	0.120063	NS	0.558926	0.825153	-0.0956044
FBgn0011016	FBgn0011016	CG5474	SsRbeta	Signal sequence receptor beta	NS	0.706624	0.972392	-0.0607895	NS	0.713337	0.901577	-0.0579049
FBgn0011020	FBgn0011020	CG10061	Sas-4	Spindle assembly abnormal 4 ortholog (C. elegans)	NS	0.894869	0.992493	0.0230497	NS	0.745133	0.915248	0.0581075
FBgn0011202	FBgn0011202	CG1768	dia	diaphanous	NS	0.313191	0.799469	0.154556	NS	0.52748	0.807884	0.0989328
FBgn0011204	FBgn0011204	CG12086	cue	cueball	Down in OVAfed	3.52793e-05	0.00062456	-1.38638	Down in OVAfed	0.0026412	0.0177989	-1.1492
FBgn0011205	FBgn0011205	CG5725	fbl	fumble	NS	0.0317218	0.174248	0.32945	NS	0.173346	0.455943	0.227039
FBgn0011206	FBgn0011206	CG4760	bol	boule	NS	0.840538	0.982472	-0.0335545	NS	0.0356945	0.149097	0.463744
FBgn0011207	FBgn0011207	CG3959	pelo	pelota	NS	0.782101	0.976735	0.0402459	NS	0.723611	0.906567	0.056132
FBgn0011211	FBgn0011211	CG3612	blw	bellwether	NS	0.373452	0.85791	0.168777	Up in OVAfed	0.00399411	0.0251511	0.531482
FBgn0011217	FBgn0011217	CG7425	eff	effete	NS	0.523251	0.944807	-0.129368	NS	0.420665	0.735149	-0.15023
FBgn0011224	FBgn0011224	CG31000	heph	hephaestus	NS	0.520903	0.943996	-0.12353	NS	0.107865	0.335435	-0.287809
FBgn0011225	FBgn0011225	CG5695	jar	jaguar	NS	0.546475	0.949515	-0.109799	NS	0.813734	0.939782	-0.0408474
FBgn0011227	FBgn0011227	CG8764	ox	oxen	NS	0.0775058	0.338297	0.296711	Up in OVAfed	6.45739e-06	8.884e-05	0.719858
FBgn0011230	FBgn0011230	CG14472	poe	purity of essence	NS	0.610874	0.958778	0.108732	NS	0.675374	0.883728	-0.082635
FBgn0011232	FBgn0011232	CG3766	scat	scattered	NS	0.475481	0.928507	0.103038	NS	0.821258	0.943028	0.0324879
FBgn0011236	FBgn0011236	CG5575	ken	ken and barbie	NS	0.686209	0.969554	0.0617213	NS	0.0730686	0.254508	0.287302
FBgn0011239	FBgn0011239	CG31733	ms(2)35Ci	male sterile (2) 35Ci	NS	0.658355	0.966022	-0.0786378	Not detected	.	.	.
FBgn0011241	FBgn0288856	CG10536/CG46338	cbx	crossbronx	NS	0.720234	0.972932	0.0583445	NS	0.59681	0.84591	0.0900183
FBgn0011244	FBgn0011244	CG2830	Hsp60B	Heat shock protein 60 related	NS	0.51603	0.942914	-0.10133	Not detected	.	.	.
FBgn0011259	FBgn0011259	CG18405	Sema-1a	Sema-1a	NS	0.0287754	0.162388	-0.343603	NS	0.0900629	0.298324	-0.243778
FBgn0011260	FBgn0011260	CG4700	Sema-2a	Sema-2a	NS	0.00926555	0.0658902	-0.474742	NS	0.014601	0.0729137	-0.430083
FBgn0011270	FBgn0011270	CG17645	Pglym87	Pglym87	NS	0.574378	0.955706	-0.0890623	Not detected	.	.	.
FBgn0011272	FBgn0011272	CG4651	RpL13	Ribosomal protein L13	NS	0.545514	0.949515	0.142057	NS	0.389108	0.709572	0.180455
FBgn0011273	FBgn0011273	CG17769	Acam	Androcam	Not detected	.	.	.	Not detected	.	.	.
FBgn0011274	FBgn0011274	CG6794	Dif	Dorsal-related immunity factor	NS	0.91078	0.992872	-0.020224	NS	0.896697	0.968716	-0.0214084
FBgn0011276	FBgn0011276	CG2655	HLH3B	Helix loop helix protein 3B	Not detected	.	.	.	Not detected	.	.	.
FBgn0011277	FBgn0011277	CG3052	HLH4C	Helix loop helix protein 4C	Not detected	.	.	.	Not detected	.	.	.
FBgn0011278	FBgn0011278	CG6545	lbe	ladybird early	NS	0.898023	0.992493	0.0384971	Not detected	.	.	.
FBgn0011279	FBgn0011279	CG10436	Obp69a	Odorant-binding protein 69a	Not detected	.	.	.	Not detected	.	.	.
FBgn0011280	FBgn0011280	CG1668	Obp19d	Odorant-binding protein 19d	Not detected	.	.	.	Not detected	.	.	.
FBgn0011281	FBgn0011281	CG11421	Obp83a	Odorant-binding protein 83a	Not detected	.	.	.	Not detected	.	.	.
FBgn0011282	FBgn0011282	CG1176	Obp84a	Odorant-binding protein 84a	Not detected	.	.	.	Not detected	.	.	.
FBgn0011283	FBgn0011283	CG6641	Obp28a	Odorant-binding protein 28a	NS	0.104537	0.417543	0.394532	NS	0.853348	0.956766	-0.0368706
FBgn0011284	FBgn0011284	CG11276	RpS4	Ribosomal protein S4	NS	0.551082	0.949988	0.142647	NS	0.519328	0.803473	0.135635
FBgn0011286	FBgn0011286	CG10844	RyR	Ryanodine receptor	Up in OVAfed	7.85126e-05	0.00122403	0.922071	Up in OVAfed	1.55072e-19	1.027e-17	2.09154
FBgn0011288	FBgn0011288	CG40452	Snap25	Synaptosomal-associated protein 25kDa	NS	0.888945	0.992456	0.0295558	NS	0.466029	0.765683	0.147783
FBgn0011289	FBgn0011289	CG5930	TfIIA-L	Transcription factor IIA L	NS	0.469619	0.926228	-0.0983568	NS	0.634196	0.862386	-0.0707317
FBgn0011290	FBgn0011290	CG17358	Taf12	TBP-associated factor 12	NS	0.6484	0.965749	-0.0718123	NS	0.196473	0.496239	-0.214976
FBgn0011291	FBgn0011291	CG4079	Taf11	TBP-associated factor 11	NS	0.413406	0.89059	-0.148124	NS	0.256415	0.575849	-0.208549
FBgn0011293	FBgn0011293	CG6642	a10	antennal protein 10	Not detected	.	.	.	Not detected	.	.	.
FBgn0011294	FBgn0011294	CG5430	a5	antennal protein 5	Not detected	.	.	.	Not detected	.	.	.
FBgn0011296	FBgn0011296	CG4533	l(2)efl	lethal (2) essential for life	NS	0.0205717	0.125231	0.639262	NS	0.603172	0.848435	0.146978
FBgn0011297	FBgn0011297	CG4084	l(2)not	lethal (2) neighbor of tid	NS	0.57483	0.955706	0.0923291	NS	0.0653029	0.234344	0.303814
FBgn0011300	FBgn0011300	CG8224	babo	baboon	NS	0.739868	0.972932	-0.0474121	NS	0.856963	0.958916	-0.0285612
FBgn0011305	FBgn0011305	CG5655	Rsf1	Repressor splicing factor 1	NS	0.0507645	0.248675	-0.292021	NS	0.113203	0.3466	-0.241994
FBgn0011327	FBgn0011327	CG3431	Uch-L5	Ubiquitin carboxy-terminal hydrolase L5 ortholog	NS	0.64494	0.964485	0.0681777	NS	0.34394	0.671116	-0.144322
FBgn0011335	FBgn0011335	CG6801	l(3)j2D3	lethal (3) j2D3	NS	0.923556	0.994495	-0.0159086	NS	0.778971	0.930069	-0.0458365
FBgn0011336	FBgn0011336	CG7748	OstStt3	Oligosaccharyl transferase 3	NS	0.947314	0.995075	0.0109797	NS	0.89093	0.96839	-0.0223076
FBgn0011361	FBgn0011361	CG9160	ND-ACP	NADH dehydrogenase (ubiquinone) acyl carrier protein	NS	0.192824	0.621851	0.191155	Up in OVAfed	0.000716702	0.0057739	0.483379
FBgn0011455	FBgn0011455	CG9762	ND-SGDH	NADH dehydrogenase (ubiquinone) SGDH subunit	NS	0.189906	0.615491	0.193085	Up in OVAfed	0.000812125	0.00641351	0.494358
FBgn0011474	FBgn0011474	CG3307	pr-set7	pr-set7	NS	0.0994218	0.403558	-0.239309	NS	0.0994621	0.319123	-0.235197
FBgn0011476	FBgn0011476	CG14865	l(3)neo43	lethal (3) neo43	NS	0.952443	0.995719	-0.0121617	NS	0.887255	0.967228	0.035341
FBgn0011481	FBgn0011481	CG7187	Ssdp	Sequence-specific single-stranded DNA-binding protein	NS	0.405603	0.886362	-0.121571	NS	0.335314	0.663478	-0.150786
FBgn0011509	FBgn0011509	CG33162	SrpRbeta	Signal recognition particle receptor beta	NS	0.76733	0.975535	0.0473886	NS	0.787861	0.932911	-0.0398834
FBgn0011554	FBgn0011554	CG12386	etaTry	etaTrypsin	NS	0.0174585	0.109981	0.400885	Up in OVAfed	0.00189622	0.0132915	0.602499
FBgn0011555	FBgn0011555	CG12385	thetaTry	thetaTrypsin	NS	0.0303963	0.16902	0.808939	Up in OVAfed	0.00291753	0.0194158	0.754917
FBgn0011556	FBgn0011556	CG12387	zetaTry	zetaTrypsin	Up in OVAfed	0.00320673	0.0269059	0.783998	Up in OVAfed	0.000133905	0.0013479	1.15407
FBgn0011559	FBgn0011559	CG7157	Acp36DE	Accessory gland protein 36DE	NS	0.432269	0.901947	-0.19551	Not detected	.	.	.
FBgn0011566	FBgn0011566	CG13761	Bzd	Buzidau	NS	0.868017	0.987567	0.0291721	NS	0.604449	0.848703	-0.0930101
FBgn0011569	FBgn0011569	CG6577	can	cannonball	NS	0.872292	0.988287	0.0266567	Not detected	.	.	.
FBgn0011570	FBgn0011570	CG17158	cpb	capping protein beta	NS	0.976438	0.996815	-0.00454522	NS	0.955989	0.986946	-0.00901042
FBgn0011571	FBgn0285954	CG3606	caz	cabeza	NS	0.538235	0.949515	-0.0956907	NS	0.397105	0.717015	-0.129421
FBgn0011573	FBgn0011573	CG12019	Cdc37	Cdc37	NS	0.411824	0.888973	-0.117936	NS	0.100238	0.320375	-0.245598
FBgn0011576	FBgn0011576	CG3466	Cyp4d2	Cytochrome P450-4d2	Up in OVAfed	2.34834e-14	3.00052e-12	1.50327	Up in OVAfed	2.78296e-15	1.30365e-13	1.46559
FBgn0011581	FBgn0011581	CG6440	Ms	Myosuppressin	NS	0.300651	0.787509	0.252351	NS	0.181166	0.47007	0.372218
FBgn0011582	FBgn0011582	CG9652	Dop1R1	Dopamine 1-like receptor 1	NS	0.39067	0.873067	-0.204843	NS	0.656684	0.873942	-0.119599
FBgn0011584	FBgn0011584	CG4758	Trp1	Translocation protein 1	NS	0.19495	0.625586	0.187855	NS	0.425947	0.739535	0.123621
FBgn0011586	FBgn0011586	CG1871	e(r)	enhancer of rudimentary	NS	0.630568	0.962008	-0.0702068	NS	0.786785	0.932268	-0.037921
FBgn0011589	FBgn0011589	CG5076	Elk	Eag-like K[+] channel	NS	0.00985966	0.0694429	-0.630969	NS	0.0311589	0.134059	-0.447545
FBgn0011591	FBgn0011591	CG10580	fng	fringe	NS	0.0409943	0.212942	-0.388653	NS	0.0553061	0.208031	-0.295539
FBgn0011592	FBgn0011592	CG8581	fra	frazzled	NS	0.011672	0.0798248	-0.440264	NS	0.00980036	0.0529428	-0.444348
FBgn0011596	FBgn0011596	CG4568	fzo	fuzzy onions	NS	0.802326	0.979269	-0.0354194	NS	0.500949	0.791244	-0.22449
FBgn0011603	FBgn0011603	CG15444	ine	inebriated	Up in OVAfed	0.000889963	0.00919289	0.768377	Up in OVAfed	2.00458e-09	5.01221e-08	1.03611
FBgn0011604	FBgn0011604	CG8625	Iswi	Imitation SWI	NS	0.578599	0.955706	-0.0835992	NS	0.669002	0.881058	-0.0640169
FBgn0011606	FBgn0011606	CG8590	Klp3A	Kinesin-like protein at 3A	NS	0.663457	0.966022	-0.0605059	NS	0.425078	0.738893	-0.123826
FBgn0011638	FBgn0011638	CG10922	La	La autoantigen-like	NS	0.640246	0.963772	-0.0697023	NS	0.234901	0.549879	-0.18071
FBgn0011640	FBgn0011640	CG8597	lark	lark	NS	0.5827	0.956625	-0.0849245	NS	0.37016	0.694227	-0.143656
FBgn0011642	FBgn0011642	CG32018	Zyx	Zyxin	NS	0.97358	0.996453	-0.00453663	NS	0.876421	0.96471	-0.0233487
FBgn0011648	FBgn0011648	CG12399	Mad	Mothers against dpp	NS	0.323035	0.810071	-0.136518	NS	0.310035	0.637833	-0.154307
FBgn0011653	FBgn0011653	CG15002	mas	masquerade	NS	0.124964	0.470215	-0.282612	NS	0.0190018	0.0905129	-0.420286
FBgn0011655	FBgn0288966	CG1775	Med	Medea	NS	0.477209	0.92874	-0.106066	NS	0.21872	0.527731	-0.180388
FBgn0011656	FBgn0011656	CG1429	Mef2	Myocyte enhancer factor 2	Down in OVAfed	0.00108957	0.010891	-0.610399	NS	0.0159434	0.0783947	-0.461874
FBgn0011659	FBgn0011659	CG11482	Mlh1	Mlh1	NS	0.258971	0.731229	0.235582	NS	0.175345	0.459563	0.270861
FBgn0011660	FBgn0011660	CG8169	Pms2	Pms2	NS	0.526821	0.947153	-0.0969452	NS	0.888282	0.967444	-0.023416
FBgn0011661	FBgn0011661	CG10701	Moe	Moesin	NS	0.369987	0.856142	0.18643	NS	0.284487	0.611833	0.21034
FBgn0011666	FBgn0011666	CG5099	msi	musashi	Down in OVAfed	0.000903596	0.00931735	-0.520137	NS	0.0106556	0.0568397	-0.431261
FBgn0011668	FBgn0011668	CG9074	Mst57Da	Male-specific RNA 57Da	Not detected	.	.	.	Not detected	.	.	.
FBgn0011669	FBgn0011669	CG5016	Mst57Db	Male-specific RNA 57Db	Not detected	.	.	.	Not detected	.	.	.
FBgn0011670	FBgn0011670	CG4986	Mst57Dc	Male-specific transcript 57Dc	Not detected	.	.	.	Not detected	.	.	.
FBgn0011672	FBgn0011672	CG3671	Mvl	Malvolio	NS	0.00768104	0.0565022	0.410025	NS	0.0756354	0.26137	0.305026
FBgn0011674	FBgn0011674	CG11312	insc	inscuteable	NS	0.081298	0.349674	-0.422289	NS	0.320803	0.648674	-0.283717
FBgn0011676	FBgn0011676	CG6713	Nos	Nitric oxide synthase	NS	0.30237	0.788493	0.281863	NS	0.605024	0.848925	0.168604
FBgn0011692	FBgn0011692	CG1258	pav	pavarotti	NS	0.819577	0.981153	-0.0350526	NS	0.250117	0.569434	-0.172611
FBgn0011693	FBgn0011693	CG4899	Pdh	Photoreceptor dehydrogenase	Not detected	.	.	.	Not detected	.	.	.
FBgn0011694	FBgn0011694	CG2665	PebII	Protein ejaculatory bulb II	Not detected	.	.	.	Not detected	.	.	.
FBgn0011695	FBgn0011695	CG11390	PebIII	Ejaculatory bulb protein III	Up in OVAfed	1.2338e-07	4.54649e-06	2.0708	Up in OVAfed	4.98141e-23	4.19619e-21	2.48591
FBgn0011701	FBgn0011701	CG31240	repo	reversed polarity	NS	0.338521	0.826271	-0.2138	NS	0.578306	0.836802	0.110125
FBgn0011703	FBgn0011703	CG5371	RnrL	Ribonucleoside diphosphate reductase large subunit	NS	0.748508	0.972932	0.0537313	NS	0.965727	0.988512	-0.00629049
FBgn0011704	FBgn0011704	CG8975	RnrS	Ribonucleoside diphosphate reductase small subunit	NS	0.521011	0.943996	-0.102347	NS	0.852011	0.956384	0.0267096
FBgn0011705	FBgn0011705	CG9552	rost	rolling stone	NS	0.779905	0.976735	-0.0556869	NS	0.451124	0.756838	-0.124499
FBgn0011706	FBgn0011706	CG4319	rpr	reaper	NS	0.0100414	0.0704279	-0.809123	Down in OVAfed	0.00374565	0.023872	-0.788505
FBgn0011708	FBgn0011708	CG4214	Syx5	Syntaxin 5	NS	0.891765	0.992493	0.0196798	NS	0.237364	0.552798	-0.176806
FBgn0011710	FBgn0011710	CG1403	2021-09-01	Septin 1	NS	0.102122	0.410549	-0.251668	NS	0.016581	0.0807248	-0.388312
FBgn0011715	FBgn0011715	CG1064	Snr1	Snf5-related 1	NS	0.904267	0.992493	-0.0180767	NS	0.572407	0.834324	-0.0859696
FBgn0011722	FBgn0011722	CG11527	Tig	Tiggrin	Up in OVAfed	0.000391619	0.00461053	0.827092	Up in OVAfed	0.00409697	0.0256809	0.644376
FBgn0011723	FBgn0011723	CG7260	byn	brachyenteron	NS	0.35936	0.846815	0.192871	NS	0.0439411	0.175017	0.372301
FBgn0011725	FBgn0011725	CG31137	twin	twin	NS	0.566561	0.953972	-0.0947114	NS	0.161928	0.43643	-0.209983
FBgn0011726	FBgn0011726	CG4254	tsr	twinstar	NS	0.846861	0.984653	-0.0412682	NS	0.701569	0.895969	0.0743701
FBgn0011737	FBgn0011737	CG4488	Wee1	Wee1 ortholog (S. pombe)	NS	0.604831	0.958778	-0.078264	NS	0.403279	0.722786	-0.131912
FBgn0011739	FBgn0011739	CG12072	wts	warts	NS	0.233481	0.690773	-0.174971	NS	0.0616606	0.2254	-0.286694
FBgn0011740	FBgn0011740	CG18802	alpha-Man-IIa	alpha-Mannosidase class II a	NS	0.642965	0.964485	-0.0674913	NS	0.42259	0.736637	-0.113958
FBgn0011741	FBgn0011741	CG11678	Arp6	Actin-related protein 6	NS	0.941923	0.995072	0.011416	NS	0.414069	0.729731	0.12582
FBgn0011742	FBgn0011742	CG9901	Arp2	Actin-related protein 2	NS	0.52947	0.947543	0.0944494	NS	0.29353	0.621329	0.17078
FBgn0011743	FBgn0011743	CG5409	Arp53D	Actin-related protein 53D	NS	0.611137	0.958778	-0.0760211	Not detected	.	.	.
FBgn0011745	FBgn0011745	CG6174	Arp1	Actin-related protein 1	NS	0.827504	0.981153	0.031934	NS	0.510727	0.796704	0.102039
FBgn0011746	FBgn0011746	CG8084	ana	anachronism	NS	0.948504	0.995245	-0.0115776	NS	0.0457435	0.180475	-0.369192
FBgn0011747	FBgn0011747	CG1651	Ank	Ankyrin	NS	0.547202	0.949515	0.10987	NS	0.750851	0.917952	0.0559125
FBgn0011754	FBgn0011754	CG1830	PhKgamma	Phosphorylase kinase gamma	NS	0.991934	0.999031	0.00150479	NS	0.27285	0.596851	0.162719
FBgn0011758	FBgn0011758	CG5529	B-H1	BarH1	NS	0.836371	0.982113	-0.0478153	NS	0.465966	0.765683	-0.149317
FBgn0011760	FBgn0011760	CG6998	ctp	cut up	NS	0.657172	0.966022	0.0837441	NS	0.395566	0.715776	0.142955
FBgn0011761	FBgn0011761	CG4193	dhd	deadhead	Not detected	.	.	.	Not detected	.	.	.
FBgn0011762	FBgn0011762	CG7108	DNApol-alpha50	DNA polymerase alpha 50kD	NS	0.98222	0.997538	-0.00468213	NS	0.863249	0.961632	-0.035378
FBgn0011763	FBgn0011763	CG4654	Dp	DP transcription factor	NS	0.903302	0.992493	0.0169198	NS	0.695291	0.893347	0.0600352
FBgn0011764	FBgn0278608	CG12223	Dsp1	Dorsal switch protein 1	NS	0.0330087	0.179804	-0.322372	NS	0.188434	0.482799	-0.205604
FBgn0011766	FBgn0011766	CG6376	E2f1	E2F transcription factor 1	NS	0.713845	0.972786	0.057206	NS	0.701024	0.895921	0.0641155
FBgn0011768	FBgn0011768	CG6598	Fdh	Formaldehyde dehydrogenase	NS	0.0200785	0.122673	0.331706	Up in OVAfed	0.00826833	0.0461092	0.405771
FBgn0011769	FBgn0011769	CG4205	Fdxh	Ferredoxin	NS	0.831367	0.981417	-0.0432143	NS	0.654163	0.872542	0.154526
FBgn0011770	FBgn0011770	CG2227	Gip	GIP-like	NS	0.206495	0.648343	0.202458	NS	0.149194	0.414437	0.209715
FBgn0011771	FBgn0011771	CG5837	Hem	HEM-protein	NS	0.588766	0.9578	-0.0804067	NS	0.217038	0.52525	-0.186399
FBgn0011774	FBgn0011774	CG5247	Irbp	Inverted repeat-binding protein	NS	0.079355	0.343867	0.349696	NS	0.251868	0.570855	0.240773
FBgn0011785	FBgn0011785	CG31132	BRWD3	BRWD3	NS	0.543068	0.949515	-0.0906191	NS	0.230641	0.54447	-0.184615
FBgn0011787	FBgn0011787	CG5012	mRpL12	mitochondrial ribosomal protein L12	NS	0.955064	0.995719	-0.00879071	NS	0.920023	0.975043	-0.0164128
FBgn0011802	FBgn0011802	CG6539	Gem3	Gemin3	NS	0.441705	0.90853	-0.113783	NS	0.489098	0.781116	-0.118974
FBgn0011812	FBgn0011812	CR30367	Lcp1Psi	Larval cuticle protein 1 pseudogene	Not detected	.	.	.	Not detected	.	.	.
FBgn0011817	FBgn0011817	CG7892	nmo	nemo	Down in OVAfed	0.00272615	0.0236326	-0.495901	Down in OVAfed	0.000199048	0.00191807	-0.654081
FBgn0011818	FBgn0011818	CG9884	oaf	out at first	NS	0.140543	0.510848	-0.227058	Down in OVAfed	4.14539e-05	0.000474472	-0.681436
FBgn0011822	FBgn0011822	CG13374	pcl	pepsinogen-like	Up in OVAfed	1.4341e-09	7.84085e-08	2.39902	Up in OVAfed	4.41577e-25	4.55964e-23	3.03941
FBgn0011824	FBgn0011824	CG4038	CG4038	-	NS	0.963656	0.995719	-0.00709189	NS	0.549425	0.820677	-0.0986537
FBgn0011826	FBgn0011826	CG9842	Pp2B-14D	Protein phosphatase 2B at 14D	NS	0.795348	0.978688	-0.0390378	NS	0.95895	0.987045	0.00777624
FBgn0011828	FBgn0011828	CG12002	Pxn	Peroxidasin	NS	0.140865	0.511862	0.242452	NS	0.211351	0.517625	0.223857
FBgn0011829	FBgn0011829	CG14396	Ret	Ret oncogene	NS	0.584117	0.957437	-0.119692	NS	0.959312	0.987045	0.0104282
FBgn0011832	FBgn0011832	CG17240	Ser12	Serine protease 12	Not detected	.	.	.	Not detected	.	.	.
FBgn0011834	FBgn0011834	CG2071	Ser6	Serine protease 6	Up in OVAfed	1.21797e-05	0.000252064	2.01342	Up in OVAfed	4.84131e-15	2.21386e-13	3.05156
FBgn0011836	FBgn0011836	CG6711	Taf2	TBP-associated factor 2	NS	0.767451	0.975535	0.0445983	NS	0.837715	0.950222	-0.0316182
FBgn0011837	FBgn0011837	CG4070	Tis11	Tis11 homolog	NS	0.589833	0.957816	0.0894942	NS	0.718441	0.9041	-0.0620181
FBgn0011840	FBgn0011840	CR31574	tRNA:A:90C	transfer RNA:ala:90C	Not detected	.	.	.	Not detected	.	.	.
FBgn0011844	FBgn0011844	CR32125	tRNA:D2:69F	transfer RNA:asp2:69F	Not detected	.	.	.	Not detected	.	.	.
FBgn0011845	FBgn0011845	CR31540	tRNA:D:96A	transfer RNA:asp:96A	Not detected	.	.	.	Not detected	.	.	.
FBgn0011848	FBgn0011848	CR30453	tRNA:E4:56Fa	transfer RNA:glu4:56Fa	Not detected	.	.	.	Not detected	.	.	.
FBgn0011849	FBgn0011849	CR30455	tRNA:E4:56Fb	transfer RNA:glu4:56Fb	Not detected	.	.	.	Not detected	.	.	.
FBgn0011850	FBgn0011850	CR30451	tRNA:E4:56Fc	transfer RNA:glu4:56Fc	Not detected	.	.	.	Not detected	.	.	.
FBgn0011851	FBgn0011851	CR32327	tRNA:E4:62Aa	transfer RNA:glu4:62Aa	Not detected	.	.	.	Not detected	.	.	.
FBgn0011852	FBgn0011852	CR32326	tRNA:E4:62Ab	transfer RNA:glu4:62Ab	Not detected	.	.	.	Not detected	.	.	.
FBgn0011853	FBgn0011853	CR32325	tRNA:E4:62Ac	transfer RNA:glu4:62Ac	Not detected	.	.	.	Not detected	.	.	.
FBgn0011854	FBgn0011854	CR32323	tRNA:E4:62Ad	transfer RNA:glu4:62Ad	Not detected	.	.	.	Not detected	.	.	.
FBgn0011855	FBgn0011855	CR32322	tRNA:E4:62Ae	transfer RNA:glu4:62Ae	Not detected	.	.	.	Not detected	.	.	.
FBgn0011858	FBgn0011858	CR31586	tRNA:F2:89BC	transfer RNA:phe2:89BC	Not detected	.	.	.	Not detected	.	.	.
FBgn0011859	FBgn0011859	CR31667	tRNA:G3:22BCa	transfer RNA:gly3:22BCa	Not detected	.	.	.	Not detected	.	.	.
FBgn0011860	FBgn0011860	CR31945	tRNA:G3:22BCb	transfer RNA:gly3:22BCb	Not detected	.	.	.	Not detected	.	.	.
FBgn0011861	FBgn0011861	CR31903	tRNA:G3:28D	transfer RNA:gly3:28D	Not detected	.	.	.	Not detected	.	.	.
FBgn0011862	FBgn0011862	CR31977	tRNA:G3:35Ba	transfer RNA:gly3:35Ba	Not detected	.	.	.	Not detected	.	.	.
FBgn0011863	FBgn0011863	CR31978	tRNA:G3:35Bb	transfer RNA:gly3:35Bb	Not detected	.	.	.	Not detected	.	.	.
FBgn0011864	FBgn0011864	CR31982	tRNA:G3:35Bc	transfer RNA:gly3:35Bc	Not detected	.	.	.	Not detected	.	.	.
FBgn0011865	FBgn0011865	CR31981	tRNA:G3:35Bd	transfer RNA:gly3:35Bd	Not detected	.	.	.	Not detected	.	.	.
FBgn0011866	FBgn0011866	CR31980	tRNA:G3:35Be	transfer RNA:gly3:35Be	Not detected	.	.	.	Not detected	.	.	.
FBgn0011867	FBgn0011867	CR30236	tRNA:G3:53E	transfer RNA:gly3:53E	Not detected	.	.	.	Not detected	.	.	.
FBgn0011868	FBgn0011868	CR30228	tRNA:G3:55E	transfer RNA:gly3:55E	Not detected	.	.	.	Not detected	.	.	.
FBgn0011869	FBgn0011869	CR30214	tRNA:G3:56EFa	transfer RNA:gly3:56EFa	Not detected	.	.	.	Not detected	.	.	.
FBgn0011870	FBgn0011870	CR30138	tRNA:G3:56EFb	transfer RNA:gly3:56EFb	Not detected	.	.	.	Not detected	.	.	.
FBgn0011871	FBgn0011871	CR30207	tRNA:G3:57BCa	transfer RNA:gly3:57BCa	Not detected	.	.	.	Not detected	.	.	.
FBgn0011872	FBgn0011872	CR30210	tRNA:G3:57BCb	transfer RNA:gly3:57BCb	Not detected	.	.	.	Not detected	.	.	.
FBgn0011877	FBgn0011877	CR30253	tRNA:HPsi	transfer RNA:his:pseudogene	Not detected	.	.	.	Not detected	.	.	.
FBgn0011878	FBgn0011878	CR30252	tRNA:H:48F	transfer RNA:his:48F	Not detected	.	.	.	Not detected	.	.	.
FBgn0011879	FBgn0011879	CR30233	tRNA:CR30233	transfer RNA:CR30233	Not detected	.	.	.	Not detected	.	.	.
FBgn0011880	FBgn0011880	CR30313	tRNA:I:42A	transfer RNA:ile:42A	Not detected	.	.	.	Not detected	.	.	.
FBgn0011881	FBgn0011881	CR32842	tRNA:I:49Fa	transfer RNA:ile:49Fa	Not detected	.	.	.	Not detected	.	.	.
FBgn0011882	FBgn0011882	CR30244	tRNA:I:49Fb	transfer RNA:ile:49Fb	Not detected	.	.	.	Not detected	.	.	.
FBgn0011883	FBgn0011883	CR30521	tRNA:I:49Fc	transfer RNA:ile:49Fc	Not detected	.	.	.	Not detected	.	.	.
FBgn0011884	FBgn0011884	CR30246	tRNA:I:49Fd	transfer RNA:ile:49Fd	Not detected	.	.	.	Not detected	.	.	.
FBgn0011885	FBgn0011885	CR30247	tRNA:I:49Fe	transfer RNA:ile:49Fe	Not detected	.	.	.	Not detected	.	.	.
FBgn0011887	FBgn0011887	CR30312	tRNA:K2:42Aa	transfer RNA:lys2:42Aa	Not detected	.	.	.	Not detected	.	.	.
FBgn0011888	FBgn0011888	CR30516	tRNA:K2:42Ab	transfer RNA:lys2:42Ab	Not detected	.	.	.	Not detected	.	.	.
FBgn0011889	FBgn0011889	CR30517	tRNA:K2:42Ac	transfer RNA:lys2:42Ac	Not detected	.	.	.	Not detected	.	.	.
FBgn0011890	FBgn0011890	CR30515	tRNA:K2:42Ad	transfer RNA:lys2:42Ad	Not detected	.	.	.	Not detected	.	.	.
FBgn0011891	FBgn0011891	CR32837	tRNA:K2:42Ae	transfer RNA:lys2:42Ae	Not detected	.	.	.	Not detected	.	.	.
FBgn0011892	FBgn0011892	CR30300	tRNA:K2:42Ea	transfer RNA:lys2:42Ea	Not detected	.	.	.	Not detected	.	.	.
FBgn0011893	FBgn0011893	CR30301	tRNA:K2:42Eb	transfer RNA:lys2:42Eb	Not detected	.	.	.	Not detected	.	.	.
FBgn0011894	FBgn0011894	CR30302	tRNA:K2:42Ec	transfer RNA:lys2:42Ec	Not detected	.	.	.	Not detected	.	.	.
FBgn0011895	FBgn0011895	CR30303	tRNA:K2:42Ed	transfer RNA:lys2:42Ed	Not detected	.	.	.	Not detected	.	.	.
FBgn0011896	FBgn0011896	CR30507	tRNA:K2:50C	transfer RNA:lys2:50C	Not detected	.	.	.	Not detected	.	.	.
FBgn0011897	FBgn0011897	CR30520	tRNA:K2:56EF	transfer RNA:lys2:56EF	Not detected	.	.	.	Not detected	.	.	.
FBgn0011902	FBgn0011902	CR31899	tRNA:K5:29A	transfer RNA:lys5:29A	Not detected	.	.	.	Not detected	.	.	.
FBgn0011904	FBgn0011904	CR31486	tRNA:K5:84ABa	transfer RNA:lys5:84AB	Not detected	.	.	.	Not detected	.	.	.
FBgn0011905	FBgn0011905	CR31197	tRNA:K5:87BC	transfer RNA:lys5:87BC	Not detected	.	.	.	Not detected	.	.	.
FBgn0011906	FBgn0011906	CR30292	tRNA:L2:44EF	transfer RNA:leu2:44EF	Not detected	.	.	.	Not detected	.	.	.
FBgn0011909	FBgn0011909	CR32841	tRNA:L3:49Fa	transfer RNA:leu:49Fa	Not detected	.	.	.	Not detected	.	.	.
FBgn0011910	FBgn0011910	CR30508	tRNA:L3:49Fb	transfer RNA:leu:49Fb	Not detected	.	.	.	Not detected	.	.	.
FBgn0011915	FBgn0011915	CR30255	tRNA:M2:48Ba	transfer RNA:met2:48Ba	Not detected	.	.	.	Not detected	.	.	.
FBgn0011916	FBgn0011916	CR32844	tRNA:M2:48Bb	transfer RNA:met2:48Bb	Not detected	.	.	.	Not detected	.	.	.
FBgn0011919	FBgn0011919	CR31310	tRNA:M2:83F	transfer RNA:met2:83F	Not detected	.	.	.	Not detected	.	.	.
FBgn0011921	FBgn0011921	CR30003	tRNA:M3:46A	transfer RNA:met3:46A	Not detected	.	.	.	Not detected	.	.	.
FBgn0011927	FBgn0011927	CR32142	tRNA:M3:70Fa	transfer RNA:met3:70Fa	Not detected	.	.	.	Not detected	.	.	.
FBgn0011928	FBgn0011928	CR32144	tRNA:M3:70Fb	transfer RNA:met3:70Fb	Not detected	.	.	.	Not detected	.	.	.
FBgn0011931	FBgn0011931	CR30510	tRNA:N5:42Aa	transfer RNA:asn5:42Aa	Not detected	.	.	.	Not detected	.	.	.
FBgn0011932	FBgn0011932	CR30511	tRNA:N5:42Ab	transfer RNA:asn5:42Ab	Not detected	.	.	.	Not detected	.	.	.
FBgn0011933	FBgn0011933	CR30518	tRNA:N5:42Ac	transfer RNA:asn5:42Ac	Not detected	.	.	.	Not detected	.	.	.
FBgn0011934	FBgn0011934	CR30319	tRNA:N5:42Ad	transfer RNA:asn5:42Ad	Not detected	.	.	.	Not detected	.	.	.
FBgn0011935	FBgn0011935	CR30519	tRNA:N5:42Ae	transfer RNA:asn5:42Ae	Not detected	.	.	.	Not detected	.	.	.
FBgn0011936	FBgn0011936	CR33973	tRNA:N5:42Af	transfer RNA:asn5:42Af	Not detected	.	.	.	Not detected	.	.	.
FBgn0011937	FBgn0011937	CR33972	tRNA:N5:42Ag	transfer RNA:asn5:42Ag	Not detected	.	.	.	Not detected	.	.	.
FBgn0011938	FBgn0011938	CR30513	tRNA:N5:42Ah	transfer RNA:asn5:42Ah	Not detected	.	.	.	Not detected	.	.	.
FBgn0011944	FBgn0011944	CR31567	tRNA:P:90Ca	transfer RNA:pro:90Ca	Not detected	.	.	.	Not detected	.	.	.
FBgn0011945	FBgn0011945	CR31571	tRNA:P:90Cb	transfer RNA:pro:90Cb	Not detected	.	.	.	Not detected	.	.	.
FBgn0011948	FBgn0011948	CR32622	tRNA:R:12Ea	transfer RNA:arg:12Ea	Not detected	.	.	.	Not detected	.	.	.
FBgn0011949	FBgn0011949	CR32620	tRNA:R:12Eb	transfer RNA:arg:12Eb	Not detected	.	.	.	Not detected	.	.	.
FBgn0011950	FBgn0011950	CR32619	tRNA:R:12Ec	transfer RNA:arg:12Ec	Not detected	.	.	.	Not detected	.	.	.
FBgn0011951	FBgn0011951	CR32617	tRNA:R:12Ed	transfer RNA:arg:12Ed	Not detected	.	.	.	Not detected	.	.	.
FBgn0011952	FBgn0011952	CR32624	tRNA:R:12Ee	transfer RNA:arg:12Ee	Not detected	.	.	.	Not detected	.	.	.
FBgn0011953	FBgn0011953	CR32610	tRNA:R:12Ef	transfer RNA:arg:12Ef	Not detected	.	.	.	Not detected	.	.	.
FBgn0011954	FBgn0011954	CR32526	tRNA:R:19F	transfer RNA:arg:19F	Not detected	.	.	.	Not detected	.	.	.
FBgn0011955	FBgn0011955	CR30514	tRNA:R2:42Aa	transfer RNA:arg2:42Aa	Not detected	.	.	.	Not detected	.	.	.
FBgn0011956	FBgn0011956	CR30314	tRNA:R2:42Ab	transfer RNA:arg2:42Ab	Not detected	.	.	.	Not detected	.	.	.
FBgn0011957	FBgn0011957	CR30512	tRNA:R2:42Ac	transfer RNA:arg2:42Ac	Not detected	.	.	.	Not detected	.	.	.
FBgn0011958	FBgn0011958	CR30304	tRNA:R2:42Ad	transfer RNA:arg2:42Ad	Not detected	.	.	.	Not detected	.	.	.
FBgn0011959	FBgn0011959	CR31581	tRNA:R2:84Fa	transfer RNA:arg2:84Fa	Not detected	.	.	.	Not detected	.	.	.
FBgn0011960	FBgn0011960	CR31566	tRNA:R2:84Fb	transfer RNA:arg2:84Fb	Not detected	.	.	.	Not detected	.	.	.
FBgn0011961	FBgn0011961	CR31582	tRNA:R2:84Fc	transfer RNA:arg2:84Fc	Not detected	.	.	.	Not detected	.	.	.
FBgn0011962	FBgn0011962	CR31585	tRNA:R2:84Fd	transfer RNA:arg2:84Fd	Not detected	.	.	.	Not detected	.	.	.
FBgn0011963	FBgn0011963	CR31584	tRNA:R2:84Fe	transfer RNA:arg2:84Fe	Not detected	.	.	.	Not detected	.	.	.
FBgn0011965	FBgn0011965	CR31593	tRNA:R:83AB	transfer RNA:arg:83AB	Not detected	.	.	.	Not detected	.	.	.
FBgn0011966	FBgn0011966	CR31443	tRNA:R:85Ca	transfer RNA:arg:85Ca	Not detected	.	.	.	Not detected	.	.	.
FBgn0011970	FBgn0011970	CR31396	tRNA:S2b:86A	transfer RNA:ser2b:86A	Not detected	.	.	.	Not detected	.	.	.
FBgn0011971	FBgn0011971	CR31476	tRNA:S2b:88A	transfer RNA:ser2b:88A	Not detected	.	.	.	Not detected	.	.	.
FBgn0011974	FBgn0011974	CR32615	tRNA:S474:12Eh	transfer RNA:ser474:12Eh	Not detected	.	.	.	Not detected	.	.	.
FBgn0011975	FBgn0011975	CR32621	tRNA:S4:12Ea	transfer RNA:ser4:12Ea	Not detected	.	.	.	Not detected	.	.	.
FBgn0011976	FBgn0011976	CR32623	tRNA:S4:12Eb	transfer RNA:ser4:12Eb	Not detected	.	.	.	Not detected	.	.	.
FBgn0011977	FBgn0011977	CR32608	tRNA:S4:12Ee	transfer RNA:ser4:12Ee	Not detected	.	.	.	Not detected	.	.	.
FBgn0011980	FBgn0011980	CR32612	tRNA:S774:12Ec	transfer RNA:ser774:12Ec	Not detected	.	.	.	Not detected	.	.	.
FBgn0011981	FBgn0011981	CR32618	tRNA:S774:12Ef	transfer RNA:ser774:12Ef	Not detected	.	.	.	Not detected	.	.	.
FBgn0011982	FBgn0011982	CR32607	tRNA:S7:12Ed	transfer RNA:ser7:12Ed	Not detected	.	.	.	Not detected	.	.	.
FBgn0011983	FBgn0011983	CR32609	tRNA:S7:12Eg	transfer RNA:ser7:12Eg	Not detected	.	.	.	Not detected	.	.	.
FBgn0011984	FBgn0011984	CR31951	tRNA:S7:23Ea	transfer RNA:ser7:23Ea	Not detected	.	.	.	Not detected	.	.	.
FBgn0011985	FBgn0011985	CR31734	tRNA:S7:23Eb	transfer RNA:ser7:23Eb	Not detected	.	.	.	Not detected	.	.	.
FBgn0011986	FBgn0011986	CR32419	tRNA:S7:64D	transfer RNA:ser7:64D	Not detected	.	.	.	Not detected	.	.	.
FBgn0011987	FBgn0011987	CR30024	tRNA:SeC	transfer RNA:SeCys	Not detected	.	.	.	Not detected	.	.	.
FBgn0011993	FBgn0011993	CR31589	tRNA:T:90Ca	transfer RNA:thr:90Ca	Not detected	.	.	.	Not detected	.	.	.
FBgn0011994	FBgn0011994	CR31590	tRNA:T:90Cb	transfer RNA:thr:90Cb	Not detected	.	.	.	Not detected	.	.	.
FBgn0011998	FBgn0011998	CR31592	tRNA:V3b:84Da	transfer RNA:val3b:84Da	Not detected	.	.	.	Not detected	.	.	.
FBgn0011999	FBgn0011999	CR31512	tRNA:V3b:84Db	transfer RNA:val3b:84Db	Not detected	.	.	.	Not detected	.	.	.
FBgn0012000	FBgn0012000	CR31500	tRNA:V3b:84Dc	transfer RNA:val3b:84Dc	Not detected	.	.	.	Not detected	.	.	.
FBgn0012001	FBgn0012001	CR31502	tRNA:V3b:84Dd	transfer RNA:val3b:84Dd	Not detected	.	.	.	Not detected	.	.	.
FBgn0012002	FBgn0012002	CR31572	tRNA:V3b:90BC	transfer RNA:val3b:90BC	Not detected	.	.	.	Not detected	.	.	.
FBgn0012003	FBgn0012003	CR31214	tRNA:V3b:92Ba	transfer RNA:val3b:92Ba	Not detected	.	.	.	Not detected	.	.	.
FBgn0012004	FBgn0012004	CR31430	tRNA:V3b:92Bb	transfer RNA:val3b:92Bb	Not detected	.	.	.	Not detected	.	.	.
FBgn0012009	FBgn0012009	CR32122	tRNA:V4:70BCa	transfer RNA:val4:70BCa	Not detected	.	.	.	Not detected	.	.	.
FBgn0012010	FBgn0012010	CR32124	tRNA:V4:70BCb	transfer RNA:val4:70BCb	Not detected	.	.	.	Not detected	.	.	.
FBgn0012011	FBgn0012011	CR31587	tRNA:V4:89BC	transfer RNA:val4:89BC	Not detected	.	.	.	Not detected	.	.	.
FBgn0012016	FBgn0012016	CR31987	tRNA:Y1:22Fa	transfer RNA:tyr1:22Fa	Not detected	.	.	.	Not detected	.	.	.
FBgn0012017	FBgn0012017	CR31986	tRNA:Y1:22Fb	transfer RNA:tyr1:22Fb	Not detected	.	.	.	Not detected	.	.	.
FBgn0012018	FBgn0012018	CR31905	tRNA:Y1:28C	transfer RNA:tyr1:28C	Not detected	.	.	.	Not detected	.	.	.
FBgn0012024	FBgn0012024	CR31435	tRNA:Y1:85Aa	transfer RNA:tyr1:85Aa	Not detected	.	.	.	Not detected	.	.	.
FBgn0012025	FBgn0012025	CR31433	tRNA:Y1:85Ab	transfer RNA:tyr1:85Ab	Not detected	.	.	.	Not detected	.	.	.
FBgn0012026	FBgn0012026	CR31434	tRNA:Y1:85Ac	transfer RNA:tyr1:85Ac	Not detected	.	.	.	Not detected	.	.	.
FBgn0012027	FBgn0012027	CR31552	tRNA:Y1:85Ad	transfer RNA:tyr1:85Ad	Not detected	.	.	.	Not detected	.	.	.
FBgn0012028	FBgn0012028	CR31387	tRNA:Y1:85Ae	transfer RNA:tyr1:85Ae	Not detected	.	.	.	Not detected	.	.	.
FBgn0012034	FBgn0012034	CG9390	AcCoAS	Acetyl Coenzyme A synthase	Up in OVAfed	7.20066e-16	1.10602e-13	1.87606	Up in OVAfed	1.20531e-22	9.9781e-21	1.61951
FBgn0012036	FBgn0012036	CG3752	Aldh	Aldehyde dehydrogenase	Up in OVAfed	5.35761e-05	0.000890788	0.633857	Up in OVAfed	1.97025e-12	7.0598e-11	1.93479
FBgn0012037	FBgn0012037	CG8827	Ance	Angiotensin converting enzyme	NS	0.162212	0.560072	-0.298926	NS	0.61392	0.854694	-0.0973237
FBgn0012042	FBgn0012042	CG10146	AttA	Attacin-A	Down in OVAfed	0.00538292	0.0421804	-1.15756	NS	0.12866	0.378648	-0.593365
FBgn0012051	FBgn0012051	CG7563	CalpA	Calpain-A	NS	0.00699052	0.0523066	0.425305	Up in OVAfed	0.000239107	0.00224494	0.524977
FBgn0012058	FBgn0012058	CG8610	Cdc27	Cell division cycle 27 ortholog	NS	0.643694	0.964485	-0.0647262	NS	0.427412	0.740083	-0.116318
FBgn0012344	FBgn0012344	CG8348	Dh44	Diuretic hormone 44	Up in OVAfed	0.00298218	0.0254026	0.70066	NS	0.161791	0.436224	0.319947
FBgn0013263	FBgn0013263	CG33261	Trl	Trithorax-like	NS	0.441923	0.908737	0.126445	NS	0.783655	0.931036	-0.0470172
FBgn0013269	FBgn0013269	CG6226	FK506-bp1	FK506-binding protein 1	NS	0.898831	0.992493	-0.0183001	NS	0.476522	0.772849	-0.109576
FBgn0013272	FBgn0013272	CG5820	Gp150	Gp150	NS	0.611113	0.958778	-0.119986	NS	0.856129	0.958569	-0.0389786
FBgn0013275	FBgn0013275	CG31366	Hsp70Aa	Heat-shock-protein-70Aa	Not detected	.	.	.	Not detected	.	.	.
FBgn0013276	FBgn0013276	CG18743	Hsp70Ab	Heat-shock-protein-70Ab	Not detected	.	.	.	Not detected	.	.	.
FBgn0013277	FBgn0013277	CG31449	Hsp70Ba	Heat-shock-protein-70Ba	Not detected	.	.	.	Not detected	.	.	.
FBgn0013278	FBgn0013278	CG31359	Hsp70Bb	Heat-shock-protein-70Bb	Not detected	.	.	.	Not detected	.	.	.
FBgn0013279	FBgn0013279	CG6489	Hsp70Bc	Heat-shock-protein-70Bc	Not detected	.	.	.	Not detected	.	.	.
FBgn0013300	FBgn0013300	CG4479	ProtA	Protamine A	NS	0.998995	0.999663	0.000209026	Not detected	.	.	.
FBgn0013301	FBgn0013301	CG4478	ProtB	Protamine B	NS	0.765445	0.975347	0.050797	Not detected	.	.	.
FBgn0013303	FBgn0013303	CG7641	Nca	Neurocalcin	NS	0.695638	0.971777	0.0606032	NS	0.503087	0.792659	0.103358
FBgn0013305	FBgn0013305	CG3798	Nmda1	N-methyl-D-aspartate receptor-associated protein	NS	0.473838	0.928174	0.110274	NS	0.624322	0.857719	0.0777904
FBgn0013307	FBgn0013307	CG8721	Odc1	Ornithine decarboxylase 1	Up in OVAfed	6.00481e-12	5.0419e-10	1.92301	Up in OVAfed	2.55701e-10	7.20088e-09	1.38662
FBgn0013308	FBgn0013308	CG8719	Odc2	Ornithine decarboxylase 2	Not detected	.	.	.	Not detected	.	.	.
FBgn0013323	FBgn0013323	CG13687	Ptth	Prothoracicotropic hormone	NS	0.898309	0.992493	-0.0293882	NS	0.548764	0.820385	0.221115
FBgn0013325	FBgn0013325	CG7726	RpL11	Ribosomal protein L11	NS	0.541754	0.949515	0.132485	NS	0.444165	0.751333	0.153012
FBgn0013334	FBgn0013334	CG8884	Sap47	Synapse-associated protein 47kD	NS	0.737502	0.972932	0.0513573	NS	0.652278	0.872007	0.069906
FBgn0013342	FBgn0013342	CG17248	nSyb	neuronal Synaptobrevin	NS	0.814105	0.980822	-0.0358175	NS	0.984898	0.994216	0.00287553
FBgn0013343	FBgn0013343	CG31136	Syx1A	Syntaxin 1A	NS	0.0520876	0.253351	0.294496	NS	0.13072	0.382015	0.229987
FBgn0013347	FBgn0013347	CG5163	TfIIA-S	Transcription-factor-IIA-S	NS	0.781142	0.976735	0.0421373	NS	0.798814	0.936124	0.0379931
FBgn0013348	FBgn0013348	CG2981	TpnC41C	Troponin C at 41C	Not detected	.	.	.	Not detected	.	.	.
FBgn0013432	FBgn0013432	CG3717	bcn92	bcn92	NS	0.263599	0.737013	-0.188828	NS	0.987102	0.994775	0.00297627
FBgn0013433	FBgn0013433	CG4846	beat-Ia	beaten path Ia	NS	0.146349	0.523692	-0.312155	NS	0.0796339	0.271468	-0.401825
FBgn0013435	FBgn0013435	CG1362	cdc2rk	cdc2-related-kinase	NS	0.355622	0.842773	-0.167914	NS	0.849699	0.955118	0.036554
FBgn0013467	FBgn0013467	CG18285	igl	igloo	NS	0.214718	0.660735	-0.228613	NS	0.90607	0.970443	0.0221941
FBgn0013469	FBgn0013469	CG12296	klu	klumpfuss	NS	0.257148	0.729187	-0.190255	NS	0.129573	0.380377	-0.240878
FBgn0013531	FBgn0013531	CG18780	MED20	Mediator complex subunit 20	NS	0.812461	0.980796	-0.0411616	NS	0.441861	0.750482	-0.154118
FBgn0013548	FBgn0013548	CG11295	l(2)dtl	lethal-(2)-denticleless	NS	0.484392	0.932968	0.121854	NS	0.813	0.939621	0.0408874
FBgn0013563	FBgn0013563	CG6760	Pex1	Peroxin 1	NS	0.388483	0.870892	0.140269	NS	0.620421	0.856948	0.0789533
FBgn0013576	FBgn0013576	CG32464	mtd	mustard	NS	0.425068	0.897611	0.133509	NS	0.893631	0.96839	0.0216757
FBgn0013672	FBgn0013672	CG34073	mt:ATPase6	mitochondrial ATPase subunit 6	NS	0.0687764	0.311428	0.32722	NS	0.114557	0.348903	0.266875
FBgn0013673	FBgn0013673	CG34072	mt:ATPase8	mitochondrial ATPase subunit 8	Not detected	.	.	.	Not detected	.	.	.
FBgn0013674	FBgn0013674	CG34067	mt:CoI	mitochondrial Cytochrome c oxidase subunit I	NS	0.0417763	0.216049	0.543966	NS	0.0112896	0.0594703	0.558535
FBgn0013675	FBgn0013675	CG34069	mt:CoII	mitochondrial Cytochrome c oxidase subunit II	NS	0.0312873	0.172263	0.464549	Up in OVAfed	0.0066413	0.0387228	0.526091
FBgn0013676	FBgn0013676	CG34074	mt:CoIII	mitochondrial Cytochrome c oxidase subunit III	NS	0.0628731	0.291548	0.446124	NS	0.0485054	0.188277	0.412817
FBgn0013678	FBgn0013678	CG34090	mt:Cyt-b	mitochondrial Cytochrome b	NS	0.0111329	0.0767097	0.54948	NS	0.0189827	0.090467	0.466145
FBgn0013679	FBgn0013679	CG34092	mt:ND1	mitochondrial NADH-ubiquinone oxidoreductase chain 1	Up in OVAfed	0.000527899	0.00588752	0.522592	Up in OVAfed	0.000680203	0.00551688	0.561915
FBgn0013680	FBgn0013680	CG34063	mt:ND2	mitochondrial NADH-ubiquinone oxidoreductase chain 2	Up in OVAfed	0.00153432	0.0146515	0.579445	NS	0.677855	0.88454	0.0978693
FBgn0013681	FBgn0013681	CG34076	mt:ND3	mitochondrial NADH-ubiquinone oxidoreductase chain 3	NS	0.499945	0.936454	0.167719	NS	0.0199812	0.0941508	0.600881
FBgn0013683	FBgn0013683	CG34086	mt:ND4L	mitochondrial NADH-ubiquinone oxidoreductase chain 4L	Not detected	.	.	.	Not detected	.	.	.
FBgn0013684	FBgn0013684	CG34083	mt:ND5	mitochondrial NADH-ubiquinone oxidoreductase chain 5	Up in OVAfed	0.000611217	0.00664649	0.503296	Up in OVAfed	0.00329302	0.0215268	0.456714
FBgn0013685	FBgn0013685	CG34089	mt:ND6	mitochondrial NADH-ubiquinone oxidoreductase chain 6	Not detected	.	.	.	Not detected	.	.	.
FBgn0013686	FBgn0013686	CR34094	mt:lrRNA	mitochondrial large ribosomal RNA	NS	0.159345	0.554172	0.467278	NS	0.194706	0.493827	0.331727
FBgn0013688	FBgn0013688	CR34096	mt:srRNA	mitochondrial small ribosomal RNA	Not detected	.	.	.	Not detected	.	.	.
FBgn0013689	FBgn0013689	CR34077	mt:tRNA:A	mitochondrial alanine tRNA	NS	0.549654	0.949955	0.211671	NS	0.0738147	0.256455	0.639888
FBgn0013690	FBgn0013690	CR34065	mt:tRNA:C	mitochondrial cysteine tRNA	Not detected	.	.	.	Not detected	.	.	.
FBgn0013691	FBgn0013691	CR34071	mt:tRNA:D	mitochondrial aspartic acid tRNA	Not detected	.	.	.	Not detected	.	.	.
FBgn0013692	FBgn0013692	CR34081	mt:tRNA:E	mitochondrial glutamic acid tRNA	Not detected	.	.	.	Not detected	.	.	.
FBgn0013693	FBgn0013693	CR34082	mt:tRNA:F	mitochondrial phenylalanine tRNA	Not detected	.	.	.	Not detected	.	.	.
FBgn0013694	FBgn0013694	CR34075	mt:tRNA:G	mitochondrial glycine tRNA	Not detected	.	.	.	Not detected	.	.	.
FBgn0013695	FBgn0013695	CR34084	mt:tRNA:H	mitochondrial histidine tRNA	Not detected	.	.	.	Not detected	.	.	.
FBgn0013696	FBgn0013696	CR34060	mt:tRNA:I	mitochondrial isoleucine tRNA	Not detected	.	.	.	Not detected	.	.	.
FBgn0013697	FBgn0013697	CR34070	mt:tRNA:K	mitochondrial lysine tRNA	Not detected	.	.	.	Not detected	.	.	.
FBgn0013698	FBgn0013698	CR34093	mt:tRNA:L:CUN	mitochondrial leucine CUN tRNA	Not detected	.	.	.	Not detected	.	.	.
FBgn0013699	FBgn0013699	CR34068	mt:tRNA:L:UUR	mitochondrial leucine UUR tRNA	Not detected	.	.	.	Not detected	.	.	.
FBgn0013700	FBgn0013700	CR34062	mt:tRNA:M	mitochondrial methionine tRNA	Not detected	.	.	.	Not detected	.	.	.
FBgn0013701	FBgn0013701	CR34079	mt:tRNA:N	mitochondrial asparagine tRNA	Not detected	.	.	.	Not detected	.	.	.
FBgn0013702	FBgn0013702	CR34088	mt:tRNA:P	mitochondrial proline tRNA	Not detected	.	.	.	Not detected	.	.	.
FBgn0013703	FBgn0013703	CR34061	mt:tRNA:Q	mitochondrial glutamine tRNA	Not detected	.	.	.	Not detected	.	.	.
FBgn0013704	FBgn0013704	CR34078	mt:tRNA:R	mitochondrial arginine tRNA	Not detected	.	.	.	Not detected	.	.	.
FBgn0013705	FBgn0013705	CR34080	mt:tRNA:S:AGY	mitochondrial serine AGY tRNA	Not detected	.	.	.	Not detected	.	.	.
FBgn0013706	FBgn0013706	CR34091	mt:tRNA:S:UCN	mitochondrial serine UCN tRNA	Not detected	.	.	.	Not detected	.	.	.
FBgn0013707	FBgn0013707	CR34087	mt:tRNA:T	mitochondrial threonine tRNA	Not detected	.	.	.	Not detected	.	.	.
FBgn0013708	FBgn0013708	CR34095	mt:tRNA:V	mitochondrial valine tRNA	Not detected	.	.	.	Not detected	.	.	.
FBgn0013709	FBgn0013709	CR34064	mt:tRNA:W	mitochondrial tryptophan tRNA	Not detected	.	.	.	Not detected	.	.	.
FBgn0013710	FBgn0013710	CR34066	mt:tRNA:Y	mitochondrial tyrosine tRNA	Not detected	.	.	.	Not detected	.	.	.
FBgn0013717	FBgn0013717	CG4166	not	non-stop	NS	0.0298449	0.16656	-0.40657	NS	0.106005	0.331761	-0.2783
FBgn0013718	FBgn0013718	CG33991	nuf	nuclear fallout	NS	0.23476	0.693193	-0.2032	NS	0.27818	0.603561	-0.182221
FBgn0013720	FBgn0013720	CG14779	pck	pickel	NS	0.508568	0.942128	-0.0962055	NS	0.291433	0.619577	-0.15019
FBgn0013725	FBgn0013725	CG10108	phyl	phyllopod	NS	0.0671996	0.306175	-0.33225	NS	0.776979	0.928987	-0.0637908
FBgn0013726	FBgn0013726	CG8705	pnut	peanut	NS	0.0573638	0.272119	-0.31905	NS	0.208326	0.513862	-0.201948
FBgn0013732	FBgn0013732	CG3273	sced	scrambled	NS	0.0686027	0.310881	-0.32358	NS	0.201009	0.503072	-0.218532
FBgn0013733	FBgn0013733	CG18076	shot	short stop	NS	0.307339	0.792613	0.238685	NS	0.540531	0.815153	0.13448
FBgn0013746	FBgn0013746	CG9556	alien	alien	NS	0.813082	0.980822	0.0344855	NS	0.777893	0.929709	-0.0428938
FBgn0013749	FBgn0013749	CG11027	Arf102F	ADP ribosylation factor at 102F	NS	0.516544	0.942914	0.0929539	NS	0.443064	0.750835	0.114039
FBgn0013750	FBgn0013750	CG8156	Arf51F	ADP ribosylation factor at 51F	NS	0.440237	0.908386	-0.109854	NS	0.476973	0.773189	-0.108219
FBgn0013751	FBgn0013751	CG1072	Awh	Arrowhead	NS	0.227731	0.680991	-0.290791	NS	0.205382	0.509726	-0.263283
FBgn0013753	FBgn0013753	CG7959	Bgb	Big brother	NS	0.322492	0.810071	-0.159611	NS	0.213743	0.522018	-0.208703
FBgn0013755	FBgn0013755	CG7960	Bro	Brother	Not detected	.	.	.	Not detected	.	.	.
FBgn0013756	FBgn0013756	CG8274	Mtor	Megator	NS	0.622428	0.960322	-0.0770761	NS	0.354144	0.680169	-0.149302
FBgn0013759	FBgn0013759	CG6703	CASK	CASK ortholog	NS	0.962593	0.995719	0.00642313	NS	0.453952	0.758404	-0.11159
FBgn0013762	FBgn0013762	CG8203	Cdk5	Cyclin-dependent kinase 5	NS	0.723946	0.972932	0.0554717	NS	0.789591	0.933494	0.0421033
FBgn0013763	FBgn0013763	CG5210	CG5210	-	Up in OVAfed	1.95835e-06	4.98277e-05	1.07869	Up in OVAfed	8.09685e-06	0.000108747	0.93541
FBgn0013764	FBgn0013764	CG3924	Chi	Chip	NS	0.492492	0.935184	-0.100957	NS	0.416227	0.730985	-0.114855
FBgn0013765	FBgn0013765	CG4832	cnn	centrosomin	NS	0.0796578	0.344636	-0.26976	Down in OVAfed	0.00307409	0.0203309	-0.477161
FBgn0013767	FBgn0013767	CG3302	Crz	Corazonin	NS	0.540287	0.949515	-0.206193	NS	0.141814	0.402197	0.453966
FBgn0013770	FBgn0013770	CG6692	Cp1	Cysteine proteinase-1	NS	0.895283	0.992493	0.0322461	NS	0.597388	0.84591	-0.11467
FBgn0013771	FBgn0013771	CG10246	Cyp6a9	Cytochrome P450-6a9	Up in OVAfed	0.00055169	0.00611803	0.972098	Up in OVAfed	3.8267e-08	7.7691e-07	1.26335
FBgn0013772	FBgn0013772	CG10248	Cyp6a8	Cytochrome P450-6a8	Up in OVAfed	9.91331e-14	1.12049e-11	2.442	Up in OVAfed	3.01897e-09	7.43221e-08	1.97031
FBgn0013773	FBgn0013773	CG10240	Cyp6a22	Cyp6a22	Up in OVAfed	0.000135694	0.00193578	1.27757	Up in OVAfed	0.000992205	0.00764699	0.810376
FBgn0013799	FBgn0013799	CG8567	Deaf1	Deformed epidermal autoregulatory factor-1	NS	0.290762	0.774657	-0.155336	NS	0.144935	0.407272	-0.205569
FBgn0013809	FBgn0283476	CG7092	Dhc16F	Dynein heavy chain at 16F	NS	0.25665	0.728757	-0.180696	Not detected	.	.	.
FBgn0013810	FBgn0013810	CG5526	Dhc36C	Dynein heavy chain at 36C	NS	0.812549	0.980796	-0.0347199	Not detected	.	.	.
FBgn0013811	FBgn0013811	CG15804	Dhc62B	Dynein heavy chain at 62B	NS	0.967668	0.996068	-0.00698578	NS	0.655308	0.873532	0.113226
FBgn0013812	FBgn0013812	CG3723	Dhc93AB	Dynein heavy chain at 93AB	Not detected	.	.	.	Not detected	.	.	.
FBgn0013813	FBgn0013813	CG1842	Dhc98D	Dynein heavy chain at 89D	NS	0.424714	0.897611	-0.116749	Not detected	.	.	.
FBgn0013949	FBgn0013949	CG7021	Ela	Elastin-like	NS	0.891835	0.992493	0.0294027	NS	0.773604	0.927155	-0.0560999
FBgn0013953	FBgn0013953	CG7005	Esp	Epidermal stripes and patches	NS	0.25163	0.721969	0.400582	NS	0.0872841	0.29094	0.445771
FBgn0013954	FBgn0013954	CG11001	FK506-bp2	FK506-binding protein 2	NS	0.663233	0.966022	-0.0711011	NS	0.955521	0.986733	-0.00893772
FBgn0013972	FBgn0013972	CG1912	Gycalpha99B	Guanylyl cyclase alpha-subunit at 99B	NS	0.543761	0.949515	-0.155275	NS	0.390649	0.710224	-0.212558
FBgn0013973	FBgn0013973	CG1470	Gycbeta100B	Guanylyl cyclase beta-subunit at 100B	NS	0.822878	0.981153	-0.0566616	NS	0.226719	0.539087	-0.336134
FBgn0013983	FBgn0013983	CG5576	imd	immune deficiency	NS	0.028714	0.16212	-0.41586	NS	0.025856	0.116352	-0.381528
FBgn0013984	FBgn0283499	CG18402	InR	Insulin-like receptor	NS	0.0417733	0.216049	-0.318963	NS	0.0946595	0.30835	-0.262768
FBgn0013987	FBgn0013987	CG3086	MAPk-Ak2	MAP kinase activated protein-kinase-2	NS	0.79593	0.979167	0.037146	NS	0.789182	0.933494	-0.0419128
FBgn0013995	FBgn0013995	CG5685	Calx	Na/Ca-exchange protein	NS	0.585179	0.957437	0.0800658	Up in OVAfed	3.44419e-13	1.37811e-11	1.47574
FBgn0013997	FBgn0013997	CG6827	Nrx-IV	Neurexin IV	NS	0.471272	0.927008	-0.115652	NS	0.138365	0.395923	-0.237977
FBgn0014000	FBgn0014000	CG10658	Hf	Helical Factor	Up in OVAfed	1.81961e-05	0.00036131	0.87281	Up in OVAfed	0.000621698	0.00509835	0.64414
FBgn0014002	FBgn0286818	CG6988	Pdi	Protein disulfide isomerase	NS	0.570908	0.955468	-0.138874	NS	0.858608	0.960085	-0.0376676
FBgn0014006	FBgn0014006	CG4720	Pk92B	Protein kinase at 92B	NS	0.512516	0.942914	0.0947162	NS	0.8802	0.965245	0.0223905
FBgn0014007	FBgn0014007	CG10975	Ptp69D	Protein tyrosine phosphatase 69D	NS	0.228893	0.682383	-0.166416	NS	0.250428	0.569505	-0.174481
FBgn0014009	FBgn0014009	CG3269	Rab2	Rab2	NS	0.755502	0.972932	-0.0473771	NS	0.597672	0.84591	-0.0873845
FBgn0014010	FBgn0014010	CG3664	Rab5	Rab5	NS	0.478194	0.929889	-0.130823	NS	0.335504	0.663478	-0.176051
FBgn0014011	FBgn0014011	CG8556	Rac2	Rac2	NS	0.565582	0.953725	0.0916655	NS	0.391065	0.710576	0.129279
FBgn0014018	FBgn0014018	CG11992	Rel	Relish	NS	0.24189	0.705387	0.194934	NS	0.977234	0.991692	-0.00459794
FBgn0014019	FBgn0014019	CG5279	Rh5	Rhodopsin 5	Not detected	.	.	.	NS	0.295993	0.624023	0.411909
FBgn0014020	FBgn0014020	CG8416	Rho1	Rho1	NS	0.624908	0.960523	0.0955947	NS	0.996732	0.998396	-0.000767386
FBgn0014022	FBgn0014022	CG8161	Rlb1	Rlb1	NS	0.496309	0.935695	-0.121006	NS	0.690988	0.891549	-0.074086
FBgn0014023	FBgn0014023	CG9378	mRpL47	mitochondrial ribosomal protein L47	NS	0.827441	0.981153	-0.0353684	NS	0.533862	0.811603	0.0993454
FBgn0014024	FBgn0014024	CG3312	Rnp4F	RNA-binding protein 4F	NS	0.925389	0.994593	0.013988	NS	0.846308	0.95366	-0.0297219
FBgn0014026	FBgn0014026	CG3314	RpL7A	Ribosomal protein L7A	NS	0.519064	0.942914	0.161445	NS	0.389223	0.709572	0.186958
FBgn0014028	FBgn0014028	CG3283	SdhB	Succinate dehydrogenase, subunit B (iron-sulfur)	NS	0.109029	0.428927	0.230512	Up in OVAfed	0.00374037	0.0238663	0.436606
FBgn0014029	FBgn0014029	CG4173	2021-09-02	Septin 2	NS	0.100465	0.406232	-0.258458	NS	0.0917558	0.302171	-0.265335
FBgn0014031	FBgn0014031	CG3926	Spat	Serine pyruvate aminotransferase	Up in OVAfed	4.61177e-11	3.34638e-09	1.18109	Up in OVAfed	5.37947e-07	9.1401e-06	0.895803
FBgn0014032	FBgn0014032	CG12117	Sptr	Sepiapterin reductase	NS	0.0235923	0.139011	0.390433	NS	0.0591679	0.219463	0.311358
FBgn0014033	FBgn0014033	CG4099	Sr-CI	Scavenger receptor class C, type I	Up in OVAfed	8.19932e-08	3.11919e-06	0.988316	Up in OVAfed	5.08599e-05	0.000568577	0.830475
FBgn0014037	FBgn0014037	CG32217	Su(Tpl)	Su(Tpl)	NS	0.47487	0.928507	-0.124907	NS	0.404964	0.72378	-0.139185
FBgn0014073	FBgn0014073	CG7525	Tie	Tie-like receptor tyrosine kinase	Up in OVAfed	6.76913e-05	0.00107674	0.856714	Up in OVAfed	0.00666508	0.0388143	0.606565
FBgn0014075	FBgn0014075	CG6850	Ugt	UDP-glucose-glycoprotein glucosyltransferase	NS	0.742056	0.972932	-0.0501587	NS	0.369382	0.693485	-0.145619
FBgn0014076	FBgn0014076	CG16874	Vm32E	Vitelline membrane 32E	Not detected	.	.	.	Not detected	.	.	.
FBgn0014092	FBgn0014092	CG4278	CG4278	-	NS	0.894806	0.992493	0.0219978	NS	0.301565	0.629687	0.170748
FBgn0014127	FBgn0014127	CG10726	barr	barren	NS	0.696639	0.971777	-0.0576409	NS	0.866963	0.962595	-0.0260058
FBgn0014133	FBgn0014133	CG1822	bif	bifocal	NS	0.247839	0.714407	-0.189511	NS	0.55408	0.823553	-0.0981515
FBgn0014135	FBgn0014135	CG4608	bnl	branchless	Down in OVAfed	0.00313388	0.0264646	-0.531114	NS	0.584177	0.839797	-0.100594
FBgn0014141	FBgn0014141	CG3937	cher	cheerio	NS	0.924716	0.994495	-0.0230421	NS	0.220296	0.5306	-0.267635
FBgn0014143	FBgn0014143	CG5069	croc	crocodile	NS	0.91466	0.99321	-0.0300606	NS	0.328155	0.656435	-0.312668
FBgn0014163	FBgn0014163	CG4609	fax	failed axon connections	Down in OVAfed	0.00260247	0.022734	-0.805245	Down in OVAfed	0.00720268	0.0414571	-0.604945
FBgn0014179	FBgn0014179	CG12245	gcm	glial cells missing	NS	0.27367	0.751985	-0.274745	NS	0.698124	0.895119	0.135213
FBgn0014184	FBgn0014184	CG16747	Oda	Ornithine decarboxylase antizyme	NS	0.0223954	0.133363	0.525366	NS	0.016564	0.0807021	0.481313
FBgn0014189	FBgn0014189	CG7269	Hel25E	Helicase at 25E	NS	0.755142	0.972932	-0.0486972	NS	0.424537	0.738664	-0.128677
FBgn0014269	FBgn0014269	CG18608	prod	proliferation disrupter	NS	0.612688	0.958778	-0.0758965	NS	0.668959	0.881058	-0.0655754
FBgn0014340	FBgn0014340	CG3025	mof	males absent on the first	NS	0.276073	0.755742	0.176805	NS	0.845241	0.952682	0.0342928
FBgn0014342	FBgn0014342	CG10390	mia	meiosis I arrest	NS	0.571526	0.955468	0.0933927	NS	0.0629012	0.228284	0.42195
FBgn0014343	FBgn0014343	CG10601	mirr	mirror	NS	0.290431	0.774153	-0.170293	NS	0.814435	0.940252	-0.0355461
FBgn0014366	FBgn0014366	CG2925	noi	noisette	NS	0.852244	0.985168	0.0277862	NS	0.377002	0.699991	-0.13374
FBgn0014368	FBgn0014368	CG32077	nol	no optic lobe	Not detected	.	.	.	Not detected	.	.	.
FBgn0014380	FBgn0014380	CG9366	RhoL	Rho-like	NS	0.419485	0.894447	-0.123604	NS	0.849552	0.955118	-0.0308001
FBgn0014388	FBgn0014388	CG1921	sty	sprouty	NS	0.158161	0.551522	-0.20162	NS	0.738379	0.912603	-0.0520435
FBgn0014391	FBgn0014391	CG9032	sun	stunted	NS	0.018512	0.114712	0.353702	Up in OVAfed	7.70751e-06	0.000104541	0.665855
FBgn0014395	FBgn0014395	CG14620	tilB	touch insensitive larva B	NS	0.900446	0.992493	0.0219748	Not detected	.	.	.
FBgn0014396	FBgn0014396	CG3234	tim	timeless	Up in OVAfed	1.7623e-06	4.57302e-05	1.37849	Up in OVAfed	0.000682059	0.00552261	0.992665
FBgn0014411	FBgn0014411	CG14804	Vps26	Vacuolar protein sorting 26	NS	0.73418	0.972932	0.0462857	NS	0.852127	0.956402	-0.0278314
FBgn0014417	FBgn0014417	CG13397	CG13397	-	NS	0.652462	0.966022	0.0715511	NS	0.213805	0.522037	0.204395
FBgn0014427	FBgn0014427	CG11899	CG11899	-	NS	0.15885	0.55294	-0.285674	Down in OVAfed	0.00655399	0.038366	-0.558367
FBgn0014454	FBgn0014454	CG7216	Acp1	Adult cuticle protein 1	Not detected	.	.	.	Not detected	.	.	.
FBgn0014455	FBgn0014455	CG11654	Ahcy13	Adenosylhomocysteinase at 13	NS	0.104422	0.41753	0.248145	NS	0.161035	0.435243	0.214423
FBgn0014464	FBgn0014464	CG33962	Cp7Fa	Chorion protein a at 7F	Not detected	.	.	.	Not detected	.	.	.
FBgn0014465	FBgn0014465	CG15350	Cp7Fb	Chorion protein b at 7F	Not detected	.	.	.	Not detected	.	.	.
FBgn0014466	FBgn0014466	CG15351	Cp7Fc	Chorion protein c at 7F	Not detected	.	.	.	Not detected	.	.	.
FBgn0014469	FBgn0014469	CG2060	Cyp4e2	Cytochrome P450-4e2	Up in OVAfed	2.36451e-05	0.000451214	0.592017	Up in OVAfed	0.000262944	0.00243966	0.565105
FBgn0014848	FBgn0014848	CG7594	Eig71Eh	Eig71Eh	Not detected	.	.	.	Not detected	.	.	.
FBgn0014849	FBgn0014849	CG7327	Eig71Ei	Eig71Ei	Not detected	.	.	.	Not detected	.	.	.
FBgn0014850	FBgn0014850	CG7588	Eig71Ej	Eig71Ej	Not detected	.	.	.	Not detected	.	.	.
FBgn0014851	FBgn0014851	CG7325	Eig71Ek	Eig71Ek	Not detected	.	.	.	Not detected	.	.	.
FBgn0014859	FBgn0014859	CG1864	Hr38	Hormone receptor-like in 38	Up in OVAfed	0.00197349	0.0180813	1.19922	Up in OVAfed	7.06919e-07	1.17044e-05	2.14357
FBgn0014861	FBgn0014861	CG7538	Mcm2	Minichromosome maintenance 2	NS	0.546584	0.949515	0.0976737	NS	0.937903	0.980799	-0.0128632
FBgn0014863	FBgn0014863	CG1019	Mlp84B	Muscle LIM protein at 84B	Up in OVAfed	1.64e-10	1.07101e-08	1.47219	Up in OVAfed	3.53633e-10	9.81484e-09	1.31702
FBgn0014865	FBgn0014865	CG8175	Mtk	Metchnikowin	NS	0.0520339	0.253351	-1.06056	NS	0.0541939	0.20473	-0.962619
FBgn0014868	FBgn0014868	CG9022	Ost48	Oligosaccharyltransferase 48kD subunit	NS	0.544904	0.949515	0.0938362	NS	0.884311	0.966878	0.024012
FBgn0014869	FBgn0014869	CG1721	Pglym78	Phosphoglyceromutase	Up in OVAfed	5.67108e-05	0.000932357	0.692297	Up in OVAfed	3.88889e-09	9.36329e-08	1.20508
FBgn0014870	FBgn0014870	CG8912	Psi	P-element somatic inhibitor	NS	0.298765	0.784449	-0.155855	NS	0.393006	0.712768	-0.135778
FBgn0014877	FBgn0014877	CG6155	Roe1	Roe1	NS	0.448032	0.91168	0.110002	NS	0.284605	0.611833	0.165151
FBgn0014879	FBgn0014879	CG4299	Set	Set	NS	0.330281	0.816213	-0.138635	NS	0.456506	0.758707	-0.114372
FBgn0014903	FBgn0014903	CG14630	CG14630	-	Not detected	.	.	.	Not detected	.	.	.
FBgn0014906	FBgn0014906	CG3488	Hydr2	alpha/beta hydrolase2	Up in OVAfed	2.08287e-05	0.00040604	0.660966	Up in OVAfed	1.34218e-10	3.92956e-09	0.968708
FBgn0014930	FBgn0014930	CG2846	CG2846	-	NS	0.0277392	0.158016	0.371045	NS	0.0735368	0.255767	0.306957
FBgn0014931	FBgn0014931	CG2678	CG2678	-	NS	0.15282	0.539298	0.349935	NS	0.613876	0.854694	0.127442
FBgn0014949	FBgn0014949	CG5264	btn	buttonless	Not detected	.	.	.	Not detected	.	.	.
FBgn0015000	FBgn0015000	CG3469	betaggt-I	beta subunit of type I geranylgeranyl transferase	NS	0.572551	0.955468	0.0873033	NS	0.151347	0.418721	0.213499
FBgn0015001	FBgn0015001	CG7754	iotaTry	iotaTrypsin	NS	0.0448842	0.227714	0.478187	NS	0.00932884	0.0507563	0.651461
FBgn0015008	FBgn0015008	CG8953	Actn3	alpha actinin 3	NS	0.605002	0.958778	-0.078128	Not detected	.	.	.
FBgn0015010	FBgn0015010	CG9538	Ag5r	Antigen 5-related	Up in OVAfed	0.000484815	0.00548508	0.870544	Up in OVAfed	0.00272485	0.0183112	0.800802
FBgn0015011	FBgn0015011	CG8956	Ahcy89E	Adenosylhomocysteinase 89E	NS	0.0104223	0.0727604	-0.452799	Down in OVAfed	0.00875196	0.0482463	-0.45478
FBgn0015019	FBgn0015019	CG8977	Cctgamma	Cctgamma	NS	0.705207	0.972392	-0.0594947	NS	0.429563	0.741656	-0.128222
FBgn0015024	FBgn0015024	CG2028	CkIalpha	Casein kinase Ialpha	NS	0.270275	0.747535	-0.191159	NS	0.475609	0.771977	-0.122705
FBgn0015025	FBgn0015025	CG6215	CkIIalpha-i1	CKII-alpha subunit interactor-1	NS	0.317395	0.804987	-0.207257	NS	0.935775	0.979743	-0.0216226
FBgn0015031	FBgn0015031	CG14028	cype	cyclope	NS	0.0075928	0.0558881	0.388445	Up in OVAfed	1.01759e-05	0.000133314	0.612029
FBgn0015032	FBgn0015032	CG1438	Cyp4c3	Cytochrome P450-4c3	NS	0.475403	0.928507	0.192436	NS	0.56489	0.829141	0.184069
FBgn0015033	FBgn0015033	CG4321	Cyp4d8	Cytochrome P450-4d8	NS	0.668741	0.968744	0.184647	Up in OVAfed	0.00419219	0.0261923	1.11049
FBgn0015034	FBgn0015034	CG2062	Cyp4e1	Cytochrome P450-4e1	Up in OVAfed	2.37238e-12	2.12881e-10	2.82137	Up in OVAfed	4.45402e-14	1.86777e-12	3.16852
FBgn0015035	FBgn0015035	CG4105	Cyp4e3	Cytochrome P450-4e3	Up in OVAfed	2.69123e-40	5.27257e-37	8.8668	Up in OVAfed	1.81828e-207	8.73048e-204	8.7938
FBgn0015036	FBgn0015036	CG10755	Cyp4ae1	Cytochrome P450-4ae1	NS	0.0520927	0.253351	0.661847	NS	0.0146151	0.0729466	0.885789
FBgn0015037	FBgn0015037	CG10842	Cyp4p1	Cytochrome P450-4p1	Up in OVAfed	1.22196e-08	5.54602e-07	1.46935	Up in OVAfed	3.70514e-23	3.17682e-21	1.88004
FBgn0015038	FBgn0015038	CG4485	Cyp9b1	Cytochrome P450-9b1	Up in OVAfed	0.00263754	0.0229661	0.971733	Up in OVAfed	0.000341007	0.00306906	1.17667
FBgn0015039	FBgn0015039	CG4486	Cyp9b2	Cytochrome P450-9b2	Up in OVAfed	0.000114	0.00166883	0.881525	Up in OVAfed	4.91041e-14	2.04133e-12	1.72291
FBgn0015040	FBgn0015040	CG3616	Cyp9c1	Cytochrome P450-9c1	Up in OVAfed	0.0029064	0.0249196	0.505058	Up in OVAfed	0.00122607	0.00915551	0.55628
FBgn0015075	FBgn0015075	CG9054	Ddx1	Dead-box-1	NS	0.864058	0.98644	0.0251842	NS	0.589336	0.84204	0.083901
FBgn0015218	FBgn0015218	CG4035	eIF-4E	Eukaryotic initiation factor 4E	NS	0.934743	0.995072	-0.0134107	NS	0.902588	0.969797	0.0193906
FBgn0015221	FBgn0015221	CG1469	Fer2LCH	Ferritin 2 light chain homologue	NS	0.226738	0.67937	0.261742	NS	0.111031	0.342399	0.323392
FBgn0015222	FBgn0015222	CG2216	Fer1HCH	Ferritin 1 heavy chain homologue	NS	0.677051	0.969554	0.0949181	NS	0.427532	0.740083	0.16394
FBgn0015229	FBgn0015229	CG6575	glec	gliolectin	Down in OVAfed	1.08176e-06	3.03942e-05	-0.898738	Down in OVAfed	2.77443e-06	4.12428e-05	-0.718624
FBgn0015230	FBgn0015230	CG3853	Glut3	Glucose transporter type 3	NS	0.908824	0.992493	0.0190798	Not detected	.	.	.
FBgn0015239	FBgn0015239	CG7199	Hr78	Hormone-receptor-like in 78	NS	0.15684	0.549035	-0.212465	NS	0.599426	0.846762	-0.082167
FBgn0015240	FBgn0015240	CG11783	Hr96	Hormone receptor-like in 96	NS	0.0778904	0.339741	0.275014	Up in OVAfed	0.00117238	0.00878876	0.511394
FBgn0015245	FBgn0015245	CG12101	Hsp60	Heat shock protein 60	NS	0.932542	0.995072	-0.0139353	NS	0.716775	0.903325	-0.0603816
FBgn0015247	FBgn0015247	CG8293	Diap2	Death-associated inhibitor of apoptosis 2	NS	0.5598	0.9518	0.0851322	NS	0.117239	0.354375	0.218515
FBgn0015268	FBgn0015268	CG5330	Nap1	Nucleosome assembly protein 1	NS	0.615855	0.958778	0.0820715	NS	0.943712	0.982192	-0.0115824
FBgn0015269	FBgn0015269	CG8318	Nf1	Neurofibromin 1	NS	0.65644	0.966022	-0.0613936	NS	0.548476	0.820385	0.0858606
FBgn0015270	FBgn0015270	CG3041	Orc2	Origin recognition complex subunit 2	NS	0.23751	0.698682	0.243082	NS	0.790211	0.933494	-0.0562799
FBgn0015271	FBgn0015271	CG7833	Orc5	Origin recognition complex subunit 5	NS	0.468297	0.925181	0.144372	NS	0.677308	0.884437	-0.0929527
FBgn0015277	FBgn0015277	CG5373	Pi3K59F	Phosphotidylinositol 3 kinase 59F	NS	0.691946	0.971543	0.0606334	NS	0.184474	0.47575	0.200376
FBgn0015278	FBgn0015278	CG11621	Pi3K68D	Phosphotidylinositol 3 kinase 68D	NS	0.624231	0.960322	0.0726952	NS	0.660077	0.876725	0.0674658
FBgn0015279	FBgn0015279	CG4141	Pi3K92E	Pi3K92E	NS	0.838026	0.982113	0.0296567	NS	0.723054	0.906191	-0.0526144
FBgn0015282	FBgn0015282	CG5289	Rpt2	Regulatory particle triple-A ATPase 2	NS	0.933835	0.995072	-0.0156768	NS	0.106575	0.332501	-0.288134
FBgn0015283	FBgn0015283	CG7619	Rpn10	Regulatory particle non-ATPase 10	NS	0.996208	0.999598	-0.000854718	NS	0.0644934	0.232133	-0.326056
FBgn0015286	FBgn0015286	CG2849	Rala	Ras-like protein A	NS	0.928166	0.995072	-0.0133923	NS	0.640187	0.864726	0.0727809
FBgn0015288	FBgn0015288	CG7434	RpL22	Ribosomal protein L22	NS	0.613838	0.958778	0.0933875	NS	0.622332	0.857355	0.0880669
FBgn0015295	FBgn0015295	CG18247	shark	SH2 ankyrin repeat kinase	NS	0.894541	0.992493	0.0206405	NS	0.957086	0.987045	0.00811245
FBgn0015296	FBgn0015296	CG3715	Shc	SHC-adaptor protein	NS	0.350349	0.837744	-0.139668	NS	0.136024	0.390856	-0.233504
FBgn0015298	FBgn0015298	CG4457	Srp19	Signal recognition particle protein 19	NS	0.5838	0.957437	-0.0900967	NS	0.614466	0.854694	0.0764069
FBgn0015299	FBgn0015299	CG8396	Ssb-c31a	Single stranded-binding protein c31A	NS	0.962175	0.995719	-0.00764359	NS	0.460675	0.762586	0.125078
FBgn0015300	FBgn0015300	CG13591	Ssl	Suppressor of Stellate-like	NS	0.31039	0.796482	-0.165353	Not detected	.	.	.
FBgn0015316	FBgn0015316	CG9564	Try29F	Trypsin 29F	NS	0.976436	0.996815	0.00765836	Not detected	.	.	.
FBgn0015320	FBgn0015320	CG6720	Ubc2	Ubiquitin conjugating enzyme 2	NS	0.427379	0.898362	-0.118271	NS	0.489396	0.781116	-0.106063
FBgn0015321	FBgn0015321	CG8284	Ubc4	Ubiquitin conjugating enzyme 4	NS	0.590598	0.957816	-0.073774	NS	0.609136	0.85154	-0.0763627
FBgn0015324	FBgn0283535	CG1088	Vha26	Vacuolar H[+]-ATPase 26kD subunit	NS	0.165538	0.56474	0.276217	NS	0.0614799	0.225142	0.350133
FBgn0015331	FBgn0015331	CG14637	abs	abstrakt	NS	0.558336	0.9518	-0.089259	NS	0.134712	0.388915	-0.235075
FBgn0015336	FBgn0015336	CG15865	CG15865	-	Up in OVAfed	8.1682e-05	0.00126172	0.786298	Up in OVAfed	0.000162399	0.00160941	0.626274
FBgn0015338	FBgn0015338	CG5861	CG5861	-	NS	0.89399	0.992493	0.0206686	NS	0.843007	0.951918	0.0305975
FBgn0015351	FBgn0015351	CG14906	CG14906	-	NS	0.09594	0.392869	0.390704	NS	0.107678	0.335179	0.41362
FBgn0015359	FBgn0015359	CG2034	CG2034	-	NS	0.124744	0.470215	-0.230843	NS	0.607075	0.850436	-0.080271
FBgn0015360	FBgn0015360	CG32300	oxt	peptide O-xylosyltransferase	NS	0.601421	0.958778	0.0792854	NS	0.910029	0.972105	-0.0171302
FBgn0015371	FBgn0015371	CG11798	chn	charlatan	NS	0.308655	0.79479	-0.149518	NS	0.497263	0.789031	-0.105749
FBgn0015372	FBgn0015372	CG3870	RabX1	RabX1	NS	0.16182	0.559304	0.210282	NS	0.134093	0.387673	0.239474
FBgn0015376	FBgn0015376	CG33122	cutlet	cutlet	NS	0.453155	0.914739	0.158369	NS	0.981968	0.992928	0.00483453
FBgn0015379	FBgn0015379	CG17051	dod	dodo	NS	0.243957	0.707592	-0.177376	NS	0.846892	0.953886	0.0311443
FBgn0015380	FBgn0015380	CG17348	drl	derailed	NS	0.0885722	0.371182	-0.277244	Down in OVAfed	0.00887561	0.0487321	-0.397312
FBgn0015381	FBgn0015381	CG9019	dsf	dissatisfaction	Not detected	.	.	.	Not detected	.	.	.
FBgn0015391	FBgn0015391	CG11397	glu	gluon	NS	0.974123	0.996453	0.00497788	NS	0.812479	0.939524	-0.0362132
FBgn0015393	FBgn0286786	CG3949	hoip	hoi-polloi	NS	0.96652	0.995918	0.00683464	NS	0.140715	0.399906	-0.230824
FBgn0015396	FBgn0015396	CG4029	jumu	jumeau	NS	0.89803	0.992493	-0.0189853	NS	0.454635	0.75862	-0.109146
FBgn0015399	FBgn0015399	CG12283	kek1	kekkon-1	NS	0.380958	0.865345	-0.12634	NS	0.177194	0.462884	-0.208245
FBgn0015400	FBgn0015400	CG4977	kek2	kekkon-2	Down in OVAfed	0.00146719	0.0140938	-0.573153	NS	0.0200459	0.0943631	-0.414192
FBgn0015402	FBgn0015402	CG2899	ksr	kinase suppressor of ras	NS	0.448479	0.91168	-0.114808	NS	0.163819	0.439304	-0.209682
FBgn0015477	FBgn0015477	CG8014	Rme-8	Receptor mediated endocytosis 8	NS	0.869754	0.987644	-0.0238436	NS	0.740873	0.912922	-0.052221
FBgn0015509	FBgn0015509	CG1877	Cul1	Cullin 1	NS	0.0490463	0.242958	-0.343541	NS	0.0325645	0.138616	-0.371568
FBgn0015513	FBgn0015513	CG10379	mbc	myoblast city	NS	0.971851	0.996453	0.00484072	NS	0.721197	0.905196	-0.0536852
FBgn0015519	FBgn0015519	CG2302	nAChRalpha3	nicotinic Acetylcholine Receptor alpha3	NS	0.423273	0.896687	-0.240572	NS	0.793574	0.934397	-0.0685515
FBgn0015520	FBgn0015520	CG10328	nonA-l	nonA-like	NS	0.349533	0.837555	-0.142872	NS	0.189896	0.48538	-0.225476
FBgn0015521	FBgn0015521	CG2986	RpS21	Ribosomal protein S21	NS	0.331365	0.817116	0.164902	NS	0.23696	0.552266	0.200383
FBgn0015522	FBgn0015522	CG14489	olf186-M	olf186-M	NS	0.0165069	0.105444	0.452006	Up in OVAfed	0.00673709	0.0391828	0.432258
FBgn0015524	FBgn0015524	CG10036	otp	orthopedia	NS	0.501262	0.937243	-0.111005	NS	0.161246	0.43569	-0.255254
FBgn0015527	FBgn0015527	CG1685	pen	penguin	NS	0.710283	0.972392	-0.0565641	NS	0.457604	0.759221	-0.110151
FBgn0015541	FBgn0039647/FBgn0285963	CG5518(CG14509/CG46339)	sda	slamdance	NS	0.0398829	0.20823	0.296093	NS	0.0276273	0.122168	0.350867
FBgn0015543	FBgn0015543	CR32905	snoRNA:Me28S-A1322	-	Not detected	.	.	.	Not detected	.	.	.
FBgn0015544	FBgn0015544	CG13570	spag	spaghetti	NS	0.786861	0.976735	-0.0416727	NS	0.427141	0.740029	-0.12597
FBgn0015546	FBgn0015546	CG4215	spel1	spellchecker1	NS	0.494905	0.935307	0.112409	NS	0.801081	0.936659	0.0426976
FBgn0015550	FBgn0015550	CG7659	tap	target of Poxn	NS	0.552119	0.950977	-0.130764	NS	0.455986	0.758707	-0.17137
FBgn0015553	FBgn0015553	CG10387	tos	tosca	NS	0.87054	0.987858	-0.0388325	NS	0.67023	0.881674	-0.106664
FBgn0015558	FBgn0015558	CG1693	tty	tweety	NS	0.098107	0.399715	-0.244055	NS	0.114832	0.349235	-0.244084
FBgn0015561	FBgn0015561	CG1650	unpg	unplugged	Not detected	.	.	.	NS	0.812175	0.939524	-0.0960395
FBgn0015568	FBgn0015568	CG1031	alpha-Est1	alpha-Esterase-1	NS	0.703309	0.972283	0.070511	NS	0.833006	0.948838	0.0332738
FBgn0015569	FBgn0015569	CG1131	alpha-Est10	alpha-Esterase-10	NS	0.25523	0.727076	0.199235	Up in OVAfed	8.22534e-09	1.88966e-07	1.17417
FBgn0015570	FBgn0015570	CG2505	alpha-Est2	alpha-Esterase-2	Up in OVAfed	1.0664e-09	6.11489e-08	2.74088	Up in OVAfed	1.4388e-62	8.12753e-60	3.99257
FBgn0015571	FBgn0015571	CG1257	alpha-Est3	alpha-Esterase-3	NS	0.0469617	0.235811	0.304517	Up in OVAfed	0.000140363	0.00140554	0.553722
FBgn0015572	FBgn0015572	CG1082	alpha-Est4	alpha-Esterase-4	NS	0.0542035	0.261346	0.515062	NS	0.109735	0.339711	0.404882
FBgn0015574	FBgn0015574	CG1108	alpha-Est6	alpha-Esterase-6	NS	0.596683	0.957936	-0.0903567	Not detected	.	.	.
FBgn0015575	FBgn0015575	CG1112	alpha-Est7	alpha-Esterase-7	Up in OVAfed	0.00352836	0.0293116	0.660511	Up in OVAfed	1.20179e-09	3.10237e-08	1.03413
FBgn0015576	FBgn0015576	CG1121	alpha-Est8	alpha-Esterase-8	Up in OVAfed	1.55076e-08	6.87895e-07	1.46345	Up in OVAfed	1.15922e-22	9.68e-21	2.11517
FBgn0015577	FBgn0015577	CG1128	alpha-Est9	alpha-Esterase-9	Up in OVAfed	0.00316796	0.0266376	0.541752	NS	0.267486	0.591314	0.189026
FBgn0015582	FBgn0015582	CG12390	dare	defective in the avoidance of repellents	NS	0.0332183	0.180361	0.384289	NS	0.141368	0.401405	0.236902
FBgn0015583	FBgn0015583	CG17797	Acp29AB	Accessory gland protein 29AB	Not detected	.	.	.	Not detected	.	.	.
FBgn0015584	FBgn0015584	CG8622	Acp53Ea	Accessory gland protein 53Ea	Not detected	.	.	.	Not detected	.	.	.
FBgn0015585	FBgn0015585	CG10852	Acp63F	Accessory gland protein 63F	Not detected	.	.	.	Not detected	.	.	.
FBgn0015586	FBgn0015586	CG3801	Acp76A	Accessory gland protein 76A	Not detected	.	.	.	Not detected	.	.	.
FBgn0015589	FBgn0015589	CG1451	Apc	APC-like	NS	0.693612	0.971777	-0.0564794	NS	0.984667	0.994113	-0.00292374
FBgn0015591	FBgn0015591	CG13633	AstA	Allatostatin A	NS	0.107167	0.425161	0.374413	NS	0.217997	0.526647	0.271619
FBgn0015600	FBgn0015600	CG9660	toc	toucan	NS	0.741308	0.972932	0.0522143	NS	0.644733	0.866878	0.0745559
FBgn0015602	FBgn0015602	CG10159	BEAF-32	Boundary element-associated factor of 32kD	NS	0.0681198	0.30937	-0.270398	NS	0.265659	0.589303	-0.164884
FBgn0015609	FBgn0015609	CG7100	CadN	Cadherin-N	NS	0.0135908	0.0900561	-0.373944	NS	0.0282703	0.124138	-0.348674
FBgn0015614	FBgn0015614	CG11217	CanB2	Calcineurin B2	NS	0.830245	0.981153	0.0309371	NS	0.900358	0.969692	0.0187002
FBgn0015615	FBgn0015615	CG9802	SMC3	Structural maintenance of chromosomes 3	NS	0.603907	0.958778	-0.0772847	NS	0.711896	0.90091	-0.0534921
FBgn0015618	FBgn0015618	CG10572	Cdk8	Cyclin-dependent kinase 8	NS	0.976817	0.996815	-0.00572156	NS	0.569171	0.832051	-0.110764
FBgn0015621	FBgn0015621	CG3642	Clp	Clipper	NS	0.676217	0.969554	-0.0721211	NS	0.554325	0.823731	-0.108433
FBgn0015622	FBgn0015622	CG11958	Cnx99A	Calnexin 99A	NS	0.411516	0.888897	0.148725	NS	0.0180778	0.0869307	0.393573
FBgn0015623	FBgn0015623	CG11567	Cpr	Cytochrome P450 reductase	Up in OVAfed	1.84791e-06	4.75322e-05	0.72878	Up in OVAfed	9.59725e-05	0.00100068	0.670489
FBgn0015625	FBgn0015625	CG5814	CycB3	Cyclin B3	NS	0.522582	0.944779	-0.0920877	NS	0.309918	0.637833	-0.165691
FBgn0015663	FBgn0015663	CG2788	Dot	Dorothy	NS	0.205832	0.646802	0.264454	NS	0.99359	0.997427	0.00160412
FBgn0015664	FBgn0015664	CG5838	Dref	DNA replication-related element factor	NS	0.634456	0.962364	-0.0698043	NS	0.539262	0.81437	-0.0916044
FBgn0015714	FBgn0015714	CG10241	Cyp6a17	Cytochrome P450-6a17	Up in OVAfed	1.13212e-05	0.000236799	1.57484	Up in OVAfed	6.11379e-21	4.62289e-19	3.08622
FBgn0015721	FBgn0015721	CG9398	ktub	king tubby	NS	0.710016	0.972392	0.0740148	NS	0.577573	0.836652	-0.1847
FBgn0015737	FBgn0015737	CG3373	Hmu	Hemomucin	NS	0.134439	0.495556	0.248298	NS	0.808306	0.938592	0.0402847
FBgn0015754	FBgn0015754	CG8440	Lis-1	Lissencephaly-1	NS	0.938803	0.995072	-0.0115531	NS	0.688871	0.890659	-0.0653575
FBgn0015756	FBgn0015756	CG6141	RpL9	Ribosomal protein L9	NS	0.570212	0.955366	0.127912	NS	0.396582	0.717015	0.17424
FBgn0015765	FBgn0015765	CG5475	p38a	p38a MAP kinase	NS	0.00852728	0.0612329	0.404039	Up in OVAfed	0.00198999	0.013888	0.492506
FBgn0015766	FBgn0015766	CG10596	Msr-110	Msr-110	Up in OVAfed	0.00158961	0.0150087	0.697662	Up in OVAfed	0.00508832	0.030926	0.584192
FBgn0015770	FBgn0015770	CG1149	MstProx	MstProx	Not detected	.	.	.	Not detected	.	.	.
FBgn0015772	FBgn0015772	CG10637	Nak	Numb-associated kinase	NS	0.115708	0.448006	0.226327	NS	0.43198	0.743157	0.120613
FBgn0015773	FBgn0015773	CG18657	NetA	Netrin-A	NS	0.380765	0.865074	-0.145673	NS	0.968481	0.989454	0.00636264
FBgn0015774	FBgn0015774	CG10521	NetB	Netrin-B	Down in OVAfed	0.00293798	0.0251353	-0.487977	NS	0.0850578	0.285598	-0.283879
FBgn0015776	FBgn0015776	CG9258	nrv1	nervana 1	NS	0.248629	0.716508	0.190433	NS	0.256994	0.576749	0.182843
FBgn0015777	FBgn0015777	CG9261	nrv2	nervana 2	NS	0.664019	0.966022	-0.0645101	NS	0.871513	0.964298	0.0242299
FBgn0015778	FBgn0015778	CG9412	rin	rasputin	NS	0.55424	0.951424	-0.120588	NS	0.519687	0.803473	-0.119784
FBgn0015781	FBgn0015781	CG6009	P5cr	Pyrroline 5-carboyxlate reductase	NS	0.609415	0.958778	0.083819	NS	0.486608	0.77987	-0.109618
FBgn0015789	FBgn0015789	CG17060	Rab10	Rab10	NS	0.12857	0.479944	0.230157	NS	0.240146	0.556362	0.185907
FBgn0015790	FBgn0015790	CG5771	Rab11	Rab11	NS	0.484342	0.932968	-0.120295	NS	0.718431	0.9041	-0.0611077
FBgn0015791	FBgn0015791	CG4212	Rab14	Rab14	NS	0.712059	0.972403	-0.0530622	NS	0.748027	0.916934	-0.0481607
FBgn0015793	FBgn0015793	CG7062	Rab19	Rab19	NS	0.74665	0.972932	0.0507158	NS	0.203918	0.507443	0.203899
FBgn0015794	FBgn0015794	CG3129	Rab18	Rab18	NS	0.407466	0.887904	0.125458	NS	0.0906565	0.299785	0.250346
FBgn0015795	FBgn0015795	CG5915	Rab7	Rab7	NS	0.990792	0.998786	-0.00216685	NS	0.736032	0.911003	-0.0620414
FBgn0015797	FBgn0015797	CG6601	Rab6	Rab6	NS	0.766606	0.975347	0.0436181	NS	0.979965	0.992619	0.0039512
FBgn0015799	FBgn0015799	CG7413	Rbf	Retinoblastoma-family protein	NS	0.678434	0.969554	-0.0597849	NS	0.607035	0.850436	-0.0718941
FBgn0015801	FBgn0015801	CG2928	Reg-5	Rhythmically expressed gene 5	NS	0.0474914	0.237557	0.313316	NS	0.966442	0.98868	-0.0077981
FBgn0015803	FBgn0015803	CG10043	RtGEF	Rho-type guanine nucleotide exchange factor	NS	0.941119	0.995072	0.0105058	NS	0.675815	0.883799	-0.0623573
FBgn0015805	FBgn0015805	CG7471	Rpd3	Rpd3	NS	0.72064	0.972932	-0.0563549	NS	0.706141	0.897836	-0.0577092
FBgn0015806	FBgn0283472	CG10539	S6k	RPS6-p70-protein kinase	NS	0.674952	0.969554	0.0625012	NS	0.624599	0.857719	0.0787306
FBgn0015808	FBgn0015808	CG17320	ScpX	Sterol carrier protein X-related thiolase	Up in OVAfed	0.00285096	0.0244978	0.421939	Up in OVAfed	0.000906522	0.00706374	0.507362
FBgn0015818	FBgn0015818	CG3780	Spx	Spliceosomal protein on the X	NS	0.557396	0.9518	-0.0896815	NS	0.799761	0.936124	-0.0421575
FBgn0015828	FBgn0015828	CG10415	TfIIEalpha	Transcription factor IIEalpha	NS	0.559057	0.9518	-0.0915163	NS	0.639805	0.864661	-0.0745938
FBgn0015829	FBgn0015829	CG1276	TfIIEbeta	Transcription factor IIEbeta	NS	0.52714	0.947153	-0.0993993	NS	0.671792	0.88194	0.0665964
FBgn0015831	FBgn0015831	CG1279	Rtnl2	Rtnl2	NS	0.536026	0.949515	-0.0953021	Not detected	.	.	.
FBgn0015834	FBgn0015834	CG8882	Trip1	Trip1	NS	0.601259	0.958778	0.0839458	NS	0.769391	0.925298	0.0465163
FBgn0015838	FBgn0015838	CG8075	Vang	Van Gogh	NS	0.0618378	0.287541	-0.267015	NS	0.0202195	0.0948083	-0.352275
FBgn0015872	FBgn0015872	CG9023	Drip	Drip	NS	0.228803	0.682288	0.181278	NS	0.380255	0.702889	0.137853
FBgn0015903	FBgn0015903	CG5393	apt	apontic	NS	0.33262	0.818495	0.146827	NS	0.668661	0.881058	0.0659177
FBgn0015904	FBgn0015904	CG10571	ara	araucan	NS	0.100285	0.405939	-0.298868	NS	0.0450664	0.178289	-0.322041
FBgn0015905	FBgn0015905	CG4426	ast	asteroid	NS	0.969032	0.996088	0.00584235	NS	0.602014	0.847903	0.0886709
FBgn0015919	FBgn0015919	CG10605	caup	caupolican	NS	0.179669	0.595134	-0.222512	NS	0.125526	0.371586	-0.235498
FBgn0015924	FBgn0015924	CG4280	crq	croquemort	NS	0.729125	0.972932	0.0543274	NS	0.471831	0.769662	-0.11711
FBgn0015925	FBgn0015925	CG3730	csul	capsuleen	NS	0.743922	0.972932	0.0530101	NS	0.563525	0.82821	0.0888736
FBgn0015926	FBgn0015926	CG6157	dah	discontinuous actin hexagon	NS	0.654008	0.966022	0.101102	NS	0.615997	0.854696	-0.100678
FBgn0015929	FBgn0015929	CG1616	dpa	disc proliferation abnormal	NS	0.791967	0.977916	-0.0409266	NS	0.638074	0.864109	-0.0753426
FBgn0015946	FBgn0015946	CG4345	grim	grim	NS	0.278263	0.75831	-0.327085	Not detected	.	.	.
FBgn0015949	FBgn0015949	CG9854	hrg	hiiragi	NS	0.634989	0.962364	-0.0722413	NS	0.327205	0.655834	-0.155113
FBgn0016013	FBgn0016013	CG14993	Faa	Fumarylacetoacetase	NS	0.0294165	0.164976	0.615026	Up in OVAfed	0.000129667	0.00131579	1.28555
FBgn0016031	FBgn0016031	CG10645	lama	lamina ancestor	NS	0.0348629	0.187558	-0.466113	NS	0.0367064	0.152121	-0.418733
FBgn0016032	FBgn0016032	CG2374	lbm	late bloomer	Down in OVAfed	0.00129231	0.0126277	-0.553828	NS	0.0199481	0.0940412	-0.417075
FBgn0016034	FBgn0016034	CG11254	mael	maelstrom	NS	0.828375	0.981153	0.038537	NS	0.135381	0.389824	0.543689
FBgn0016036	FBgn0016036	CG14827	mei-P22	meiotic P22	Not detected	.	.	.	Not detected	.	.	.
FBgn0016038	FBgn0016038	CG17828	mod(r)	modifier of rudimentary	NS	0.549255	0.949955	-0.0894065	NS	0.351441	0.677825	0.141953
FBgn0016041	FBgn0016041	CG12157	Tom40	Translocase of outer membrane 40	NS	0.807141	0.979693	-0.0357189	NS	0.420387	0.735149	-0.113367
FBgn0016047	FBgn0016047	CG13207	nompA	no mechanoreceptor potential A	NS	0.357284	0.843855	-0.301399	NS	0.864681	0.961776	0.0589211
FBgn0016053	FBgn0016053	CG32885	pgc	polar granule component	Not detected	.	.	.	Not detected	.	.	.
FBgn0016054	FBgn0016054	CG2488	phr6-4	(6-4)-photolyase	NS	0.310654	0.796482	-0.203947	NS	0.273792	0.59726	-0.270145
FBgn0016059	FBgn0016059	CG6446	Sema-1b	Sema-1b	NS	0.0923738	0.382613	-0.258921	NS	0.154467	0.423572	-0.231172
FBgn0016061	FBgn0016061	CG31062	side	sidestep	Down in OVAfed	0.0012535	0.0122894	-0.624067	NS	0.0112231	0.0591848	-0.432653
FBgn0016070	FBgn0016070	CG5263	smg	smaug	NS	0.960027	0.995719	0.00740664	NS	0.747611	0.916934	-0.049808
FBgn0016075	FBgn0016075	CG16858	vkg	viking	NS	0.0368154	0.196088	0.3526	NS	0.0444669	0.176526	0.343417
FBgn0016076	FBgn0016076	CG14029	vri	vrille	NS	0.644044	0.964485	-0.0823448	NS	0.273493	0.59726	-0.194172
FBgn0016078	FBgn0016078	CG8804	wun	wunen	NS	0.0308658	0.170742	-0.356435	NS	0.561151	0.826369	-0.103288
FBgn0016080	FBgn0286809	CG32561/CG46386	xmas-1	xmas-1	NS	0.558257	0.9518	-0.0885895	NS	0.572667	0.834368	-0.170157
FBgn0016081	FBgn0016081	CG32045	fry	furry	NS	0.604456	0.958778	0.0814259	NS	0.964222	0.987988	0.00751633
FBgn0016119	FBgn0016119	CG4412	ATPsynCF6	ATP synthase, coupling factor 6	NS	0.331943	0.817741	0.143266	Up in OVAfed	0.00219205	0.0150682	0.423942
FBgn0016120	FBgn0016120	CG6030	ATPsynD	ATP synthase, subunit D	NS	0.0662535	0.303446	0.255553	Up in OVAfed	3.31056e-05	0.000387699	0.627699
FBgn0016122	FBgn0016122	CG10593	Acer	Angiotensin-converting enzyme-related	NS	0.938263	0.995072	0.0112761	NS	0.103775	0.326844	0.284938
FBgn0016123	FBgn0016123	CG1462	Aph-4	Alkaline phosphatase 4	NS	0.587423	0.957651	0.183831	Up in OVAfed	2.80139e-06	4.1515e-05	0.791439
FBgn0016126	FBgn0016126	CG1495	CaMKI	Calcium/calmodulin-dependent protein kinase I	NS	0.0279247	0.158501	0.392454	NS	0.94657	0.983076	-0.0116742
FBgn0016131	FBgn0016131	CG5072	Cdk4	Cyclin-dependent kinase 4	NS	0.764575	0.974898	-0.0487448	NS	0.776458	0.928987	0.0446132
FBgn0016641	FBgn0016641	CG9856	PTP-ER	Protein tyrosine phosphatase-ERK/Enhancer of Ras1	NS	0.647111	0.965084	-0.0709455	NS	0.398906	0.718704	-0.12775
FBgn0016650	FBgn0016650	CG7665	Lgr1	Leucine-rich repeat-containing G protein-coupled receptor 1	Up in OVAfed	0.00550763	0.0428676	0.542276	NS	0.0162832	0.0795798	0.41558
FBgn0016660	FBgn0016660	CG6604	H15	H15	NS	0.0135448	0.0898897	-0.49784	Down in OVAfed	0.00812047	0.0456296	-0.484989
FBgn0016672	FBgn0016672	CG3028	Ipp	Inositol polyphosphate 1-phosphatase	NS	0.787936	0.976735	-0.0439794	NS	0.483811	0.778101	0.110976
FBgn0016675	FBgn0016675	CG9976	Lectin-galC1	Galactose-specific C-type lectin	NS	0.149567	0.532291	0.227898	NS	0.350107	0.676763	0.146766
FBgn0016684	FBgn0016684	CG10207	NaPi-T	Na[+]-dependent inorganic phosphate cotransporter	Up in OVAfed	5.85993e-11	4.1002e-09	1.03238	Up in OVAfed	5.93212e-07	1.00116e-05	0.796549
FBgn0016685	FBgn0016685	CG7917	Nlp	Nucleoplasmin	NS	0.465167	0.922315	-0.117677	NS	0.451035	0.756822	-0.122026
FBgn0016687	FBgn0016687	CG4634	Nurf-38	Nucleosome remodeling factor - 38kD	NS	0.788733	0.976744	0.0394286	NS	0.375159	0.699073	0.135347
FBgn0016691	FBgn0016691	CG4307	ATPsynO	ATP synthase, oligomycin sensitivity conferring protein	NS	0.217803	0.665696	0.169971	Up in OVAfed	0.00016465	0.00162407	0.560474
FBgn0016693	FBgn0016693	CG6148	Past1	Putative Achaete Scute Target 1	NS	0.223644	0.67461	-0.205612	NS	0.789951	0.933494	-0.0428883
FBgn0016694	FBgn0016694	CG17888	Pdp1	PAR-domain protein 1	Up in OVAfed	1.30123e-06	3.56549e-05	1.03337	Up in OVAfed	1.55511e-10	4.4981e-09	1.21573
FBgn0016696	FBgn0016696	CG4268	Pitslre	Pitslre	NS	0.425468	0.897611	-0.122465	NS	0.227633	0.540142	-0.195384
FBgn0016697	FBgn0016697	CG10938	Prosalpha5	Proteasome alpha5 subunit	NS	0.109938	0.431636	0.268896	NS	0.854339	0.957542	-0.0300551
FBgn0016698	FBgn0016698	CG3289	Ptpa	Phosphotyrosyl phosphatase activator	NS	0.673114	0.969554	0.0679504	NS	0.85543	0.958317	0.0305392
FBgn0016700	FBgn0285937	CG3320	Rab1	Rab1	NS	0.802211	0.979251	-0.0439206	NS	0.693398	0.892656	-0.0682537
FBgn0016701	FBgn0016701	CG4921	Rab4	Rab4	NS	0.773868	0.976337	0.0411511	NS	0.66668	0.880231	0.0643838
FBgn0016715	FBgn0016715	CG3200	Reg-2	Rhythmically expressed gene 2	NS	0.124905	0.470215	0.224454	NS	0.0123444	0.0639733	0.378633
FBgn0016726	FBgn0016726	CG10071	RpL29	Ribosomal protein L29	NS	0.24652	0.712001	0.212561	NS	0.195278	0.494398	0.234102
FBgn0016754	FBgn0016754	CG13598	sba	six-banded	NS	0.175441	0.587386	-0.190905	NS	0.15361	0.422548	-0.215346
FBgn0016756	FBgn0016756	CG5486	Usp47	Ubiquitin specific protease 47	NS	0.631084	0.962008	0.0853681	NS	0.377699	0.700362	0.14412
FBgn0016762	FBgn0016762	CG12273	angel	angel	NS	0.615617	0.958778	0.0902443	NS	0.950837	0.984143	-0.011041
FBgn0016794	FBgn0016794	CG1044	dos	daughter of sevenless	NS	0.347984	0.836513	-0.152238	NS	0.470236	0.768411	-0.118199
FBgn0016797	FBgn0016797	CG9739	fz2	frizzled 2	NS	0.137024	0.501625	-0.270967	NS	0.036831	0.152518	-0.368483
FBgn0016917	FBgn0016917	CG4257	Stat92E	Signal-transducer and activator of transcription protein at 92E	NS	0.49884	0.936336	0.115951	NS	0.893008	0.96839	-0.0231815
FBgn0016919	FBgn0016919	CG12548	nompB	no mechanoreceptor potential B	Not detected	.	.	.	Not detected	.	.	.
FBgn0016920	FBgn0016920	CG11020	nompC	no mechanoreceptor potential C	Up in OVAfed	0.0010587	0.0106277	1.15441	Up in OVAfed	0.00254858	0.0172321	1.18817
FBgn0016926	FBgn0016926	CG4710	Pino	Pinocchio	NS	0.461895	0.920558	0.16991	NS	0.0894792	0.297119	-0.428525
FBgn0016930	FBgn0016930	CG4551	Dyrk2	Dual-specificity tyrosine phosphorylation-regulated kinase 2	Down in OVAfed	1.54659e-06	4.14126e-05	-1.01433	Down in OVAfed	1.52883e-05	0.000194713	-1.13866
FBgn0016970	FBgn0016970	CG13951	l(2)k10201	lethal (2) k10201	NS	0.797196	0.979167	0.0553089	NS	0.679514	0.885637	0.108048
FBgn0016974	FBgn0016974	CR32747	swaPsi	swallow pseudogene	NS	0.284033	0.765353	-0.179073	Not detected	.	.	.
FBgn0016975	FBgn0016975	CG12473	stnB	stoned B	Not detected	.	.	.	Not detected	.	.	.
FBgn0016976	FBgn0016976	CG12500	stnA	stoned A	Not detected	.	.	.	Not detected	.	.	.
FBgn0016977	FBgn0016977	CG18497	spen	split ends	NS	0.310339	0.796482	-0.18417	NS	0.18225	0.471864	-0.234093
FBgn0016978	FBgn0016978	CG8749	snRNP-U1-70K	small ribonucleoprotein particle U1 subunit 70K	NS	0.749542	0.972932	-0.0466122	NS	0.447274	0.754597	-0.113514
FBgn0016983	FBgn0016983	CG8571	smid	smallminded	NS	0.56226	0.952632	0.0821651	NS	0.938096	0.980821	0.0119363
FBgn0016984	FBgn0016984	CG9985	sktl	skittles	NS	0.0290246	0.163335	-0.406811	NS	0.141443	0.4015	-0.298725
FBgn0017414	FBgn0017414	CG12346	cag	cag	NS	0.259342	0.731597	-0.212005	NS	0.21124	0.517625	-0.219946
FBgn0017418	FBgn0017418	CG5659	ari-1	ariadne 1	NS	0.516122	0.942914	-0.0896393	NS	0.271518	0.595898	-0.172497
FBgn0017424	FBgn0017424	CR11538	CR11538	-	Up in OVAfed	0.00382348	0.0313279	0.652919	Up in OVAfed	0.00196746	0.0137408	0.660258
FBgn0017429	FBgn0017429	CG5989	CG5989	-	NS	0.440667	0.908386	0.117747	NS	0.317642	0.645986	0.153843
FBgn0017430	FBgn0017430	CG5994	Nelf-E	Negative elongation factor E	NS	0.618047	0.958778	-0.0754247	NS	0.317226	0.645408	-0.158929
FBgn0017448	FBgn0017448	CG2187	CG2187	-	Not detected	.	.	.	Not detected	.	.	.
FBgn0017456	FBgn0017456	CG12799	Ubc84D	Ubiquitin conjugating enzyme 84D	NS	0.568459	0.954409	-0.095257	Not detected	.	.	.
FBgn0017457	FBgn0017457	CG3582	U2af38	U2 small nuclear riboprotein auxiliary factor 38	NS	0.277946	0.757712	-0.160838	NS	0.343044	0.669972	-0.143708
FBgn0017482	FBgn0017482	CG3425	T3dh	Type III alcohol dehydrogenase	Up in OVAfed	5.73556e-06	0.000128667	0.889168	Up in OVAfed	1.70534e-13	6.88084e-12	1.19946
FBgn0017545	FBgn0017545	CG2168	RpS3A	Ribosomal protein S3A	NS	0.632665	0.962299	0.121227	NS	0.58364	0.839215	0.118684
FBgn0017550	FBgn0017550	CG2161	Rga	Regena	NS	0.370757	0.856784	-0.136543	NS	0.293383	0.621246	-0.179823
FBgn0017551	FBgn0017551	CG10800	Rca1	Regulator of cyclin A1	NS	0.367675	0.853994	-0.142742	NS	0.552535	0.822186	-0.101599
FBgn0017556	FBgn0017556	CG4569	Prosalpha4T2	Proteasome alpha4 subunit, Testis-specific 2	NS	0.774013	0.976337	-0.0459603	Not detected	.	.	.
FBgn0017558	FBgn0017558	CG8808	Pdk	Pyruvate dehydrogenase kinase	Up in OVAfed	0.000271664	0.00342273	0.698263	Up in OVAfed	0.000478975	0.00409581	0.606407
FBgn0017561	FBgn0017561	CG1615	Ork1	Open rectifier K[+] channel 1	Up in OVAfed	1.3836e-13	1.54897e-11	1.99234	Up in OVAfed	3.39357e-10	9.47338e-09	1.44244
FBgn0017566	FBgn0017566	CG2286	ND-75	NADH dehydrogenase (ubiquinone) 75 kDa subunit	NS	0.203025	0.640687	0.181564	Up in OVAfed	0.00164573	0.0117702	0.47702
FBgn0017567	FBgn0017567	CG3944	ND-23	NADH dehydrogenase (ubiquinone) 23 kDa subunit	NS	0.786227	0.976735	0.0414553	NS	0.0102686	0.0550785	0.393139
FBgn0017572	FBgn0017572	CG4083	Mo25	Mo25	NS	0.566558	0.953972	-0.0853908	NS	0.5311	0.809677	-0.0959448
FBgn0017577	FBgn0017577	CG4082	Mcm5	Minichromosome maintenance 5	NS	0.871459	0.988287	-0.0262517	NS	0.98301	0.993466	-0.003485
FBgn0017578	FBgn0017578	CG9648	Max	Max	NS	0.656779	0.966022	-0.0676886	NS	0.552657	0.822186	-0.0986891
FBgn0017579	FBgn0017579	CG6253	RpL14	Ribosomal protein L14	NS	0.556091	0.9518	0.128588	NS	0.375393	0.699073	0.179686
FBgn0017581	FBgn0017581	CG17342	Lk6	Lk6	NS	0.0338325	0.183019	0.46752	Up in OVAfed	0.00562626	0.0337892	0.535325
FBgn0017590	FBgn0017590	CG6669	klg	klingon	NS	0.0101645	0.0711213	-0.442951	NS	0.0530401	0.201043	-0.31053
FBgn0019624	FBgn0019624	CG14724	COX5A	Cytochrome c oxidase subunit 5A	NS	0.0448275	0.227714	0.286234	Up in OVAfed	1.81491e-05	0.000225571	0.655031
FBgn0019637	FBgn0019637	CG1433	Atu	Another transcription unit	NS	0.0593192	0.278362	0.274271	NS	0.280096	0.606212	0.15256
FBgn0019643	FBgn0287831	CG3318	Dat	Dopamine N acetyltransferase	NS	0.0272462	0.155778	0.684854	Up in OVAfed	0.000641459	0.00524696	0.736072
FBgn0019644	FBgn0019644	CG8189	ATPsynB	ATP synthase, subunit B	NS	0.253943	0.725522	0.172381	Up in OVAfed	4.48079e-05	0.000508618	0.627957
FBgn0019650	FBgn0019650	CG11186	toy	twin of eyeless	NS	0.61349	0.958778	-0.0800291	NS	0.511382	0.797251	-0.110371
FBgn0019660	FBgn0019660	CR32665	roX2	RNA on the X 2	NS	0.756756	0.9732	-0.0475372	Not detected	.	.	.
FBgn0019661	FBgn0019661	CR32777	roX1	RNA on the X 1	NS	0.9311	0.995072	-0.019679	NS	0.248972	0.567343	0.190945
FBgn0019662	FBgn0019662	CG8593	qm	quemao	NS	0.171798	0.577988	0.199816	NS	0.288349	0.61627	0.157407
FBgn0019686	FBgn0019686	CG10895	lok	loki	NS	0.187462	0.610758	0.21078	Up in OVAfed	0.00787518	0.0444072	0.404977
FBgn0019809	FBgn0019809	CG3858	gcm2	gcm2	NS	0.107779	0.426294	-0.489265	NS	0.591556	0.843461	-0.210309
FBgn0019828	FBgn0019828	CG1980	dj	don juan	NS	0.242905	0.706178	-0.177115	Not detected	.	.	.
FBgn0019830	FBgn0019830	CG3057	colt	congested-like trachea	NS	0.030989	0.171151	0.30972	Up in OVAfed	7.62544e-05	0.000820932	0.57159
FBgn0019886	FBgn0284252	CG4589	Letm1	LETM1 ortholog	NS	0.239183	0.701847	-0.255925	NS	0.285385	0.613162	-0.247623
FBgn0019890	FBgn0019890	CG8954	Smg5	Smg5	NS	0.00778097	0.0570588	-0.468766	NS	0.0446623	0.177071	-0.349818
FBgn0019925	FBgn0019925	CG6202	Surf4	Surfeit 4	NS	0.298046	0.783789	0.160406	NS	0.31372	0.642055	0.166486
FBgn0019928	FBgn0019928	CG4812	Ser8	Ser8	Not detected	.	.	.	Not detected	.	.	.
FBgn0019929	FBgn0019929	CG2045	Ser7	Ser7	Not detected	.	.	.	Down in OVAfed	7.10231e-10	1.88929e-08	-2.41311
FBgn0019932	FBgn0019932	CG5029	SamDC	S-adenosylmethionine decarboxylase	NS	0.253051	0.724302	-0.19913	NS	0.800436	0.936304	-0.0433908
FBgn0019936	FBgn0019936	CG15693	RpS20	Ribosomal protein S20	NS	0.347225	0.836058	0.18697	NS	0.262913	0.586061	0.213254
FBgn0019938	FBgn0019938	CG10122	RpI1	RNA polymerase I subunit	NS	0.548248	0.949955	0.0941892	NS	0.876923	0.96471	0.0234163
FBgn0019940	FBgn0019940	CG5192	Rh6	Rhodopsin 6	NS	0.219154	0.667917	0.310855	NS	0.783111	0.931036	0.0872489
FBgn0019947	FBgn0284421	CG18803	Psn	Presenilin	NS	0.501983	0.937678	-0.0987054	NS	0.251321	0.570621	-0.176291
FBgn0019948	FBgn0283509	CG3832	Phm	Peptidylglycine-alpha-hydroxylating monooxygenase	NS	0.369604	0.856087	0.122036	NS	0.683789	0.888547	0.0608075
FBgn0019949	FBgn0019949	CG5179	Cdk9	Cyclin-dependent kinase 9	NS	0.699975	0.971889	-0.0620638	NS	0.904702	0.970008	-0.0184826
FBgn0019952	FBgn0019952	CG6331	Orct	Organic cation transporter	Down in OVAfed	0.00102793	0.0103898	-0.650689	Down in OVAfed	0.000315873	0.00286704	-0.593387
FBgn0019957	FBgn0019957	CG6343	ND-42	NADH dehydrogenase (ubiquinone) 42 kDa subunit	NS	0.327755	0.814537	0.140687	Up in OVAfed	0.00309893	0.020467	0.430228
FBgn0019960	FBgn0019960	CG6455	Mitofilin	Mitofilin	NS	0.151527	0.536991	0.212455	Up in OVAfed	0.000718506	0.00578358	0.51417
FBgn0019968	FBgn0019968	CG8183	Khc-73	Kinesin heavy chain 73	NS	0.72492	0.972932	-0.0570478	NS	0.40492	0.72378	-0.135026
FBgn0019972	FBgn0019972	CG7788	Drice	Death related ICE-like caspase	NS	0.538855	0.949515	-0.0857317	NS	0.144011	0.40591	-0.226803
FBgn0019982	FBgn0019982	CG15441	Gs1l	GS1-like	Up in OVAfed	0.000852048	0.00884009	0.606327	Up in OVAfed	0.00123298	0.00919996	0.580337
FBgn0019985	FBgn0019985	CG11144	mGluR	metabotropic Glutamate Receptor	NS	0.722417	0.972932	-0.0796737	NS	0.126251	0.373387	-0.326777
FBgn0019990	FBgn0019990	CG1609	Gcn2	Gcn2	NS	0.83956	0.982113	0.0289517	NS	0.399254	0.719106	0.129511
FBgn0020018	FBgn0020018	CG5796	Ppox	Protoporphyrinogen oxidase	NS	0.72567	0.972932	0.0515925	NS	0.20538	0.509726	0.213036
FBgn0020224	FBgn0020224	CG7037	Cbl	Cbl proto-oncogene ortholog	NS	0.497518	0.93624	-0.0991779	NS	0.326937	0.65558	-0.144442
FBgn0020235	FBgn0020235	CG7610	ATPsyngamma	ATP synthase, gamma subunit	NS	0.113312	0.440909	0.237368	Up in OVAfed	0.000576791	0.00476989	0.546671
FBgn0020236	FBgn0020236	CG8322	ATPCL	ATP citrate lyase	NS	0.0202871	0.123652	-0.546878	NS	0.0129623	0.0663171	-0.506676
FBgn0020238	FBgn0020238	CG31196	14-3-3epsilon	14-3-3epsilon	NS	0.92628	0.994902	-0.0216199	NS	0.856226	0.958569	0.0373625
FBgn0020248	FBgn0020248	CG33166	stet	stem cell tumor	NS	0.032337	0.176965	-0.531961	NS	0.310036	0.637833	-0.351774
FBgn0020249	FBgn0020249	CG7954	stck	steamer duck	NS	0.091214	0.378876	0.23573	NS	0.245218	0.562146	0.175346
FBgn0020251	FBgn0020251	CG8339	sfl	sulfateless	NS	0.915994	0.99321	0.0162659	NS	0.511409	0.797251	-0.101891
FBgn0020255	FBgn0020255	CG1404	Ran	Ran	NS	0.686246	0.969554	-0.0702746	NS	0.633202	0.862384	-0.0797856
FBgn0020257	FBgn0020257	CG9952	Ppa	Partner of paired	NS	0.265866	0.74082	-0.17073	NS	0.16404	0.439593	-0.222561
FBgn0020258	FBgn0020258	CG3478	ppk	pickpocket	NS	0.0742038	0.328603	0.532596	NS	0.422575	0.736637	0.307707
FBgn0020261	FBgn0020261	CG3291	pcm	pacman	NS	0.733084	0.972932	-0.0480413	NS	0.304999	0.632522	-0.154068
FBgn0020269	FBgn0020269	CG10145	mspo	M-spondin	NS	0.387077	0.870249	-0.149837	NS	0.267057	0.590761	-0.182757
FBgn0020270	FBgn0020270	CG16928	mre11	meiotic recombination 11	NS	0.73535	0.972932	0.0561285	NS	0.736775	0.911537	-0.0576434
FBgn0020272	FBgn0020272	CG1424	mst	misato	NS	0.3751	0.860184	0.179775	NS	0.863053	0.961632	-0.0328878
FBgn0020277	FBgn0020277	CG8807	lush	lush	Not detected	.	.	.	Not detected	.	.	.
FBgn0020278	FBgn0020278	CG5248	loco	locomotion defects	NS	0.169165	0.572734	-0.2206	NS	0.134038	0.387673	-0.247186
FBgn0020279	FBgn0020279	CG8715	lig	lingerer	NS	0.133374	0.4921	-0.299259	NS	0.146137	0.409499	-0.271671
FBgn0020280	FBgn0020280	CG14660	laf	labial associated factor	NS	0.661104	0.966022	-0.0699841	Not detected	.	.	.
FBgn0020294	FBgn0020294	CG10573	ko	knockout	NS	0.0894393	0.37375	-0.31654	NS	0.0561592	0.210745	-0.328556
FBgn0020299	FBgn0020299	CG31317	stumps	stumps	Down in OVAfed	0.00587111	0.0450783	-0.478338	Down in OVAfed	0.00442206	0.0273968	-0.428697
FBgn0020300	FBgn0020300	CG13695	gk	geko	NS	0.455645	0.917947	0.135355	NS	0.0517652	0.197262	0.31646
FBgn0020304	FBgn0020304	CG3365	drongo	drongo	NS	0.284844	0.766513	-0.179165	NS	0.228601	0.541638	-0.20043
FBgn0020305	FBgn0020305	CG4258	dbe	dribble	NS	0.958304	0.995719	0.00848175	NS	0.705941	0.897836	-0.0603467
FBgn0020306	FBgn0020306	CG9696	dom	domino	NS	0.708288	0.972392	-0.0665206	NS	0.148272	0.412769	-0.252238
FBgn0020307	FBgn0020307	CG5799	dve	defective proventriculus	NS	0.456446	0.918263	-0.113602	NS	0.340243	0.667625	-0.148299
FBgn0020309	FBgn0020309	CG14938	crol	crooked legs	NS	0.425611	0.897611	-0.141838	NS	0.336551	0.664431	-0.167926
FBgn0020312	FBgn0020312	CG4050	CG4050	-	NS	0.266672	0.74197	-0.180241	NS	0.123684	0.368754	-0.218397
FBgn0020369	FBgn0020369	CG1489	Rpt6	Regulatory particle triple-A ATPase 6	NS	0.671397	0.969543	0.0775062	NS	0.273808	0.59726	-0.192067
FBgn0020370	FBgn0020370	CG3991	TppII	tripeptidyl-peptidase II	NS	0.371731	0.857445	0.159711	NS	0.957915	0.987045	-0.00910812
FBgn0020371	FBgn0020371	CG15257	Tim17b2	Translocase inner membrane 17	NS	0.937648	0.995072	-0.0123971	Not detected	.	.	.
FBgn0020372	FBgn0020372	CG11303	TM4SF	Transmembrane 4 superfamily	NS	0.479851	0.931416	0.161497	NS	0.696166	0.894232	0.0950276
FBgn0020376	FBgn0020376	CG31962	Sr-CIII	Scavenger receptor class C, type III	Not detected	.	.	.	Not detected	.	.	.
FBgn0020377	FBgn0020377	CG8856	Sr-CII	Scavenger receptor class C, type II	NS	0.723927	0.972932	-0.101386	Not detected	.	.	.
FBgn0020378	FBgn0020378	CG1343	Sp1	Sp1	NS	0.0170761	0.108152	-0.39373	NS	0.031445	0.134987	-0.304542
FBgn0020379	FBgn0020379	CG6312	Rfx	Rfx	NS	0.502708	0.938588	-0.108129	NS	0.901759	0.969797	0.0203373
FBgn0020381	FBgn0020381	CG7486	Dredd	Death related ced-3/Nedd2-like caspase	NS	0.177919	0.591806	0.211284	NS	0.290517	0.619138	0.158141
FBgn0020385	FBgn0020385	CG4067	pug	pugilist	NS	0.0354989	0.189979	-0.431942	Down in OVAfed	0.000344575	0.00309538	-0.714654
FBgn0020386	FBgn0020386	CG1210	Pdk1	Phosphoinositide-dependent kinase 1	NS	0.44834	0.91168	0.127513	NS	0.656416	0.873942	-0.0716252
FBgn0020388	FBgn0020388	CG4107	Gcn5	Gcn5 ortholog	NS	0.322473	0.810071	0.149488	NS	0.240411	0.556574	0.174615
FBgn0020389	FBgn0020389	CG8363	Papss	PAPS synthetase	NS	0.761687	0.973851	-0.0582071	NS	0.720273	0.904897	-0.0545976
FBgn0020391	FBgn0020391	CG4007	Nrk	Neurospecific receptor kinase	NS	0.04218	0.217945	-0.336685	NS	0.0486029	0.188472	-0.314606
FBgn0020392	FBgn0020392	CG7436	Nmt	N-myristoyl transferase	NS	0.200561	0.635298	0.189484	NS	0.560352	0.826203	0.084853
FBgn0020399	FBgn0020399	CG6864	Mst89B	Mst89B	NS	0.806344	0.979693	-0.0374932	Not detected	.	.	.
FBgn0020407	FBgn0020407	CG6814	asun	asunder	NS	0.448462	0.91168	0.123092	NS	0.745217	0.915248	0.0566149
FBgn0020412	FBgn0020412	CG6297	JIL-1	JIL-1	NS	0.105816	0.421222	-0.266767	NS	0.0801436	0.272818	-0.290265
FBgn0020414	FBgn0020414	CG4559	Idgf3	Imaginal disc growth factor 3	Up in OVAfed	4.72857e-05	0.000806368	0.841887	Up in OVAfed	0.00480895	0.0294894	0.460397
FBgn0020415	FBgn0020415	CG4475	Idgf2	Imaginal disc growth factor 2	Up in OVAfed	9.48836e-05	0.00143178	0.569268	NS	0.0320225	0.136793	0.353033
FBgn0020416	FBgn0020416	CG4472	Idgf1	Imaginal disc growth factor 1	NS	0.208883	0.651479	0.263151	NS	0.515357	0.800938	0.0937729
FBgn0020429	FBgn0020429	CG7234	GluRIIB	Glutamate receptor IIB	NS	0.754326	0.972932	-0.0968014	NS	0.714793	0.902228	-0.0835646
FBgn0020440	FBgn0020440	CG10023	Fak	Focal adhesion kinase	NS	0.566495	0.953972	-0.0823377	NS	0.34784	0.675082	-0.141928
FBgn0020443	FBgn0020443	CG6382	Elf	Ef1alpha-like factor	NS	0.946328	0.995075	-0.0114064	NS	0.604461	0.848703	-0.0854079
FBgn0020445	FBgn0020445	CG3327	E23	Early gene at 23	Down in OVAfed	2.78784e-08	1.18307e-06	-1.4016	Down in OVAfed	6.04369e-07	1.01642e-05	-0.899761
FBgn0020493	FBgn0020493	CG5201	Dad	Daughters against dpp	NS	0.872924	0.988484	0.023568	NS	0.892104	0.96839	-0.0201576
FBgn0020496	FBgn0020496	CG7583	CtBP	C-terminal Binding Protein	NS	0.376496	0.860724	-0.156155	NS	0.465497	0.765683	-0.126936
FBgn0020497	FBgn0020497	CG13387	emb	embargoed	NS	0.912023	0.992872	0.0173241	NS	0.90177	0.969797	-0.0199479
FBgn0020503	FBgn0020503	CG5020	CLIP-190	Cytoplasmic linker protein 190	NS	0.13891	0.506478	0.251934	Up in OVAfed	0.00279397	0.0186844	0.477201
FBgn0020506	FBgn0020506	CG8221	Amyrel	Amyrel	NS	0.062431	0.289763	-0.443241	Down in OVAfed	2.40082e-07	4.31744e-06	-2.29515
FBgn0020508	FBgn0020508	CG9540	Ag5r2	Antigen 5-related 2	Up in OVAfed	0.00193958	0.0178263	0.6866	NS	0.0185251	0.0886379	0.582606
FBgn0020509	FBgn0020509	CG1262	Acp62F	Accessory gland protein 62F	Not detected	.	.	.	Not detected	.	.	.
FBgn0020510	FBgn0020510	CG9749	Abi	Abelson interacting protein	NS	0.767642	0.975535	-0.0433178	NS	0.856379	0.958569	-0.0269088
FBgn0020513	FBgn0020513	CG3989	ade5	ade5	NS	0.353603	0.840228	-0.184564	NS	0.05993	0.22129	-0.371418
FBgn0020518	FBgn0020518	CR32907	snoRNA:Me28S-G764	-	Not detected	.	.	.	Not detected	.	.	.
FBgn0020521	FBgn0020521	CG3541	pio	piopio	NS	0.285804	0.766513	-0.185707	NS	0.368785	0.692605	-0.1518
FBgn0020545	FBgn0020545	CG3943	kraken	kraken	Up in OVAfed	0.000377636	0.0044749	0.618504	Up in OVAfed	1.90326e-20	1.35385e-18	1.52533
FBgn0020546	FBgn0020546	CR31271	iab-4	iab-4	Not detected	.	.	.	Not detected	.	.	.
FBgn0020556	FBgn0020556	CR31273	bxd	bithoraxoid	Not detected	.	.	.	Not detected	.	.	.
FBgn0020616	FBgn0020616	CG3423	SA	Stromalin	NS	0.848891	0.984828	-0.0290648	NS	0.644758	0.866878	-0.0693768
FBgn0020617	FBgn0020617	CG10052	Rx	Retinal Homeobox	NS	0.185528	0.606476	-0.346303	NS	0.630267	0.861184	0.138335
FBgn0020618	FBgn0020618	CG7111	Rack1	Receptor of activated protein kinase C 1	NS	0.562056	0.952632	0.141934	NS	0.455782	0.758707	0.160827
FBgn0020620	FBgn0020620	CG8085	RN-tre	Related to the N terminus of tre oncogene	NS	0.0926225	0.383205	-0.257661	NS	0.11779	0.355082	-0.247371
FBgn0020621	FBgn0020621	CG2049	Pkn	Protein kinase N	NS	0.776234	0.976463	-0.0443796	NS	0.469647	0.768158	-0.117949
FBgn0020622	FBgn0020622	CG2699	Pi3K21B	Pi3K21B	NS	0.876849	0.989039	-0.0233585	NS	0.887426	0.967304	-0.022385
FBgn0020626	FBgn0020626	CG6708	Osbp	Oxysterol binding protein	NS	0.164658	0.563292	0.199324	NS	0.275693	0.600472	0.169978
FBgn0020633	FBgn0020633	CG4978	Mcm7	Minichromosome maintenance 7	NS	0.35556	0.842773	0.152943	NS	0.966013	0.988624	0.00679765
FBgn0020637	FBgn0020637	CG10534	Lcp65Ag2	Lcp65Ag2	Not detected	.	.	.	Not detected	.	.	.
FBgn0020638	FBgn0020638	CG10530	Lcp65Ag1	Lcp65Ag1	Not detected	.	.	.	Not detected	.	.	.
FBgn0020639	FBgn0020639	CG10533	Lcp65Af	Lcp65Af	Not detected	.	.	.	Not detected	.	.	.
FBgn0020640	FBgn0020640	CG10529	Lcp65Ae	Lcp65Ae	Not detected	.	.	.	Not detected	.	.	.
FBgn0020641	FBgn0020641	CG6955	Lcp65Ad	Lcp65Ad	Not detected	.	.	.	Not detected	.	.	.
FBgn0020642	FBgn0020642	CG6956	Lcp65Ac	Lcp65Ac	Up in OVAfed	6.0892e-19	1.43157e-16	2.05279	Up in OVAfed	3.07407e-17	1.71629e-15	1.51719
FBgn0020643	FBgn0020643	CG18773	Lcp65Ab2	Lcp65Ab2	Not detected	.	.	.	Not detected	.	.	.
FBgn0020644	FBgn0020644	CG32400	Lcp65Ab1	Lcp65Ab1	Not detected	.	.	.	Not detected	.	.	.
FBgn0020645	FBgn0020645	CG7287	Lcp65Aa	Lcp65Aa	Not detected	.	.	.	Up in OVAfed	1.10911e-10	3.27717e-09	2.60256
FBgn0020646	FBgn0020646	CR18775	Lcp65APsi	Lcp65APsi	Not detected	.	.	.	Not detected	.	.	.
FBgn0020647	FBgn0020647	CG5405	KrT95D	Krueppel target at 95D	NS	0.108386	0.427542	-0.264155	NS	0.0133113	0.0678136	-0.446137
FBgn0020653	FBgn0020653	CG2151	Trxr-1	Thioredoxin reductase-1	NS	0.618051	0.958778	0.0789865	NS	0.66675	0.880231	0.0703048
FBgn0020655	FBgn0020655	CG4237	ArfGAP1	ADP-ribosylation factor GTPase activating protein 1	NS	0.729273	0.972932	0.0510632	NS	0.674721	0.883382	-0.0637113
FBgn0020660	FBgn0020660	CG10837	eIF-4B	Eukaryotic initiation factor 4B	Not detected	.	.	.	Not detected	.	.	.
FBgn0020762	FBgn0020762	CG2969	Atet	ABC transporter expressed in trachea	Down in OVAfed	5.32559e-05	0.000886719	-0.73988	Down in OVAfed	0.00212037	0.01467	-0.521012
FBgn0020764	FBgn0020764	CG3017	Alas	Aminolevulinate synthase	NS	0.0217124	0.130364	0.337919	Up in OVAfed	0.00390594	0.0247093	0.459547
FBgn0020765	FBgn0020765	CG10297	Acp65Aa	Adult cuticle protein 65Aa	Not detected	.	.	.	Not detected	.	.	.
FBgn0020767	FBgn0020767	CG10155	Spred	Sprouty-related protein with EVH-1 domain	NS	0.470009	0.926228	-0.0990224	NS	0.551013	0.821897	-0.0896088
FBgn0020880	FBgn0020880	CG7179	CG7179	-	Down in OVAfed	5.80056e-06	0.000129665	-0.990662	Down in OVAfed	6.91483e-05	0.000754349	-0.760206
FBgn0020887	FBgn0020887	CG8013	Su(z)12	Su(z)12	NS	0.29095	0.774749	-0.15406	NS	0.360017	0.685409	-0.13777
FBgn0020906	FBgn0020906	CG8867	Jon25Bi	Jonah 25Bi	Up in OVAfed	0.000670094	0.007187	0.700922	Up in OVAfed	8.27048e-05	0.000874686	0.90877
FBgn0020907	FBgn0020907	CG14904	Scp2	Sarcoplasmic calcium-binding protein 2	NS	0.122845	0.465222	-0.523007	NS	0.211567	0.517757	-0.248939
FBgn0020908	FBgn0020908	CG15848	Scp1	Sarcoplasmic calcium-binding protein 1	Not detected	.	.	.	Not detected	.	.	.
FBgn0020909	FBgn0020909	CG11130	Rtc1	Rtc1	NS	0.699725	0.971889	0.0674915	NS	0.109266	0.338497	-0.287638
FBgn0020910	FBgn0020910	CG4863	RpL3	Ribosomal protein L3	NS	0.653197	0.966022	0.118824	NS	0.593	0.844096	0.119924
FBgn0020912	FBgn0020912	CG1447	Ptx1	Ptx1	NS	0.126807	0.475931	0.239716	NS	0.568393	0.831421	0.095753
FBgn0020930	FBgn0020930	CG8657	Dgkepsilon	Diacyl glycerol kinase epsilon	NS	0.600599	0.958778	0.0748581	NS	0.508714	0.795563	0.0991723
FBgn0021738	FBgn0021738	CG32788	Crg-1	Circadianly Regulated Gene	Not detected	.	.	.	Not detected	.	.	.
FBgn0021742	FBgn0021742	CG1567	C901	C901	Not detected	.	.	.	Not detected	.	.	.
FBgn0021750	FBgn0021750	CG4938	Aats-ser	Seryl-tRNA synthetase	NS	0.595696	0.957922	0.090087	NS	0.784895	0.931802	0.0457019
FBgn0021760	FBgn0021760	CG32435	chb	chromosome bows	NS	0.836486	0.982113	-0.0349099	NS	0.84667	0.953845	-0.0296388
FBgn0021761	FBgn0021761	CG4579	Nup154	Nucleoporin 154kD	NS	0.69382	0.971777	0.059265	NS	0.70617	0.897836	0.0552874
FBgn0021764	FBgn0021764	CG5227	sdk	sidekick	NS	0.0787957	0.342292	-0.270205	NS	0.10457	0.3285	-0.275618
FBgn0021765	FBgn0021765	CG7113	scu	scully	Up in OVAfed	6.14716e-17	1.12906e-14	1.28449	Up in OVAfed	1.41322e-11	4.60039e-10	1.07665
FBgn0021767	FBgn0021767	CG11202	org-1	optomotor-blind-related-gene-1	NS	0.931493	0.995072	0.0208113	NS	0.627521	0.859518	0.120624
[truncated: 15,357 more rows]

## Sheet: DatasetEV9B
(B) Comparison between our larval RNA-seq data and the previous microarray data of each mutant
					Our RNA-seq data of OVA-fed male larvae				Our RNA-seq data of OVA-fed female larvae				Our RNA-seq data of nat3D-fed male larvae				Microarray data of Gcn5 mutant larvae (Carre ́ et al., 2008)		Microarray data of Ada2a mutant larvae (Carre ́ et al., 2008)		Microarray data of Kdm4 mutant larvae (Tsurumi et al., 2019)
FlyBase ID	Updated FlyBase ID	Annotation symbol	Gene symbol	Gene name	Status	P value of LRT	FDR of LRT	Log2FC (OVAfed/c)	Status	P value of LRT	FDR of LRT	Log2FC (OVAfed/c)	Status	P value of LRT	FDR of LRT	Log2FC (nat3fed/c)	Status	Log2FC (Gcn5/c)	Status	Log2FC (Ada2a/c)	Status	Log2FC (Kdm4/c)
FBgn0063083	FBgn0063083	CR33948	pncr015:3L	putative noncoding RNA 015:3L	Down in OVAfed	3.42189e-16	5.74633e-14	-8.99138	Down in OVAfed	1.18133e-05	0.000152993	-4.36108	Down in nat3fed	9.59688e-24	4.70167e-21	-9.25043	Not detected	.	Not detected	.	NS/Not detected	.
FBgn0085222	FBgn0085222	CG34193	CG34193	-	Down in OVAfed	3.77515e-16	6.25026e-14	-8.89576	Down in OVAfed	3.53112e-07	6.18783e-06	-5.5957	Down in nat3fed	2.65914e-16	6.94803e-14	-8.87667	Not detected	.	Not detected	.	NS/Not detected	.
FBgn0040682	FBgn0040682	CG14664	CG14664	-	Down in OVAfed	1.34003e-27	8.29053e-25	-8.85719	NS	0.0106315	0.0567819	-2.93545	Down in nat3fed	1.95944e-29	1.64565e-26	-9.13459	Not detected	.	Not detected	.	NS/Not detected	.
FBgn0000527	FBgn0000527	CG3331	e	ebony	Down in OVAfed	1.04414e-12	9.97872e-11	-8.39502	Down in OVAfed	2.62797e-17	1.48449e-15	-7.94712	Down in nat3fed	3.72382e-12	5.47309e-10	-8.27972	Down in Gcn5	-1.69864	Down in Ada2a	-8.15036	Up in Kdm4	2.05233
FBgn0034623	FBgn0034623	CG9822	CG9822	-	Down in OVAfed	3.75443e-10	2.3351e-08	-7.96414	Down in OVAfed	7.39681e-08	1.4408e-06	-4.82697	Down in nat3fed	3.75212e-20	1.37867e-17	-7.99519	Down in Gcn5	-3.79797	Down in Ada2a	-4.25595	NS/Not detected	.
FBgn0039161	FBgn0039161	CG13606	CG13606	-	Down in OVAfed	9.45452e-13	9.18495e-11	-5.95822	Down in OVAfed	7.25176e-09	1.69437e-07	-4.08798	Down in nat3fed	1.7195e-10	1.71338e-08	-5.59905	Down in Gcn5	-2.126	Down in Ada2a	-8.43202	Up in Kdm4	1.2582
FBgn0266456	FBgn0266456	CG45081	CG45081	-	Down in OVAfed	4.86164e-09	2.39116e-07	-5.84726	Down in OVAfed	0.00713169	0.0411572	-2.65876	NS	0.0130651	0.1102	-2.3789	Not detected	.	Not detected	.	NS/Not detected	.
FBgn0036417	FBgn0036417	CG7906	CG7906	-	Down in OVAfed	2.54342e-08	1.0872e-06	-5.63283	Down in OVAfed	1.51608e-08	3.32395e-07	-5.02888	Down in nat3fed	2.48392e-09	1.93417e-07	-6.01899	Down in Gcn5	-2.36154	Down in Ada2a	-10.2218	NS/Not detected	.
FBgn0038846	FBgn0038846	CG5697	CG5697	-	Down in OVAfed	3.99716e-11	2.95514e-09	-5.58303	Down in OVAfed	4.01595e-11	1.23606e-09	-8.19451	Down in nat3fed	3.33973e-08	1.90624e-06	-5.01667	Down in Gcn5	-2.91744	Down in Ada2a	-5.91275	Down in Kdm4	-2.26063
FBgn0005626	FBgn0005626	CG10118	ple	pale	Down in OVAfed	5.18195e-13	5.25119e-11	-5.30088	Down in OVAfed	6.83281e-10	1.83284e-08	-3.80853	Down in nat3fed	3.8553e-12	5.52813e-10	-5.07686	NS	-0.610172	Down in Ada2a	-2.93424	NS/Not detected	.
FBgn0085235	FBgn0085235	CG34206	CG34206	-	Down in OVAfed	3.58871e-06	8.50511e-05	-5.03337	Down in OVAfed	1.81831e-07	3.32595e-06	-3.53549	Down in nat3fed	4.34915e-07	1.88005e-05	-4.40327	Not detected	.	Not detected	.	NS/Not detected	.
FBgn0004588	FBgn0004588	CG16931	Eig71Ea	Ecdysone-induced gene 71Ea	Down in OVAfed	3.15631e-05	0.000571686	-4.1174	Down in OVAfed	4.49157e-05	0.000509239	-3.7599	Down in nat3fed	0.000308746	0.00536224	-3.64774	Down in Gcn5	-2.78909	Down in Ada2a	-8.84638	NS/Not detected	.
FBgn0032067	FBgn0032067	CG9465	LManIV	Lysosomal alpha-mannosidase IV	Down in OVAfed	1.58984e-05	0.000322774	-3.89063	Down in OVAfed	0.00553761	0.0332985	-2.25534	NS	0.572257	0.895908	0.286832	NS	0.797208	Up in Ada2a	4.30272	Down in Kdm4	-3.45025
FBgn0039476	FBgn0039476	CG6271	CG6271	-	Down in OVAfed	7.59774e-12	6.28954e-10	-3.77733	Down in OVAfed	1.42238e-05	0.000181637	-4.09482	NS	0.173348	0.595751	-0.40611	NS	-0.126844	Up in Ada2a	3.33775	Down in Kdm4	-2.22946
FBgn0051634	FBgn0051634	CG31634	Oatp26F	Organic anion transporting polypeptide 26F	Down in OVAfed	2.29045e-09	1.19663e-07	-3.65603	Down in OVAfed	5.06549e-09	1.21005e-07	-3.20092	Not detected	.	.	.	Down in Gcn5	-2.11268	Down in Ada2a	-3.41156	NS/Not detected	.
FBgn0263236	FBgn0263236	CG11956	SP1029	SP1029	Down in OVAfed	9.61041e-15	1.26933e-12	-3.60692	Down in OVAfed	4.19986e-07	7.24081e-06	-2.31873	Down in nat3fed	1.81077e-12	2.8388e-10	-2.98963	Down in Gcn5	-3.7957	Down in Ada2a	-4.52234	Down in Kdm4	-1.80873
FBgn0036877	FBgn0036877	CG9452	CG9452	-	Down in OVAfed	1.32167e-06	3.60468e-05	-3.51734	Down in OVAfed	1.89521e-12	6.83383e-11	-3.36482	Down in nat3fed	9.22975e-08	4.69798e-06	-3.11759	Down in Gcn5	-3.38563	Down in Ada2a	-5.72144	Down in Kdm4	-1.26166
FBgn0005638	FBgn0005638	CG4354	slbo	slow border cells	Down in OVAfed	7.5358e-09	3.57191e-07	-3.49713	Down in OVAfed	1.99991e-07	3.62361e-06	-1.71154	Down in nat3fed	4.82054e-08	2.64859e-06	-2.89219	Down in Gcn5	-3.29758	Down in Ada2a	-6.78236	Down in Kdm4	-2.08208
FBgn0037835	FBgn0037835	CG14687	CG14687	-	Down in OVAfed	4.80534e-08	1.93448e-06	-3.48583	Down in OVAfed	5.87536e-09	1.39311e-07	-2.2726	Down in nat3fed	7.35996e-11	8.01281e-09	-3.43353	Down in Gcn5	-2.67306	Down in Ada2a	-5.32918	Up in Kdm4	1.99054
FBgn0000153	FBgn0000153	CG7811	b	black	Down in OVAfed	4.72903e-10	2.8953e-08	-3.4574	Down in OVAfed	4.63087e-05	0.000523796	-1.85241	Down in nat3fed	7.45878e-07	3.02415e-05	-3.94161	Down in Gcn5	-1.96234	Down in Ada2a	-7.49587	NS/Not detected	.
FBgn0000078	FBgn0000078	CG17876	Amy-d	Amylase distal	Down in OVAfed	1.53446e-32	1.38751e-29	-3.36681	Down in OVAfed	5.34529e-15	2.43274e-13	-4.03838	Down in nat3fed	0.000109125	0.00225103	-1.49445	Not detected	.	Not detected	.	NS/Not detected	.
FBgn0264562	FBgn0264562	CG43934	Hr4	Hr4	Down in OVAfed	3.27644e-07	1.06689e-05	-3.35739	Down in OVAfed	1.62472e-05	0.000205292	-1.55973	Down in nat3fed	6.79027e-07	2.7861e-05	-2.61666	NS	-0.506639	NS	-0.384385	Down in Kdm4	-1.32119
FBgn0004865	FBgn0004865	CG18023	Eip78C	Ecdysone-induced protein 78C	Down in OVAfed	4.06341e-10	2.51397e-08	-3.33988	Down in OVAfed	4.49729e-07	7.72585e-06	-2.23572	Down in nat3fed	8.6065e-12	1.13702e-09	-2.96221	Down in Gcn5	-3.36841	Down in Ada2a	-5.91513	Down in Kdm4	-1.06361
FBgn0039203	FBgn0039203	CG13618	CG13618	-	Down in OVAfed	2.4637e-06	6.10987e-05	-3.31733	Down in OVAfed	3.53052e-09	8.62687e-08	-2.4555	Down in nat3fed	2.43453e-06	8.53971e-05	-2.36426	Down in Gcn5	-2.34276	NS	-0.86924	Up in Kdm4	1.09661
FBgn0041713	FBgn0041713	CG4182	yellow-c	yellow-c	Down in OVAfed	4.61963e-07	1.42905e-05	-3.27895	Down in OVAfed	9.3685e-12	3.0916e-10	-1.97783	Down in nat3fed	7.21214e-08	3.80271e-06	-3.56693	Not detected	.	Not detected	.	NS/Not detected	.
FBgn0000448	FBgn0000448	CG33183	Hr46	Hormone receptor-like in 46	Down in OVAfed	5.9846e-09	2.87139e-07	-3.24913	Down in OVAfed	2.06183e-05	0.000252226	-1.52336	Down in nat3fed	1.89069e-09	1.53316e-07	-2.74708	NS	-1.05191	Down in Ada2a	-2.28202	NS/Not detected	.
FBgn0039475	FBgn0039475	CG6277	CG6277	-	Down in OVAfed	3.74737e-27	2.20252e-24	-3.16562	Down in OVAfed	1.33321e-27	1.73012e-25	-3.09642	Down in nat3fed	9.12407e-13	1.511e-10	-1.32305	Down in Gcn5	-3.20134	NS	0.907296	Down in Kdm4	-2.22946
FBgn0033602	FBgn0033602	CG13222	Cpr47Ee	Cuticular protein 47Ee	Down in OVAfed	8.45044e-09	3.95757e-07	-3.12558	Down in OVAfed	3.04943e-08	6.31267e-07	-2.67534	Down in nat3fed	0.000470954	0.00755454	-1.59264	NS	-0.194667	Down in Ada2a	-3.63341	NS/Not detected	.
FBgn0050287	FBgn0050287	CG30287	CG30287	-	Down in OVAfed	3.27652e-08	1.3658e-06	-2.98163	Down in OVAfed	0.00127569	0.00948913	-1.54273	Not detected	.	.	.	Not detected	.	Not detected	.	NS/Not detected	.
FBgn0032066	FBgn0032066	CG9463	LManIII	Lysosomal alpha-mannosidase III	Down in OVAfed	0.000235452	0.00303813	-2.89545	NS	0.0364476	0.151387	-1.48991	NS	0.361874	0.778433	0.279138	NS	2.7776	Up in Ada2a	7.88181	Down in Kdm4	-8.87383
FBgn0033936	FBgn0033936	CG17386	CG17386	-	Down in OVAfed	0.000282835	0.00355205	-2.88528	Down in OVAfed	8.01014e-05	0.000854373	-1.47908	Down in nat3fed	2.74156e-07	1.2691e-05	-2.41538	Down in Gcn5	-3.88061	Down in Ada2a	-2.90711	Up in Kdm4	1.0783
FBgn0039795	FBgn0039795	CG1342	Spn100A	Serpin 100A	Down in OVAfed	1.04105e-05	0.000219311	-2.81729	Down in OVAfed	6.26355e-06	8.62968e-05	-1.64771	Down in nat3fed	4.85801e-05	0.0011311	-2.39532	Down in Gcn5	-2.84915	Down in Ada2a	-7.43658	Down in Kdm4	-4.13619
FBgn0035949	FBgn0035949	CG13314	CG13314	-	Down in OVAfed	5.50581e-12	4.72415e-10	-2.69633	Down in OVAfed	7.1817e-05	0.000780157	-1.44559	Down in nat3fed	1.13356e-09	9.80028e-08	-2.03502	Down in Gcn5	-2.99273	Down in Ada2a	-2.2413	Up in Kdm4	1.9999
FBgn0250839	FBgn0250839	CG2016	CG2016	-	Down in OVAfed	1.60827e-05	0.000325951	-2.65929	Down in OVAfed	3.73492e-09	9.05717e-08	-1.53349	Down in nat3fed	1.35199e-05	0.000377595	-1.9261	Down in Gcn5	-2.17984	Down in Ada2a	-5.61255	Down in Kdm4	-3.82943
FBgn0025697	FBgn0025697	CG12789	santa-maria	scavenger receptor acting in neural tissue and majority of rhodopsin is absent	Down in OVAfed	3.63887e-09	1.84375e-07	-2.62356	Down in OVAfed	1.70773e-06	2.64506e-05	-2.12305	Down in nat3fed	2.53901e-06	8.83246e-05	-2.10096	Not detected	.	Not detected	.	Down in Kdm4	-1.36424
FBgn0035553	FBgn0035553	CG13722	CG13722	-	Down in OVAfed	7.70793e-08	2.98049e-06	-2.59705	Down in OVAfed	0.000246379	0.00230827	-1.28688	Down in nat3fed	1.42536e-09	1.20571e-07	-1.91531	Down in Gcn5	-2.76676	Down in Ada2a	-2.4777	NS/Not detected	.
FBgn0023495	FBgn0023495	CG8823	Lip3	Lip3	Down in OVAfed	4.04778e-24	1.58606e-21	-2.59485	Down in OVAfed	9.68895e-08	1.85715e-06	-3.41539	NS	0.0132596	0.111521	-0.798333	NS	0.292098	Up in Ada2a	3.26465	NS/Not detected	.
FBgn0085426	FBgn0085426	CG34397	Rgk3	Rad, Gem/Kir family member 3	Down in OVAfed	5.32151e-07	1.59986e-05	-2.56439	Down in OVAfed	2.38496e-08	5.03359e-07	-2.0011	Down in nat3fed	1.76614e-10	1.74507e-08	-2.87029	NS	-0.238515	NS	-0.586167	NS/Not detected	.
FBgn0037290	FBgn0037290	CG1124	CG1124	-	Down in OVAfed	2.15257e-06	5.44001e-05	-2.56138	Down in OVAfed	0.000119924	0.00122906	-2.0175	Down in nat3fed	2.01605e-06	7.20507e-05	-2.65964	Down in Gcn5	-2.03439	NS	-0.13078	Down in Kdm4	-1.26374
FBgn0053265	FBgn0053265	CG33265	Muc68E	Mucin 68E	Down in OVAfed	1.85693e-08	8.0547e-07	-2.41789	Down in OVAfed	0.000636836	0.00521804	-1.05067	Down in nat3fed	1.01387e-10	1.05496e-08	-2.86387	Not detected	.	Not detected	.	Down in Kdm4	-2.43826
FBgn0050088	FBgn0050088	CG30088	CG30088	-	Down in OVAfed	5.79575e-05	0.000948872	-2.32324	NS	0.0149501	0.0741942	-1.12485	NS	0.012529	0.106519	-0.910741	NS	-1.2459	Down in Ada2a	-2.96182	NS/Not detected	.
FBgn0031959	FBgn0031959	CG7104	spz3	spatzle 3	Down in OVAfed	1.27184e-09	7.11925e-08	-2.26603	Down in OVAfed	5.08049e-06	7.12232e-05	-1.65625	Down in nat3fed	5.88977e-07	2.47328e-05	-2.22455	Down in Gcn5	-2.00565	Down in Ada2a	-3.60752	Up in Kdm4	1.88639
FBgn0000079	FBgn0000079	CG18730	Amy-p	Amylase proximal	Down in OVAfed	9.30358e-25	4.0505e-22	-2.24683	Down in OVAfed	1.33149e-09	3.40062e-08	-2.65761	Down in nat3fed	0.000622636	0.00944639	-1.03408	Not detected	.	Not detected	.	NS/Not detected	.
FBgn0039474	FBgn0039474	CG6283	CG6283	-	Down in OVAfed	1.35494e-24	5.68831e-22	-2.22257	Down in OVAfed	3.69441e-09	8.98162e-08	-2.28885	NS	0.0528695	0.301152	-0.402614	NS	-0.847083	NS	1.52699	NS/Not detected	.
FBgn0259164	FBgn0259164	CG42269	CG42269	-	Down in OVAfed	2.6463e-05	0.000494893	-2.2205	Down in OVAfed	1.51436e-06	2.36462e-05	-2.09998	Down in nat3fed	0.00100436	0.014109	-2.20333	Down in Gcn5	-2.62176	Down in Ada2a	-6.09462	NS/Not detected	.
FBgn0034860	FBgn0034860	CG9812	CG9812	-	Down in OVAfed	4.22807e-09	2.13309e-07	-2.18563	Down in OVAfed	1.76201e-05	0.000219463	-1.73983	Down in nat3fed	1.17906e-06	4.54536e-05	-2.15966	Down in Gcn5	-2.01526	Down in Ada2a	-3.12529	Down in Kdm4	-1.20062
FBgn0031800	FBgn0031800	CG9497	CG9497	-	Down in OVAfed	2.16642e-06	5.45316e-05	-2.14373	Down in OVAfed	6.21003e-06	8.56824e-05	-1.46106	Down in nat3fed	3.1922e-07	1.43808e-05	-2.10694	Not detected	.	Not detected	.	NS/Not detected	.
FBgn0022700	FBgn0022700	CG3986	Cht4	Chitinase 4	Down in OVAfed	9.75522e-15	1.27414e-12	-2.06163	Down in OVAfed	3.05017e-08	6.31267e-07	-2.59988	NS	0.431046	0.822128	-0.179431	NS	-0.342694	Up in Ada2a	3.88722	Down in Kdm4	-8.28185
FBgn0030541	FBgn0030541	CG11584	CG11584	-	Down in OVAfed	0.00017343	0.00237055	-2.0305	Down in OVAfed	0.00335292	0.021897	-1.22408	Down in nat3fed	2.48444e-05	0.000632296	-1.54881	NS	-0.817614	NS	0.409177	NS/Not detected	.
FBgn0038126	FBgn0038126	CG8483	CG8483	-	Down in OVAfed	3.19612e-05	0.000576234	-2.03028	Down in OVAfed	5.73418e-05	0.000633664	-1.078	Down in nat3fed	1.53617e-05	0.000416181	-1.45726	Down in Gcn5	-2.48601	Down in Ada2a	-3.06758	NS/Not detected	.
FBgn0262005	FBgn0262005	CG42823	CG42823	-	Down in OVAfed	0.00014133	0.00200402	-2.01526	Down in OVAfed	0.00336727	0.0219673	-1.10827	NS	0.0228714	0.167213	-0.757854	Not detected	.	Not detected	.	NS/Not detected	.
FBgn0032663	FBgn0032663	CG15153	CG15153	-	Down in OVAfed	2.87092e-08	1.21394e-06	-2.00895	Down in OVAfed	0.000414587	0.00361605	-1.02777	Down in nat3fed	1.52927e-09	1.27526e-07	-2.16976	NS	-0.975681	NS	-0.821904	NS/Not detected	.
FBgn0040367	FBgn0040367	CG11382	CG11382	-	Down in OVAfed	7.60604e-05	0.00119371	-2.00442	Down in OVAfed	2.49356e-08	5.23974e-07	-1.68991	Down in nat3fed	3.74076e-05	0.000899466	-1.27741	Not detected	.	Not detected	.	Down in Kdm4	-3.21614
FBgn0030880	FBgn0030880	CG6788	CG6788	-	NS	0.00775428	0.0569341	-1.99437	Down in OVAfed	0.0039232	0.0247859	-1.06034	Down in nat3fed	0.00196638	0.024034	-1.68043	NS	-1.49054	NS	0.133536	NS/Not detected	.
FBgn0033439	FBgn0033439	CG1773	CG1773	-	Down in OVAfed	0.000120224	0.00174257	-1.96764	Down in OVAfed	3.76522e-07	6.56214e-06	-0.955349	Down in nat3fed	1.23237e-06	4.7046e-05	-1.22091	Down in Gcn5	-2.32151	Down in Ada2a	-5.3806	NS/Not detected	.
FBgn0051636	FBgn0051636	CG31636	CG31636	-	Down in OVAfed	1.63939e-08	7.21761e-07	-1.94789	Down in OVAfed	1.50445e-11	4.84807e-10	-1.55275	Down in nat3fed	5.30969e-06	0.000167826	-1.20344	NS	-1.55511	Down in Ada2a	-3.38089	NS/Not detected	.
FBgn0085325	FBgn0085325	CG34296	CG34296	-	Down in OVAfed	7.82891e-05	0.00122216	-1.93432	Down in OVAfed	3.47598e-07	6.11353e-06	-1.13439	Down in nat3fed	8.91302e-06	0.000267345	-1.1267	Not detected	.	Not detected	.	NS/Not detected	.
FBgn0037677	FBgn0037677	CG12951	CG12951	-	Down in OVAfed	5.6979e-11	4.05932e-09	-1.91733	Down in OVAfed	1.31744e-09	3.3737e-08	-2.23592	Down in nat3fed	2.94195e-06	9.96871e-05	-0.990363	Down in Gcn5	-4.18087	Down in Ada2a	-3.45004	NS/Not detected	.
FBgn0051324	FBgn0051324	CG31324	CG31324	-	Down in OVAfed	1.07541e-09	6.1366e-08	-1.91561	Down in OVAfed	1.62356e-07	2.98679e-06	-1.53342	Down in nat3fed	0.000670857	0.010074	-0.948118	NS	-0.733796	Down in Ada2a	-3.43002	Up in Kdm4	1.38391
FBgn0052279	FBgn0052279	CG32279	Drsl2	Drosomycin-like 2	Down in OVAfed	0.000360489	0.00430645	-1.9106	NS	0.0308874	0.133072	-0.987608	NS	0.141078	0.541383	-0.666429	NS	-1.26073	Down in Ada2a	-7.01006	NS/Not detected	.
FBgn0267181	FBgn0267181	CR45621	CR45621	-	Down in OVAfed	9.59223e-05	0.0014419	-1.88686	NS	0.0634383	0.229611	-0.756717	Down in nat3fed	0.000243405	0.00439624	-1.48754	Not detected	.	Not detected	.	NS/Not detected	.
FBgn0037323	FBgn0037323	CG2663	CG2663	-	Down in OVAfed	6.14064e-09	2.93428e-07	-1.872	Down in OVAfed	1.54901e-08	3.3884e-07	-1.12379	Down in nat3fed	3.23531e-11	3.76641e-09	-1.40107	Down in Gcn5	-2.32456	Down in Ada2a	-3.08344	Down in Kdm4	-2.87196
FBgn0036665	FBgn0036665	CG13024	CG13024	-	Down in OVAfed	3.45335e-06	8.23411e-05	-1.84256	NS	0.0212669	0.0989945	-0.757897	Down in nat3fed	4.48993e-05	0.00105585	-1.46331	Down in Gcn5	-1.70188	NS	-0.462579	NS/Not detected	.
FBgn0033999	FBgn0033999	CG8093	CG8093	-	Down in OVAfed	7.8135e-12	6.33432e-10	-1.82782	Down in OVAfed	1.54378e-07	2.86748e-06	-2.39817	NS	0.00719294	0.0688718	-0.578413	Down in Gcn5	-1.9612	NS	0.798315	Down in Kdm4	-5.25633
FBgn0000241	FBgn0000241	CG17632	bw	brown	Down in OVAfed	4.37883e-07	1.36897e-05	-1.82413	Down in OVAfed	0.000895402	0.00699638	-0.67494	Down in nat3fed	7.29382e-12	9.97218e-10	-1.36865	Down in Gcn5	-1.80154	Down in Ada2a	-2.76834	NS/Not detected	.
FBgn0040359	FBgn0040359	CG11380	CG11380	-	Down in OVAfed	1.16385e-05	0.000242142	-1.79662	Down in OVAfed	3.68986e-05	0.000427944	-1.60507	Down in nat3fed	0.000365355	0.00613935	-1.20489	Not detected	.	Not detected	.	Down in Kdm4	-2.85987
FBgn0030542	FBgn0030542	CG12481	CG12481	-	Down in OVAfed	0.00429096	0.0346907	-1.75512	Down in OVAfed	3.10899e-06	4.55811e-05	-1.10166	Down in nat3fed	0.000123285	0.00251665	-1.46489	Down in Gcn5	-1.80793	Down in Ada2a	-2.44899	NS/Not detected	.
FBgn0001253	FBgn0001253	CG32356	ImpE1	Ecdysone-inducible gene E1	Down in OVAfed	2.18355e-07	7.50515e-06	-1.73728	Down in OVAfed	2.74889e-06	4.10538e-05	-1.07664	Down in nat3fed	8.90156e-08	4.55063e-06	-1.29114	Down in Gcn5	-2.49105	Down in Ada2a	-5.7217	Down in Kdm4	-4.42812
FBgn0029804	FBgn0029804	CG3097	CG3097	-	Down in OVAfed	1.15433e-06	3.20027e-05	-1.72581	Down in OVAfed	0.000132415	0.0013374	-1.20911	Down in nat3fed	0.000599953	0.00916136	-1.21871	Down in Gcn5	-1.7059	Down in Ada2a	-2.94302	Down in Kdm4	-2.19359
FBgn0267208	FBgn0267208	CR45648	CR45648	-	Down in OVAfed	3.31125e-06	7.91179e-05	-1.72419	Not detected	.	.	.	Not detected	.	.	.	Not detected	.	Not detected	.	NS/Not detected	.
FBgn0038435	FBgn0038435	CG14885	Gyc-89Da	Guanylyl cyclase at 89Da	Down in OVAfed	1.26744e-07	4.65587e-06	-1.71183	NS	0.0509713	0.194778	-0.736479	Down in nat3fed	8.84746e-05	0.00189248	-1.49326	Not detected	.	Not detected	.	NS/Not detected	.
FBgn0034996	FBgn0034996	CG13575	CG13575	-	Down in OVAfed	0.000863913	0.0089474	-1.7079	Down in OVAfed	2.75881e-05	0.000329104	-1.13503	NS	0.0408318	0.254557	-0.535283	NS	-0.777898	NS	-0.551619	Up in Kdm4	1.81487
FBgn0066365	FBgn0066365	CG15013	dyl	dusky-like	Down in OVAfed	0.000700521	0.00747922	-1.70269	Not detected	.	.	.	NS	0.0853517	0.409452	-0.641446	Not detected	.	Not detected	.	Down in Kdm4	-1.30397
FBgn0030493	FBgn0030493	CG15756	CG15756	-	Down in OVAfed	2.5648e-05	0.000484715	-1.69369	Down in OVAfed	1.91577e-05	0.000236772	-1.44873	Down in nat3fed	3.66721e-07	1.63951e-05	-1.50559	Down in Gcn5	-2.43255	Down in Ada2a	-5.02131	NS/Not detected	.
FBgn0264490	FBgn0264490	CG18389	Eip93F	Ecdysone-induced protein 93F	Down in OVAfed	2.73932e-07	9.09624e-06	-1.67984	Down in OVAfed	6.15171e-08	1.22308e-06	-1.46279	Down in nat3fed	0.00112158	0.0152988	-1.0364	NS	-0.289084	Down in Ada2a	-4.33758	NS/Not detected	.
FBgn0034903	FBgn0034903	CG9850	CG9850	-	Down in OVAfed	0.00321124	0.0269245	-1.67679	NS	0.031994	0.136793	-0.540193	NS	0.00588951	0.0585862	-1.19849	Down in Gcn5	-3.48088	Down in Ada2a	-3.27752	Down in Kdm4	-1.06059
FBgn0001255	FBgn0001255	CG2723	ImpE3	Ecdysone-inducible gene E3	Down in OVAfed	5.15725e-05	0.000864815	-1.67089	Down in OVAfed	4.25237e-05	0.000486137	-1.01172	Down in nat3fed	0.000143376	0.00284765	-0.910074	Down in Gcn5	-3.1734	Down in Ada2a	-5.33374	Down in Kdm4	-3.02835
FBgn0029824	FBgn0029824	CG3726	CG3726	-	Down in OVAfed	1.90536e-07	6.70585e-06	-1.663	Down in OVAfed	8.11403e-09	1.86856e-07	-1.59407	Down in nat3fed	2.80395e-05	0.000702961	-1.46868	NS	-0.860171	Down in Ada2a	-3.71361	Up in Kdm4	1.60645
FBgn0031907	FBgn0031907	CG5171	CG5171	-	Down in OVAfed	0.00101196	0.010255	-1.64718	Down in OVAfed	0.000103622	0.00106998	-1.02399	Down in nat3fed	3.93934e-09	2.77358e-07	-2.27857	Down in Gcn5	-3.85007	Down in Ada2a	-6.19505	NS/Not detected	.
FBgn0024294	FBgn0024294	CG12172	Spn43Aa	Serpin 43Aa	Down in OVAfed	0.000328595	0.00399033	-1.64223	Down in OVAfed	2.75512e-06	4.10829e-05	-1.10998	Down in nat3fed	0.00368464	0.0403014	-0.631702	Down in Gcn5	-3.1442	Down in Ada2a	-7.75816	NS/Not detected	.
FBgn0046876	FBgn0046876	CG31557	Obp83ef	Odorant-binding protein 83ef	Down in OVAfed	5.14515e-05	0.000864017	-1.63317	Down in OVAfed	0.000396203	0.0034842	-1.02635	Down in nat3fed	3.01859e-06	0.000101407	-1.08161	Down in Gcn5	-2.5301	Down in Ada2a	-4.91844	Down in Kdm4	-1.41311
FBgn0001254	FBgn0001254	CG1934	ImpE2	Ecdysone-inducible gene E2	Down in OVAfed	0.00016392	0.00226691	-1.62141	Down in OVAfed	7.932e-06	0.000107283	-1.10321	Down in nat3fed	0.00069021	0.0103247	-0.760077	Down in Gcn5	-4.29892	Down in Ada2a	-7.86675	Down in Kdm4	-1.76379
FBgn0035625	FBgn0035625	CG5249	Blimp-1	Blimp-1	Down in OVAfed	1.55704e-06	4.15595e-05	-1.59213	Down in OVAfed	9.3194e-07	1.50918e-05	-0.978328	Down in nat3fed	3.60121e-06	0.000119952	-1.04145	NS	-0.621912	NS	-0.590235	NS/Not detected	.
FBgn0039354	FBgn0039354	CG31096	Lgr3	Leucine-rich repeat-containing G protein-coupled receptor 3	Down in OVAfed	0.000218954	0.00286615	-1.57495	NS	0.107185	0.333753	-0.592719	NS	0.203112	0.634098	-0.416874	Down in Gcn5	-1.61251	NS	0.368486	NS/Not detected	.
FBgn0266735	FBgn0266735	CR45208	CR45208	-	NS	0.0893625	0.373562	-1.57371	Down in OVAfed	0.00520673	0.0315858	-1.82637	NS	0.207581	0.640013	0.684232	Not detected	.	Not detected	.	NS/Not detected	.
FBgn0039257	FBgn0039257	CG13648	tnc	tenectin	Down in OVAfed	3.84932e-06	9.0679e-05	-1.5689	Down in OVAfed	5.71994e-05	0.000633407	-0.872472	Down in nat3fed	4.50054e-08	2.48438e-06	-1.1935	Down in Gcn5	-1.98614	Down in Ada2a	-2.18797	NS/Not detected	.
FBgn0039473	FBgn0039473	CG17191	CG17191	-	Down in OVAfed	5.80423e-07	1.73169e-05	-1.56497	Down in OVAfed	0.00863854	0.0477389	-1.08333	NS	0.0278424	0.192119	-0.836823	NS	-0.466123	Up in Ada2a	4.02638	NS/Not detected	.
FBgn0050458	FBgn0050458	CG30458	CG30458	-	NS	0.0249127	0.145118	-1.55389	NS	0.0138541	0.0697644	-0.577231	Down in nat3fed	0.000617584	0.00939399	-0.895241	NS	-0.465698	NS	1.09363	Up in Kdm4	1.15586
FBgn0038943	FBgn0038943	CG5391	CG5391	-	Down in OVAfed	0.00278516	0.0240732	-1.55374	NS	0.0428039	0.171986	-0.514539	Down in nat3fed	0.000216368	0.00400008	-1.08706	Down in Gcn5	-3.20046	NS	-0.49565	Down in Kdm4	-2.37377
FBgn0053143	FBgn0053143	CG33143	CG33143	-	Down in OVAfed	4.62179e-06	0.000105905	-1.55339	Down in OVAfed	1.36534e-06	2.1494e-05	-1.15949	Down in nat3fed	1.33116e-08	8.10975e-07	-1.49547	Down in Gcn5	-3.22198	Down in Ada2a	-4.1327	Up in Kdm4	1.90742
FBgn0002571	FBgn0002571	CG8695	Mal-A3	Maltase A3	Down in OVAfed	0.00151182	0.0144484	-1.54942	NS	0.967336	0.988858	0.0145359	NS	0.997247	0.999349	0.00128387	NS	1.4743	Up in Ada2a	6.31014	Down in Kdm4	-2.25022
FBgn0030326	FBgn0030326	CG2444	CG2444	-	Down in OVAfed	0.00128203	0.0125377	-1.54166	Down in OVAfed	0.00192513	0.0134647	-0.884235	Down in nat3fed	0.000352464	0.00598019	-1.06504	Down in Gcn5	-1.77077	Down in Ada2a	-5.72955	Up in Kdm4	1.09927
FBgn0047095	FBgn0047095	CR33939	CG33939	putative noncoding RNA 004:X	Down in OVAfed	3.521e-06	8.36149e-05	-1.5335	Down in OVAfed	0.00863464	0.0477389	-0.857566	Down in nat3fed	6.49917e-08	3.49222e-06	-1.83578	Not detected	.	Not detected	.	NS/Not detected	.
FBgn0037217	FBgn0037217	CG14636	CG14636	-	Down in OVAfed	5.70853e-09	2.77288e-07	-1.52551	Down in OVAfed	0.00123938	0.00924054	-0.823169	Down in nat3fed	0.00134961	0.0177304	-0.737385	Not detected	.	Not detected	.	NS/Not detected	.
FBgn0027570	FBgn0027570	CG9761	Nep2	Neprilysin 2	Down in OVAfed	2.65781e-05	0.000495914	-1.52112	Down in OVAfed	0.000572821	0.00475026	-0.751474	Down in nat3fed	3.4833e-05	0.000844467	-1.21378	Down in Gcn5	-2.85109	Down in Ada2a	-3.30041	NS/Not detected	.
FBgn0262141	FBgn0262141	CG42867	CG42867	-	Down in OVAfed	0.00157007	0.014872	-1.51595	NS	0.0431151	0.172658	-0.906306	NS	0.893509	0.984489	-0.043637	Not detected	.	Not detected	.	NS/Not detected	.
FBgn0031646	FBgn0031646	CG2837	CG2837	-	Down in OVAfed	1.41094e-05	0.000288948	-1.51253	NS	0.0322696	0.137543	-0.785123	Down in nat3fed	0.000108496	0.00224201	-1.26927	NS	-0.677594	Down in Ada2a	-1.80161	NS/Not detected	.
FBgn0037515	FBgn0037515	CG3066	Sp7	Serine protease 7	Down in OVAfed	1.96253e-09	1.03917e-07	-1.51058	Down in OVAfed	0.000137132	0.00137749	-0.933899	Down in nat3fed	4.14086e-10	3.83372e-08	-1.31409	Down in Gcn5	-2.32026	Down in Ada2a	-2.15586	Up in Kdm4	1.50699
FBgn0031970	FBgn0031970	CG7227	CG7227	-	NS	0.00998643	0.0701677	-1.4902	Down in OVAfed	0.000514661	0.00432786	-1.15702	NS	0.00949197	0.0853914	-1.01989	Down in Gcn5	-1.83995	Down in Ada2a	-4.03973	Down in Kdm4	-1.56636
FBgn0260474	FBgn0260474	CG30002	CG30002	-	Down in OVAfed	4.73325e-05	0.000806368	-1.47426	Down in OVAfed	0.00016313	0.00161498	-1.0332	Down in nat3fed	1.1248e-05	0.000324948	-1.07555	NS	-0.626711	Down in Ada2a	-1.79931	NS/Not detected	.
FBgn0036264	FBgn0036264	CG11529	CG11529	-	Down in OVAfed	8.43997e-11	5.83599e-09	-1.45658	Down in OVAfed	6.88101e-05	0.000751744	-1.04147	Down in nat3fed	1.08229e-11	1.38321e-09	-1.48585	Down in Gcn5	-3.00209	NS	-0.556091	Up in Kdm4	1.63493
FBgn0036131	FBgn0036131	CG12522	CG12522	-	NS	0.0428934	0.220531	-1.45097	NS	0.626834	0.858869	-0.306529	Not detected	.	.	.	NS	-0.0131531	Up in Ada2a	3.94492	Up in Kdm4	2.84671
FBgn0032402	FBgn0032402	CG14945	CG14945	-	Down in OVAfed	1.70145e-06	4.48149e-05	-1.44799	Down in OVAfed	0.000105916	0.00109132	-0.848873	Down in nat3fed	2.09567e-06	7.42194e-05	-1.15242	NS	-1.57378	Down in Ada2a	-3.95232	NS/Not detected	.
FBgn0035539	FBgn0035539	CG7447	slow	slowdown	Down in OVAfed	2.4515e-06	6.09248e-05	-1.426	Down in OVAfed	2.02957e-06	3.09365e-05	-1.47746	Down in nat3fed	5.11604e-05	0.00118648	-1.26303	Down in Gcn5	-2.28428	Down in Ada2a	-4.57074	NS/Not detected	.
FBgn0037126	FBgn0037126	CG14567	CG14567	-	Down in OVAfed	6.1538e-05	0.000997097	-1.41399	Down in OVAfed	8.41092e-09	1.92769e-07	-1.00019	Down in nat3fed	1.28953e-05	0.000365355	-0.720883	NS	0.0202766	NS	-0.4451	NS/Not detected	.
FBgn0058002	FBgn0058002	CG40002	ND-AGGG	NADH dehydrogenase (ubiquinone) AGGG subunit	Down in OVAfed	0.00126278	0.0123699	-1.41203	NS	0.860915	0.961026	0.0528433	NS	0.0842723	0.406636	0.398842	NS	0.00127904	NS	0.377215	NS/Not detected	.
FBgn0032025	FBgn0032025	CG7778	CG7778	-	Down in OVAfed	0.000719947	0.00764496	-1.40967	Down in OVAfed	0.000176524	0.00172623	-1.54035	Down in nat3fed	0.00104599	0.0145204	-1.49094	NS	-1.54081	Down in Ada2a	-4.07055	NS/Not detected	.
FBgn0033458	FBgn0033458	CG18446	CG18446	-	Down in OVAfed	0.000130438	0.00186988	-1.40232	NS	0.0181348	0.0871177	-0.566269	NS	0.165973	0.584695	-0.315233	NS	1.17402	Up in Ada2a	1.98754	Down in Kdm4	-4.43959
FBgn0020445	FBgn0020445	CG3327	E23	Early gene at 23	Down in OVAfed	2.78784e-08	1.18307e-06	-1.4016	Down in OVAfed	6.04369e-07	1.01642e-05	-0.899761	Down in nat3fed	4.84097e-12	6.7762e-10	-1.09036	Down in Gcn5	-2.45248	Down in Ada2a	-4.8122	Down in Kdm4	-1.06187
FBgn0263246	FBgn0263246	CG43389	CG43389	-	Down in OVAfed	3.47617e-05	0.000617256	-1.39984	NS	0.0620122	0.226256	-0.516653	Down in nat3fed	2.90845e-06	9.91234e-05	-1.29546	Not detected	.	Not detected	.	NS/Not detected	.
FBgn0002577	FBgn0002577	CG9369	m	miniature	Down in OVAfed	0.000104206	0.00155056	-1.39903	Down in OVAfed	0.00338854	0.0220493	-1.27781	NS	0.0709369	0.363908	-0.712297	NS	-0.628152	Down in Ada2a	-2.64007	Down in Kdm4	-2.91748
FBgn0051036	FBgn0051036	CG31036	CG31036	-	Down in OVAfed	4.9213e-05	0.000829983	-1.39519	NS	0.0281746	0.123827	-0.894913	Down in nat3fed	0.00278302	0.0322391	-0.966428	NS	-0.183791	NS	0.227892	NS/Not detected	.
FBgn0029863	FBgn0029863	CG3823	CG3823	-	Down in OVAfed	2.90354e-06	7.03734e-05	-1.39161	Down in OVAfed	0.000334213	0.00301923	-0.683698	Down in nat3fed	1.67205e-05	0.000448856	-0.90664	Down in Gcn5	-2.15861	Down in Ada2a	-2.65969	NS/Not detected	.
FBgn0030836	FBgn0030836	CG8664	CG8664	-	Down in OVAfed	2.23309e-07	7.65304e-06	-1.38639	Down in OVAfed	8.96734e-28	1.19602e-25	-2.80673	NS	0.550225	0.88702	-0.14464	Down in Gcn5	-1.89551	NS	1.27495	Down in Kdm4	-5.44961
FBgn0011204	FBgn0011204	CG12086	cue	cueball	Down in OVAfed	3.52793e-05	0.00062456	-1.38638	Down in OVAfed	0.0026412	0.0177989	-1.1492	Down in nat3fed	7.99838e-05	0.0017513	-1.40202	NS	0.12164	Down in Ada2a	-2.25663	NS/Not detected	.
FBgn0264753	FBgn0264753	CG44011	Rgk1	Rad, Gem/Kir family member 1	Down in OVAfed	6.93974e-07	2.03942e-05	-1.38492	Down in OVAfed	1.90123e-06	2.91189e-05	-1.79249	Down in nat3fed	0.000202682	0.00380085	-1.20272	NS	-0.635087	Down in Ada2a	-2.65877	NS/Not detected	.
FBgn0039804	FBgn0039804	CG15544	CG15544	-	Down in OVAfed	2.97928e-05	0.000545506	-1.38427	Down in OVAfed	0.000147717	0.00147303	-1.16663	Down in nat3fed	2.12005e-05	0.000553945	-1.42654	Down in Gcn5	-1.75444	Down in Ada2a	-4.16204	NS/Not detected	.
FBgn0031957	FBgn0031957	CG14534	TwdlE	TweedleE	Down in OVAfed	0.00153837	0.0146663	-1.36682	Down in OVAfed	8.87143e-05	0.000934127	-0.867099	NS	0.553499	0.888721	-0.141035	NS	0.394576	Down in Ada2a	-4.39586	Down in Kdm4	-1.55522
FBgn0032068	FBgn0032068	CG9466	LManV	Lysosomal alpha-mannosidase V	NS	0.0866032	0.366194	-1.35899	NS	0.315449	0.64329	0.635205	NS	0.791141	0.959297	0.123615	NS	1.83824	Up in Ada2a	7.25444	Down in Kdm4	-5.75453
FBgn0034085	FBgn0034085	CG18243	Ptp52F	Ptp52F	Down in OVAfed	1.30564e-07	4.75437e-06	-1.35436	NS	0.0229159	0.10556	-0.610595	Down in nat3fed	8.10988e-08	4.18228e-06	-1.42723	Down in Gcn5	-1.9561	NS	-0.231324	NS/Not detected	.
FBgn0032684	FBgn0032684	CG10178	CG10178	-	Down in OVAfed	4.80903e-07	1.46832e-05	-1.34884	Down in OVAfed	0.000451873	0.00390228	-0.936428	Down in nat3fed	8.24887e-11	8.67724e-09	-1.72621	Down in Gcn5	-2.79199	Down in Ada2a	-2.57432	Down in Kdm4	-2.88273
FBgn0032139	FBgn0032139	CG13116	CG13116	-	Down in OVAfed	0.000596583	0.00651145	-1.34119	Down in OVAfed	0.00527391	0.0318925	-0.838382	NS	0.0053382	0.0546271	-0.552086	Down in Gcn5	-1.59471	Down in Ada2a	-2.59403	Up in Kdm4	2.20518
FBgn0028862	FBgn0028862	CG15267	dao	down and out	Down in OVAfed	4.4174e-09	2.21908e-07	-1.34075	Down in OVAfed	0.00104816	0.00800117	-0.674286	NS	0.250147	0.692868	-0.206747	Not detected	.	Not detected	.	NS/Not detected	.
FBgn0032143	FBgn0032143	CG4017	CG4017	-	Down in OVAfed	0.00218233	0.0197485	-1.33804	Down in OVAfed	0.000981857	0.0075855	-0.849396	NS	0.0477683	0.282952	-0.49159	NS	-0.279617	NS	-1.06094	Down in Kdm4	-2.37749
FBgn0032289	FBgn0032289	CG6431	CG6431	-	NS	0.0545496	0.262477	-1.33583	NS	0.786533	0.932268	0.10319	Up in nat3fed	0.000804891	0.0118004	0.889823	NS	0.245875	NS	0.158384	NS/Not detected	.
FBgn0031741	FBgn0031741	CG11034	CG11034	-	Down in OVAfed	2.32645e-07	7.92486e-06	-1.32666	NS	0.0249329	0.112939	-0.562942	Down in nat3fed	1.57751e-06	5.88836e-05	-1.27845	Down in Gcn5	-2.12835	NS	0.274698	Down in Kdm4	-2.28892
FBgn0001224	FBgn0001224	CG4463	Hsp23	Heat shock protein 23	Down in OVAfed	0.00104243	0.0105002	-1.30355	Down in OVAfed	0.00227441	0.0155897	-0.894633	Down in nat3fed	3.42545e-05	0.000832158	-1.03957	NS	-0.550055	Down in Ada2a	-4.76992	Up in Kdm4	1.79487
FBgn0036677	FBgn0036677	CG13023	CG13023	-	Down in OVAfed	0.000754756	0.00795709	-1.30242	Down in OVAfed	0.000514674	0.00432786	-1.02115	NS	0.0408086	0.254557	-0.444939	NS	-0.889985	Down in Ada2a	-1.61397	NS/Not detected	.
FBgn0085404	FBgn0085404	CG34375	CG34375	-	Down in OVAfed	0.000362652	0.00432789	-1.29841	NS	0.0701349	0.246796	-0.833774	Not detected	.	.	.	NS	-0.188119	NS	0.0119722	NS/Not detected	.
FBgn0034670	FBgn0034670	CG13488	CG13488	-	Down in OVAfed	2.10949e-10	1.35503e-08	-1.29782	Down in OVAfed	8.21238e-10	2.14887e-08	-1.41528	Down in nat3fed	4.51716e-07	1.93842e-05	-0.791178	Not detected	.	Not detected	.	NS/Not detected	.
FBgn0040153	FBgn0040153	CG32597	l(1)G0469	lethal (1) G0469	Down in OVAfed	2.73104e-07	9.09443e-06	-1.27307	Down in OVAfed	3.74345e-06	5.39792e-05	-1.50707	Down in nat3fed	5.96725e-07	2.4969e-05	-1.5035	NS	-1.06249	Down in Ada2a	-3.57727	NS/Not detected	.
FBgn0263239	FBgn0263239	CG12029	dar1	dendritic arbor reduction 1	Down in OVAfed	2.6081e-05	0.000489748	-1.27299	Down in OVAfed	0.000247199	0.00231369	-0.797321	Down in nat3fed	0.000211715	0.00393262	-0.999699	NS	-0.794942	NS	-1.21981	NS/Not detected	.
FBgn0038485	FBgn0038485	CG5255	CG5255	-	NS	0.0082325	0.0594029	-1.26519	NS	0.0780087	0.267637	-0.603635	Down in nat3fed	9.09772e-06	0.000270129	-1.4931	NS	-0.683141	NS	-1.53796	NS/Not detected	.
FBgn0266072	FBgn0266072	CR44825	CR44825	-	NS	0.00801949	0.0582268	-1.26391	NS	0.0148001	0.0737074	-1.15539	NS	0.172907	0.595751	-0.457333	Not detected	.	Not detected	.	NS/Not detected	.
FBgn0033725	FBgn0033725	CG8502	Cpr49Ac	Cuticular protein 49Ac	Down in OVAfed	0.00300311	0.0255438	-1.26228	NS	0.019332	0.0917639	-0.651451	Down in nat3fed	0.00153408	0.0196704	-0.777856	NS	-0.548791	Down in Ada2a	-3.94338	NS/Not detected	.
FBgn0038341	FBgn0286071	CG14869	AdamTS-A	ADAM metallopeptidase with thrombospondin type 1 motif A	Down in OVAfed	5.37431e-08	2.11997e-06	-1.26017	Down in OVAfed	5.09173e-06	7.12768e-05	-0.875474	Down in nat3fed	8.0457e-08	4.16746e-06	-1.22646	NS	-1.25884	Down in Ada2a	-3.06933	NS/Not detected	.
FBgn0053970	FBgn0053970	CG33970	CG33970	-	Down in OVAfed	6.09961e-06	0.000135541	-1.25628	Down in OVAfed	0.00506213	0.0307864	-0.739037	Down in nat3fed	0.000877363	0.0125499	-0.807874	Down in Gcn5	-1.74709	NS	-0.533293	NS/Not detected	.
FBgn0032803	FBgn0032803	CG13082	CG13082	-	Down in OVAfed	2.699e-07	9.0133e-06	-1.25149	Down in OVAfed	6.41628e-08	1.26521e-06	-1.11861	Down in nat3fed	1.38961e-05	0.00038562	-1.33893	NS	-0.690498	Down in Ada2a	-3.35413	Down in Kdm4	-4.8765
FBgn0039008	FBgn0039008	CG6972	CG6972	-	Down in OVAfed	0.000251553	0.00320369	-1.25069	Down in OVAfed	0.00540459	0.0325598	-0.683134	NS	0.109757	0.471911	-0.506374	NS	-0.413217	Down in Ada2a	-1.64787	NS/Not detected	.
FBgn0029123	FBgn0029123	CG18024	SoxN	SoxNeuro	Down in OVAfed	2.20862e-05	0.000424916	-1.2398	Down in OVAfed	7.05056e-05	0.000766778	-1.4024	Down in nat3fed	0.000206843	0.00385429	-1.07792	NS	-1.10867	Down in Ada2a	-4.79399	NS/Not detected	.
FBgn0039851	FBgn0039851	CG12063	mey	morpheyus	Down in OVAfed	4.55666e-06	0.000104821	-1.23736	Down in OVAfed	0.000582502	0.00480152	-0.898442	Down in nat3fed	0.000596212	0.00911608	-0.842172	Down in Gcn5	-1.95855	Down in Ada2a	-5.71845	Down in Kdm4	-3.25093
FBgn0035737	FBgn0035737	CG8634	Cpr65Ec	Cuticular protein 65Ec	Down in OVAfed	7.76318e-06	0.000168059	-1.2341	Down in OVAfed	0.00525753	0.0318351	-0.671862	NS	0.620554	0.912638	0.0930646	NS	-0.998191	Down in Ada2a	-1.61658	NS/Not detected	.
FBgn0039637	FBgn0039637	CG11880	CG11880	-	Down in OVAfed	1.58632e-06	4.2093e-05	-1.22972	Down in OVAfed	0.000516416	0.00433492	-0.906871	Down in nat3fed	9.97622e-05	0.00208349	-1.07469	NS	-0.980824	Down in Ada2a	-3.73828	Up in Kdm4	1.63872
FBgn0035049	FBgn0035049	CG4859	Mmp1	Matrix metalloproteinase 1	Down in OVAfed	1.05451e-05	0.000221353	-1.22925	Down in OVAfed	7.41956e-05	0.000802365	-0.907654	Down in nat3fed	2.71776e-05	0.000682809	-1.21884	Down in Gcn5	-1.86692	Down in Ada2a	-5.73262	Up in Kdm4	1.44417
FBgn0265266	FBgn0265266	CG13639	CG13639	-	Down in OVAfed	0.000457938	0.0052455	-1.22915	Down in OVAfed	0.00364626	0.0233589	-0.977586	NS	0.0189569	0.146545	-0.714225	Not detected	.	Not detected	.	Up in Kdm4	2.75071
FBgn0264712	FBgn0264712	CG1172	CG1172	-	Down in OVAfed	1.74147e-06	4.54911e-05	-1.22442	Down in OVAfed	2.59255e-05	0.000311203	-1.01071	Down in nat3fed	1.43135e-07	6.95449e-06	-1.20698	Down in Gcn5	-2.13261	Down in Ada2a	-3.94489	NS/Not detected	.
FBgn0046253	FBgn0046253	CG3502	CG3502	-	NS	0.0158095	0.101699	-1.22289	NS	0.0806839	0.273808	-0.333865	NS	0.0319441	0.21353	-0.658446	Down in Gcn5	-4.63863	Down in Ada2a	-3.73304	Down in Kdm4	-3.05372
FBgn0000008	FBgn0000008	CG6741	a	arc	Down in OVAfed	2.15657e-06	5.44001e-05	-1.20243	Down in OVAfed	0.000279456	0.0025656	-1.05642	Down in nat3fed	6.80882e-05	0.00152202	-0.902579	Down in Gcn5	-2.36783	Down in Ada2a	-3.59246	NS/Not detected	.
FBgn0035056	FBgn0035056	CG9196	spz6	spatzle 6	Down in OVAfed	4.0374e-05	0.000703105	-1.19994	Down in OVAfed	0.000797438	0.00631311	-0.673852	Down in nat3fed	0.000215735	0.00399467	-0.762328	Down in Gcn5	-2.28509	Down in Ada2a	-1.83587	Down in Kdm4	-3.82276
FBgn0032713	FBgn0032713	CG17323	CG17323	-	Down in OVAfed	1.6558e-05	0.000332717	-1.19861	Down in OVAfed	0.000665136	0.00540838	-0.867682	Down in nat3fed	1.40504e-05	0.000388718	-0.949962	Down in Gcn5	-2.51947	Down in Ada2a	-4.95787	NS/Not detected	.
FBgn0035173	FBgn0035173	CG13907	CG13907	-	Down in OVAfed	0.000107535	0.00158604	-1.19255	Down in OVAfed	0.000157995	0.001569	-0.841263	Down in nat3fed	0.000175597	0.00336814	-0.900042	NS	-1.02638	Down in Ada2a	-3.00632	Down in Kdm4	-1.0198
FBgn0036846	FBgn0036846	CG6818	MESR6	Misexpression suppressor of ras 6	Down in OVAfed	1.38669e-06	3.76427e-05	-1.1922	Down in OVAfed	7.87399e-05	0.00084109	-0.823617	Down in nat3fed	3.52851e-09	2.5769e-07	-1.17131	Down in Gcn5	-2.24465	Down in Ada2a	-3.98616	NS/Not detected	.
FBgn0263773	FBgn0263773	CG43690	fok	fledgling of Klp38B	Down in OVAfed	8.35431e-08	3.1679e-06	-1.19135	Down in OVAfed	3.02403e-07	5.37773e-06	-1.16545	Down in nat3fed	4.05545e-06	0.000132455	-0.939697	NS	-0.857275	Down in Ada2a	-3.3608	NS/Not detected	.
FBgn0036360	FBgn0036360	CG10713	CG10713	-	Down in OVAfed	0.000185858	0.00251122	-1.18899	Down in OVAfed	0.000272287	0.00251179	-1.2427	Down in nat3fed	8.8524e-05	0.00189248	-1.22533	NS	-0.331394	NS	-0.65167	NS/Not detected	.
FBgn0267417	FBgn0267417	CG45770	CG45770	-	NS	0.220667	0.669232	-1.1812	Not detected	.	.	.	Not detected	.	.	.	Not detected	.	Not detected	.	NS/Not detected	.
FBgn0033294	FBgn0033294	CG8693	Mal-A4	Maltase A4	Down in OVAfed	0.000501601	0.00563701	-1.1608	NS	0.0368558	0.152554	-0.736541	NS	0.31519	0.746692	0.302248	NS	-0.205484	Up in Ada2a	5.6053	Down in Kdm4	-3.68945
FBgn0032405	FBgn0032405	CG14946	CG14946	-	Down in OVAfed	6.75501e-05	0.00107595	-1.16069	Down in OVAfed	0.000455392	0.00392209	-0.827978	NS	0.00641244	0.0625186	-0.61738	NS	-1.56038	Down in Ada2a	-4.35555	Up in Kdm4	1.40498
FBgn0266737	FBgn0266737	CR45210	CR45210	-	NS	0.152185	0.537865	-1.15763	Down in OVAfed	3.6234e-06	5.25613e-05	-1.73187	Down in nat3fed	1.39106e-06	5.24233e-05	-2.26612	Not detected	.	Not detected	.	NS/Not detected	.
FBgn0012042	FBgn0012042	CG10146	AttA	Attacin-A	Down in OVAfed	0.00538292	0.0421804	-1.15756	NS	0.12866	0.378648	-0.593365	NS	0.0397019	0.250169	0.981624	Up in Gcn5	5.22199	Down in Ada2a	-2.21333	Up in Kdm4	2.67471
FBgn0265961	FBgn0265961	CR44748	CR44748	-	Down in OVAfed	0.00347132	0.0289195	-1.15263	NS	0.055253	0.207913	-0.768647	Down in nat3fed	0.000367275	0.00616037	-1.19173	Not detected	.	Not detected	.	NS/Not detected	.
FBgn0036436	FBgn0036436	CG4914	CG4914	-	Down in OVAfed	0.000292036	0.00363653	-1.14872	Down in OVAfed	0.000681353	0.00552154	-0.730644	Down in nat3fed	1.18345e-05	0.00033939	-0.952785	Down in Gcn5	-2.22343	Down in Ada2a	-4.82674	Down in Kdm4	-3.64134
FBgn0035522	FBgn0035522	CG1273	CG1273	-	Down in OVAfed	3.06693e-05	0.000559809	-1.14698	Down in OVAfed	6.68636e-06	9.17274e-05	-0.922084	Down in nat3fed	2.67839e-07	1.24476e-05	-1.05883	Down in Gcn5	-1.80734	Down in Ada2a	-3.05681	Down in Kdm4	-3.33563
FBgn0039593	FBgn0039593	CG9989	Sid	Stress induced DNase	Down in OVAfed	1.25345e-05	0.000258496	-1.13953	Down in OVAfed	3.89464e-08	7.89034e-07	-0.968144	Down in nat3fed	2.06109e-06	7.34374e-05	-0.699921	NS	-1.22335	Down in Ada2a	-6.06724	Up in Kdm4	3.03112
FBgn0039704	FBgn0039704	CG7802	neo	neyo	Down in OVAfed	2.82953e-06	6.93312e-05	-1.13149	Down in OVAfed	0.000225497	0.00213344	-0.684668	Down in nat3fed	5.01504e-06	0.000160616	-0.789927	Down in Gcn5	-2.4908	Down in Ada2a	-5.2271	Down in Kdm4	-4.72104
FBgn0036790	FBgn0036790	CG7285	AstC-R1	Allatostatin C receptor 1	Down in OVAfed	0.000191238	0.00257209	-1.12371	NS	0.259025	0.579947	-0.40741	NS	0.0640451	0.340174	-0.546045	Not detected	.	Not detected	.	NS/Not detected	.
FBgn0266327	FBgn0266327	CR44992	CR44992	-	Down in OVAfed	0.00024999	0.0031907	-1.12198	Down in OVAfed	0.000135257	0.00136008	-1.57953	NS	0.0430107	0.263808	-0.539425	Not detected	.	Not detected	.	NS/Not detected	.
FBgn0038676	FBgn0038676	CG6026	CG6026	-	Down in OVAfed	0.000351591	0.004213	-1.12033	Not detected	.	.	.	NS	0.0203475	0.153757	-0.83228	NS	-0.174993	NS	0.0637904	Down in Kdm4	-3.53694
FBgn0036678	FBgn0036678	CG11905	CG11905	-	Down in OVAfed	0.000109787	0.00161117	-1.11818	Down in OVAfed	0.00311907	0.0205717	-0.568468	Down in nat3fed	0.00259742	0.0303885	-0.602816	Down in Gcn5	-1.60498	NS	-0.68525	Down in Kdm4	-4.14754
FBgn0037665	FBgn0037665	CG16733	St2	Sulfotransferase 2	Down in OVAfed	0.000585575	0.00640915	-1.11695	Down in OVAfed	0.000229037	0.00216268	-0.752533	NS	0.700402	0.936095	-0.0705253	Down in Gcn5	-3.37749	Down in Ada2a	-4.9308	NS/Not detected	.
FBgn0034366	FBgn0034366	CG5489	Atg7	Autophagy-related 7	Down in OVAfed	1.01421e-06	2.87277e-05	-1.11133	Down in OVAfed	1.62707e-05	0.000205318	-0.919647	Down in nat3fed	8.43748e-08	4.33222e-06	-0.956921	Down in Gcn5	-1.67202	Down in Ada2a	-3.70582	NS/Not detected	.
FBgn0001230	FBgn0001230	CG5436	Hsp68	Heat shock protein 68	Down in OVAfed	7.15945e-06	0.000157014	-1.10958	NS	0.199778	0.500905	0.291411	NS	0.02543	0.179691	-0.768509	NS	-0.795696	NS	-0.89317	Down in Kdm4	-2.94994
FBgn0052745	FBgn0052745	CR32745	CR32745	-	Down in OVAfed	4.88189e-06	0.000111647	-1.10747	Down in OVAfed	1.66987e-07	3.06611e-06	-1.04023	Down in nat3fed	5.06326e-08	2.76901e-06	-1.50799	NS	-1.34237	NS	-0.509675	NS/Not detected	.
FBgn0036975	FBgn0036975	CG5618	CG5618	-	Down in OVAfed	8.07844e-05	0.00125115	-1.10107	Down in OVAfed	0.0059832	0.0356007	-0.638492	Down in nat3fed	3.38057e-07	1.51713e-05	-1.32297	NS	-1.42548	Down in Ada2a	-3.33454	Down in Kdm4	-3.13339
FBgn0037999	FBgn0037999	CG4860	CG4860	-	Down in OVAfed	1.9304e-05	0.000380735	-1.10038	Down in OVAfed	0.000216602	0.0020574	-0.697406	Down in nat3fed	0.000330749	0.0056856	-0.61263	NS	-0.396232	NS	-1.11793	Down in Kdm4	-2.9793
FBgn0265726	FBgn0265726	CG44533	NnaD	Drosophila Nna1 ortholog	Down in OVAfed	0.000326144	0.00396466	-1.09768	Down in OVAfed	0.000703673	0.00568803	-0.876071	Down in nat3fed	5.84006e-05	0.00131799	-0.985352	Down in Gcn5	-2.18598	Down in Ada2a	-5.96231	NS/Not detected	.
FBgn0259229	FBgn0259229	CG42329	CG42329	-	NS	0.0556105	0.26584	-1.08668	Up in OVAfed	0.00886555	0.0487065	0.86729	Down in nat3fed	2.89204e-10	2.72037e-08	-1.61759	NS	-0.019858	NS	0.877299	Up in Kdm4	1.54196
FBgn0261799	FBgn0261799	CG32159	dsx-c73A	doublesex cognate 73A	Down in OVAfed	0.00232872	0.0207695	-1.08632	NS	0.0316952	0.135879	-0.562617	Down in nat3fed	0.000306421	0.00533763	-0.88278	Not detected	.	Not detected	.	Down in Kdm4	-3.37428
FBgn0039223	FBgn0039223	CG5805	CG5805	-	Down in OVAfed	0.000114566	0.00167503	-1.08552	Down in OVAfed	0.00228599	0.0156356	-0.923695	Down in nat3fed	9.79853e-07	3.86615e-05	-1.42904	Down in Gcn5	-1.71259	Down in Ada2a	-1.94646	NS/Not detected	.
FBgn0029848	FBgn0029848	CG3599	Btd	Biotinidase	Down in OVAfed	6.71968e-12	5.60212e-10	-1.08	Down in OVAfed	5.91706e-09	1.39954e-07	-0.909223	Down in nat3fed	5.27906e-11	5.85577e-09	-0.934241	Not detected	.	Not detected	.	Down in Kdm4	-3.30483
FBgn0053013	FBgn0053013	CR33013	CR33013	-	Down in OVAfed	0.000553518	0.00613252	-1.07449	Down in OVAfed	0.00109151	0.00827292	-0.711595	Down in nat3fed	2.34652e-05	0.000606383	-0.90165	NS	-0.860599	NS	0.411961	NS/Not detected	.
FBgn0038071	FBgn0038071	CG6234	Dtg	Dpp target gene	Down in OVAfed	4.45938e-06	0.000103199	-1.07015	Down in OVAfed	0.000805314	0.0063702	-0.703089	Down in nat3fed	0.000254251	0.00455379	-0.711907	Down in Gcn5	-2.21008	Down in Ada2a	-5.14945	NS/Not detected	.
FBgn0052029	FBgn0052029	CG32029	Cpr66D	Cuticular protein 66D	Down in OVAfed	0.00087294	0.00903294	-1.06569	Down in OVAfed	0.00404538	0.0254073	-0.770438	NS	0.359182	0.775907	0.185487	NS	-0.977046	Down in Ada2a	-2.0026	Down in Kdm4	-1.88447
FBgn0027790	FBgn0027790	CG12023	GV1	GV1	Down in OVAfed	0.000372463	0.00441807	-1.06233	Down in OVAfed	0.000256754	0.00238916	-0.720322	Down in nat3fed	0.000183257	0.00348662	-0.761327	NS	-1.48183	Down in Ada2a	-2.89503	Up in Kdm4	1.93301
FBgn0014865	FBgn0014865	CG8175	Mtk	Metchnikowin	NS	0.0520339	0.253351	-1.06056	NS	0.0541939	0.20473	-0.962619	Not detected	.	.	.	Up in Gcn5	1.93684	Down in Ada2a	-3.86873	NS/Not detected	.
FBgn0030778	FBgn0030778	CG4678	CG4678	-	Down in OVAfed	9.93337e-05	0.00148748	-1.06015	Down in OVAfed	7.44724e-06	0.00010173	-0.909695	Down in nat3fed	0.000275781	0.00488348	-0.774693	Not detected	.	Not detected	.	Down in Kdm4	-1.06229
FBgn0036851	FBgn0036851	CG14082	CG14082	-	Down in OVAfed	0.000488156	0.00551757	-1.05717	NS	0.0518856	0.197564	-0.70182	NS	0.0570608	0.315453	-0.667923	NS	-0.105575	NS	0.569226	NS/Not detected	.
FBgn0037623	FBgn0037623	CG9801	CG9801	-	Down in OVAfed	7.90694e-08	3.04741e-06	-1.0559	Down in OVAfed	1.1262e-06	1.79649e-05	-0.960785	Down in nat3fed	0.000523847	0.00821253	-0.674774	Down in Gcn5	-1.87582	Down in Ada2a	-5.34102	NS/Not detected	.
FBgn0033592	FBgn0033592	CG13215	CG13215	-	Down in OVAfed	5.77571e-05	0.000948233	-1.05255	Down in OVAfed	4.66448e-11	1.41303e-09	-1.47176	NS	0.0111404	0.0968137	-0.805234	Down in Gcn5	-2.61644	Down in Ada2a	-4.42561	Up in Kdm4	4.32438
FBgn0034796	FBgn0034796	CG3700	CG3700	-	Down in OVAfed	3.43457e-05	0.000612647	-1.05004	NS	0.0139229	0.0700374	-0.576856	Down in nat3fed	0.000102375	0.00212672	-0.91662	NS	-0.55496	Down in Ada2a	-2.32538	Down in Kdm4	-3.19787
FBgn0034997	FBgn0034997	CG3376	CG3376	-	Down in OVAfed	1.65357e-05	0.000332717	-1.04722	Down in OVAfed	1.84144e-06	2.82934e-05	-0.842495	Down in nat3fed	0.000710216	0.0105705	-0.49316	NS	-0.946455	Down in Ada2a	-2.21405	Down in Kdm4	-1.10285
FBgn0033730	FBgn0033730	CG8511	Cpr49Ag	Cuticular protein 49Ag	Down in OVAfed	7.34976e-05	0.00115968	-1.04578	NS	0.0646907	0.232668	-0.391136	Down in nat3fed	0.00124856	0.0166824	-0.627108	NS	-0.183301	NS	-0.172674	Up in Kdm4	1.6346
FBgn0025456	FBgn0025456	CG5413	CREG	Cellular Repressor of E1A-stimulated Genes	Down in OVAfed	0.000143882	0.0020353	-1.04516	Down in OVAfed	9.13084e-05	0.000958289	-0.91767	Down in nat3fed	2.07553e-06	7.37284e-05	-0.9925	NS	-0.751613	Down in Ada2a	-4.33234	NS/Not detected	.
FBgn0036849	FBgn0036849	CG14079	CG14079	-	Down in OVAfed	0.00226686	0.0202793	-1.045	Not detected	.	.	.	Not detected	.	.	.	NS	0.110736	NS	-0.00600876	NS/Not detected	.
FBgn0053208	FBgn0053208	CG33208	Mical	Molecule interacting with CasL	Down in OVAfed	0.000159853	0.0022264	-1.04198	Down in OVAfed	0.000462938	0.00397638	-0.880852	Down in nat3fed	0.00022833	0.00420141	-0.923843	Down in Gcn5	-1.78407	Down in Ada2a	-3.44095	NS/Not detected	.
FBgn0003162	FBgn0003162	CG9441	Pu	Punch	Down in OVAfed	0.000261587	0.00330641	-1.04173	Down in OVAfed	5.0447e-06	7.0825e-05	-1.32024	Down in nat3fed	5.81562e-09	3.9526e-07	-1.10312	NS	-1.29261	Down in Ada2a	-4.58629	NS/Not detected	.
FBgn0265835	FBgn0265835	CG44624	CG44624	-	Down in OVAfed	0.000433487	0.00502528	-1.04121	NS	0.888056	0.967442	0.0336409	Down in nat3fed	9.66558e-05	0.0020276	-1.41396	Not detected	.	Not detected	.	NS/Not detected	.
FBgn0031267	FBgn0031267	CG13688	Ipk2	Ipk2	Down in OVAfed	2.04361e-05	0.00040005	-1.04105	NS	0.0492871	0.190465	-0.425618	Down in nat3fed	0.000375018	0.00626344	-0.695861	Not detected	.	Not detected	.	NS/Not detected	.
FBgn0032069	FBgn0032069	CG9468	LManVI	Lysosomal alpha-mannosidase VI	NS	0.0954031	0.391378	-1.03639	NS	0.593056	0.844096	0.285498	NS	0.595462	0.90458	-0.172448	NS	2.10807	Up in Ada2a	9.11561	Down in Kdm4	-6.12075
FBgn0034137	FBgn0034137	CG4945	CG4945	-	NS	0.00819349	0.0591623	-1.03157	Down in OVAfed	0.000577175	0.00476989	-1.04064	Down in nat3fed	0.00428487	0.0457182	-0.995328	NS	-0.477823	NS	-0.722554	NS/Not detected	.
FBgn0034462	FBgn0034462	CG15905	CG15905	-	Down in OVAfed	0.000629654	0.00682803	-1.02783	Down in OVAfed	3.89022e-07	6.74329e-06	-1.02737	NS	0.0817711	0.399445	-0.293592	Down in Gcn5	-2.3556	Down in Ada2a	-3.51033	NS/Not detected	.
FBgn0003255	FBgn0003255	CG8930	rk	rickets	Down in OVAfed	0.000270516	0.00341193	-1.02746	Down in OVAfed	7.94831e-06	0.000107352	-0.787077	Down in nat3fed	0.000944363	0.0134104	-0.613926	NS	-0.738263	Down in Ada2a	-3.38339	NS/Not detected	.
FBgn0030769	FBgn0030769	CG13012	CG13012	-	Down in OVAfed	0.00292356	0.0250302	-1.02701	Down in OVAfed	0.000498935	0.00422884	-0.896872	NS	0.0503745	0.292495	-0.572581	Not detected	.	Not detected	.	NS/Not detected	.
FBgn0029170	FBgn0029170	CG5812	TwdlT	TweedleT	Down in OVAfed	0.0059738	0.0456877	-1.02216	NS	0.314445	0.642386	-0.292288	NS	0.163376	0.579654	-0.375571	NS	-1.13841	Down in Ada2a	-2.48129	Down in Kdm4	-1.88637
FBgn0034647	FBgn0034647	CG15678	pirk	poor Imd response upon knock-in	Down in OVAfed	0.00102203	0.0103391	-1.01906	NS	0.10699	0.333254	-0.329976	Down in nat3fed	5.71511e-07	2.4172e-05	-0.970327	NS	-0.901892	NS	-0.401164	Down in Kdm4	-1.27371
FBgn0033438	FBgn0033438	CG1794	Mmp2	Matrix metalloproteinase 2	Down in OVAfed	8.61493e-06	0.00018379	-1.01809	Down in OVAfed	0.000511006	0.00431212	-0.782527	Down in nat3fed	0.00186114	0.0229603	-0.630762	NS	-1.24717	Down in Ada2a	-4.61552	NS/Not detected	.
FBgn0033635	FBgn0033635	CG7777	CG7777	-	Down in OVAfed	0.00114676	0.0113756	-1.01629	Down in OVAfed	0.000138271	0.00138747	-0.788059	NS	0.00884035	0.0806399	-0.481782	NS	-1.25074	Down in Ada2a	-2.254	Down in Kdm4	-1.27843
FBgn0016930	FBgn0016930	CG4551	Dyrk2	Dual-specificity tyrosine phosphorylation-regulated kinase 2	Down in OVAfed	1.54659e-06	4.14126e-05	-1.01433	Down in OVAfed	1.52883e-05	0.000194713	-1.13866	Down in nat3fed	0.000292515	0.00511815	-0.951373	NS	-1.09563	Down in Ada2a	-4.63985	NS/Not detected	.
FBgn0085345	FBgn0085345	CG34316	CG34316	-	NS	0.0460612	0.232382	-1.01167	Down in OVAfed	6.99121e-05	0.000761186	-1.35222	Up in nat3fed	0.00463163	0.0488858	0.793319	Not detected	.	Not detected	.	Down in Kdm4	-7.35283
FBgn0039686	FBgn0039686	CG15506	CG15506	-	Down in OVAfed	0.00059174	0.00647061	-1.0112	Down in OVAfed	0.00646284	0.0380286	-1.2355	Down in nat3fed	0.00108939	0.0149813	-1.21535	NS	-0.608364	Down in Ada2a	-1.63663	Down in Kdm4	-1.24953
FBgn0030102	FBgn0030102	CG12119	CG12119	-	Down in OVAfed	0.00222383	0.0200161	-1.00935	Down in OVAfed	0.00350916	0.0226926	-0.635468	Down in nat3fed	5.85673e-06	0.000182661	-1.29192	Down in Gcn5	-2.11095	Down in Ada2a	-1.69111	Down in Kdm4	-1.87096
FBgn0039688	FBgn0039688	CG1964	Kul	Kuzbanian-like	Down in OVAfed	2.03821e-05	0.000399985	-1.0069	Down in OVAfed	0.000308379	0.00280965	-0.800373	Down in nat3fed	7.56261e-06	0.000230366	-0.951332	NS	-0.634031	NS	-1.00679	NS/Not detected	.
FBgn0033638	FBgn0033638	CG9005	CG9005	-	Down in OVAfed	8.56066e-06	0.000183298	-1.00677	Down in OVAfed	0.00045773	0.00393869	-0.641831	Down in nat3fed	5.55348e-07	2.35732e-05	-0.943803	Down in Gcn5	-1.97083	Down in Ada2a	-3.15933	NS/Not detected	.
FBgn0053126	FBgn0053126	CG33126	NLaz	Neural Lazarillo	Down in OVAfed	0.00501585	0.0397046	-1.00315	Down in OVAfed	0.000906266	0.00706374	-1.11085	Down in nat3fed	0.000358978	0.00607338	-1.12372	Down in Gcn5	-2.94566	Down in Ada2a	-5.79142	NS/Not detected	.
FBgn0003319	FBgn0003319	CG4316	Sb	Stubble	Down in OVAfed	0.00131928	0.0128378	-1.00301	Down in OVAfed	0.00132457	0.00977694	-0.617663	NS	0.0937198	0.43276	-0.346809	Down in Gcn5	-1.65263	Down in Ada2a	-2.50884	NS/Not detected	.
FBgn0035430	FBgn0035430	CG12009	CG12009	-	Down in OVAfed	6.29171e-05	0.00101592	-1.00139	Down in OVAfed	0.000478082	0.00409182	-0.858483	Down in nat3fed	0.000478159	0.00763885	-0.800234	NS	-1.23046	Down in Ada2a	-2.67717	Down in Kdm4	-5.71673
FBgn0265540	FBgn0265540	CR44390	CR44390	-	Down in OVAfed	0.000148966	0.00209963	-1.00059	Down in OVAfed	4.27821e-05	0.00048851	-0.990641	Down in nat3fed	0.000618679	0.00939849	-0.808039	Not detected	.	Not detected	.	NS/Not detected	.
FBgn0001229	FBgn0001229	CG4190	Hsp67Bc	Heat shock gene 67Bc	Down in OVAfed	0.000206743	0.00273063	-0.998777	Down in OVAfed	0.00023246	0.00219284	-0.904119	Down in nat3fed	0.000419675	0.00687927	-0.776183	Down in Gcn5	-2.35248	Down in Ada2a	-5.66045	NS/Not detected	.
FBgn0000422	FBgn0000422	CG10697	Ddc	Dopa decarboxylase	Down in OVAfed	0.00531341	0.0417787	-0.997609	NS	0.0162414	0.0794936	-0.606702	Down in nat3fed	0.00013708	0.00273649	-0.946916	Down in Gcn5	-2.989	Down in Ada2a	-3.97819	Up in Kdm4	1.78669
FBgn0005612	FBgn0005612	CG3090	Sox14	Sox box protein 14	Down in OVAfed	1.51012e-05	0.000308185	-0.996779	Down in OVAfed	0.000289747	0.002655	-0.695425	Down in nat3fed	1.63321e-06	6.07699e-05	-0.932217	Down in Gcn5	-1.93218	Down in Ada2a	-4.01307	NS/Not detected	.
FBgn0020880	FBgn0020880	CG7179	CG7179	-	Down in OVAfed	5.80056e-06	0.000129665	-0.990662	Down in OVAfed	6.91483e-05	0.000754349	-0.760206	Down in nat3fed	0.00374352	0.0409074	-0.553989	Not detected	.	Not detected	.	NS/Not detected	.
FBgn0038070	FBgn0038070	CG6753	CG6753	-	Down in OVAfed	0.00353316	0.0293307	-0.98827	Down in OVAfed	0.000454581	0.00391862	-0.848882	NS	0.00834088	0.0769193	-0.542203	NS	-1.03496	NS	-1.33244	Down in Kdm4	-1.52097
FBgn0036956	FBgn0036956	CG13813	CG13813	-	Down in OVAfed	0.000221002	0.00288332	-0.983128	NS	0.42484	0.738747	-0.230693	Down in nat3fed	5.21409e-22	2.27064e-19	-2.48818	NS	0.185496	NS	-0.896153	NS/Not detected	.
FBgn0041581	FBgn0041581	CG18372	AttB	Attacin-B	Down in OVAfed	0.00355978	0.0294893	-0.977613	NS	0.0264434	0.11854	-0.677687	NS	0.0752338	0.378843	0.69322	Up in Gcn5	4.91877	NS	-0.939251	Up in Kdm4	2.67471
FBgn0036364	FBgn0036364	CG14109	CG14109	-	Down in OVAfed	2.96521e-05	0.000543776	-0.977204	Down in OVAfed	0.000432567	0.00375582	-0.697013	Down in nat3fed	9.98544e-06	0.00029574	-0.755733	Down in Gcn5	-1.66108	Down in Ada2a	-2.52535	Up in Kdm4	1.98742
FBgn0050042	FBgn0050042	CG30042	Cpr49Ab	Cuticular protein 49Ab	NS	0.0896584	0.374399	-0.972158	NS	0.769465	0.925298	0.106118	NS	0.746673	0.947792	-0.113966	NS	-1.37561	NS	0.0331052	NS/Not detected	.
FBgn0001226	FBgn0001226	CG4466	Hsp27	Heat shock protein 27	Down in OVAfed	0.000777079	0.00814805	-0.97098	Down in OVAfed	0.00275738	0.0184987	-0.714331	Down in nat3fed	0.000119626	0.00245045	-0.769564	NS	-1.39716	Down in Ada2a	-4.84287	Down in Kdm4	-1.13402
FBgn0263400	FBgn0263400	CG43446	CG43446	-	Down in OVAfed	0.00132786	0.0129	-0.968845	NS	0.103759	0.326844	-0.41504	NS	0.103113	0.456494	-0.327288	Not detected	.	Not detected	.	NS/Not detected	.
FBgn0261514	FBgn0261514	CG42282	NimA	Nimrod A	Down in OVAfed	4.75255e-05	0.00080783	-0.968826	NS	0.0110416	0.0584843	-0.628374	NS	0.0942149	0.433617	-0.312387	NS	-0.251802	NS	-0.177826	NS/Not detected	.
FBgn0040397	FBgn0040397	CG3655	CG3655	-	Down in OVAfed	5.10681e-05	0.000858806	-0.965328	Down in OVAfed	0.00117148	0.00878876	-0.662776	Down in nat3fed	0.000418472	0.00687205	-0.862249	Not detected	.	Not detected	.	NS/Not detected	.
FBgn0000097	FBgn0000097	CG3166	aop	anterior open	Down in OVAfed	7.32437e-06	0.000160033	-0.962546	Down in OVAfed	0.000382414	0.0033722	-0.799389	Down in nat3fed	0.000156765	0.00307719	-0.867202	NS	-0.638089	Down in Ada2a	-3.33079	NS/Not detected	.
FBgn0034075	FBgn0034075	CG8421	Asph	Aspartyl beta-hydroxylase	Down in OVAfed	0.00170111	0.0158829	-0.962316	Down in OVAfed	0.00826112	0.0461092	-0.603374	Down in nat3fed	0.00018679	0.00354238	-0.871276	Down in Gcn5	-2.23809	Down in Ada2a	-1.95993	NS/Not detected	.
FBgn0038260	FBgn0038260	CG14855	CG14855	-	Down in OVAfed	0.00488473	0.0389699	-0.961118	NS	0.133665	0.387205	-0.278006	Down in nat3fed	2.61397e-06	9.06639e-05	-0.941728	Down in Gcn5	-2.96132	NS	0.708444	Down in Kdm4	-1.66601
FBgn0030051	FBgn0030051	CG2056	spirit	Serine Protease Immune Response Integrator	Down in OVAfed	0.000400565	0.00468521	-0.958009	NS	0.029519	0.128621	-0.429231	Down in nat3fed	0.000804158	0.0118004	-0.598662	Down in Gcn5	-1.88739	Down in Ada2a	-2.86175	NS/Not detected	.
FBgn0034394	FBgn0034394	CG15096	CG15096	-	NS	0.00910277	0.0648862	-0.956739	NS	0.0128846	0.0659898	-0.609946	NS	0.0062691	0.0615293	-0.901322	NS	-0.886548	NS	-0.6186	Down in Kdm4	-1.19353
FBgn0266639	FBgn0266639	CR45146	CR45146	-	Down in OVAfed	0.000169982	0.00233427	-0.954605	Down in OVAfed	0.00563376	0.0338131	-1.00946	NS	0.124816	0.507992	-0.422418	Not detected	.	Not detected	.	NS/Not detected	.
FBgn0032350	FBgn0032350	CG6287	CG6287	-	Down in OVAfed	1.8091e-05	0.00035983	-0.95324	Down in OVAfed	6.56183e-05	0.000720152	-0.825955	Down in nat3fed	4.97194e-05	0.00115534	-0.896271	Down in Gcn5	-1.98277	Down in Ada2a	-2.85174	Down in Kdm4	-3.2201
FBgn0028534	FBgn0028534	CG7916	CG7916	-	Down in OVAfed	8.70882e-05	0.00132778	-0.952891	Down in OVAfed	4.37364e-13	1.73554e-11	-1.71852	NS	0.899068	0.985023	0.0257839	Not detected	.	Not detected	.	Down in Kdm4	-1.85602
FBgn0039467	FBgn0039467	CG14253	CG14253	-	Down in OVAfed	0.000156586	0.00218607	-0.95261	NS	0.0625265	0.22744	-0.400716	Down in nat3fed	0.00147987	0.0190584	-0.844954	Not detected	.	Not detected	.	Up in Kdm4	1.47625
FBgn0037386	FBgn0037386	CG1208	CG1208	-	NS	0.0587627	0.276192	-0.949792	NS	0.011889	0.0620828	0.711164	Up in nat3fed	0.000863547	0.0124127	1.04531	Up in Gcn5	2.25412	Up in Ada2a	5.17659	Down in Kdm4	-4.32878
FBgn0050106	FBgn0050106	CG30106	CCHa1-R	CCHamide-1 receptor	Down in OVAfed	0.00539115	0.0421924	-0.949425	NS	0.198255	0.498519	-0.52918	Down in nat3fed	0.000231573	0.00423737	-1.21212	Not detected	.	Not detected	.	NS/Not detected	.
FBgn0267668	FBgn0267668	CR46006	CR46006	-	Down in OVAfed	1.73515e-06	4.5427e-05	-0.941614	Down in OVAfed	0.000189148	0.00184031	-0.615302	NS	0.00753656	0.0715213	-0.432838	Not detected	.	Not detected	.	NS/Not detected	.
FBgn0260768	FBgn0260768	CG42566	CG42566	-	Down in OVAfed	0.00101285	0.010255	-0.937093	Down in OVAfed	0.00576018	0.0344126	-0.617084	Down in nat3fed	0.00256952	0.0301521	-0.62512	NS	0.475641	NS	-0.0244179	NS/Not detected	.
FBgn0263380	FBgn0263380	CR43432	CR43432	-	Down in OVAfed	0.000458284	0.0052455	-0.937089	NS	0.0104128	0.0557693	-0.568873	NS	0.00873152	0.0798951	-0.518505	Not detected	.	Not detected	.	NS/Not detected	.
FBgn0040491	FBgn0040491	CG8238	Buffy	Buffy	Down in OVAfed	0.000371861	0.00441538	-0.935049	Down in OVAfed	0.00582829	0.034785	-0.587232	NS	0.242073	0.683448	-0.255836	NS	-1.54255	Down in Ada2a	-2.41615	NS/Not detected	.
FBgn0032770	FBgn0032770	CG13086	CG13086	-	Down in OVAfed	0.000563703	0.00623362	-0.933054	NS	0.019993	0.0941602	-0.557442	NS	0.0389708	0.246354	-0.531156	Not detected	.	Not detected	.	Down in Kdm4	-1.93901
FBgn0035282	FBgn0035282	CG13936	CNMa	CNMamide	Down in OVAfed	0.00566191	0.0438155	-0.931145	NS	0.16846	0.447255	-0.411465	Down in nat3fed	0.002655	0.0309084	-0.990361	NS	-0.275452	NS	0.0273621	NS/Not detected	.
FBgn0033639	FBgn0033639	CG9003	CG9003	-	Down in OVAfed	1.25828e-06	3.45587e-05	-0.92678	Down in OVAfed	1.85063e-05	0.000229608	-0.772771	Down in nat3fed	3.90286e-06	0.000129267	-0.829451	Down in Gcn5	-1.66065	Down in Ada2a	-4.07177	NS/Not detected	.
FBgn0262081	FBgn0262081	CG42317	Csk	C-terminal Src kinase	Down in OVAfed	3.61984e-05	0.000637949	-0.926404	Down in OVAfed	0.00156159	0.0112498	-0.730511	Down in nat3fed	4.61165e-05	0.00107801	-1.0259	NS	-0.704103	Down in Ada2a	-2.7533	NS/Not detected	.
FBgn0030886	FBgn0030886	CG12672	CG12672	-	Down in OVAfed	0.00528356	0.0415996	-0.925823	NS	0.632637	0.862222	-0.200422	NS	0.0145261	0.119774	-0.823686	Not detected	.	Not detected	.	NS/Not detected	.
FBgn0028920	FBgn0028920	CG8997	CG8997	-	Down in OVAfed	0.00012225	0.0017667	-0.925782	Down in OVAfed	6.63954e-09	1.56273e-07	-1.24034	NS	0.0425853	0.262464	-0.398288	Not detected	.	Not detected	.	Down in Kdm4	-2.61894
FBgn0003117	FBgn0003117	CG3978	pnr	pannier	Down in OVAfed	0.00019216	0.00257565	-0.924743	Down in OVAfed	0.000791773	0.006289	-0.607355	NS	0.0237783	0.171735	-0.368448	NS	-0.22245	Down in Ada2a	-2.85392	NS/Not detected	.
FBgn0037960	FBgn0037960	CG6965	mthl5	methuselah-like 5	Down in OVAfed	9.35147e-05	0.00141476	-0.924726	Down in OVAfed	0.000293239	0.00268188	-0.802674	Down in nat3fed	0.000222157	0.00409424	-0.86697	NS	-0.87837	Down in Ada2a	-3.17027	Up in Kdm4	1.45897
FBgn0264748	FBgn0264748	CG44006	CG44006	-	NS	0.0292524	0.164449	-0.923727	NS	0.040822	0.165546	-0.837197	NS	0.0117232	0.10127	-0.676296	Not detected	.	Not detected	.	NS/Not detected	.
FBgn0052447	FBgn0052447	CG32447	CG32447	-	Down in OVAfed	0.000342605	0.00412212	-0.920463	Down in OVAfed	0.000122093	0.0012473	-0.602246	Down in nat3fed	2.65863e-06	9.19418e-05	-0.742326	Down in Gcn5	-2.62475	Down in Ada2a	-4.21265	Down in Kdm4	-1.84541
FBgn0025682	FBgn0025682	CG9148	scf	supercoiling factor	Down in OVAfed	1.07827e-05	0.000225938	-0.916227	Down in OVAfed	0.000100709	0.00104327	-0.69943	Down in nat3fed	1.76222e-05	0.000469845	-0.781228	NS	-0.836751	NS	-1.0171	Down in Kdm4	-1.84632
FBgn0023214	FBgn0023214	CG15085	edl	ETS-domain lacking	Down in OVAfed	0.000100422	0.00149994	-0.912828	Down in OVAfed	0.00106339	0.00809172	-0.736254	Down in nat3fed	0.00108448	0.0149488	-0.724022	NS	-0.864323	Down in Ada2a	-2.49793	NS/Not detected	.
FBgn0037801	FBgn0037801	CG3999	CG3999	-	Down in OVAfed	0.000215658	0.0028293	-0.910754	Down in OVAfed	4.53376e-11	1.38215e-09	-1.35866	NS	0.10977	0.471911	-0.239082	Not detected	.	Not detected	.	Down in Kdm4	-4.39802
FBgn0027865	FBgn0027865	CG6120	Tsp96F	Tetraspanin 96F	Down in OVAfed	1.47037e-06	3.95519e-05	-0.908635	Down in OVAfed	0.0012181	0.00910305	-0.714495	Down in nat3fed	0.00316516	0.0354101	-0.507602	NS	-1.5112	Down in Ada2a	-2.59264	NS/Not detected	.
FBgn0001170	FBgn0001170	CG11607	H2.0	Homeodomain protein 2.0	Down in OVAfed	0.00480313	0.0384611	-0.906564	Down in OVAfed	0.00906416	0.0495147	-0.961659	Down in nat3fed	0.00137844	0.0180119	-1.08903	Not detected	.	Not detected	.	NS/Not detected	.
FBgn0004511	FBgn0004511	CG9355	dy	dusky	NS	0.0498487	0.24569	-0.899341	NS	0.0144041	0.0721182	-1.05822	Down in nat3fed	0.000853563	0.0123144	-1.24363	NS	-0.508713	NS	-0.791617	Down in Kdm4	-3.5721
FBgn0015229	FBgn0015229	CG6575	glec	gliolectin	Down in OVAfed	1.08176e-06	3.03942e-05	-0.898738	Down in OVAfed	2.77443e-06	4.12428e-05	-0.718624	Down in nat3fed	0.000625465	0.00947709	-0.469844	NS	-1.29822	Down in Ada2a	-3.24231	NS/Not detected	.
FBgn0085380	FBgn0085380	CG34351	CG34351	-	Down in OVAfed	0.000725884	0.00770105	-0.897008	NS	0.0465194	0.182635	-0.560972	Down in nat3fed	0.00262891	0.0306655	-0.6486	Not detected	.	Not detected	.	NS/Not detected	.
FBgn0032955	FBgn0032955	CG2201	CG2201	-	Down in OVAfed	0.000118191	0.00171948	-0.89463	Down in OVAfed	2.26637e-05	0.000274451	-0.833341	Down in nat3fed	1.78575e-05	0.000475041	-0.864205	Down in Gcn5	-1.81938	Down in Ada2a	-2.84727	NS/Not detected	.
FBgn0265998	FBgn0265998	CG42320	Doa	Darkener of apricot	Down in OVAfed	0.000254713	0.00323342	-0.893262	Down in OVAfed	0.000327257	0.00296476	-0.773397	Down in nat3fed	0.00223631	0.0267516	-0.706511	Down in Gcn5	-1.63696	Down in Ada2a	-2.84206	NS/Not detected	.
FBgn0039217	FBgn0039217	CG13627	CG13627	-	Down in OVAfed	0.00599978	0.0458566	-0.889242	NS	0.013299	0.0677867	-1.02863	NS	0.852085	0.972893	-0.0581729	NS	-0.192737	NS	0.123445	Down in Kdm4	-2.92083
FBgn0036323	FBgn0036323	CG14118	CG14118	-	NS	0.00755843	0.0557049	-0.88724	NS	0.0362262	0.150663	-0.586609	NS	0.57692	0.8979	-0.152493	Not detected	.	Not detected	.	NS/Not detected	.
FBgn0036433	FBgn0036433	CG9628	CG9628	-	Down in OVAfed	3.5916e-05	0.00063469	-0.887217	Down in OVAfed	0.00624836	0.0369704	-0.45261	NS	0.0373178	0.238988	-0.316999	NS	-1.2724	Down in Ada2a	-1.63589	NS/Not detected	.
FBgn0259098	FBgn0259098	CG42246	CG42246	-	Down in OVAfed	0.000826789	0.0086008	-0.886788	NS	0.0268692	0.119804	-0.6561	NS	0.00977688	0.0871543	-0.578254	Not detected	.	Not detected	.	NS/Not detected	.
FBgn0010388	FBgn0010388	CG10816	Dro	Drosocin	NS	0.00743186	0.0550214	-0.884062	NS	0.825388	0.944607	-0.0870457	Up in nat3fed	4.40094e-25	2.87479e-22	3.63015	Up in Gcn5	2.5472	NS	0.181601	NS/Not detected	.
FBgn0085410	FBgn0085410	CG34381	TrissinR	Trissin receptor	NS	0.0117603	0.0801406	-0.883404	NS	0.0392277	0.160095	-0.719392	NS	0.0118724	0.101821	-0.658268	NS	-0.130265	NS	0.566263	NS/Not detected	.
FBgn0003447	FBgn0003447	CG32858	sn	singed	Down in OVAfed	9.71782e-05	0.00145705	-0.881963	Down in OVAfed	0.000366553	0.00326532	-0.724988	Down in nat3fed	0.00122939	0.0164451	-0.560713	NS	-0.800867	Down in Ada2a	-4.47446	Down in Kdm4	-2.19391
FBgn0038404	FBgn0038404	CG8925	CG8925	-	Down in OVAfed	0.00154733	0.0146996	-0.878242	NS	0.0438179	0.174744	-0.378628	Down in nat3fed	7.37062e-06	0.000225101	-0.754685	Down in Gcn5	-1.78996	NS	-1.01204	Down in Kdm4	-1.31961
FBgn0045064	FBgn0045064	CG13969	bwa	brain washing	Down in OVAfed	9.6256e-07	2.75973e-05	-0.874582	Down in OVAfed	0.000510831	0.00431212	-0.589381	Down in nat3fed	3.94782e-06	0.000130044	-0.796656	Down in Gcn5	-1.94927	Down in Ada2a	-3.90651	Up in Kdm4	1.04566
FBgn0035193	FBgn0035193	CG9192	CG9192	-	Down in OVAfed	0.00115176	0.011406	-0.871316	NS	0.0323248	0.137717	-0.376366	NS	0.182803	0.608204	-0.249989	NS	-0.127794	NS	-1.1473	Up in Kdm4	3.96855
FBgn0265011	FBgn0265011	CG34350	Np	Notopleural	Down in OVAfed	0.00049362	0.00555795	-0.871281	Down in OVAfed	4.67073e-05	0.000527063	-0.720625	Down in nat3fed	0.000111514	0.00229291	-0.633394	NS	-0.539708	NS	0.0863114	Down in Kdm4	-3.17078
FBgn0038247	FBgn0038247	CG3389	Cad88C	Cadherin 88C	Down in OVAfed	0.000972768	0.00993474	-0.870022	NS	0.413572	0.729659	-0.233739	NS	0.00814172	0.0755567	-0.606025	NS	-0.334752	NS	0.0720446	NS/Not detected	.
FBgn0034396	FBgn0034396	CG15097	CG15097	-	Down in OVAfed	0.00069708	0.00744925	-0.865956	Down in OVAfed	0.00551318	0.0331724	-0.626997	Down in nat3fed	0.000123629	0.00251928	-0.839504	Down in Gcn5	-1.94144	Down in Ada2a	-2.09963	NS/Not detected	.
FBgn0025525	FBgn0025525	CG9102	bab2	bric a brac 2	Down in OVAfed	7.40724e-05	0.00116719	-0.86222	Down in OVAfed	0.00426524	0.0265795	-0.600267	Down in nat3fed	0.00264932	0.0308728	-0.618014	NS	-0.954223	Down in Ada2a	-2.00851	NS/Not detected	.
FBgn0035692	FBgn0035692	CG13298	CG13298	-	Down in OVAfed	3.44023e-05	0.000612726	-0.861832	Down in OVAfed	9.88478e-05	0.00102509	-0.773288	Down in nat3fed	0.000193484	0.00365165	-0.698042	NS	-1.12333	Down in Ada2a	-2.38259	NS/Not detected	.
FBgn0032783	FBgn0032783	CG10237	CG10237	-	NS	0.0353834	0.189577	-0.8612	NS	0.922828	0.975934	0.0230154	NS	0.276544	0.719699	-0.408652	Down in Gcn5	-2.74043	NS	1.45234	Down in Kdm4	-1.6329
FBgn0266807	FBgn0266807	CR45269	CR45269	-	NS	0.00960518	0.0680995	-0.860888	NS	0.0193441	0.0917639	-0.856016	NS	0.927113	0.992894	-0.0277367	Not detected	.	Not detected	.	NS/Not detected	.
FBgn0029830	FBgn0029830	CG14447	Grip	Glutamate receptor binding protein	Down in OVAfed	0.000554631	0.00613907	-0.859445	NS	0.833355	0.948838	-0.0475838	Down in nat3fed	0.000551461	0.0085542	-0.808477	NS	-1.32417	Down in Ada2a	-2.62009	Up in Kdm4	1.24321
FBgn0036567	FBgn0036567	CG13074	CG13074	-	Down in OVAfed	0.0058074	0.0447352	-0.858687	Not detected	.	.	.	NS	0.445326	0.830728	-0.226009	NS	-0.0915414	NS	0.0135144	NS/Not detected	.
FBgn0031976	FBgn0031976	CG7367	CG7367	-	NS	0.0411928	0.213784	-0.858469	NS	0.0264341	0.11854	-0.54276	NS	0.553336	0.888721	-0.137293	NS	-1.13915	Down in Ada2a	-1.96831	NS/Not detected	.
FBgn0040531	FBgn0040531	CG11741	CG11741	-	NS	0.0176996	0.111142	-0.855892	NS	0.111999	0.344389	-0.542513	NS	0.0560346	0.312207	-0.603031	Not detected	.	Not detected	.	NS/Not detected	.
FBgn0259168	FBgn0259168	CG42273	mnb	minibrain	Down in OVAfed	9.21443e-06	0.000195516	-0.853717	Down in OVAfed	0.000150987	0.00150251	-0.736304	Down in nat3fed	1.64407e-05	0.000442356	-0.741394	Down in Gcn5	-1.83571	Down in Ada2a	-3.82258	NS/Not detected	.
FBgn0052354	FBgn0052354	CG32354	CG32354	-	Down in OVAfed	0.000506026	0.00568132	-0.853616	Down in OVAfed	8.16092e-06	0.000109454	-0.797155	Down in nat3fed	8.12256e-05	0.00177189	-0.664422	NS	-0.240822	Down in Ada2a	-1.77795	Down in Kdm4	-3.85093
FBgn0004514	FBgn0004514	CG7485	Oct-TyrR	Octopamine-Tyramine receptor	Down in OVAfed	0.00246426	0.0217473	-0.8454	NS	0.0100734	0.054193	-0.836306	NS	0.0876849	0.415726	-0.468503	NS	-0.159985	Down in Ada2a	-1.8746	NS/Not detected	.
FBgn0035875	FBgn0035875	CG7076	Cpr66Cb	Cuticular protein 66Cb	NS	0.0749351	0.330425	-0.842141	NS	0.964211	0.987988	0.0158062	NS	0.00630459	0.061826	-0.842379	NS	-0.976141	NS	-1.21084	Down in Kdm4	-2.83431
FBgn0041710	FBgn0041710	CG18550	yellow-f	yellow-f	Down in OVAfed	0.000435445	0.00503739	-0.840219	Down in OVAfed	0.000480365	0.00410031	-0.61712	Down in nat3fed	0.000231725	0.00423737	-0.518163	Not detected	.	Not detected	.	NS/Not detected	.
FBgn0038180	FBgn0038180	CG9307	Cht5	Cht5	Down in OVAfed	0.00065552	0.0070694	-0.839976	Down in OVAfed	0.000818285	0.00645155	-0.578141	NS	0.00483006	0.0505716	-0.467552	Down in Gcn5	-1.84807	Down in Ada2a	-4.91021	Down in Kdm4	-2.85068
FBgn0035091	FBgn0035091	CG3829	CG3829	-	Down in OVAfed	3.75364e-07	1.19254e-05	-0.835243	Down in OVAfed	9.23797e-05	0.000967418	-0.686762	Down in nat3fed	1.31338e-05	0.000371219	-0.668776	NS	-1.22969	Down in Ada2a	-2.62526	NS/Not detected	.
FBgn0003358	FBgn0003358	CG31039	Jon99Ci	Jonah 99Ci	Down in OVAfed	0.00139048	0.0134749	-0.834462	Down in OVAfed	3.01281e-06	4.43062e-05	-1.30906	NS	0.529581	0.875119	0.148734	NS	-1.43716	Up in Ada2a	4.1553	Down in Kdm4	-2.84006
FBgn0034884	FBgn0034884	CG17662	CG17662	-	Down in OVAfed	0.000923002	0.00949247	-0.834186	Down in OVAfed	0.000512371	0.00431605	-0.852587	Down in nat3fed	1.63497e-08	9.85845e-07	-1.15097	NS	-0.527621	NS	1.56547	NS/Not detected	.
FBgn0034876	FBgn0034876	CG3957	wmd	wing morphogenesis defect	Down in OVAfed	0.000316374	0.00386588	-0.833693	Down in OVAfed	0.000778594	0.00620484	-0.788956	Down in nat3fed	4.27465e-05	0.00101538	-0.924944	NS	-1.07941	Down in Ada2a	-2.63182	NS/Not detected	.
FBgn0039632	FBgn0288875	CG1401	Cul5	Cullin 5	Down in OVAfed	9.60915e-06	0.000203158	-0.833267	Down in OVAfed	0.000144333	0.00144078	-0.699805	Down in nat3fed	3.98994e-07	1.75707e-05	-0.870465	Down in Gcn5	-2.17349	Down in Ada2a	-2.88421	NS/Not detected	.
FBgn0027608	FBgn0027608	CG2082	CG2082	-	Down in OVAfed	2.54464e-05	0.000483234	-0.831837	Down in OVAfed	1.58654e-07	2.92992e-06	-1.36481	Down in nat3fed	4.04379e-05	0.000968369	-0.904237	Not detected	.	Not detected	.	Up in Kdm4	1.88444
FBgn0042135	FBgn0042135	CG18812	CG18812	-	Down in OVAfed	0.00175855	0.0163284	-0.831386	NS	0.0465467	0.182668	-0.525439	Down in nat3fed	0.00244959	0.028947	-0.5983	NS	-1.22445	Down in Ada2a	-2.30198	Up in Kdm4	1.1059
FBgn0004885	FBgn0004885	CG6863	tok	tolkin	Down in OVAfed	0.000514533	0.00575483	-0.827654	Down in OVAfed	6.92056e-05	0.000754349	-0.952197	Down in nat3fed	0.000204124	0.00381573	-0.812005	NS	-1.20173	Down in Ada2a	-3.72508	NS/Not detected	.
FBgn0037972	FBgn0037972	CG10005	CG10005	-	Down in OVAfed	0.000252932	0.00321776	-0.823573	Down in OVAfed	0.00862093	0.0477157	-0.515763	NS	0.00861717	0.0789717	-0.476965	NS	-0.0514805	NS	-1.21246	Down in Kdm4	-1.07779
FBgn0000639	FBgn0000639	CG17285	Fbp1	Fat body protein 1	NS	0.0780998	0.340402	-0.823186	NS	0.163765	0.439284	-0.428142	NS	0.666359	0.923516	-0.110939	NS	-0.576207	Down in Ada2a	-4.12507	NS/Not detected	.
FBgn0027515	FBgn0027515	CG7115	CG7115	-	Down in OVAfed	4.34477e-05	0.000748868	-0.82193	Down in OVAfed	1.02738e-06	1.64982e-05	-0.997375	Down in nat3fed	0.000615049	0.00936755	-0.628763	Not detected	.	Not detected	.	NS/Not detected	.
FBgn0262993	FBgn0262993	CR43301	CR43301	-	Down in OVAfed	0.00268898	0.0233794	-0.821269	NS	0.0979032	0.315386	-0.426559	Down in nat3fed	0.00178619	0.0221775	-0.750076	Not detected	.	Not detected	.	NS/Not detected	.
FBgn0052185	FBgn0052185	CG32185	edin	elevated during infection	NS	0.105789	0.421222	-0.817747	Not detected	.	.	.	Not detected	.	.	.	NS	4.18283	NS	-0.0432566	Up in Kdm4	3.30903
FBgn0051869	FBgn0051869	CG31869	CG31869	-	Down in OVAfed	0.000102298	0.00152603	-0.814723	Down in OVAfed	0.00443409	0.0274359	-0.506017	Down in nat3fed	5.54521e-05	0.00126113	-0.579142	NS	-0.376152	NS	-1.03548	NS/Not detected	.
FBgn0032864	FBgn0032864	CG2493	CG2493	-	Down in OVAfed	0.00124605	0.0122265	-0.813962	Down in OVAfed	0.00396024	0.0249621	-0.700778	Down in nat3fed	0.000235308	0.0042829	-0.835083	NS	-0.81988	Down in Ada2a	-1.60835	NS/Not detected	.
FBgn0033724	FBgn0033724	CG8501	CG8501	-	Down in OVAfed	4.36912e-05	0.000751963	-0.812852	NS	0.0137245	0.0692938	-0.507201	NS	0.0810914	0.397778	-0.279129	NS	0.190766	Down in Ada2a	-2.90461	Up in Kdm4	1.92986
FBgn0031490	FBgn0031490	CG17264	CG17264	-	Down in OVAfed	0.000456446	0.00523465	-0.811412	Down in OVAfed	2.74959e-08	5.75257e-07	-1.3731	NS	0.036348	0.234695	0.653202	Not detected	.	Not detected	.	NS/Not detected	.
FBgn0011706	FBgn0011706	CG4319	rpr	reaper	NS	0.0100414	0.0704279	-0.809123	Down in OVAfed	0.00374565	0.023872	-0.788505	Down in nat3fed	0.00289828	0.0332468	-1.02957	NS	-0.829021	Down in Ada2a	-4.0676	NS/Not detected	.
FBgn0014163	FBgn0014163	CG4609	fax	failed axon connections	Down in OVAfed	0.00260247	0.022734	-0.805245	Down in OVAfed	0.00720268	0.0414571	-0.604945	NS	0.0174444	0.137658	-0.451425	NS	-0.20645	Down in Ada2a	-4.19349	NS/Not detected	.
FBgn0051559	FBgn0051559	CG31559	CG31559	-	NS	0.0311593	0.171639	-0.803662	NS	0.0162384	0.0794936	-1.00106	NS	0.0336664	0.222013	-0.637391	NS	-0.804919	NS	-1.07385	Down in Kdm4	-2.77657
FBgn0051105	FBgn0051105	CG31105	ppk22	pickpocket 22	Down in OVAfed	0.0051143	0.0404294	-0.800005	NS	0.015806	0.0777589	-1.00683	NS	0.046983	0.279739	-0.645929	Not detected	.	Not detected	.	NS/Not detected	.
FBgn0001112	FBgn0001112	CG1152	Gld	Glucose dehydrogenase	Down in OVAfed	0.000221469	0.00288622	-0.798705	NS	0.111155	0.342672	-0.331798	Down in nat3fed	0.000486789	0.00775564	-0.627134	Down in Gcn5	-2.36881	NS	-0.769207	Down in Kdm4	-1.58806
FBgn0083991	FBgn0083991	CG34155	CG34155	-	Down in OVAfed	0.00423411	0.0342782	-0.797319	NS	0.0182961	0.0878049	-0.827359	NS	0.449	0.832705	-0.191241	Not detected	.	Not detected	.	NS/Not detected	.
FBgn0265836	FBgn0265836	CG44625	CG44625	-	Down in OVAfed	0.000393671	0.0046276	-0.796396	NS	0.46995	0.768158	-0.158882	NS	0.069667	0.358802	-0.456523	Not detected	.	Not detected	.	NS/Not detected	.
FBgn0261705	FBgn0261705	CG42741	CG42741	-	NS	0.0223659	0.133255	-0.794386	NS	0.044507	0.176612	-0.678841	NS	0.184675	0.612008	-0.346811	Not detected	.	Not detected	.	NS/Not detected	.
FBgn0000568	FBgn0000568	CG8127	Eip75B	Ecdysone-induced protein 75B	Down in OVAfed	0.000228396	0.00296009	-0.792121	NS	0.0110378	0.0584843	-0.46411	Down in nat3fed	0.000105004	0.00217366	-0.655508	NS	-0.840347	Down in Ada2a	-2.58529	Up in Kdm4	2.18084
FBgn0038286	FBgn0038286	CG6966	CG6966	-	Down in OVAfed	0.000635398	0.00687763	-0.791402	Down in OVAfed	0.000556718	0.00462871	-0.874728	Down in nat3fed	0.000574034	0.00883441	-0.921523	NS	-0.538853	Down in Ada2a	-3.59762	NS/Not detected	.
FBgn0010300	FBgn0010300	CG10719	brat	brain tumor	Down in OVAfed	0.000214496	0.00282036	-0.79059	Down in OVAfed	0.00316849	0.0208404	-0.578423	Down in nat3fed	0.00210619	0.0255305	-0.547737	NS	-0.821522	Down in Ada2a	-2.86375	NS/Not detected	.
FBgn0034706	FBgn0034706	CG11275	CG11275	-	Down in OVAfed	0.000220629	0.00288166	-0.789782	Down in OVAfed	0.00301706	0.019995	-0.59956	Down in nat3fed	5.42148e-05	0.00124261	-0.814201	NS	-1.33846	Down in Ada2a	-2.89693	NS/Not detected	.
FBgn0035772	FBgn0035772	CG8582	Sh3beta	Sh3beta	Down in OVAfed	0.000885175	0.00915148	-0.789699	Down in OVAfed	0.006997	0.0404885	-0.551127	Down in nat3fed	0.000543625	0.00844378	-0.716931	NS	-0.716316	Down in Ada2a	-2.32544	NS/Not detected	.
FBgn0035780	FBgn0035780	CG18417	CG18417	-	Down in OVAfed	0.000175577	0.00239155	-0.789478	Down in OVAfed	0.00355848	0.0229189	-0.952439	NS	0.526385	0.8732	-0.151289	NS	0.988531	Up in Ada2a	3.63404	Down in Kdm4	-2.88067
FBgn0035204	FBgn0035204	CG2277	CG2277	-	Down in OVAfed	0.00114577	0.0113754	-0.788134	Down in OVAfed	0.00025745	0.00239331	-0.877815	Down in nat3fed	0.00300859	0.0341128	-0.597279	Down in Gcn5	-1.67767	Down in Ada2a	-2.36056	NS/Not detected	.
FBgn0032805	FBgn0032805	CG10337	CG10337	-	Down in OVAfed	0.00255444	0.0223585	-0.786491	NS	0.0483634	0.18803	-0.469738	NS	0.038002	0.24179	-0.645567	Not detected	.	Not detected	.	Up in Kdm4	2.54493
FBgn0053346	FBgn0053346	CG33346	CG33346	-	Down in OVAfed	0.0010552	0.0106016	-0.786389	Down in OVAfed	0.000714633	0.00576207	-0.712198	NS	0.154095	0.563356	-0.225907	Not detected	.	Not detected	.	NS/Not detected	.
FBgn0038261	FBgn0038261	CG14856	CG14856	-	NS	0.0130751	0.0876176	-0.784224	NS	0.194885	0.493827	-0.377957	NS	0.0914854	0.42597	-0.435216	NS	-0.0321849	NS	0.860065	Down in Kdm4	-2.08219
FBgn0037099	FBgn0037099	CG7173	CG7173	-	NS	0.0203495	0.123942	-0.78367	NS	0.190319	0.486248	-0.376168	NS	0.0125809	0.106883	-0.625031	NS	-0.714803	NS	-0.753591	Down in Kdm4	-3.93705
FBgn0267336	FBgn0267336	CG34360	Glut4EF	-	Down in OVAfed	5.64434e-06	0.000127106	-0.783023	Down in OVAfed	0.00297999	0.0197767	-0.51495	Down in nat3fed	2.48507e-06	8.67046e-05	-0.778476	NS	-1.14626	Down in Ada2a	-1.77653	Up in Kdm4	3.75747
FBgn0031100	FBgn0031100	CG1504	CG1504	-	NS	0.0244876	0.143281	-0.782154	NS	0.723935	0.906614	-0.134814	NS	0.0883509	0.417536	-0.565204	NS	-0.128437	NS	0.12455	NS/Not detected	.
FBgn0030186	FBgn0030186	CG2962	CG2962	-	NS	0.266047	0.741085	-0.781899	NS	0.885713	0.966925	-0.0410926	NS	0.0874417	0.415158	-0.513054	Down in Gcn5	-1.91503	NS	0.0210843	NS/Not detected	.
FBgn0027578	FBgn0027578	CG14526	CG14526	-	Down in OVAfed	0.000118062	0.00171948	-0.781121	Down in OVAfed	4.41815e-05	0.000503292	-0.733114	Down in nat3fed	0.00229473	0.0273368	-0.492725	Not detected	.	Not detected	.	NS/Not detected	.
FBgn0029584	FBgn0283451	CG11509/CG11491	CG11509	-	Down in OVAfed	0.000178292	0.00242012	-0.781058	Down in OVAfed	0.000740943	0.0059393	-0.559496	NS	0.0117593	0.10127	-0.367975	NS	-1.04809	Down in Ada2a	-3.82239	NS/Not detected	.
FBgn0085249	FBgn0085249	CG34220	CG34220	-	Down in OVAfed	0.00280146	0.0241608	-0.779602	NS	0.0506673	0.194191	-0.429135	NS	0.0533334	0.302944	-0.562433	Not detected	.	Not detected	.	NS/Not detected	.
FBgn0264713	FBgn0264713	CR43981	CR43981	-	NS	0.00781458	0.0572339	-0.777922	NS	0.0193791	0.0918547	-0.713408	NS	0.352479	0.771922	0.29625	Not detected	.	Not detected	.	NS/Not detected	.
FBgn0030595	FBgn0030595	CG14406	CG14406	-	NS	0.14821	0.528262	-0.777359	NS	0.711284	0.90091	-0.0735219	NS	0.0443357	0.270365	-0.604634	Down in Gcn5	-3.34597	Up in Ada2a	1.78722	Down in Kdm4	-2.94394
FBgn0085282	FBgn0085282	CG34253	CG34253	-	Down in OVAfed	0.00299137	0.0254624	-0.770084	Down in OVAfed	0.00622224	0.0368386	-0.740474	NS	0.27393	0.716954	-0.207152	NS	-0.275436	NS	-0.511522	Down in Kdm4	-1.42122
FBgn0086655	FBgn0086655	CG9397	jing	jing	Down in OVAfed	2.13777e-05	0.000414539	-0.769652	Down in OVAfed	0.000794912	0.00630515	-0.586569	Down in nat3fed	0.000422036	0.00689127	-0.543886	NS	-1.04719	Down in Ada2a	-2.13284	NS/Not detected	.
FBgn0051777	FBgn0051777	CG31777	CG31777	-	Down in OVAfed	0.00609715	0.0464197	-0.768778	Down in OVAfed	0.00781174	0.0441591	-0.673425	NS	0.0108538	0.0949543	-0.639022	NS	-0.548944	Down in Ada2a	-2.74756	NS/Not detected	.
FBgn0053498	FBgn0053498	CR33498	CR33498	-	NS	0.226266	0.678681	-0.768714	NS	0.123619	0.368754	-0.457935	NS	0.398051	0.803046	0.248246	Not detected	.	Not detected	.	NS/Not detected	.
FBgn0264554	FBgn0264554	CR43933	CR43933	-	NS	0.0328973	0.179364	-0.766327	NS	0.386598	0.708022	-0.353646	NS	0.326491	0.754498	0.358769	Not detected	.	Not detected	.	NS/Not detected	.
FBgn0261698	FBgn0261698	CG42732	CG42732	-	Down in OVAfed	0.000348046	0.00417904	-0.766083	NS	0.0574679	0.214817	-0.441276	NS	0.193706	0.623619	-0.282101	NS	0.525488	Down in Ada2a	-2.02856	NS/Not detected	.
FBgn0031973	FBgn0031973	CG7219	Spn28Dc	Serpin 28Dc	Down in OVAfed	0.00585368	0.0450033	-0.764294	NS	0.161582	0.435863	-0.333101	NS	0.018702	0.145375	-0.492285	NS	-0.23145	NS	-0.14414	NS/Not detected	.
FBgn0037448	FBgn0037448	CG15186	CG15186	-	Down in OVAfed	0.000187711	0.00253335	-0.764046	Down in OVAfed	3.82931e-06	5.48848e-05	-0.846811	Down in nat3fed	1.0124e-05	0.00029909	-0.678925	Down in Gcn5	-1.92779	Down in Ada2a	-3.72698	NS/Not detected	.
FBgn0026361	FBgn0026361	CG2916	2021-09-05	Septin 5	Down in OVAfed	0.00185933	0.0172098	-0.762075	NS	0.281956	0.608176	-0.266691	NS	0.0293801	0.199914	-0.42809	NS	-1.24244	Down in Ada2a	-1.8323	NS/Not detected	.
FBgn0035983	FBgn0035983	CG4080	CG4080	-	Down in OVAfed	2.63305e-05	0.000493644	-0.760968	Down in OVAfed	5.04059e-05	0.000565311	-0.71719	Down in nat3fed	0.000101296	0.00211176	-0.636503	Down in Gcn5	-1.83593	Down in Ada2a	-3.75567	NS/Not detected	.
FBgn0264746	FBgn0264746	CG44004	CG44004	-	Down in OVAfed	0.00170337	0.0158883	-0.760697	Down in OVAfed	0.00350733	0.0226926	-0.934604	NS	0.150218	0.557136	-0.334299	Not detected	.	Not detected	.	NS/Not detected	.
FBgn0035160	FBgn0035160	CG13897	hng3	hinge3	Down in OVAfed	0.000399578	0.00468299	-0.760461	Down in OVAfed	0.0001558	0.00154881	-0.708616	NS	0.0249471	0.177559	-0.332767	NS	-0.280643	Down in Ada2a	-4.00408	NS/Not detected	.
FBgn0033132	FBgn0033132	CG12143	Tsp42Ej	Tetraspanin 42Ej	Down in OVAfed	2.64813e-05	0.000494893	-0.760131	Down in OVAfed	0.00340876	0.0221473	-0.494124	Down in nat3fed	0.00195234	0.0239121	-0.46743	Down in Gcn5	-1.63114	Down in Ada2a	-3.58365	Up in Kdm4	1.89866
FBgn0004240	FBgn0004240	CG12763	Dpt	Diptericin	NS	0.162916	0.561039	-0.759651	Down in OVAfed	2.58007e-05	0.000310093	-2.02881	Not detected	.	.	.	NS	0.0446138	NS	-0.0138836	NS/Not detected	.
FBgn0053306	FBgn0053306	CG33306	CG33306	-	Down in OVAfed	0.00382437	0.0313279	-0.759346	NS	0.00982034	0.0529802	-0.709689	NS	0.0371289	0.238188	-0.455035	Not detected	.	Not detected	.	NS/Not detected	.
FBgn0031865	FBgn0031865	CG10806	Nha1	Na[+]/H[+] hydrogen antiporter 1	Down in OVAfed	0.000733907	0.00776514	-0.759256	NS	0.0696482	0.245533	-0.335938	Down in nat3fed	0.000242371	0.00438431	-0.69132	Down in Gcn5	-1.88708	NS	-0.479154	Down in Kdm4	-1.44794
FBgn0028939	FBgn0028939	CG18146	NimC2	Nimrod C2	Down in OVAfed	0.000242675	0.00311916	-0.758251	Down in OVAfed	4.98214e-05	0.000559573	-0.788376	Down in nat3fed	6.72319e-05	0.00150574	-0.640383	Not detected	.	Not detected	.	NS/Not detected	.
FBgn0030230	FBgn0030230	CG11556	Rph	Rabphilin	Down in OVAfed	0.000492249	0.00555615	-0.756098	NS	0.0289316	0.126459	-0.510941	NS	0.0292799	0.199463	-0.427215	Not detected	.	Not detected	.	Up in Kdm4	1.99638
FBgn0036587	FBgn0036587	CG4950	CG4950	-	NS	0.0128626	0.0864493	-0.754358	Down in OVAfed	0.00655473	0.038366	-0.606897	NS	0.920149	0.991453	-0.0149592	Down in Gcn5	-2.01373	Down in Ada2a	-4.88348	NS/Not detected	.
FBgn0033760	FBgn0033760	CG8785	CG8785	-	NS	0.0594473	0.278852	-0.753934	NS	0.0785526	0.268679	-0.399798	NS	0.0479561	0.28345	-0.692902	NS	0.0890395	Down in Ada2a	-1.76368	NS/Not detected	.
FBgn0035767	FBgn0035767	CG8596	CG8596	-	Down in OVAfed	0.000492514	0.00555615	-0.751138	Down in OVAfed	0.00128017	0.00951338	-0.551802	Down in nat3fed	1.33527e-05	0.000374895	-0.745423	Down in Gcn5	-1.96329	Down in Ada2a	-2.32288	NS/Not detected	.
FBgn0030114	FBgn0030114	CG17754	CG17754	-	Down in OVAfed	0.000199031	0.00264312	-0.750374	Down in OVAfed	3.41012e-05	0.000397903	-0.845045	NS	0.0059742	0.0592282	-0.518812	Down in Gcn5	-1.95836	Down in Ada2a	-3.47828	Up in Kdm4	1.2752
FBgn0003209	FBgn0003209	CG12437	raw	raw	Down in OVAfed	0.000401911	0.00468697	-0.749495	NS	0.018343	0.0879421	-0.436443	NS	0.00609686	0.0602411	-0.582949	NS	-1.18551	Down in Ada2a	-2.2377	Up in Kdm4	1.04262
FBgn0001225	FBgn0001225	CG4183	Hsp26	Heat shock protein 26	Down in OVAfed	0.00220113	0.019874	-0.748844	Down in OVAfed	0.00338902	0.0220493	-0.805147	Down in nat3fed	4.05336e-08	2.25874e-06	-1.25678	Down in Gcn5	-2.30225	Down in Ada2a	-4.86344	Up in Kdm4	1.05842
FBgn0024366	FBgn0024366	CG11409	CG11409	-	Down in OVAfed	0.00108131	0.0108177	-0.748768	NS	0.0136152	0.0689231	-0.569244	Down in nat3fed	0.00178578	0.0221775	-0.733594	Not detected	.	Not detected	.	Down in Kdm4	-2.25724
FBgn0030837	FBgn0030837	CG8661	CG8661	-	Down in OVAfed	0.000823971	0.00857908	-0.747576	Down in OVAfed	0.000312123	0.00283837	-0.743717	NS	0.782762	0.957937	-0.0649943	NS	0.184788	NS	1.24264	Down in Kdm4	-1.27437
FBgn0267153	FBgn0267153	CR45593	CR45593	-	NS	0.00730765	0.0544024	-0.742092	Down in OVAfed	0.00154575	0.0111608	-1.02256	NS	0.0773427	0.385992	-0.461884	Not detected	.	Not detected	.	NS/Not detected	.
FBgn0040503	FBgn0040503	CG7763	CG7763	-	Down in OVAfed	0.000158302	0.0022074	-0.740508	NS	0.536567	0.812934	-0.14637	NS	0.244071	0.685943	-0.261357	Not detected	.	Not detected	.	NS/Not detected	.
FBgn0003997	FBgn0003997	CG5123	hid	head involution defective	Down in OVAfed	0.000580368	0.00638571	-0.740267	Down in OVAfed	0.00376505	0.0239366	-0.514809	NS	0.087982	0.416966	-0.243066	NS	-0.115511	Down in Ada2a	-2.93577	Down in Kdm4	-1.15191
FBgn0046999	FBgn0046999	CG6429	CG6429	-	NS	0.0495105	0.244433	-0.740049	Not detected	.	.	.	Not detected	.	.	.	NS	-1.47078	NS	-0.379257	NS/Not detected	.
FBgn0020762	FBgn0020762	CG2969	Atet	ABC transporter expressed in trachea	Down in OVAfed	5.32559e-05	0.000886719	-0.73988	Down in OVAfed	0.00212037	0.01467	-0.521012	Down in nat3fed	7.8407e-06	0.000238219	-0.726237	NS	-1.17352	Down in Ada2a	-2.4603	Up in Kdm4	1.11718
FBgn0003888	FBgn0288686	CG3401	betaTub60D	beta-Tubulin at 60D	Down in OVAfed	0.00244135	0.0215775	-0.739709	NS	0.0246087	0.111812	-0.475217	NS	0.0276669	0.191747	-0.403778	NS	-0.920789	Down in Ada2a	-3.66599	Up in Kdm4	1.17354
FBgn0267666	FBgn0267666	CR46004	CR46004	-	NS	0.0250213	0.145679	-0.738032	NS	0.0471164	0.184526	-0.825414	NS	0.592298	0.903371	0.190009	Not detected	.	Not detected	.	NS/Not detected	.
FBgn0030157	FBgn0030157	CG1468	CG1468	-	Down in OVAfed	7.53194e-05	0.0011843	-0.737712	NS	0.314218	0.642215	-0.194852	Down in nat3fed	0.000609877	0.00930082	-0.550629	NS	0.245433	Up in Ada2a	2.03558	NS/Not detected	.
FBgn0035144	FBgn0035144	CG17181	Kah	Kahuli	Down in OVAfed	0.00123255	0.0121041	-0.733547	Down in OVAfed	0.00020901	0.00199713	-0.675673	Down in nat3fed	0.00127896	0.0170021	-0.515602	NS	-1.08443	NS	-1.41794	NS/Not detected	.
FBgn0040392	FBgn0040392	CG14050	CG14050	-	NS	0.012497	0.0843294	-0.73214	NS	0.104134	0.327475	-0.418141	NS	0.125581	0.509687	-0.413515	Not detected	.	Not detected	.	NS/Not detected	.
FBgn0034494	FBgn0034494	CG10444	CG10444	-	Down in OVAfed	0.000132583	0.0018937	-0.731416	Down in OVAfed	0.00686606	0.0398638	-0.493397	Down in nat3fed	0.000129106	0.00261278	-0.616993	NS	-1.39843	NS	-0.816712	NS/Not detected	.
FBgn0034974	FBgn0034974	CG16786	CG16786	-	Down in OVAfed	0.00250963	0.0220979	-0.731277	NS	0.0195017	0.0923448	-0.414527	NS	0.0200494	0.152189	-0.34685	NS	-1.18435	Down in Ada2a	-2.1162	NS/Not detected	.
FBgn0053087	FBgn0053087	CG33087	LRP1	LDL receptor protein 1	Down in OVAfed	0.000368392	0.00438749	-0.730478	Down in OVAfed	0.000829053	0.00652573	-0.64925	NS	0.0171288	0.135989	-0.446749	NS	-0.797558	Down in Ada2a	-2.78721	NS/Not detected	.
FBgn0026319	FBgn0026319	CG3048	Traf4	TNF-receptor-associated factor 4	Down in OVAfed	0.00021877	0.00286615	-0.73043	NS	0.0236194	0.108266	-0.533939	Down in nat3fed	0.000420526	0.00687927	-0.667188	NS	-0.358014	Down in Ada2a	-2.06423	Up in Kdm4	1.10935
FBgn0034221	FBgn0034221	CG10764	CG10764	-	Down in OVAfed	0.00175123	0.0162862	-0.728978	NS	0.0109252	0.0580282	-0.415535	NS	0.0231225	0.168332	-0.335351	NS	-0.780535	Down in Ada2a	-3.36751	NS/Not detected	.
FBgn0261445	FBgn0261445	CG10072	sgl	sugarless	Down in OVAfed	0.000331451	0.00400845	-0.726639	NS	0.0148222	0.0737498	-0.488617	Down in nat3fed	0.00106374	0.0147147	-0.792503	NS	-0.42856	Down in Ada2a	-1.89628	NS/Not detected	.
FBgn0039492	FBgn0039492	CG6051	CG6051	-	Down in OVAfed	0.00047286	0.00537743	-0.725574	Down in OVAfed	0.00501401	0.0305906	-0.559254	Down in nat3fed	0.000962108	0.0136131	-0.632474	NS	-1.13474	Down in Ada2a	-3.60108	NS/Not detected	.
FBgn0030183	FBgn0030183	CG15309	CG15309	-	Down in OVAfed	4.27228e-05	0.000738539	-0.724841	Down in OVAfed	0.000170471	0.00167215	-0.640057	Down in nat3fed	7.04287e-05	0.00156837	-0.613807	NS	-0.931051	Down in Ada2a	-4.89577	NS/Not detected	.
FBgn0034914	FBgn0034914	CG5554	CG5554	-	Down in OVAfed	0.00113708	0.0112987	-0.724423	Down in OVAfed	0.00485943	0.0297602	-0.532376	Down in nat3fed	0.00293809	0.0335073	-0.510798	NS	-1.29195	Down in Ada2a	-2.79217	NS/Not detected	.
FBgn0086359	FBgn0086359	CG3953	Invadolysin	Invadolysin	Down in OVAfed	0.000742527	0.00784929	-0.724158	Down in OVAfed	0.00768749	0.0436048	-0.459244	Down in nat3fed	0.000592371	0.00906914	-0.500382	Not detected	.	Not detected	.	Down in Kdm4	-1.16784
FBgn0050361	FBgn0050361	CG30361	mtt	mangetout	Down in OVAfed	0.00289826	0.0248679	-0.72222	NS	0.0989755	0.318093	-0.356	NS	0.0351486	0.228709	-0.413501	Not detected	.	Not detected	.	Up in Kdm4	1.25586
FBgn0259227	FBgn0259227	CG42327	CG42327	-	Down in OVAfed	0.0019853	0.0181687	-0.721866	NS	0.019585	0.0926476	-0.579614	Down in nat3fed	0.000775074	0.0114059	-0.939283	NS	-1.0721	NS	-1.21167	NS/Not detected	.
FBgn0010470	FBgn0010470	CG9847	Fkbp14	FK506-binding protein 14 ortholog	Down in OVAfed	0.000916934	0.00944659	-0.719984	Down in OVAfed	0.0031352	0.0206639	-0.505008	Down in nat3fed	2.11842e-05	0.000553945	-0.676142	NS	-0.489804	NS	-1.4364	Down in Kdm4	-1.11309
FBgn0028533	FBgn0028533	CG7953	CG7953	-	Down in OVAfed	0.0017724	0.016444	-0.719278	Down in OVAfed	7.99993e-06	0.000107596	-0.941871	Down in nat3fed	5.82301e-05	0.00131667	-0.774116	Not detected	.	Not detected	.	Down in Kdm4	-3.43811
FBgn0037761	FBgn0037761	CG8534	CG8534	-	NS	0.336973	0.824032	-0.718656	Up in OVAfed	5.26207e-06	7.35541e-05	2.86139	Not detected	.	.	.	NS	0.382911	Up in Ada2a	3.01654	NS/Not detected	.
FBgn0035300	FBgn0035300	CG1139	CG1139	-	NS	0.0106896	0.0740899	-0.718195	NS	0.0253212	0.114374	-0.389449	Down in nat3fed	0.000475255	0.00761315	-0.589762	Down in Gcn5	-2.61386	NS	0.51678	Down in Kdm4	-1.7353
FBgn0261612	FBgn0261612	CG42701	CngA	Cyclic nucleotide-gated ion channel subunit A	Down in OVAfed	2.76095e-05	0.000514341	-0.715315	Down in OVAfed	0.000422384	0.00367072	-0.632482	Down in nat3fed	0.00229398	0.0273368	-0.504179	NS	-0.79913	NS	-1.27239	NS/Not detected	.
FBgn0038880	FBgn0038880	CG10823	SIFaR	SIFamide receptor	NS	0.0130788	0.0876176	-0.714041	NS	0.477466	0.773206	-0.285765	NS	0.0796173	0.393847	-0.542615	NS	-0.165268	NS	-0.0699002	Up in Kdm4	1.83073
FBgn0033866	FBgn0033866	CG6280	CG6280	-	NS	0.11405	0.443485	-0.713699	NS	0.487119	0.779932	-0.240405	NS	0.28195	0.724468	-0.313277	NS	-0.284346	NS	-0.839225	NS/Not detected	.
FBgn0037021	FBgn0037021	CG11399	CG11399	-	Down in OVAfed	0.000244025	0.00313156	-0.713673	Down in OVAfed	0.00747567	0.0426047	-0.434235	NS	0.00605323	0.0599106	-0.380753	NS	-1.19279	Down in Ada2a	-1.72605	Up in Kdm4	1.22456
FBgn0263617	FBgn0263617	CR43626	CR43626	-	Down in OVAfed	0.00168255	0.0157471	-0.712833	NS	0.0210711	0.0983215	-0.420515	Down in nat3fed	2.81324e-06	9.64376e-05	-0.809444	Not detected	.	Not detected	.	NS/Not detected	.
FBgn0035237	FBgn0035237	CG13917	CG13917	-	Down in OVAfed	0.000382157	0.00451937	-0.712606	NS	0.0121662	0.0631865	-0.464967	NS	0.00559081	0.0565721	-0.48716	Not detected	.	Not detected	.	NS/Not detected	.
FBgn0030927	FBgn0030927	CG15046	CG15046	-	Down in OVAfed	0.00592626	0.0454405	-0.712022	NS	0.00972517	0.0526442	-0.477301	Down in nat3fed	0.0025074	0.0295411	-0.50648	Not detected	.	Not detected	.	NS/Not detected	.
FBgn0031264	FBgn0031264	CG11835	CG11835	-	Down in OVAfed	0.000929145	0.00953132	-0.711699	Down in OVAfed	0.0032406	0.0212274	-0.611402	NS	0.0172786	0.13681	-0.480959	Not detected	.	Not detected	.	Down in Kdm4	-3.508
FBgn0037635	FBgn0037635	CG9837	CG9837	-	Down in OVAfed	0.000399988	0.00468313	-0.711506	Down in OVAfed	0.0062916	0.037164	-0.589603	NS	0.078113	0.388845	-0.274944	NS	-1.15708	Down in Ada2a	-2.49647	NS/Not detected	.
FBgn0043362	FBgn0043362	CG14001	bchs	blue cheese	Down in OVAfed	7.53601e-05	0.0011843	-0.710255	Down in OVAfed	0.00502262	0.0306236	-0.478588	Down in nat3fed	0.000310255	0.00538051	-0.552595	NS	-1.12779	Down in Ada2a	-2.06134	NS/Not detected	.
FBgn0046258	FBgn0046258	CG12880	CG12880	-	Down in OVAfed	0.000365001	0.00435151	-0.709978	Down in OVAfed	0.000963481	0.00746756	-0.603392	Down in nat3fed	8.20254e-05	0.00178273	-0.590108	NS	-0.651391	Down in Ada2a	-4.44274	Up in Kdm4	1.28463
FBgn0030992	FBgn0030992	CG33253	CG33253	-	NS	0.0137736	0.0909602	-0.708734	NS	0.0296701	0.129041	-0.666074	Down in nat3fed	3.50399e-05	0.000847734	-1.28099	Not detected	.	Not detected	.	NS/Not detected	.
FBgn0004003	FBgn0004003	CG7225	wbl	windbeutel	Down in OVAfed	0.00112379	0.0112017	-0.708411	Down in OVAfed	0.000139764	0.001401	-0.584093	Down in nat3fed	2.16188e-06	7.63345e-05	-0.655088	Down in Gcn5	-2.25231	Down in Ada2a	-3.22283	Down in Kdm4	-3.50201
FBgn0000567	FBgn0000567	CG32180	Eip74EF	Ecdysone-induced protein 74EF	Down in OVAfed	0.0010081	0.0102422	-0.707561	NS	0.0141735	0.071149	-0.520077	Down in nat3fed	0.000132349	0.0026601	-0.740723	NS	-0.505053	Down in Ada2a	-2.45033	NS/Not detected	.
FBgn0033756	FBgn0033756	CG17760	CG17760	-	NS	0.0138052	0.091066	-0.70561	NS	0.013261	0.0676292	-0.655556	NS	0.0185439	0.144301	-0.483329	NS	0.55116	NS	-1.06166	NS/Not detected	.
FBgn0261526	FBgn0261526	CG42576	NT1	Neurotrophin 1	NS	0.0336511	0.18229	-0.704193	NS	0.0837215	0.281801	-0.460613	NS	0.169939	0.592044	-0.278226	NS	-0.710849	NS	-1.14594	Down in Kdm4	-3.23112
FBgn0051051	FBgn0051051	CG31051	CG31051	-	NS	0.0188982	0.116613	-0.701677	NS	0.619659	0.856569	-0.158043	NS	0.65535	0.920707	-0.108913	Not detected	.	Not detected	.	NS/Not detected	.
FBgn0026404	FBgn0026404	CG8091	Dronc	Death regulator Nedd2-like caspase	Down in OVAfed	6.64844e-05	0.00106185	-0.701124	Down in OVAfed	0.00245914	0.0167127	-0.571399	Down in nat3fed	0.00117078	0.0158049	-0.596666	NS	-0.503995	Down in Ada2a	-3.14776	NS/Not detected	.
FBgn0034499	FBgn0034499	CG9036	Cpr56F	Cuticular protein 56F	Down in OVAfed	0.000473928	0.00537743	-0.696223	Down in OVAfed	1.97088e-07	3.58273e-06	-0.861929	NS	0.0477225	0.282952	-0.283597	Down in Gcn5	-1.72805	Down in Ada2a	-2.42397	NS/Not detected	.
FBgn0041092	FBgn0041092	CG13109	tai	taiman	Down in OVAfed	0.000312772	0.00383679	-0.695715	NS	0.0160018	0.078601	-0.422864	Down in nat3fed	0.0005318	0.008304	-0.557164	NS	-0.643741	NS	-1.27327	NS/Not detected	.
FBgn0033785	FBgn0033785	CG13320	Sans	Sans ortholog	Down in OVAfed	0.000309412	0.00381251	-0.695368	Down in OVAfed	0.00157199	0.0113162	-0.56384	NS	0.00773814	0.0729047	-0.457539	NS	-1.24247	Down in Ada2a	-1.75266	NS/Not detected	.
FBgn0024289	FBgn0024289	CG1982	Sodh-1	Sorbitol dehydrogenase 1	NS	0.0210992	0.127583	-0.694686	NS	0.340333	0.667665	-0.258751	NS	0.79124	0.959297	-0.0593347	Not detected	.	Not detected	.	Down in Kdm4	-2.67542
FBgn0036773	FBgn0036773	CG13698	CG13698	-	Down in OVAfed	0.000444749	0.00512551	-0.694588	Down in OVAfed	0.00393265	0.0248292	-0.528785	Down in nat3fed	0.00162249	0.0205709	-0.515589	NS	-0.88368	Down in Ada2a	-2.15758	NS/Not detected	.
FBgn0263109	FBgn0263109	CG43366	CG43366	-	Down in OVAfed	0.00567955	0.0438755	-0.693221	Down in OVAfed	0.000637661	0.00522034	-0.652178	NS	0.0182743	0.142865	-0.453791	NS	-1.08622	Down in Ada2a	-2.76479	Down in Kdm4	-3.16824
FBgn0261548	FBgn0283741	CG42666	CG42666	-	Down in OVAfed	0.00227787	0.0203622	-0.692993	Down in OVAfed	8.19592e-06	0.00010977	-0.96365	Down in nat3fed	0.000539879	0.0084137	-0.645148	NS	-0.618089	NS	-0.639727	Up in Kdm4	2.13063
FBgn0039073	FBgn0039073	CG4408	CG4408	-	Down in OVAfed	0.000331087	0.00400816	-0.692494	Down in OVAfed	3.36566e-05	0.000393193	-0.653927	Down in nat3fed	0.00128668	0.0170754	-0.438725	Down in Gcn5	-1.63615	Down in Ada2a	-2.04775	Down in Kdm4	-1.46267
FBgn0030897	FBgn0030897	CG5744	Frq1	Frequenin 1	Down in OVAfed	0.000211575	0.00278506	-0.692355	Down in OVAfed	0.00392184	0.0247859	-0.479016	Down in nat3fed	0.000506309	0.00802315	-0.508789	NS	-0.160667	NS	0.110741	Up in Kdm4	2.56439
FBgn0005592	FBgn0285896	CG32134	btl	breathless	Down in OVAfed	0.00568086	0.0438755	-0.692193	Down in OVAfed	0.00376136	0.0239366	-0.553025	NS	0.0965348	0.439759	0.238848	NS	-0.499542	NS	-0.875263	NS/Not detected	.
FBgn0000594	FBgn0000594	CG17148	Est-P	Esterase P	NS	0.0116732	0.0798248	-0.691255	Down in OVAfed	0.00661577	0.0386002	-0.669671	Down in nat3fed	0.00248827	0.0293746	-0.60227	Not detected	.	Not detected	.	NS/Not detected	.
FBgn0030097	FBgn0030097	CG12115	CG12115	-	Down in OVAfed	0.000291287	0.00363491	-0.689234	Down in OVAfed	0.00134416	0.00990636	-0.651064	NS	0.100254	0.449281	-0.313964	Not detected	.	Not detected	.	Down in Kdm4	-6.74126
FBgn0036287	FBgn0036287	CG10663	CG10663	-	Down in OVAfed	0.00316393	0.0266228	-0.688131	NS	0.567006	0.83052	-0.120589	Down in nat3fed	0.00163767	0.0207051	-0.552501	NS	-0.322498	NS	-0.0164008	NS/Not detected	.
FBgn0027844	FBgn0027844	CG7820	CAH1	Carbonic anhydrase 1	NS	0.00795335	0.0578886	-0.686565	NS	0.299316	0.628048	-0.244418	NS	0.128541	0.516361	-0.381917	NS	-0.389493	NS	-1.28377	NS/Not detected	.
FBgn0262362	FBgn0262362	CG43060	CG43060	-	NS	0.0469236	0.235721	-0.684754	NS	0.114848	0.349235	-0.486974	Up in nat3fed	0.000829822	0.0120606	0.593187	Not detected	.	Not detected	.	NS/Not detected	.
FBgn0031747	FBgn0031747	CG9021	CG9021	-	NS	0.0227141	0.134987	-0.68147	Down in OVAfed	0.00608391	0.0360863	-0.607762	Down in nat3fed	2.81505e-05	0.00070424	-0.784855	Down in Gcn5	-1.61415	Down in Ada2a	-6.34995	NS/Not detected	.
FBgn0041234	FBgn0041234	CG33150	Gr59f	Gustatory receptor 59f	NS	0.0994872	0.403684	-0.681047	Not detected	.	.	.	NS	0.522251	0.87078	0.18969	Not detected	.	Not detected	.	NS/Not detected	.
FBgn0086673	FBgn0086673	CG13272	CG13272	-	Down in OVAfed	0.00386575	0.031535	-0.677302	Down in OVAfed	0.00216758	0.0149427	-0.611314	NS	0.0106482	0.0935735	-0.48212	NS	-0.621918	NS	-0.0907205	Down in Kdm4	-3.97181
FBgn0036240	FBgn0036240	CG6928	CG6928	-	Down in OVAfed	0.000155355	0.00217664	-0.676877	NS	0.0191578	0.0911659	-0.386043	Down in nat3fed	4.62135e-07	1.97592e-05	-0.771641	NS	-1.52337	Down in Ada2a	-2.21091	Up in Kdm4	2.10165
FBgn0085387	FBgn0085387	CG34358	shakB	shaking B	Down in OVAfed	0.00146805	0.0140938	-0.676799	NS	0.0461477	0.181547	-0.348008	NS	0.0117196	0.10127	-0.550596	NS	-0.0806079	NS	-0.240503	Up in Kdm4	1.20494
FBgn0003046	FBgn0003046	CG3440	Pcp	Pupal cuticle protein	Down in OVAfed	0.00485497	0.0388233	-0.676502	NS	0.0694891	0.245181	-0.403043	Down in nat3fed	0.0012945	0.0171597	-0.627688	Down in Gcn5	-3.06904	NS	-0.522879	NS/Not detected	.
FBgn0262103	FBgn0262103	CG42856	Sik3	Salt-inducible kinase 3	Down in OVAfed	0.000473036	0.00537743	-0.675118	Down in OVAfed	0.00190036	0.0133108	-0.638821	Down in nat3fed	0.00141537	0.0183889	-0.647736	NS	-0.789677	Down in Ada2a	-2.85407	NS/Not detected	.
FBgn0036144	FBgn0036144	CG6207	GlcAT-P	GlcAT-P	Down in OVAfed	0.000160998	0.00223703	-0.674636	NS	0.0171279	0.0829031	-0.411008	NS	0.274128	0.716954	-0.167606	NS	-0.485355	Down in Ada2a	-2.60427	NS/Not detected	.
FBgn0052982	FBgn0052982	CG32982	CG32982	-	Down in OVAfed	0.00269107	0.0233803	-0.674411	NS	0.0935079	0.306156	-0.356573	NS	0.0242639	0.174481	-0.589938	NS	-0.182871	Down in Ada2a	-2.43044	Up in Kdm4	1.38778
FBgn0052365	FBgn0052365	CG32365	CG32365	-	NS	0.00744872	0.0551037	-0.673755	Down in OVAfed	0.00604134	0.0358782	-0.60232	NS	0.00586809	0.0585216	-0.562356	Not detected	.	Not detected	.	NS/Not detected	.
FBgn0036848	FBgn0036848	CG10424	CG10424	-	Down in OVAfed	0.00101191	0.010255	-0.670598	Down in OVAfed	0.000285706	0.00262047	-0.568904	Down in nat3fed	0.000237199	0.00431065	-0.491155	NS	-0.825154	NS	-1.03657	NS/Not detected	.
FBgn0031835	FBgn0031835	CG11319	CG11319	-	Down in OVAfed	0.00255187	0.0223526	-0.668409	Down in OVAfed	0.000579632	0.00478608	-0.6709	Down in nat3fed	0.000522142	0.00820188	-0.614304	NS	-0.620519	Down in Ada2a	-2.23211	Up in Kdm4	2.48916
FBgn0035348	FBgn0035348	CG16758	CG16758	-	Down in OVAfed	6.58594e-05	0.0010533	-0.66828	Down in OVAfed	3.66044e-10	1.013e-08	-1.19808	NS	0.0194877	0.148794	-0.430648	Not detected	.	Not detected	.	Up in Kdm4	1.04052
FBgn0261239	FBgn0261239	CG8676	Hr39	Hormone receptor-like in 39	Down in OVAfed	0.000321584	0.00391733	-0.667244	Down in OVAfed	0.00335421	0.021897	-0.512388	Down in nat3fed	0.000364017	0.00613578	-0.577545	NS	-1.24934	Down in Ada2a	-1.85942	NS/Not detected	.
FBgn0036606	FBgn0036606	CG13060	CG13060	-	NS	0.0398923	0.20823	-0.667105	Down in OVAfed	0.00704491	0.0407296	-0.761029	NS	0.371289	0.786457	-0.225276	NS	-0.623558	NS	-0.51051	NS/Not detected	.
FBgn0000210	FBgn0283451	CG11491	br	broad	NS	0.0122173	0.0829185	-0.66601	NS	0.0321182	0.137081	-0.485294	NS	0.00561111	0.0566964	-0.510785	Down in Gcn5	-2.04206	Down in Ada2a	-2.95144	NS/Not detected	.
FBgn0029002	FBgn0029002	CG18321	miple2	midkine and pleiotrophin 2	Down in OVAfed	0.000760845	0.00800692	-0.661989	Down in OVAfed	0.00754696	0.04296	-0.513089	NS	0.107506	0.46765	-0.275822	NS	-0.61084	Down in Ada2a	-2.78396	Down in Kdm4	-1.52942
FBgn0085376	FBgn0085376	CG34347	CG34347	-	Down in OVAfed	0.000796403	0.00832893	-0.661021	Down in OVAfed	0.00720524	0.0414571	-0.40869	NS	0.00573894	0.0575755	-0.384009	NS	-0.225515	NS	0.00856887	NS/Not detected	.
FBgn0034582	FBgn0034582	CG10531	Cht9	Cht9	NS	0.00893758	0.0638282	-0.660675	NS	0.012853	0.0658633	-0.938352	NS	0.197664	0.628143	0.22467	NS	-0.410729	Up in Ada2a	7.69257	Down in Kdm4	-5.41619
FBgn0034724	FBgn0034724	CG3624	babos	babos	Down in OVAfed	0.000717772	0.00762876	-0.659729	NS	0.0180596	0.0869249	-0.401118	Down in nat3fed	0.000234729	0.00427899	-0.629515	NS	-0.685765	Down in Ada2a	-1.95832	Up in Kdm4	1.30618
FBgn0060296	FBgn0060296	CG15860	pain	painless	Down in OVAfed	0.000692336	0.00740528	-0.659287	Down in OVAfed	0.00112044	0.00845878	-0.557476	NS	0.00758649	0.0718212	-0.387024	Down in Gcn5	-1.69483	Down in Ada2a	-1.90463	NS/Not detected	.
FBgn0045759	FBgn0045759	CG18647	bin	biniou	NS	0.0207325	0.125949	-0.656811	NS	0.340947	0.667848	-0.269805	Down in nat3fed	0.00183621	0.0227026	-0.755791	NS	-0.248085	NS	0.0941828	NS/Not detected	.
FBgn0023528	FBgn0023528	CG2924	CG2924	-	Down in OVAfed	0.000443952	0.00512134	-0.654548	NS	0.0254974	0.115116	-0.433397	Down in nat3fed	0.00220842	0.0265508	-0.485425	Not detected	.	Not detected	.	NS/Not detected	.
FBgn0264516	FBgn0264516	CG43915	CG43915	-	NS	0.033554	0.181847	-0.654001	Not detected	.	.	.	NS	0.181231	0.606351	0.423891	Not detected	.	Not detected	.	NS/Not detected	.
FBgn0035964	FBgn0035964	CG4665	Dhpr	Dihydropteridine reductase	Down in OVAfed	0.00375736	0.0308434	-0.653129	Down in OVAfed	0.00615931	0.036511	-0.513816	Down in nat3fed	0.000321289	0.0055473	-0.580333	Down in Gcn5	-2.34826	Down in Ada2a	-2.23829	NS/Not detected	.
FBgn0019952	FBgn0019952	CG6331	Orct	Organic cation transporter	Down in OVAfed	0.00102793	0.0103898	-0.650689	Down in OVAfed	0.000315873	0.00286704	-0.593387	Down in nat3fed	3.78044e-12	5.4877e-10	-1.13799	NS	-1.40031	Down in Ada2a	-3.77759	Down in Kdm4	-1.04171
FBgn0053012	FBgn0053012	CG33012	CG33012	-	Down in OVAfed	0.0017044	0.0158883	-0.64952	Down in OVAfed	0.000806777	0.00637653	-0.679417	NS	0.741613	0.945609	-0.0731037	NS	0.177327	Up in Ada2a	2.50333	Down in Kdm4	-3.39388
FBgn0034438	FBgn0034438	CG9416	CG9416	-	NS	0.0198029	0.121368	-0.648595	NS	0.0165145	0.0805018	-0.420565	NS	0.0152606	0.124005	-0.40513	NS	-1.27266	NS	-1.44981	NS/Not detected	.
FBgn0038610	FBgn0038610	CG7675	CG7675	-	NS	0.00743292	0.0550214	-0.647971	NS	0.110941	0.342231	-0.305391	NS	0.144009	0.5458	-0.265988	Down in Gcn5	-1.74057	NS	-0.88381	Down in Kdm4	-1.2376
FBgn0000578	FBgn0000578	CG15112	ena	enabled	Down in OVAfed	0.000435632	0.00503739	-0.647208	NS	0.011646	0.0610797	-0.463017	NS	0.00639412	0.0623918	-0.454737	NS	-0.472992	Down in Ada2a	-2.6248	NS/Not detected	.
FBgn0030158	FBgn0030158	CG9686	CG9686	-	Down in OVAfed	0.000455604	0.00523465	-0.647129	Down in OVAfed	0.00172424	0.012247	-0.707316	NS	0.00935097	0.0845916	-0.435075	NS	-1.02044	Down in Ada2a	-4.09407	Up in Kdm4	2.58913
FBgn0050089	FBgn0050089	CG30089	CG30089	-	Down in OVAfed	0.000379919	0.00449743	-0.645561	Down in OVAfed	0.00268975	0.0181007	-0.506006	Down in nat3fed	0.000823116	0.011978	-0.516013	Not detected	.	Not detected	.	NS/Not detected	.
FBgn0001227	FBgn0001227	CG4167	Hsp67Ba	Heat shock gene 67Ba	Down in OVAfed	0.00165916	0.0155778	-0.644493	Down in OVAfed	0.00675919	0.0392671	-0.521033	Down in nat3fed	0.00328801	0.0365065	-0.445933	NS	-1.43607	Down in Ada2a	-4.50557	NS/Not detected	.
FBgn0030809	FBgn0030809	CG9086	Ubr1	Ubr1 ubiquitin ligase	Down in OVAfed	0.00154812	0.0146996	-0.64369	Down in OVAfed	0.00189009	0.0132582	-0.566109	Down in nat3fed	0.00389146	0.0422882	-0.501471	NS	-1.04829	Down in Ada2a	-2.2626	Up in Kdm4	1.0458
FBgn0051044	FBgn0051044	CR31044	CR31044	-	Down in OVAfed	0.00660445	0.0497981	-0.642858	NS	0.0704255	0.247637	-0.419507	NS	0.812958	0.96457	0.0537883	Not detected	.	Not detected	.	NS/Not detected	.
FBgn0036316	FBgn0036316	CG10960	CG10960	-	Down in OVAfed	0.000941155	0.00962861	-0.642303	NS	0.395559	0.715776	-0.151739	NS	0.126245	0.510733	-0.253801	NS	0.548005	NS	-1.34668	NS/Not detected	.
FBgn0027932	FBgn0027932	CG13388	Akap200	A kinase anchor protein 200	NS	0.00892347	0.0637662	-0.64211	NS	0.0272673	0.121114	-0.487061	NS	0.128709	0.516393	-0.278891	NS	-0.434478	Down in Ada2a	-3.4521	NS/Not detected	.
FBgn0039642	FBgn0039642	CG11882	CG11882	-	Down in OVAfed	0.0022385	0.0201174	-0.640612	Down in OVAfed	0.00467399	0.0287535	-0.516771	NS	0.0871457	0.414339	-0.272547	NS	-0.587761	Down in Ada2a	-1.98462	Down in Kdm4	-1.34421
FBgn0028371	FBgn0028371	CG30092	jbug	jitterbug	Down in OVAfed	0.00534276	0.0419534	-0.64014	NS	0.0247753	0.112331	-0.440717	NS	0.0153278	0.124429	-0.449035	NS	-0.782027	NS	-1.46062	NS/Not detected	.
FBgn0031894	FBgn0031894	CG4496	CG4496	-	Down in OVAfed	0.00386289	0.0315335	-0.639071	Down in OVAfed	0.00167537	0.0119352	-0.542898	NS	0.0557542	0.311953	-0.318636	NS	-0.98717	Down in Ada2a	-2.71604	NS/Not detected	.
FBgn0083978	FBgn0083978	CG17672	CG17672	-	Down in OVAfed	0.0023688	0.0210655	-0.63655	Down in OVAfed	0.00219732	0.0150936	-0.5165	Down in nat3fed	0.000842973	0.0121765	-0.475359	NS	-0.991543	Down in Ada2a	-2.10272	Down in Kdm4	-3.8041
FBgn0052194	FBgn0052194	CR32194	CR32194	-	NS	0.0132972	0.0887108	-0.634538	Down in OVAfed	2.27907e-05	0.000275294	-1.03795	NS	0.89511	0.984489	-0.0319284	NS	-0.275436	NS	-0.511522	NS/Not detected	.
FBgn0250908	FBgn0250908	CG42242	beat-VII	beat-VII	Down in OVAfed	0.00241355	0.0213478	-0.634431	NS	0.163347	0.438776	-0.291528	NS	0.0388119	0.245746	-0.393824	NS	-0.0755623	NS	0.476002	NS/Not detected	.
FBgn0030029	FBgn0030029	CG15343	CG15343	-	NS	0.0123235	0.0833982	-0.632092	NS	0.0821215	0.277876	0.372036	Down in nat3fed	8.13453e-10	7.13775e-08	-1.16606	NS	-0.378799	NS	-0.539859	Down in Kdm4	-1.5496
FBgn0039852	FBgn0039852	CG1499	nyo	nyobe	Down in OVAfed	0.00254766	0.0223324	-0.63107	Down in OVAfed	0.000413862	0.00361322	-0.62245	Down in nat3fed	8.27979e-05	0.0017962	-0.619605	Down in Gcn5	-1.7293	Down in Ada2a	-3.30938	Down in Kdm4	-4.54192
FBgn0011589	FBgn0011589	CG5076	Elk	Eag-like K[+] channel	NS	0.00985966	0.0694429	-0.630969	NS	0.0311589	0.134059	-0.447545	Down in nat3fed	0.000126927	0.00257313	-0.846618	Not detected	.	Not detected	.	NS/Not detected	.
FBgn0034784	FBgn0034784	CG9826	CG9826	-	NS	0.0433933	0.222358	-0.630543	NS	0.89027	0.96839	-0.027035	Down in nat3fed	0.00230363	0.0273874	-0.910987	Down in Gcn5	-2.50017	NS	-1.18032	Down in Kdm4	-3.94662
FBgn0028841	FBgn0028841	CG17330	jhamt	juvenile hormone acid methyltransferase	NS	0.0508589	0.248895	-0.629674	NS	0.204763	0.50915	-0.449521	NS	0.180665	0.605893	-0.365011	Not detected	.	Not detected	.	NS/Not detected	.
FBgn0000071	FBgn0000071	CG2198	Ama	Amalgam	Down in OVAfed	0.00390696	0.031827	-0.629607	Down in OVAfed	0.000446744	0.00386843	-0.770403	Down in nat3fed	0.000511781	0.00808807	-0.589461	Down in Gcn5	-2.17864	Down in Ada2a	-5.30849	NS/Not detected	.
FBgn0259150	FBgn0259150	CG42265	CG42265	-	Down in OVAfed	0.000335856	0.00404922	-0.628041	NS	0.240734	0.557187	-0.215382	NS	0.348478	0.769648	-0.159072	Not detected	.	Not detected	.	NS/Not detected	.
FBgn0038074	FBgn0038074	CG6188	Gnmt	Glycine N-methyltransferase	NS	0.468784	0.925678	-0.627727	Up in OVAfed	6.17154e-64	3.95102e-61	4.94049	NS	0.00991251	0.0880296	1.75158	NS	0.709193	Up in Ada2a	3.98472	Up in Kdm4	1.01456
FBgn0004360	FBgn0004360	CG1916	Wnt2	Wnt oncogene analog 2	Down in OVAfed	0.00396053	0.032241	-0.625165	Down in OVAfed	0.00236529	0.0161163	-0.573941	NS	0.550813	0.887551	-0.0933401	NS	-0.939151	NS	-1.43114	NS/Not detected	.
FBgn0030816	FBgn0030816	CG16700	CG16700	-	Down in OVAfed	0.00204821	0.0186497	-0.624634	Down in OVAfed	0.000315733	0.00286704	-0.657689	Down in nat3fed	0.00033524	0.00574599	-0.591695	NS	-0.503931	Down in Ada2a	-3.2042	NS/Not detected	.
FBgn0016061	FBgn0016061	CG31062	side	sidestep	Down in OVAfed	0.0012535	0.0122894	-0.624067	NS	0.0112231	0.0591848	-0.432653	NS	0.322546	0.751139	-0.15359	Not detected	.	Not detected	.	NS/Not detected	.
FBgn0034558	FBgn0034558	CG9236	Cib2	CIB2 ortholog	NS	0.048878	0.242431	-0.621196	NS	0.767424	0.924432	-0.115483	NS	0.046988	0.279739	-0.631962	Not detected	.	Not detected	.	NS/Not detected	.
FBgn0026084	FBgn0026084	CG4944	cib	ciboulot	NS	0.018619	0.115193	-0.620704	NS	0.0380465	0.15607	-0.485281	NS	0.084388	0.406987	-0.339577	NS	-0.187415	Down in Ada2a	-2.22816	NS/Not detected	.
FBgn0033356	FBgn0033356	CG8229	CG8229	-	Down in OVAfed	0.000190429	0.00256414	-0.618562	Down in OVAfed	0.00185605	0.0130385	-0.534677	NS	0.00937987	0.084707	-0.371445	NS	0.0623152	NS	0.316329	Up in Kdm4	2.1546
FBgn0263864	FBgn0263864	CG6829	Dark	Death-associated APAF1-related killer	Down in OVAfed	0.000128453	0.00184367	-0.615092	Down in OVAfed	0.00909623	0.0496595	-0.417657	Down in nat3fed	5.15066e-05	0.00119215	-0.591094	NS	-1.38782	Down in Ada2a	-2.28803	NS/Not detected	.
FBgn0266212	FBgn0266212	CR44907	CR44907	-	NS	0.0175369	0.110272	-0.614243	NS	0.108761	0.337608	-0.450594	Down in nat3fed	5.39092e-05	0.00123802	-0.920412	Not detected	.	Not detected	.	NS/Not detected	.
FBgn0031738	FBgn0031738	CG9171	CG9171	-	Down in OVAfed	0.00144103	0.0139074	-0.613244	NS	0.0148999	0.0740218	-0.413651	NS	0.0174902	0.137835	-0.356983	NS	-0.897629	NS	-1.34663	NS/Not detected	.
FBgn0029930	FBgn0029930	CG12541	CG12541	-	NS	0.0172649	0.109112	-0.613096	NS	0.0924493	0.303414	-0.374452	NS	0.00514551	0.053137	-0.533034	Not detected	.	Not detected	.	NS/Not detected	.
FBgn0037396	FBgn0037396	CG11459	CG11459	-	NS	0.319435	0.806992	-0.611166	NS	0.263594	0.587151	-0.392227	NS	0.356192	0.774713	-0.192943	Down in Gcn5	-3.18227	Down in Ada2a	-6.97183	NS/Not detected	.
FBgn0011656	FBgn0011656	CG1429	Mef2	Myocyte enhancer factor 2	Down in OVAfed	0.00108957	0.010891	-0.610399	NS	0.0159434	0.0783947	-0.461874	NS	0.0104507	0.0920446	-0.491615	NS	0.191395	NS	0.177988	NS/Not detected	.
FBgn0025833	FBgn0025833	CG8910	CG8910	-	NS	0.046728	0.234887	-0.60975	NS	0.0450151	0.178289	-0.668312	NS	0.0451169	0.272743	-0.453713	Not detected	.	Not detected	.	Up in Kdm4	2.3101
FBgn0001259	FBgn0001259	CG16993	in	inturned	NS	0.0117247	0.0799903	-0.609674	Down in OVAfed	0.00830073	0.0461563	-0.591329	NS	0.0108325	0.0948994	-0.652264	NS	-0.781079	Down in Ada2a	-2.11065	NS/Not detected	.
FBgn0024944	FBgn0024944	CG3856	Oamb	Octopamine receptor in mushroom bodies	NS	0.0142756	0.0935913	-0.608972	NS	0.744577	0.914929	-0.0986268	NS	0.0381983	0.242383	-0.487992	NS	-0.135884	NS	-0.0761815	NS/Not detected	.
FBgn0267627	FBgn0267627	CR45965	CR45965	-	NS	0.0424271	0.218741	-0.608912	Not detected	.	.	.	Up in nat3fed	9.02829e-07	3.60432e-05	0.982709	Not detected	.	Not detected	.	NS/Not detected	.
FBgn0038460	FBgn0038460	CG18622	CG18622	-	NS	0.0126327	0.0850499	-0.608386	NS	0.273869	0.59726	-0.254976	Down in nat3fed	0.000345485	0.00588727	-0.778469	NS	-1.08302	Down in Ada2a	-2.21709	NS/Not detected	.
FBgn0259984	FBgn0259984	CG7147	kuz	kuzbanian	Down in OVAfed	0.000822166	0.00856787	-0.60837	NS	0.0106301	0.0567819	-0.478199	NS	0.0391749	0.247378	-0.329701	NS	-0.183267	Down in Ada2a	-3.03116	NS/Not detected	.
FBgn0085443	FBgn0085443	CG34414	spri	sprint	Down in OVAfed	0.000525585	0.00586728	-0.608165	Down in OVAfed	0.00793405	0.0446343	-0.462503	NS	0.0122105	0.104339	-0.421126	NS	-0.926377	Down in Ada2a	-1.78591	NS/Not detected	.
FBgn0262737	FBgn0262737	CG7437	mub	mushroom-body expressed	Down in OVAfed	0.00278991	0.0240966	-0.607171	Down in OVAfed	0.00474316	0.0291232	-0.53102	NS	0.0118249	0.101635	-0.417431	NS	-1.28299	Down in Ada2a	-4.56415	Up in Kdm4	1.24265
FBgn0263442	FBgn0263442	CR43465	CR43465	-	NS	0.0466467	0.234731	-0.606998	NS	0.214633	0.522463	-0.479964	NS	0.329111	0.757129	-0.241471	Not detected	.	Not detected	.	NS/Not detected	.
FBgn0037788	FBgn0037788	CG3940	CG3940	-	Down in OVAfed	0.00472153	0.0378874	-0.605485	Up in OVAfed	0.00646899	0.0380414	0.448055	Down in nat3fed	2.83513e-06	9.69053e-05	-0.692546	Not detected	.	Not detected	.	Down in Kdm4	-1.8485
FBgn0035010	FBgn0035010	CG13579	CG13579	-	NS	0.0374903	0.198871	-0.605252	NS	0.25863	0.579527	-0.388616	NS	0.0948702	0.435036	-0.424241	Not detected	.	Not detected	.	NS/Not detected	.
FBgn0031384	FBgn0031384	CG4238	CG4238	-	Down in OVAfed	0.000512303	0.00573535	-0.605061	Down in OVAfed	0.000558326	0.00463406	-0.635111	NS	0.489033	0.853414	-0.0972652	NS	-0.947039	NS	-0.480637	NS/Not detected	.
FBgn0036601	FBgn0036601	CG13063	CG13063	-	NS	0.0423761	0.218574	-0.604193	Up in OVAfed	5.045e-05	0.000565311	1.15809	Down in nat3fed	0.00186443	0.0229603	-1.01357	NS	-0.00149262	Up in Ada2a	2.10892	Up in Kdm4	2.40732
FBgn0266137	FBgn0266137	CG18741	Dop1R2	Dopamine 1-like receptor 2	NS	0.0220901	0.132214	-0.602525	NS	0.337983	0.665775	-0.296243	NS	0.413692	0.810548	-0.200688	NS	-0.0529472	NS	-0.207131	Up in Kdm4	1.68099
FBgn0263039	FBgn0286827	CR43334	CR43334	-	Down in OVAfed	0.00606427	0.0462592	-0.602038	NS	0.163729	0.439284	-0.300566	NS	0.219774	0.658539	-0.22993	Not detected	.	Not detected	.	NS/Not detected	.
FBgn0030598	FBgn0030598	CG9503	CG9503	-	NS	0.0182175	0.113126	-0.600352	Down in OVAfed	0.00886587	0.0487065	-0.567097	NS	0.410655	0.809296	-0.154672	NS	-1.36622	NS	-1.54353	Down in Kdm4	-3.73346
FBgn0038959	FBgn0038959	CG13856	CG13856	-	NS	0.133468	0.492287	-0.600245	NS	0.642165	0.865925	-0.103112	NS	0.0307195	0.207348	-0.719093	Down in Gcn5	-2.46572	NS	-1.1595	Down in Kdm4	-1.39265
FBgn0032840	FBgn0032840	CG13968	sNPF	short neuropeptide F precursor	Down in OVAfed	0.00559266	0.0434225	-0.598866	NS	0.142509	0.403454	-0.312159	NS	0.685572	0.932827	-0.0729043	Not detected	.	Not detected	.	Up in Kdm4	2.52537
FBgn0033355	FBgn0033355	CG13748	CG13748	-	NS	0.40093	0.882799	-0.597719	Down in OVAfed	3.04908e-06	4.47711e-05	-1.95146	Down in nat3fed	0.00131878	0.0173837	-1.48085	NS	0.190362	Down in Ada2a	-2.0772	Up in Kdm4	1.24418
FBgn0038110	FBgn0038110	CG8031	CG8031	-	Down in OVAfed	0.00166504	0.0156081	-0.596015	Down in OVAfed	0.00575476	0.0344103	-0.479516	Down in nat3fed	7.79364e-05	0.00171285	-0.628068	NS	-1.36739	Down in Ada2a	-2.83354	NS/Not detected	.
FBgn0036756	FBgn0036756	CG5582	cln3	cln3	NS	0.0135504	0.0898897	-0.595837	NS	0.37518	0.699073	-0.15091	Down in nat3fed	0.00116267	0.0157496	-0.531906	Down in Gcn5	-2.03564	NS	1.5621	NS/Not detected	.
FBgn0037615	FBgn0037615	CG11760	CG11760	-	NS	0.0914558	0.379479	-0.594191	NS	0.0135807	0.0688208	-0.827529	Down in nat3fed	0.000129591	0.00261809	-1.3528	NS	-0.493361	NS	0.00949719	NS/Not detected	.
FBgn0034443	FBgn0034443	CG10460	cer	crammer	NS	0.0136744	0.0904061	-0.59412	Down in OVAfed	0.00179555	0.0126785	-0.668204	NS	0.00513227	0.053074	-0.50198	NS	-0.70181	Down in Ada2a	-3.54907	Up in Kdm4	1.57118
FBgn0039844	FBgn0039844	CG1607	CG1607	-	Down in OVAfed	0.00603949	0.0461301	-0.593859	Down in OVAfed	0.00159938	0.0114618	-0.694194	Down in nat3fed	0.000572967	0.00882955	-0.629901	NS	-1.45741	Down in Ada2a	-4.14968	NS/Not detected	.
FBgn0085407	FBgn0085407	CG34378	Pvf3	PDGF- and VEGF-related factor 3	Down in OVAfed	0.0030093	0.025578	-0.593378	Down in OVAfed	0.000413886	0.00361322	-0.680356	NS	0.566843	0.894362	-0.0906191	NS	-0.0840661	NS	0.269488	NS/Not detected	.
FBgn0033628	FBgn0033628	CG13203	CG13203	-	NS	0.0301627	0.16788	-0.592084	NS	0.819339	0.941658	0.0810077	NS	0.205942	0.637838	-0.301326	Not detected	.	Not detected	.	NS/Not detected	.
FBgn0030958	FBgn0030958	CR6900	CR6900	-	NS	0.0269033	0.154042	-0.591618	Down in OVAfed	0.00230828	0.0157656	-0.685471	NS	0.144531	0.546077	-0.299018	NS	-0.746078	Down in Ada2a	-2.96263	NS/Not detected	.
FBgn0002631	FBgn0002631	CG6096	E(spl)m5-HLH	Enhancer of split m5, helix-loop-helix	NS	0.105542	0.420701	-0.591309	Not detected	.	.	.	Not detected	.	.	.	NS	-0.511326	NS	-0.205768	NS/Not detected	.
FBgn0003339	FBgn0003339	CG1030	Scr	Sex combs reduced	Down in OVAfed	0.00310723	0.0263152	-0.590976	Down in OVAfed	0.00170648	0.0121388	-0.523214	Down in nat3fed	0.00280374	0.0324153	-0.43688	NS	-1.26428	Down in Ada2a	-2.75385	NS/Not detected	.
FBgn0036890	FBgn0036890	CG9368	CG9368	-	NS	0.00753446	0.0555631	-0.588763	NS	0.0127509	0.0654483	-0.522918	NS	0.0156027	0.12626	-0.411841	NS	-0.908002	Down in Ada2a	-2.51564	Up in Kdm4	2.49175
FBgn0262866	FBgn0262866	CG17596	S6kII	Ribosomal protein S6 kinase II	Down in OVAfed	0.000940983	0.00962861	-0.587154	NS	0.0481077	0.187187	-0.347606	NS	0.015679	0.126529	-0.441248	NS	-0.263568	Down in Ada2a	-1.93965	NS/Not detected	.
FBgn0028646	FBgn0028646	CG2139	aralar1	aralar1	Down in OVAfed	0.000136612	0.00194651	-0.586802	Down in OVAfed	7.61805e-06	0.000103768	-0.79146	NS	0.0123002	0.104953	-0.493647	NS	-1.13346	NS	0.849106	Down in Kdm4	-1.23769
FBgn0264005	FBgn0264005	CG43748	Hmx	H6-like-homeobox	NS	0.0277583	0.158016	-0.586516	NS	0.173078	0.455362	-0.368124	NS	0.172922	0.595751	-0.318518	NS	-0.223622	NS	0.85829	NS/Not detected	.
FBgn0033108	FBgn0033108	CG15236	CG15236	-	Down in OVAfed	0.000976794	0.00995855	-0.586139	NS	0.146108	0.409499	-0.239789	NS	0.619853	0.912638	-0.0792464	Not detected	.	Not detected	.	Up in Kdm4	2.07863
FBgn0264574	FBgn0264574	CG43946	Glut1	Glucose transporter 1	Down in OVAfed	0.00282005	0.0242842	-0.586093	Down in OVAfed	0.00525921	0.0318351	-0.489525	NS	0.00521142	0.0535384	-0.386545	Down in Gcn5	-1.97065	NS	-1.3873	Down in Kdm4	-1.6412
FBgn0267692	FBgn0267692	CR46028	CR46028	-	NS	0.0472153	0.236681	-0.585621	Not detected	.	.	.	NS	0.572943	0.896072	0.184225	Not detected	.	Not detected	.	NS/Not detected	.
FBgn0036596	FBgn0036596	CG13045	CG13045	-	NS	0.107446	0.425638	-0.5843	NS	0.0402277	0.16362	-0.767729	NS	0.513958	0.866452	-0.183987	NS	-0.20354	NS	-0.0699554	Down in Kdm4	-4.69313
FBgn0024958	FBgn0024958	CG4900	Irp-1A	Iron regulatory protein 1A	Down in OVAfed	0.000420704	0.00488191	-0.584264	Down in OVAfed	0.000926421	0.00720358	-0.583699	Down in nat3fed	0.00116844	0.0157963	-0.471576	Not detected	.	Not detected	.	NS/Not detected	.
FBgn0086408	FBgn0086408	CG3622	stl	stall	NS	0.0337268	0.182532	-0.580849	Not detected	.	.	.	NS	0.0187954	0.145781	-0.586513	NS	0.159638	NS	-0.00332019	NS/Not detected	.
FBgn0023023	FBgn0023023	CG1411	CRMP	Collapsin Response Mediator Protein	Down in OVAfed	0.000334411	0.00403594	-0.580739	Down in OVAfed	0.000473849	0.00406283	-0.502032	Down in nat3fed	0.00118099	0.0159062	-0.495124	NS	-0.670049	NS	0.170963	NS/Not detected	.
FBgn0265192	FBgn0265192	CG44248	Snp	Snipper	Down in OVAfed	0.00060391	0.00657921	-0.580706	Down in OVAfed	9.20837e-06	0.00012209	-1.00333	NS	0.0108872	0.095105	-0.493705	NS	-0.778986	Down in Ada2a	-2.93437	NS/Not detected	.
FBgn0038632	FBgn0038632	CG14301	CG14301	-	NS	0.00881404	0.0631377	-0.580636	NS	0.390015	0.710012	-0.192191	NS	0.627329	0.914418	0.0837427	Not detected	.	Not detected	.	NS/Not detected	.
FBgn0266223	FBgn0266223	CR44918	CR44918	-	NS	0.0389183	0.204052	-0.580212	NS	0.187249	0.480994	-0.302987	NS	0.966147	0.995071	-0.00898538	Not detected	.	Not detected	.	NS/Not detected	.
FBgn0029924	FBgn0029924	CG4586	CG4586	-	Down in OVAfed	0.0041753	0.0338487	-0.579906	NS	0.065606	0.235256	-0.273759	NS	0.0141737	0.117738	-0.358284	Down in Gcn5	-1.93496	Down in Ada2a	-1.79969	Down in Kdm4	-1.22949
FBgn0035610	FBgn0035610	CG10626	Lkr	Leucokinin receptor	NS	0.00742217	0.0550214	-0.57989	NS	0.322567	0.650338	-0.211925	NS	0.353708	0.772543	-0.196982	NS	-0.384266	NS	-0.289352	Down in Kdm4	-1.71958
FBgn0037140	FBgn0037140	CG7442	CG7442	-	NS	0.0136	0.0900663	-0.579799	Down in OVAfed	0.00394602	0.0248973	-0.58597	Down in nat3fed	1.02415e-10	1.05631e-08	-1.31512	NS	-1.15364	NS	-0.909845	Down in Kdm4	-1.37653
FBgn0265422	FBgn0265422	CR44334	CR44334	-	NS	0.0884057	0.370695	-0.577716	Not detected	.	.	.	NS	0.928128	0.992897	0.0290756	Not detected	.	Not detected	.	NS/Not detected	.
FBgn0051224	FBgn0051224	CG31224	CG31224	-	Down in OVAfed	0.00239768	0.0212234	-0.576687	Down in OVAfed	0.00151737	0.0109889	-0.575478	Down in nat3fed	0.00165141	0.0208564	-0.509981	NS	-0.720863	Down in Ada2a	-2.45013	NS/Not detected	.
FBgn0052100	FBgn0052100	CG32100	CG32100	-	Down in OVAfed	0.000756324	0.00796648	-0.574792	Down in OVAfed	0.00529554	0.0320032	-0.536797	Down in nat3fed	0.00221945	0.0266288	-0.436024	NS	-1.24511	NS	-1.56896	NS/Not detected	.
FBgn0015400	FBgn0015400	CG4977	kek2	kekkon-2	Down in OVAfed	0.00146719	0.0140938	-0.573153	NS	0.0200459	0.0943631	-0.414192	NS	0.28887	0.729809	-0.166889	NS	-0.0292034	NS	-0.459117	NS/Not detected	.
FBgn0262794	FBgn0262794	CG43175	CG43175	-	NS	0.0353611	0.189544	-0.571093	NS	0.0162922	0.0795798	-0.927929	NS	0.684806	0.932554	0.0915105	Not detected	.	Not detected	.	NS/Not detected	.
FBgn0041096	FBgn0041096	CG32096	rols	rolling pebbles	Down in OVAfed	0.00586384	0.0450519	-0.569783	NS	0.14287	0.403909	-0.280837	NS	0.0167481	0.133508	-0.438679	NS	-0.738573	Down in Ada2a	-1.71981	NS/Not detected	.
FBgn0267119	FBgn0267119	CR45559	CR45559	-	NS	0.0541604	0.261246	-0.569313	Not detected	.	.	.	NS	0.0151028	0.123165	-0.712831	Not detected	.	Not detected	.	NS/Not detected	.
FBgn0004619	FBgn0004619	CG8442	GluRIA	Glutamate receptor IA	NS	0.0249097	0.145118	-0.568534	NS	0.738736	0.912603	0.0971803	NS	0.757993	0.949435	0.0707949	Not detected	.	Not detected	.	NS/Not detected	.
FBgn0038535	FBgn0038535	CG18212	alt	aluminum tubes	NS	0.0135257	0.0898897	-0.568363	NS	0.0181901	0.08734	-0.467856	Down in nat3fed	0.000513061	0.0080974	-0.596688	NS	-0.940177	Down in Ada2a	-1.90975	Down in Kdm4	-1.59647
FBgn0025574	FBgn0025574	CG5212	Pli	Pellino	Down in OVAfed	0.000676803	0.00725234	-0.568208	Down in OVAfed	0.00281338	0.018783	-0.496494	Down in nat3fed	0.000157745	0.00309127	-0.628994	NS	-1.2728	Down in Ada2a	-3.80436	NS/Not detected	.
FBgn0033798	FBgn0033798	CG15870	CG15870	-	NS	0.02189	0.131284	-0.567851	NS	0.242931	0.558961	-0.288589	Down in nat3fed	1.4416e-05	0.000397895	-0.915372	NS	-1.46207	NS	-0.395954	NS/Not detected	.
FBgn0036605	FBgn0036605	CG13041	CG13041	-	NS	0.0752919	0.331482	-0.567569	Down in OVAfed	9.0074e-06	0.000119936	-0.993944	NS	0.222158	0.661421	0.274597	Down in Gcn5	-1.63871	NS	-0.984796	NS/Not detected	.
FBgn0051690	FBgn0051690	CG31690	CG31690	-	NS	0.0325336	0.177793	-0.567531	Down in OVAfed	0.00823451	0.0461085	-0.663705	NS	0.00705623	0.067809	-0.567416	Not detected	.	Not detected	.	NS/Not detected	.
FBgn0262139	FBgn0262139	CG42865	trh	trachealess	Down in OVAfed	0.000920195	0.00947188	-0.566771	Down in OVAfed	0.00267068	0.0179849	-0.468215	NS	0.0175964	0.138579	-0.345305	NS	-0.658744	Down in Ada2a	-2.27156	NS/Not detected	.
FBgn0027585	FBgn0027585	CG8740	CG8740	-	NS	0.00872802	0.062583	-0.566438	NS	0.24213	0.558526	-0.225556	NS	0.00839355	0.0772838	-0.458307	Not detected	.	Not detected	.	NS/Not detected	.
FBgn0041188	FBgn0041188	CG5166	Atx2	Ataxin-2	Down in OVAfed	0.00209299	0.0189839	-0.566266	NS	0.0127868	0.0655939	-0.439211	NS	0.00975256	0.0870035	-0.423916	NS	-0.45167	Down in Ada2a	-2.11067	NS/Not detected	.
FBgn0266750	FBgn0266750	CR45223	CR45223	-	NS	0.0154669	0.100228	-0.565398	NS	0.133654	0.387205	-0.343506	NS	0.272359	0.715301	-0.209263	Not detected	.	Not detected	.	NS/Not detected	.
FBgn0039612	FBgn0039612	CG14523	CG14523	-	NS	0.0252803	0.146711	-0.565015	NS	0.272121	0.595898	-0.314704	Down in nat3fed	0.000281487	0.00495643	-0.984549	NS	0.320095	NS	-0.641904	NS/Not detected	.
FBgn0260945	FBgn0260945	CG10967	Atg1	Autophagy-related 1	Down in OVAfed	0.000278357	0.0035033	-0.564664	NS	0.0144332	0.0721816	-0.393569	Down in nat3fed	0.000331759	0.00569462	-0.488356	NS	-1.26605	Down in Ada2a	-2.25928	Up in Kdm4	2.16829
FBgn0030357	FBgn0030357	CG2471	Sclp	Sclp	NS	0.0145778	0.0954134	-0.56399	Down in OVAfed	4.5328e-05	0.000513308	-0.951045	NS	0.0407178	0.254363	-0.385213	NS	-0.914909	Down in Ada2a	-4.65465	Up in Kdm4	3.19928
FBgn0039089	FBgn0039089	CG10152	beat-IV	beat-IV	NS	0.0243365	0.14261	-0.562521	NS	0.315225	0.64314	-0.241722	NS	0.902928	0.98517	0.0234639	Not detected	.	Not detected	.	Up in Kdm4	1.6878
FBgn0052412	FBgn0052412	CG32412	QC	Glutaminyl cyclase	NS	0.0105695	0.0736044	-0.560629	NS	0.34708	0.674424	-0.187094	NS	0.0976601	0.442841	-0.42885	NS	-0.561145	Down in Ada2a	-1.66853	NS/Not detected	.
FBgn0037235	FBgn0037235	CG1103	CG1103	-	Down in OVAfed	0.00112446	0.0112017	-0.559891	Down in OVAfed	0.00109689	0.00830714	-0.589944	Down in nat3fed	0.00339374	0.0375387	-0.465845	NS	-0.945128	Down in Ada2a	-3.00166	NS/Not detected	.
FBgn0035452	FBgn0035452	CG10359	CG10359	-	Down in OVAfed	0.00327909	0.0274347	-0.55924	NS	0.44342	0.751018	-0.138892	Down in nat3fed	4.25243e-05	0.00101215	-0.742681	Down in Gcn5	-1.92759	NS	-1.29677	NS/Not detected	.
FBgn0264493	FBgn0264493	CG12537	rdx	roadkill	Down in OVAfed	0.00246028	0.0217285	-0.555366	Down in OVAfed	0.00902213	0.0493392	-0.466074	Down in nat3fed	0.000855858	0.0123323	-0.557622	NS	-0.908724	NS	-1.56869	NS/Not detected	.
FBgn0036040	FBgn0036040	CG6749	CG6749	-	NS	0.0316188	0.174003	-0.555017	NS	0.375569	0.699073	-0.263029	NS	0.808767	0.964132	0.0612709	NS	-0.573293	NS	-0.500434	NS/Not detected	.
FBgn0038541	FBgn0038541	CG16766	TyrRII	Tyramine receptor II	NS	0.115597	0.447723	-0.554539	NS	0.906484	0.970612	-0.0446491	NS	0.0558368	0.312028	-0.631792	Not detected	.	Not detected	.	NS/Not detected	.
FBgn0264505	FBgn0264505	CR43904	CR43904	-	NS	0.0833576	0.355928	-0.554498	Not detected	.	.	.	NS	0.395573	0.802423	0.257969	Not detected	.	Not detected	.	NS/Not detected	.
FBgn0035331	FBgn0035331	CG8985	MsR1	Myosuppressin receptor 1	NS	0.0824227	0.353347	-0.554351	NS	0.0337659	0.142467	-0.768601	NS	0.248102	0.690622	-0.352941	Not detected	.	Not detected	.	NS/Not detected	.
FBgn0267555	FBgn0267555	CR45895	CR45895	-	NS	0.0503873	0.247617	-0.554067	Not detected	.	.	.	NS	0.429917	0.82176	0.253151	Not detected	.	Not detected	.	NS/Not detected	.
FBgn0267841	FBgn0283468	CG3412	slmb	supernumerary limbs	Down in OVAfed	0.00139651	0.013511	-0.554011	NS	0.016371	0.0798835	-0.522608	Down in nat3fed	0.00282177	0.0325278	-0.489709	NS	-1.15162	Down in Ada2a	-2.02338	NS/Not detected	.
FBgn0032449	FBgn0032449	CG17036	CG17036	-	NS	0.0200448	0.122594	-0.553981	NS	0.0297858	0.129368	-0.596977	NS	0.00518678	0.0533562	-0.651212	Not detected	.	Not detected	.	Down in Kdm4	-4.58106
FBgn0016032	FBgn0016032	CG2374	lbm	late bloomer	Down in OVAfed	0.00129231	0.0126277	-0.553828	NS	0.0199481	0.0940412	-0.417075	NS	0.0565104	0.313272	-0.270278	NS	-1.37302	Down in Ada2a	-2.11466	Up in Kdm4	1.10051
FBgn0026197	FBgn0026197	CG32172	noe	noe	Down in OVAfed	0.000233896	0.0030247	-0.552579	NS	0.330719	0.659036	-0.189708	NS	0.076034	0.381526	0.299169	NS	0.0438382	NS	-0.0696598	NS/Not detected	.
FBgn0029987	FBgn0029987	CG15330	CG15330	-	NS	0.0306397	0.169972	-0.551943	Not detected	.	.	.	NS	0.563315	0.892566	0.147874	NS	-0.0533159	NS	-0.487878	NS/Not detected	.
FBgn0267464	FBgn0267464	CR45814	CR45814	-	NS	0.0653807	0.300215	-0.551438	Not detected	.	.	.	NS	0.944988	0.994934	0.0250227	Not detected	.	Not detected	.	NS/Not detected	.
FBgn0002732	FBgn0002732	CG8337	E(spl)malpha-BFM	Enhancer of split malpha, Bearded family member	Down in OVAfed	0.00493018	0.0392911	-0.551293	NS	0.0244206	0.111279	-0.418178	NS	0.00705887	0.067809	-0.386335	NS	-1.54971	Down in Ada2a	-3.85941	NS/Not detected	.
FBgn0034731	FBgn0034731	CG10384	CG10384	-	NS	0.0459344	0.231941	-0.550779	NS	0.698137	0.895119	-0.129556	NS	0.211164	0.64432	0.33869	NS	-0.0197809	NS	0.319059	NS/Not detected	.
FBgn0002643	FBgn0002643	CG8118	mam	mastermind	Down in OVAfed	0.000927596	0.00953132	-0.549777	Down in OVAfed	0.00468521	0.0288041	-0.490107	NS	0.0274982	0.191149	-0.324719	NS	-0.377249	Down in Ada2a	-2.27568	Up in Kdm4	1.33902
FBgn0033949	FBgn0033949	CG10131	CG10131	-	NS	0.0319889	0.175305	-0.549186	NS	0.0856996	0.28695	-0.307579	NS	0.0492036	0.28825	0.300407	Not detected	.	Not detected	.	Down in Kdm4	-1.96636
FBgn0266418	FBgn0266418	CG45058	wake	wide awake	Down in OVAfed	0.00357979	0.0296341	-0.548401	NS	0.0154464	0.0762238	-0.459044	NS	0.100756	0.450281	-0.30119	NS	-0.395797	Down in Ada2a	-2.21766	NS/Not detected	.
FBgn0030260	FBgn0030260	CG1537	CG1537	-	NS	0.0511501	0.250216	-0.547853	NS	0.508446	0.795563	-0.181373	NS	0.0700232	0.360006	-0.45274	NS	-0.793365	NS	-0.00977785	Up in Kdm4	1.0823
FBgn0000721	FBgn0000721	CG10033	for	foraging	Down in OVAfed	0.00494367	0.0393452	-0.547339	NS	0.130144	0.38126	-0.267083	Down in nat3fed	0.00103789	0.0144415	-0.502772	NS	-0.927327	NS	-1.38149	Down in Kdm4	-1.05566
FBgn0020236	FBgn0020236	CG8322	ATPCL	ATP citrate lyase	NS	0.0202871	0.123652	-0.546878	NS	0.0129623	0.0663171	-0.506676	Down in nat3fed	0.000203742	0.00381465	-0.645862	NS	0.0434813	NS	0.315515	NS/Not detected	.
FBgn0039769	FBgn0039769	CG15534	CG15534	-	NS	0.494148	0.935184	-0.546573	Up in OVAfed	4.68066e-07	8.0265e-06	2.555	NS	0.844235	0.971463	-0.112111	NS	0.121535	Up in Ada2a	4.89708	Down in Kdm4	-1.62259
FBgn0262679	FBgn0262679	CG43149	CG43149	-	NS	0.0633801	0.29332	-0.545757	NS	0.798709	0.936124	0.0857177	NS	0.286849	0.728595	-0.359575	Not detected	.	Not detected	.	NS/Not detected	.
FBgn0037409	FBgn0037409	CG15589	Osi24	Osiris 24	NS	0.0605222	0.282878	-0.545697	NS	0.962485	0.987375	0.0135991	Down in nat3fed	0.00234993	0.0278814	-0.818169	Not detected	.	Not detected	.	Down in Kdm4	-2.645
FBgn0038855	FBgn0038855	CG5745	CG5745	-	Down in OVAfed	0.00549246	0.0428538	-0.545643	Down in OVAfed	0.00237059	0.0161338	-0.65861	Down in nat3fed	0.000383327	0.00636604	-0.622109	NS	-1.03093	Down in Ada2a	-2.1062	NS/Not detected	.
FBgn0000337	FBgn0000337	CG1555	cn	cinnabar	NS	0.103074	0.413669	-0.545366	Not detected	.	.	.	Not detected	.	.	.	NS	0.0666045	NS	0.11207	NS/Not detected	.
FBgn0026619	FBgn0026619	CG8766	Taz	Tafazzin	Down in OVAfed	0.000547516	0.00607748	-0.54517	Down in OVAfed	0.00216966	0.0149464	-0.504761	Down in nat3fed	6.3463e-06	0.000195853	-0.653015	Down in Gcn5	-1.79329	Down in Ada2a	-2.59828	NS/Not detected	.
FBgn0051728	FBgn0284244	CG31728	CG31728	-	Down in OVAfed	0.0030407	0.0257889	-0.544747	Down in OVAfed	0.000347331	0.0031114	-0.582975	Down in nat3fed	0.00434741	0.0462177	-0.408112	NS	-1.16055	Down in Ada2a	-2.18355	Down in Kdm4	-1.86818
FBgn0263076	FBgn0263076	CG43323	Klp54D	Kinesin-like protein at 54D	NS	0.0764499	0.335574	-0.544629	Not detected	.	.	.	Not detected	.	.	.	Not detected	.	Not detected	.	NS/Not detected	.
FBgn0038129	FBgn0038129	CG8449	CG8449	-	Down in OVAfed	0.000439933	0.00507997	-0.544605	Down in OVAfed	0.000580999	0.00479325	-0.531498	NS	0.204303	0.636174	-0.180461	NS	0.0883084	Down in Ada2a	-1.80592	Down in Kdm4	-1.10423
FBgn0266865	FBgn0266865	CR45326	CR45326	-	NS	0.0484419	0.24092	-0.542105	Not detected	.	.	.	NS	0.889698	0.984177	-0.0338078	Not detected	.	Not detected	.	NS/Not detected	.
FBgn0003204	FBgn0003204	CG1799	ras	raspberry	Down in OVAfed	0.00646458	0.0489004	-0.541198	Down in OVAfed	0.000195564	0.00189124	-0.694855	Down in nat3fed	1.11067e-05	0.000321658	-0.6937	NS	-1.46697	Down in Ada2a	-2.38678	Down in Kdm4	-1.10753
FBgn0037753	FBgn0037753	CG12947	CG12947	-	NS	0.044475	0.226126	-0.541104	NS	0.233767	0.548707	-0.342458	NS	0.0127121	0.107842	-0.588472	Not detected	.	Not detected	.	Down in Kdm4	-4.0724
FBgn0004622	FBgn0004622	CG7887	TkR99D	Tachykinin-like receptor at 99D	NS	0.029294	0.164476	-0.540659	NS	0.700728	0.895921	-0.0908335	NS	0.044832	0.271579	-0.456378	Not detected	.	Not detected	.	NS/Not detected	.
FBgn0002592	FBgn0002592	CG6104	E(spl)m2-BFM	Enhancer of split m2, Bearded family member	NS	0.00742921	0.0550214	-0.540206	NS	0.0395306	0.161194	-0.377019	NS	0.0965689	0.439759	-0.255952	NS	-1.42044	Down in Ada2a	-2.51405	Down in Kdm4	-1.05946
FBgn0085409	FBgn0085409	CG34380	CG34380	-	Down in OVAfed	0.00201893	0.0184402	-0.539867	Down in OVAfed	0.00621002	0.0367889	-0.407081	NS	0.0159541	0.128397	-0.317778	NS	-0.0691799	NS	0.133534	NS/Not detected	.
FBgn0034761	FBgn0034761	CG4250	CG4250	-	NS	0.0172271	0.108968	-0.539551	NS	0.28739	0.615243	-0.206032	NS	0.0248941	0.17729	0.386272	NS	0.912764	Up in Ada2a	1.88365	NS/Not detected	.
FBgn0259878	FBgn0259878	CG33466	Fs	Follistatin	NS	0.0251864	0.146277	-0.538356	Down in OVAfed	0.00865628	0.0477737	-0.536833	NS	0.0253678	0.17941	-0.407866	NS	-0.404353	NS	-0.148545	NS/Not detected	.
FBgn0034093	FBgn0034093	CG15706	CG15706	-	NS	0.016658	0.106133	-0.538312	Down in OVAfed	0.00895991	0.0491234	-0.444146	Down in nat3fed	0.00270452	0.0314537	-0.486318	NS	-1.08819	NS	-0.460976	Down in Kdm4	-1.36779
FBgn0038140	FBgn0038140	CG8784	PK2-R1	Pyrokinin 2 receptor 1	NS	0.0470603	0.236105	-0.538284	NS	0.0968632	0.313086	-0.530608	NS	0.0312352	0.210279	-0.52319	NS	0.0267339	NS	0.370649	NS/Not detected	.
FBgn0039886	FBgn0039886	CG2003	CG2003	-	Down in OVAfed	0.00312252	0.0264066	-0.5379	Down in OVAfed	0.0041424	0.0258981	-0.459705	Down in nat3fed	0.000875316	0.0125359	-0.537588	NS	-1.16864	NS	-0.377427	Down in Kdm4	-1.46664
FBgn0036341	FBgn0036341	CG11278	Syx13	Syntaxin 13	Down in OVAfed	0.00551024	0.0428676	-0.537628	NS	0.0313187	0.134626	-0.456477	NS	0.0095869	0.0861137	-0.532545	NS	-1.36342	Down in Ada2a	-2.66968	NS/Not detected	.
FBgn0040271	FBgn0040271	CG6725	Sulf1	Sulfated	Down in OVAfed	0.00236055	0.0210214	-0.537335	NS	0.013458	0.0684236	-0.375718	NS	0.0701085	0.360287	-0.255089	NS	-0.235826	Down in Ada2a	-2.46069	NS/Not detected	.
FBgn0265364	FBgn0265364	CR44305	CR44305	-	NS	0.0732292	0.325571	-0.537211	Not detected	.	.	.	NS	0.238711	0.678619	0.308832	Not detected	.	Not detected	.	NS/Not detected	.
FBgn0038150	FBgn0038150	CG17045	yellow-e3	yellow-e3	NS	0.0613464	0.285963	-0.536967	NS	0.449379	0.755728	-0.277483	Down in nat3fed	5.18659e-05	0.00119342	-1.11446	Not detected	.	Not detected	.	NS/Not detected	.
FBgn0039130	FBgn0039130	CG5854	CG5854	-	Down in OVAfed	0.00569921	0.0439883	-0.536616	NS	0.00979024	0.0529367	-0.456863	Down in nat3fed	0.00120636	0.0162108	-0.481184	NS	-1.09058	Down in Ada2a	-3.23026	NS/Not detected	.
FBgn0267793	FBgn0267793	CG43265	CR45232	-	NS	0.13287	0.490818	-0.535396	NS	0.12931	0.379871	-0.400588	NS	0.658163	0.921717	0.0852007	Not detected	.	Not detected	.	NS/Not detected	.
FBgn0000039	FBgn0000039	CG6844	nAChRalpha2	nicotinic Acetylcholine Receptor alpha2	NS	0.0333857	0.181103	-0.534398	NS	0.13729	0.393786	-0.369627	NS	0.203151	0.634098	-0.226995	Not detected	.	Not detected	.	Up in Kdm4	2.15845
FBgn0243486	FBgn0243486	CG15151	rdo	reduced ocelli	Down in OVAfed	0.00474787	0.0380704	-0.533025	Down in OVAfed	0.00459515	0.0283412	-0.510425	NS	0.324088	0.752641	-0.141057	Down in Gcn5	-2.20105	Down in Ada2a	-4.06203	NS/Not detected	.
FBgn0053096	FBgn0053096	CG33096	CG33096	-	NS	0.0875348	0.368939	-0.532215	NS	0.140506	0.399501	-0.407834	Down in nat3fed	0.00282701	0.0325553	-0.673398	NS	-1.32197	Down in Ada2a	-1.73884	NS/Not detected	.
FBgn0020248	FBgn0020248	CG33166	stet	stem cell tumor	NS	0.032337	0.176965	-0.531961	NS	0.310036	0.637833	-0.351774	NS	0.41987	0.815895	-0.182778	Not detected	.	Not detected	.	NS/Not detected	.
FBgn0030174	FBgn0030174	CG15312	CG15312	-	NS	0.0711742	0.318838	-0.531755	NS	0.028526	0.125027	-0.625164	NS	0.324154	0.752647	-0.219711	NS	-0.163329	NS	0.36675	Up in Kdm4	1.14121
FBgn0039647	FBgn0039647	CG14509	CG14509	-	NS	0.0122329	0.0829287	-0.531266	NS	0.251541	0.570781	-0.220637	NS	0.375998	0.788919	-0.175774	Not detected	.	Not detected	.	Up in Kdm4	2.74893
FBgn0014135	FBgn0014135	CG4608	bnl	branchless	Down in OVAfed	0.00313388	0.0264646	-0.531114	NS	0.584177	0.839797	-0.100594	NS	0.155604	0.565737	-0.226842	NS	-0.380247	NS	0.322656	NS/Not detected	.
FBgn0260971	FBgn0260971	CG42594	CG42594	-	NS	0.0519034	0.253059	-0.530363	NS	0.42093	0.735472	-0.286223	NS	0.459424	0.837765	0.200193	NS	-0.188702	NS	0.405287	NS/Not detected	.
FBgn0034897	FBgn0034897	CG11299	Sesn	Sestrin	Down in OVAfed	0.00355661	0.0294837	-0.529272	NS	0.0232071	0.106691	-0.438557	NS	0.0146487	0.120531	-0.466039	NS	-1.03218	Down in Ada2a	-2.23966	Down in Kdm4	-1.3372
FBgn0046687	FBgn0046687	CG3171	Tre1	Trapped in endoderm 1	Down in OVAfed	0.00596131	0.0456219	-0.529258	NS	0.0382123	0.15655	-0.405475	NS	0.0369683	0.237741	-0.407959	NS	-0.965291	Down in Ada2a	-2.61846	Up in Kdm4	1.00769
FBgn0266100	FBgn0266100	CG44837	CG44837	-	NS	0.0165421	0.105509	-0.528842	NS	0.0506175	0.194191	-0.432249	NS	0.216951	0.655231	-0.225208	NS	-0.169571	NS	0.219404	NS/Not detected	.
FBgn0033654	FBgn0033654	CG8991	Sobp	Sine oculis-binding protein	Down in OVAfed	0.00226371	0.0202665	-0.528774	Down in OVAfed	8.25544e-05	0.000874058	-0.699108	Down in nat3fed	0.00418113	0.0447739	-0.409568	NS	-1.23799	Down in Ada2a	-2.00851	NS/Not detected	.
FBgn0052423	FBgn0052423	CG32423	shep	alan shepard	NS	0.0105504	0.0735149	-0.528701	NS	0.0529936	0.200986	-0.380055	NS	0.154698	0.563923	-0.244512	NS	-0.955983	NS	-1.06555	NS/Not detected	.
FBgn0054026	FBgn0054026	CG34026	CG34026	-	NS	0.0340056	0.183702	-0.528625	Down in OVAfed	9.85842e-05	0.00102457	-0.807139	NS	0.500283	0.859221	-0.148158	Not detected	.	Not detected	.	Down in Kdm4	-1.60536
FBgn0086675	FBgn0086675	CG4396	fne	found in neurons	Down in OVAfed	0.000302314	0.00374073	-0.527665	NS	0.143468	0.405093	-0.225541	NS	0.183077	0.608698	-0.179838	NS	-0.667643	Down in Ada2a	-2.23088	Up in Kdm4	1.99407
FBgn0025693	FBgn0025693	CG11163	ZnT41F	Zinc transporter 41F	Down in OVAfed	0.0043975	0.0354788	-0.526955	NS	0.0198252	0.0935995	-0.369351	NS	0.0103511	0.0913723	-0.366085	Not detected	.	Not detected	.	Down in Kdm4	-1.42046
FBgn0029768	FBgn0029768	CG16752	SPR	Sex peptide receptor	NS	0.029723	0.165983	-0.525014	NS	0.139522	0.397222	-0.38781	NS	0.0610918	0.3295	-0.413874	Not detected	.	Not detected	.	NS/Not detected	.
FBgn0039040	FBgn0039040	CG13833	CG13833	-	NS	0.113974	0.443336	-0.524175	NS	0.683642	0.888485	-0.111107	NS	0.377317	0.789455	0.205862	NS	-0.889234	NS	0.245896	NS/Not detected	.
FBgn0005775	FBgn0005775	CG7503	Con	Connectin	Down in OVAfed	0.00187034	0.0172709	-0.523756	NS	0.0605364	0.222562	-0.303338	NS	0.00748191	0.0712327	-0.403536	NS	-0.280885	NS	-1.23817	Up in Kdm4	2.20213
FBgn0023526	FBgn0023526	CG2865	CG2865	-	Down in OVAfed	0.0021125	0.0191461	-0.523204	NS	0.0180675	0.0869249	-0.419788	Down in nat3fed	0.00125489	0.0167291	-0.536136	Not detected	.	Not detected	.	NS/Not detected	.
FBgn0020907	FBgn0020907	CG14904	Scp2	Sarcoplasmic calcium-binding protein 2	NS	0.122845	0.465222	-0.523007	NS	0.211567	0.517757	-0.248939	NS	0.103134	0.456494	-0.286116	NS	-0.646949	NS	1.1778	Down in Kdm4	-5.06426
FBgn0026263	FBgn0026263	CG7574	bip1	bip1	NS	0.00886117	0.0633981	-0.522122	NS	0.135589	0.39006	-0.22448	Down in nat3fed	0.000328085	0.00565633	-0.486329	NS	-0.690061	Down in Ada2a	-2.8639	NS/Not detected	.
FBgn0085370	FBgn0085370	CG34341	Pde11	Phosphodiesterase 11	Down in OVAfed	0.00282197	0.0242842	-0.520703	NS	0.0404134	0.164167	-0.352749	NS	0.00555761	0.0563331	-0.517786	NS	-0.755067	Down in Ada2a	-2.70681	NS/Not detected	.
FBgn0011666	FBgn0011666	CG5099	msi	musashi	Down in OVAfed	0.000903596	0.00931735	-0.520137	NS	0.0106556	0.0568397	-0.431261	NS	0.0155834	0.126191	-0.333664	NS	-1.05092	Down in Ada2a	-2.22536	NS/Not detected	.
FBgn0004606	FBgn0004606	CG1322	zfh1	Zn finger homeodomain 1	Down in OVAfed	0.00192872	0.0177403	-0.519507	Down in OVAfed	0.00568512	0.0340788	-0.437059	NS	0.136041	0.530357	-0.211785	NS	0.0906823	Down in Ada2a	-2.01564	Up in Kdm4	1.14112
FBgn0036999	FBgn0036999	CG5976	isoQC	iso Glutaminyl cyclase	NS	0.0505441	0.247974	-0.519334	NS	0.0658762	0.235869	-0.398965	Down in nat3fed	0.00118565	0.0159507	-0.578348	NS	-0.293132	NS	-1.56561	NS/Not detected	.
FBgn0034128	FBgn0034128	CG4409	CG4409	-	NS	0.0106086	0.0736584	-0.51898	NS	0.297589	0.62628	-0.189463	NS	0.383547	0.794693	-0.154378	NS	-0.787848	NS	-0.693164	NS/Not detected	.
FBgn0024995	FBgn0024995	CG2680	CG2680	-	NS	0.0105815	0.0736327	-0.518753	NS	0.0996775	0.3196	-0.35215	Down in nat3fed	0.000857813	0.0123454	-0.604804	Not detected	.	Not detected	.	NS/Not detected	.
FBgn0037553	FBgn0037553	CG18249	CG18249	-	Down in OVAfed	0.00316146	0.0266211	-0.517875	Down in OVAfed	0.00105904	0.00807778	-0.569968	NS	0.0300883	0.203555	-0.356493	Not detected	.	Not detected	.	NS/Not detected	.
FBgn0025186	FBgn0025186	CG5709	ari-2	ariadne 2	Down in OVAfed	0.00115773	0.0114555	-0.516286	Down in OVAfed	0.00136436	0.0100322	-0.481844	NS	0.005671	0.0570399	-0.385506	Not detected	.	Not detected	.	NS/Not detected	.
FBgn0000180	FBgn0000180	CG4722	bib	big brain	NS	0.00819146	0.0591623	-0.515865	Down in OVAfed	0.0064514	0.0380078	-0.443615	NS	0.314091	0.746066	-0.145266	Down in Gcn5	-1.98527	Down in Ada2a	-4.17966	NS/Not detected	.
FBgn0261563	FBgn0261563	CG42677	wb	wing blister	NS	0.0208868	0.126624	-0.515349	NS	0.0769702	0.264926	-0.340163	NS	0.126272	0.510733	-0.233483	Not detected	.	Not detected	.	NS/Not detected	.
FBgn0000719	FBgn0000719	CG9559	fog	folded gastrulation	Down in OVAfed	0.0034932	0.0290625	-0.515037	Down in OVAfed	0.00360098	0.0231306	-0.459787	NS	0.142648	0.543506	-0.211841	NS	-0.95026	Down in Ada2a	-1.92457	NS/Not detected	.
FBgn0039620	FBgn0039620	CG1443	wat	waterproof	Down in OVAfed	0.00225008	0.020206	-0.514507	NS	0.0146548	0.0731066	-0.387268	Down in nat3fed	8.98043e-06	0.000267911	-0.680095	Down in Gcn5	-2.88575	Down in Ada2a	-1.85096	Down in Kdm4	-1.06286
FBgn0034899	FBgn0034899	CG13560	CG13560	-	NS	0.28537	0.766513	-0.513283	NS	0.0355624	0.148789	0.83126	Down in nat3fed	0.00377914	0.0412583	-2.18189	NS	-0.09608	NS	1.49585	Up in Kdm4	1.05332
FBgn0030327	FBgn0030327	CG2448	FucT6	alpha1,6-fucosyltransferase	Down in OVAfed	0.00338324	0.0282057	-0.513091	NS	0.0496264	0.191496	-0.299393	NS	0.00514999	0.053137	-0.386022	NS	-1.13905	NS	-0.594598	NS/Not detected	.
FBgn0037933	FBgn0037933	CG14716	Ho	Heme oxygenase	Down in OVAfed	0.00319879	0.0268584	-0.512698	Down in OVAfed	0.00020978	0.0020025	-0.779705	Down in nat3fed	0.00254268	0.0299084	-0.480846	Down in Gcn5	-1.91511	Down in Ada2a	-3.73847	Up in Kdm4	1.53526
FBgn0038653	FBgn0038653	CG18208	CG18208	-	NS	0.026359	0.151516	-0.51156	NS	0.178682	0.46526	-0.225136	NS	0.176931	0.601258	-0.222789	NS	-0.0787071	NS	0.330534	NS/Not detected	.
FBgn0259236	FBgn0259236	CG42334	comm3	comm3	Down in OVAfed	0.00158112	0.0149493	-0.510709	NS	0.0214535	0.0997184	-0.425865	Down in nat3fed	0.00034654	0.00589669	-0.53579	NS	-0.0936239	NS	-0.124451	NS/Not detected	.
FBgn0260964	FBgn0260964	CG33528	Vmat	Vesicular monoamine transporter	Down in OVAfed	0.00416216	0.0337655	-0.509973	Down in OVAfed	0.00212382	0.014678	-0.517674	Down in nat3fed	0.00141203	0.0183657	-0.498906	NS	0.0982794	NS	0.312813	Up in Kdm4	2.94515
FBgn0052027	FBgn0052027	CR32027	CR32027	-	NS	0.112862	0.439885	-0.508032	Not detected	.	.	.	NS	0.159237	0.572221	0.46897	NS	-0.436463	NS	-0.629964	NS/Not detected	.
FBgn0263780	FBgn0263780	CG17684	CG17684	-	NS	0.0325998	0.177908	-0.507215	NS	0.525609	0.807869	-0.166999	NS	0.904654	0.985504	-0.0244604	NS	-0.121798	NS	-0.048494	NS/Not detected	.
FBgn0031955	FBgn0031955	CG14535	CG14535	-	NS	0.0307125	0.170295	-0.50704	Down in OVAfed	0.00278365	0.0186411	-0.673353	NS	0.109396	0.471338	-0.291219	Not detected	.	Not detected	.	NS/Not detected	.
FBgn0030955	FBgn0030955	CG6891	CG6891	-	NS	0.0135755	0.0900056	-0.50615	NS	0.0379229	0.155696	-0.404449	NS	0.0213758	0.159377	-0.399981	NS	-0.91636	Down in Ada2a	-3.20415	Down in Kdm4	-1.88168
FBgn0032615	FBgn0032615	CG6012	CG6012	-	NS	0.00793924	0.0578227	-0.504102	NS	0.51725	0.802232	-0.104211	NS	0.0443465	0.270365	-0.333681	NS	-1.55088	NS	1.28175	NS/Not detected	.
FBgn0043799	FBgn0043799	CG31381	CG31381	-	NS	0.0492284	0.243552	-0.503164	NS	0.0670913	0.23826	-0.464064	NS	0.188758	0.617564	-0.28197	Not detected	.	Not detected	.	NS/Not detected	.
FBgn0031888	FBgn0031888	CG13780	Pvf2	PDGF- and VEGF-related factor 2	NS	0.0119177	0.0811663	-0.503133	NS	0.283124	0.609606	-0.186458	NS	0.642393	0.918001	-0.0877146	NS	0.13242	Down in Ada2a	-3.00243	Up in Kdm4	1.25244
FBgn0041582	FBgn0041582	CG4057	tamo	tamo	Down in OVAfed	0.00454163	0.0365413	-0.503082	Down in OVAfed	0.00388782	0.0246434	-0.465388	NS	0.0256857	0.181171	-0.359723	Not detected	.	Not detected	.	NS/Not detected	.
FBgn0083981	FBgn0083981	CG34145	RunxA	-	NS	0.0907199	0.377625	-0.502932	NS	0.738204	0.912603	0.12289	NS	0.7493	0.947984	0.0954397	NS	0.0473503	NS	0.765985	NS/Not detected	.
FBgn0038784	FBgn0038784	CG4362	CG4362	-	NS	0.0308544	0.170742	-0.501961	Down in OVAfed	0.00143985	0.0105147	-0.812863	Down in nat3fed	0.000651213	0.00984186	-0.747661	Down in Gcn5	-2.44394	Up in Ada2a	3.71249	Down in Kdm4	-6.34295
FBgn0034705	FBgn0034705	CG11170	CG11170	-	NS	0.0180784	0.112785	-0.501038	Down in OVAfed	0.00502622	0.0306261	-0.564923	NS	0.0532416	0.302715	-0.324696	NS	-1.29125	Down in Ada2a	-2.69864	NS/Not detected	.
FBgn0031016	FBgn0031016	CG12199	kek5	kekkon5	Down in OVAfed	0.00142252	0.0137402	-0.500318	Down in OVAfed	0.0058443	0.0348373	-0.444719	NS	0.0744657	0.376368	-0.253146	NS	-0.0306315	Down in Ada2a	-2.09781	NS/Not detected	.
FBgn0266408	FBgn0266408	CR45048	CR45048	-	NS	0.0568635	0.270073	-0.500264	NS	0.495465	0.787479	-0.291763	NS	0.0320352	0.213774	-0.550463	Not detected	.	Not detected	.	NS/Not detected	.
FBgn0053993	FBgn0053993	CG33993	CG33993	-	NS	0.0376243	0.199222	-0.500163	NS	0.177466	0.463351	-0.332089	NS	0.638307	0.917279	0.0926538	NS	-0.285744	NS	-0.48425	NS/Not detected	.
FBgn0250869	FBgn0250869	CG42240	CG42240	-	NS	0.0111996	0.0770342	-0.49956	Down in OVAfed	0.00782123	0.0441591	-0.472413	Down in nat3fed	0.000979608	0.0137943	-0.731147	Not detected	.	Not detected	.	Up in Kdm4	2.54114
FBgn0003068	FBgn0003068	CG2647	per	period	NS	0.116148	0.449265	-0.499121	Not detected	.	.	.	NS	0.685195	0.932683	-0.121285	NS	-0.320364	NS	0.198194	NS/Not detected	.
FBgn0262111	FBgn0262111	CG42864	f	forked	NS	0.0854722	0.36311	-0.498417	NS	0.413081	0.729659	-0.262428	NS	0.717605	0.940642	-0.110642	NS	-0.101792	NS	0.355871	Down in Kdm4	-3.82006
FBgn0016660	FBgn0016660	CG6604	H15	H15	NS	0.0135448	0.0898897	-0.49784	Down in OVAfed	0.00812047	0.0456296	-0.484989	NS	0.76871	0.953652	0.0453092	Not detected	.	Not detected	.	NS/Not detected	.
FBgn0034408	FBgn0034408	CG12758	sano	serrano	Down in OVAfed	0.00274352	0.0237482	-0.497723	Down in OVAfed	0.00376467	0.0239366	-0.435518	NS	0.0741339	0.375413	-0.256122	NS	-0.541874	Down in Ada2a	-2.09894	NS/Not detected	.
FBgn0263117	FBgn0263117	CG34377	CG34377	-	NS	0.0177964	0.111572	-0.497684	Down in OVAfed	0.00735281	0.0420998	-0.449048	NS	0.68268	0.931514	-0.0550376	NS	-0.259263	NS	0.159909	NS/Not detected	.
FBgn0037624	FBgn0037624	CG8223	CG8223	-	NS	0.0167217	0.106397	-0.497534	NS	0.0331123	0.140387	-0.360013	Down in nat3fed	0.000301198	0.00525618	-0.568268	NS	-1.41466	Down in Ada2a	-2.32167	NS/Not detected	.
FBgn0030617	FBgn0030617	CG9095	CG9095	-	NS	0.0202004	0.123289	-0.496853	Down in OVAfed	0.000268425	0.00248093	-0.575347	Down in nat3fed	0.00290168	0.0332533	-0.456935	NS	-0.816124	Down in Ada2a	-2.24556	Down in Kdm4	-2.43505
FBgn0032467	FBgn0032467	CG9934	CG9934	-	NS	0.024693	0.144053	-0.4965	Down in OVAfed	0.000371495	0.00329406	-0.728025	NS	0.0203723	0.153846	-0.439694	NS	-1.53511	Down in Ada2a	-2.92272	NS/Not detected	.
FBgn0011817	FBgn0011817	CG7892	nmo	nemo	Down in OVAfed	0.00272615	0.0236326	-0.495901	Down in OVAfed	0.000199048	0.00191807	-0.654081	NS	0.00486393	0.0507905	-0.449611	NS	-0.833222	Down in Ada2a	-3.10452	NS/Not detected	.
FBgn0033313	FBgn0033313	CG8639	Cirl	Calcium-independent receptor for alpha-latrotoxin	NS	0.024474	0.143273	-0.495781	NS	0.0299264	0.129803	-0.446558	NS	0.269327	0.712371	-0.197296	NS	-0.346704	NS	-1.5412	Up in Kdm4	1.24421
FBgn0050158	FBgn0050158	CG30158	CG30158	-	NS	0.0541479	0.261246	-0.495384	NS	0.944082	0.982192	-0.0231068	NS	0.619344	0.912638	-0.134071	Not detected	.	Not detected	.	Up in Kdm4	1.30219
FBgn0031450	FBgn0031450	CG2903	Hrs	Hepatocyte growth factor regulated tyrosine kinase substrate	Down in OVAfed	0.00617649	0.0468417	-0.495056	NS	0.0258822	0.116416	-0.43645	Down in nat3fed	0.00415015	0.0446039	-0.477289	NS	-1.11856	Down in Ada2a	-2.40587	Up in Kdm4	1.12048
FBgn0025687	FBgn0286198	CG7144	LKR	lysine ketoglutarate reductase	Down in OVAfed	0.0025375	0.0222628	-0.495001	NS	0.0166445	0.0808891	-0.37137	NS	0.964504	0.995071	-0.00601903	Not detected	.	Not detected	.	Down in Kdm4	-1.4314
FBgn0053543	FBgn0053543	CG33543	CG33543	-	NS	0.0492265	0.243552	-0.49438	NS	0.265965	0.589716	-0.306609	NS	0.61776	0.912401	0.104096	NS	0.177436	NS	0.0847667	NS/Not detected	.
FBgn0259146	FBgn0259146	CG42261	CG42261	-	NS	0.0141676	0.093143	-0.493301	NS	0.404626	0.723505	-0.226436	NS	0.153738	0.562324	-0.286014	NS	-0.181049	NS	0.154847	NS/Not detected	.
FBgn0036816	FBgn0036816	CG3979	Indy	I'm not dead yet	NS	0.0911041	0.378688	-0.492968	NS	0.441549	0.750211	-0.171413	NS	0.0571864	0.315606	-0.617844	NS	-0.496671	NS	-1.30367	NS/Not detected	.
FBgn0039479	FBgn0039479	CG14257	CG14257	-	NS	0.0724567	0.322747	-0.492786	NS	0.785885	0.932268	-0.0728959	NS	0.271609	0.714927	0.251689	NS	-0.288996	NS	0.0770765	Down in Kdm4	-1.74598
FBgn0033359	FBgn0286782	CG8213	CG8213	-	NS	0.0865654	0.366166	-0.492684	Not detected	.	.	.	NS	0.424483	0.818076	-0.251401	NS	-0.0463501	NS	-0.210417	Down in Kdm4	-2.64916
FBgn0267033	FBgn0267033	CG45477	mamo	maternal gene required for meiosis	Down in OVAfed	0.00203707	0.018577	-0.491926	NS	0.147463	0.412013	-0.230242	NS	0.106529	0.465184	-0.220706	NS	-0.0179418	NS	0.199412	Down in Kdm4	-2.77797
FBgn0086674	FBgn0086674	CG32632	Tango13	Transport and Golgi organization 13	Down in OVAfed	0.00655945	0.0494906	-0.491133	NS	0.106351	0.332127	-0.271618	NS	0.0051637	0.0531674	-0.43126	Down in Gcn5	-1.67443	Down in Ada2a	-2.11967	Down in Kdm4	-1.03148
FBgn0053514	FBgn0053514	CG33514	CG33514	-	Down in OVAfed	0.0020555	0.0187016	-0.490859	Down in OVAfed	0.00360757	0.0231574	-0.44516	Down in nat3fed	0.000200914	0.00377976	-0.654444	Down in Gcn5	-1.85847	NS	0.44429	NS/Not detected	.
FBgn0038881	FBgn0038881	CG16791	CG16791	-	Down in OVAfed	0.00486687	0.0388656	-0.490836	NS	0.0939557	0.307099	-0.283049	NS	0.0487569	0.286499	-0.314561	NS	-1.39646	Down in Ada2a	-2.80094	NS/Not detected	.
FBgn0000560	FBgn0000560	CG7383	eg	eagle	NS	0.0554644	0.265574	-0.490744	Not detected	.	.	.	NS	0.981147	0.99646	0.00604026	NS	0.71069	NS	-0.708676	NS/Not detected	.
FBgn0040045	FBgn0040045	CR12460	CR12460	-	NS	0.0614064	0.286101	-0.489906	NS	0.111576	0.343749	-0.47942	NS	0.307387	0.742805	-0.236425	NS	-0.0732296	NS	0.051775	NS/Not detected	.
FBgn0019809	FBgn0019809	CG3858	gcm2	gcm2	NS	0.107779	0.426294	-0.489265	NS	0.591556	0.843461	-0.210309	NS	0.581637	0.899499	-0.166679	NS	-0.200454	NS	0.11752	NS/Not detected	.
FBgn0263019	FBgn0263019	CR43314	CR43314	-	NS	0.0228852	0.13573	-0.488022	NS	0.0428228	0.17199	-0.370609	NS	0.224881	0.662775	-0.293718	Not detected	.	Not detected	.	NS/Not detected	.
FBgn0015774	FBgn0015774	CG10521	NetB	Netrin-B	Down in OVAfed	0.00293798	0.0251353	-0.487977	NS	0.0850578	0.285598	-0.283879	NS	0.0151049	0.123165	-0.325363	NS	-0.629765	Down in Ada2a	-2.01954	Up in Kdm4	1.05446
FBgn0260660	FBgn0260660	CG42543	Mp	Multiplexin	NS	0.00780156	0.0571741	-0.4865	Down in OVAfed	0.00422141	0.0263513	-0.535502	NS	0.0628702	0.336265	-0.32677	NS	-0.291006	Down in Ada2a	-2.16895	NS/Not detected	.
FBgn0034636	FBgn0034636	CG10440	twz	tiwaz	NS	0.00881986	0.063141	-0.486041	Down in OVAfed	0.00236634	0.0161163	-0.480671	NS	0.0372853	0.23891	-0.2771	NS	-0.937141	Down in Ada2a	-4.64339	Up in Kdm4	1.43913
FBgn0051955	FBgn0051955	CG31955	CG31955	-	NS	0.0626965	0.290844	-0.484844	NS	0.0450564	0.178289	-0.530198	NS	0.352107	0.771658	-0.23395	NS	0.198295	NS	-0.0915219	NS/Not detected	.
FBgn0038756	FBgn0038756	CG4783	CG4783	-	NS	0.383348	0.867737	-0.4848	NS	0.0408119	0.165546	-0.513674	NS	0.11619	0.488438	0.35903	Down in Gcn5	-1.78396	Down in Ada2a	-2.39426	Down in Kdm4	-1.28296
FBgn0035358	FBgn0035358	CG14949	CG14949	-	NS	0.0224934	0.133811	-0.48321	NS	0.468163	0.767065	0.121603	NS	0.691555	0.933996	-0.0783625	Not detected	.	Not detected	.	NS/Not detected	.
FBgn0264503	FBgn0264503	CG43902	CG43902	-	NS	0.0389116	0.204052	-0.4825	NS	0.257963	0.578415	-0.268691	NS	0.63005	0.915179	0.0966529	NS	0.0871965	NS	0.35926	NS/Not detected	.
FBgn0037163	FBgn0037163	CG11440	laza	lazaro	NS	0.00980929	0.0692126	-0.482251	NS	0.0858757	0.28734	-0.301386	NS	0.663902	0.92303	-0.0933109	NS	0.840281	NS	0.343118	NS/Not detected	.
FBgn0003963	FBgn0003963	CG2762	ush	u-shaped	NS	0.00719047	0.053564	-0.481865	NS	0.0194657	0.0922196	-0.391742	NS	0.203367	0.634267	-0.174851	NS	-0.119776	NS	-1.42711	NS/Not detected	.
FBgn0010591	FBgn0010591	CG8946	Sply	Sphingosine-1-phosphate lyase	NS	0.0165231	0.105445	-0.481648	NS	0.123695	0.368754	-0.285574	Down in nat3fed	0.00026405	0.00470409	-0.672904	Down in Gcn5	-1.81446	NS	-1.56663	NS/Not detected	.
FBgn0001148	FBgn0001148	CG3388	gsb	gooseberry	NS	0.0757819	0.333265	-0.481315	NS	0.575406	0.836061	-0.1948	NS	0.191575	0.621562	-0.319456	NS	-0.302759	NS	-0.0662781	NS/Not detected	.
FBgn0029821	FBgn0029821	CG4020	CG4020	-	Down in OVAfed	0.00371224	0.0304943	-0.480642	NS	0.028474	0.124856	-0.345192	NS	0.0184524	0.143779	-0.40533	NS	-0.921251	NS	-1.31627	NS/Not detected	.
FBgn0005672	FBgn0005672	CG10334	spi	spitz	Down in OVAfed	0.0015633	0.0148296	-0.479537	NS	0.0247305	0.112234	-0.344142	NS	0.0221707	0.163967	-0.310549	NS	-0.127778	Down in Ada2a	-2.2945	NS/Not detected	.
FBgn0039078	FBgn0039078	CG4374	CG4374	-	NS	0.0351198	0.188594	-0.479029	Down in OVAfed	0.00865294	0.0477737	-0.495523	NS	0.4115	0.809869	-0.128597	NS	-0.345842	NS	-0.143144	NS/Not detected	.
FBgn0020299	FBgn0020299	CG31317	stumps	stumps	Down in OVAfed	0.00587111	0.0450783	-0.478338	Down in OVAfed	0.00442206	0.0273968	-0.428697	NS	0.0324584	0.215741	-0.291656	NS	-1.03119	Down in Ada2a	-2.26668	NS/Not detected	.
FBgn0000015	FBgn0000015	CG11648	Abd-B	Abdominal B	NS	0.00789939	0.0576754	-0.478278	NS	0.0461304	0.181547	-0.333308	NS	0.0610343	0.329344	-0.287599	Not detected	.	Not detected	.	NS/Not detected	.
FBgn0036761	FBgn0036761	CG5546	MED19	Mediator complex subunit 19	Down in OVAfed	0.00363458	0.0299401	-0.477804	NS	0.00931997	0.0507368	-0.461827	Down in nat3fed	3.52751e-05	0.000851673	-0.61411	NS	-1.28595	Down in Ada2a	-2.68392	NS/Not detected	.
FBgn0029913	FBgn0029913	CG3044	Cht11	Cht11	NS	0.0104235	0.0727604	-0.477588	NS	0.0101693	0.054636	-0.477732	NS	0.012757	0.108144	-0.393808	Down in Gcn5	-1.64725	Down in Ada2a	-2.43106	NS/Not detected	.
FBgn0036289	FBgn0036289	CG10657	CG10657	-	NS	0.0824893	0.353375	-0.477546	NS	0.659289	0.876221	0.108197	NS	0.0545123	0.307118	-0.40673	NS	-1.11093	NS	-0.220224	Down in Kdm4	-1.23863
FBgn0039471	FBgn0039471	CG6295	CG6295	-	NS	0.013163	0.0880153	-0.476831	Down in OVAfed	8.02269e-05	0.000854373	-1.05104	NS	0.00832822	0.0768628	-0.546149	NS	-1.0124	Up in Ada2a	4.55529	Down in Kdm4	-1.5948
FBgn0003292	FBgn0003292	CG6097	rt	rotated abdomen	NS	0.0465261	0.234325	-0.476347	NS	0.14893	0.414277	-0.323473	NS	0.0260358	0.183311	-0.49502	NS	-1.20854	NS	-1.40076	Down in Kdm4	-2.70361
FBgn0011260	FBgn0011260	CG4700	Sema-2a	Sema-2a	NS	0.00926555	0.0658902	-0.474742	NS	0.014601	0.0729137	-0.430083	NS	0.0942103	0.433617	-0.251315	Not detected	.	Not detected	.	NS/Not detected	.
FBgn0052333	FBgn0052333	CG32333	CG32333	-	NS	0.00750448	0.0553767	-0.47437	Down in OVAfed	8.55338e-05	0.000901625	-0.665085	Down in nat3fed	0.00131578	0.0173636	-0.460101	NS	-0.589664	NS	-0.417871	Up in Kdm4	1.95218
FBgn0024184	FBgn0024184	CG6269	unc-4	unc-4	NS	0.0438416	0.224166	-0.472439	NS	0.0354641	0.148522	-0.425869	NS	0.0564464	0.313212	-0.327629	Not detected	.	Not detected	.	NS/Not detected	.
FBgn0051217	FBgn0051217	CG31217	modSP	modular serine protease	NS	0.0116847	0.0798565	-0.472284	Down in OVAfed	0.00779607	0.0441528	-0.448493	NS	0.152292	0.560103	-0.245276	NS	-0.510264	Down in Ada2a	-2.35565	NS/Not detected	.
FBgn0028394	FBgn0028394	CG17834	CG17834	-	Down in OVAfed	0.00565276	0.0437735	-0.47217	NS	0.00980521	0.0529428	-0.40113	Down in nat3fed	0.00134269	0.0176592	-0.567657	Down in Gcn5	-1.80856	Down in Ada2a	-2.4786	Up in Kdm4	2.0258
FBgn0085391	FBgn0085391	CG34362	CG34362	-	Down in OVAfed	0.00381907	0.0313279	-0.4714	NS	0.0718054	0.251293	-0.287881	NS	0.171043	0.593426	-0.189994	NS	-0.0583213	NS	0.320518	Up in Kdm4	1.46564
FBgn0033257	FBgn0033257	CG8713	CG8713	-	NS	0.0298688	0.16656	-0.469965	Down in OVAfed	0.00647973	0.0380704	-0.67838	NS	0.0112199	0.0973604	-0.454712	NS	-0.854352	NS	-0.466713	Down in Kdm4	-2.11503
FBgn0019890	FBgn0019890	CG8954	Smg5	Smg5	NS	0.00778097	0.0570588	-0.468766	NS	0.0446623	0.177071	-0.349818	NS	0.0174623	0.137707	-0.377671	NS	-0.738263	Down in Ada2a	-2.20951	Up in Kdm4	1.20701
FBgn0037315	FBgn0037315	CG16708	Cerk	Ceramide kinase	Down in OVAfed	0.00582994	0.0448501	-0.468722	Down in OVAfed	0.00835665	0.0464404	-0.443681	Down in nat3fed	0.00111471	0.0152572	-0.547381	NS	-1.2444	Down in Ada2a	-1.82509	NS/Not detected	.
FBgn0034788	FBgn0034788	CG13532	CG13532	-	NS	0.0339742	0.183617	-0.466976	NS	0.13268	0.385749	-0.337217	NS	0.45141	0.83371	-0.143954	NS	-0.653005	NS	-1.19315	Up in Kdm4	1.32196
FBgn0016031	FBgn0016031	CG10645	lama	lamina ancestor	NS	0.0348629	0.187558	-0.466113	NS	0.0367064	0.152121	-0.418733	Down in nat3fed	0.00342122	0.0378049	-0.738664	NS	-1.14017	NS	-0.666463	NS/Not detected	.
FBgn0031632	FBgn0031632	CG15628	CG15628	-	Down in OVAfed	0.00516399	0.0407674	-0.466077	NS	0.0590542	0.219273	-0.315493	NS	0.472162	0.843565	0.100191	NS	-0.90575	Down in Ada2a	-2.3287	NS/Not detected	.
FBgn0039774	FBgn0039774	CG1471	CDase	Ceramidase	NS	0.00674923	0.0506947	-0.465181	NS	0.278359	0.603678	-0.181748	NS	0.242467	0.68366	0.193165	NS	-0.365923	NS	0.802677	Down in Kdm4	-1.96296
FBgn0267486	FBgn0267486	CG7180	Ptp36E	Protein tyrosine phosphatase 36E	NS	0.0555498	0.265658	-0.463733	Down in OVAfed	0.00155445	0.0112067	-0.800241	NS	0.0105217	0.0926006	-0.665957	NS	-0.483699	Down in Ada2a	-2.18066	Up in Kdm4	2.42743
FBgn0035199	FBgn0035199	CG9134	CG9134	-	NS	0.0881722	0.37043	-0.463267	NS	0.128021	0.377229	-0.354366	NS	0.00490784	0.0511128	-0.742401	NS	-1.31581	NS	-0.350073	NS/Not detected	.
FBgn0264494	FBgn0264494	CG17646	CG17646	-	NS	0.0273044	0.156035	-0.462812	NS	0.70606	0.897836	-0.0578949	NS	0.141912	0.542696	-0.225311	NS	-0.848736	Down in Ada2a	-1.84944	NS/Not detected	.
FBgn0033320	FBgn0033320	CG8586	CG8586	-	NS	0.0217143	0.130364	-0.461943	Down in OVAfed	2.82844e-05	0.000335283	-0.713478	NS	0.132949	0.523513	0.23389	Down in Gcn5	-2.23479	Down in Ada2a	-2.10926	Down in Kdm4	-2.29728
FBgn0051363	FBgn0051363	CG31363	Jupiter	Jupiter	NS	0.0182783	0.113443	-0.461693	NS	0.022303	0.103167	-0.420333	NS	0.556749	0.889678	-0.0970049	NS	1.01268	Down in Ada2a	-1.99115	NS/Not detected	.
FBgn0030895	FBgn0030895	CG7135	CG7135	-	NS	0.129336	0.482188	-0.460191	Not detected	.	.	.	Not detected	.	.	.	Not detected	.	Not detected	.	NS/Not detected	.
FBgn0027506	FBgn0027506	CG6542	EDTP	Egg-derived tyrosine phosphatase	Down in OVAfed	0.00226075	0.0202554	-0.459915	NS	0.210747	0.516959	-0.192493	Down in nat3fed	0.00168641	0.0211846	-0.449284	NS	-0.165046	NS	-1.1512	NS/Not detected	.
FBgn0261801	FBgn0261801	CG42747	CG42747	-	NS	0.019094	0.117734	-0.458039	NS	0.0706645	0.248295	-0.311434	NS	0.564727	0.893019	-0.0839189	NS	-0.541331	NS	-0.910358	NS/Not detected	.
FBgn0022800	FBgn0022800	CG10244	Cad96Ca	Cadherin 96Ca	NS	0.00937976	0.0665816	-0.457708	NS	0.0263383	0.11819	-0.340618	NS	0.0634075	0.337963	-0.267795	NS	-1.26142	Down in Ada2a	-1.67673	NS/Not detected	.
FBgn0023479	FBgn0023479	CG4821	Tequila	Tequila	NS	0.038435	0.201968	-0.457118	NS	0.163469	0.438979	-0.219491	NS	0.0890838	0.419314	-0.2293	Not detected	.	Not detected	.	Up in Kdm4	1.17078
FBgn0051463	FBgn0051463	CG31463	CG31463	-	NS	0.226377	0.678844	-0.457102	NS	0.341786	0.668541	0.377901	NS	0.746703	0.947792	0.0848904	Up in Gcn5	1.73937	Up in Ada2a	5.93822	Down in Kdm4	-3.23171
FBgn0267635	FBgn0267635	CR45973	CR45973	-	NS	0.150286	0.534096	-0.456408	NS	0.816776	0.941334	0.0853445	NS	0.0110209	0.0959169	-0.91573	Not detected	.	Not detected	.	NS/Not detected	.
FBgn0261803	FBgn0261803	CG42749	CG42749	-	NS	0.0190998	0.117734	-0.455556	Down in OVAfed	5.45502e-07	9.23889e-06	-0.927504	NS	0.0121002	0.103547	-0.356568	NS	-1.24343	Down in Ada2a	-2.23878	Down in Kdm4	-1.49923
FBgn0039810	FBgn0039810	CG15549	CG15549	-	NS	0.0349514	0.187948	-0.455356	Not detected	.	.	.	NS	0.0277385	0.191747	0.455819	Not detected	.	Not detected	.	NS/Not detected	.
FBgn0037203	FBgn0037203	CG11128	slif	slimfast	NS	0.120107	0.459441	-0.455113	NS	0.0550185	0.207149	-0.403825	NS	0.00761929	0.0720157	-0.974743	Down in Gcn5	-1.64121	Down in Ada2a	-1.77819	NS/Not detected	.
FBgn0003896	FBgn0003896	CG10619	tup	tailup	NS	0.00833407	0.0600288	-0.454564	NS	0.056704	0.212333	-0.32405	NS	0.0397238	0.250173	-0.326345	NS	-0.795272	Down in Ada2a	-2.41505	NS/Not detected	.
FBgn0053531	FBgn0053531	CG33531	Ddr	Discoidin domain receptor	NS	0.0380269	0.200544	-0.454193	NS	0.170432	0.450587	-0.276255	NS	0.792706	0.960233	0.0461337	NS	-0.116541	NS	0.153514	NS/Not detected	.
FBgn0033212	FBgn0033212	CG1399	CG1399	-	NS	0.0175695	0.110385	-0.454108	NS	0.0433835	0.173372	-0.381453	NS	0.0179802	0.140941	-0.404712	NS	-1.09407	NS	-0.938552	Down in Kdm4	-1.25931
FBgn0000463	FBgn0000463	CG3619	Dl	Delta	Down in OVAfed	0.00545784	0.0426575	-0.453763	NS	0.0451005	0.178289	-0.307252	NS	0.288853	0.729809	-0.140974	NS	-0.261984	Down in Ada2a	-2.79189	Down in Kdm4	-1.37123
FBgn0035132	FBgn0035132	CG17061	mthl10	methuselah-like 10	NS	0.0104628	0.0729914	-0.453536	NS	0.646183	0.867263	-0.0757573	NS	0.015334	0.124429	-0.449753	NS	0.103883	NS	0.117627	NS/Not detected	.
FBgn0259245	FBgn0259245	CG42343	DIP-beta	Dpr-interacting protein beta	NS	0.0568879	0.27008	-0.453431	NS	0.224438	0.535869	-0.345677	NS	0.334146	0.759939	-0.214855	NS	0.108632	NS	0.333032	NS/Not detected	.
FBgn0015011	FBgn0015011	CG8956	Ahcy89E	Adenosylhomocysteinase 89E	NS	0.0104223	0.0727604	-0.452799	Down in OVAfed	0.00875196	0.0482463	-0.45478	Down in nat3fed	4.02723e-07	1.7603e-05	-0.753873	Not detected	.	Not detected	.	NS/Not detected	.
FBgn0010488	FBgn0010488	CG3845	NAT1	NAT1	NS	0.0673433	0.306666	-0.452486	NS	0.0300642	0.130264	-0.480012	NS	0.0160356	0.128877	-0.444643	NS	-0.399926	Down in Ada2a	-1.95876	NS/Not detected	.
FBgn0262733	FBgn0262733	CG7524	Src64B	Src oncogene at 64B	Down in OVAfed	0.00488657	0.0389699	-0.452177	Down in OVAfed	0.00338059	0.0220243	-0.446566	NS	0.0414221	0.256856	-0.297698	NS	-0.954278	Down in Ada2a	-1.70261	Down in Kdm4	-1.04469
[truncated: 16,615 more rows]

## Sheet: DatasetEV9C
(C) Overlapped differentially expressed genes among the OVA-fed male larvae, nat3D-fed malelarvae and Gcn5 mutant larvae
[truncated: 112 more rows]

[truncated: 2 more sheets: DatasetEV9D, DatasetEV9E]
