# Supplementary material for: Growth phase diets diminish histone acetyltransferase Gcn5 function and shorten lifespan of Drosophila males
Source: EMBO Rep. 2025 Jul 10;26(15):3856–88. doi: 10.1038/s44319-025-00503-8 (PMC12332192; doi:10.1038/s44319-025-00503-8)
Supplement: Supplementary file 12 — Data Set EV10 [file 44319_2025_503_MOESM12_ESM.xlsx]

## Sheet: DatasetEV10A
Dataset EV10. Concentratios of CoA-related metabolites in D. melanogaster male larvae.
(A) Acetyl-CoA and CoA
	Analysis result			Amount [ng] per larval weight [mg]
	Status	P value of U-test	Fold cahnge (nat3fed/c)	Control_1	Control_2	Control_3	Control_4	Control_5	nat3fed_1	nat3fed_2	nat3fed_3	nat3fed_4	nat3fed_5
Acetyl-CoA	NS	1	0.959387	1.46511	1.39034	1.83369	1.30251	1.93412	1.43872	1.34378	1.49021	1.70508	1.62609
CoA	Up in nat3fed	0.01587	1.4091	3.65905	3.46691	4.9053	3.44112	3.75302	4.26075	5.49721	5.56857	6.31238	5.45168
Acetyl-CoA/CoA ratio	Analysis result			Ratio in each sample
	Status	P value of U-test	Fold cahnge (nat3fed/c)	Control_1	Control_2	Control_3	Control_4	Control_5	nat3fed_1	nat3fed_2	nat3fed_3	nat3fed_4	nat3fed_5
	Down in nat3fed	0.007937	0.685372	0.400407	0.401031	0.373818	0.378513	0.51535	0.337668	0.244448	0.267611	0.270117	0.298273

## Sheet: DatasetEV10B
(B) Meium-chain, long-chain and very long-chain fatty acyl-CoA species
Acyl-CoA	Analysis result			Amount [ng] per larval weight [mg]
	Status	P value of U-test	Fold cahnge (nat3fed/c)	Control_1	Control_2	Control_3	Control_4	Control_5	nat3fed_1	nat3fed_2	nat3fed_3	nat3fed_4	nat3fed_5
Acyl-CoA C8:0	NS	0.05556	1.76582	0.0199254	0.0127025	0.00396873	0.00760172	0.0152465	0.0233432	0.0299721	0.0169295	0.0133052	0.0214191
Acyl-CoA C10:0	NS	0.09524	1.56484	0.0244236	0.0131502	0.0150571	0.0114026	0.00952151	0.0188838	0.0331531	0.0199427	0.020188	0.0229343
Acyl-CoA C12:0	NS	0.2222	1.24997	0.0722249	0.12737	0.116901	0.0826762	0.11957	0.134235	0.186104	0.113036	0.083154	0.131881
Acyl-CoA C14:1	Up in nat3fed	0.007937	1.57964	0.369897	0.419704	0.459447	0.319939	0.394445	0.608619	0.822272	0.543131	0.565785	0.5617
Acyl-CoA C14:0	NS	0.5476	1.14714	0.524359	0.851444	0.819952	0.53441	0.866217	0.868821	1.05095	0.724935	0.684038	0.79682
Acyl-CoA C15:0	NS	0.5476	0.828758	0.0247852	0.0305876	0.0269762	0.015664	0.0311903	0.0344703	0.0107913	0.0154273	0.0169597	0.0294297
Acyl-CoA C16:1	Up in nat3fed	0.03175	1.18603	0.714768	0.756285	0.839292	0.648759	0.813982	1.00153	0.946177	0.873689	0.776262	0.877339
Acyl-CoA C16:0	Up in nat3fed	0.01587	1.18228	0.728017	0.740341	0.761071	0.696168	0.812381	1.03284	0.815811	0.894738	0.894312	0.781625
Acyl-CoA C17:0	NS	0.2222	1.1416	0.0126207	0.0161849	0.0185911	0.0120224	0.0187977	0.0196543	0.0132836	0.0194692	0.0135032	0.0233819
Acyl-CoA C18:2	NS	0.5476	1.22321	0.010348	0.0152766	0.00971091	0.00505777	0.0131201	0.0131244	0.0185609	0.00908676	0.0188063	0.00587992
Acyl-CoA C18:1	NS	0.1508	1.13226	1.3298	1.57222	1.42866	1.32048	1.5435	1.8101	1.75192	1.5294	1.50136	1.55347
Acyl-CoA C18:0	Up in nat3fed	0.01587	1.22037	0.496466	0.501248	0.463903	0.425963	0.539937	0.582642	0.555201	0.649675	0.659046	0.515901
Acyl-CoA C20:1	NS	0.8413	0.972463	0.013572	0.0192884	0.0171749	0.0144114	0.0226201	0.021531	0.0231409	0.0152637	0.0120569	0.0126767
Acyl-CoA C20:0	Up in nat3fed	0.007937	1.20335	0.165469	0.166493	0.169846	0.146301	0.17004	0.196302	0.192841	0.234065	0.19093	0.170384
Acyl-CoA C22:6	NS	0.8968	1.16738	0.00715405	0.00330584	0.00440779	0.00436905	0	0.00823447	0.00796329	0	0.00228998	0.00396873
Acyl-CoA C22:1	NS	0.3095	1.18928	0.00420117	0.00247938	0.00333597	0.00251382	0.00843678	0.00631037	0.00569053	0.00482963	0.00396873	0.00413661
Acyl-CoA C22:0	NS	0.1508	1.22741	0.085642	0.053763	0.0613561	0.0705806	0.0828225	0.105649	0.0761463	0.0943069	0.0741447	0.0844582
Acyl-CoA C24:1	NS	0.8413	0.896216	0.0184361	0.0025009	0.00867353	0.0241438	0.0133525	0.0185265	0.00629315	0.0116307	0.0110066	0.0126853
Acyl-CoA C24:0	NS	0.5476	1.20003	0.0204979	0.0205109	0.025616	0.016611	0.0200804	0.01736	0.0238856	0.0319909	0.0327872	0.0179583
Acyl-CoA C26:1	NS	0.5476	1.29054	0.00815699	0	0.0138949	0.0143511	0.0120439	0.0145491	0.0103566	0.00587992	0.0182467	0.0134902
Acyl-CoA C26:0	Up in nat3fed	0.007937	1.83146	0.0224651	0.0160772	0.0205066	0.0346855	0.0274497	0.0555493	0.0347802	0.0429889	0.0432514	0.0453735
Acyl-CoA C28:0	NS	0.8413	0.986749	0.0244193	0.0262789	0.0370401	0.0408581	0.0390158	0.0329035	0.0270967	0.0508661	0.0239544	0.0305704
