# Supplementary material for: Growth phase diets diminish histone acetyltransferase Gcn5 function and shorten lifespan of Drosophila males
Source: EMBO Rep. 2025 Jul 10;26(15):3856–88. doi: 10.1038/s44319-025-00503-8 (PMC12332192; doi:10.1038/s44319-025-00503-8)
Supplement: Supplementary file 13 — Data Set EV11 [file 44319_2025_503_MOESM13_ESM.xlsx]

## Sheet: DatasetEV11A
Dataset EV11. Whole-body RNA-seq of D. melanogaster male and female larvae with the Gcn5 knockdown.
(A) A gene list
					Wandering 3rd-instar male larva				Wandering 3rd-instar female larva
FlyBase ID	Updated FlyBase ID	Annotation symbol	Gene symbol	Gene name	Status	P value of LRT	FDR of LRT	Log2FC (Gcn5KD+/-)	Status	P value of LRT	FDR of LRT	Log2FC (Gcn5KD+/-)
FBgn0000003	FBgn0000003	CR32864	7SLRNA:CR32864	Signal recognition particle 7SL RNA CR32864	Not detected	.	.	NA	Not detected	.	.	NA
FBgn0000008	FBgn0000008	CG6741	a	arc	NS	0.127591	0.356247	0.472153	NS	0.0540028	0.181168	0.357938
FBgn0000014	FBgn0000014	CG10325	abd-A	abdominal A	NS	0.260624	0.568664	0.262149	NS	0.561945	0.802382	0.079642
FBgn0000015	FBgn0000015	CG11648	Abd-B	Abdominal B	NS	0.247906	0.551776	0.20658	NS	0.617012	0.839787	0.0646114
FBgn0000017	FBgn0000017	CG4032	Abl	Abl tyrosine kinase	NS	0.181045	0.449982	0.278923	NS	0.165236	0.400334	0.173085
FBgn0000018	FBgn0000018	CG6093	abo	abnormal oocyte	NS	0.795203	0.937041	-0.0470621	NS	0.318607	0.601915	-0.166576
FBgn0000022	FBgn0000022	CG3796	ac	achaete	NS	0.664053	0.889192	0.108211	NS	0.0337812	0.127234	0.521267
FBgn0000024	FBgn0000024	CG17907	Ace	Acetylcholine esterase	NS	0.957113	0.986969	-0.00990609	NS	0.824093	0.940048	-0.0305853
FBgn0000028	FBgn0000028	CG9151	acj6	abnormal chemosensory jump 6	NS	0.151208	0.398558	0.325414	NS	0.0610009	0.197828	0.455057
FBgn0000032	FBgn0000032	CG7899	Acph-1	Acid phosphatase 1	NS	0.559413	0.833304	-0.0982242	NS	0.990402	0.99688	-0.00142765
FBgn0000036	FBgn0000036	CG5610	nAChRalpha1	nicotinic Acetylcholine Receptor alpha1	NS	0.154807	0.403892	0.254911	NS	0.223373	0.486576	0.190732
FBgn0000037	FBgn0000037	CG4356	mAChR-A	muscarinic Acetylcholine Receptor, A-type	NS	0.73515	0.920693	0.0872929	NS	0.162051	0.39543	0.289201
FBgn0000038	FBgn0000038	CG11348	nAChRbeta1	nicotinic Acetylcholine Receptor beta1	NS	0.654461	0.885716	0.0954301	NS	0.285997	0.564364	0.210306
FBgn0000039	FBgn0000039	CG6844	nAChRalpha2	nicotinic Acetylcholine Receptor alpha2	NS	0.314981	0.637086	0.249497	NS	0.312629	0.594418	0.197224
FBgn0000042	FBgn0000042	CG4027	Act5C	Actin 5C	NS	0.580779	0.848157	0.170642	NS	0.115151	0.311448	0.30186
FBgn0000043	FBgn0000043	CG12051	Act42A	Actin 42A	NS	0.339968	0.666022	0.263652	Up in Gcn5KD	0.00404217	0.0224353	0.431993
FBgn0000044	FBgn0000044	CG10067	Act57B	Actin 57B	Down in Gcn5KD	2.40913e-05	0.000505349	-2.21785	Down in Gcn5KD	3.5299e-22	3.58285e-20	-2.7295
FBgn0000045	FBgn0000045	CG7478	Act79B	Actin 79B	Not detected	.	.	NA	Not detected	.	.	NA
FBgn0000046	FBgn0000046	CG18290	Act87E	Actin 87E	Down in Gcn5KD	0.000224679	0.00243392	-1.47735	Down in Gcn5KD	2.819e-22	2.97479e-20	-2.00997
FBgn0000047	FBgn0000047	CG5178	Act88F	Actin 88F	Not detected	.	.	NA	Not detected	.	.	NA
FBgn0000052	FBgn0000052	CG9127	ade2	adenosine 2	NS	0.07723	0.248398	-0.463111	NS	0.219387	0.481188	0.188823
FBgn0000053	FBgn0000053	CG31628	ade3	adenosine 3	NS	0.295543	0.613363	-0.316411	NS	0.118869	0.318307	0.269898
FBgn0000054	FBgn0284249	CG15845	Adf1	Adh transcription factor 1	NS	0.97224	0.991643	-0.00585016	NS	0.814041	0.936093	0.0279087
FBgn0000055	FBgn0000055	CG3481	Adh	Alcohol dehydrogenase	Not detected	.	.	NA	Not detected	.	.	NA
FBgn0000056	FBgn0000056	CG3484	Adhr	Adh-related	Not detected	.	.	NA	Not detected	.	.	NA
FBgn0000057	FBgn0000057	CG5124	adp	adipose	NS	0.840936	0.951724	-0.036705	NS	0.516107	0.772771	0.0868576
FBgn0000061	FBgn0000061	CG3935	al	aristaless	NS	0.619622	0.868212	0.0969346	NS	0.0484391	0.167631	0.27405
FBgn0000063	FBgn0000063	CG7643	ald	altered disjunction	NS	0.131911	0.362864	0.28802	NS	0.548309	0.793481	0.129344
FBgn0000064	FBgn0000064	CG6058	Ald	Aldolase	Down in Gcn5KD	0.000817566	0.00661913	-1.12794	Down in Gcn5KD	8.4746e-18	5.35471e-16	-1.49352
FBgn0000071	FBgn0000071	CG2198	Ama	Amalgam	NS	0.145658	0.388724	0.440169	Up in Gcn5KD	2.52401e-06	3.33078e-05	0.684663
FBgn0000075	FBgn0000075	CG10501	amd	alpha methyl dopa-resistant	NS	0.805628	0.939976	-0.0722138	NS	0.0588197	0.192389	0.488313
FBgn0000077	FBgn0000077	CG12127	amx	almondex	NS	0.834858	0.950246	-0.0383438	NS	0.495558	0.759182	0.0985625
FBgn0000078	FBgn0000078	CG17876	Amy-d	Amylase distal	NS	0.0530253	0.18708	-0.829634	Up in Gcn5KD	0.00110563	0.00744446	0.680296
FBgn0000079	FBgn0000079	CG18730	Amy-p	Amylase proximal	NS	0.0820084	0.260284	-0.646886	Up in Gcn5KD	0.000427215	0.00326869	0.687334
FBgn0000083	FBgn0000083	CG5730	AnxB9	Annexin B9	NS	0.0908166	0.280216	-0.425449	NS	0.0352349	0.131524	-0.251893
FBgn0000084	FBgn0000084	CG9579	AnxB10	Annexin B10	NS	0.254731	0.560846	-0.204982	NS	0.848965	0.950994	-0.0238176
FBgn0000092	FBgn0000092	CG2650	CG2650	-	Not detected	.	.	NA	Not detected	.	.	NA
FBgn0000094	FBgn0000094	CG1361	Anp	Andropin	Not detected	.	.	NA	Not detected	.	.	NA
FBgn0000097	FBgn0000097	CG3166	aop	anterior open	NS	0.0193299	0.0823214	0.762672	Up in Gcn5KD	5.35313e-05	0.000523838	0.689677
FBgn0000100	FBgn0000100	CG7490	RpLP0	Ribosomal protein LP0	NS	0.43667	0.752703	-0.215883	NS	0.362776	0.644861	-0.141279
FBgn0000108	FBgn0000108	CG7727	Appl	beta amyloid protein precursor-like	NS	0.0737474	0.240075	0.343446	Up in Gcn5KD	0.00787943	0.0392983	0.335398
FBgn0000109	FBgn0000109	CG18315	Aprt	Adenine phosphoribosyltransferase	NS	0.862759	0.958168	-0.0307008	NS	0.343237	0.625922	-0.124468
FBgn0000114	FBgn0000114	CG31762	aret	arrest	NS	0.0382944	0.143863	0.436627	NS	0.194897	0.445071	-0.159784
FBgn0000115	FBgn0000115	CG6025	Arl1	ADP ribosylation factor-like 1	NS	0.154535	0.403638	-0.239403	NS	0.457181	0.729593	-0.0929804
FBgn0000116	FBgn0000116	CG32031	Argk	Arginine kinase	Down in Gcn5KD	0.00415699	0.0236819	-1.23767	Down in Gcn5KD	2.11625e-11	6.15584e-10	-1.50329
FBgn0000117	FBgn0000117	CG11579	arm	armadillo	NS	0.745278	0.924446	0.0818355	NS	0.0662081	0.211127	0.234865
FBgn0000119	FBgn0000119	CG5912	arr	arrow	NS	0.94635	0.982555	0.0120227	NS	0.889888	0.965218	0.0165778
FBgn0000120	FBgn0000120	CG5711	Arr1	Arrestin 1	NS	0.0337402	0.12997	0.494048	NS	0.303172	0.584239	-0.258855
FBgn0000121	FBgn0000121	CG5962	Arr2	Arrestin 2	Not detected	.	.	NA	Not detected	.	.	NA
FBgn0000137	FBgn0000137	CG3258	ase	asense	NS	0.0416086	0.153957	-0.402137	Down in Gcn5KD	0.00708409	0.0359326	-0.45444
FBgn0000139	FBgn0000139	CG6677	ash2	absent, small, or homeotic discs 2	NS	0.880191	0.962537	-0.0271009	NS	0.29184	0.571307	0.136439
FBgn0000140	FBgn0000140	CG6875	asp	abnormal spindle	NS	0.945221	0.982185	0.0116263	NS	0.0918772	0.267175	-0.221354
FBgn0000146	FBgn0000146	CG6137	aub	aubergine	NS	0.254579	0.560846	-0.238022	NS	0.602661	0.829295	0.168225
FBgn0000147	FBgn0000147	CG3068	aurA	aurora A	NS	0.0754121	0.243698	0.314413	NS	0.782191	0.92123	0.0492496
FBgn0000150	FBgn0000150	CG2210	awd	abnormal wing discs	NS	0.197709	0.477979	-0.311441	NS	0.112033	0.304879	-0.199945
FBgn0000152	FBgn0000152	CG9703	Axs	Abnormal X segregation	Down in Gcn5KD	0.00207285	0.0135404	-0.535545	NS	0.0986057	0.279749	-0.201329
FBgn0000153	FBgn0000153	CG7811	b	black	Up in Gcn5KD	3.48091e-05	0.000630443	2.5811	Up in Gcn5KD	8.0921e-06	9.42695e-05	1.70431
FBgn0000157	FBgn0000157	CG3629	Dll	Distal-less	NS	0.990812	0.997681	-0.00203492	NS	0.499609	0.76238	0.0834871
FBgn0000158	FBgn0000158	CG10422	bam	bag of marbles	NS	0.531508	0.81673	-0.1737	Not detected	.	.	NA
FBgn0000163	FBgn0000163	CG5055	baz	bazooka	NS	0.507832	0.800778	0.124333	NS	0.269997	0.546742	0.132433
FBgn0000166	FBgn0000166	CG1034	bcd	bicoid	Not detected	.	.	NA	Not detected	.	.	NA
FBgn0000173	FBgn0000173	CG18319	ben	bendless	NS	0.819697	0.945306	-0.0527717	NS	0.228643	0.493468	0.149276
FBgn0000179	FBgn0000179	CG3578	bi	bifid	NS	0.708099	0.909928	0.0672849	NS	0.237099	0.504496	0.139066
FBgn0000180	FBgn0000180	CG4722	bib	big brain	NS	0.251388	0.556464	0.224945	Up in Gcn5KD	0.0101945	0.0485114	0.336431
FBgn0000181	FBgn0000181	CG3644	bic	bicaudal	NS	0.828799	0.948502	-0.0544298	NS	0.626554	0.844323	0.0616604
FBgn0000182	FBgn0000182	CG4824	BicC	Bicaudal C	Not detected	.	.	NA	Not detected	.	.	NA
FBgn0000183	FBgn0000183	CG6605	BicD	Bicaudal D	NS	0.97125	0.99127	-0.00689389	NS	0.514221	0.771264	0.0799834
FBgn0000206	FBgn0000206	CG8285	boss	bride of sevenless	Not detected	.	.	NA	Not detected	.	.	NA
FBgn0000210	FBgn0283451	CG11491	br	broad	NS	0.59731	0.855621	0.160381	NS	0.162577	0.396381	0.264485
FBgn0000212	FBgn0000212	CG5942	brm	brahma	NS	0.621432	0.868929	-0.104138	NS	0.984036	0.994931	0.00239261
FBgn0000216	FBgn0000216	CG3096	Brd	Bearded	NS	0.23862	0.539162	-0.26863	NS	0.86534	0.956671	0.0318814
FBgn0000221	FBgn0000221	CG4934	brn	brainiac	NS	0.545425	0.825796	-0.129265	NS	0.572597	0.810917	0.0932232
FBgn0000227	FBgn0000227	CG12205	Bsg25A	Blastoderm-specific gene 25A	Not detected	.	.	NA	Not detected	.	.	NA
FBgn0000228	FBgn0000228	CG14025	Bsg25D	Blastoderm-specific gene 25D	NS	0.583911	0.849398	-0.0927081	NS	0.663004	0.866259	-0.0518149
FBgn0000229	FBgn0000229	CG5680	bsk	basket	NS	0.565717	0.838151	-0.0990899	NS	0.931255	0.978624	0.0107355
FBgn0000233	FBgn0000233	CG12653	btd	buttonhead	NS	0.902448	0.968515	-0.0297057	NS	0.221776	0.484757	0.231531
FBgn0000239	FBgn0000239	CG9242	bur	burgundy	NS	0.230265	0.526053	-0.228701	NS	0.0560961	0.185878	-0.232047
FBgn0000241	FBgn0000241	CG17632	bw	brown	NS	0.321004	0.644522	-0.282762	Up in Gcn5KD	0.000903164	0.00627153	0.45051
FBgn0000244	FBgn0000244	CG9379	by	blistery	NS	0.0146314	0.0656817	-0.729526	Down in Gcn5KD	3.94964e-07	6.06819e-06	-0.75813
FBgn0000246	FBgn0000246	CG17604	c(3)G	crossover suppressor on 3 of Gowen	NS	0.804924	0.939825	-0.0526059	NS	0.725936	0.897697	0.0878766
FBgn0000247	FBgn0000247	CG31037	ca	claret	NS	0.722474	0.91588	-0.0599577	NS	0.814654	0.93646	-0.0292447
FBgn0000250	FBgn0000250	CG5848	cact	cactus	NS	0.413359	0.731205	0.178708	NS	0.0490762	0.168977	0.27989
FBgn0000251	FBgn0000251	CG1759	cad	caudal	NS	0.111574	0.32424	-0.28024	NS	0.0290777	0.113052	-0.331324
FBgn0000253	FBgn0000253	CG8472	Cam	Calmodulin	NS	0.261818	0.569816	-0.294765	NS	0.39238	0.672359	-0.121813
FBgn0000256	FBgn0000256	CG3399	capu	cappuccino	NS	0.372149	0.697446	0.187162	NS	0.853005	0.951309	0.0223891
FBgn0000257	FBgn0000257	CG12230	car	carnation	NS	0.819354	0.945272	-0.0397488	NS	0.911373	0.972096	0.0141671
FBgn0000259	FBgn0000259	CG15224	CkIIbeta	Casein kinase II beta subunit	NS	0.966912	0.990037	-0.00878817	NS	0.60482	0.830621	0.0602996
FBgn0000261	FBgn0000261	CG6871	Cat	Catalase	NS	0.098404	0.29632	-0.434173	NS	0.0444627	0.157176	-0.29626
FBgn0000273	FBgn0000273	CG4379	Pka-C1	cAMP-dependent protein kinase 1	NS	0.0588293	0.203147	-0.458402	Down in Gcn5KD	0.000243433	0.00200051	-0.482732
FBgn0000274	FBgn0000274	CG12066	Pka-C2	cAMP-dependent protein kinase 2	Up in Gcn5KD	0.000412824	0.0038804	0.633129	Not detected	.	.	NA
FBgn0000276	FBgn0000276	CG1365	CecA1	Cecropin A1	NS	0.427368	0.744682	-0.411492	NS	0.15641	0.386507	0.586708
FBgn0000277	FBgn0000277	CG1367	CecA2	Cecropin A2	Not detected	.	.	NA	Not detected	.	.	NA
FBgn0000278	FBgn0000278	CG1878	CecB	Cecropin B	NS	0.834232	0.950246	0.126318	Not detected	.	.	NA
FBgn0000279	FBgn0000279	CG1373	CecC	Cecropin C	Not detected	.	.	NA	Not detected	.	.	NA
FBgn0000280	FBgn0000280	CR32926	Cec-Psi1	Cecropin pseudogene 1	Not detected	.	.	NA	Not detected	.	.	NA
FBgn0000281	FBgn0000281	CR32934	Cec2	Cecropin 2	Not detected	.	.	NA	Not detected	.	.	NA
FBgn0000283	FBgn0000283	CG6384	Cp190	Centrosomal protein 190kD	NS	0.756672	0.928412	-0.0615635	NS	0.940721	0.981564	0.00910525
FBgn0000286	FBgn0000286	CG11924	Cf2	Chorion factor 2	NS	0.874117	0.959557	-0.0294014	NS	0.842944	0.948336	-0.025181
FBgn0000287	FBgn0000287	CG4881	salr	spalt-related	NS	0.158	0.409265	0.255336	NS	0.0847104	0.252097	0.22002
FBgn0000289	FBgn0000289	CG8367	cg	combgap	NS	0.975165	0.992653	-0.00645016	NS	0.50175	0.763022	0.0816407
FBgn0000299	FBgn0000299	CG4145	Cg25C	Collagen type IV	NS	0.0914741	0.281799	-0.545005	Down in Gcn5KD	5.45184e-05	0.000531861	-0.550352
FBgn0000303	FBgn0000303	CG12345	Cha	Choline acetyltransferase	NS	0.155303	0.404696	0.332955	NS	0.971595	0.992735	0.00751456
FBgn0000307	FBgn0000307	CG5813	chif	chiffon	NS	0.835647	0.950306	-0.0398212	NS	0.555338	0.797843	0.080862
FBgn0000308	FBgn0000308	CG9553	chic	chickadee	NS	0.814591	0.943732	-0.0647774	NS	0.571624	0.810223	0.0908625
FBgn0000316	FBgn0000316	CG2945	cin	cinnamon	NS	0.782386	0.934312	-0.0467993	NS	0.981155	0.994545	0.00290259
FBgn0000317	FBgn0000317	CG7595	ck	crinkled	NS	0.857733	0.957027	0.0313068	NS	0.598415	0.826981	-0.0670031
FBgn0000318	FBgn0000318	CG11024	cl	clot	NS	0.797476	0.937041	-0.0464686	NS	0.388622	0.669527	0.103171
FBgn0000319	FBgn0000319	CG9012	Chc	Clathrin heavy chain	NS	0.862683	0.958168	0.0470546	NS	0.478258	0.74683	0.10479
FBgn0000320	FBgn0000320	CG9554	eya	eyes absent	NS	0.929747	0.97622	0.0156505	NS	0.641094	0.852591	-0.0596081
FBgn0000326	FBgn0000326	CG9858	clt	cricklet	NS	0.309909	0.631812	-0.17783	NS	0.0836627	0.249839	-0.226554
FBgn0000330	FBgn0000330	CG3035	cm	carmine	NS	0.985673	0.995909	0.00310227	NS	0.884792	0.963798	0.0178782
FBgn0000337	FBgn0000337	CG1555	cn	cinnabar	Not detected	.	.	NA	Not detected	.	.	NA
FBgn0000339	FBgn0000339	CG5855	cni	cornichon	NS	0.904332	0.968652	-0.0229115	NS	0.494759	0.759061	0.0884196
FBgn0000346	FBgn0000346	CG1618	comt	comatose	NS	0.151611	0.398982	0.249706	NS	0.0305083	0.11756	0.33606
FBgn0000351	FBgn0000351	CG11330	cort	cortex	NS	0.487353	0.788174	0.211494	NS	0.631163	0.845894	0.13858
FBgn0000352	FBgn0000352	CG1708	cos	costa	NS	0.748296	0.92548	0.0529941	NS	0.246929	0.518792	0.140865
FBgn0000355	FBgn0000355	CG6519	Cp15	Chorion protein 15	NS	0.16449	0.420502	0.43121	Not detected	.	.	NA
FBgn0000356	FBgn0000356	CG6533	Cp16	Chorion protein 16	Not detected	.	.	NA	Not detected	.	.	NA
FBgn0000357	FBgn0000357	CG6517	Cp18	Chorion protein 18	Not detected	.	.	NA	Not detected	.	.	NA
FBgn0000358	FBgn0000358	CG6524	Cp19	Chorion protein 19	Not detected	.	.	NA	Not detected	.	.	NA
FBgn0000359	FBgn0000359	CG1478	Cp36	Chorion protein 36	Not detected	.	.	NA	Not detected	.	.	NA
FBgn0000360	FBgn0000360	CG11213	Cp38	Chorion protein 38	Not detected	.	.	NA	Not detected	.	.	NA
FBgn0000370	FBgn0000370	CG8669	crc	cryptocephal	NS	0.998223	0.999459	0.000595008	NS	0.548488	0.793498	0.0866107
FBgn0000376	FBgn0000376	CG2714	crm	cramped	NS	0.8347	0.950246	-0.0361607	NS	0.84921	0.950994	-0.0261778
FBgn0000377	FBgn0000377	CG3193	crn	crooked neck	NS	0.573169	0.84345	-0.098933	NS	0.677782	0.873298	0.0500097
FBgn0000382	FBgn0000382	CG3954	csw	corkscrew	NS	0.165108	0.421521	0.258392	NS	0.0219078	0.0902906	0.284835
FBgn0000384	FBgn0000384	CG17678	cta	concertina	NS	0.888598	0.965014	-0.0238058	NS	0.815821	0.937349	0.0326669
FBgn0000392	FBgn0000392	CG11181	cup	cup	Not detected	.	.	NA	Not detected	.	.	NA
FBgn0000394	FBgn0000394	CG12410	cv	crossveinless	NS	0.983687	0.995354	0.00367436	NS	0.249615	0.522611	0.150469
FBgn0000395	FBgn0000395	CG15671	cv-2	crossveinless 2	NS	0.541171	0.823231	0.107282	NS	0.0402425	0.145602	0.246161
FBgn0000404	FBgn0000404	CG5940	CycA	Cyclin A	NS	0.887416	0.96442	0.0255828	NS	0.79534	0.927958	-0.0313091
FBgn0000405	FBgn0000405	CG3510	CycB	Cyclin B	NS	0.390304	0.712716	0.157356	NS	0.217403	0.479039	-0.141829
FBgn0000406	FBgn0000406	CG13279	Cyt-b5-r	Cytochrome b5-related	Down in Gcn5KD	3.81832e-07	2.50295e-05	-1.37037	Down in Gcn5KD	0.00142871	0.00929422	-0.668618
FBgn0000409	FBgn0284248	CG17903	Cyt-c-p	Cytochrome c proximal	NS	0.0498781	0.177606	-0.367671	NS	0.0154021	0.0682732	-0.324878
FBgn0000411	FBgn0000411	CG5893	D	Dichaete	NS	0.815348	0.943753	0.0428894	NS	0.750867	0.9073	-0.046203
FBgn0000412	FBgn0000412	CG9745	D1	D1 chromosomal protein	NS	0.711571	0.91156	-0.0854148	NS	0.630418	0.845532	0.0585069
FBgn0000414	FBgn0000414	CG9695	Dab	Disabled	NS	0.593459	0.852857	0.0923711	NS	0.337393	0.620963	0.115684
FBgn0000416	FBgn0000416	CG12070	Sap-r	Saposin-related	NS	0.485464	0.787071	-0.201043	NS	0.907893	0.970966	-0.0203074
FBgn0000422	FBgn0000422	CG10697	Ddc	Dopa decarboxylase	NS	0.493964	0.792989	0.260222	NS	0.119241	0.319024	0.330467
FBgn0000426	FBgn0000426	CG16792	SmF	Small ribonucleoprotein particle protein SmF	NS	0.210937	0.497563	-0.220583	NS	0.642169	0.85289	0.0616323
FBgn0000427	FBgn0000427	CG2175	2021-12-01	defective chorion 1	Not detected	.	.	NA	NS	0.0113768	0.0531309	0.703345
FBgn0000439	FBgn0000439	CG2189	Dfd	Deformed	NS	0.212899	0.500671	0.346062	NS	0.0124321	0.057136	0.637483
FBgn0000442	FBgn0000442	CG3324	Pkg21D	cGMP-dependent protein kinase 21D	Down in Gcn5KD	0.000316009	0.00314528	-0.975272	Down in Gcn5KD	0.000111721	0.000998997	-0.728394
FBgn0000447	FBgn0000447	CG9741	Dhod	Dihydroorotate dehydrogenase	NS	0.0763307	0.245994	0.293748	NS	0.502783	0.763401	0.084165
FBgn0000448	FBgn0000448	CG33183	Hr46	Hormone receptor-like in 46	Up in Gcn5KD	0.00480008	0.0264842	1.4273	Up in Gcn5KD	2.21869e-07	3.57576e-06	1.12748
FBgn0000449	FBgn0000449	CG12028	dib	disembodied	NS	0.507668	0.800778	-0.216081	NS	0.0978813	0.278439	0.467161
FBgn0000451	FBgn0000451	CG6611	ect	ectodermal	NS	0.205193	0.489012	-0.283495	NS	0.0349212	0.130763	-0.33857
FBgn0000454	FBgn0000454	CG9285	Dip-B	Dipeptidase B	NS	0.965947	0.989915	0.0101479	NS	0.140277	0.358198	0.194056
FBgn0000455	FBgn0000455	CG5663	Dip-C	Dipeptidase C	NS	0.0993555	0.298662	-0.326504	NS	0.134092	0.346447	-0.189007
FBgn0000459	FBgn0000459	CG9908	disco	disconnected	NS	0.429671	0.746329	-0.138282	NS	0.956469	0.986666	0.00774346
FBgn0000463	FBgn0000463	CG3619	Dl	Delta	NS	0.386379	0.709527	0.152564	NS	0.582719	0.817246	0.0664401
FBgn0000464	FBgn0000464	CG10443	Lar	Leukocyte-antigen-related-like	NS	0.740603	0.922814	0.0723582	NS	0.3662	0.648583	0.15622
FBgn0000473	FBgn0000473	CG9438	Cyp6a2	Cytochrome P450-6a2	Down in Gcn5KD	0.00143439	0.0102089	-1.3956	Down in Gcn5KD	1.78486e-15	9.07886e-14	-3.92529
FBgn0000477	FBgn0000477	CG7780	DNaseII	Deoxyribonuclease II	NS	0.0916669	0.281941	-0.281536	NS	0.943873	0.983132	0.00928923
FBgn0000479	FBgn0000479	CG32498	dnc	dunce	NS	0.453375	0.766498	-0.145171	NS	0.903258	0.969358	-0.0149271
FBgn0000482	FBgn0000482	CG3093	dor	deep orange	NS	0.747252	0.925303	-0.0564763	NS	0.228902	0.493661	0.14541
FBgn0000489	FBgn0000489	CG6117	Pka-C3	cAMP-dependent protein kinase 3	NS	0.163997	0.419513	0.264832	NS	0.186525	0.432897	0.16159
FBgn0000490	FBgn0000490	CG9885	dpp	decapentaplegic	NS	0.648753	0.882934	-0.0791251	NS	0.690963	0.880106	0.0546528
FBgn0000492	FBgn0000492	CG1897	Dr	Drop	NS	0.847968	0.95416	0.038605	NS	0.152278	0.379424	0.198122
FBgn0000497	FBgn0284247	CG17941	ds	dachsous	NS	0.634757	0.874859	0.0975506	NS	0.501243	0.762771	0.0883331
FBgn0000499	FBgn0000499	CG18361	dsh	dishevelled	NS	0.329614	0.654181	0.164315	NS	0.171104	0.410151	0.160757
FBgn0000500	FBgn0000500	CG18090	Dsk	Drosulfakinin	Not detected	.	.	NA	Not detected	.	.	NA
FBgn0000504	FBgn0000504	CG11094	dsx	doublesex	NS	0.656274	0.886916	0.0799163	NS	0.181683	0.42662	0.166412
FBgn0000520	FBgn0000520	CG2711	dwg	deformed wings	NS	0.603447	0.858752	-0.0972511	NS	0.379928	0.6616	0.140244
FBgn0000524	FBgn0000524	CG3929	dx	deltex	NS	0.328318	0.652394	0.164397	NS	0.170555	0.409272	0.162874
FBgn0000527	FBgn0000527	CG3331	e	ebony	NS	0.0146849	0.0658454	3.55139	Up in Gcn5KD	0.00288955	0.0169866	1.90406
FBgn0000529	FBgn0000529	CG10604	bsh	brain-specific homeobox	Not detected	.	.	NA	Not detected	.	.	NA
FBgn0000533	FBgn0000533	CG4920	ea	easter	Down in Gcn5KD	0.00130253	0.00946898	-0.94006	Down in Gcn5KD	9.07129e-06	0.000103901	-0.73323
FBgn0000535	FBgn0000535	CG10952	eag	ether a go-go	NS	0.534891	0.819635	0.139877	NS	0.05697	0.18821	0.465326
FBgn0000536	FBgn0000536	CG3525	eas	easily shocked	NS	0.725183	0.917071	-0.063575	NS	0.989842	0.996737	0.00151986
FBgn0000541	FBgn0000541	CG32346	E(bx)	Enhancer of bithorax	NS	0.787309	0.935167	0.0617952	NS	0.742639	0.903765	-0.0440293
FBgn0000542	FBgn0000542	CG2904	ec	echinus	NS	0.649388	0.883266	0.0878005	NS	0.0210469	0.0873461	0.312747
FBgn0000543	FBgn0000543	CG5714	ecd	ecdysoneless	NS	0.257532	0.565022	0.195632	Up in Gcn5KD	0.00752663	0.0378433	0.32299
FBgn0000546	FBgn0000546	CG1765	EcR	Ecdysone receptor	NS	0.312186	0.633432	-0.330239	NS	0.21265	0.472056	-0.194241
FBgn0000547	FBgn0000547	CG12676	ed	echinoid	NS	0.449008	0.76303	0.175253	NS	0.116289	0.313511	0.190047
FBgn0000551	FBgn0000551	CG7673	Edg78E	Ecdysone-dependent gene 78E	Not detected	.	.	NA	Not detected	.	.	NA
FBgn0000552	FBgn0000552	CG2345	Edg84A	Ecdysone-dependent gene 84A	Not detected	.	.	NA	Not detected	.	.	NA
FBgn0000556	FBgn0284245	CG8280	Ef1alpha48D	Elongation factor 1alpha48D	NS	0.708016	0.909924	-0.116553	NS	0.842373	0.948032	-0.0401892
FBgn0000557	FBgn0000557	CG1873	Ef1alpha100E	Elongation factor 1alpha100E	NS	0.0586785	0.202808	0.404637	Up in Gcn5KD	1.29245e-05	0.000143387	0.519075
FBgn0000559	FBgn0000559	CG2238	EF2	Elongation factor 2	NS	0.613627	0.864502	-0.149223	NS	0.562381	0.802608	-0.105957
FBgn0000560	FBgn0000560	CG7383	eg	eagle	NS	0.413158	0.731087	0.210789	Not detected	.	.	NA
FBgn0000562	FBgn0000562	CG4051	egl	egalitarian	NS	0.100487	0.301199	-0.31966	NS	0.0731796	0.2266	-0.220145
FBgn0000564	FBgn0000564	CG5400	Eh	Eclosion hormone	Not detected	.	.	NA	Not detected	.	.	NA
FBgn0000565	FBgn0000565	CG7266	Eip71CD	Ecdysone-induced protein 28/29kD	NS	0.0685354	0.228063	-0.480169	Down in Gcn5KD	0.00771789	0.0386138	-0.330871
FBgn0000566	FBgn0000566	CG5345	Eip55E	Eip55E	Down in Gcn5KD	0.00072167	0.00598125	-0.879028	Down in Gcn5KD	1.20001e-05	0.000134627	-0.571104
FBgn0000567	FBgn0000567	CG32180	Eip74EF	Ecdysone-induced protein 74EF	NS	0.725665	0.917083	0.100852	NS	0.249033	0.52186	0.208072
FBgn0000568	FBgn0000568	CG8127	Eip75B	Ecdysone-induced protein 75B	NS	0.548634	0.827152	0.183139	Up in Gcn5KD	0.00986474	0.047225	0.449217
FBgn0000575	FBgn0000575	CG1007	emc	extra macrochaetae	NS	0.354535	0.679987	0.214177	NS	0.0138021	0.0622921	0.305869
FBgn0000576	FBgn0000576	CG2988	ems	empty spiracles	NS	0.916351	0.972956	0.0188812	NS	0.912048	0.972382	0.0152392
FBgn0000577	FBgn0000577	CG9015	en	engrailed	NS	0.730154	0.917717	0.0648319	NS	0.179182	0.422744	0.170451
FBgn0000578	FBgn0000578	CG15112	ena	enabled	NS	0.0459233	0.166191	0.547368	Up in Gcn5KD	4.52999e-05	0.000449279	0.52889
FBgn0000579	FBgn0000579	CG17654	Eno	Enolase	Down in Gcn5KD	0.00203883	0.0133894	-1.03085	Down in Gcn5KD	2.99509e-14	1.27005e-12	-1.39655
FBgn0000581	FBgn0000581	CG7776	E(Pc)	Enhancer of Polycomb	NS	0.99802	0.999459	0.0005256	NS	0.543571	0.789885	0.0744884
FBgn0000588	FBgn0000588	CG14941	esc	extra sexcombs	NS	0.657441	0.886916	-0.0957243	NS	0.964155	0.989247	0.00850295
FBgn0000591	FBgn0000591	CG8365	E(spl)m8-HLH	Enhancer of split m8, helix-loop-helix	NS	0.388905	0.711705	0.178789	NS	0.901347	0.968658	0.0227548
FBgn0000592	FBgn0000592	CG6917	Est-6	Esterase 6	NS	0.295597	0.613365	-0.372314	Down in Gcn5KD	0.00214435	0.0131402	-0.756898
FBgn0000594	FBgn0000594	CG17148	Est-P	Esterase P	NS	0.785058	0.935056	0.0935042	NS	0.138099	0.354099	-0.294822
FBgn0000606	FBgn0000606	CG2328	eve	even skipped	Not detected	.	.	NA	Not detected	.	.	NA
FBgn0000611	FBgn0000611	CG8933	exd	extradenticle	NS	0.925822	0.975177	-0.0209347	NS	0.899675	0.96828	0.0150985
FBgn0000615	FBgn0000615	CG8994	exu	exuperantia	NS	0.223665	0.516359	0.296604	NS	0.173381	0.414074	-0.194208
FBgn0000617	FBgn0000617	CG6474	e(y)1	enhancer of yellow 1	NS	0.0944579	0.288068	-0.291483	NS	0.688174	0.878922	-0.0547368
FBgn0000618	FBgn0000618	CG15191	e(y)2	enhancer of yellow 2	NS	0.453971	0.766856	-0.161192	NS	0.527503	0.779811	0.0968703
FBgn0000625	FBgn0000625	CG10488	eyg	eyegone	NS	0.767803	0.931506	0.0588286	NS	0.0997056	0.281281	0.223704
FBgn0000629	FBgn0000629	CG6502	E(z)	Enhancer of zeste	NS	0.942668	0.980664	0.0128111	NS	0.401681	0.682445	0.108122
FBgn0000633	FBgn0000633	CG17716	fas	faint sausage	NS	0.634481	0.874859	0.087195	NS	0.110263	0.301524	0.238965
FBgn0000635	FBgn0000635	CG3665	Fas2	Fasciclin 2	NS	0.531437	0.81673	0.139208	NS	0.111623	0.304197	0.190204
FBgn0000636	FBgn0000636	CG5803	Fas3	Fasciclin 3	NS	0.778663	0.933592	-0.0597118	NS	0.678084	0.873298	0.0490109
FBgn0000639	FBgn0000639	CG17285	Fbp1	Fat body protein 1	NS	0.405675	0.726035	0.278215	NS	0.431616	0.707812	0.194495
FBgn0000640	FBgn0000640	CG3763	Fbp2	Fat body protein 2	NS	0.195582	0.474479	-0.393439	NS	0.682243	0.876085	-0.0834052
FBgn0000644	FBgn0000644	CG4015	Fcp3C	Follicle cell protein 3C	NS	0.575808	0.845392	-0.17829	Not detected	.	.	NA
FBgn0000658	FBgn0000658	CG10917	fj	four-jointed	NS	0.905317	0.96898	0.0209292	NS	0.341926	0.624494	0.111193
FBgn0000659	FBgn0000659	CG10002	fkh	fork head	NS	0.981818	0.995101	0.00388736	NS	0.210907	0.469935	0.147281
FBgn0000662	FBgn0000662	CG6315	fl(2)d	female lethal d	NS	0.727224	0.917083	0.0617933	NS	0.191763	0.440332	0.158243
FBgn0000667	FBgn0000667	CG4376	Actn	alpha actinin	Down in Gcn5KD	7.19109e-06	0.000208976	-1.44793	Down in Gcn5KD	5.7589e-16	3.12191e-14	-1.39866
FBgn0000709	FBgn0000709	CG1484	fliI	flightless I	NS	0.377174	0.701621	-0.151623	NS	0.809816	0.934275	0.0288239
FBgn0000711	FBgn0000711	CG2096	flw	flapwing	NS	0.796506	0.937041	-0.0443971	NS	0.293887	0.573772	-0.128132
FBgn0000715	FBgn0000715	CG2346	FMRFa	FMRFamide	NS	0.637267	0.876716	-0.135406	NS	0.539453	0.786542	0.171513
FBgn0000719	FBgn0000719	CG9559	fog	folded gastrulation	NS	0.860517	0.958003	0.0367839	NS	0.0920046	0.267382	0.256971
FBgn0000721	FBgn0000721	CG10033	for	foraging	NS	0.806174	0.940178	-0.0633662	NS	0.627385	0.844805	-0.0754127
FBgn0000723	FBgn0000723	CG8874	FER	FER ortholog (H. sapiens)	NS	0.610207	0.862843	-0.104061	NS	0.137949	0.353999	0.186846
FBgn0000808	FBgn0000808	CG1505	gd	gastrulation-defective	Not detected	.	.	NA	Not detected	.	.	NA
FBgn0000810	FBgn0000810	CG3218	fs(1)K10	female sterile (1) K10	NS	0.712099	0.911702	-0.065627	NS	0.962761	0.988765	-0.00568609
FBgn0000826	FBgn0000826	CG11420	png	pan gu	Not detected	.	.	NA	Not detected	.	.	NA
FBgn0000927	FBgn0000927	CG2707	fs(1)Ya	female sterile (1) Young arrest	Not detected	.	.	NA	Not detected	.	.	NA
FBgn0000928	FBgn0000928	CG2706	fs(1)Yb	female sterile (1) Yb	NS	0.566028	0.838396	-0.142624	Not detected	.	.	NA
FBgn0000964	FBgn0000964	CG10034	tj	traffic jam	NS	0.628154	0.872062	0.152883	NS	0.0458242	0.160621	0.534951
FBgn0000996	FBgn0000996	CG8171	dup	double parked	NS	0.142751	0.383986	-0.254796	NS	0.180703	0.425297	-0.170801
FBgn0001075	FBgn0001075	CG3352	ft	fat	NS	0.500622	0.795547	0.141098	NS	0.623741	0.843173	0.0650647
FBgn0001077	FBgn0001077	CG2047	ftz	fushi tarazu	Not detected	.	.	NA	Not detected	.	.	NA
FBgn0001078	FBgn0001078	CG4059	ftz-f1	ftz transcription factor 1	NS	0.0133343	0.0608537	-0.724624	Down in Gcn5KD	0.00953321	0.0458449	-0.641492
FBgn0001079	FBgn0001079	CG6551	fu	fused	NS	0.864046	0.958168	0.0299967	NS	0.806247	0.932952	0.0319019
FBgn0001083	FBgn0001083	CG1500	fw	furrowed	NS	0.0869543	0.271981	-0.373709	Down in Gcn5KD	0.00809651	0.0402547	-0.342492
FBgn0001084	FBgn0001084	CG13396	fy	fuzzy	NS	0.644811	0.880595	0.0852157	NS	0.0311799	0.119617	0.331642
FBgn0001085	FBgn0001085	CG17697	fz	frizzled	NS	0.492524	0.792283	0.13011	NS	0.0320277	0.12225	0.267187
FBgn0001086	FBgn0001086	CG4274	fzy	fizzy	NS	0.833435	0.950161	0.0353214	NS	0.826116	0.940982	-0.0285188
FBgn0001087	FBgn0001087	CG10986	g	garnet	NS	0.762371	0.93016	-0.0535494	NS	0.321738	0.604212	0.117958
FBgn0001089	FBgn0001089	CG9092	Gal	beta galactosidase	Up in Gcn5KD	0.00181595	0.0121806	0.753984	Up in Gcn5KD	7.67447e-14	3.10263e-12	1.11145
FBgn0001090	FBgn0001090	CG7088	bnb	bangles and beads	NS	0.496232	0.793941	0.153848	NS	0.511513	0.77023	0.0767226
FBgn0001091	FBgn0001091	CG12055	Gapdh1	Glyceraldehyde 3 phosphate dehydrogenase 1	Down in Gcn5KD	2.45521e-05	0.000510374	-1.38785	Down in Gcn5KD	3.13811e-17	1.93166e-15	-1.39527
FBgn0001092	FBgn0001092	CG8893	Gapdh2	Glyceraldehyde 3 phosphate dehydrogenase 2	Down in Gcn5KD	0.0013908	0.00994772	-1.02809	Down in Gcn5KD	4.33441e-14	1.79803e-12	-1.38074
FBgn0001098	FBgn0001098	CG5320	Gdh	Glutamate dehydrogenase	Down in Gcn5KD	0.00251645	0.0159256	-0.795728	Down in Gcn5KD	7.50021e-07	1.09586e-05	-0.843823
FBgn0001099	FBgn0001099	CG33756	gdl	gonadal	Up in Gcn5KD	0.00113591	0.00859911	0.820251	Not detected	.	.	NA
FBgn0001104	FBgn0001104	CG10060	Galphai	G protein alpha i subunit	NS	0.382823	0.706321	0.168823	NS	0.0276444	0.108363	0.287815
FBgn0001105	FBgn0001105	CG10545	Gbeta13F	G protein beta-subunit 13F	NS	0.819503	0.945272	0.0566384	NS	0.109693	0.300281	0.207581
FBgn0001108	FBgn0001108	CG9206	Gl	Glued	NS	0.61989	0.868448	-0.0941131	NS	0.847301	0.949859	-0.022955
FBgn0001112	FBgn0001112	CG1152	Gld	Glucose dehydrogenase	NS	0.496262	0.793941	-0.208084	NS	0.741826	0.903213	-0.0574927
FBgn0001114	FBgn0001114	CG9280	Glt	Glutactin	NS	0.853385	0.956197	0.0483521	NS	0.208998	0.467429	0.171378
FBgn0001120	FBgn0001120	CG5272	gnu	giant nuclei	Not detected	.	.	NA	Not detected	.	.	NA
FBgn0001122	FBgn0001122	CG2204	Galphao	G protein alpha o subunit	NS	0.482251	0.784618	0.131888	NS	0.203294	0.458367	0.157036
FBgn0001123	FBgn0001123	CG2835	Galphas	G protein alpha s subunit	NS	0.78162	0.934158	-0.0505015	NS	0.552408	0.79567	0.0715096
FBgn0001124	FBgn0001124	CG8430	Got1	Glutamate oxaloacetate transaminase 1	NS	0.0354196	0.135086	-0.507341	Down in Gcn5KD	1.17172e-09	2.6745e-08	-0.906189
FBgn0001125	FBgn0001125	CG4233	Got2	Glutamate oxaloacetate transaminase 2	Down in Gcn5KD	0.000227878	0.00245766	-0.815654	Down in Gcn5KD	1.13053e-06	1.60273e-05	-0.669134
FBgn0001128	FBgn0001128	CG9042	Gpdh	Glycerol 3 phosphate dehydrogenase	Down in Gcn5KD	3.36891e-08	3.84822e-06	-1.64275	Down in Gcn5KD	7.99378e-18	5.1187e-16	-1.57546
FBgn0001133	FBgn0001133	CG33133	grau	grauzone	NS	0.810483	0.942055	-0.0427433	NS	0.397502	0.678333	0.108024
FBgn0001134	FBgn0001134	CG7446	Grd	Glycine receptor	Not detected	.	.	NA	Not detected	.	.	NA
FBgn0001137	FBgn0001137	CG17610	grk	gurken	NS	0.057203	0.198661	-0.519517	Down in Gcn5KD	0.00188612	0.0117771	-0.515535
FBgn0001138	FBgn0001138	CG9656	grn	grain	NS	0.358826	0.683583	-0.156725	NS	0.26461	0.541954	-0.141876
FBgn0001139	FBgn0001139	CG8384	gro	groucho	NS	0.826871	0.947706	-0.0464265	NS	0.781765	0.92123	0.0325023
FBgn0001142	FBgn0001142	CG2718	Gs1	Glutamine synthetase 1	NS	0.482538	0.784865	0.203546	NS	0.0439724	0.155944	0.33297
FBgn0001145	FBgn0001145	CG1743	Gs2	Glutamine synthetase 2	NS	0.897245	0.966979	-0.0354784	NS	0.700536	0.883986	-0.0750617
FBgn0001147	FBgn0001147	CG2692	gsb-n	gooseberry-neuro	NS	0.0742908	0.241163	0.44289	NS	0.676451	0.87299	-0.120446
FBgn0001148	FBgn0001148	CG3388	gsb	gooseberry	NS	0.956249	0.986721	-0.0155843	NS	0.886703	0.964016	-0.0387654
FBgn0001149	FBgn0001149	CG10045	GstD1	Glutathione S transferase D1	NS	0.456085	0.767648	-0.210039	NS	0.546701	0.792115	-0.0786166
FBgn0001150	FBgn0001150	CG7952	gt	giant	Not detected	.	.	NA	Not detected	.	.	NA
FBgn0001168	FBgn0001168	CG6494	h	hairy	NS	0.334286	0.658696	-0.231875	NS	0.945756	0.983631	-0.013723
FBgn0001169	FBgn0001169	CG5460	H	Hairless	NS	0.71261	0.911702	0.0639366	NS	0.202129	0.456562	0.155574
FBgn0001170	FBgn0001170	CG11607	H2.0	Homeodomain protein 2.0	NS	0.121842	0.344364	0.475466	NS	0.0942473	0.27163	0.407003
FBgn0001174	FBgn0001174	CG7428	halo	halo	Not detected	.	.	NA	Not detected	.	.	NA
FBgn0001179	FBgn0001179	CG8019	hay	haywire	NS	0.765729	0.93129	-0.0523433	NS	0.312069	0.594064	0.134644
FBgn0001180	FBgn0001180	CG9786	hb	hunchback	Not detected	.	.	NA	Not detected	.	.	NA
FBgn0001185	FBgn0001185	CG4694	her	hermaphrodite	NS	0.466226	0.774627	-0.128734	NS	0.592492	0.82282	-0.0689193
FBgn0001186	FBgn0001186	CG3001	Hex-A	Hexokinase A	NS	0.0496275	0.176932	-0.37378	NS	0.12875	0.336642	-0.223544
FBgn0001187	FBgn0001187	CG8094	Hex-C	Hexokinase C	NS	0.161977	0.41592	0.852431	Up in Gcn5KD	0.00365602	0.0205552	0.752499
FBgn0001189	FBgn0001189	CG3095	hfw	halfway	NS	0.382273	0.70621	-0.149729	NS	0.530584	0.78123	-0.0734192
FBgn0001197	FBgn0001197	CG5499	His2Av	Histone H2A variant	NS	0.263239	0.572132	-0.236655	NS	0.761452	0.912198	-0.0358951
FBgn0001202	FBgn0001202	CG10653	hk	hook	NS	0.719062	0.914643	0.0611439	NS	0.0619203	0.199748	0.232601
FBgn0001206	FBgn0001206	CG1619	Hmr	Hybrid male rescue	NS	0.548676	0.827152	-0.110872	NS	0.401088	0.682378	-0.129977
FBgn0001208	FBgn0001208	CG7399	Hn	Henna	Down in Gcn5KD	0.00030138	0.00302877	-0.865643	Down in Gcn5KD	0.000135327	0.00118563	-0.467436
FBgn0001215	FBgn0001215	CG9983	Hrb98DE	Heterogeneous nuclear ribonucleoprotein at 98DE	NS	0.742286	0.9234	0.0786939	NS	0.314756	0.596798	0.125823
FBgn0001216	FBgn0001216	CG8937	Hsc70-1	Heat shock protein cognate 1	Up in Gcn5KD	3.15955e-08	3.64518e-06	0.978928	Not detected	.	.	NA
FBgn0001217	FBgn0001217	CG7756	Hsc70-2	Heat shock protein cognate 2	NS	0.0406463	0.151157	0.452971	NS	0.344304	0.627268	0.436714
FBgn0001218	FBgn0001218	CG4147	Hsc70-3	Heat shock 70-kDa protein cognate 3	NS	0.932522	0.977424	-0.0235088	NS	0.878023	0.962405	-0.0236662
FBgn0001220	FBgn0001220	CG8542	Hsc70-5	Heat shock protein cognate 5	NS	0.506697	0.800154	0.149163	NS	0.67186	0.871071	0.0537639
FBgn0001222	FBgn0001222	CG5748	Hsf	Heat shock factor	NS	0.921039	0.973996	-0.0163896	NS	0.29858	0.57925	0.122388
FBgn0001223	FBgn0001223	CG4460	Hsp22	Heat shock protein 22	Not detected	.	.	NA	Not detected	.	.	NA
FBgn0001224	FBgn0001224	CG4463	Hsp23	Heat shock protein 23	NS	0.0915459	0.28182	0.584987	Up in Gcn5KD	0.00115854	0.0077624	0.619521
FBgn0001225	FBgn0001225	CG4183	Hsp26	Heat shock protein 26	NS	0.118711	0.338668	0.522364	NS	0.0131573	0.0598694	0.345784
FBgn0001226	FBgn0001226	CG4466	Hsp27	Heat shock protein 27	NS	0.366288	0.691857	0.289235	NS	0.0541047	0.181256	0.320293
FBgn0001227	FBgn0001227	CG4167	Hsp67Ba	Heat shock gene 67Ba	NS	0.0128261	0.0588367	0.619616	Up in Gcn5KD	2.80109e-06	3.67105e-05	0.626479
FBgn0001228	FBgn0001228	CG4456	Hsp67Bb	Heat shock gene 67Bb	Not detected	.	.	NA	Not detected	.	.	NA
FBgn0001229	FBgn0001229	CG4190	Hsp67Bc	Heat shock gene 67Bc	Up in Gcn5KD	0.00319813	0.0191835	0.839664	Up in Gcn5KD	4.52355e-06	5.64172e-05	0.709192
FBgn0001230	FBgn0001230	CG5436	Hsp68	Heat shock protein 68	NS	0.353706	0.679438	0.23974	NS	0.0181811	0.0779971	0.377515
FBgn0001233	FBgn0001233	CG1242	Hsp83	Heat shock protein 83	NS	0.48482	0.78647	0.213515	NS	0.232973	0.499164	0.258108
FBgn0001234	FBgn0001234	CR31400	Hsromega	Heat shock RNA omega	NS	0.293801	0.611396	0.22954	NS	0.10841	0.29765	0.209965
FBgn0001235	FBgn0001235	CG17117	hth	homothorax	NS	0.767009	0.931471	0.0741781	NS	0.238214	0.506188	0.153136
FBgn0001247	FBgn0001247	CG5517	Ide	Insulin degrading metalloproteinase	NS	0.925085	0.975164	0.0163965	NS	0.874375	0.960554	-0.0188682
FBgn0001248	FBgn0001248	CG7176	Idh	Isocitrate dehydrogenase	NS	0.535885	0.820429	-0.148172	NS	0.706218	0.886801	-0.0481153
FBgn0001250	FBgn0001250	CG9623	if	inflated	Down in Gcn5KD	0.00859023	0.0425094	-0.545337	Down in Gcn5KD	0.000449871	0.00342556	-0.469796
FBgn0001253	FBgn0001253	CG32356	ImpE1	Ecdysone-inducible gene E1	NS	0.0699319	0.231237	0.628004	Up in Gcn5KD	1.22865e-05	0.000136945	0.562463
FBgn0001254	FBgn0001254	CG1934	ImpE2	Ecdysone-inducible gene E2	NS	0.0657011	0.221118	0.649224	Up in Gcn5KD	5.92245e-06	7.08096e-05	0.701508
FBgn0001255	FBgn0001255	CG2723	ImpE3	Ecdysone-inducible gene E3	NS	0.0298216	0.117384	0.632502	Up in Gcn5KD	5.41526e-06	6.59018e-05	0.627414
FBgn0001256	FBgn0001256	CG10717	ImpL1	Ecdysone-inducible gene L1	NS	0.471536	0.778583	0.293005	Up in Gcn5KD	0.0014119	0.0091952	1.30815
FBgn0001257	FBgn0001257	CG15009	ImpL2	Ecdysone-inducible gene L2	NS	0.816553	0.944391	-0.0602155	NS	0.835462	0.946579	-0.0375093
FBgn0001258	FBgn0001258	CG10160	ImpL3	Ecdysone-inducible gene L3	Down in Gcn5KD	0.0101313	0.0484564	-0.628048	Down in Gcn5KD	6.229e-11	1.69319e-09	-1.35774
FBgn0001259	FBgn0001259	CG16993	in	inturned	Up in Gcn5KD	0.00466329	0.025878	0.834636	Up in Gcn5KD	6.9875e-06	8.28619e-05	0.995065
FBgn0001263	FBgn0001263	CG3504	inaD	inactivation no afterpotential D	Not detected	.	.	NA	Not detected	.	.	NA
FBgn0001269	FBgn0001269	CG17835	inv	invected	NS	0.177668	0.443984	0.241711	NS	0.192281	0.441105	0.181173
FBgn0001276	FBgn0001276	CG13201	ix	intersex	NS	0.779854	0.934158	-0.0582076	NS	0.501917	0.763023	0.103801
FBgn0001280	FBgn0001280	CG7933	janA	janus A	NS	0.867306	0.958196	0.0286746	NS	0.661896	0.865447	0.0539636
FBgn0001281	FBgn0001281	CG7931	janB	janus B	Up in Gcn5KD	5.53396e-05	0.000863942	0.718543	Not detected	.	.	NA
FBgn0001285	FBgn0001285	CG8579	Jon44E	Jonah 44E	NS	0.126683	0.354874	-0.589851	NS	0.92116	0.973719	0.0260079
FBgn0001291	FBgn0001291	CG2275	Jra	Jun-related antigen	NS	0.458106	0.768192	0.135444	NS	0.048267	0.167156	0.236421
FBgn0001296	FBgn0001296	CG12286	kar	karmoisin	NS	0.0126992	0.0584057	0.68974	Up in Gcn5KD	3.03054e-06	3.92859e-05	0.786922
FBgn0001297	FBgn0001297	CG33956	kay	kayak	NS	0.914771	0.972612	-0.023372	NS	0.169574	0.407635	0.17129
FBgn0001301	FBgn0001301	CG7210	kel	kelch	NS	0.682247	0.898939	-0.116073	NS	0.0955533	0.274176	0.272522
FBgn0001308	FBgn0001308	CG7765	Khc	Kinesin heavy chain	NS	0.961538	0.988711	0.0105774	NS	0.541319	0.788031	0.071704
FBgn0001311	FBgn0001311	CG2666	kkv	krotzkopf verkehrt	NS	0.10263	0.305717	-0.38458	NS	0.0167345	0.0729393	-0.348206
FBgn0001313	FBgn0001313	CG17866	kl-2	male fertility factor kl2	Up in Gcn5KD	2.78489e-05	0.000552999	0.916334	Not detected	.	.	NA
FBgn0001316	FBgn0001316	CG17046	klar	klarsicht	NS	0.775335	0.932989	0.0646564	NS	0.258176	0.533672	0.137211
FBgn0001319	FBgn0001319	CG10197	kn	knot	NS	0.400262	0.722325	0.184568	NS	0.0955779	0.274176	0.276361
FBgn0001320	FBgn0001320	CG4717	kni	knirps	NS	0.0793404	0.25344	0.324593	Up in Gcn5KD	0.00430704	0.0236714	0.387549
FBgn0001321	FBgn0001321	CG6217	knk	knickkopf	NS	0.205281	0.489122	0.261194	NS	0.159566	0.391368	0.175065
FBgn0001323	FBgn0001323	CG4761	knrl	knirps-like	NS	0.240674	0.54169	0.220222	Up in Gcn5KD	0.00315355	0.0182795	0.434036
FBgn0001324	FBgn0001324	CG8491	kto	kohtalo	NS	0.62861	0.872062	0.0880698	NS	0.449459	0.723152	0.0918222
FBgn0001325	FBgn0001325	CG3340	Kr	Kruppel	NS	0.489411	0.789918	0.16914	NS	0.125338	0.329981	0.250671
FBgn0001330	FBgn0001330	CG3228	kz	kurz	NS	0.983226	0.99526	0.00381625	NS	0.562494	0.802608	0.0866222
FBgn0001341	FBgn0001341	CG6189	l(1)1Bi	lethal (1) 1Bi	NS	0.695068	0.904875	-0.0687816	NS	0.565854	0.805012	-0.0785292
FBgn0001404	FBgn0001404	CG9659	egh	egghead	NS	0.119424	0.340196	0.386187	Up in Gcn5KD	0.000847666	0.00593366	0.423716
FBgn0001491	FBgn0001491	CG1639	l(1)10Bb	lethal (1) 10Bb	NS	0.685991	0.900838	0.0706425	NS	0.496169	0.759741	0.0878344
FBgn0001565	FBgn0001565	CG1666	Hlc	Helicase	NS	0.336712	0.662005	-0.172217	NS	0.127938	0.334885	0.186538
FBgn0001612	FBgn0001612	CG10988	Grip91	Gamma-tubulin ring protein 91	NS	0.974618	0.992249	-0.00558245	NS	0.780664	0.92123	0.0360574
FBgn0001624	FBgn0001624	CG1725	dlg1	discs large 1	NS	0.843733	0.952833	-0.0412285	NS	0.884457	0.963798	-0.0182853
FBgn0001941	FBgn0001941	CG9078	ifc	infertile crescent	NS	0.239164	0.539831	-0.211077	NS	0.202836	0.457725	-0.155376
FBgn0001942	FBgn0001942	CG9075	eIF-4a	Eukaryotic initiation factor 4a	NS	0.849347	0.95506	0.0529269	NS	0.275297	0.551808	0.17574
FBgn0001961	FBgn0001961	CG8978	Arpc1	Actin-related protein 2/3 complex, subunit 1	NS	0.723011	0.916277	-0.0776368	NS	0.890904	0.965757	0.0164404
FBgn0001965	FBgn0001965	CG7793	Sos	Son of sevenless	NS	0.938898	0.979633	-0.0132692	NS	0.262975	0.539812	0.134836
FBgn0001967	FBgn0001967	CG16880	NimC3	Nimrod C3	Up in Gcn5KD	0.00540931	0.0292443	0.577107	Up in Gcn5KD	6.44377e-08	1.14702e-06	0.899583
FBgn0001970	FBgn0001970	CG7480	Pgant35A	Polypeptide N-acetylgalactosaminyltransferase 35A	NS	0.893709	0.966322	0.0235138	NS	0.737434	0.902282	0.0461455
FBgn0001974	FBgn0286027	CG3688	l(2)35Bd	lethal (2) 35Bd	NS	0.771986	0.932394	-0.0511285	NS	0.82422	0.940048	-0.0284564
FBgn0001977	FBgn0001977	CG4180	CIAPIN1	CIAPIN1 ortholog	NS	0.584037	0.849474	0.122861	NS	0.0382164	0.140078	0.267458
FBgn0001978	FBgn0001978	CG3647	stc	shuttle craft	NS	0.309253	0.63092	0.189767	NS	0.105245	0.291224	0.192958
FBgn0001981	FBgn0287768	CG3758	esg	escargot	NS	0.42362	0.741013	0.148954	NS	0.0234611	0.0951306	0.300683
FBgn0001983	FBgn0001983	CG4158	wor	worniu	NS	0.401343	0.72328	-0.200699	NS	0.495315	0.759165	-0.144308
FBgn0001986	FBgn0001986	CG4152	l(2)35Df	lethal (2) 35Df	NS	0.847238	0.953831	0.0326971	NS	0.66883	0.869152	0.0566967
FBgn0001987	FBgn0001987	CG3903	Gli	Gliotactin	NS	0.626971	0.871595	0.108138	NS	0.183274	0.428269	0.158026
FBgn0001989	FBgn0001989	CG13240	ND-B17	NADH dehydrogenase (ubiquinone) B17 subunit	NS	0.126214	0.354195	-0.269029	Down in Gcn5KD	0.00673982	0.0344612	-0.333334
FBgn0001990	FBgn0001990	CG4148	wek	weckle	NS	0.812005	0.942646	-0.0415748	NS	0.750856	0.9073	0.0436191
FBgn0001991	FBgn0001991	CG4894	Ca-alpha1D	Ca[2+]-channel protein alpha[[1]] subunit D	NS	0.470352	0.778186	0.129688	Up in Gcn5KD	0.00614147	0.0318628	0.486484
FBgn0001992	FBgn0001992	CG4163	Cyp303a1	Cyp303a1	Not detected	.	.	NA	Not detected	.	.	NA
FBgn0001994	FBgn0001994	CG7664	crp	cropped	NS	0.815042	0.943732	-0.0448173	NS	0.765628	0.914548	-0.0366895
FBgn0001995	FBgn0001995	CG5818	mRpL4	mitochondrial ribosomal protein L4	NS	0.605632	0.85996	-0.0951334	NS	0.618481	0.840677	-0.0682398
FBgn0002021	FBgn0002021	CG10655	l(2)37Bb	lethal (2) 37Bb	NS	0.58509	0.849529	-0.0968075	NS	0.476259	0.745405	-0.0888029
FBgn0002022	FBgn0002022	CG10449	Catsup	Catecholamines up	NS	0.187816	0.461825	-0.250221	Down in Gcn5KD	0.000787456	0.00556527	-0.403927
FBgn0002023	FBgn0002023	CG10699	Lim3	Lim3	NS	0.322902	0.646196	0.179738	NS	0.0455377	0.159966	-0.352138
FBgn0002031	FBgn0002031	CG10691	l(2)37Cc	lethal (2) 37Cc	NS	0.892003	0.966322	0.0248069	NS	0.99256	0.997264	0.00112734
FBgn0002036	FBgn0002036	CG10561	CG10561	-	Up in Gcn5KD	0.00487936	0.0267935	0.502568	NS	0.426835	0.703753	-0.133829
FBgn0002044	FBgn0002044	CG10084	swm	second mitotic wave missing	NS	0.981258	0.994795	0.00464937	NS	0.470641	0.740377	0.0864452
FBgn0002069	FBgn0002069	CG3821	Aats-asp	Aspartyl-tRNA synthetase	NS	0.957046	0.986969	-0.0116474	NS	0.577464	0.813728	0.0714733
FBgn0002121	FBgn0002121	CG2671	l(2)gl	lethal (2) giant larvae	NS	0.19304	0.470845	-0.298444	NS	0.0441997	0.156421	-0.283343
FBgn0002174	FBgn0002174	CG5504	l(2)tid	lethal (2) tumorous imaginal discs	NS	0.349623	0.674853	0.158336	NS	0.216791	0.478243	-0.163232
FBgn0002183	FBgn0002183	CG1828	dre4	dre4	NS	0.506181	0.800154	-0.128904	NS	0.648386	0.856347	0.0542618
FBgn0002283	FBgn0002283	CG4195	l(3)73Ah	lethal (3) 73Ah	NS	0.928787	0.976003	0.0159452	NS	0.735928	0.902068	0.0451287
FBgn0002284	FBgn0002284	CG4097	Prosbeta6	Proteasome beta6 subunit	NS	0.181141	0.449982	-0.300659	NS	0.172757	0.412918	-0.163195
FBgn0002306	FBgn0002306	CG2507	sas	stranded at second	NS	0.703372	0.907524	-0.0731429	NS	0.651	0.858611	-0.057929
FBgn0002354	FBgn0002354	CG7620	l(3)87Df	lethal (3) 87Df	NS	0.391685	0.714107	-0.215434	NS	0.996566	0.998357	-0.000845242
FBgn0002413	FBgn0002413	CG2048	dco	discs overgrown	NS	0.192546	0.470121	0.308684	NS	0.0221712	0.090944	0.309134
FBgn0002431	FBgn0002431	CG9484	hyd	hyperplastic discs	NS	0.953267	0.986	0.0135608	NS	0.723161	0.896761	-0.0455775
FBgn0002440	FBgn0002440	CG12755	l(3)mbn	lethal (3) malignant blood neoplasm	Down in Gcn5KD	0.000308717	0.00308637	-2.04113	Down in Gcn5KD	1.25704e-13	4.93558e-12	-2.25541
FBgn0002441	FBgn0002441	CG5954	l(3)mbt	lethal (3) malignant brain tumor	NS	0.911907	0.970913	0.0185151	NS	0.393061	0.673163	0.105618
FBgn0002466	FBgn0002466	CG10522	sti	sticky	NS	0.0824913	0.2616	-0.291357	NS	0.0547502	0.182647	-0.236157
FBgn0002521	FBgn0002521	CG17743	pho	pleiohomeotic	NS	0.430552	0.746959	0.137679	NS	0.718567	0.893764	0.0459413
FBgn0002522	FBgn0002522	CG1264	lab	labial	NS	0.954424	0.986186	-0.0158491	NS	0.857626	0.953128	-0.0443218
FBgn0002524	FBgn0002524	CG4162	lace	lace	NS	0.928449	0.976003	0.0156772	NS	0.0512141	0.174762	0.240567
FBgn0002525	FBgn0002525	CG6944	Lam	Lamin	NS	0.972882	0.991646	-0.00768464	NS	0.692032	0.880702	0.0463573
FBgn0002526	FBgn0002526	CG10236	LanA	Laminin A	NS	0.810508	0.942055	0.0629826	NS	0.882197	0.962949	-0.021185
FBgn0002531	FBgn0002531	CG11650	Lcp1	Larval cuticle protein 1	NS	0.394999	0.717203	-0.336834	NS	0.228709	0.493468	-0.237495
FBgn0002533	FBgn0002533	CG8697	Lcp2	Larval cuticle protein 2	NS	0.0191549	0.0818271	-1.07399	Down in Gcn5KD	2.8792e-11	8.17573e-10	-1.30514
FBgn0002534	FBgn0002534	CG2043	Lcp3	Larval cuticle protein 3	Down in Gcn5KD	4.38412e-08	4.77166e-06	-3.00677	Down in Gcn5KD	6.91095e-26	1.06351e-23	-2.68288
FBgn0002535	FBgn0002535	CG2044	Lcp4	Larval cuticle protein 4	Down in Gcn5KD	0.00202332	0.0133465	-1.4173	Down in Gcn5KD	1.49888e-14	6.62076e-13	-1.55106
FBgn0002542	FBgn0002542	CG2684	lds	lodestar	NS	0.81008	0.942055	0.0402797	NS	0.811943	0.935324	0.0304305
FBgn0002543	FBgn0002543	CG5481	robo2	roundabout 2	NS	0.22036	0.511982	0.241105	Up in Gcn5KD	0.00362894	0.0204753	0.35106
FBgn0002552	FBgn0002552	CG11770	lin	lines	NS	0.964946	0.989783	-0.00762505	NS	0.193427	0.443093	0.160095
FBgn0002561	FBgn0002561	CG3839	l(1)sc	lethal of scute	Not detected	.	.	NA	Not detected	.	.	NA
FBgn0002562	FBgn0002562	CG2559	Lsp1alpha	Larval serum protein 1 alpha	Down in Gcn5KD	1.99318e-05	0.000440523	-1.91162	Down in Gcn5KD	1.52702e-20	1.37446e-18	-2.15556
FBgn0002563	FBgn0002563	CG4178	Lsp1beta	Larval serum protein 1 beta	Down in Gcn5KD	0.000927919	0.00731243	-1.59287	Down in Gcn5KD	2.54725e-09	5.53606e-08	-1.51714
FBgn0002564	FBgn0002564	CG6821	Lsp1gamma	Larval serum protein 1 gamma	Down in Gcn5KD	6.88626e-06	0.000204745	-1.81109	Down in Gcn5KD	3.26851e-14	1.37378e-12	-1.78018
FBgn0002565	FBgn0002565	CG6806	Lsp2	Larval serum protein 2	NS	0.0664449	0.222598	-0.60783	Down in Gcn5KD	0.000472161	0.00356399	-0.787675
FBgn0002566	FBgn0002566	CG18028	lt	light	NS	0.85023	0.955215	-0.0325842	NS	0.394716	0.675392	0.110912
FBgn0002567	FBgn0002567	CG8024	ltd	lightoid	NS	0.803801	0.939655	-0.0584643	NS	0.124451	0.328462	0.208843
FBgn0002569	FBgn0002569	CG8694	Mal-A2	Maltase A2	Down in Gcn5KD	3.52052e-05	0.000631668	-2.2932	Down in Gcn5KD	4.40719e-15	2.12369e-13	-2.63033
FBgn0002570	FBgn0002570	CG8696	Mal-A1	Maltase A1	Down in Gcn5KD	2.05011e-06	8.85849e-05	-2.64191	Down in Gcn5KD	4.63322e-20	4.0062e-18	-2.52289
FBgn0002571	FBgn0002571	CG8695	Mal-A3	Maltase A3	Down in Gcn5KD	3.60308e-05	0.000637398	-2.88615	Down in Gcn5KD	1.9908e-05	0.000214624	-2.29605
FBgn0002573	FBgn0002573	CG32120	sens	senseless	NS	0.0194989	0.0829379	-0.60814	Down in Gcn5KD	0.000720055	0.00515382	-0.692665
FBgn0002576	FBgn0002576	CG1689	lz	lozenge	NS	0.512913	0.804495	-0.153039	NS	0.379784	0.661589	0.170225
FBgn0002577	FBgn0002577	CG9369	m	miniature	NS	0.131901	0.362864	0.677587	Up in Gcn5KD	0.000693701	0.00499894	0.983095
FBgn0002578	FBgn0002578	CG8342	Kaz-m1	Kazal-type protease inhibitor m1	Down in Gcn5KD	0.00158866	0.0110014	-1.13499	Down in Gcn5KD	6.62891e-08	1.17558e-06	-1.04181
FBgn0002579	FBgn0002579	CG7622	RpL36	Ribosomal protein L36	NS	0.587885	0.850674	-0.141887	NS	0.773423	0.918157	0.0406007
FBgn0002590	FBgn0002590	CG8922	RpS5a	Ribosomal protein S5a	NS	0.63922	0.877353	-0.12684	NS	0.882409	0.962949	-0.0222339
FBgn0002592	FBgn0002592	CG6104	E(spl)m2-BFM	Enhancer of split m2, Bearded family member	NS	0.41546	0.732564	0.176102	Up in Gcn5KD	0.00864931	0.042324	0.469397
FBgn0002593	FBgn0002593	CG4087	RpLP1	Ribosomal protein LP1	NS	0.42409	0.74121	-0.217175	NS	0.603295	0.829759	-0.0786616
FBgn0002607	FBgn0285950	CG2746	RpL19	Ribosomal protein L19	NS	0.549246	0.827396	-0.16416	NS	0.880897	0.962947	-0.0229759
FBgn0002609	FBgn0002609	CG8346	E(spl)m3-HLH	Enhancer of split m3, helix-loop-helix	NS	0.272186	0.583465	0.203846	Up in Gcn5KD	0.00913563	0.044403	0.348285
FBgn0002622	FBgn0002622	CG6779	RpS3	Ribosomal protein S3	NS	0.649973	0.883659	-0.122721	NS	0.906109	0.970705	-0.0176804
FBgn0002626	FBgn0002626	CG7939	RpL32	Ribosomal protein L32	NS	0.522868	0.811232	-0.165843	NS	0.965953	0.990143	-0.00596671
FBgn0002629	FBgn0002629	CG6099	E(spl)m4-BFM	Enhancer of split m4, Bearded family member	NS	0.805458	0.939976	0.0464652	NS	0.0562501	0.186219	0.307733
FBgn0002631	FBgn0002631	CG6096	E(spl)m5-HLH	Enhancer of split m5, helix-loop-helix	Not detected	.	.	NA	Not detected	.	.	NA
FBgn0002632	FBgn0002632	CG8354	E(spl)m6-BFM	Enhancer of split m6, Bearded family member	NS	0.146135	0.389311	0.39221	Up in Gcn5KD	0.00107122	0.00726919	0.739052
FBgn0002633	FBgn0002633	CG8361	E(spl)m7-HLH	Enhancer of split m7, helix-loop-helix	NS	0.0904408	0.279886	0.349903	NS	0.0441886	0.156421	0.317171
FBgn0002638	FBgn0002638	CG10480	Rcc1	Regulator of chromosome condensation 1 ortholog (H. sapiens)	NS	0.52144	0.810158	-0.108348	NS	0.075147	0.230022	-0.220082
FBgn0002641	FBgn0002641	CG1692	mal	maroon-like	NS	0.135156	0.368453	-0.302524	NS	0.3073	0.589337	-0.13381
FBgn0002643	FBgn0002643	CG8118	mam	mastermind	NS	0.317371	0.639589	0.233837	NS	0.0202563	0.0849407	0.298163
FBgn0002645	FBgn0002645	CG1483	Map205	Microtubule-associated protein 205	NS	0.853074	0.956186	-0.0432266	NS	0.922186	0.974549	-0.0121576
FBgn0002673	FBgn0002673	CG4965	twe	twine	Up in Gcn5KD	0.000296643	0.00299175	0.638413	NS	0.920159	0.973558	0.0283405
FBgn0002707	FBgn0002707	CG3697	mei-9	meiotic 9	NS	0.558343	0.832464	-0.107918	NS	0.469264	0.739064	0.0980247
FBgn0002709	FBgn0002709	CG8923	mei-218	meiotic 218	Not detected	.	.	NA	Not detected	.	.	NA
FBgn0002715	FBgn0002715	CG5303	mei-S332	meiotic from via Salaria 332	NS	0.048513	0.173764	0.344198	NS	0.406547	0.686646	0.154749
FBgn0002716	FBgn0002716	CG7753	mei-W68	meiotic W68	NS	0.906997	0.969609	0.0306991	NS	0.92867	0.976999	-0.0240973
FBgn0002719	FBgn0002719	CG10120	Men	Malic enzyme	Down in Gcn5KD	1.03372e-05	0.000274794	-1.0675	Down in Gcn5KD	5.8547e-16	3.13842e-14	-1.16598
FBgn0002723	FBgn0002723	CG1705	Met	Methoprene-tolerant	NS	0.200211	0.481215	-0.234553	NS	0.166981	0.40275	-0.169527
FBgn0002732	FBgn0002732	CG8337	E(spl)malpha-BFM	Enhancer of split malpha, Bearded family member	NS	0.0445086	0.16214	0.392656	Up in Gcn5KD	0.00108153	0.00731573	0.492525
FBgn0002733	FBgn0002733	CG14548	E(spl)mbeta-HLH	Enhancer of split mbeta, helix-loop-helix	NS	0.771835	0.932394	-0.0613888	NS	0.0230788	0.0939397	0.325974
FBgn0002734	FBgn0002734	CG8328	E(spl)mdelta-HLH	Enhancer of split mdelta, helix-loop-helix	NS	0.984286	0.995417	-0.00438832	NS	0.0414178	0.149176	0.361993
FBgn0002735	FBgn0002735	CG8333	E(spl)mgamma-HLH	Enhancer of split mgamma, helix-loop-helix	NS	0.582127	0.848502	-0.117258	NS	0.977244	0.993125	0.0054168
FBgn0002736	FBgn0002736	CG9401	mago	mago nashi	NS	0.198001	0.478275	-0.230174	NS	0.529379	0.780673	-0.0828128
FBgn0002772	FBgn0002772	CG5596	Mlc1	Myosin alkali light chain 1	Down in Gcn5KD	3.33943e-07	2.26373e-05	-2.62817	Down in Gcn5KD	5.07473e-35	2.4209e-32	-3.02829
FBgn0002773	FBgn0002773	CG2184	Mlc2	Myosin light chain 2	Down in Gcn5KD	3.27651e-07	2.2415e-05	-3.00641	Down in Gcn5KD	7.93455e-28	1.42837e-25	-3.40048
FBgn0002774	FBgn0002774	CG11680	mle	maleless	NS	0.838987	0.950975	0.0351767	NS	0.347127	0.630485	0.115256
FBgn0002775	FBgn0002775	CG8631	msl-3	male-specific lethal 3	NS	0.809468	0.941973	-0.0434615	NS	0.454196	0.727827	-0.0998474
FBgn0002778	FBgn0002778	CG3297	mnd	minidiscs	NS	0.222171	0.514375	0.315841	NS	0.799326	0.929874	0.039457
FBgn0002780	FBgn0002780	CG2050	mod	modulo	NS	0.802656	0.938982	-0.0525485	NS	0.893316	0.966388	-0.0159367
FBgn0002781	FBgn0002781	CG32491	mod(mdg4)	modifier of mdg4	NS	0.821321	0.945389	-0.0477179	NS	0.536875	0.785151	0.0722414
FBgn0002783	FBgn0002783	CG18740	mor	moira	NS	0.590123	0.850924	-0.11281	NS	0.426499	0.703653	0.0934174
FBgn0002787	FBgn0002787	CG3416	Rpn8	Regulatory particle non-ATPase 8	NS	0.25309	0.558405	-0.272751	NS	0.374998	0.65685	-0.112147
FBgn0002789	FBgn0002789	CG4696	Mp20	Muscle protein 20	Down in Gcn5KD	0.000291791	0.00295817	-1.32735	Down in Gcn5KD	5.70387e-16	3.11533e-14	-1.36615
FBgn0002791	FBgn0002791	CG3060	mr	morula	NS	0.796893	0.937041	0.0444621	NS	0.209309	0.467904	0.157318
FBgn0002838	FBgn0002838	CG14251	ms(3)K81	male sterile (3) K81	NS	0.0116277	0.0542455	0.617159	Not detected	.	.	NA
FBgn0002842	FBgn0002842	CG11308	sa	spermatocyte arrest	NS	0.888394	0.965013	-0.0266209	Not detected	.	.	NA
FBgn0002855	FBgn0002855	CG8982	Acp26Aa	Accessory gland protein 26Aa	Not detected	.	.	NA	Not detected	.	.	NA
FBgn0002856	FBgn0002856	CG9024	Acp26Ab	Accessory gland protein 26Ab	Not detected	.	.	NA	Not detected	.	.	NA
FBgn0002862	FBgn0002862	CG17956	Mst87F	Male-specific RNA 87F	Up in Gcn5KD	6.10096e-05	0.000917689	0.673318	NS	0.429595	0.705832	0.180888
FBgn0002863	FBgn0002863	CG17924	Acp95EF	Accessory gland protein 95EF	Up in Gcn5KD	0.0090691	0.0442609	0.820743	Not detected	.	.	NA
FBgn0002865	FBgn0002865	CG11719	Mst98Ca	Male-specific RNA 98Ca	Up in Gcn5KD	0.000523243	0.00466511	0.69812	Not detected	.	.	NA
FBgn0002868	FBgn0002868	CG9470	MtnA	Metallothionein A	NS	0.512493	0.80444	-0.171931	Down in Gcn5KD	0.00048882	0.00366942	-0.555552
FBgn0002869	FBgn0002869	CG4312	MtnB	Metallothionein B	NS	0.335558	0.660567	-0.318101	Up in Gcn5KD	5.32093e-07	7.98224e-06	1.42288
FBgn0002872	FBgn0002872	CG1960	mu2	mutator 2	NS	0.842222	0.952515	-0.034126	NS	0.896411	0.967266	0.0180164
FBgn0002873	FBgn0002873	CG12047	mud	mushroom body defect	NS	0.358527	0.683255	0.195377	NS	0.181217	0.425965	-0.186945
FBgn0002878	FBgn0002878	CG11156	mus101	mutagen-sensitive 101	NS	0.518127	0.808521	-0.115515	NS	0.0733606	0.226956	-0.285105
FBgn0002887	FBgn0002887	CG10890	mus201	mutagen-sensitive 201	NS	0.470441	0.778186	0.124099	NS	0.899055	0.96828	-0.0185087
FBgn0002891	FBgn0002891	CG1925	mus205	mutagen-sensitive 205	NS	0.873308	0.959557	0.0296233	NS	0.473558	0.743128	-0.120493
FBgn0002899	FBgn0002899	CG7972	mus301	mutagen-sensitive 301	NS	0.674398	0.895033	-0.0855063	NS	0.0848669	0.252405	-0.352213
FBgn0002901	FBgn0002901	CG7347	mus304	mutagen-sensitive 304	NS	0.859084	0.957483	-0.0313415	NS	0.48702	0.752958	-0.11152
FBgn0002905	FBgn0002905	CG6019	mus308	mutagen-sensitive 308	NS	0.812934	0.94306	-0.0420138	NS	0.802681	0.93145	0.0367912
FBgn0002906	FBgn0002906	CG6920	Blm	Bloom syndrome helicase ortholog	NS	0.341271	0.667329	0.165297	NS	0.84067	0.947865	-0.0314231
FBgn0002909	FBgn0002909	CG8601	mus312	mutagen-sensitive 312	Not detected	.	.	NA	Not detected	.	.	NA
FBgn0002914	FBgn0002914	CG9045	Myb	Myb oncogene-like	NS	0.781946	0.934158	0.0522751	NS	0.474099	0.743238	0.0864095
FBgn0002917	FBgn0002917	CG1517	na	narrow abdomen	NS	0.0209676	0.0881249	0.414057	Up in Gcn5KD	0.00446126	0.0244065	0.419998
FBgn0002921	FBgn0002921	CG5670	Atpalpha	Na pump alpha subunit	NS	0.590738	0.850934	-0.144377	NS	0.674188	0.871813	-0.0594658
FBgn0002922	FBgn0002922	CG10250	nau	nautilus	Not detected	.	.	NA	Not detected	.	.	NA
FBgn0002924	FBgn0002924	CG7831	ncd	non-claret disjunctional	NS	0.239197	0.539831	-0.204523	NS	0.972839	0.992735	-0.00432122
FBgn0002926	FBgn0002926	CG10129	ndl	nudel	Not detected	.	.	NA	Not detected	.	.	NA
FBgn0002930	FBgn0002930	CG1857	nec	necrotic	Down in Gcn5KD	0.00562847	0.0301886	-0.601445	NS	0.0263411	0.104066	-0.267542
FBgn0002931	FBgn0002931	CG11450	net	net	NS	0.763239	0.930461	-0.0728303	NS	0.125524	0.330196	-0.309437
FBgn0002932	FBgn0002932	CG11988	neur	neuralized	NS	0.863202	0.958168	-0.0305806	NS	0.829448	0.94335	0.0276086
FBgn0002933	FBgn0002933	CG10781	ng1	new glue 1	Not detected	.	.	NA	Not detected	.	.	NA
FBgn0002936	FBgn0002936	CG3966	ninaA	neither inactivation nor afterpotential A	Not detected	.	.	NA	Not detected	.	.	NA
FBgn0002937	FBgn0002937	CG9347	ninaB	neither inactivation nor afterpotential B	Not detected	.	.	NA	Not detected	.	.	NA
FBgn0002938	FBgn0002938	CG5125	ninaC	neither inactivation nor afterpotential C	NS	0.333486	0.657905	0.296193	NS	0.177643	0.420468	-0.354417
FBgn0002939	FBgn0002939	CG31783	ninaD	neither inactivation nor afterpotential D	Down in Gcn5KD	2.25341e-07	1.6559e-05	-4.03559	Down in Gcn5KD	1.52001e-31	5.00083e-29	-4.41314
FBgn0002940	FBgn0002940	CG4550	ninaE	neither inactivation nor afterpotential E	Not detected	.	.	NA	Not detected	.	.	NA
FBgn0002941	FBgn0002941	CG6534	slou	slouch	NS	0.685099	0.900838	-0.102643	NS	0.375368	0.657134	0.216333
FBgn0002945	FBgn0002945	CG11614	nkd	naked cuticle	NS	0.419804	0.73732	0.143783	NS	0.148177	0.372238	0.172835
FBgn0002948	FBgn0002948	CG1763	nod	no distributive disjunction	NS	0.483546	0.785433	-0.141528	NS	0.31934	0.602087	-0.180672
FBgn0002962	FBgn0002962	CG5637	nos	nanos	NS	0.973432	0.991742	0.0102469	Not detected	.	.	NA
FBgn0002973	FBgn0002973	CG3779	numb	numb	NS	0.549967	0.827496	0.137689	NS	0.0916214	0.266837	0.216008
FBgn0002985	FBgn0002985	CG3851	odd	odd skipped	NS	0.477193	0.782124	-0.129315	NS	0.751059	0.9073	0.0467874
FBgn0002989	FBgn0002989	CG3736	okr	okra	NS	0.536455	0.820615	-0.116271	NS	0.632007	0.846431	0.086144
FBgn0003002	FBgn0003002	CG1133	opa	odd paired	NS	0.538318	0.821397	0.125867	NS	0.645822	0.853994	0.0768156
FBgn0003008	FBgn0003008	CG3029	or	orange	NS	0.698235	0.905829	-0.0683484	NS	0.574803	0.811897	0.0696211
FBgn0003009	FBgn0003009	CG3134	ord	orientation disruptor	NS	0.0763919	0.246114	0.315187	Not detected	.	.	NA
FBgn0003011	FBgn0003011	CG7411	ort	ora transientless	Not detected	.	.	NA	Not detected	.	.	NA
FBgn0003015	FBgn0003015	CG10901	osk	oskar	Not detected	.	.	NA	Not detected	.	.	NA
FBgn0003016	FBgn0003016	CG3479	osp	outspread	NS	0.997971	0.999459	0.000454535	NS	0.0297117	0.115095	0.279745
FBgn0003023	FBgn0003023	CG12743	otu	ovarian tumor	Not detected	.	.	NA	Not detected	.	.	NA
FBgn0003028	FBgn0003028	CG6824	ovo	ovo	NS	0.654127	0.885716	0.0821978	NS	0.577574	0.813738	-0.0671906
FBgn0003034	FBgn0003034	CG17673	SP	Sex Peptide	Not detected	.	.	NA	Not detected	.	.	NA
FBgn0003041	FBgn0003041	CG8114	pbl	pebble	NS	0.835092	0.950246	-0.0352245	NS	0.818797	0.938509	-0.0288987
FBgn0003042	FBgn0003042	CG32443	Pc	Polycomb	NS	0.728439	0.917168	0.0629156	NS	0.283673	0.561404	0.144786
FBgn0003044	FBgn0003044	CG5109	Pcl	Polycomblike	NS	0.705893	0.908677	0.0627439	NS	0.0543827	0.181883	0.227728
FBgn0003046	FBgn0003046	CG3440	Pcp	Pupal cuticle protein	NS	0.982537	0.995165	0.00719352	NS	0.381652	0.663147	0.233814
FBgn0003048	FBgn0003048	CG3443	pcx	pecanex	NS	0.577555	0.846377	0.11864	NS	0.720729	0.895025	0.0450522
FBgn0003053	FBgn0003053	CG12212	peb	pebbled	NS	0.53634	0.820556	-0.119811	NS	0.392704	0.672793	0.108028
FBgn0003057	FBgn0003057	CG10598	CG10598	-	Not detected	.	.	NA	Not detected	.	.	NA
FBgn0003060	FBgn0003060	CG9757	CG9757	-	Down in Gcn5KD	2.91531e-07	2.05085e-05	-2.04856	Down in Gcn5KD	3.6425e-13	1.36287e-11	-2.1847
FBgn0003062	FBgn0003062	CG9888	Fib	Fibrillarin	NS	0.541504	0.823535	-0.105465	NS	0.8581	0.953515	-0.025228
FBgn0003065	FBgn0003065	CG2150	CG2150	-	Not detected	.	.	NA	Not detected	.	.	NA
FBgn0003067	FBgn0003067	CG17725	Pepck	Phosphoenolpyruvate carboxykinase	Not detected	.	.	NA	Not detected	.	.	NA
FBgn0003068	FBgn0003068	CG2647	per	period	NS	0.650906	0.884273	-0.153781	NS	0.345334	0.628459	-0.273382
FBgn0003071	FBgn0003071	CG4001	Pfk	Phosphofructokinase	NS	0.138446	0.375031	-0.387393	Down in Gcn5KD	7.96588e-12	2.46761e-10	-1.38144
FBgn0003074	FBgn0003074	CG8251	Pgi	Phosphoglucose isomerase	Down in Gcn5KD	0.00280478	0.0172959	-0.861517	Down in Gcn5KD	7.00986e-23	7.96203e-21	-1.64813
FBgn0003076	FBgn0003076	CG5165	Pgm	phosphoglucose mutase	Down in Gcn5KD	0.0046784	0.0258871	-0.923857	Down in Gcn5KD	4.51528e-11	1.25598e-09	-1.05701
FBgn0003079	FBgn0003079	CG2845	phl	pole hole	NS	0.870585	0.958617	-0.0283265	NS	0.444309	0.718508	0.0933448
FBgn0003082	FBgn0003082	CG11205	phr	photorepair	NS	0.404255	0.725332	-0.185448	NS	0.823697	0.940048	0.0423483
FBgn0003086	FBgn0003086	CG10790	Pig1	Pre-intermoult gene 1	Down in Gcn5KD	0.000568385	0.00497909	-1.12801	Down in Gcn5KD	5.6668e-27	9.65481e-25	-1.33389
FBgn0003087	FBgn0003087	CG5052	pim	pimples	NS	0.150526	0.397032	0.257595	NS	0.648509	0.856391	-0.0873238
FBgn0003089	FBgn0003089	CG9614	pip	pipe	NS	0.272958	0.584164	-0.215287	NS	0.584355	0.817737	-0.0874347
FBgn0003090	FBgn0003090	CG11084	pk	prickle	NS	0.766432	0.931471	0.0525021	NS	0.025424	0.101113	0.267291
FBgn0003091	FBgn0003091	CG6622	Pkc53E	Protein C kinase 53E	NS	0.541779	0.823627	-0.129588	NS	0.459319	0.73126	-0.13691
FBgn0003093	FBgn0003093	CG1954	Pkc98E	Protein C kinase 98E	NS	0.77472	0.932989	-0.0530808	NS	0.922496	0.974549	0.0117086
FBgn0003114	FBgn0003114	CG9183	plu	plutonium	Not detected	.	.	NA	Not detected	.	.	NA
FBgn0003116	FBgn0003116	CG3461	pn	prune	NS	0.466291	0.774627	-0.14361	NS	0.277059	0.553481	-0.192318
FBgn0003117	FBgn0003117	CG3978	pnr	pannier	NS	0.0903208	0.27959	0.370943	Up in Gcn5KD	0.000338602	0.00266552	0.483138
FBgn0003118	FBgn0003118	CG17077	pnt	pointed	NS	0.444	0.758777	-0.137732	NS	0.946087	0.98372	-0.00806964
FBgn0003124	FBgn0003124	CG12306	polo	polo	NS	0.543568	0.824726	0.117197	NS	0.622328	0.842699	-0.0595423
FBgn0003129	FBgn0003129	CG9610	Poxm	Pox meso	NS	0.16764	0.426945	0.419824	Up in Gcn5KD	0.00932847	0.0451105	0.5158
FBgn0003130	FBgn0003130	CG8246	Poxn	Pox neuro	NS	0.881052	0.96294	-0.0386759	NS	0.602524	0.829295	0.132609
FBgn0003132	FBgn0003132	CG9156	Pp1-13C	Protein phosphatase 1 at 13C	NS	0.0197787	0.0838923	0.411509	Not detected	.	.	NA
FBgn0003134	FBgn0003134	CG6593	Pp1alpha-96A	Protein phosphatase 1alpha at 96A	NS	0.576347	0.84579	-0.0987008	NS	0.44871	0.722799	0.0902452
FBgn0003137	FBgn0003137	CG33103	Ppn	Papilin	NS	0.300013	0.619297	-0.252574	NS	0.120023	0.32041	-0.186537
FBgn0003139	FBgn0003139	CG12217	PpV	Protein phosphatase V	NS	0.392147	0.714519	-0.14314	NS	0.846054	0.949459	-0.0231769
FBgn0003140	FBgn0003140	CG10930	PpY-55A	Protein phosphatase Y at 55A	Up in Gcn5KD	2.49913e-05	0.000515786	0.938005	Not detected	.	.	NA
FBgn0003141	FBgn0003141	CG16784	pr	purple	NS	0.304181	0.624992	-0.186829	Down in Gcn5KD	0.00288397	0.0169642	-0.394755
FBgn0003145	FBgn0003145	CG6716	prd	paired	NS	0.0843656	0.265936	0.37572	Not detected	.	.	NA
FBgn0003149	FBgn0003149	CG5939	Prm	Paramyosin	Down in Gcn5KD	4.26803e-05	0.000715937	-1.76758	Down in Gcn5KD	2.95185e-24	4.02337e-22	-1.97759
FBgn0003159	FBgn0003159	CG2841	ptr	proximal to raf	NS	0.580276	0.847745	0.126652	NS	0.165179	0.400298	0.219283
FBgn0003162	FBgn0003162	CG9441	Pu	Punch	NS	0.671306	0.893808	0.14051	NS	0.0299827	0.116003	0.427797
FBgn0003165	FBgn0003165	CG9755	pum	pumilio	NS	0.53919	0.822267	0.153713	Up in Gcn5KD	0.0065082	0.0334382	0.36184
FBgn0003169	FBgn0003169	CG7904	put	punt	NS	0.998837	0.999586	-0.000250015	NS	0.494987	0.759061	0.0818288
FBgn0003174	FBgn0003174	CG11101	pwn	pawn	NS	0.0772568	0.248415	-0.408069	NS	0.0950371	0.273248	-0.268665
FBgn0003175	FBgn0003175	CG4444	px	plexus	NS	0.816954	0.944598	-0.0465892	NS	0.769873	0.917093	-0.0344071
FBgn0003187	FBgn0003187	CG6433	qua	quail	Up in Gcn5KD	0.000138925	0.00167131	0.660702	NS	0.623566	0.843055	0.0909371
FBgn0003189	FBgn0003189	CG18572	r	rudimentary	NS	0.631373	0.872758	-0.0862689	NS	0.689893	0.879747	0.0468104
FBgn0003204	FBgn0003204	CG1799	ras	raspberry	NS	0.593089	0.852538	0.147419	NS	0.011709	0.0543579	0.355315
FBgn0003205	FBgn0003205	CG9375	Ras85D	Ras oncogene at 85D	NS	0.938267	0.979353	-0.0162406	NS	0.447598	0.722228	0.0902204
FBgn0003206	FBgn0003206	CG1167	Ras64B	Ras oncogene at 64B	NS	0.0436648	0.159823	-0.392123	NS	0.0422399	0.151394	-0.246597
FBgn0003209	FBgn0003209	CG12437	raw	raw	NS	0.101152	0.302485	0.49007	Up in Gcn5KD	0.000269643	0.00219324	0.492976
FBgn0003210	FBgn0003210	CG11427	rb	ruby	NS	0.694173	0.904732	-0.0683926	NS	0.835237	0.946579	-0.0245496
FBgn0003218	FBgn0003218	CG11111	rdgB	retinal degeneration B	NS	0.658125	0.887112	0.0757433	NS	0.51275	0.770533	-0.0799335
FBgn0003227	FBgn0003227	CG31293	rec	recombination-defective	NS	0.401794	0.723459	-0.186942	NS	0.975825	0.993125	0.00611384
FBgn0003231	FBgn0003231	CG10360	ref(2)P	refractory to sigma P	NS	0.200635	0.481575	-0.303517	Down in Gcn5KD	0.00161353	0.0103459	-0.388986
FBgn0003248	FBgn0003248	CG16740	Rh2	Rhodopsin 2	Not detected	.	.	NA	Not detected	.	.	NA
FBgn0003249	FBgn0003249	CG10888	Rh3	Rhodopsin 3	Not detected	.	.	NA	Not detected	.	.	NA
FBgn0003250	FBgn0003250	CG9668	Rh4	Rhodopsin 4	NS	0.67226	0.893808	0.138952	Not detected	.	.	NA
FBgn0003254	FBgn0003254	CG7230	rib	ribbon	NS	0.0979916	0.295331	0.302418	Not detected	.	.	NA
FBgn0003255	FBgn0003255	CG8930	rk	rickets	NS	0.150364	0.396964	0.365108	Up in Gcn5KD	0.00286473	0.0168615	0.41889
FBgn0003256	FBgn0003256	CG12559	rl	rolled	NS	0.686432	0.901022	-0.0690271	NS	0.89941	0.96828	0.0160297
FBgn0003257	FBgn0003257	CG3593	r-l	rudimentary-like	NS	0.882501	0.963228	-0.0263263	NS	0.89803	0.968136	-0.0167779
FBgn0003261	FBgn0003261	CG10279	Rm62	Rm62	NS	0.829896	0.949059	0.056401	NS	0.180814	0.425332	0.18527
FBgn0003267	FBgn0003267	CG6348	ro	rough	Not detected	.	.	NA	Not detected	.	.	NA
FBgn0003268	FBgn0003268	CG1569	rod	rough deal	NS	0.814762	0.943732	-0.0405494	NS	0.716878	0.892884	-0.0477279
FBgn0003270	FBgn0003270	CG10393	amos	absent MD neurons and olfactory sensilla	Not detected	.	.	NA	Not detected	.	.	NA
FBgn0003274	FBgn0003274	CG4918	RpLP2	Ribosomal protein LP2	NS	0.477489	0.782339	-0.188609	NS	0.942761	0.982403	-0.0101889
FBgn0003275	FBgn0003275	CG1163	RpII18	RNA polymerase II 18kD subunit	NS	0.626024	0.871273	0.0870637	NS	0.0942634	0.27163	0.206215
FBgn0003277	FBgn0003277	CG1554	RpII215	RNA polymerase II 215kD subunit	NS	0.542756	0.824646	-0.128897	NS	0.737428	0.902282	-0.0396438
FBgn0003278	FBgn0003278	CG4033	RpI135	RNA polymerase I 135kD subunit	NS	0.750311	0.926052	0.0579121	NS	0.821179	0.939501	0.032804
FBgn0003279	FBgn0003279	CG5502	RpL4	Ribosomal protein L4	NS	0.694808	0.904811	-0.10868	NS	0.827444	0.941879	-0.0350669
FBgn0003285	FBgn0003285	CG4125	rst	roughest	NS	0.855946	0.956587	0.0320464	NS	0.403651	0.68357	0.105944
FBgn0003292	FBgn0003292	CG6097	rt	rotated abdomen	NS	0.112465	0.326089	0.450232	Up in Gcn5KD	0.00872614	0.0425708	0.48771
FBgn0003295	FBgn0003295	CG1214	ru	roughoid	NS	0.294948	0.613038	0.243409	NS	0.325757	0.607396	0.197015
FBgn0003300	FBgn0003300	CG1849	run	runt	NS	0.621669	0.869146	0.120544	NS	0.885615	0.963798	-0.0321008
FBgn0003301	FBgn0003301	CG9533	rut	rutabaga	NS	0.673547	0.89425	0.0755466	NS	0.117717	0.316009	0.185512
FBgn0003302	FBgn0003302	CG4336	rux	roughex	NS	0.0326542	0.126547	0.370527	NS	0.793466	0.92697	0.0441543
FBgn0003308	FBgn0003308	CG7642	ry	rosy	NS	0.221337	0.513675	-0.273223	NS	0.266716	0.543748	0.141972
FBgn0003310	FBgn0003310	CG4385	S	Star	NS	0.726527	0.917083	0.0609277	NS	0.26098	0.536409	0.132969
FBgn0003312	FBgn0003312	CG14728	sad	shadow	NS	0.84817	0.954202	0.0363164	Up in Gcn5KD	0.000365646	0.00285485	0.443329
FBgn0003313	FBgn0003313	CG4922	sala	spalt-adjacent	Not detected	.	.	NA	Not detected	.	.	NA
FBgn0003317	FBgn0003317	CG1891	sax	saxophone	NS	0.946323	0.982555	-0.0113469	NS	0.509012	0.769039	0.0814249
FBgn0003319	FBgn0003319	CG4316	Sb	Stubble	NS	0.0708861	0.233527	0.445463	Up in Gcn5KD	4.4617e-06	5.57187e-05	0.608636
FBgn0003321	FBgn0003321	CG1664	sbr	small bristles	NS	0.439122	0.754541	0.133317	NS	0.595717	0.824794	0.0629883
FBgn0003326	FBgn0003326	CG17579	sca	scabrous	NS	0.556794	0.831766	0.111993	NS	0.139317	0.356552	0.190865
FBgn0003328	FBgn0286785	CG8095	scb	scab	NS	0.640088	0.877876	0.106144	NS	0.147135	0.370203	0.185968
FBgn0003330	FBgn0003330	CG5595	Sce	Sex combs extra	NS	0.798602	0.937472	0.0451233	NS	0.0445666	0.157433	0.270561
FBgn0003334	FBgn0003334	CG9495	Scm	Sex comb on midleg	NS	0.775234	0.932989	-0.0477633	NS	0.380761	0.66198	0.103147
FBgn0003339	FBgn0003339	CG1030	Scr	Sex combs reduced	NS	0.310775	0.632275	0.211378	NS	0.141459	0.360102	0.183924
FBgn0003345	FBgn0003345	CG8544	sd	scalloped	NS	0.767811	0.931506	0.0573089	NS	0.253655	0.527374	0.136086
FBgn0003346	FBgn0003346	CG9999	RanGAP	Ran GTPase activating protein	NS	0.315785	0.637736	-0.168788	NS	0.498973	0.761906	-0.0823977
FBgn0003353	FBgn0003353	CG3182	sei	seizure	NS	0.33045	0.654827	0.179041	NS	0.0593144	0.193472	0.349492
FBgn0003356	FBgn0003356	CG31034	Jon99Cii	Jonah 99Cii	Down in Gcn5KD	0.00491834	0.0269435	-1.04249	Down in Gcn5KD	4.32671e-06	5.44606e-05	-0.856223
FBgn0003357	FBgn0003357	CG31362	Jon99Ciii	Jonah 99Ciii	Down in Gcn5KD	0.00606823	0.0321438	-1.03153	Down in Gcn5KD	1.46132e-06	2.02358e-05	-0.889453
FBgn0003358	FBgn0003358	CG31039	Jon99Ci	Jonah 99Ci	Down in Gcn5KD	0.00447206	0.0250093	-1.15512	Down in Gcn5KD	3.41034e-07	5.308e-06	-0.882245
FBgn0003360	FBgn0003360	CG16944	sesB	stress-sensitive B	NS	0.0135657	0.0617613	-0.654202	Down in Gcn5KD	6.45019e-05	0.000617265	-0.579331
FBgn0003366	FBgn0003366	CG18085	sev	sevenless	NS	0.586131	0.850377	-0.132493	NS	0.929578	0.977272	-0.011912
FBgn0003371	FBgn0003371	CG2621	sgg	shaggy	NS	0.605567	0.85996	0.126688	NS	0.169925	0.408273	0.169685
FBgn0003372	FBgn0003372	CG3047	Sgs1	Salivary gland secretion 1	Down in Gcn5KD	0.000210499	0.00230703	-1.71716	Down in Gcn5KD	3.83872e-30	9.39109e-28	-2.49154
FBgn0003373	FBgn0003373	CG11720	Sgs3	Salivary gland secretion 3	NS	0.303035	0.623658	-0.399022	NS	0.402929	0.683239	-0.183634
FBgn0003374	FBgn0003374	CG12181	Sgs4	Salivary gland secretion 4	NS	0.494269	0.792989	-0.232169	Down in Gcn5KD	0.00677009	0.0345419	-0.528556
FBgn0003375	FBgn0003375	CG7596	Sgs5	Salivary gland secretion 5	NS	0.825784	0.947402	-0.0767584	NS	0.579064	0.814634	-0.121046
FBgn0003377	FBgn0003377	CG18087	Sgs7	Salivary gland secretion 7	NS	0.633846	0.874672	-0.165676	NS	0.789413	0.92494	-0.0559349
FBgn0003378	FBgn0003378	CG6132	Sgs8	Salivary gland secretion 8	NS	0.695912	0.905364	0.123219	NS	0.376132	0.657782	0.159669
FBgn0003380	FBgn0003380	CG12348	Sh	Shaker	NS	0.0599035	0.205993	0.326706	Up in Gcn5KD	0.0105514	0.0498369	0.335902
FBgn0003382	FBgn0003382	CG13209	sha	shavenoid	Not detected	.	.	NA	Not detected	.	.	NA
FBgn0003386	FBgn0003386	CG2822	Shaw	Shaker cognate w	NS	0.023992	0.098609	0.400094	NS	0.190021	0.438132	0.208161
FBgn0003388	FBgn0003388	CG13478	shd	shade	NS	0.0133631	0.060961	-0.642766	NS	0.0428111	0.152933	-0.328411
FBgn0003390	FBgn0003390	CG3135	shf	shifted	NS	0.463832	0.772929	0.133794	NS	0.17984	0.423981	0.165834
FBgn0003391	FBgn0003391	CG3722	shg	shotgun	NS	0.482036	0.784379	0.168974	NS	0.107423	0.295449	0.199323
FBgn0003392	FBgn0003392	CG18102	shi	shibire	NS	0.962405	0.988827	0.0101239	NS	0.684499	0.877207	0.0491235
FBgn0003396	FBgn0003396	CG7734	shn	schnurri	NS	0.529469	0.815443	-0.118679	NS	0.554725	0.797563	-0.0814163
FBgn0003401	FBgn0003401	CG4735	shu	shutdown	NS	0.790613	0.935671	-0.062632	NS	0.908841	0.971229	0.023852
FBgn0003410	FBgn0003410	CG9949	sina	seven in absentia	NS	0.59063	0.850934	0.0926274	NS	0.254276	0.528282	0.135478
FBgn0003411	FBgn0003411	CG1641	sisA	sisterless A	Not detected	.	.	NA	Not detected	.	.	NA
FBgn0003415	FBgn0003415	CG9936	skd	skuld	NS	0.496211	0.793941	0.150129	NS	0.524327	0.777889	0.0887358
FBgn0003416	FBgn0003416	CG4200	sl	small wing	NS	0.609626	0.862342	0.0859631	NS	0.516261	0.772771	0.0787539
FBgn0003423	FBgn0003423	CG1417	slgA	sluggish A	NS	0.216844	0.50591	0.349814	NS	0.370791	0.652715	0.121971
FBgn0003429	FBgn0003429	CG10693	slo	slowpoke	Down in Gcn5KD	0.0088266	0.0433699	-0.48157	NS	0.0376356	0.138214	-0.275456
FBgn0003430	FBgn0003430	CG16738	slp1	sloppy paired 1	NS	0.973705	0.991845	-0.00813231	NS	0.110571	0.302194	0.356582
FBgn0003435	FBgn0003435	CG9218	sm	smooth	NS	0.113875	0.32935	0.38521	NS	0.0787071	0.238774	0.231241
FBgn0003444	FBgn0003444	CG11561	smo	smoothened	NS	0.857041	0.956996	-0.0298387	NS	0.964957	0.989634	0.00526269
FBgn0003447	FBgn0003447	CG32858	sn	singed	NS	0.0265356	0.106818	0.628511	Up in Gcn5KD	3.81802e-07	5.87544e-06	0.693204
FBgn0003448	FBgn0003448	CG3956	sna	snail	NS	0.372059	0.697446	-0.25845	NS	0.87549	0.961336	0.0441077
FBgn0003449	FBgn0003449	CG4528	snf	sans fille	NS	0.270391	0.581601	-0.197122	NS	0.240211	0.509087	0.139548
FBgn0003450	FBgn0003450	CG7996	snk	snake	NS	0.708368	0.909985	0.124696	NS	0.521067	0.776177	0.224777
FBgn0003459	FBgn0003459	CG3836	stwl	stonewall	NS	0.941108	0.980327	0.013082	NS	0.746472	0.905081	-0.0511838
FBgn0003460	FBgn0003460	CG11121	so	sine oculis	NS	0.711753	0.911581	-0.0681122	NS	0.538665	0.785894	-0.0868644
FBgn0003462	FBgn0003462	CG11793	Sod	Superoxide dismutase	NS	0.158735	0.41005	-0.320345	NS	0.127355	0.333814	-0.182067
FBgn0003463	FBgn0003463	CG9224	sog	short gastrulation	NS	0.225456	0.518558	-0.229894	NS	0.538285	0.785681	-0.074542
FBgn0003464	FBgn0003464	CG1391	sol	small optic lobes	NS	0.526509	0.813161	0.10946	NS	0.31846	0.601844	0.120336
FBgn0003475	FBgn0003475	CG10076	spir	spire	NS	0.0527418	0.186194	0.337194	NS	0.024751	0.0992224	0.27069
FBgn0003479	FBgn0003479	CG7948	spn-A	spindle A	NS	0.744739	0.924174	0.0579677	NS	0.206728	0.463874	0.195314
FBgn0003480	FBgn0003480	CG3325	spn-B	spindle B	NS	0.413165	0.731087	-0.225932	NS	0.910595	0.971897	0.0321882
FBgn0003482	FBgn0003482	CG31069	spn-D	spindle D	Not detected	.	.	NA	Not detected	.	.	NA
FBgn0003483	FBgn0003483	CG3158	spn-E	spindle E	NS	0.194379	0.472596	0.250958	NS	0.052119	0.176775	0.373816
FBgn0003486	FBgn0003486	CG10594	spo	spook	Not detected	.	.	NA	Not detected	.	.	NA
FBgn0003495	FBgn0003495	CG6134	spz	spatzle	NS	0.203151	0.485753	0.232271	NS	0.0144868	0.0647089	0.347965
FBgn0003499	FBgn0003499	CG7847	sr	stripe	NS	0.132988	0.364815	-0.289704	NS	0.753678	0.908339	-0.0509138
FBgn0003502	FBgn0003502	CG8049	Btk29A	Btk family kinase at 29A	NS	0.453957	0.766856	0.134417	NS	0.0513751	0.175001	0.233148
FBgn0003507	FBgn0003507	CG3992	srp	serpent	NS	0.278913	0.591521	0.22974	Up in Gcn5KD	0.00029613	0.00238227	0.512885
FBgn0003510	FBgn0003510	CG17957	Sry-alpha	Serendipity alpha	Not detected	.	.	NA	Not detected	.	.	NA
FBgn0003511	FBgn0003511	CG7938	Sry-beta	Serendipity beta	Not detected	.	.	NA	Not detected	.	.	NA
FBgn0003512	FBgn0003512	CG17958	Sry-delta	Serendipity delta	NS	0.660495	0.888279	-0.0801256	NS	0.079468	0.240853	0.243407
FBgn0003513	FBgn0003513	CG6993	ss	spineless	NS	0.174847	0.438525	0.289928	NS	0.0291438	0.113217	0.377575
FBgn0003514	FBgn0003514	CG3595	sqh	spaghetti squash	NS	0.90747	0.969671	0.0282055	NS	0.0270755	0.106615	0.275339
FBgn0003515	FBgn0003515	CG4314	st	scarlet	Not detected	.	.	NA	Not detected	.	.	NA
FBgn0003517	FBgn0003517	CG14792	sta	stubarista	NS	0.804533	0.939825	-0.0680059	NS	0.911373	0.972096	0.0173087
FBgn0003520	FBgn0003520	CG5753	stau	staufen	NS	0.775478	0.932989	0.0548947	NS	0.55124	0.795069	0.0725605
FBgn0003525	FBgn0003525	CG1395	stg	string	NS	0.120262	0.341486	-0.269887	NS	0.0612969	0.198518	-0.223651
FBgn0003527	FBgn0003527	CG8592	stil	stand still	NS	0.63111	0.872758	0.0986564	Not detected	.	.	NA
FBgn0003545	FBgn0003545	CG12298	sub	subito	NS	0.170051	0.430991	0.248652	NS	0.521708	0.776297	-0.100361
FBgn0003557	FBgn0003557	CG4244	Su(dx)	Suppressor of deltex	NS	0.287204	0.603625	0.204703	NS	0.17643	0.41884	0.166825
FBgn0003559	FBgn0003559	CG17170	su(f)	suppressor of forked	NS	0.581666	0.848502	-0.0915894	NS	0.588345	0.820433	0.0637226
FBgn0003567	FBgn0003567	CG8573	su(Hw)	suppressor of Hairy wing	NS	0.768447	0.931639	0.0505369	NS	0.383337	0.664623	0.103204
FBgn0003575	FBgn0003575	CG6222	su(s)	suppressor of sable	NS	0.868804	0.958534	-0.0286287	NS	0.221971	0.485072	0.145746
FBgn0003598	FBgn0003598	CG8599	Su(var)3-7	Suppressor of variegation 3-7	NS	0.701712	0.906838	-0.0647224	NS	0.739928	0.902366	0.0408944
FBgn0003607	FBgn0003607	CG8409	Su(var)205	Suppressor of variegation 205	NS	0.398935	0.721172	-0.177197	NS	0.874898	0.960881	0.0187221
FBgn0003612	FBgn0003612	CG8068	Su(var)2-10	Suppressor of variegation 2-10	NS	0.614993	0.865371	0.0874528	NS	0.519707	0.77533	0.0782517
FBgn0003638	FBgn0003638	CG3019	su(w[a])	suppressor of white-apricot	NS	0.867057	0.958196	0.0359477	NS	0.0593467	0.193472	0.226818
FBgn0003651	FBgn0003651	CG11502	svp	seven up	NS	0.765471	0.931271	-0.0519254	NS	0.541314	0.788031	0.0759887
FBgn0003654	FBgn0003654	CG18000	sw	short wing	NS	0.383866	0.70716	-0.152051	NS	0.751954	0.907921	-0.0380663
FBgn0003655	FBgn0003655	CG3429	swa	swallow	Not detected	.	.	NA	Not detected	.	.	NA
FBgn0003656	FBgn0003656	CG2212	sws	swiss cheese	NS	0.199701	0.480415	0.25383	NS	0.318717	0.601915	0.117814
FBgn0003660	FBgn0003660	CG12210	Syb	Synaptobrevin	NS	0.748506	0.92548	-0.0698126	NS	0.381318	0.662687	0.105736
FBgn0003676	FBgn0003676	CG5374	T-cp1	Tcp1-like	NS	0.749424	0.925707	-0.0688672	NS	0.199464	0.452469	0.154672
FBgn0003683	FBgn0003683	CG4216	term	terminus	Not detected	.	.	NA	Not detected	.	.	NA
FBgn0003687	FBgn0003687	CG9874	Tbp	TATA binding protein	NS	0.726294	0.917083	-0.0655756	NS	0.578886	0.814534	-0.0768975
FBgn0003701	FBgn0003701	CG5785	thr	three rows	NS	0.812079	0.942646	0.0419185	NS	0.531375	0.78178	-0.101716
FBgn0003710	FBgn0003710	CG1232	tipE	temperature-induced paralytic E	NS	0.814715	0.943732	0.0569126	NS	0.157856	0.388471	0.337582
FBgn0003714	FBgn0003714	CG7925	tko	technical knockout	NS	0.469511	0.777598	-0.135055	NS	0.846596	0.949459	0.027007
FBgn0003716	FBgn0003716	CG14026	tkv	thickveins	NS	0.915032	0.972612	0.0231038	NS	0.331712	0.615015	0.11989
FBgn0003719	FBgn0003719	CG6868	tld	tolloid	NS	0.201977	0.483746	0.277416	Up in Gcn5KD	1.26088e-05	0.00014021	0.7381
FBgn0003720	FBgn0003720	CG1378	tll	tailless	NS	0.771604	0.932394	-0.0748751	NS	0.332235	0.615359	0.252421
FBgn0003721	FBgn0003721	CG4898	Tm1	Tropomyosin 1	Down in Gcn5KD	0.00262857	0.0164904	-1.00677	Down in Gcn5KD	1.73893e-11	5.12072e-10	-1.11391
FBgn0003731	FBgn0003731	CG10079	Egfr	Epidermal growth factor receptor	NS	0.719339	0.914693	-0.0755305	NS	0.773361	0.918157	0.033693
FBgn0003732	FBgn0284220	CG10223	Top2	Topoisomerase 2	NS	0.305762	0.626791	-0.229567	NS	0.372688	0.654476	-0.107468
FBgn0003733	FBgn0003733	CG1389	tor	torso	NS	0.247672	0.551776	0.383301	NS	0.185003	0.430666	0.339002
FBgn0003741	FBgn0003741	CG16724	tra	transformer	NS	0.150203	0.396816	0.318523	NS	0.0625657	0.201396	0.272421
FBgn0003742	FBgn0003742	CG10128	tra2	transformer 2	NS	0.79314	0.936455	-0.0441509	NS	0.427627	0.704419	0.103599
FBgn0003744	FBgn0003744	CG8637	trc	tricornered	NS	0.699679	0.906184	0.0759289	NS	0.288178	0.566092	0.128225
FBgn0003747	FBgn0003747	CG15779	Gr5a	Gustatory receptor 5a	Not detected	.	.	NA	Not detected	.	.	NA
FBgn0003748	FBgn0003748	CG9364	Treh	Trehalase	NS	0.700334	0.906184	-0.083085	NS	0.588252	0.820433	0.0894162
FBgn0003751	FBgn0003751	CG5619	trk	trunk	Not detected	.	.	NA	Not detected	.	.	NA
FBgn0003861	FBgn0003861	CG7875	trp	transient receptor potential	Not detected	.	.	NA	Not detected	.	.	NA
FBgn0003862	FBgn0003862	CG8651	trx	trithorax	NS	0.638344	0.87716	0.098268	NS	0.996093	0.998186	-0.000751616
FBgn0003863	FBgn0003863	CG18444	alphaTry	alphaTrypsin	NS	0.379521	0.703846	-0.245453	NS	0.376165	0.657782	0.111115
FBgn0003865	FBgn0003865	CG1502	tsg	twisted gastrulation	Not detected	.	.	NA	Not detected	.	.	NA
FBgn0003866	FBgn0003866	CG1374	tsh	teashirt	NS	0.822821	0.945911	0.0401411	NS	0.273015	0.549777	0.131083
FBgn0003867	FBgn0003867	CG6705	tsl	torso-like	NS	0.276404	0.589331	-0.201135	NS	0.45803	0.730174	-0.106968
FBgn0003870	FBgn0003870	CG1856	ttk	tramtrack	NS	0.457504	0.768076	0.149611	NS	0.0425509	0.152337	0.254122
FBgn0003882	FBgn0003882	CG10520	tub	tube	NS	0.397808	0.720149	-0.141741	NS	0.786817	0.923399	0.0316111
FBgn0003884	FBgn0003884	CG1913	alphaTub84B	alpha-Tubulin at 84B	NS	0.733997	0.920548	-0.0962545	NS	0.519234	0.77508	-0.108696
FBgn0003885	FBgn0003885	CG2512	alphaTub84D	alpha-Tubulin at 84D	NS	0.203138	0.485753	0.251653	NS	0.726813	0.897697	-0.0423129
FBgn0003886	FBgn0003886	CG9476	alphaTub85E	alpha-Tubulin at 85E	NS	0.184076	0.455334	-0.301811	NS	0.733136	0.900713	0.0728241
FBgn0003887	FBgn0284243	CG9277	betaTub56D	beta-Tubulin at 56D	NS	0.387916	0.710866	-0.241282	NS	0.321646	0.604212	-0.160469
FBgn0003888	FBgn0288686	CG3401	betaTub60D	beta-Tubulin at 60D	NS	0.0305022	0.119573	0.610639	Up in Gcn5KD	4.18071e-06	5.28319e-05	0.661929
FBgn0003889	FBgn0003889	CG9359	betaTub85D	beta-Tubulin at 85D	Up in Gcn5KD	0.00268831	0.0167474	0.695297	Not detected	.	.	NA
FBgn0003890	FBgn0003890	CG4869	betaTub97EF	beta-Tubulin at 97EF	NS	0.0226822	0.094199	-0.508752	Down in Gcn5KD	0.000511867	0.00382737	-0.531954
FBgn0003891	FBgn0003891	CG9450	tud	tudor	NS	0.786057	0.935153	-0.0684763	NS	0.214908	0.475739	-0.183901
FBgn0003892	FBgn0003892	CG2411	ptc	patched	NS	0.730501	0.91786	0.0587256	NS	0.0315902	0.120802	0.245508
FBgn0003896	FBgn0003896	CG10619	tup	tailup	NS	0.066259	0.222296	0.38685	NS	0.0571323	0.188616	0.294595
FBgn0003900	FBgn0003900	CG2956	twi	twist	Up in Gcn5KD	0.00241429	0.0154058	0.557927	NS	0.54715	0.792284	0.112462
FBgn0003916	FBgn0003916	CR31656	snRNA:U1:21D	small nuclear RNA U1 at 21D	Not detected	.	.	NA	Not detected	.	.	NA
FBgn0003920	FBgn0003920	CR32913	snRNA:U2:14B	small nuclear RNA U2 at 14B	Not detected	.	.	NA	Not detected	.	.	NA
FBgn0003922	FBgn0003922	CR32882	snRNA:U2:38ABa	small nuclear RNA U2 at 38ABa	Not detected	.	.	NA	Not detected	.	.	NA
FBgn0003923	FBgn0003923	CR32878	snRNA:U2:38ABb	small nuclear RNA U2 at 38ABb	Not detected	.	.	NA	Not detected	.	.	NA
FBgn0003926	unknown ID	CR31927	snRNA:U3:22A	small nuclear RNA U3 at 22A	Not detected	.	.	NA	Not detected	.	.	NA
FBgn0003930	FBgn0003930	CR31625	snRNA:U4:39B	small nuclear RNA U4 at 39B	Not detected	.	.	NA	Not detected	.	.	NA
FBgn0003931	FBgn0003931	CR32879	snRNA:U4:38AB	small nuclear RNA U4 at 38AB	Not detected	.	.	NA	Not detected	.	.	NA
FBgn0003933	FBgn0003933	CR32914	snRNA:U5:14B	small nuclear RNA U5 at 14B	Not detected	.	.	NA	Not detected	.	.	NA
FBgn0003934	FBgn0003934	CR32999	snRNA:U5:23D	small nuclear RNA U5 at 23DE	Not detected	.	.	NA	Not detected	.	.	NA
FBgn0003935	FBgn0003935	CR31853	snRNA:U5:34A	small nuclear RNA U5 at 34AB	Not detected	.	.	NA	Not detected	.	.	NA
FBgn0003936	FBgn0003936	CR32877	snRNA:U5:35D	small nuclear RNA U5 at 35EF	Not detected	.	.	NA	Not detected	.	.	NA
FBgn0003938	FBgn0003938	CR32908	snRNA:U5:63BC	small nuclear RNA U5 at 63A	Not detected	.	.	NA	Not detected	.	.	NA
FBgn0003941	FBgn0003941	CG2960	RpL40	Ribosomal protein L40	NS	0.777218	0.933354	-0.0735041	NS	0.506476	0.766688	0.093662
FBgn0003942	FBgn0003942	CG5271	RpS27A	Ribosomal protein S27A	NS	0.456968	0.767854	-0.200238	NS	0.747649	0.905933	-0.0474064
FBgn0003943	FBgn0003943	CG11624	Ubi-p63E	Ubiquitin-63E	NS	0.58442	0.84951	0.133817	NS	0.64969	0.857476	-0.0572272
FBgn0003944	FBgn0003944	CG10388	Ubx	Ultrabithorax	NS	0.80835	0.941538	0.0438155	NS	0.743639	0.903944	0.0410226
FBgn0003950	FBgn0003950	CG1501	unc	uncoordinated	NS	0.920129	0.973796	0.0209543	Not detected	.	.	NA
FBgn0003961	FBgn0003961	CG7171	Uro	Urate oxidase	Down in Gcn5KD	0.000793238	0.00644424	-2.79501	Down in Gcn5KD	1.31287e-14	5.82607e-13	-3.82041
FBgn0003963	FBgn0003963	CG2762	ush	u-shaped	NS	0.311661	0.633033	0.190614	Up in Gcn5KD	0.00617607	0.0319381	0.327575
FBgn0003964	FBgn0003964	CG4380	usp	ultraspiracle	NS	0.821764	0.945441	-0.0390886	NS	0.491271	0.756614	0.0823918
FBgn0003965	FBgn0003965	CG2155	v	vermilion	NS	0.459866	0.769467	-0.134529	NS	0.0240774	0.097011	-0.336728
FBgn0003969	FBgn0003969	CG9209	vap	vacuolar peduncle	NS	0.449158	0.76306	0.153944	NS	0.0859432	0.254732	0.206823
FBgn0003975	FBgn0003975	CG3830	vg	vestigial	NS	0.986862	0.996362	-0.00293003	NS	0.283513	0.561216	0.150125
FBgn0003977	FBgn0003977	CG3496	vir	virilizer	NS	0.94625	0.982555	-0.0113967	NS	0.641429	0.852707	-0.0567097
FBgn0003978	FBgn0003978	CG10728	vls	valois	NS	0.278487	0.59115	-0.194832	NS	0.850302	0.95119	0.0261702
FBgn0003979	FBgn0003979	CG9048	Vm26Aa	Vitelline membrane 26Aa	Not detected	.	.	NA	Not detected	.	.	NA
FBgn0003980	FBgn0003980	CG9046	Vm26Ab	Vitelline membrane 26Ab	Not detected	.	.	NA	Not detected	.	.	NA
FBgn0003983	FBgn0003983	CG9271	Vm34Ca	Vitelline membrane 34Ca	Not detected	.	.	NA	Not detected	.	.	NA
FBgn0003984	FBgn0003984	CG10491	vn	vein	NS	0.56173	0.835134	-0.103713	NS	0.281917	0.55967	-0.144801
FBgn0003996	FBgn0003996	CG2759	w	white	NS	0.250685	0.555542	0.312899	NS	0.335143	0.618731	0.130566
FBgn0003997	FBgn0003997	CG5123	hid	head involution defective	NS	0.0202641	0.085511	0.494989	Up in Gcn5KD	0.00596623	0.0311399	0.403065
FBgn0004003	FBgn0004003	CG7225	wbl	windbeutel	NS	0.304362	0.625141	0.227176	Up in Gcn5KD	0.00921748	0.0447097	0.364163
FBgn0004009	FBgn0284084	CG4889	wg	wingless	NS	0.21519	0.503988	0.224902	NS	0.0485476	0.167884	0.260569
FBgn0004028	FBgn0283471	CG7178	wupA	wings up A	Down in Gcn5KD	0.000136618	0.00165252	-1.36583	Down in Gcn5KD	6.18239e-25	8.80391e-23	-1.77287
FBgn0004034	FBgn0004034	CG3757	y	yellow	Up in Gcn5KD	1.53334e-06	7.16199e-05	1.77416	Not detected	.	.	NA
FBgn0004045	FBgn0004045	CG2985	Yp1	Yolk protein 1	Not detected	.	.	NA	Not detected	.	.	NA
FBgn0004047	FBgn0004047	CG11129	Yp3	Yolk protein 3	Down in Gcn5KD	3.98205e-05	0.000686709	-1.35124	Down in Gcn5KD	9.83661e-48	1.87702e-44	-2.76642
FBgn0004049	FBgn0004049	CG9764	yrt	yurt	NS	0.815142	0.943732	0.0419968	NS	0.62286	0.842699	0.0585538
FBgn0004050	FBgn0004050	CG7803	z	zeste	NS	0.616084	0.866193	-0.0865254	NS	0.595795	0.824794	0.0657362
FBgn0004052	FBgn0004052	CG17962	Z600	Z600	Not detected	.	.	NA	Not detected	.	.	NA
FBgn0004053	FBgn0004053	CG1046	zen	zerknullt	Not detected	.	.	NA	Not detected	.	.	NA
FBgn0004054	FBgn0004054	CG1048	zen2	zerknullt-related	Not detected	.	.	NA	Not detected	.	.	NA
FBgn0004055	FBgn0004055	CG3533	uzip	unzipped	NS	0.87811	0.961902	0.0258031	NS	0.687011	0.878529	0.0480052
FBgn0004057	FBgn0004057	CG12529	Zw	Zwischenferment	NS	0.725628	0.917083	-0.0683738	NS	0.14684	0.369657	-0.205113
FBgn0004066	FBgn0004066	CG3422	Prosalpha4	Proteasome alpha4 subunit	NS	0.115009	0.331308	-0.358359	NS	0.118502	0.317413	-0.188029
FBgn0004087	FBgn0004087	CG14887	Dhfr	Dihydrofolate reductase	NS	0.354246	0.679987	-0.161827	NS	0.834598	0.946471	0.0275614
FBgn0004101	FBgn0004101	CG3411	bs	blistered	NS	0.768901	0.931639	0.0536922	NS	0.177063	0.419502	0.172472
FBgn0004102	FBgn0004102	CG12154	oc	ocelliless	NS	0.416744	0.73393	0.161849	NS	0.0921744	0.267555	0.232514
FBgn0004103	FBgn0004103	CG5650	Pp1-87B	Protein phosphatase 1 at 87B	NS	0.801273	0.938295	-0.0600357	NS	0.532619	0.782446	0.0753125
FBgn0004106	FBgn0004106	CG5363	Cdk1	Cyclin-dependent kinase 1	NS	0.6827	0.899252	-0.0731922	NS	0.212802	0.472256	-0.153099
FBgn0004107	FBgn0004107	CG10498	Cdk2	Cyclin-dependent kinase 2	NS	0.0782032	0.250567	-0.320631	NS	0.376644	0.658161	-0.120578
FBgn0004108	FBgn0004108	CG9704	Nrt	Neurotactin	NS	0.181867	0.451334	0.275129	Up in Gcn5KD	0.000810859	0.00571374	0.409654
FBgn0004110	FBgn0004110	CG7895	tin	tinman	Not detected	.	.	NA	Not detected	.	.	NA
FBgn0004117	FBgn0004117	CG4843	Tm2	Tropomyosin 2	Down in Gcn5KD	4.40108e-05	0.000728482	-1.78141	Down in Gcn5KD	1.76453e-28	3.43579e-26	-2.12113
FBgn0004118	FBgn0004118	CG6798	nAChRbeta2	nicotinic Acetylcholine Receptor beta2	NS	0.0594437	0.204595	0.424444	NS	0.0428185	0.152933	0.435595
FBgn0004132	FBgn0004132	CG30498	boca	boca	NS	0.824475	0.946652	-0.0383403	NS	0.450479	0.723918	0.0974347
FBgn0004133	FBgn0004133	CG1363	blow	blown fuse	NS	0.0977325	0.295013	0.299825	Up in Gcn5KD	8.75067e-05	0.000809013	0.50574
FBgn0004143	FBgn0004143	CG14426	nullo	nullo	Not detected	.	.	NA	Not detected	.	.	NA
FBgn0004167	FBgn0004167	CG12008	kst	karst	NS	0.797189	0.937041	-0.0621329	NS	0.492162	0.757114	-0.0889077
FBgn0004168	FBgn0004168	CG16720	5-HT1A	5-hydroxytryptamine (serotonin) receptor 1A	NS	0.296122	0.61415	0.269969	NS	0.502047	0.763023	0.146314
FBgn0004169	FBgn0004169	CG7107	up	upheld	Down in Gcn5KD	1.42849e-05	0.00034769	-1.85587	Down in Gcn5KD	2.35728e-31	7.49692e-29	-2.25411
FBgn0004170	FBgn0004170	CG3827	sc	scute	NS	0.0392507	0.146905	0.46119	NS	0.634799	0.848667	0.0835096
FBgn0004171	FBgn0004171	CG18396	Mst98Cb	Male-specific RNA 98Cb	Up in Gcn5KD	5.3637e-05	0.000843066	0.689119	Not detected	.	.	NA
FBgn0004172	FBgn0004172	CG17946	Mst84Da	Male-specific RNA 84Da	Up in Gcn5KD	6.93201e-06	0.000204882	0.762333	Not detected	.	.	NA
FBgn0004173	FBgn0004173	CG17934	Mst84Db	Male-specific RNA 84Db	Up in Gcn5KD	1.93418e-05	0.000429955	0.724772	Not detected	.	.	NA
FBgn0004174	FBgn0004174	CG17945	Mst84Dc	Male-specific RNA 84Dc	Up in Gcn5KD	3.13486e-05	0.000594239	0.747163	Not detected	.	.	NA
FBgn0004175	FBgn0004175	CG17935	Mst84Dd	Male-specific RNA 84Dd	Up in Gcn5KD	8.76419e-05	0.0011966	0.704767	Not detected	.	.	NA
FBgn0004177	FBgn0004177	CG7109	mts	microtubule star	NS	0.661451	0.888279	-0.105904	NS	0.685393	0.877767	0.0499665
FBgn0004179	FBgn0004179	CG6395	Csp	Cysteine string protein	NS	0.898544	0.967052	0.0268189	NS	0.918602	0.973558	0.0119222
FBgn0004181	FBgn0004181	CG2668	Peb	Protein ejaculatory bulb	Not detected	.	.	NA	Not detected	.	.	NA
FBgn0004183	FBgn0004183	CR32862	snRNA:U1:82Eb	small nuclear RNA U1 at 82Eb	Not detected	.	.	NA	Not detected	.	.	NA
FBgn0004185	FBgn0004185	CR31341	snRNA:U1:95Ca	small nuclear RNA U1 at 95Ca	Not detected	.	.	NA	Not detected	.	.	NA
FBgn0004186	FBgn0004186	CR32866	snRNA:U1:95Cb	small nuclear RNA U1 at 95Cb	Not detected	.	.	NA	Not detected	.	.	NA
FBgn0004187	FBgn0004187	CR31185	snRNA:U1:95Cc	small nuclear RNA U1 at 95Cc	Not detected	.	.	NA	Not detected	.	.	NA
FBgn0004188	FBgn0004188	CR31379	snRNA:U6:96Aa	small nuclear RNA U6 at 96Aa	Not detected	.	.	NA	Not detected	.	.	NA
FBgn0004189	FBgn0004189	CR32867	snRNA:U6:96Ab	small nuclear RNA U6 at 96Ab	Not detected	.	.	NA	Not detected	.	.	NA
FBgn0004190	FBgn0004190	CR31539	snRNA:U6:96Ac	small nuclear RNA U6 at 96Ac	Not detected	.	.	NA	Not detected	.	.	NA
FBgn0004191	FBgn0004191	CR31850	snRNA:U2:34ABa	small nuclear RNA U2 at 34ABa	Not detected	.	.	NA	Not detected	.	.	NA
FBgn0004192	FBgn0004192	CR31854	snRNA:U2:34ABb	small nuclear RNA U2 at 34ABb	Not detected	.	.	NA	Not detected	.	.	NA
FBgn0004197	FBgn0004197	CG6127	Ser	Serrate	NS	0.396292	0.718532	0.148602	NS	0.374822	0.656662	0.101089
FBgn0004198	FBgn0004198	CG11387	ct	cut	NS	0.273542	0.585067	0.202057	NS	0.149142	0.373973	0.17281
FBgn0004227	FBgn0004227	CG4211	nonA	no on or off transient A	NS	0.693107	0.904465	-0.0839743	NS	0.764542	0.913888	0.0354726
FBgn0004228	FBgn0004228	CG7936	mex1	midgut expression 1	NS	0.0145532	0.0654087	-0.498071	Down in Gcn5KD	0.00295554	0.0172893	-0.369182
FBgn0004237	FBgn0004237	CG12749	Hrb87F	Heterogeneous nuclear ribonucleoprotein at 87F	NS	0.947871	0.983151	-0.0164728	NS	0.844515	0.949172	0.028336
FBgn0004240	FBgn0004240	CG12763	Dpt	Diptericin	Down in Gcn5KD	0.00597416	0.0317768	-2.14499	Up in Gcn5KD	2.02722e-10	5.27022e-09	3.37584
FBgn0004242	FBgn0004242	CG3139	Syt1	Synaptotagmin 1	NS	0.184279	0.455546	-0.294586	NS	0.501018	0.762771	0.0803635
FBgn0004244	FBgn0004244	CG10537	Rdl	Resistant to dieldrin	NS	0.740153	0.922772	-0.063606	NS	0.48425	0.750996	0.0978595
FBgn0004359	FBgn0004359	CG5507	T48	Transcript 48	NS	0.240141	0.541009	0.223016	NS	0.0889959	0.260943	0.223475
FBgn0004360	FBgn0004360	CG1916	Wnt2	Wnt oncogene analog 2	NS	0.144778	0.387091	0.294775	NS	0.194202	0.443976	0.178723
FBgn0004362	FBgn0004362	CG17950	HmgD	High mobility group protein D	NS	0.244295	0.546526	-0.283433	NS	0.591638	0.822505	-0.0652373
FBgn0004363	FBgn0004363	CG6647	porin	porin	NS	0.332409	0.656935	-0.230147	NS	0.0966054	0.275962	-0.2027
FBgn0004364	FBgn0287775	CG8896	18w	18 wheeler	NS	0.429628	0.746329	0.141436	NS	0.0166574	0.0727598	0.304405
FBgn0004367	FBgn0004367	CG4252	mei-41	meiotic 41	NS	0.535292	0.819963	-0.117002	NS	0.82424	0.940048	-0.0323423
FBgn0004368	FBgn0004368	CG6899	Ptp4E	Protein tyrosine phosphatase 4E	NS	0.686189	0.900838	-0.0748075	NS	0.448116	0.722347	-0.0954279
FBgn0004369	FBgn0004369	CG11516	Ptp99A	Protein tyrosine phosphatase 99A	NS	0.239992	0.540885	0.232013	NS	0.0259148	0.102808	0.281437
FBgn0004370	FBgn0004370	CG1817	Ptp10D	Protein tyrosine phosphatase 10D	NS	0.733066	0.920081	0.0732808	NS	0.907436	0.970951	-0.014847
FBgn0004372	FBgn0004372	CG2075	aly	always early	NS	0.662153	0.888279	0.0906085	Not detected	.	.	NA
FBgn0004373	FBgn0004373	CG7004	fwd	four wheel drive	NS	0.403014	0.724321	0.190152	NS	0.435671	0.710918	0.103058
FBgn0004374	FBgn0004374	CG10718	neb	nebbish	Up in Gcn5KD	0.00160858	0.0111009	0.531596	NS	0.33208	0.615219	0.151917
FBgn0004378	FBgn0004378	CG9191	Klp61F	Kinesin-like protein at 61F	NS	0.54842	0.827152	-0.101183	NS	0.602784	0.829295	-0.0675795
FBgn0004379	FBgn0004379	CG10923	Klp67A	Kinesin-like protein at 67A	NS	0.206996	0.491179	0.208655	NS	0.881297	0.962947	0.0194351
FBgn0004380	FBgn0004380	CG10642	Klp64D	Kinesin-like protein at 64D	NS	0.614872	0.865305	-0.086051	NS	0.754744	0.908916	-0.0372046
FBgn0004381	FBgn0004381	CG7293	Klp68D	Kinesin-like protein at 68D	NS	0.451254	0.764593	0.135893	NS	0.218394	0.480447	0.155191
FBgn0004387	FBgn0004387	CG5658	Klp98A	Kinesin-like protein at 98A	NS	0.975186	0.992653	-0.00673512	NS	0.195993	0.447146	0.182467
FBgn0004389	FBgn0004389	CG1480	bnk	bottleneck	Not detected	.	.	NA	Not detected	.	.	NA
FBgn0004390	FBgn0004390	CG6721	RasGAP1	Ras GTPase activating protein 1	NS	0.54883	0.827152	0.105065	NS	0.0858232	0.254535	0.208141
FBgn0004391	FBgn0004391	CG9198	shtd	shattered	NS	0.955605	0.98656	0.00944621	NS	0.906882	0.970926	0.0147212
FBgn0004394	FBgn0004394	CG12287	pdm2	POU domain protein 2	NS	0.587588	0.850565	-0.118923	NS	0.20775	0.465402	-0.22256
FBgn0004395	FBgn0004395	CG4620	unk	unkempt	NS	0.3158	0.637736	-0.189769	NS	0.629271	0.845497	-0.0665201
FBgn0004396	FBgn0004396	CG7450	CrebA	Cyclic-AMP response element binding protein A	NS	0.495078	0.793583	-0.136091	NS	0.511793	0.77023	-0.0995123
FBgn0004397	FBgn0004397	CG3299	Vinc	Vinculin	NS	0.310021	0.631817	-0.202938	NS	0.827415	0.941879	0.0261022
FBgn0004400	FBgn0004400	CG10683	rhi	rhino	Not detected	.	.	NA	Not detected	.	.	NA
FBgn0004401	FBgn0004401	CG6143	Pep	Protein on ecdysone puffs	NS	0.678237	0.89704	-0.0999477	NS	0.738398	0.902309	0.0404805
FBgn0004403	FBgn0004403	CG1524	RpS14a	Ribosomal protein S14a	NS	0.729585	0.917636	-0.0850323	NS	0.818552	0.938452	0.0309374
FBgn0004404	FBgn0004404	CG1527	RpS14b	Ribosomal protein S14b	NS	0.318609	0.641387	-0.239071	NS	0.152249	0.379424	0.170208
FBgn0004406	FBgn0004406	CG8987	tam	tamas	NS	0.152311	0.400457	-0.274073	NS	0.191329	0.439976	-0.242593
FBgn0004407	FBgn0004407	CG33650	DNApol-gamma35	DNA polymerase gamma 35kD	Not detected	.	.	NA	Not detected	.	.	NA
FBgn0004414	FBgn0004414	CG14560	msopa	male-specific opa containing gene	Not detected	.	.	NA	Not detected	.	.	NA
FBgn0004419	FBgn0004419	CG4916	me31B	maternal expression at 31B	NS	0.673439	0.89425	-0.0932617	NS	0.919816	0.973558	-0.0120927
FBgn0004425	FBgn0004425	CG1179	LysB	Lysozyme B	NS	0.0603355	0.207232	0.756507	Up in Gcn5KD	2.30186e-10	5.88795e-09	1.52515
FBgn0004426	FBgn0004426	CG9111	LysC	Lysozyme C	NS	0.355167	0.680023	0.46104	Up in Gcn5KD	0.00236835	0.0143743	0.966557
FBgn0004427	FBgn0004427	CG9118	LysD	Lysozyme D	NS	0.587392	0.850495	0.279662	NS	0.0673182	0.213525	0.571221
FBgn0004428	FBgn0004428	CG1180	LysE	Lysozyme E	NS	0.375054	0.700162	0.416523	NS	0.0127139	0.0582629	0.708449
FBgn0004429	FBgn0004429	CG9116	LysP	Lysozyme P	Not detected	.	.	NA	NS	0.139089	0.356065	0.444304
FBgn0004430	FBgn0004430	CG1165	LysS	Lysozyme S	NS	0.0160704	0.0709491	-1.20165	Down in Gcn5KD	2.09538e-06	2.79608e-05	-1.33992
FBgn0004431	FBgn0004431	CG9120	LysX	Lysozyme X	NS	0.968164	0.990075	-0.00862996	Up in Gcn5KD	0.000268655	0.00218893	0.665003
FBgn0004432	FBgn0004432	CG9916	Cyp1	Cyclophilin 1	NS	0.303493	0.623913	-0.273239	NS	0.300699	0.581469	-0.149456
FBgn0004435	FBgn0004435	CG17759	Galphaq	G protein alpha q subunit	NS	0.893959	0.966322	0.0224821	NS	0.187652	0.434457	0.152325
FBgn0004436	FBgn0004436	CG2013	Ubc6	Ubiquitin conjugating enzyme 6	NS	0.483569	0.785433	-0.150223	NS	0.734694	0.901803	-0.0416504
FBgn0004449	FBgn0004449	CG5723	Ten-m	Tenascin major	NS	0.0739763	0.240684	0.427717	NS	0.0181667	0.0779704	0.333306
FBgn0004456	FBgn0004456	CG1771	mew	multiple edematous wings	NS	0.954654	0.986186	0.0100674	NS	0.323789	0.605978	0.117795
FBgn0004462	FBgn0283473	CG7001	Pk17E	Protein kinase-like 17E	NS	0.944921	0.982185	0.0121783	NS	0.761736	0.912198	-0.0391792
FBgn0004463	FBgn0004463	CG8344	RpIII128	RNA polymerase III 128kD subunit	NS	0.444615	0.759026	-0.137016	NS	0.770887	0.917093	0.0368577
FBgn0004465	FBgn0004465	CG4086	Su(P)	Suppressor of ref(2)P sterility	NS	0.496713	0.794207	-0.120646	NS	0.780774	0.92123	0.0362431
FBgn0004507	FBgn0004507	CG7254	GlyP	Glycogen phosphorylase	Down in Gcn5KD	0.000138525	0.00166993	-1.72509	Down in Gcn5KD	9.56265e-19	7.03156e-17	-2.07625
FBgn0004509	FBgn0004509	CG10772	Fur1	Furin 1	NS	0.939567	0.979823	0.0166394	NS	0.610068	0.834264	0.0636854
FBgn0004510	FBgn0004510	CG6338	Ets97D	Ets at 97D	NS	0.985463	0.995909	-0.00334529	NS	0.705383	0.886117	0.054146
FBgn0004511	FBgn0004511	CG9355	dy	dusky	Not detected	.	.	NA	NS	0.807007	0.932952	-0.083305
FBgn0004512	FBgn0004512	CG3879	Mdr49	Multi drug resistance 49	NS	0.143344	0.384954	0.514643	NS	0.0203391	0.0851867	0.677789
FBgn0004513	FBgn0004513	CG10181	Mdr65	Multiple drug resistance 65	NS	0.0531331	0.187245	-0.394084	NS	0.428413	0.704982	-0.125843
FBgn0004514	FBgn0004514	CG7485	Oct-TyrR	Octopamine-Tyramine receptor	NS	0.0418664	0.154613	0.615339	NS	0.028052	0.109706	0.494733
FBgn0004516	FBgn0004516	CG14994	Gad1	Glutamic acid decarboxylase 1	NS	0.394721	0.716923	-0.246357	NS	0.308201	0.589783	-0.234328
FBgn0004552	FBgn0004552	CG1171	Akh	Adipokinetic hormone	NS	0.198939	0.479357	-0.369579	NS	0.309069	0.590948	0.260213
FBgn0004554	FBgn0004554	CG7539	Edg91	Ecdysone-dependent gene 91	NS	0.281793	0.595867	-0.276456	NS	0.138386	0.354741	-0.249559
FBgn0004556	FBgn0004556	CG9680	Dbp73D	Dead box protein 73D	NS	0.428925	0.745674	0.146422	NS	0.307641	0.589516	0.187482
FBgn0004567	FBgn0004567	CG2939	slp2	sloppy paired 2	NS	0.77796	0.933401	-0.0614399	NS	0.48067	0.748235	0.119601
FBgn0004569	FBgn0004569	CG4531	aos	argos	NS	0.619646	0.868212	0.0896822	NS	0.541876	0.788477	0.0921456
FBgn0004573	FBgn0004573	CG12073	5-HT7	5-hydroxytryptamine (serotonin) receptor 7	NS	0.337597	0.662729	-0.198176	NS	0.714345	0.891623	0.0665231
FBgn0004574	FBgn0004574	CG15811	Rop	Ras opposite	NS	1	1	3.19934341639316e-07	NS	0.371283	0.65298	0.104662
FBgn0004575	FBgn0004575	CG3985	Syn	Synapsin	NS	0.446485	0.760836	0.138823	NS	0.82302	0.940048	0.0334986
FBgn0004577	FBgn0004577	CG3477	Pxd	Peroxidase	NS	0.028866	0.114246	-0.988584	Down in Gcn5KD	6.58574e-07	9.77209e-06	-1.29341
FBgn0004580	FBgn0004580	CG6702	Cbp53E	Calbindin 53E	NS	0.0432495	0.158705	-0.537295	Down in Gcn5KD	2.3141e-05	0.000245866	-0.648878
FBgn0004581	FBgn0004581	CG30170	bgcn	benign gonial cell neoplasm	Up in Gcn5KD	0.00501874	0.0274154	0.493151	Not detected	.	.	NA
FBgn0004583	FBgn0004583	CG4114	ex	expanded	NS	0.985477	0.995909	-0.0034457	NS	0.608659	0.833292	0.063539
FBgn0004584	FBgn0004584	CG3178	Rrp1	Recombination repair protein 1	NS	0.50898	0.800778	-0.114552	NS	0.927604	0.976636	-0.0109675
FBgn0004587	FBgn0004587	CG10851	B52	B52	NS	0.752477	0.927194	-0.0736189	NS	0.645702	0.853994	0.0564936
FBgn0004588	FBgn0004588	CG16931	Eig71Ea	Ecdysone-induced gene 71Ea	Not detected	.	.	NA	Up in Gcn5KD	2.40794e-08	4.61329e-07	5.13316
FBgn0004589	FBgn0004589	CG7355	Eig71Eb	Ecdysone-induced gene 71Eb	Not detected	.	.	NA	Not detected	.	.	NA
FBgn0004590	FBgn0004590	CG7608	Eig71Ec	Ecdysone-induced gene 71Ec	Not detected	.	.	NA	Not detected	.	.	NA
FBgn0004591	FBgn0004591	CG7350	Eig71Ed	Ecdysone-induced gene 71Ed	Not detected	.	.	NA	Not detected	.	.	NA
FBgn0004592	FBgn0004592	CG7604	Eig71Ee	Ecdysone-induced gene 71Ee	NS	0.0107612	0.0510704	-0.861488	Down in Gcn5KD	0.00298418	0.0174141	-0.781121
FBgn0004593	FBgn0004593	CG7599	Eig71Ef	Ecdysone-induced gene 71Ef	Not detected	.	.	NA	Not detected	.	.	NA
FBgn0004594	FBgn0004594	CG7336	Eig71Eg	Ecdysone-induced gene 71Eg	Up in Gcn5KD	0.00273135	0.0169411	1.48002	Up in Gcn5KD	0.000351171	0.00275763	1.22285
FBgn0004595	FBgn0004595	CG17228	pros	prospero	NS	0.111421	0.323877	0.389735	NS	0.03221	0.122632	0.280692
FBgn0004597	FBgn0004597	CG7281	CycC	Cyclin C	NS	0.845016	0.953164	-0.0355457	NS	0.227459	0.491557	0.156032
FBgn0004598	FBgn0004598	CG18734	Fur2	Furin 2	NS	0.448513	0.762526	-0.137	NS	0.349198	0.632441	-0.111708
FBgn0004606	FBgn0004606	CG1322	zfh1	Zn finger homeodomain 1	NS	0.0608357	0.208456	0.375745	Up in Gcn5KD	0.000397771	0.00308799	0.498262
FBgn0004607	FBgn0004607	CG1449	zfh2	Zn finger homeodomain 2	NS	0.485555	0.787071	0.138129	NS	0.989663	0.996737	0.00199187
FBgn0004611	FBgn0004611	CG4574	Plc21C	Phospholipase C at 21C	NS	0.135518	0.369108	0.2747	Up in Gcn5KD	0.00616344	0.0318901	0.344586
FBgn0004618	FBgn0004618	CG7672	gl	glass	NS	0.996378	0.999364	0.00094707	NS	0.85634	0.952143	-0.029689
FBgn0004619	FBgn0004619	CG8442	GluRIA	Glutamate receptor IA	NS	0.129046	0.358473	0.399101	NS	0.194819	0.445	0.279095
FBgn0004620	FBgn0004620	CG6992	GluRIIA	Glutamate receptor IIA	NS	0.192854	0.470593	-0.289724	NS	0.221614	0.484514	-0.179766
FBgn0004622	FBgn0004622	CG7887	TkR99D	Tachykinin-like receptor at 99D	NS	0.281447	0.595353	0.277694	NS	0.0723495	0.224759	0.379704
FBgn0004623	FBgn0004623	CG8770	Gbeta76C	G protein beta-subunit 76C	Not detected	.	.	NA	Not detected	.	.	NA
FBgn0004629	FBgn0004629	CG8050	Cys	Cystatin-like	NS	0.0155933	0.0691923	-0.472529	NS	0.0320154	0.12225	-0.315703
FBgn0004635	FBgn0004635	CG1004	rho	rhomboid	NS	0.773667	0.932829	-0.0580668	NS	0.615573	0.838294	-0.0702288
FBgn0004636	FBgn0004636	CG1956	R	Roughened	NS	0.817925	0.944869	0.0524996	NS	0.11835	0.317096	0.194771
FBgn0004638	FBgn0004638	CG6033	drk	downstream of receptor kinase	NS	0.832178	0.949933	-0.0459802	NS	0.724847	0.897697	0.0443642
FBgn0004643	FBgn0004643	CG9900	Zw10	Zeste-white 10	NS	0.359997	0.684539	-0.153043	NS	0.27048	0.547064	-0.130557
FBgn0004644	FBgn0004644	CG4637	hh	hedgehog	NS	0.729768	0.917639	0.0633845	NS	0.429226	0.705767	0.102462
FBgn0004646	FBgn0004646	CG3039	ogre	optic ganglion reduced	NS	0.412645	0.730839	0.17729	NS	0.0121198	0.0558355	0.325026
FBgn0004647	FBgn0004647	CG3936	N	Notch	NS	0.65069	0.884218	0.101353	NS	0.335421	0.619125	0.114074
FBgn0004648	FBgn0004648	CG4122	svr	silver	NS	0.366103	0.691735	-0.204567	NS	0.750698	0.9073	-0.038702
FBgn0004649	FBgn0004649	CG1372	yl	yolkless	Not detected	.	.	NA	Not detected	.	.	NA
FBgn0004650	FBgn0004650	CG11411	fs(1)N	female sterile (1) Nasrat	NS	0.0559867	0.195496	0.374551	Not detected	.	.	NA
FBgn0004652	FBgn0004652	CG14307	fru	fruitless	Down in Gcn5KD	0.00374949	0.0217595	-0.946294	Down in Gcn5KD	1.47143e-08	2.87682e-07	-1.30961
FBgn0004654	FBgn0004654	CG3724	Pgd	Phosphogluconate dehydrogenase	NS	0.223715	0.516359	-0.262201	NS	0.0157109	0.0693649	-0.373946
FBgn0004655	FBgn0004655	CG3707	wapl	wings apart-like	NS	0.769543	0.931639	-0.0490437	NS	0.86194	0.955252	-0.0208288
FBgn0004656	FBgn0004656	CG2252	fs(1)h	female sterile (1) homeotic	NS	0.873023	0.959557	-0.0370875	NS	0.957587	0.987138	0.00658587
FBgn0004657	FBgn0004657	CG1560	mys	myospheroid	NS	0.843012	0.952515	0.0469137	NS	0.260175	0.535562	0.140542
FBgn0004666	FBgn0004666	CG7771	sim	single-minded	NS	0.850813	0.955312	0.0504443	NS	0.114041	0.308759	0.392517
FBgn0004687	FBgn0004687	CG3201	Mlc-c	Myosin light chain cytoplasmic	NS	0.628451	0.872062	-0.117339	NS	0.920144	0.973558	0.0125633
FBgn0004698	FBgn0004698	CG8153	Xpc	Xeroderma pigmentosum, complementation group C	NS	0.847951	0.95416	0.0343284	NS	0.341964	0.624494	0.118669
FBgn0004777	FBgn0004777	CG2342	Ccp84Ag	Ccp84Ag	Not detected	.	.	NA	Not detected	.	.	NA
FBgn0004778	FBgn0004778	CG1331	Ccp84Af	Ccp84Af	Not detected	.	.	NA	Not detected	.	.	NA
FBgn0004779	FBgn0004779	CG1330	Ccp84Ae	Ccp84Ae	Not detected	.	.	NA	Not detected	.	.	NA
FBgn0004780	FBgn0004780	CG2341	Ccp84Ad	Ccp84Ad	Not detected	.	.	NA	Not detected	.	.	NA
FBgn0004781	FBgn0004781	CG1327	Ccp84Ac	Ccp84Ac	Not detected	.	.	NA	Not detected	.	.	NA
FBgn0004782	FBgn0004782	CG1252	Ccp84Ab	Ccp84Ab	Not detected	.	.	NA	Not detected	.	.	NA
FBgn0004783	FBgn0004783	CG2360	Ccp84Aa	Ccp84Aa	Not detected	.	.	NA	Not detected	.	.	NA
FBgn0004784	FBgn0004784	CG6518	inaC	inactivation no afterpotential C	Not detected	.	.	NA	Not detected	.	.	NA
FBgn0004795	FBgn0004795	CG5403	retn	retained	NS	0.659877	0.888228	0.0797256	NS	0.151429	0.378414	0.209972
FBgn0004797	FBgn0004797	CG31991	mdy	midway	NS	0.410725	0.729911	0.188453	NS	0.0501515	0.171935	0.251952
FBgn0004811	FBgn0004811	CG10528	fs(2)ltoPP43	female sterile (2) ltoPP43	NS	0.955426	0.986479	0.00951007	NS	0.781503	0.92123	-0.035084
FBgn0004832	FBgn0004832	CG6358	Xpac	Xeroderma pigmentosum group A-like	NS	0.555675	0.830956	0.106874	NS	0.761806	0.912198	-0.0481295
FBgn0004837	FBgn0004837	CG3497	Su(H)	Suppressor of Hairless	NS	0.589345	0.850674	0.0973253	NS	0.470895	0.740654	0.0983577
FBgn0004838	FBgn0004838	CG10377	Hrb27C	Heterogeneous nuclear ribonucleoprotein at 27C	NS	0.843088	0.952515	-0.0541839	NS	0.927893	0.976768	-0.0137867
FBgn0004839	FBgn0004839	CG8967	otk	off-track	NS	0.177199	0.443075	0.238093	Up in Gcn5KD	0.00133163	0.00875004	0.381971
FBgn0004841	FBgn0004841	CG6515	TkR86C	Tachykinin-like receptor at 86C	NS	0.838591	0.950975	-0.0593906	Not detected	.	.	NA
FBgn0004842	FBgn0004842	CG5811	RYa-R	RYamide receptor	Not detected	.	.	NA	Not detected	.	.	NA
FBgn0004852	FBgn0004852	CG7978	Ac76E	Adenylyl cyclase 76E	Down in Gcn5KD	0.00132031	0.00956037	-1.11606	Down in Gcn5KD	9.14247e-13	3.18351e-11	-1.38868
FBgn0004854	FBgn0004854	CG5488	B-H2	BarH2	NS	0.918111	0.973649	0.0189721	NS	0.882747	0.963022	-0.0262807
FBgn0004855	FBgn0004855	CG3284	RpII15	RNA polymerase II 15kD subunit	NS	0.376355	0.700777	-0.154714	NS	0.329374	0.612226	0.125339
FBgn0004856	FBgn0004856	CG8264	Bx42	Bx42	NS	0.898585	0.967052	-0.0211338	NS	0.196566	0.448241	0.16184
FBgn0004858	FBgn0004858	CG4220	elB	elbow B	NS	0.593847	0.853202	-0.103651	NS	0.126302	0.331767	-0.207074
FBgn0004859	FBgn0004859	CG2125	ci	cubitus interruptus	NS	0.818221	0.945021	0.0475479	NS	0.998103	0.999255	-0.000291528
FBgn0004860	FBgn0004860	CG3895	ph-d	polyhomeotic distal	NS	0.563474	0.836382	0.103042	NS	0.727839	0.898324	0.0428926
FBgn0004861	FBgn0004861	CG18412	ph-p	polyhomeotic proximal	NS	0.48402	0.785945	0.125644	NS	0.180704	0.425297	0.154131
FBgn0004862	FBgn0004862	CG7902	bap	bagpipe	Not detected	.	.	NA	Not detected	.	.	NA
FBgn0004863	FBgn0004863	CG7937	C15	C15	NS	0.778089	0.933401	0.0765919	NS	0.120768	0.321857	0.367632
FBgn0004864	FBgn0004864	CG1594	hop	hopscotch	NS	0.619979	0.868467	0.0847317	NS	0.504021	0.764434	0.0811617
FBgn0004865	FBgn0004865	CG18023	Eip78C	Ecdysone-induced protein 78C	NS	0.0866049	0.271364	1.0726	NS	0.117374	0.315484	0.253473
FBgn0004867	FBgn0004867	CG5920	RpS2	Ribosomal protein S2	NS	0.720632	0.915631	-0.0964225	NS	0.716164	0.892718	-0.0547284
FBgn0004868	FBgn0004868	CG4422	Gdi	GDP dissociation inhibitor	NS	0.546969	0.826724	-0.153419	NS	0.851783	0.95119	-0.0255521
FBgn0004870	FBgn0004870	CG9097	bab1	bric a brac 1	NS	0.0977765	0.295069	0.422264	NS	0.377102	0.65872	0.182174
FBgn0004872	FBgn0004872	CG6122	piwi	piwi	NS	0.738782	0.922105	0.091988	NS	0.429376	0.705767	0.208934
FBgn0004875	FBgn0004875	CG10847	enc	encore	NS	0.710501	0.911189	0.0753845	NS	0.967068	0.990338	-0.00500072
FBgn0004876	FBgn0004876	CG6027	cdi	center divider	NS	0.0960472	0.291451	0.369528	Up in Gcn5KD	7.07208e-05	0.000669392	0.484423
FBgn0004878	FBgn0004878	CG2102	cas	castor	NS	0.152041	0.39993	-0.311803	NS	0.916946	0.973476	0.0197143
FBgn0004880	FBgn0004880	CG1130	scrt	scratch	NS	0.0953077	0.289664	0.287472	Up in Gcn5KD	0.000684426	0.00493957	0.424526
FBgn0004882	FBgn0004882	CG10868	orb	oo18 RNA-binding protein	Up in Gcn5KD	3.32801e-05	0.000617288	0.727291	NS	0.150229	0.376006	0.342165
FBgn0004885	FBgn0004885	CG6863	tok	tolkin	NS	0.217729	0.507463	0.40825	Up in Gcn5KD	1.70134e-05	0.000185423	0.568167
FBgn0004888	FBgn0004888	CG1065	Scsalpha	Succinyl coenzyme A synthetase alpha subunit	NS	0.321707	0.645297	-0.221062	NS	0.981484	0.994619	0.00284391
FBgn0004889	FBgn0004889	CG6235	tws	twins	NS	0.897833	0.967052	-0.0281673	NS	0.728685	0.898484	-0.0432778
FBgn0004892	FBgn0004892	CG3242	sob	sister of odd and bowl	NS	0.346082	0.671898	0.173778	NS	0.151703	0.37874	0.182712
FBgn0004893	FBgn0004893	CG10021	bowl	brother of odd with entrails limited	NS	0.97165	0.991414	0.00751009	NS	0.779195	0.920771	0.0329031
FBgn0004895	FBgn0004895	CG1132	fd64A	forkhead domain 64A	Not detected	.	.	NA	Not detected	.	.	NA
FBgn0004896	FBgn0004896	CG3668	fd59A	forkhead domain 59A	NS	0.049507	0.176612	0.497394	NS	0.0586553	0.192247	0.444618
FBgn0004897	FBgn0004897	CG11921	fd96Ca	forkhead domain 96Ca	NS	0.63712	0.87662	-0.130852	NS	0.852117	0.951217	0.0445226
FBgn0004898	FBgn0004898	CG11922	fd96Cb	forkhead domain 96Cb	NS	0.577118	0.846239	0.102317	NS	0.519754	0.77533	0.0935543
FBgn0004901	FBgn0004901	CG2867	Prat	Phosphoribosylamidotransferase	NS	0.584167	0.84951	-0.0964719	NS	0.0442232	0.156446	0.261076
FBgn0004903	FBgn0004903	CG6354	Rb97D	Ribonuclear protein at 97D	NS	0.711755	0.911581	-0.0678539	NS	0.271503	0.548815	0.138036
FBgn0004907	FBgn0004907	CG17870	14-3-3zeta	14-3-3zeta	NS	0.457989	0.768192	-0.196149	NS	0.407563	0.68751	-0.115557
FBgn0004908	FBgn0004908	CG7435	Arl2	ADP ribosylation factor-like 2	NS	0.920407	0.973837	0.0175721	NS	0.4701	0.739791	0.10768
FBgn0004910	FBgn0004910	CG15855	Eip63F-1	Ecdysone-induced protein 63F 1	NS	0.109471	0.320074	-0.315258	NS	0.887558	0.964047	-0.0188441
FBgn0004911	FBgn0004911	CR32265	Eip63F-2	Ecdysone-induced protein 63F 2	Not detected	.	.	NA	Not detected	.	.	NA
FBgn0004913	FBgn0004913	CG1119	Gnf1	Germ line transcription factor 1	NS	0.986357	0.996113	0.00288854	NS	0.868367	0.957703	-0.0200051
FBgn0004914	FBgn0004914	CG9310	Hnf4	Hepatocyte nuclear factor 4	NS	0.213131	0.50069	-0.222555	NS	0.295698	0.575414	-0.123315
FBgn0004915	FBgn0004915	CG5193	TfIIB	Transcription factor IIB	NS	0.873572	0.959557	0.0266987	NS	0.383889	0.664976	0.106935
FBgn0004919	FBgn0004919	CG2679	gol	goliath	NS	0.429612	0.746329	-0.14659	NS	0.608381	0.833152	-0.0751772
FBgn0004921	FBgn0004921	CG8261	Ggamma1	G protein gamma 1	NS	0.810701	0.942089	-0.0550296	NS	0.287192	0.565435	0.13068
FBgn0004924	FBgn0004924	CG6146	Top1	Topoisomerase 1	NS	0.848582	0.954573	-0.0422537	NS	0.568708	0.807523	0.0691779
FBgn0004926	FBgn0004926	CG4153	eIF-2beta	Eukaryotic initiation factor 2beta	NS	0.546781	0.826548	-0.124459	NS	0.542273	0.788813	-0.0727391
FBgn0004956	FBgn0004956	CG5993	os	outstretched	NS	0.042947	0.157796	0.484699	NS	0.0487684	0.168251	0.508019
FBgn0004957	FBgn0004957	CG6205	por	porcupine	NS	0.880986	0.96294	0.0264156	NS	0.0975991	0.277968	0.213105
FBgn0004959	FBgn0004959	CG6578	phm	phantom	NS	0.389714	0.712072	-0.148943	NS	0.0746315	0.229153	0.219163
FBgn0005198	FBgn0005198	CG6975	gig	gigas	NS	0.468701	0.776875	-0.120092	NS	0.464873	0.735055	-0.0857924
FBgn0005278	FBgn0005278	CG2674	Sam-S	S-adenosylmethionine Synthetase	NS	0.0187652	0.0803616	-0.590011	NS	0.052164	0.176844	-0.256999
FBgn0005322	FBgn0005322	CG5395	nmd	no mitochondrial derivative	NS	0.657946	0.886974	-0.0785633	NS	0.33941	0.622611	0.119377
FBgn0005355	FBgn0005355	CG6054	Su(fu)	Suppressor of fused	NS	0.718614	0.914377	0.0643182	NS	0.100155	0.281799	0.200897
FBgn0005386	FBgn0005386	CG8887	ash1	absent, small, or homeotic discs 1	NS	0.601911	0.857935	0.0904141	NS	0.340398	0.623564	-0.117535
FBgn0005390	FBgn0005390	CG4790	fs(1)M3	female sterile (1) M3	Not detected	.	.	NA	Not detected	.	.	NA
FBgn0005391	FBgn0005391	CG2979	Yp2	Yolk protein 2	Not detected	.	.	NA	Down in Gcn5KD	7.51121e-06	8.79318e-05	-1.57405
FBgn0005411	FBgn0005411	CG9998	U2af50	U2 small nuclear riboprotein auxiliary factor 50	NS	0.743151	0.923608	-0.0567739	NS	0.443117	0.718033	0.091145
FBgn0005427	FBgn0005427	CG3114	ewg	erect wing	NS	0.543724	0.824726	0.105334	NS	0.0866324	0.256139	0.216525
FBgn0005533	FBgn0005533	CG3922	RpS17	Ribosomal protein S17	NS	0.603036	0.858649	-0.136078	NS	0.963637	0.989038	0.0064687
FBgn0005536	FBgn0005536	CG32156	Mbs	Myosin binding subunit	NS	0.816566	0.944391	-0.0494295	NS	0.8097	0.934254	-0.0312892
FBgn0005558	FBgn0005558	CG1464	ey	eyeless	NS	0.832762	0.950117	0.0430405	NS	0.887332	0.964047	0.0240616
FBgn0005561	FBgn0005561	CG11049	sv	shaven	NS	0.46062	0.770101	0.197561	NS	0.700059	0.883857	-0.100477
FBgn0005564	FBgn0005564	CG9262	Shal	Shaker cognate l	NS	0.919384	0.973796	-0.018034	NS	0.404502	0.684282	0.115827
FBgn0005585	FBgn0005585	CG9429	Crc	Calreticulin	NS	0.431396	0.747525	-0.207693	NS	0.525267	0.778556	-0.0906742
FBgn0005586	FBgn0005586	CG7576	Rab3	Rab3	NS	0.208298	0.493051	0.220316	NS	0.0726985	0.225566	0.275335
FBgn0005590	FBgn0005590	CG31695	scw	screw	Not detected	.	.	NA	Not detected	.	.	NA
FBgn0005592	FBgn0285896	CG32134	btl	breathless	NS	0.0191871	0.0818949	0.501459	Up in Gcn5KD	1.27348e-05	0.000141446	0.577001
FBgn0005593	FBgn0005593	CG4897	RpL7	Ribosomal protein L7	NS	0.619333	0.868052	-0.135526	NS	0.837054	0.947064	-0.0312432
FBgn0005596	FBgn0005596	CG14513	yem	yemanuclein	NS	0.522975	0.81129	0.109366	NS	0.50107	0.762771	0.0814221
FBgn0005612	FBgn0005612	CG3090	Sox14	Sox box protein 14	NS	0.327058	0.651187	0.298846	NS	0.0144457	0.0646463	0.349377
FBgn0005613	FBgn0005613	CG8404	Sox15	Sox box protein 15	NS	0.907339	0.969671	0.0217097	NS	0.458492	0.730655	0.110572
FBgn0005614	FBgn0005614	CG18345	trpl	transient receptor potential-like	Not detected	.	.	NA	Not detected	.	.	NA
FBgn0005616	FBgn0005616	CG3241	msl-2	male-specific lethal 2	NS	0.620503	0.868568	-0.0832533	NS	0.341834	0.624494	0.12616
FBgn0005617	FBgn0005617	CG10385	msl-1	male-specific lethal 1	NS	0.726206	0.917083	-0.0583181	NS	0.501094	0.762771	-0.0802641
FBgn0005619	FBgn0005619	CG3454	Hdc	Histidine decarboxylase	Not detected	.	.	NA	Not detected	.	.	NA
FBgn0005624	FBgn0005624	CG3886	Psc	Posterior sex combs	NS	0.353309	0.679128	0.185223	NS	0.0904015	0.264172	0.206686
FBgn0005626	FBgn0005626	CG10118	ple	pale	NS	0.0160557	0.0709438	1.96681	Up in Gcn5KD	0.000356232	0.00279507	0.979633
FBgn0005630	FBgn0283521	CG12052	lola	longitudinals lacking	NS	0.902246	0.968515	-0.0298408	NS	0.931427	0.978624	-0.0108603
FBgn0005631	FBgn0005631	CG13521	robo1	roundabout 1	NS	0.113577	0.32857	0.298021	NS	0.0223957	0.0917071	0.287187
FBgn0005632	FBgn0005632	CG1945	faf	fat facets	NS	0.445859	0.760254	-0.176571	NS	0.0375608	0.138046	-0.261545
FBgn0005633	FBgn0005633	CG7445	fln	flightin	Not detected	.	.	NA	Not detected	.	.	NA
FBgn0005636	FBgn0005636	CG3385	nvy	nervy	NS	0.554512	0.830257	0.111596	NS	0.757873	0.910495	-0.0469873
FBgn0005638	FBgn0005638	CG4354	slbo	slow border cells	NS	0.0580585	0.201027	1.01594	Up in Gcn5KD	1.32355e-07	2.21932e-06	0.699377
FBgn0005640	FBgn0005640	CG10579	Eip63E	Ecdysone-induced protein 63E	NS	0.0662126	0.222256	0.395344	Up in Gcn5KD	0.000142246	0.00123942	0.465177
FBgn0005642	FBgn0005642	CG1454	wdn	wings down	NS	0.736551	0.921857	-0.05983	NS	0.811818	0.935324	0.0295275
FBgn0005648	FBgn0005648	CG2163	Pabp2	Pabp2	NS	0.88853	0.965014	0.0288429	NS	0.437874	0.713049	0.0947266
FBgn0005649	FBgn0005649	CG5422	Rox8	Rox8	NS	0.826239	0.947598	0.0498546	NS	0.216876	0.478321	0.150676
FBgn0005654	FBgn0005654	CG4088	lat	latheo	Not detected	.	.	NA	Not detected	.	.	NA
FBgn0005655	FBgn0005655	CG9193	PCNA	Proliferating cell nuclear antigen	NS	0.199143	0.479648	-0.220227	NS	0.71093	0.889571	-0.0438671
FBgn0005658	FBgn0005658	CG7018	Ets65A	Ets at 65A	NS	0.136901	0.371806	0.28177	NS	0.457209	0.729593	0.120861
FBgn0005659	FBgn0005659	CG5583	Ets98B	Ets at 98B	NS	0.126453	0.35453	-0.3433	NS	0.05268	0.177919	-0.303777
FBgn0005660	FBgn0005660	CG2914	Ets21C	Ets at 21C	Up in Gcn5KD	0.00836253	0.0415856	0.656557	Up in Gcn5KD	2.47338e-06	3.27302e-05	1.93645
FBgn0005664	FBgn0005664	CG16963	Cry	Crystallin	Not detected	.	.	NA	Not detected	.	.	NA
FBgn0005666	FBgn0005666	CG32019	bt	bent	Down in Gcn5KD	0.000173544	0.00198076	-1.54987	Down in Gcn5KD	4.55749e-19	3.59364e-17	-2.14916
FBgn0005670	FBgn0005670	CG3656	Cyp4d1	Cytochrome P450-4d1	NS	0.0154092	0.0685601	-0.677407	Down in Gcn5KD	3.52859e-11	9.90091e-10	-0.844459
FBgn0005671	FBgn0005671	CG17369	Vha55	Vacuolar H[+]-ATPase 55kD subunit	NS	0.108441	0.317858	-0.436916	Down in Gcn5KD	0.00254412	0.015228	-0.42239
FBgn0005672	FBgn0005672	CG10334	spi	spitz	NS	0.892864	0.966322	0.0277295	NS	0.0723677	0.224759	0.235514
FBgn0005674	FBgn0005674	CG5394	Aats-glupro	Glutamyl-prolyl-tRNA synthetase	NS	0.767426	0.931471	-0.0565312	NS	0.841335	0.947942	-0.0241012
FBgn0005677	FBgn0005677	CG4952	dac	dachshund	NS	0.868002	0.958196	0.0289702	NS	0.666732	0.867252	0.0534989
FBgn0005683	FBgn0005683	CG5354	pie	pineapple eye	NS	0.988138	0.996772	0.00287446	NS	0.552349	0.79567	-0.133706
FBgn0005694	FBgn0005694	CG5683	Aef1	Adult enhancer factor 1	NS	0.566567	0.838737	-0.0968108	NS	0.928199	0.976768	-0.0112413
FBgn0005695	FBgn0005695	CG8411	gcl	germ cell-less	NS	0.924155	0.975103	0.0173602	NS	0.945045	0.983387	-0.0089808
FBgn0005696	FBgn0005696	CG5923	DNApol-alpha73	DNA polymerase alpha 73kD	NS	0.164031	0.419513	-0.304828	NS	0.146769	0.369657	-0.302317
FBgn0005771	FBgn0005771	CG4491	noc	no ocelli	NS	0.63524	0.87518	-0.0929662	NS	0.830924	0.944365	0.0306706
FBgn0005775	FBgn0005775	CG7503	Con	Connectin	NS	0.120618	0.342247	0.305458	NS	0.038126	0.139854	0.291848
FBgn0005777	FBgn0005777	CG8402	PpD3	Protein phosphatase D3	NS	0.801699	0.938295	0.0432218	NS	0.753554	0.908339	-0.0363459
FBgn0005778	FBgn0005778	CG10138	PpD5	Protein phosphatase D5	Up in Gcn5KD	1.10552e-05	0.000289872	0.819492	Not detected	.	.	NA
FBgn0005779	FBgn0005779	CG8822	PpD6	Protein phosphatase D6	NS	0.0114069	0.0532797	0.682754	Not detected	.	.	NA
FBgn0008635	FBgn0008635	CG6223	betaCOP	Coat Protein (coatomer) beta	NS	0.4309	0.747225	-0.171893	NS	0.320748	0.603719	-0.120715
FBgn0008636	FBgn0008636	CG33152	hbn	homeobrain	NS	0.339287	0.66514	0.256499	NS	0.0917632	0.267087	0.432548
FBgn0008646	FBgn0008646	CG9930	E5	E5	NS	0.55798	0.832464	0.105448	NS	0.336115	0.619566	0.144735
FBgn0008651	FBgn0008651	CG6570	lbl	ladybird late	NS	0.142344	0.38316	0.316071	NS	0.0939474	0.271077	0.266139
FBgn0010014	FBgn0010014	CG4209	CanB	Calcineurin B	NS	0.398254	0.720392	0.170292	NS	0.106296	0.293197	0.260651
FBgn0010015	FBgn0010015	CG1455	CanA1	Calcineurin A1	NS	0.170149	0.431133	-0.394896	Down in Gcn5KD	0.000524918	0.00391269	-0.545841
FBgn0010019	FBgn0010019	CG3972	Cyp4g1	Cytochrome P450-4g1	NS	0.0535035	0.188422	-0.4118	NS	0.132687	0.344106	-0.210365
FBgn0010038	FBgn0010038	CG4181	GstD2	Glutathione S transferase D2	Down in Gcn5KD	2.57337e-07	1.84526e-05	-1.63113	Down in Gcn5KD	6.42172e-07	9.54355e-06	-1.64154
FBgn0010039	FBgn0010039	CG4381	GstD3	Glutathione S transferase D3	NS	0.411741	0.730135	0.15754	NS	0.467642	0.737483	0.102763
FBgn0010040	FBgn0010040	CG11512	GstD4	Glutathione S transferase D4	NS	0.255402	0.561787	0.56311	NS	0.711153	0.889645	0.149073
FBgn0010041	FBgn0010041	CG12242	GstD5	Glutathione S transferase D5	NS	0.0255405	0.103608	0.724694	NS	0.207643	0.465271	0.439183
FBgn0010042	FBgn0010042	CG4423	GstD6	Glutathione S transferase D6	Not detected	.	.	NA	Not detected	.	.	NA
FBgn0010043	FBgn0010043	CG4371	GstD7	Glutathione S transferase D7	Not detected	.	.	NA	Not detected	.	.	NA
FBgn0010044	FBgn0010044	CG4421	GstD8	Glutathione S transferase D8	NS	0.715076	0.91297	-0.119789	Not detected	.	.	NA
FBgn0010051	FBgn0010051	CG1063	Itp-r83A	Inositol 1,4,5,-tris-phosphate receptor	NS	0.362528	0.686667	-0.169507	NS	0.0479638	0.166651	-0.263814
FBgn0010052	FBgn0010052	CG8425	Jhe	Juvenile hormone esterase	Down in Gcn5KD	0.00107466	0.00823261	-1.15581	Down in Gcn5KD	3.77693e-06	4.81187e-05	-1.04035
FBgn0010053	FBgn0010053	CG15101	Jheh1	Juvenile hormone epoxide hydrolase 1	Down in Gcn5KD	0.000310406	0.00310056	-0.788468	Down in Gcn5KD	1.46111e-05	0.000160975	-0.673332
FBgn0010078	FBgn0010078	CG3661	RpL23	Ribosomal protein L23	NS	0.507147	0.800624	-0.177825	NS	0.867425	0.957549	-0.0245523
FBgn0010097	FBgn0010097	CG17566	gammaTub37C	gamma-Tubulin at 37C	Not detected	.	.	NA	Not detected	.	.	NA
FBgn0010100	FBgn0010100	CG9244	Acon	Aconitase	NS	0.0607524	0.208353	-0.457657	Down in Gcn5KD	0.000169242	0.00144949	-0.476174
FBgn0010105	FBgn0010105	CG17943	comm	commissureless	NS	0.924995	0.975164	-0.0168545	NS	0.140827	0.359164	0.214593
FBgn0010109	FBgn0010109	CG8704	dpn	deadpan	NS	0.168923	0.428981	-0.303695	NS	0.101396	0.284034	-0.318573
FBgn0010113	FBgn0010113	CG15532	hdc	headcase	NS	0.409752	0.729205	0.192245	NS	0.285335	0.563407	0.132614
FBgn0010114	FBgn0010114	CG2040	hig	hikaru genki	NS	0.123072	0.346938	0.341586	NS	0.482803	0.750231	0.132663
FBgn0010173	FBgn0010173	CG9633	RpA-70	Replication Protein A 70	NS	0.893318	0.966322	0.0234023	NS	0.204307	0.459956	0.152666
FBgn0010194	FBgn0010194	CG6407	Wnt5	Wnt oncogene analog 5	NS	0.192098	0.469686	0.220438	NS	0.0151357	0.0672299	0.302202
FBgn0010197	FBgn0010197	CG33114	Gyc32E	Guanyl cyclase at 32E	Up in Gcn5KD	0.00335476	0.0198739	0.962346	NS	0.183962	0.429527	0.45555
FBgn0010198	FBgn0010198	CG2033	RpS15Aa	Ribosomal protein S15Aa	NS	0.451107	0.764458	-0.188423	NS	0.601426	0.829157	-0.0683844
FBgn0010213	FBgn0010213	CG8905	Sod2	Superoxide dismutase 2 (Mn)	NS	0.126808	0.355006	-0.26379	NS	0.0598423	0.1946	-0.22286
FBgn0010215	FBgn0010215	CG17947	alpha-Cat	alpha Catenin	NS	0.823077	0.946084	0.049018	NS	0.369001	0.650885	0.111174
FBgn0010217	FBgn0010217	CG11154	ATPsynbeta	ATP synthase, beta subunit	NS	0.0438604	0.160386	-0.551999	Down in Gcn5KD	5.59867e-05	0.000543407	-0.585467
FBgn0010220	FBgn0010220	CG12759	Dbp45A	DEAD box protein 45A	NS	0.699837	0.906184	-0.0680514	NS	0.953616	0.986106	-0.00806173
FBgn0010222	FBgn0010222	CG18466	Nmdmc	NAD-dependent methylenetetrahydrofolate dehydrogenase	NS	0.662549	0.888279	-0.16221	NS	0.13448	0.347245	0.270834
FBgn0010223	FBgn0010223	CG12232	Galphaf	G protein alpha f subunit	Down in Gcn5KD	0.00407859	0.0233175	-0.75291	NS	0.0637987	0.204744	-0.384553
FBgn0010225	FBgn0010225	CG1106	Gel	Gelsolin	NS	0.336484	0.661672	-0.259183	NS	0.598529	0.827019	-0.081433
FBgn0010226	FBgn0010226	CG8938	GstS1	Glutathione S transferase S1	NS	0.588881	0.850674	-0.129749	NS	0.0289419	0.112708	-0.263204
FBgn0010228	FBgn0010228	CG17921	HmgZ	HMG protein Z	NS	0.102309	0.305075	-0.374907	NS	0.294324	0.574262	-0.125608
FBgn0010235	FBgn0010235	CG5433	Klc	Kinesin light chain	NS	0.996751	0.999459	0.000811574	NS	0.385458	0.666122	0.10014
FBgn0010238	FBgn0010238	CG12369	Lac	Lachesin	NS	0.698406	0.905949	0.0839174	NS	0.207968	0.465671	0.149636
FBgn0010240	FBgn0010240	CG17336	Lcch3	Ligand-gated chloride channel homolog 3	NS	0.0259167	0.104802	0.510596	NS	0.0223444	0.0915364	0.428482
FBgn0010241	FBgn0010241	CG8523	Mdr50	Multi drug resistance 50	NS	0.0110828	0.0521863	-0.64425	Down in Gcn5KD	1.04214e-07	1.79478e-06	-0.703496
FBgn0010246	FBgn0010246	CG9155	Myo61F	Myosin 61F	NS	0.884706	0.963903	-0.0381447	NS	0.414868	0.692972	0.110628
FBgn0010247	FBgn0010247	CG40411	Parp	Poly-(ADP-ribose) polymerase	NS	0.445268	0.759583	0.134452	NS	0.211377	0.470543	0.171187
FBgn0010258	FBgn0010258	CG9654	Rbp4	RNA-binding protein 4	NS	0.414679	0.732106	-0.144492	Not detected	.	.	NA
FBgn0010263	FBgn0010263	CG3151	Rbp9	RNA-binding protein 9	NS	0.0587004	0.202823	-0.562639	Down in Gcn5KD	0.00533356	0.0283812	-0.427858
FBgn0010265	FBgn0010265	CG13389	RpS13	Ribosomal protein S13	NS	0.547137	0.826761	-0.157132	NS	0.841455	0.947966	-0.0280288
FBgn0010269	FBgn0010269	CG15793	Dsor1	Downstream of raf1	NS	0.694862	0.904811	-0.0688052	NS	0.800798	0.930267	0.0312336
FBgn0010278	FBgn0010278	CG4817	Ssrp	Structure specific recognition protein	NS	0.381867	0.70582	-0.152115	NS	0.105196	0.291224	0.191788
FBgn0010280	FBgn0010280	CG5444	Taf4	TBP-associated factor 4	NS	0.757399	0.928499	0.064469	NS	0.411197	0.689569	0.100621
FBgn0010282	FBgn0010282	CG10281	TfIIFalpha	Transcription factor IIFalpha	NS	0.305083	0.625955	-0.171307	NS	0.764935	0.913994	-0.0375575
FBgn0010287	FBgn0010287	CG7562	Trf	TBP-related factor	NS	0.402056	0.723695	0.169609	NS	0.871096	0.958828	-0.0317373
FBgn0010288	FBgn0010288	CG4265	Uch	Ubiquitin carboxy-terminal hydrolase	NS	0.83443	0.950246	-0.0471285	NS	0.800457	0.930267	0.029883
FBgn0010292	FBgn0010292	CG1430	bys	by S6	NS	0.909292	0.970304	-0.019975	NS	0.628006	0.845208	0.0602199
FBgn0010294	FBgn0010294	CG14266	ng2	new glue 2	Down in Gcn5KD	4.69038e-11	1.46251e-08	-3.14529	Down in Gcn5KD	4.7769e-12	1.52941e-10	-2.63195
FBgn0010295	FBgn0010295	CG10788	ng3	new glue 3	Down in Gcn5KD	7.47421e-05	0.00106588	-1.83363	Down in Gcn5KD	3.02696e-12	9.89048e-11	-1.93725
FBgn0010296	FBgn0010296	CG10789	ng4	new glue 4	Not detected	.	.	NA	Not detected	.	.	NA
FBgn0010300	FBgn0010300	CG10719	brat	brain tumor	NS	0.0720003	0.235772	0.531053	NS	0.0226661	0.092576	0.293893
FBgn0010303	FBgn0010303	CG4353	hep	hemipterous	NS	0.771377	0.93236	-0.0545006	NS	0.596611	0.825444	0.0629438
FBgn0010309	FBgn0010309	CG10739	pigeon	pigeon	NS	0.208676	0.493643	0.223948	NS	0.522628	0.776939	0.110661
FBgn0010313	FBgn0010313	CG2530	corto	corto	NS	0.857638	0.957027	0.0395312	NS	0.49231	0.757114	0.0939959
FBgn0010314	FBgn0010314	CG3738	Cks30A	Cyclin-dependent kinase subunit 30A	NS	0.401322	0.72328	-0.154294	NS	0.173063	0.413522	-0.187386
FBgn0010315	FBgn0010315	CG9096	CycD	Cyclin D	NS	0.402473	0.724049	0.1497	NS	0.528674	0.780506	0.0759414
FBgn0010316	FBgn0010316	CG1772	dap	dacapo	NS	0.228657	0.52378	-0.216931	NS	0.136881	0.351881	-0.181262
FBgn0010317	FBgn0010317	CG10308	CycJ	Cyclin J	Not detected	.	.	NA	Not detected	.	.	NA
FBgn0010323	FBgn0010323	CG2851	Gsc	Goosecoid	Not detected	.	.	NA	Not detected	.	.	NA
FBgn0010328	FBgn0010328	CG5965	woc	without children	NS	0.49117	0.790984	-0.147188	NS	0.781837	0.92123	-0.0327188
FBgn0010329	FBgn0010329	CG1543	Tbh	Tyramine beta hydroxylase	NS	0.54606	0.825892	-0.176207	NS	0.960316	0.987964	-0.0158626
FBgn0010333	FBgn0010333	CG2248	Rac1	Rac1	NS	0.687863	0.901497	-0.0803683	NS	0.924597	0.975515	-0.0110528
FBgn0010339	FBgn0010339	CG8340	128up	upstream of RpIII128	NS	0.940609	0.980243	-0.0123732	NS	0.399848	0.681119	-0.109644
FBgn0010340	FBgn0010340	CG9852	140up	upstream of RpII140	NS	0.243746	0.545751	-0.267356	NS	0.191278	0.439976	0.236727
FBgn0010341	FBgn0010341	CG12530	Cdc42	Cdc42	NS	0.830162	0.949215	-0.0493363	NS	0.604332	0.830274	0.0626308
FBgn0010342	FBgn0010342	CG1825	Map60	Microtubule-associated protein 60	NS	0.757917	0.928731	-0.0520382	NS	0.718936	0.894078	0.0411648
FBgn0010348	FBgn0010348	CG8385	Arf79F	ADP ribosylation factor at 79F	NS	0.511556	0.803516	-0.167175	NS	0.540625	0.787737	-0.0812698
FBgn0010350	FBgn0010350	CG7962	CdsA	CDP diglyceride synthetase	NS	0.206612	0.490873	-0.231225	NS	0.0132077	0.0600354	-0.327661
FBgn0010352	FBgn0010352	CG11661	Nc73EF	Neural conserved at 73EF	NS	0.744008	0.923921	-0.0835533	NS	0.935621	0.979929	-0.0134429
FBgn0010355	FBgn0010355	CG17603	Taf1	TBP-associated factor 1	NS	0.853083	0.956186	-0.0347899	NS	0.845486	0.949459	-0.0245361
FBgn0010356	FBgn0010356	CG7704	Taf5	TBP-associated factor 5	NS	0.775264	0.932989	0.0502293	NS	0.50155	0.762838	0.0854944
FBgn0010357	FBgn0010357	CG18211	betaTry	betaTrypsin	NS	0.0583908	0.201874	-0.979694	Down in Gcn5KD	1.35966e-06	1.90247e-05	-1.06124
FBgn0010358	FBgn0010358	CG12351	deltaTry	deltaTrypsin	Down in Gcn5KD	3.98164e-05	0.000686709	-1.53843	Down in Gcn5KD	3.00225e-31	9.24015e-29	-1.98248
FBgn0010359	FBgn0010359	CG30028	gammaTry	gammaTrypsin	Not detected	.	.	NA	Not detected	.	.	NA
FBgn0010379	FBgn0010379	CG4006	Akt1	Akt1	NS	0.792143	0.936173	-0.0561365	NS	0.97794	0.993349	0.00342364
FBgn0010380	FBgn0010380	CG12532	AP-1-2beta	Adaptor Protein complex 1/2, beta subunit	NS	0.965504	0.989783	-0.00910557	NS	0.42194	0.699154	0.095303
FBgn0010381	FBgn0283461	CG10810	Drs	Drosomycin	Down in Gcn5KD	7.26075e-07	4.23903e-05	-2.03457	NS	0.939769	0.981265	-0.0213832
FBgn0010382	FBgn0010382	CG3938	CycE	Cyclin E	NS	0.893004	0.966322	-0.0225301	NS	0.222364	0.485487	-0.155837
FBgn0010383	FBgn0010383	CG6816	Cyp18a1	Cytochrome P450-18a1	NS	0.378937	0.703539	0.476618	NS	0.0271191	0.106742	-0.586119
FBgn0010385	FBgn0010385	CG1385	Def	Defensin	Not detected	.	.	NA	Not detected	.	.	NA
FBgn0010387	FBgn0010387	CG8627	Dbi	Diazepam-binding inhibitor	Down in Gcn5KD	2.64426e-07	1.87158e-05	-2.15256	Down in Gcn5KD	5.08605e-19	3.97754e-17	-2.03536
FBgn0010388	FBgn0010388	CG10816	Dro	Drosocin	Down in Gcn5KD	0.0037837	0.021936	-1.79377	Not detected	.	.	NA
FBgn0010389	FBgn0010389	CG7223	htl	heartless	NS	0.348066	0.673425	-0.178796	NS	0.93644	0.979929	0.0114575
FBgn0010391	FBgn0010391	CG2522	Gtp-bp	GTP-binding protein	NS	0.394063	0.71666	-0.159725	NS	0.452372	0.725635	-0.099135
FBgn0010395	FBgn0010395	CG1762	Itgbn	Integrin betanu subunit	Down in Gcn5KD	0.00423065	0.0239612	-0.581139	Down in Gcn5KD	9.41125e-07	1.35027e-05	-0.629188
FBgn0010397	FBgn0010397	CG10119	LamC	Lamin C	Down in Gcn5KD	0.00807175	0.0404358	-0.691395	Down in Gcn5KD	0.000170885	0.00146226	-0.58521
FBgn0010398	FBgn0010398	CG6098	Lrr47	Leucine-rich repeat 47	NS	0.405748	0.726035	0.165051	NS	0.122744	0.325577	0.289743
FBgn0010399	FBgn0010399	CG2902	Nmdar1	NMDA receptor 1	NS	0.641147	0.878598	0.110786	NS	0.170238	0.408717	0.331045
FBgn0010401	FBgn0010401	CG3250	Os-C	Os-C	Not detected	.	.	NA	Not detected	.	.	NA
FBgn0010403	FBgn0010403	CG11422	Obp83b	Odorant-binding protein 83b	Not detected	.	.	NA	Not detected	.	.	NA
FBgn0010406	FBgn0010406	CG8194	RNaseX25	Ribonuclease X25	NS	0.265529	0.574856	-0.200061	NS	0.665726	0.866714	-0.0518196
FBgn0010407	FBgn0010407	CG4926	Ror	Ror	NS	0.329734	0.654307	0.190797	Up in Gcn5KD	0.00488839	0.0263241	0.468369
FBgn0010408	FBgn0010408	CG3395	RpS9	Ribosomal protein S9	NS	0.642108	0.879144	-0.124735	NS	0.973791	0.992735	0.00487875
FBgn0010409	FBgn0010409	CG6510	RpL18A	Ribosomal protein L18A	NS	0.536345	0.820556	-0.164261	NS	0.924959	0.97568	-0.0136116
FBgn0010411	FBgn0010411	CG8900	RpS18	Ribosomal protein S18	NS	0.645045	0.880697	-0.123142	NS	0.918007	0.973476	0.014988
FBgn0010412	FBgn0010412	CG4464	RpS19a	Ribosomal protein S19a	NS	0.588497	0.850674	-0.142848	NS	0.849625	0.950994	-0.027467
FBgn0010414	FBgn0010414	CG4545	SerT	Serotonin transporter	NS	0.137588	0.373142	-0.437267	NS	0.0357086	0.132825	-0.693358
FBgn0010415	FBgn0010415	CG10497	Sdc	Syndecan	NS	0.920198	0.973796	0.0251966	NS	0.443805	0.718294	0.108591
FBgn0010416	FBgn0010416	CG9984	TH1	TH1	NS	0.455967	0.767648	-0.128466	NS	0.981869	0.99474	-0.00272902
FBgn0010417	FBgn0010417	CG32211	Taf6	TBP-associated factor 6	NS	0.230801	0.526548	-0.201696	NS	0.170069	0.408413	0.163328
FBgn0010421	FBgn0010421	CG6538	TfIIFbeta	Transcription factor TFIIFbeta	NS	0.34088	0.667018	-0.166409	NS	0.455614	0.728862	-0.0923136
FBgn0010422	FBgn0010422	CG3710	TfIIS	RNA polymerase II elongation factor	NS	0.716112	0.913798	-0.0616244	NS	0.488051	0.754092	0.083298
FBgn0010423	FBgn0010423	CG9073	TpnC47D	Troponin C at 47D	Down in Gcn5KD	2.2036e-08	2.73365e-06	-3.51874	Down in Gcn5KD	8.28378e-26	1.25453e-23	-3.88766
FBgn0010424	FBgn0010424	CG7930	TpnC73F	Troponin C at 73F	Down in Gcn5KD	0.00331434	0.0196898	-0.861078	Down in Gcn5KD	1.9787e-05	0.000213561	-0.611386
FBgn0010425	FBgn0010425	CG18681	epsilonTry	epsilonTrypsin	NS	0.0393679	0.147129	-0.762596	NS	0.0184887	0.0790561	-0.425159
FBgn0010431	FBgn0010431	CG18543	mtrm	matrimony	NS	0.187965	0.461984	0.39623	Not detected	.	.	NA
FBgn0010433	FBgn0010433	CG7508	ato	atonal	NS	0.145531	0.388556	-0.37352	NS	0.386055	0.666573	-0.229069
FBgn0010434	FBgn0010434	CG11949	cora	coracle	NS	0.222682	0.515156	-0.28951	NS	0.0871963	0.257248	-0.211225
FBgn0010435	FBgn0010435	CG2727	emp	epithelial membrane protein	NS	0.496935	0.794207	0.143394	NS	0.720144	0.894797	0.0423288
FBgn0010438	FBgn0010438	CG4337	mtSSB	mitochondrial single stranded DNA-binding protein	NS	0.845489	0.953394	-0.0376867	NS	0.961899	0.988504	0.00727031
FBgn0010441	FBgn0010441	CG5974	pll	pelle	NS	0.803629	0.939582	-0.0525566	NS	0.636614	0.849827	0.0599598
FBgn0010452	FBgn0010452	CG11280	trn	tartan	NS	0.949606	0.984066	0.0110414	NS	0.0876476	0.258021	0.208443
FBgn0010453	FBgn0010453	CG4698	Wnt4	Wnt oncogene analog 4	NS	0.191275	0.468223	0.243413	Up in Gcn5KD	0.00560793	0.0296264	0.347051
FBgn0010470	FBgn0010470	CG9847	Fkbp14	FK506-binding protein 14 ortholog	NS	0.500362	0.795547	0.169427	NS	0.23951	0.50838	0.156055
FBgn0010473	FBgn0010473	CG15427	tutl	turtle	NS	0.170986	0.432418	0.239964	NS	0.0894332	0.262065	0.208762
FBgn0010482	FBgn0010482	CG9432	l(2)01289	lethal (2) 01289	Down in Gcn5KD	2.82828e-05	0.000557776	-1.61798	Down in Gcn5KD	3.26317e-24	4.32415e-22	-1.80751
FBgn0010488	FBgn0010488	CG3845	NAT1	NAT1	NS	0.474715	0.780707	0.205679	NS	0.174106	0.414872	0.2256
FBgn0010497	FBgn0010497	CG5304	dmGlut	Dietary and metabolic glutamate transporter	NS	0.63082	0.872758	0.162933	NS	0.539828	0.786697	-0.0926319
FBgn0010501	FBgn0010501	CG5370	Dcp-1	Death caspase-1	NS	0.837687	0.950967	-0.0374682	NS	0.067397	0.213633	0.262104
FBgn0010504	FBgn0010504	CG11546	kermit	kermit	NS	0.0851373	0.267929	0.294468	NS	0.297403	0.577906	0.124662
FBgn0010516	FBgn0010516	CG8996	wal	walrus	NS	0.0185879	0.0797801	-0.470264	Down in Gcn5KD	0.00107012	0.00726694	-0.400471
FBgn0010520	FBgn0010520	CG4539	Bka	Bekka	NS	0.382669	0.706283	0.192803	NS	0.0921581	0.267555	0.284721
FBgn0010531	FBgn0010531	CG17753	Ccs	Copper chaperone for superoxide dismutase	NS	0.0220153	0.0917928	-0.410454	NS	0.138044	0.354053	-0.203049
FBgn0010548	FBgn0010548	CG11140	Aldh-III	Aldehyde dehydrogenase type III	NS	0.0277165	0.110493	-0.514004	Down in Gcn5KD	8.26414e-05	0.000771508	-0.478062
FBgn0010549	FBgn0010549	CG8799	l(2)03659	lethal (2) 03659	NS	0.127431	0.355974	-0.417461	NS	0.0189746	0.0806398	-0.531369
FBgn0010551	FBgn0010551	CG15081	Phb2	Prohibitin 2	NS	0.681348	0.898939	0.0787827	NS	0.843186	0.948434	0.0234066
FBgn0010575	FBgn0285917	CG5580	sbb	scribbler	NS	0.626513	0.871589	0.111286	NS	0.112372	0.305627	0.19065
FBgn0010583	FBgn0010583	CG3727	dock	dreadlocks	NS	0.446101	0.760507	0.148275	NS	0.233717	0.5002	0.159524
FBgn0010590	FBgn0010590	CG8392	Prosbeta1	Proteasome beta1 subunit	NS	0.179325	0.446552	-0.305138	NS	0.263411	0.540359	-0.1331
FBgn0010591	FBgn0010591	CG8946	Sply	Sphingosine-1-phosphate lyase	NS	0.928946	0.976003	0.0235638	NS	0.445203	0.719337	0.109418
FBgn0010602	FBgn0010602	CG3018	lwr	lesswright	NS	0.738334	0.922105	-0.0645389	NS	0.282621	0.560368	0.130034
FBgn0010607	FBgn0010607	CG8886	l(2)05714	lethal (2) 05714	NS	0.648183	0.882579	-0.0839578	NS	0.575981	0.812574	0.0775611
FBgn0010611	FBgn0010611	CG4311	Hmgs	HMG Coenzyme A synthase	NS	0.29229	0.609903	0.19427	NS	0.0428296	0.152933	0.308017
FBgn0010612	FBgn0010612	CG6105	ATPsynG	ATP synthase	Down in Gcn5KD	0.00964468	0.0465958	-0.469788	Down in Gcn5KD	0.000148459	0.00128885	-0.464483
FBgn0010620	FBgn0010620	CG10939	Sip1	SRY interacting protein 1	NS	0.163844	0.419314	-0.263351	NS	0.055208	0.183725	-0.227245
FBgn0010621	FBgn0010621	CG8439	Cct5	T-complex Chaperonin 5	NS	0.584561	0.84951	-0.124508	NS	0.830944	0.944365	0.025667
FBgn0010622	FBgn0010622	CG9893	l(2)06496	lethal (2) 06496	NS	0.216488	0.505592	-0.214707	NS	0.983736	0.994931	-0.00277472
FBgn0010638	FBgn0010638	CG10130	Sec61beta	Sec61 beta subunit	NS	0.327244	0.651382	-0.205398	Down in Gcn5KD	0.00303797	0.0176847	-0.354019
FBgn0010651	FBgn0010651	CG15095	MFS14	Major Facilitator Superfamily Transporter 14	NS	0.631148	0.872758	-0.0922428	NS	0.991808	0.997138	-0.00124608
FBgn0010660	FBgn0010660	CG3820	Nup214	Nucleoporin 214kD	NS	0.781093	0.934158	0.0480949	NS	0.855657	0.952029	0.0213769
FBgn0010741	FBgn0010741	CG6302	l(3)01239	lethal (3) 01239	NS	0.572776	0.843087	-0.0944741	NS	0.589609	0.82106	0.0633616
FBgn0010747	FBgn0010747	CG4659	Srp54k	Signal recognition particle protein 54k	NS	0.705156	0.908373	-0.071245	NS	0.456583	0.729441	-0.088024
FBgn0010750	FBgn0010750	CG2503	atms	antimeros	NS	0.788964	0.935634	-0.0466783	NS	0.533042	0.782665	0.0771511
FBgn0010762	FBgn0010762	CG32067	simj	simjang	NS	0.977084	0.99314	-0.00517007	NS	0.438601	0.713494	0.0941402
FBgn0010768	FBgn0010768	CG5557	sqz	squeeze	NS	0.587382	0.850495	0.0961452	NS	0.0455704	0.159966	0.258934
FBgn0010770	FBgn0010770	CG5786	ppan	peter pan	NS	0.416675	0.73392	-0.156236	NS	0.317609	0.601013	0.146324
FBgn0010772	FBgn0010772	CG2179	Xe7	Xe7	NS	0.797667	0.937041	0.0485082	NS	0.110875	0.302677	0.195338
FBgn0010774	FBgn0010774	CG1101	Ref1	RNA and export factor binding protein 1	NS	0.762055	0.93016	-0.0639078	NS	0.846304	0.949459	0.0231249
FBgn0010786	FBgn0010786	CG9165	l(3)02640	lethal (3) 02640	NS	0.89079	0.966322	-0.0245731	NS	0.0533844	0.179888	-0.235712
FBgn0010803	FBgn0010803	CG9735	Aats-trp	Tryptophanyl-tRNA synthetase	NS	0.769909	0.93166	0.0495405	NS	0.368375	0.650021	-0.119304
FBgn0010808	FBgn0010808	CG1715	l(3)03670	lethal (3) 03670	NS	0.0172981	0.0751104	-0.4196	NS	0.121186	0.322431	-0.183816
FBgn0010812	FBgn0288846	CG2708	unc-45	-	NS	0.367066	0.692679	0.15299	NS	0.054097	0.181256	0.243228
FBgn0010825	FBgn0010825	CG6964	Gug	Grunge	NS	0.576076	0.845571	0.120223	NS	0.355736	0.638945	0.112827
FBgn0010830	FBgn0010830	CG11238	l(3)04053	lethal (3) 04053	NS	0.415216	0.732245	-0.144481	NS	0.633287	0.847487	0.0621344
FBgn0010877	FBgn0010877	CG7129	l(3)05822	lethal (3) 05822	NS	0.680677	0.898611	0.0747408	NS	0.067199	0.213288	0.222241
FBgn0010894	FBgn0010894	CG10624	sinu	sinuous	NS	0.530741	0.816466	0.106798	NS	0.212562	0.472039	0.147287
FBgn0010905	FBgn0010905	CG16757	Spn	Spinophilin	NS	0.381939	0.70582	0.188463	NS	0.0370019	0.136623	0.27463
FBgn0010909	FBgn0010909	CG16973	msn	misshapen	NS	0.297122	0.615643	0.261652	NS	0.019533	0.0825353	0.297876
FBgn0010926	FBgn0010926	CG5824	l(3)07882	lethal (3) 07882	NS	0.574883	0.844759	-0.0994147	NS	0.396895	0.678147	0.104755
FBgn0011016	FBgn0011016	CG5474	SsRbeta	Signal sequence receptor beta	NS	0.347385	0.67256	-0.198067	Down in Gcn5KD	0.00159268	0.0102329	-0.379814
FBgn0011020	FBgn0011020	CG10061	Sas-4	Spindle assembly abnormal 4 ortholog (C. elegans)	NS	0.331958	0.656574	-0.170927	NS	0.785618	0.92302	-0.0432385
FBgn0011202	FBgn0011202	CG1768	dia	diaphanous	NS	0.136766	0.371583	-0.292445	NS	0.0251525	0.100495	-0.280282
FBgn0011204	FBgn0011204	CG12086	cue	cueball	Up in Gcn5KD	0.00138399	0.00990517	1.62867	NS	0.0659678	0.210501	0.522391
FBgn0011205	FBgn0011205	CG5725	fbl	fumble	NS	0.235676	0.534288	-0.231342	NS	0.887019	0.964047	0.0170455
FBgn0011206	FBgn0011206	CG4760	bol	boule	Up in Gcn5KD	0.00671541	0.0348676	0.588867	Down in Gcn5KD	0.00716425	0.0363006	-0.41125
FBgn0011207	FBgn0011207	CG3959	pelo	pelota	NS	0.926443	0.975301	-0.0155683	NS	0.657089	0.86272	0.0541285
FBgn0011211	FBgn0011211	CG3612	blw	bellwether	NS	0.0695022	0.230191	-0.477338	Down in Gcn5KD	0.000175771	0.00149735	-0.549781
FBgn0011217	FBgn0011217	CG7425	eff	effete	NS	0.897361	0.967014	0.0334092	NS	0.651683	0.858714	0.0605569
FBgn0011224	FBgn0011224	CG31000	heph	hephaestus	NS	0.994758	0.998774	0.0016501	NS	0.847317	0.949859	0.0259169
FBgn0011225	FBgn0011225	CG5695	jar	jaguar	NS	0.751182	0.926688	0.0797415	NS	0.897712	0.967914	-0.0183914
FBgn0011227	FBgn0011227	CG8764	ox	oxen	NS	0.0652461	0.219972	-0.339909	Down in Gcn5KD	9.97774e-05	0.000908374	-0.514618
FBgn0011230	FBgn0011230	CG14472	poe	purity of essence	NS	0.5496	0.827397	-0.16134	NS	0.0356029	0.132578	-0.353766
FBgn0011232	FBgn0011232	CG3766	scat	scattered	NS	0.269864	0.581224	-0.215559	NS	0.733203	0.900713	-0.0473822
FBgn0011236	FBgn0011236	CG5575	ken	ken and barbie	NS	0.705091	0.908373	-0.0658316	NS	0.0526445	0.177861	-0.33052
FBgn0011239	FBgn0011239	CG31733	ms(2)35Ci	male sterile (2) 35Ci	Up in Gcn5KD	0.00157596	0.0109266	0.639946	Not detected	.	.	NA
FBgn0011241	FBgn0288856	CG10536/CG46338	cbx	crossbronx	NS	0.450468	0.763907	-0.136527	NS	0.971723	0.992735	0.00486729
FBgn0011244	FBgn0011244	CG2830	Hsp60B	Heat shock protein 60 related	Up in Gcn5KD	9.31896e-05	0.00125071	0.749106	Not detected	.	.	NA
FBgn0011259	FBgn0011259	CG18405	Sema-1a	Sema-1a	NS	0.0249157	0.101643	0.398787	NS	0.0400756	0.145054	0.278837
FBgn0011260	FBgn0011260	CG4700	Sema-2a	Sema-2a	NS	0.197378	0.477391	0.288253	Up in Gcn5KD	0.000889389	0.00619844	0.411183
FBgn0011270	FBgn0011270	CG17645	Pglym87	Pglym87	Up in Gcn5KD	5.31819e-06	0.000174803	0.804178	Not detected	.	.	NA
FBgn0011272	FBgn0011272	CG4651	RpL13	Ribosomal protein L13	NS	0.600449	0.857712	-0.14185	NS	0.821489	0.939562	-0.0338053
FBgn0011273	FBgn0011273	CG17769	Acam	Androcam	Not detected	.	.	NA	Not detected	.	.	NA
FBgn0011274	FBgn0011274	CG6794	Dif	Dorsal-related immunity factor	NS	0.662948	0.888526	0.0755225	NS	0.0343871	0.129118	0.299192
FBgn0011276	FBgn0011276	CG2655	HLH3B	Helix loop helix protein 3B	Not detected	.	.	NA	Not detected	.	.	NA
FBgn0011277	FBgn0011277	CG3052	HLH4C	Helix loop helix protein 4C	Not detected	.	.	NA	Not detected	.	.	NA
FBgn0011278	FBgn0011278	CG6545	lbe	ladybird early	Not detected	.	.	NA	Not detected	.	.	NA
FBgn0011279	FBgn0011279	CG10436	Obp69a	Odorant-binding protein 69a	Not detected	.	.	NA	Not detected	.	.	NA
FBgn0011280	FBgn0011280	CG1668	Obp19d	Odorant-binding protein 19d	Not detected	.	.	NA	Not detected	.	.	NA
FBgn0011281	FBgn0011281	CG11421	Obp83a	Odorant-binding protein 83a	Not detected	.	.	NA	Not detected	.	.	NA
FBgn0011282	FBgn0011282	CG1176	Obp84a	Odorant-binding protein 84a	Not detected	.	.	NA	Not detected	.	.	NA
FBgn0011283	FBgn0011283	CG6641	Obp28a	Odorant-binding protein 28a	NS	0.316856	0.639086	-0.27102	NS	0.613808	0.837205	-0.0814695
FBgn0011284	FBgn0011284	CG11276	RpS4	Ribosomal protein S4	NS	0.511495	0.803516	-0.178893	NS	0.652677	0.859634	-0.0686158
FBgn0011286	FBgn0011286	CG10844	RyR	Ryanodine receptor	Down in Gcn5KD	0.00073377	0.00606412	-1.21171	Down in Gcn5KD	1.53844e-14	6.76419e-13	-2.01467
FBgn0011288	FBgn0011288	CG40452	Snap25	Synaptosomal-associated protein 25kDa	NS	0.107009	0.314538	0.325946	Up in Gcn5KD	0.0103327	0.0489739	0.42036
FBgn0011289	FBgn0011289	CG5930	TfIIA-L	Transcription factor IIA L	NS	0.993976	0.998506	-0.00135407	NS	0.319045	0.602017	0.120495
FBgn0011290	FBgn0011290	CG17358	Taf12	TBP-associated factor 12	NS	0.425975	0.743265	-0.141325	NS	0.589582	0.82106	0.0682638
FBgn0011291	FBgn0011291	CG4079	Taf11	TBP-associated factor 11	NS	0.96078	0.988453	0.0088716	NS	0.0746567	0.229153	0.264743
FBgn0011293	FBgn0011293	CG6642	a10	antennal protein 10	Not detected	.	.	NA	Not detected	.	.	NA
FBgn0011294	FBgn0011294	CG5430	a5	antennal protein 5	Not detected	.	.	NA	Not detected	.	.	NA
FBgn0011296	FBgn0011296	CG4533	l(2)efl	lethal (2) essential for life	Down in Gcn5KD	0.000617909	0.00531604	-1.26814	Down in Gcn5KD	2.06392e-13	7.90837e-12	-1.0744
FBgn0011297	FBgn0011297	CG4084	l(2)not	lethal (2) neighbor of tid	NS	0.233522	0.530553	-0.211745	Down in Gcn5KD	0.00344382	0.0196295	-0.452668
FBgn0011300	FBgn0011300	CG8224	babo	baboon	NS	0.927257	0.975628	0.0175296	NS	0.304975	0.586175	0.129838
FBgn0011305	FBgn0011305	CG5655	Rsf1	Repressor splicing factor 1	NS	0.331199	0.655635	0.171644	NS	0.0385938	0.140974	0.256039
FBgn0011327	FBgn0011327	CG3431	Uch-L5	Ubiquitin carboxy-terminal hydrolase L5 ortholog	NS	0.410291	0.72977	-0.159633	NS	0.0959808	0.274671	-0.199992
FBgn0011335	FBgn0011335	CG6801	l(3)j2D3	lethal (3) j2D3	NS	0.722343	0.91588	-0.0657993	NS	0.735296	0.902068	0.0461231
FBgn0011336	FBgn0011336	CG7748	OstStt3	Oligosaccharyl transferase 3	NS	0.30333	0.623762	-0.23017	NS	0.123067	0.32598	-0.18426
FBgn0011361	FBgn0011361	CG9160	ND-ACP	NADH dehydrogenase (ubiquinone) acyl carrier protein	NS	0.134349	0.367294	-0.257128	NS	0.113815	0.308409	-0.18719
FBgn0011455	FBgn0011455	CG9762	ND-SGDH	NADH dehydrogenase (ubiquinone) SGDH subunit	NS	0.176231	0.441323	-0.236115	Down in Gcn5KD	0.00895272	0.0435806	-0.338214
FBgn0011474	FBgn0011474	CG3307	pr-set7	pr-set7	NS	0.965496	0.989783	0.00760837	NS	0.267919	0.544777	0.129782
FBgn0011476	FBgn0011476	CG14865	l(3)neo43	lethal (3) neo43	NS	0.553944	0.83007	-0.138896	NS	0.17568	0.417371	0.293457
FBgn0011481	FBgn0011481	CG7187	Ssdp	Sequence-specific single-stranded DNA-binding protein	NS	0.995029	0.998838	0.00121827	NS	0.704712	0.885623	-0.0456797
FBgn0011509	FBgn0011509	CG33162	SrpRbeta	Signal recognition particle receptor beta	NS	0.428346	0.74504	-0.139448	NS	0.50999	0.769438	-0.0815493
FBgn0011554	FBgn0011554	CG12386	etaTry	etaTrypsin	Down in Gcn5KD	0.00133839	0.0096302	-0.756224	Down in Gcn5KD	4.33736e-06	5.44651e-05	-0.666598
FBgn0011555	FBgn0011555	CG12385	thetaTry	thetaTrypsin	Down in Gcn5KD	5.36823e-07	3.25965e-05	-2.14933	Down in Gcn5KD	2.69042e-18	1.84671e-16	-2.19934
FBgn0011556	FBgn0011556	CG12387	zetaTry	zetaTrypsin	Down in Gcn5KD	7.42333e-05	0.00106125	-1.69697	Down in Gcn5KD	1.83654e-08	3.54706e-07	-1.84169
FBgn0011559	FBgn0011559	CG7157	Acp36DE	Accessory gland protein 36DE	NS	0.867648	0.958196	0.0460127	Not detected	.	.	NA
FBgn0011566	FBgn0011566	CG13761	Bzd	Buzidau	NS	0.251643	0.556809	-0.21269	NS	0.103183	0.287353	0.265723
FBgn0011569	FBgn0011569	CG6577	can	cannonball	NS	0.972858	0.991646	-0.00618056	Not detected	.	.	NA
FBgn0011570	FBgn0011570	CG17158	cpb	capping protein beta	NS	0.588605	0.850674	-0.114958	NS	0.593832	0.823391	0.0644384
FBgn0011571	FBgn0285954	CG3606	caz	cabeza	NS	0.539262	0.822267	-0.116778	NS	0.80348	0.931628	-0.0375608
FBgn0011573	FBgn0011573	CG12019	Cdc37	Cdc37	NS	0.815564	0.943753	0.0451805	NS	0.413138	0.691565	0.0987479
FBgn0011576	FBgn0011576	CG3466	Cyp4d2	Cytochrome P450-4d2	Down in Gcn5KD	6.41554e-05	0.000957517	-1.27356	Down in Gcn5KD	2.00637e-12	6.76423e-11	-0.969283
FBgn0011581	FBgn0011581	CG6440	Ms	Myosuppressin	NS	0.132114	0.362991	-0.36751	NS	0.558083	0.799595	-0.130012
FBgn0011582	FBgn0011582	CG9652	Dop1R1	Dopamine 1-like receptor 1	NS	0.856039	0.956587	0.0472835	NS	0.772259	0.917726	-0.0719816
FBgn0011584	FBgn0011584	CG4758	Trp1	Translocation protein 1	NS	0.242796	0.544651	-0.244155	NS	0.388448	0.669349	-0.0993235
FBgn0011586	FBgn0011586	CG1871	e(r)	enhancer of rudimentary	NS	0.354811	0.679987	-0.153879	NS	0.798953	0.929737	0.0295662
FBgn0011589	FBgn0011589	CG5076	Elk	Eag-like K[+] channel	NS	0.325351	0.64907	-0.210884	NS	0.262101	0.538364	-0.178274
FBgn0011591	FBgn0011591	CG10580	fng	fringe	NS	0.55456	0.830257	0.112405	NS	0.493901	0.758337	0.0819328
FBgn0011592	FBgn0011592	CG8581	fra	frazzled	NS	0.19258	0.470121	0.288217	Up in Gcn5KD	0.00747744	0.0376874	0.383753
FBgn0011596	FBgn0011596	CG4568	fzo	fuzzy onions	Up in Gcn5KD	2.85944e-06	0.000113366	0.816912	NS	0.481376	0.748868	-0.199232
FBgn0011603	FBgn0011603	CG15444	ine	inebriated	Down in Gcn5KD	7.51774e-05	0.00106682	-1.27746	Down in Gcn5KD	1.08852e-07	1.86455e-06	-1.32052
FBgn0011604	FBgn0011604	CG8625	Iswi	Imitation SWI	NS	0.645	0.880697	0.0915317	NS	0.618336	0.840677	0.0601729
FBgn0011606	FBgn0011606	CG8590	Klp3A	Kinesin-like protein at 3A	NS	0.227163	0.521444	0.208899	NS	0.97228	0.992735	-0.00426658
FBgn0011638	FBgn0011638	CG10922	La	La autoantigen-like	NS	0.808033	0.941358	-0.0423539	NS	0.520001	0.77533	0.0767837
FBgn0011640	FBgn0011640	CG8597	lark	lark	NS	0.836447	0.950397	-0.0432423	NS	0.256882	0.531997	0.132002
FBgn0011642	FBgn0011642	CG32018	Zyx	Zyxin	NS	0.629349	0.872447	0.0833089	NS	0.612308	0.83565	0.0645635
FBgn0011648	FBgn0011648	CG12399	Mad	Mothers against dpp	NS	0.901003	0.968046	-0.0221069	NS	0.948142	0.984245	0.00773066
FBgn0011653	FBgn0011653	CG15002	mas	masquerade	NS	0.711241	0.91156	0.077467	NS	0.0184669	0.07901	0.359862
FBgn0011655	FBgn0288966	CG1775	Med	Medea	NS	0.906634	0.96949	0.0197667	NS	0.146801	0.369657	0.173272
FBgn0011656	FBgn0011656	CG1429	Mef2	Myocyte enhancer factor 2	NS	0.98295	0.995199	0.00603497	NS	0.501178	0.762771	0.100075
FBgn0011659	FBgn0011659	CG11482	Mlh1	Mlh1	NS	0.711165	0.91156	-0.0783282	NS	0.161411	0.394313	-0.268024
FBgn0011660	FBgn0011660	CG8169	Pms2	Pms2	NS	0.754996	0.927921	0.0550151	NS	0.292367	0.572083	0.151396
FBgn0011661	FBgn0011661	CG10701	Moe	Moesin	NS	0.453985	0.766856	-0.194169	NS	0.512027	0.77023	-0.0868416
FBgn0011666	FBgn0011666	CG5099	msi	musashi	NS	0.446988	0.761503	0.162935	NS	0.204531	0.460242	0.191686
FBgn0011668	FBgn0011668	CG9074	Mst57Da	Male-specific RNA 57Da	Not detected	.	.	NA	Not detected	.	.	NA
FBgn0011669	FBgn0011669	CG5016	Mst57Db	Male-specific RNA 57Db	Not detected	.	.	NA	Not detected	.	.	NA
FBgn0011670	FBgn0011670	CG4986	Mst57Dc	Male-specific transcript 57Dc	Not detected	.	.	NA	Not detected	.	.	NA
FBgn0011672	FBgn0011672	CG3671	Mvl	Malvolio	NS	0.470473	0.778186	-0.156379	NS	0.467828	0.737654	0.0894738
FBgn0011674	FBgn0011674	CG11312	insc	inscuteable	NS	0.0656616	0.22105	0.494363	Up in Gcn5KD	0.000109933	0.000984854	0.569482
FBgn0011676	FBgn0011676	CG6713	Nos	Nitric oxide synthase	NS	0.468827	0.776875	-0.190903	NS	0.533845	0.782869	-0.184288
FBgn0011692	FBgn0011692	CG1258	pav	pavarotti	NS	0.38441	0.707777	-0.145963	NS	0.512321	0.77023	-0.0857327
FBgn0011693	FBgn0011693	CG4899	Pdh	Photoreceptor dehydrogenase	Not detected	.	.	NA	Not detected	.	.	NA
FBgn0011694	FBgn0011694	CG2665	PebII	Protein ejaculatory bulb II	Not detected	.	.	NA	Not detected	.	.	NA
FBgn0011695	FBgn0011695	CG11390	PebIII	Ejaculatory bulb protein III	Down in Gcn5KD	0.000420827	0.00394081	-1.40838	Down in Gcn5KD	1.30152e-14	5.80273e-13	-1.28323
FBgn0011701	FBgn0011701	CG31240	repo	reversed polarity	NS	0.873212	0.959557	-0.0343404	NS	0.401595	0.682445	-0.154625
FBgn0011703	FBgn0011703	CG5371	RnrL	Ribonucleoside diphosphate reductase large subunit	NS	0.1282	0.357344	-0.257899	NS	0.587568	0.820353	-0.065269
FBgn0011704	FBgn0011704	CG8975	RnrS	Ribonucleoside diphosphate reductase small subunit	NS	0.209198	0.494777	-0.213181	NS	0.350859	0.634245	0.111022
FBgn0011705	FBgn0011705	CG9552	rost	rolling stone	NS	0.324385	0.647816	-0.184561	NS	0.337244	0.620807	-0.154684
FBgn0011706	FBgn0011706	CG4319	rpr	reaper	NS	0.0203556	0.0858341	0.957403	Up in Gcn5KD	1.70244e-05	0.000185423	1.39594
FBgn0011708	FBgn0011708	CG4214	Syx5	Syntaxin 5	NS	0.920884	0.973996	0.0173222	NS	0.629445	0.845497	0.0559716
FBgn0011710	FBgn0011710	CG1403	2021-09-01	Septin 1	NS	0.713776	0.912245	0.0752192	NS	0.0180719	0.0775986	0.293478
FBgn0011715	FBgn0011715	CG1064	Snr1	Snf5-related 1	NS	0.79393	0.9365	-0.0457577	NS	0.692845	0.881038	0.0481819
FBgn0011722	FBgn0011722	CG11527	Tig	Tiggrin	Down in Gcn5KD	5.93451e-05	0.000902061	-1.46038	Down in Gcn5KD	1.19526e-29	2.65208e-27	-1.59655
FBgn0011723	FBgn0011723	CG7260	byn	brachyenteron	NS	0.49906	0.794817	-0.156457	NS	0.58977	0.821069	0.0959202
FBgn0011725	FBgn0011725	CG31137	twin	twin	NS	0.0958441	0.290988	0.3754	NS	0.457794	0.730174	0.087386
FBgn0011726	FBgn0011726	CG4254	tsr	twinstar	NS	0.431668	0.747786	-0.203367	NS	0.737997	0.902282	-0.0460896
FBgn0011737	FBgn0011737	CG4488	Wee1	Wee1 ortholog (S. pombe)	NS	0.118693	0.338668	0.261263	NS	0.236379	0.503863	0.157922
FBgn0011739	FBgn0011739	CG12072	wts	warts	NS	0.697265	0.905487	0.0690381	NS	0.533811	0.782869	0.0773791
FBgn0011740	FBgn0011740	CG18802	alpha-Man-IIa	alpha-Mannosidase class II a	NS	0.949237	0.983922	-0.0106816	NS	0.592992	0.823063	0.0641849
FBgn0011741	FBgn0011741	CG11678	Arp6	Actin-related protein 6	NS	0.726204	0.917083	-0.0634235	NS	0.926634	0.976369	0.0113297
FBgn0011742	FBgn0011742	CG9901	Arp2	Actin-related protein 2	NS	0.701509	0.906813	-0.0732355	NS	0.748089	0.906066	0.0389194
FBgn0011743	FBgn0011743	CG5409	Arp53D	Actin-related protein 53D	Up in Gcn5KD	0.000116886	0.00147217	0.646605	Not detected	.	.	NA
FBgn0011745	FBgn0011745	CG6174	Arp1	Actin-related protein 1	NS	0.38173	0.705773	-0.164437	NS	0.496025	0.759741	-0.0806457
FBgn0011746	FBgn0011746	CG8084	ana	anachronism	NS	0.583156	0.849079	-0.113703	NS	0.0202185	0.0848307	-0.319641
FBgn0011747	FBgn0011747	CG1651	Ank	Ankyrin	NS	0.713472	0.912245	-0.0894142	NS	0.513308	0.77089	-0.0871668
FBgn0011754	FBgn0011754	CG1830	PhKgamma	Phosphorylase kinase gamma	NS	0.810852	0.942169	-0.0430725	NS	0.258179	0.533672	-0.141394
FBgn0011758	FBgn0011758	CG5529	B-H1	BarH1	NS	0.840775	0.951724	0.0517472	NS	0.545883	0.791892	0.111292
FBgn0011760	FBgn0011760	CG6998	ctp	cut up	NS	0.383327	0.706687	-0.208275	NS	0.409772	0.688922	-0.101238
FBgn0011761	FBgn0011761	CG4193	dhd	deadhead	Not detected	.	.	NA	Not detected	.	.	NA
FBgn0011762	FBgn0011762	CG7108	DNApol-alpha50	DNA polymerase alpha 50kD	NS	0.601655	0.857897	-0.118963	NS	0.603592	0.830014	-0.0938949
FBgn0011763	FBgn0011763	CG4654	Dp	DP transcription factor	NS	0.379112	0.703734	-0.156823	NS	0.962231	0.988504	-0.0056064
FBgn0011764	FBgn0278608	CG12223	Dsp1	Dorsal switch protein 1	NS	0.875204	0.960087	-0.0305143	NS	0.72702	0.897697	-0.0437552
FBgn0011766	FBgn0011766	CG6376	E2f1	E2F transcription factor 1	NS	0.454905	0.767648	-0.172136	NS	0.770159	0.917093	-0.0347907
FBgn0011768	FBgn0011768	CG6598	Fdh	Formaldehyde dehydrogenase	NS	0.138392	0.37497	-0.289296	NS	0.0614458	0.198709	-0.233908
FBgn0011769	FBgn0011769	CG4205	Fdxh	Ferredoxin	NS	0.705573	0.908606	0.0848472	NS	0.161802	0.394921	-0.323042
FBgn0011770	FBgn0011770	CG2227	Gip	GIP-like	Down in Gcn5KD	2.168e-05	0.00047104	-0.806731	Down in Gcn5KD	1.67139e-09	3.73459e-08	-0.800387
FBgn0011771	FBgn0011771	CG5837	Hem	HEM-protein	NS	0.921766	0.973996	0.0172767	NS	0.130754	0.340202	0.184047
FBgn0011774	FBgn0011774	CG5247	Irbp	Inverted repeat-binding protein	NS	0.520491	0.810158	0.13349	NS	0.283519	0.561216	0.179894
FBgn0011785	FBgn0011785	CG31132	BRWD3	BRWD3	NS	0.934149	0.977715	0.0157134	NS	0.383658	0.664816	0.104707
FBgn0011787	FBgn0011787	CG5012	mRpL12	mitochondrial ribosomal protein L12	NS	0.660113	0.888279	-0.0765687	NS	0.880703	0.962947	-0.0198124
FBgn0011802	FBgn0011802	CG6539	Gem3	Gemin3	NS	0.764551	0.931035	-0.0548098	NS	0.456063	0.729001	-0.113605
FBgn0011812	FBgn0011812	CR30367	Lcp1Psi	Larval cuticle protein 1 pseudogene	Not detected	.	.	NA	Not detected	.	.	NA
FBgn0011817	FBgn0011817	CG7892	nmo	nemo	NS	0.0789946	0.252594	0.452444	Up in Gcn5KD	0.00323946	0.018698	0.370008
FBgn0011818	FBgn0011818	CG9884	oaf	out at first	NS	0.363615	0.688499	-0.15398	NS	0.363002	0.644861	0.127624
FBgn0011822	FBgn0011822	CG13374	pcl	pepsinogen-like	Not detected	.	.	NA	Down in Gcn5KD	7.6309e-05	0.000717305	-2.98283
FBgn0011824	FBgn0011824	CG4038	CG4038	-	NS	0.552115	0.829071	-0.103083	NS	0.661336	0.865068	-0.0748467
FBgn0011826	FBgn0011826	CG9842	Pp2B-14D	Protein phosphatase 2B at 14D	NS	0.672668	0.893899	-0.0752865	NS	0.557019	0.798575	-0.0699084
FBgn0011828	FBgn0011828	CG12002	Pxn	Peroxidasin	NS	0.848862	0.954608	-0.0509753	NS	0.273132	0.549894	0.140376
FBgn0011829	FBgn0011829	CG14396	Ret	Ret oncogene	NS	0.0150095	0.0670143	-0.699396	Down in Gcn5KD	0.000898354	0.00625635	-0.757867
FBgn0011832	FBgn0011832	CG17240	Ser12	Serine protease 12	Not detected	.	.	NA	Not detected	.	.	NA
FBgn0011834	FBgn0011834	CG2071	Ser6	Serine protease 6	Not detected	.	.	NA	Not detected	.	.	NA
FBgn0011836	FBgn0011836	CG6711	Taf2	TBP-associated factor 2	NS	0.930283	0.976318	-0.0150794	NS	0.345259	0.628459	0.116548
FBgn0011837	FBgn0011837	CG4070	Tis11	Tis11 homolog	NS	0.929949	0.97622	-0.0195698	NS	0.579275	0.814707	0.0673586
FBgn0011840	FBgn0011840	CR31574	tRNA:A:90C	transfer RNA:ala:90C	Not detected	.	.	NA	Not detected	.	.	NA
FBgn0011844	FBgn0011844	CR32125	tRNA:D2:69F	transfer RNA:asp2:69F	Not detected	.	.	NA	Not detected	.	.	NA
FBgn0011845	FBgn0011845	CR31540	tRNA:D:96A	transfer RNA:asp:96A	Not detected	.	.	NA	Not detected	.	.	NA
FBgn0011848	FBgn0011848	CR30453	tRNA:E4:56Fa	transfer RNA:glu4:56Fa	Not detected	.	.	NA	Not detected	.	.	NA
FBgn0011849	FBgn0011849	CR30455	tRNA:E4:56Fb	transfer RNA:glu4:56Fb	Not detected	.	.	NA	Not detected	.	.	NA
FBgn0011850	FBgn0011850	CR30451	tRNA:E4:56Fc	transfer RNA:glu4:56Fc	Not detected	.	.	NA	Not detected	.	.	NA
FBgn0011851	FBgn0011851	CR32327	tRNA:E4:62Aa	transfer RNA:glu4:62Aa	Not detected	.	.	NA	Not detected	.	.	NA
FBgn0011852	FBgn0011852	CR32326	tRNA:E4:62Ab	transfer RNA:glu4:62Ab	Not detected	.	.	NA	Not detected	.	.	NA
FBgn0011853	FBgn0011853	CR32325	tRNA:E4:62Ac	transfer RNA:glu4:62Ac	Not detected	.	.	NA	Not detected	.	.	NA
FBgn0011854	FBgn0011854	CR32323	tRNA:E4:62Ad	transfer RNA:glu4:62Ad	Not detected	.	.	NA	Not detected	.	.	NA
FBgn0011855	FBgn0011855	CR32322	tRNA:E4:62Ae	transfer RNA:glu4:62Ae	Not detected	.	.	NA	Not detected	.	.	NA
FBgn0011858	FBgn0011858	CR31586	tRNA:F2:89BC	transfer RNA:phe2:89BC	Not detected	.	.	NA	Not detected	.	.	NA
FBgn0011859	FBgn0011859	CR31667	tRNA:G3:22BCa	transfer RNA:gly3:22BCa	Not detected	.	.	NA	Not detected	.	.	NA
FBgn0011860	FBgn0011860	CR31945	tRNA:G3:22BCb	transfer RNA:gly3:22BCb	Not detected	.	.	NA	Not detected	.	.	NA
FBgn0011861	FBgn0011861	CR31903	tRNA:G3:28D	transfer RNA:gly3:28D	Not detected	.	.	NA	Not detected	.	.	NA
FBgn0011862	FBgn0011862	CR31977	tRNA:G3:35Ba	transfer RNA:gly3:35Ba	Not detected	.	.	NA	Not detected	.	.	NA
FBgn0011863	FBgn0011863	CR31978	tRNA:G3:35Bb	transfer RNA:gly3:35Bb	Not detected	.	.	NA	Not detected	.	.	NA
FBgn0011864	FBgn0011864	CR31982	tRNA:G3:35Bc	transfer RNA:gly3:35Bc	Not detected	.	.	NA	Not detected	.	.	NA
FBgn0011865	FBgn0011865	CR31981	tRNA:G3:35Bd	transfer RNA:gly3:35Bd	Not detected	.	.	NA	Not detected	.	.	NA
FBgn0011866	FBgn0011866	CR31980	tRNA:G3:35Be	transfer RNA:gly3:35Be	Not detected	.	.	NA	Not detected	.	.	NA
FBgn0011867	FBgn0011867	CR30236	tRNA:G3:53E	transfer RNA:gly3:53E	Not detected	.	.	NA	Not detected	.	.	NA
FBgn0011868	FBgn0011868	CR30228	tRNA:G3:55E	transfer RNA:gly3:55E	Not detected	.	.	NA	Not detected	.	.	NA
FBgn0011869	FBgn0011869	CR30214	tRNA:G3:56EFa	transfer RNA:gly3:56EFa	Not detected	.	.	NA	Not detected	.	.	NA
FBgn0011870	FBgn0011870	CR30138	tRNA:G3:56EFb	transfer RNA:gly3:56EFb	Not detected	.	.	NA	Not detected	.	.	NA
FBgn0011871	FBgn0011871	CR30207	tRNA:G3:57BCa	transfer RNA:gly3:57BCa	Not detected	.	.	NA	Not detected	.	.	NA
FBgn0011872	FBgn0011872	CR30210	tRNA:G3:57BCb	transfer RNA:gly3:57BCb	Not detected	.	.	NA	Not detected	.	.	NA
FBgn0011877	FBgn0011877	CR30253	tRNA:HPsi	transfer RNA:his:pseudogene	Not detected	.	.	NA	Not detected	.	.	NA
FBgn0011878	FBgn0011878	CR30252	tRNA:H:48F	transfer RNA:his:48F	Not detected	.	.	NA	Not detected	.	.	NA
FBgn0011879	FBgn0011879	CR30233	tRNA:CR30233	transfer RNA:CR30233	Not detected	.	.	NA	Not detected	.	.	NA
FBgn0011880	FBgn0011880	CR30313	tRNA:I:42A	transfer RNA:ile:42A	Not detected	.	.	NA	Not detected	.	.	NA
FBgn0011881	FBgn0011881	CR32842	tRNA:I:49Fa	transfer RNA:ile:49Fa	Not detected	.	.	NA	Not detected	.	.	NA
FBgn0011882	FBgn0011882	CR30244	tRNA:I:49Fb	transfer RNA:ile:49Fb	Not detected	.	.	NA	Not detected	.	.	NA
FBgn0011883	FBgn0011883	CR30521	tRNA:I:49Fc	transfer RNA:ile:49Fc	Not detected	.	.	NA	Not detected	.	.	NA
FBgn0011884	FBgn0011884	CR30246	tRNA:I:49Fd	transfer RNA:ile:49Fd	Not detected	.	.	NA	Not detected	.	.	NA
FBgn0011885	FBgn0011885	CR30247	tRNA:I:49Fe	transfer RNA:ile:49Fe	Not detected	.	.	NA	Not detected	.	.	NA
FBgn0011887	FBgn0011887	CR30312	tRNA:K2:42Aa	transfer RNA:lys2:42Aa	Not detected	.	.	NA	Not detected	.	.	NA
FBgn0011888	FBgn0011888	CR30516	tRNA:K2:42Ab	transfer RNA:lys2:42Ab	Not detected	.	.	NA	Not detected	.	.	NA
FBgn0011889	FBgn0011889	CR30517	tRNA:K2:42Ac	transfer RNA:lys2:42Ac	Not detected	.	.	NA	Not detected	.	.	NA
FBgn0011890	FBgn0011890	CR30515	tRNA:K2:42Ad	transfer RNA:lys2:42Ad	Not detected	.	.	NA	Not detected	.	.	NA
FBgn0011891	FBgn0011891	CR32837	tRNA:K2:42Ae	transfer RNA:lys2:42Ae	Not detected	.	.	NA	Not detected	.	.	NA
FBgn0011892	FBgn0011892	CR30300	tRNA:K2:42Ea	transfer RNA:lys2:42Ea	Not detected	.	.	NA	Not detected	.	.	NA
FBgn0011893	FBgn0011893	CR30301	tRNA:K2:42Eb	transfer RNA:lys2:42Eb	Not detected	.	.	NA	Not detected	.	.	NA
FBgn0011894	FBgn0011894	CR30302	tRNA:K2:42Ec	transfer RNA:lys2:42Ec	Not detected	.	.	NA	Not detected	.	.	NA
FBgn0011895	FBgn0011895	CR30303	tRNA:K2:42Ed	transfer RNA:lys2:42Ed	Not detected	.	.	NA	Not detected	.	.	NA
FBgn0011896	FBgn0011896	CR30507	tRNA:K2:50C	transfer RNA:lys2:50C	Not detected	.	.	NA	Not detected	.	.	NA
FBgn0011897	FBgn0011897	CR30520	tRNA:K2:56EF	transfer RNA:lys2:56EF	Not detected	.	.	NA	Not detected	.	.	NA
FBgn0011902	FBgn0011902	CR31899	tRNA:K5:29A	transfer RNA:lys5:29A	Not detected	.	.	NA	Not detected	.	.	NA
FBgn0011904	FBgn0011904	CR31486	tRNA:K5:84ABa	transfer RNA:lys5:84AB	Not detected	.	.	NA	Not detected	.	.	NA
FBgn0011905	FBgn0011905	CR31197	tRNA:K5:87BC	transfer RNA:lys5:87BC	Not detected	.	.	NA	Not detected	.	.	NA
FBgn0011906	FBgn0011906	CR30292	tRNA:L2:44EF	transfer RNA:leu2:44EF	Not detected	.	.	NA	Not detected	.	.	NA
FBgn0011909	FBgn0011909	CR32841	tRNA:L3:49Fa	transfer RNA:leu:49Fa	Not detected	.	.	NA	Not detected	.	.	NA
FBgn0011910	FBgn0011910	CR30508	tRNA:L3:49Fb	transfer RNA:leu:49Fb	Not detected	.	.	NA	Not detected	.	.	NA
FBgn0011915	FBgn0011915	CR30255	tRNA:M2:48Ba	transfer RNA:met2:48Ba	Not detected	.	.	NA	Not detected	.	.	NA
FBgn0011916	FBgn0011916	CR32844	tRNA:M2:48Bb	transfer RNA:met2:48Bb	Not detected	.	.	NA	Not detected	.	.	NA
FBgn0011919	FBgn0011919	CR31310	tRNA:M2:83F	transfer RNA:met2:83F	Not detected	.	.	NA	Not detected	.	.	NA
FBgn0011921	FBgn0011921	CR30003	tRNA:M3:46A	transfer RNA:met3:46A	Not detected	.	.	NA	Not detected	.	.	NA
FBgn0011927	FBgn0011927	CR32142	tRNA:M3:70Fa	transfer RNA:met3:70Fa	Not detected	.	.	NA	Not detected	.	.	NA
FBgn0011928	FBgn0011928	CR32144	tRNA:M3:70Fb	transfer RNA:met3:70Fb	Not detected	.	.	NA	Not detected	.	.	NA
FBgn0011931	FBgn0011931	CR30510	tRNA:N5:42Aa	transfer RNA:asn5:42Aa	Not detected	.	.	NA	Not detected	.	.	NA
FBgn0011932	FBgn0011932	CR30511	tRNA:N5:42Ab	transfer RNA:asn5:42Ab	Not detected	.	.	NA	Not detected	.	.	NA
FBgn0011933	FBgn0011933	CR30518	tRNA:N5:42Ac	transfer RNA:asn5:42Ac	Not detected	.	.	NA	Not detected	.	.	NA
FBgn0011934	FBgn0011934	CR30319	tRNA:N5:42Ad	transfer RNA:asn5:42Ad	Not detected	.	.	NA	Not detected	.	.	NA
FBgn0011935	FBgn0011935	CR30519	tRNA:N5:42Ae	transfer RNA:asn5:42Ae	Not detected	.	.	NA	Not detected	.	.	NA
FBgn0011936	FBgn0011936	CR33973	tRNA:N5:42Af	transfer RNA:asn5:42Af	Not detected	.	.	NA	Not detected	.	.	NA
FBgn0011937	FBgn0011937	CR33972	tRNA:N5:42Ag	transfer RNA:asn5:42Ag	Not detected	.	.	NA	Not detected	.	.	NA
FBgn0011938	FBgn0011938	CR30513	tRNA:N5:42Ah	transfer RNA:asn5:42Ah	Not detected	.	.	NA	Not detected	.	.	NA
FBgn0011944	FBgn0011944	CR31567	tRNA:P:90Ca	transfer RNA:pro:90Ca	Not detected	.	.	NA	Not detected	.	.	NA
FBgn0011945	FBgn0011945	CR31571	tRNA:P:90Cb	transfer RNA:pro:90Cb	Not detected	.	.	NA	Not detected	.	.	NA
FBgn0011948	FBgn0011948	CR32622	tRNA:R:12Ea	transfer RNA:arg:12Ea	Not detected	.	.	NA	Not detected	.	.	NA
FBgn0011949	FBgn0011949	CR32620	tRNA:R:12Eb	transfer RNA:arg:12Eb	Not detected	.	.	NA	Not detected	.	.	NA
FBgn0011950	FBgn0011950	CR32619	tRNA:R:12Ec	transfer RNA:arg:12Ec	Not detected	.	.	NA	Not detected	.	.	NA
FBgn0011951	FBgn0011951	CR32617	tRNA:R:12Ed	transfer RNA:arg:12Ed	Not detected	.	.	NA	Not detected	.	.	NA
FBgn0011952	FBgn0011952	CR32624	tRNA:R:12Ee	transfer RNA:arg:12Ee	Not detected	.	.	NA	Not detected	.	.	NA
FBgn0011953	FBgn0011953	CR32610	tRNA:R:12Ef	transfer RNA:arg:12Ef	Not detected	.	.	NA	Not detected	.	.	NA
FBgn0011954	FBgn0011954	CR32526	tRNA:R:19F	transfer RNA:arg:19F	Not detected	.	.	NA	Not detected	.	.	NA
FBgn0011955	FBgn0011955	CR30514	tRNA:R2:42Aa	transfer RNA:arg2:42Aa	Not detected	.	.	NA	Not detected	.	.	NA
FBgn0011956	FBgn0011956	CR30314	tRNA:R2:42Ab	transfer RNA:arg2:42Ab	Not detected	.	.	NA	Not detected	.	.	NA
FBgn0011957	FBgn0011957	CR30512	tRNA:R2:42Ac	transfer RNA:arg2:42Ac	Not detected	.	.	NA	Not detected	.	.	NA
FBgn0011958	FBgn0011958	CR30304	tRNA:R2:42Ad	transfer RNA:arg2:42Ad	Not detected	.	.	NA	Not detected	.	.	NA
FBgn0011959	FBgn0011959	CR31581	tRNA:R2:84Fa	transfer RNA:arg2:84Fa	Not detected	.	.	NA	Not detected	.	.	NA
FBgn0011960	FBgn0011960	CR31566	tRNA:R2:84Fb	transfer RNA:arg2:84Fb	Not detected	.	.	NA	Not detected	.	.	NA
FBgn0011961	FBgn0011961	CR31582	tRNA:R2:84Fc	transfer RNA:arg2:84Fc	Not detected	.	.	NA	Not detected	.	.	NA
FBgn0011962	FBgn0011962	CR31585	tRNA:R2:84Fd	transfer RNA:arg2:84Fd	Not detected	.	.	NA	Not detected	.	.	NA
FBgn0011963	FBgn0011963	CR31584	tRNA:R2:84Fe	transfer RNA:arg2:84Fe	Not detected	.	.	NA	Not detected	.	.	NA
FBgn0011965	FBgn0011965	CR31593	tRNA:R:83AB	transfer RNA:arg:83AB	Not detected	.	.	NA	Not detected	.	.	NA
FBgn0011966	FBgn0011966	CR31443	tRNA:R:85Ca	transfer RNA:arg:85Ca	Not detected	.	.	NA	Not detected	.	.	NA
FBgn0011970	FBgn0011970	CR31396	tRNA:S2b:86A	transfer RNA:ser2b:86A	Not detected	.	.	NA	Not detected	.	.	NA
FBgn0011971	FBgn0011971	CR31476	tRNA:S2b:88A	transfer RNA:ser2b:88A	Not detected	.	.	NA	Not detected	.	.	NA
FBgn0011974	FBgn0011974	CR32615	tRNA:S474:12Eh	transfer RNA:ser474:12Eh	Not detected	.	.	NA	Not detected	.	.	NA
FBgn0011975	FBgn0011975	CR32621	tRNA:S4:12Ea	transfer RNA:ser4:12Ea	Not detected	.	.	NA	Not detected	.	.	NA
FBgn0011976	FBgn0011976	CR32623	tRNA:S4:12Eb	transfer RNA:ser4:12Eb	Not detected	.	.	NA	Not detected	.	.	NA
FBgn0011977	FBgn0011977	CR32608	tRNA:S4:12Ee	transfer RNA:ser4:12Ee	Not detected	.	.	NA	Not detected	.	.	NA
FBgn0011980	FBgn0011980	CR32612	tRNA:S774:12Ec	transfer RNA:ser774:12Ec	Not detected	.	.	NA	Not detected	.	.	NA
FBgn0011981	FBgn0011981	CR32618	tRNA:S774:12Ef	transfer RNA:ser774:12Ef	Not detected	.	.	NA	Not detected	.	.	NA
FBgn0011982	FBgn0011982	CR32607	tRNA:S7:12Ed	transfer RNA:ser7:12Ed	Not detected	.	.	NA	Not detected	.	.	NA
FBgn0011983	FBgn0011983	CR32609	tRNA:S7:12Eg	transfer RNA:ser7:12Eg	Not detected	.	.	NA	Not detected	.	.	NA
FBgn0011984	FBgn0011984	CR31951	tRNA:S7:23Ea	transfer RNA:ser7:23Ea	Not detected	.	.	NA	Not detected	.	.	NA
FBgn0011985	FBgn0011985	CR31734	tRNA:S7:23Eb	transfer RNA:ser7:23Eb	Not detected	.	.	NA	Not detected	.	.	NA
FBgn0011986	FBgn0011986	CR32419	tRNA:S7:64D	transfer RNA:ser7:64D	Not detected	.	.	NA	Not detected	.	.	NA
FBgn0011987	FBgn0011987	CR30024	tRNA:SeC	transfer RNA:SeCys	Not detected	.	.	NA	Not detected	.	.	NA
FBgn0011993	FBgn0011993	CR31589	tRNA:T:90Ca	transfer RNA:thr:90Ca	Not detected	.	.	NA	Not detected	.	.	NA
FBgn0011994	FBgn0011994	CR31590	tRNA:T:90Cb	transfer RNA:thr:90Cb	Not detected	.	.	NA	Not detected	.	.	NA
FBgn0011998	FBgn0011998	CR31592	tRNA:V3b:84Da	transfer RNA:val3b:84Da	Not detected	.	.	NA	Not detected	.	.	NA
FBgn0011999	FBgn0011999	CR31512	tRNA:V3b:84Db	transfer RNA:val3b:84Db	Not detected	.	.	NA	Not detected	.	.	NA
FBgn0012000	FBgn0012000	CR31500	tRNA:V3b:84Dc	transfer RNA:val3b:84Dc	Not detected	.	.	NA	Not detected	.	.	NA
FBgn0012001	FBgn0012001	CR31502	tRNA:V3b:84Dd	transfer RNA:val3b:84Dd	Not detected	.	.	NA	Not detected	.	.	NA
FBgn0012002	FBgn0012002	CR31572	tRNA:V3b:90BC	transfer RNA:val3b:90BC	Not detected	.	.	NA	Not detected	.	.	NA
FBgn0012003	FBgn0012003	CR31214	tRNA:V3b:92Ba	transfer RNA:val3b:92Ba	Not detected	.	.	NA	Not detected	.	.	NA
FBgn0012004	FBgn0012004	CR31430	tRNA:V3b:92Bb	transfer RNA:val3b:92Bb	Not detected	.	.	NA	Not detected	.	.	NA
FBgn0012009	FBgn0012009	CR32122	tRNA:V4:70BCa	transfer RNA:val4:70BCa	Not detected	.	.	NA	Not detected	.	.	NA
FBgn0012010	FBgn0012010	CR32124	tRNA:V4:70BCb	transfer RNA:val4:70BCb	Not detected	.	.	NA	Not detected	.	.	NA
FBgn0012011	FBgn0012011	CR31587	tRNA:V4:89BC	transfer RNA:val4:89BC	Not detected	.	.	NA	Not detected	.	.	NA
FBgn0012016	FBgn0012016	CR31987	tRNA:Y1:22Fa	transfer RNA:tyr1:22Fa	Not detected	.	.	NA	Not detected	.	.	NA
FBgn0012017	FBgn0012017	CR31986	tRNA:Y1:22Fb	transfer RNA:tyr1:22Fb	Not detected	.	.	NA	Not detected	.	.	NA
FBgn0012018	FBgn0012018	CR31905	tRNA:Y1:28C	transfer RNA:tyr1:28C	Not detected	.	.	NA	Not detected	.	.	NA
FBgn0012024	FBgn0012024	CR31435	tRNA:Y1:85Aa	transfer RNA:tyr1:85Aa	Not detected	.	.	NA	Not detected	.	.	NA
FBgn0012025	FBgn0012025	CR31433	tRNA:Y1:85Ab	transfer RNA:tyr1:85Ab	Not detected	.	.	NA	Not detected	.	.	NA
FBgn0012026	FBgn0012026	CR31434	tRNA:Y1:85Ac	transfer RNA:tyr1:85Ac	Not detected	.	.	NA	Not detected	.	.	NA
FBgn0012027	FBgn0012027	CR31552	tRNA:Y1:85Ad	transfer RNA:tyr1:85Ad	Not detected	.	.	NA	Not detected	.	.	NA
FBgn0012028	FBgn0012028	CR31387	tRNA:Y1:85Ae	transfer RNA:tyr1:85Ae	Not detected	.	.	NA	Not detected	.	.	NA
FBgn0012034	FBgn0012034	CG9390	AcCoAS	Acetyl Coenzyme A synthase	Down in Gcn5KD	9.86732e-05	0.00131302	-0.718464	Down in Gcn5KD	0.00338849	0.0193822	-0.395291
FBgn0012036	FBgn0012036	CG3752	Aldh	Aldehyde dehydrogenase	NS	0.0320537	0.124471	-0.525237	Down in Gcn5KD	5.52991e-18	3.58917e-16	-1.63208
FBgn0012037	FBgn0012037	CG8827	Ance	Angiotensin converting enzyme	NS	0.905748	0.969138	0.0319608	NS	0.100531	0.282308	0.23064
FBgn0012042	FBgn0012042	CG10146	AttA	Attacin-A	NS	0.515002	0.806074	-0.331616	NS	0.0325067	0.123614	0.793448
FBgn0012051	FBgn0012051	CG7563	CalpA	Calpain-A	NS	0.0878599	0.274096	-0.301245	NS	0.122949	0.325939	-0.195182
FBgn0012058	FBgn0012058	CG8610	Cdc27	Cell division cycle 27 ortholog	NS	0.715135	0.91297	0.0634106	NS	0.934922	0.979691	0.00998008
FBgn0012344	FBgn0012344	CG8348	Dh44	Diuretic hormone 44	NS	0.0683443	0.2278	-0.363863	NS	0.105908	0.292433	-0.332001
FBgn0013263	FBgn0013263	CG33261	Trl	Trithorax-like	NS	0.0779825	0.25026	-0.328419	NS	0.171136	0.410151	-0.21279
FBgn0013269	FBgn0013269	CG6226	FK506-bp1	FK506-binding protein 1	NS	0.277341	0.590391	-0.19895	NS	0.719087	0.894149	-0.0429588
FBgn0013272	FBgn0013272	CG5820	Gp150	Gp150	NS	0.457038	0.767854	0.214856	NS	0.0984909	0.279507	0.256794
FBgn0013275	FBgn0013275	CG31366	Hsp70Aa	Heat-shock-protein-70Aa	Not detected	.	.	NA	Not detected	.	.	NA
FBgn0013276	FBgn0013276	CG18743	Hsp70Ab	Heat-shock-protein-70Ab	Up in Gcn5KD	0.00607425	0.0321609	1.22363	Up in Gcn5KD	6.76545e-08	1.19535e-06	2.10593
FBgn0013277	FBgn0013277	CG31449	Hsp70Ba	Heat-shock-protein-70Ba	Not detected	.	.	NA	Up in Gcn5KD	2.27547e-06	3.01951e-05	1.56085
FBgn0013278	FBgn0013278	CG31359	Hsp70Bb	Heat-shock-protein-70Bb	Not detected	.	.	NA	Not detected	.	.	NA
FBgn0013279	FBgn0013279	CG6489	Hsp70Bc	Heat-shock-protein-70Bc	Not detected	.	.	NA	Not detected	.	.	NA
FBgn0013300	FBgn0013300	CG4479	ProtA	Protamine A	Up in Gcn5KD	0.000446809	0.0041371	0.628174	Not detected	.	.	NA
FBgn0013301	FBgn0013301	CG4478	ProtB	Protamine B	Up in Gcn5KD	6.87165e-06	0.000204745	0.807192	Not detected	.	.	NA
FBgn0013303	FBgn0013303	CG7641	Nca	Neurocalcin	NS	0.653871	0.88562	-0.080463	NS	0.476785	0.745739	0.0904453
FBgn0013305	FBgn0013305	CG3798	Nmda1	N-methyl-D-aspartate receptor-associated protein	NS	0.948022	0.983168	-0.0138002	NS	0.430426	0.706832	0.0947682
FBgn0013307	FBgn0013307	CG8721	Odc1	Ornithine decarboxylase 1	Down in Gcn5KD	0.00266215	0.0166129	-0.843281	Down in Gcn5KD	0.00409759	0.0226901	-0.373771
FBgn0013308	FBgn0013308	CG8719	Odc2	Ornithine decarboxylase 2	Down in Gcn5KD	0.000102482	0.00134099	-1.61213	Down in Gcn5KD	7.21849e-12	2.25071e-10	-1.2824
FBgn0013323	FBgn0013323	CG13687	Ptth	Prothoracicotropic hormone	NS	0.277076	0.590218	0.280178	Not detected	.	.	NA
FBgn0013325	FBgn0013325	CG7726	RpL11	Ribosomal protein L11	NS	0.631275	0.872758	-0.126559	NS	0.884928	0.963798	0.0206748
FBgn0013334	FBgn0013334	CG8884	Sap47	Synapse-associated protein 47kD	NS	0.518012	0.808483	-0.130005	NS	0.903011	0.969358	-0.0147173
FBgn0013342	FBgn0013342	CG17248	nSyb	neuronal Synaptobrevin	NS	0.54873	0.827152	0.106902	NS	0.302556	0.583404	0.12572
FBgn0013343	FBgn0013343	CG31136	Syx1A	Syntaxin 1A	NS	0.1302	0.360133	-0.261986	NS	0.103161	0.287353	-0.203008
FBgn0013347	FBgn0013347	CG5163	TfIIA-S	Transcription-factor-IIA-S	NS	0.422132	0.739469	-0.136068	NS	0.726687	0.897697	0.0416436
FBgn0013348	FBgn0013348	CG2981	TpnC41C	Troponin C at 41C	Not detected	.	.	NA	Not detected	.	.	NA
FBgn0013432	FBgn0013432	CG3717	bcn92	bcn92	NS	0.468217	0.776569	0.133017	Up in Gcn5KD	0.00813977	0.0404066	0.379493
FBgn0013433	FBgn0013433	CG4846	beat-Ia	beaten path Ia	NS	0.14753	0.391999	0.338149	NS	0.0276366	0.108363	0.456254
FBgn0013435	FBgn0013435	CG1362	cdc2rk	cdc2-related-kinase	NS	0.828988	0.948556	-0.0400605	NS	0.720362	0.894797	-0.0560791
FBgn0013467	FBgn0013467	CG18285	igl	igloo	NS	0.0351995	0.13438	0.424203	NS	0.2011	0.455099	0.229737
FBgn0013469	FBgn0013469	CG12296	klu	klumpfuss	NS	0.537301	0.82088	-0.110576	NS	0.736945	0.902282	-0.0429938
FBgn0013531	FBgn0013531	CG18780	MED20	Mediator complex subunit 20	NS	0.896891	0.966908	-0.0244365	NS	0.681825	0.876055	0.0616239
FBgn0013548	FBgn0013548	CG11295	l(2)dtl	lethal-(2)-denticleless	NS	0.173986	0.437314	-0.251143	NS	0.142942	0.363028	-0.223243
FBgn0013563	FBgn0013563	CG6760	Pex1	Peroxin 1	NS	0.307443	0.628731	-0.188035	Down in Gcn5KD	0.00305384	0.0177663	-0.371221
FBgn0013576	FBgn0013576	CG32464	mtd	mustard	NS	0.879582	0.962371	-0.0351395	NS	0.406626	0.686659	0.112102
FBgn0013672	FBgn0013672	CG34073	mt:ATPase6	mitochondrial ATPase subunit 6	NS	0.109612	0.320313	-0.372592	Down in Gcn5KD	0.00952547	0.0458308	-0.318784
FBgn0013673	FBgn0013673	CG34072	mt:ATPase8	mitochondrial ATPase subunit 8	Not detected	.	.	NA	Not detected	.	.	NA
FBgn0013674	FBgn0013674	CG34067	mt:CoI	mitochondrial Cytochrome c oxidase subunit I	NS	0.162938	0.417522	-0.393178	NS	0.0388626	0.141688	-0.352232
FBgn0013675	FBgn0013675	CG34069	mt:CoII	mitochondrial Cytochrome c oxidase subunit II	NS	0.193226	0.4711	-0.344329	NS	0.0693756	0.218093	-0.263087
FBgn0013676	FBgn0013676	CG34074	mt:CoIII	mitochondrial Cytochrome c oxidase subunit III	NS	0.1184	0.338113	-0.429339	NS	0.0568627	0.187941	-0.300067
FBgn0013678	FBgn0013678	CG34090	mt:Cyt-b	mitochondrial Cytochrome b	NS	0.247914	0.551776	-0.305627	NS	0.115735	0.312458	-0.234082
FBgn0013679	FBgn0013679	CG34092	mt:ND1	mitochondrial NADH-ubiquinone oxidoreductase chain 1	NS	0.251576	0.556767	-0.24607	NS	0.0265266	0.104626	-0.288923
FBgn0013680	FBgn0013680	CG34063	mt:ND2	mitochondrial NADH-ubiquinone oxidoreductase chain 2	NS	0.875864	0.960446	-0.031323	NS	0.959785	0.987964	-0.00911346
FBgn0013681	FBgn0013681	CG34076	mt:ND3	mitochondrial NADH-ubiquinone oxidoreductase chain 3	NS	0.982601	0.995165	-0.00521117	NS	0.513841	0.771264	-0.135934
FBgn0013683	FBgn0013683	CG34086	mt:ND4L	mitochondrial NADH-ubiquinone oxidoreductase chain 4L	Not detected	.	.	NA	Not detected	.	.	NA
FBgn0013684	FBgn0013684	CG34083	mt:ND5	mitochondrial NADH-ubiquinone oxidoreductase chain 5	NS	0.0580172	0.201027	-0.363301	Down in Gcn5KD	0.0104153	0.0492919	-0.322793
FBgn0013685	FBgn0013685	CG34089	mt:ND6	mitochondrial NADH-ubiquinone oxidoreductase chain 6	Not detected	.	.	NA	Not detected	.	.	NA
FBgn0013686	FBgn0013686	CR34094	mt:lrRNA	mitochondrial large ribosomal RNA	NS	0.168506	0.428207	-0.417927	NS	0.421143	0.698293	-0.161635
FBgn0013688	FBgn0013688	CR34096	mt:srRNA	mitochondrial small ribosomal RNA	Not detected	.	.	NA	Not detected	.	.	NA
FBgn0013689	FBgn0013689	CR34077	mt:tRNA:A	mitochondrial alanine tRNA	Not detected	.	.	NA	Not detected	.	.	NA
FBgn0013690	FBgn0013690	CR34065	mt:tRNA:C	mitochondrial cysteine tRNA	Not detected	.	.	NA	Not detected	.	.	NA
FBgn0013691	FBgn0013691	CR34071	mt:tRNA:D	mitochondrial aspartic acid tRNA	Not detected	.	.	NA	Not detected	.	.	NA
FBgn0013692	FBgn0013692	CR34081	mt:tRNA:E	mitochondrial glutamic acid tRNA	Not detected	.	.	NA	Not detected	.	.	NA
FBgn0013693	FBgn0013693	CR34082	mt:tRNA:F	mitochondrial phenylalanine tRNA	Not detected	.	.	NA	Not detected	.	.	NA
FBgn0013694	FBgn0013694	CR34075	mt:tRNA:G	mitochondrial glycine tRNA	Not detected	.	.	NA	Not detected	.	.	NA
FBgn0013695	FBgn0013695	CR34084	mt:tRNA:H	mitochondrial histidine tRNA	Not detected	.	.	NA	Not detected	.	.	NA
FBgn0013696	FBgn0013696	CR34060	mt:tRNA:I	mitochondrial isoleucine tRNA	Not detected	.	.	NA	Not detected	.	.	NA
FBgn0013697	FBgn0013697	CR34070	mt:tRNA:K	mitochondrial lysine tRNA	Not detected	.	.	NA	Not detected	.	.	NA
FBgn0013698	FBgn0013698	CR34093	mt:tRNA:L:CUN	mitochondrial leucine CUN tRNA	Not detected	.	.	NA	Not detected	.	.	NA
FBgn0013699	FBgn0013699	CR34068	mt:tRNA:L:UUR	mitochondrial leucine UUR tRNA	Not detected	.	.	NA	Not detected	.	.	NA
FBgn0013700	FBgn0013700	CR34062	mt:tRNA:M	mitochondrial methionine tRNA	Not detected	.	.	NA	Not detected	.	.	NA
FBgn0013701	FBgn0013701	CR34079	mt:tRNA:N	mitochondrial asparagine tRNA	Not detected	.	.	NA	Not detected	.	.	NA
FBgn0013702	FBgn0013702	CR34088	mt:tRNA:P	mitochondrial proline tRNA	Not detected	.	.	NA	Not detected	.	.	NA
FBgn0013703	FBgn0013703	CR34061	mt:tRNA:Q	mitochondrial glutamine tRNA	Not detected	.	.	NA	Not detected	.	.	NA
FBgn0013704	FBgn0013704	CR34078	mt:tRNA:R	mitochondrial arginine tRNA	Not detected	.	.	NA	Not detected	.	.	NA
FBgn0013705	FBgn0013705	CR34080	mt:tRNA:S:AGY	mitochondrial serine AGY tRNA	Not detected	.	.	NA	Not detected	.	.	NA
FBgn0013706	FBgn0013706	CR34091	mt:tRNA:S:UCN	mitochondrial serine UCN tRNA	Not detected	.	.	NA	Not detected	.	.	NA
FBgn0013707	FBgn0013707	CR34087	mt:tRNA:T	mitochondrial threonine tRNA	Not detected	.	.	NA	Not detected	.	.	NA
FBgn0013708	FBgn0013708	CR34095	mt:tRNA:V	mitochondrial valine tRNA	Not detected	.	.	NA	Not detected	.	.	NA
FBgn0013709	FBgn0013709	CR34064	mt:tRNA:W	mitochondrial tryptophan tRNA	Not detected	.	.	NA	Not detected	.	.	NA
FBgn0013710	FBgn0013710	CR34066	mt:tRNA:Y	mitochondrial tyrosine tRNA	Not detected	.	.	NA	Not detected	.	.	NA
FBgn0013717	FBgn0013717	CG4166	not	non-stop	NS	0.284051	0.599322	0.20233	Up in Gcn5KD	0.00414121	0.0228786	0.364646
FBgn0013718	FBgn0013718	CG33991	nuf	nuclear fallout	NS	0.755252	0.928004	0.0680033	NS	0.0263961	0.104241	0.288115
FBgn0013720	FBgn0013720	CG14779	pck	pickel	NS	0.647335	0.881924	0.0771411	NS	0.0209232	0.0870003	0.280064
FBgn0013725	FBgn0013725	CG10108	phyl	phyllopod	NS	0.890432	0.966136	0.0347471	NS	0.552998	0.79591	0.124303
FBgn0013726	FBgn0013726	CG8705	pnut	peanut	NS	0.779932	0.934158	0.063551	NS	0.087971	0.258813	0.215462
FBgn0013732	FBgn0013732	CG3273	sced	scrambled	NS	0.346215	0.671898	0.169234	NS	0.0398165	0.14428	0.275065
FBgn0013733	FBgn0013733	CG18076	shot	short stop	NS	0.411035	0.729911	-0.229247	NS	0.0387714	0.141514	-0.336816
FBgn0013746	FBgn0013746	CG9556	alien	alien	NS	0.247789	0.551776	-0.198876	NS	0.314745	0.596798	-0.118863
FBgn0013749	FBgn0013749	CG11027	Arf102F	ADP ribosylation factor at 102F	NS	0.379742	0.703846	-0.15366	NS	0.0486708	0.168066	-0.233127
FBgn0013750	FBgn0013750	CG8156	Arf51F	ADP ribosylation factor at 51F	NS	0.984105	0.995405	0.00360818	NS	0.112573	0.306064	0.197809
FBgn0013751	FBgn0013751	CG1072	Awh	Arrowhead	NS	0.394531	0.716804	0.195312	NS	0.43074	0.706983	0.134183
FBgn0013753	FBgn0013753	CG7959	Bgb	Big brother	NS	0.467043	0.775403	0.130914	NS	0.0681538	0.215103	0.233442
FBgn0013755	FBgn0013755	CG7960	Bro	Brother	Not detected	.	.	NA	Not detected	.	.	NA
FBgn0013756	FBgn0013756	CG8274	Mtor	Megator	NS	0.893277	0.966322	-0.0298525	NS	0.98202	0.99474	-0.0027964
FBgn0013759	FBgn0013759	CG6703	CASK	CASK ortholog	NS	0.757375	0.928499	-0.0540328	NS	0.531707	0.781907	0.0770366
FBgn0013762	FBgn0013762	CG8203	Cdk5	Cyclin-dependent kinase 5	NS	0.723407	0.916397	0.0620666	NS	0.307432	0.589428	0.1285
FBgn0013763	FBgn0013763	CG5210	CG5210	-	Down in Gcn5KD	0.00161642	0.0111306	-1.07609	Down in Gcn5KD	3.14244e-13	1.18506e-11	-0.994304
FBgn0013764	FBgn0013764	CG3924	Chi	Chip	NS	0.777296	0.933354	0.0479916	NS	0.426247	0.703476	0.0962348
FBgn0013765	FBgn0013765	CG4832	cnn	centrosomin	NS	0.0169732	0.0739223	0.511324	Up in Gcn5KD	0.00610905	0.0317545	0.327588
FBgn0013767	FBgn0013767	CG3302	Crz	Corazonin	NS	0.940437	0.980243	0.0245147	NS	0.721743	0.895585	0.0957181
FBgn0013770	FBgn0013770	CG6692	Cp1	Cysteine proteinase-1	NS	0.29053	0.60833	-0.285509	NS	0.509855	0.769438	-0.0968436
FBgn0013771	FBgn0013771	CG10246	Cyp6a9	Cytochrome P450-6a9	NS	0.011223	0.0526341	-0.952807	Down in Gcn5KD	1.27704e-06	1.79709e-05	-1.12251
FBgn0013772	FBgn0013772	CG10248	Cyp6a8	Cytochrome P450-6a8	Down in Gcn5KD	0.000178794	0.00202495	-1.52055	Down in Gcn5KD	7.50965e-14	3.04892e-12	-1.99674
FBgn0013773	FBgn0013773	CG10240	Cyp6a22	Cyp6a22	Down in Gcn5KD	0.00186922	0.012516	-0.834891	NS	0.0797198	0.24126	-0.484539
FBgn0013799	FBgn0013799	CG8567	Deaf1	Deformed epidermal autoregulatory factor-1	NS	0.872954	0.959557	0.0268144	NS	0.130881	0.34044	0.176103
FBgn0013809	FBgn0283476	CG7092	Dhc16F	Dynein heavy chain at 16F	Up in Gcn5KD	0.000178852	0.00202495	0.683375	Not detected	.	.	NA
FBgn0013810	FBgn0013810	CG5526	Dhc36C	Dynein heavy chain at 36C	Up in Gcn5KD	4.59116e-07	2.91034e-05	0.855794	Not detected	.	.	NA
FBgn0013811	FBgn0013811	CG15804	Dhc62B	Dynein heavy chain at 62B	Up in Gcn5KD	0.00575881	0.030816	0.504217	NS	0.43152	0.707797	0.206265
FBgn0013812	FBgn0013812	CG3723	Dhc93AB	Dynein heavy chain at 93AB	Not detected	.	.	NA	Not detected	.	.	NA
FBgn0013813	FBgn0013813	CG1842	Dhc98D	Dynein heavy chain at 89D	Up in Gcn5KD	0.00467571	0.0258871	0.50239	Not detected	.	.	NA
FBgn0013949	FBgn0013949	CG7021	Ela	Elastin-like	NS	0.10306	0.30676	-0.380717	NS	0.0343048	0.128859	-0.258526
FBgn0013953	FBgn0013953	CG7005	Esp	Epidermal stripes and patches	Up in Gcn5KD	0.003323	0.019731	0.770357	Up in Gcn5KD	0.000241279	0.00198623	0.762647
FBgn0013954	FBgn0013954	CG11001	FK506-bp2	FK506-binding protein 2	NS	0.475601	0.781181	-0.160701	NS	0.101723	0.284533	-0.194803
FBgn0013972	FBgn0013972	CG1912	Gycalpha99B	Guanylyl cyclase alpha-subunit at 99B	NS	0.774692	0.932989	0.0683582	NS	0.0884184	0.259569	0.385461
FBgn0013973	FBgn0013973	CG1470	Gycbeta100B	Guanylyl cyclase beta-subunit at 100B	NS	0.456459	0.767854	0.189842	NS	0.105214	0.291224	0.371128
FBgn0013983	FBgn0013983	CG5576	imd	immune deficiency	NS	0.199807	0.480545	0.2533	NS	0.0586313	0.192234	0.230564
FBgn0013984	FBgn0283499	CG18402	InR	Insulin-like receptor	NS	0.597861	0.856173	0.101217	NS	0.497225	0.760626	0.0955526
FBgn0013987	FBgn0013987	CG3086	MAPk-Ak2	MAP kinase activated protein-kinase-2	NS	0.837168	0.950724	0.0384952	NS	0.574517	0.811897	0.0664313
FBgn0013995	FBgn0013995	CG5685	Calx	Na/Ca-exchange protein	NS	0.118636	0.338621	0.295301	Down in Gcn5KD	0.000209162	0.00175516	-0.706801
FBgn0013997	FBgn0013997	CG6827	Nrx-IV	Neurexin IV	NS	0.712431	0.911702	0.0818088	NS	0.0865277	0.255988	0.207483
FBgn0014000	FBgn0014000	CG10658	Hf	Helical Factor	Down in Gcn5KD	6.77367e-06	0.000202456	-1.05852	Down in Gcn5KD	6.8886e-05	0.000653321	-0.543213
FBgn0014002	FBgn0286818	CG6988	Pdi	Protein disulfide isomerase	NS	0.677249	0.896588	-0.11496	NS	0.165831	0.40113	-0.218693
FBgn0014006	FBgn0014006	CG4720	Pk92B	Protein kinase at 92B	NS	0.500438	0.795547	-0.11521	NS	0.919138	0.973558	-0.0119869
FBgn0014007	FBgn0014007	CG10975	Ptp69D	Protein tyrosine phosphatase 69D	NS	0.484459	0.786172	0.122281	NS	0.219136	0.48097	0.150618
FBgn0014009	FBgn0014009	CG3269	Rab2	Rab2	NS	0.814478	0.943732	-0.0499336	NS	0.808103	0.933457	0.0289578
FBgn0014010	FBgn0014010	CG3664	Rab5	Rab5	NS	0.975754	0.992916	-0.00745371	NS	0.374746	0.656648	0.113134
FBgn0014011	FBgn0014011	CG8556	Rac2	Rac2	NS	0.466237	0.774627	0.125196	NS	0.157266	0.38782	0.177184
FBgn0014018	FBgn0014018	CG11992	Rel	Relish	NS	0.570645	0.841661	-0.120522	NS	0.194138	0.443976	0.159993
FBgn0014019	FBgn0014019	CG5279	Rh5	Rhodopsin 5	NS	0.828364	0.948346	-0.0583917	NS	0.390078	0.670876	-0.270276
FBgn0014020	FBgn0014020	CG8416	Rho1	Rho1	NS	0.599117	0.856964	-0.131778	NS	0.70998	0.888934	0.0492802
FBgn0014022	FBgn0014022	CG8161	Rlb1	Rlb1	NS	0.987628	0.996525	0.00289338	NS	0.802128	0.930921	0.0408514
FBgn0014023	FBgn0014023	CG9378	mRpL47	mitochondrial ribosomal protein L47	NS	0.645171	0.88073	-0.0822193	NS	0.895994	0.967053	0.0173735
FBgn0014024	FBgn0014024	CG3312	Rnp4F	RNA-binding protein 4F	NS	0.70489	0.908334	-0.0631587	NS	0.665825	0.866714	0.0515972
FBgn0014026	FBgn0014026	CG3314	RpL7A	Ribosomal protein L7A	NS	0.552022	0.829039	-0.165635	NS	0.867878	0.957649	-0.0265603
FBgn0014028	FBgn0014028	CG3283	SdhB	Succinate dehydrogenase, subunit B (iron-sulfur)	Down in Gcn5KD	0.00897744	0.043924	-0.480443	Down in Gcn5KD	0.00347392	0.019776	-0.378547
FBgn0014029	FBgn0014029	CG4173	2021-09-02	Septin 2	NS	0.609459	0.862342	0.108315	Up in Gcn5KD	0.00577768	0.0303094	0.330582
FBgn0014031	FBgn0014031	CG3926	Spat	Serine pyruvate aminotransferase	Down in Gcn5KD	0.000823728	0.00665681	-0.904462	Down in Gcn5KD	0.000102543	0.000930005	-0.589447
FBgn0014032	FBgn0014032	CG12117	Sptr	Sepiapterin reductase	NS	0.0297581	0.117174	-0.436519	NS	0.018313	0.0784573	-0.310987
FBgn0014033	FBgn0014033	CG4099	Sr-CI	Scavenger receptor class C, type I	NS	0.0613293	0.209584	-0.625878	Down in Gcn5KD	0.00858003	0.0421101	-0.581141
FBgn0014037	FBgn0014037	CG32217	Su(Tpl)	Su(Tpl)	NS	0.959215	0.987679	0.0120497	NS	0.197289	0.449031	0.166274
FBgn0014073	FBgn0014073	CG7525	Tie	Tie-like receptor tyrosine kinase	NS	0.057025	0.198102	-0.541825	NS	0.016224	0.0712349	-0.655487
FBgn0014075	FBgn0014075	CG6850	Ugt	UDP-glucose-glycoprotein glucosyltransferase	NS	0.553017	0.829631	-0.124336	NS	0.158845	0.390302	-0.167362
FBgn0014076	FBgn0014076	CG16874	Vm32E	Vitelline membrane 32E	Not detected	.	.	NA	Not detected	.	.	NA
FBgn0014092	FBgn0014092	CG4278	CG4278	-	NS	0.412748	0.730909	-0.150784	NS	0.969949	0.992185	-0.00528932
FBgn0014127	FBgn0014127	CG10726	barr	barren	NS	0.278064	0.591015	0.18223	NS	0.984619	0.994943	0.00247445
FBgn0014133	FBgn0014133	CG1822	bif	bifocal	NS	0.607888	0.861735	0.122818	NS	0.112967	0.306808	0.197683
FBgn0014135	FBgn0014135	CG4608	bnl	branchless	NS	0.548781	0.827152	0.122387	NS	0.0923224	0.267728	0.232001
FBgn0014141	FBgn0014141	CG3937	cher	cheerio	NS	0.407709	0.727683	-0.241463	NS	0.401684	0.682445	-0.13882
FBgn0014143	FBgn0014143	CG5069	croc	crocodile	NS	0.887053	0.964305	-0.0420432	Up in Gcn5KD	0.0102142	0.0485571	0.720371
FBgn0014163	FBgn0014163	CG4609	fax	failed axon connections	NS	0.173438	0.436605	0.41284	Up in Gcn5KD	0.0006646	0.00482202	0.565738
FBgn0014179	FBgn0014179	CG12245	gcm	glial cells missing	NS	0.170648	0.431843	0.370476	NS	0.134098	0.346447	0.39804
FBgn0014184	FBgn0014184	CG16747	Oda	Ornithine decarboxylase antizyme	NS	0.160341	0.413006	-0.386305	NS	0.207506	0.465073	-0.176138
FBgn0014189	FBgn0014189	CG7269	Hel25E	Helicase at 25E	NS	0.521409	0.810158	-0.135947	NS	0.797904	0.92928	-0.0306649
FBgn0014269	FBgn0014269	CG18608	prod	proliferation disrupter	NS	0.457441	0.768076	-0.132143	NS	0.857583	0.953128	-0.02374
FBgn0014340	FBgn0014340	CG3025	mof	males absent on the first	NS	0.765145	0.931267	-0.0533272	NS	0.287977	0.565945	-0.163925
FBgn0014342	FBgn0014342	CG10390	mia	meiosis I arrest	NS	0.844263	0.952882	0.0346345	NS	0.956093	0.986427	0.0127282
FBgn0014343	FBgn0014343	CG10601	mirr	mirror	NS	0.526577	0.813161	-0.118434	NS	0.529285	0.780673	-0.0844016
FBgn0014366	FBgn0014366	CG2925	noi	noisette	NS	0.542949	0.824646	-0.102368	NS	0.455341	0.728762	0.0914746
FBgn0014368	FBgn0014368	CG32077	nol	no optic lobe	Down in Gcn5KD	0.00296633	0.0180976	-1.73663	NS	0.988406	0.996447	0.00595837
FBgn0014380	FBgn0014380	CG9366	RhoL	Rho-like	NS	0.314085	0.636055	0.190989	NS	0.0980126	0.27873	0.203342
FBgn0014388	FBgn0014388	CG1921	sty	sprouty	NS	0.772848	0.93277	0.0530992	NS	0.110036	0.300991	0.190427
FBgn0014391	FBgn0014391	CG9032	sun	stunted	Down in Gcn5KD	0.000146401	0.00173757	-0.716285	Down in Gcn5KD	2.55421e-06	3.36598e-05	-0.600807
FBgn0014395	FBgn0014395	CG14620	tilB	touch insensitive larva B	NS	0.131605	0.362542	0.279217	Not detected	.	.	NA
FBgn0014396	FBgn0014396	CG3234	tim	timeless	NS	0.149778	0.396055	-0.572374	Down in Gcn5KD	0.00067722	0.00489868	-1.24215
FBgn0014411	FBgn0014411	CG14804	Vps26	Vacuolar protein sorting 26	NS	0.738915	0.922105	-0.0593471	NS	0.82488	0.940462	0.0263094
FBgn0014417	FBgn0014417	CG13397	CG13397	-	NS	0.0897552	0.278287	-0.396603	Down in Gcn5KD	0.00223616	0.013624	-0.46463
FBgn0014427	FBgn0014427	CG11899	CG11899	-	NS	0.259885	0.568092	0.327372	Up in Gcn5KD	7.67714e-06	8.96766e-05	0.625394
FBgn0014454	FBgn0014454	CG7216	Acp1	Adult cuticle protein 1	Not detected	.	.	NA	Not detected	.	.	NA
FBgn0014455	FBgn0014455	CG11654	Ahcy13	Adenosylhomocysteinase at 13	NS	0.0969038	0.293202	-0.306295	NS	0.0749921	0.229695	-0.239532
FBgn0014464	FBgn0014464	CG33962	Cp7Fa	Chorion protein a at 7F	Not detected	.	.	NA	Not detected	.	.	NA
FBgn0014465	FBgn0014465	CG15350	Cp7Fb	Chorion protein b at 7F	Not detected	.	.	NA	Not detected	.	.	NA
FBgn0014466	FBgn0014466	CG15351	Cp7Fc	Chorion protein c at 7F	Not detected	.	.	NA	Not detected	.	.	NA
FBgn0014469	FBgn0014469	CG2060	Cyp4e2	Cytochrome P450-4e2	Down in Gcn5KD	0.00772394	0.0390496	-0.638731	Down in Gcn5KD	6.03935e-05	0.000582034	-0.55601
FBgn0014848	FBgn0014848	CG7594	Eig71Eh	Eig71Eh	Not detected	.	.	NA	Not detected	.	.	NA
FBgn0014849	FBgn0014849	CG7327	Eig71Ei	Eig71Ei	Not detected	.	.	NA	Not detected	.	.	NA
FBgn0014850	FBgn0014850	CG7588	Eig71Ej	Eig71Ej	Not detected	.	.	NA	Not detected	.	.	NA
FBgn0014851	FBgn0014851	CG7325	Eig71Ek	Eig71Ek	Not detected	.	.	NA	Not detected	.	.	NA
FBgn0014859	FBgn0014859	CG1864	Hr38	Hormone receptor-like in 38	Not detected	.	.	NA	Not detected	.	.	NA
FBgn0014861	FBgn0014861	CG7538	Mcm2	Minichromosome maintenance 2	NS	0.0867754	0.27175	-0.31576	NS	0.579414	0.814707	-0.0692502
FBgn0014863	FBgn0014863	CG1019	Mlp84B	Muscle LIM protein at 84B	NS	0.131445	0.362276	-0.523855	Down in Gcn5KD	8.79498e-08	1.53126e-06	-0.82179
FBgn0014865	FBgn0014865	CG8175	Mtk	Metchnikowin	NS	0.0106395	0.0505967	-1.29684	Up in Gcn5KD	2.16493e-05	0.000231565	1.39231
FBgn0014868	FBgn0014868	CG9022	Ost48	Oligosaccharyltransferase 48kD subunit	NS	0.359499	0.684187	-0.183967	NS	0.230255	0.496018	-0.143014
FBgn0014869	FBgn0014869	CG1721	Pglym78	Phosphoglyceromutase	Down in Gcn5KD	3.73063e-05	0.000655103	-1.41683	Down in Gcn5KD	1.49736e-22	1.62344e-20	-1.76896
FBgn0014870	FBgn0014870	CG8912	Psi	P-element somatic inhibitor	NS	0.837464	0.950873	0.0435838	NS	0.412024	0.690276	0.0977511
FBgn0014877	FBgn0014877	CG6155	Roe1	Roe1	NS	0.324041	0.647353	0.173679	NS	0.457966	0.730174	0.102776
FBgn0014879	FBgn0014879	CG4299	Set	Set	NS	0.465013	0.774011	-0.130699	NS	0.918152	0.973476	-0.0122675
FBgn0014903	FBgn0014903	CG14630	CG14630	-	Not detected	.	.	NA	Not detected	.	.	NA
FBgn0014906	FBgn0014906	CG3488	Hydr2	alpha/beta hydrolase2	NS	0.805557	0.939976	-0.0519765	NS	0.0804615	0.242861	-0.268683
FBgn0014930	FBgn0014930	CG2846	CG2846	-	NS	0.0515714	0.182733	-0.374825	NS	0.170858	0.409792	-0.191643
FBgn0014931	FBgn0014931	CG2678	CG2678	-	NS	0.301232	0.620924	-0.2684	NS	0.211156	0.470284	-0.282521
FBgn0014949	FBgn0014949	CG5264	btn	buttonless	Not detected	.	.	NA	Not detected	.	.	NA
FBgn0015000	FBgn0015000	CG3469	betaggt-I	beta subunit of type I geranylgeranyl transferase	NS	0.62578	0.871273	-0.0866378	NS	0.511709	0.77023	0.0808663
FBgn0015001	FBgn0015001	CG7754	iotaTry	iotaTrypsin	Down in Gcn5KD	0.00124916	0.00922042	-1.26739	Down in Gcn5KD	2.1632e-05	0.000231565	-0.876748
FBgn0015008	FBgn0015008	CG8953	Actn3	alpha actinin 3	Up in Gcn5KD	0.00125485	0.00923295	0.570142	Not detected	.	.	NA
FBgn0015010	FBgn0015010	CG9538	Ag5r	Antigen 5-related	NS	0.649212	0.883166	-0.159256	NS	0.0315423	0.120668	0.689143
FBgn0015011	FBgn0015011	CG8956	Ahcy89E	Adenosylhomocysteinase 89E	NS	0.557174	0.831903	0.150318	NS	0.0232811	0.0945214	0.313921
FBgn0015019	FBgn0015019	CG8977	Cctgamma	Cctgamma	NS	0.939889	0.979982	-0.0166015	NS	0.220348	0.482631	0.147049
FBgn0015024	FBgn0015024	CG2028	CkIalpha	Casein kinase Ialpha	NS	0.955735	0.986606	0.0132712	NS	0.238266	0.506188	0.143332
FBgn0015025	FBgn0015025	CG6215	CkIIalpha-i1	CKII-alpha subunit interactor-1	NS	0.682246	0.898939	0.0946997	NS	0.316736	0.599718	0.239377
FBgn0015031	FBgn0015031	CG14028	cype	cyclope	Down in Gcn5KD	0.000708755	0.00589287	-0.645802	Down in Gcn5KD	6.38426e-07	9.50269e-06	-0.600048
FBgn0015032	FBgn0015032	CG1438	Cyp4c3	Cytochrome P450-4c3	NS	0.0885163	0.275631	-0.51656	NS	0.051376	0.175001	-0.42695
FBgn0015033	FBgn0015033	CG4321	Cyp4d8	Cytochrome P450-4d8	Down in Gcn5KD	0.000153856	0.00180757	-2.00681	Down in Gcn5KD	5.84503e-12	1.8466e-10	-1.87781
FBgn0015034	FBgn0015034	CG2062	Cyp4e1	Cytochrome P450-4e1	Not detected	.	.	NA	Not detected	.	.	NA
FBgn0015035	FBgn0015035	CG4105	Cyp4e3	Cytochrome P450-4e3	Down in Gcn5KD	2.71337e-11	8.94403e-09	-4.04633	Not detected	.	.	NA
FBgn0015036	FBgn0015036	CG10755	Cyp4ae1	Cytochrome P450-4ae1	Not detected	.	.	NA	Down in Gcn5KD	6.46282e-05	0.000617853	-1.30718
FBgn0015037	FBgn0015037	CG10842	Cyp4p1	Cytochrome P450-4p1	Down in Gcn5KD	1.51611e-06	7.11032e-05	-1.62264	Down in Gcn5KD	5.17613e-20	4.40941e-18	-1.55713
FBgn0015038	FBgn0015038	CG4485	Cyp9b1	Cytochrome P450-9b1	Down in Gcn5KD	4.18502e-06	0.000148985	-1.61455	Down in Gcn5KD	3.38558e-06	4.35334e-05	-1.24727
FBgn0015039	FBgn0015039	CG4486	Cyp9b2	Cytochrome P450-9b2	Down in Gcn5KD	1.46468e-07	1.19e-05	-1.41554	Down in Gcn5KD	1.15518e-14	5.2235e-13	-1.36661
FBgn0015040	FBgn0015040	CG3616	Cyp9c1	Cytochrome P450-9c1	Down in Gcn5KD	0.000773649	0.00633021	-0.872395	Down in Gcn5KD	3.43902e-06	4.41018e-05	-0.677489
FBgn0015075	FBgn0015075	CG9054	Ddx1	Dead-box-1	NS	0.597993	0.856173	-0.0893487	NS	0.384292	0.66519	-0.104258
FBgn0015218	FBgn0015218	CG4035	eIF-4E	Eukaryotic initiation factor 4E	NS	0.997261	0.999459	0.000792773	NS	0.710064	0.888934	0.0439149
FBgn0015221	FBgn0015221	CG1469	Fer2LCH	Ferritin 2 light chain homologue	NS	0.596895	0.855352	-0.137959	NS	0.762409	0.912577	0.0438409
FBgn0015222	FBgn0015222	CG2216	Fer1HCH	Ferritin 1 heavy chain homologue	NS	0.583491	0.84911	-0.145522	NS	0.77497	0.918622	0.0418642
FBgn0015229	FBgn0015229	CG6575	glec	gliolectin	NS	0.242947	0.544743	0.246584	NS	0.0184954	0.0790561	0.315947
FBgn0015230	FBgn0015230	CG3853	Glut3	Glucose transporter type 3	Up in Gcn5KD	2.57602e-07	1.84526e-05	1.1025	Not detected	.	.	NA
FBgn0015239	FBgn0015239	CG7199	Hr78	Hormone-receptor-like in 78	NS	0.581723	0.848502	0.106933	NS	0.276901	0.553281	0.127397
FBgn0015240	FBgn0015240	CG11783	Hr96	Hormone receptor-like in 96	NS	0.258934	0.566532	-0.206975	Down in Gcn5KD	0.00843375	0.0414989	-0.336293
FBgn0015245	FBgn0015245	CG12101	Hsp60	Heat shock protein 60	NS	0.596559	0.855352	0.118287	NS	0.169432	0.407398	0.170761
FBgn0015247	FBgn0015247	CG8293	Diap2	Death-associated inhibitor of apoptosis 2	NS	0.866606	0.958168	0.0293274	NS	0.909486	0.971497	0.0139384
FBgn0015268	FBgn0015268	CG5330	Nap1	Nucleosome assembly protein 1	NS	0.717287	0.913999	-0.0813736	NS	0.409737	0.688922	0.0971596
FBgn0015269	FBgn0015269	CG8318	Nf1	Neurofibromin 1	NS	0.682249	0.898939	-0.072272	NS	0.265713	0.542979	-0.151491
FBgn0015270	FBgn0015270	CG3041	Orc2	Origin recognition complex subunit 2	NS	0.130286	0.360285	-0.336249	NS	0.0547756	0.182668	-0.362257
FBgn0015271	FBgn0015271	CG7833	Orc5	Origin recognition complex subunit 5	NS	0.613769	0.864519	-0.105695	NS	0.851761	0.95119	-0.0359381
FBgn0015277	FBgn0015277	CG5373	Pi3K59F	Phosphotidylinositol 3 kinase 59F	NS	0.682148	0.898939	-0.0759146	NS	0.703073	0.884432	0.0475164
FBgn0015278	FBgn0015278	CG11621	Pi3K68D	Phosphotidylinositol 3 kinase 68D	NS	0.734292	0.920605	-0.0651429	NS	0.248078	0.520221	-0.144162
FBgn0015279	FBgn0015279	CG4141	Pi3K92E	Pi3K92E	NS	0.813008	0.94306	-0.0418604	NS	0.419109	0.696277	0.0967321
FBgn0015282	FBgn0015282	CG5289	Rpt2	Regulatory particle triple-A ATPase 2	NS	0.322437	0.645861	-0.241192	NS	0.234606	0.501654	-0.149354
FBgn0015283	FBgn0015283	CG7619	Rpn10	Regulatory particle non-ATPase 10	NS	0.393668	0.71666	-0.205658	NS	0.419957	0.6972	-0.0992663
FBgn0015286	FBgn0015286	CG2849	Rala	Ras-like protein A	NS	0.759811	0.928951	0.0604337	NS	0.410765	0.689569	0.111233
FBgn0015288	FBgn0015288	CG7434	RpL22	Ribosomal protein L22	NS	0.533639	0.818528	-0.152303	NS	0.86298	0.955374	-0.0217618
FBgn0015295	FBgn0015295	CG18247	shark	SH2 ankyrin repeat kinase	NS	0.869157	0.958592	-0.0286613	NS	0.426962	0.703809	0.0956882
FBgn0015296	FBgn0015296	CG3715	Shc	SHC-adaptor protein	NS	0.378696	0.703457	0.152891	NS	0.0211365	0.0876036	0.281156
FBgn0015298	FBgn0015298	CG4457	Srp19	Signal recognition particle protein 19	NS	0.458076	0.768192	-0.130213	NS	0.825634	0.94078	-0.0270903
FBgn0015299	FBgn0015299	CG8396	Ssb-c31a	Single stranded-binding protein c31A	NS	0.552714	0.829438	-0.105503	NS	0.874975	0.960881	0.0205641
FBgn0015300	FBgn0015300	CG13591	Ssl	Suppressor of Stellate-like	Up in Gcn5KD	0.00778736	0.0392498	0.485344	Not detected	.	.	NA
FBgn0015316	FBgn0015316	CG9564	Try29F	Trypsin 29F	NS	0.597279	0.855621	0.147552	Not detected	.	.	NA
FBgn0015320	FBgn0015320	CG6720	Ubc2	Ubiquitin conjugating enzyme 2	NS	0.536823	0.82088	0.118443	NS	0.598725	0.82717	0.0622056
FBgn0015321	FBgn0015321	CG8284	Ubc4	Ubiquitin conjugating enzyme 4	NS	0.762109	0.93016	0.0543389	NS	0.741045	0.902685	-0.038888
FBgn0015324	FBgn0283535	CG1088	Vha26	Vacuolar H[+]-ATPase 26kD subunit	NS	0.110348	0.321731	-0.420573	Down in Gcn5KD	0.00148613	0.00963915	-0.424031
FBgn0015331	FBgn0015331	CG14637	abs	abstrakt	NS	0.956953	0.986969	-0.00931987	NS	0.4952	0.759111	0.0871799
FBgn0015336	FBgn0015336	CG15865	CG15865	-	NS	0.24277	0.544651	-0.291196	NS	0.046283	0.161818	-0.390935
FBgn0015338	FBgn0015338	CG5861	CG5861	-	NS	0.526536	0.813161	-0.112361	NS	0.777792	0.920252	-0.0345868
FBgn0015351	FBgn0015351	CG14906	CG14906	-	NS	0.481353	0.784166	-0.164872	NS	0.301577	0.582694	0.226347
FBgn0015359	FBgn0015359	CG2034	CG2034	-	NS	0.709386	0.910467	0.063457	NS	0.437288	0.712449	0.106144
FBgn0015360	FBgn0015360	CG32300	oxt	peptide O-xylosyltransferase	NS	0.337942	0.663292	-0.16477	NS	0.349977	0.633251	-0.11304
FBgn0015371	FBgn0015371	CG11798	chn	charlatan	NS	0.155396	0.404696	0.243005	NS	0.0187856	0.08	0.277415
FBgn0015372	FBgn0015372	CG3870	RabX1	RabX1	NS	0.260628	0.568664	-0.199068	NS	0.983867	0.994931	-0.0025103
FBgn0015376	FBgn0015376	CG33122	cutlet	cutlet	NS	0.56473	0.837226	-0.115619	NS	0.675374	0.871954	-0.085601
FBgn0015379	FBgn0015379	CG17051	dod	dodo	NS	0.868525	0.958389	0.0290166	NS	0.539061	0.786179	0.0790971
FBgn0015380	FBgn0015380	CG17348	drl	derailed	NS	0.671569	0.893808	0.0771331	NS	0.0207262	0.0864286	0.265572
FBgn0015381	FBgn0015381	CG9019	dsf	dissatisfaction	Not detected	.	.	NA	Not detected	.	.	NA
FBgn0015391	FBgn0015391	CG11397	glu	gluon	NS	0.333716	0.658123	-0.164635	NS	0.460051	0.73168	-0.0942741
FBgn0015393	FBgn0286786	CG3949	hoip	hoi-polloi	NS	0.24163	0.543091	-0.21442	NS	0.521647	0.776297	-0.0837311
FBgn0015396	FBgn0015396	CG4029	jumu	jumeau	NS	0.782594	0.934367	-0.0468223	NS	0.501346	0.762771	-0.0826284
FBgn0015399	FBgn0015399	CG12283	kek1	kekkon-1	NS	0.474273	0.780522	0.129237	NS	0.0416881	0.149754	0.271938
FBgn0015400	FBgn0015400	CG4977	kek2	kekkon-2	NS	0.0423513	0.156104	0.392039	Up in Gcn5KD	0.00010481	0.00094696	0.561592
FBgn0015402	FBgn0015402	CG2899	ksr	kinase suppressor of ras	NS	0.388948	0.711705	0.146386	NS	0.629264	0.845497	0.0587056
FBgn0015477	FBgn0015477	CG8014	Rme-8	Receptor mediated endocytosis 8	NS	0.984548	0.995425	0.00406887	NS	0.692495	0.880711	-0.0483985
FBgn0015509	FBgn0015509	CG1877	Cul1	Cullin 1	NS	0.233481	0.530553	0.293857	NS	0.0291166	0.113158	0.2667
FBgn0015513	FBgn0015513	CG10379	mbc	myoblast city	NS	0.738508	0.922105	-0.0602562	NS	0.496311	0.759821	-0.0973026
FBgn0015519	FBgn0015519	CG2302	nAChRalpha3	nicotinic Acetylcholine Receptor alpha3	NS	0.823368	0.946175	0.0585735	NS	0.0356828	0.132781	0.554973
FBgn0015520	FBgn0015520	CG10328	nonA-l	nonA-like	NS	0.737373	0.922105	0.0576646	Up in Gcn5KD	0.00553592	0.0293287	0.349865
FBgn0015521	FBgn0015521	CG2986	RpS21	Ribosomal protein S21	NS	0.504657	0.799299	-0.157476	NS	0.99594	0.998186	-0.000621254
FBgn0015522	FBgn0015522	CG14489	olf186-M	olf186-M	NS	0.113246	0.327941	-0.328112	NS	0.307108	0.589086	-0.231438
FBgn0015524	FBgn0015524	CG10036	otp	orthopedia	NS	0.642971	0.87958	-0.081523	NS	0.797807	0.92928	-0.0340516
FBgn0015527	FBgn0015527	CG1685	pen	penguin	NS	0.372275	0.69757	-0.154641	NS	0.962466	0.988577	0.0056108
FBgn0015541	FBgn0039647/FBgn0285963	CG5518(CG14509/CG46339)	sda	slamdance	NS	0.104269	0.309403	-0.312929	NS	0.0574	0.188922	-0.242213
FBgn0015543	FBgn0015543	CR32905	snoRNA:Me28S-A1322	-	Not detected	.	.	NA	Not detected	.	.	NA
FBgn0015544	FBgn0015544	CG13570	spag	spaghetti	NS	0.385926	0.709434	-0.154399	NS	0.716757	0.892884	-0.0479345
FBgn0015546	FBgn0015546	CG4215	spel1	spellchecker1	NS	0.394909	0.717152	-0.158316	NS	0.528892	0.780648	0.0882566
FBgn0015550	FBgn0015550	CG7659	tap	target of Poxn	NS	0.413114	0.731087	-0.183732	NS	0.294271	0.574262	0.209356
FBgn0015553	FBgn0015553	CG10387	tos	tosca	NS	0.509995	0.801982	-0.160931	NS	0.391523	0.671825	-0.190328
FBgn0015558	FBgn0015558	CG1693	tty	tweety	NS	0.0831668	0.263236	0.306671	NS	0.0436602	0.155144	0.25963
FBgn0015561	FBgn0015561	CG1650	unpg	unplugged	Not detected	.	.	NA	Not detected	.	.	NA
FBgn0015568	FBgn0015568	CG1031	alpha-Est1	alpha-Esterase-1	NS	0.0194236	0.0826902	-0.426116	Down in Gcn5KD	0.00996276	0.0475511	-0.311068
FBgn0015569	FBgn0015569	CG1131	alpha-Est10	alpha-Esterase-10	NS	0.862289	0.958168	-0.0382804	Down in Gcn5KD	0.00611213	0.0317545	-0.677646
FBgn0015570	FBgn0015570	CG2505	alpha-Est2	alpha-Esterase-2	Down in Gcn5KD	5.71598e-08	5.99502e-06	-2.86005	Down in Gcn5KD	3.2774e-25	4.81072e-23	-2.77914
FBgn0015571	FBgn0015571	CG1257	alpha-Est3	alpha-Esterase-3	NS	0.257783	0.565192	-0.211034	Down in Gcn5KD	2.44793e-07	3.89261e-06	-0.590553
FBgn0015572	FBgn0015572	CG1082	alpha-Est4	alpha-Esterase-4	Down in Gcn5KD	1.29836e-05	0.000324003	-1.72429	Down in Gcn5KD	4.20155e-13	1.54776e-11	-1.4996
FBgn0015574	FBgn0015574	CG1108	alpha-Est6	alpha-Esterase-6	Up in Gcn5KD	4.227e-05	0.000710887	0.735044	Not detected	.	.	NA
FBgn0015575	FBgn0015575	CG1112	alpha-Est7	alpha-Esterase-7	NS	0.0670681	0.224215	-0.454814	NS	0.0494935	0.170168	-0.426359
FBgn0015576	FBgn0015576	CG1121	alpha-Est8	alpha-Esterase-8	NS	0.672702	0.893899	0.117575	NS	0.661186	0.864991	-0.113352
FBgn0015577	FBgn0015577	CG1128	alpha-Est9	alpha-Esterase-9	NS	0.0876712	0.273664	-0.451205	NS	0.0835582	0.249839	-0.256441
FBgn0015582	FBgn0015582	CG12390	dare	defective in the avoidance of repellents	NS	0.0273176	0.10928	-0.419915	NS	0.0501995	0.172038	-0.256357
FBgn0015583	FBgn0015583	CG17797	Acp29AB	Accessory gland protein 29AB	Not detected	.	.	NA	Not detected	.	.	NA
FBgn0015584	FBgn0015584	CG8622	Acp53Ea	Accessory gland protein 53Ea	Not detected	.	.	NA	Not detected	.	.	NA
FBgn0015585	FBgn0015585	CG10852	Acp63F	Accessory gland protein 63F	Not detected	.	.	NA	Not detected	.	.	NA
FBgn0015586	FBgn0015586	CG3801	Acp76A	Accessory gland protein 76A	Not detected	.	.	NA	Not detected	.	.	NA
FBgn0015589	FBgn0015589	CG1451	Apc	APC-like	NS	0.586723	0.850487	0.0993541	NS	0.272035	0.549194	0.139306
FBgn0015591	FBgn0015591	CG13633	AstA	Allatostatin A	NS	0.0928974	0.285118	-0.344568	NS	0.254015	0.527893	-0.195355
FBgn0015600	FBgn0015600	CG9660	toc	toucan	NS	0.139762	0.37762	0.315728	NS	0.222951	0.486286	-0.152519
FBgn0015602	FBgn0015602	CG10159	BEAF-32	Boundary element-associated factor of 32kD	NS	0.902191	0.968515	-0.0211118	NS	0.333194	0.616563	0.115715
FBgn0015609	FBgn0015609	CG7100	CadN	Cadherin-N	NS	0.0286779	0.113618	0.431784	NS	0.0875602	0.258002	0.242301
FBgn0015614	FBgn0015614	CG11217	CanB2	Calcineurin B2	NS	0.953175	0.985993	0.0103202	NS	0.500326	0.762679	0.0790327
FBgn0015615	FBgn0015615	CG9802	SMC3	Structural maintenance of chromosomes 3	NS	0.81422	0.943732	-0.0393384	NS	0.179014	0.422557	0.160824
FBgn0015618	FBgn0015618	CG10572	Cdk8	Cyclin-dependent kinase 8	NS	0.676753	0.896588	0.0853	NS	0.297756	0.578003	0.164894
FBgn0015621	FBgn0015621	CG3642	Clp	Clipper	NS	0.427704	0.74504	-0.144348	NS	0.10877	0.298555	0.235257
FBgn0015622	FBgn0015622	CG11958	Cnx99A	Calnexin 99A	NS	0.958289	0.987679	0.0120318	NS	0.486448	0.752831	-0.0822889
FBgn0015623	FBgn0015623	CG11567	Cpr	Cytochrome P450 reductase	NS	0.0160815	0.0709491	-0.513409	Down in Gcn5KD	0.000172454	0.00147436	-0.51792
FBgn0015625	FBgn0015625	CG5814	CycB3	Cyclin B3	NS	0.345889	0.671898	0.159447	NS	0.223272	0.486527	-0.164501
FBgn0015663	FBgn0015663	CG2788	Dot	Dorothy	Down in Gcn5KD	0.00247123	0.0156652	-0.700478	Down in Gcn5KD	0.00606662	0.031612	-0.539768
FBgn0015664	FBgn0015664	CG5838	Dref	DNA replication-related element factor	NS	0.900944	0.968046	-0.0207509	NS	0.447285	0.721967	0.0904941
FBgn0015714	FBgn0015714	CG10241	Cyp6a17	Cytochrome P450-6a17	NS	0.0335354	0.129397	-0.655866	NS	0.0119978	0.0554341	-0.613447
FBgn0015721	FBgn0015721	CG9398	ktub	king tubby	NS	0.172187	0.4347	0.275339	NS	0.890053	0.965218	0.0370008
FBgn0015737	FBgn0015737	CG3373	Hmu	Hemomucin	NS	0.152366	0.400502	-0.328373	NS	0.0463217	0.161829	-0.244264
FBgn0015754	FBgn0015754	CG8440	Lis-1	Lissencephaly-1	NS	0.826867	0.947706	-0.0460229	NS	0.33898	0.622405	0.11732
FBgn0015756	FBgn0015756	CG6141	RpL9	Ribosomal protein L9	NS	0.489561	0.789989	-0.184428	NS	0.494459	0.758888	-0.099706
FBgn0015765	FBgn0015765	CG5475	p38a	p38a MAP kinase	NS	0.213096	0.50069	-0.237434	NS	0.18169	0.42662	-0.179907
FBgn0015766	FBgn0015766	CG10596	Msr-110	Msr-110	NS	0.0351834	0.134363	-0.588297	Down in Gcn5KD	0.00192743	0.0119724	-0.412634
FBgn0015770	FBgn0015770	CG1149	MstProx	MstProx	Not detected	.	.	NA	Not detected	.	.	NA
FBgn0015772	FBgn0015772	CG10637	Nak	Numb-associated kinase	NS	0.245331	0.548099	-0.217227	NS	0.290288	0.568598	-0.133108
FBgn0015773	FBgn0015773	CG18657	NetA	Netrin-A	NS	0.447281	0.761727	0.153089	NS	0.158938	0.390429	0.186697
FBgn0015774	FBgn0015774	CG10521	NetB	Netrin-B	NS	0.36242	0.686667	0.170028	NS	0.286666	0.564865	0.145004
FBgn0015776	FBgn0015776	CG9258	nrv1	nervana 1	NS	0.279312	0.59203	-0.251584	NS	0.178978	0.422557	-0.16261
FBgn0015777	FBgn0015777	CG9261	nrv2	nervana 2	NS	0.567842	0.839789	0.108239	NS	0.402438	0.68297	-0.10147
FBgn0015778	FBgn0015778	CG9412	rin	rasputin	NS	0.840207	0.951557	0.0515735	NS	0.423581	0.700736	0.10293
FBgn0015781	FBgn0015781	CG6009	P5cr	Pyrroline 5-carboyxlate reductase	NS	0.393879	0.71666	-0.156717	NS	0.161434	0.394313	-0.17421
FBgn0015789	FBgn0015789	CG17060	Rab10	Rab10	NS	0.419883	0.73732	-0.169132	NS	0.82341	0.940048	0.0264316
FBgn0015790	FBgn0015790	CG5771	Rab11	Rab11	NS	0.987456	0.996525	-0.00370801	NS	0.450442	0.723918	0.0913391
FBgn0015791	FBgn0015791	CG4212	Rab14	Rab14	NS	0.945708	0.982321	0.0118396	NS	0.355127	0.638139	0.106408
FBgn0015793	FBgn0015793	CG7062	Rab19	Rab19	NS	0.620409	0.868568	0.0884834	NS	0.746774	0.90524	0.0436492
FBgn0015794	FBgn0015794	CG3129	Rab18	Rab18	NS	0.164618	0.420736	-0.233913	NS	0.551835	0.795326	0.070583
FBgn0015795	FBgn0015795	CG5915	Rab7	Rab7	NS	0.829505	0.948746	-0.0518225	NS	0.498613	0.761649	0.0864147
FBgn0015797	FBgn0015797	CG6601	Rab6	Rab6	NS	0.371609	0.697342	-0.178248	NS	0.516131	0.772771	-0.0763242
FBgn0015799	FBgn0015799	CG7413	Rbf	Retinoblastoma-family protein	NS	0.929443	0.976148	0.0148128	NS	0.633328	0.847487	0.0560935
FBgn0015801	FBgn0015801	CG2928	Reg-5	Rhythmically expressed gene 5	NS	0.257309	0.564746	0.241094	NS	0.723448	0.896777	0.0448114
FBgn0015803	FBgn0015803	CG10043	RtGEF	Rho-type guanine nucleotide exchange factor	NS	0.755616	0.928004	-0.057589	NS	0.543982	0.790094	0.0756338
FBgn0015805	FBgn0015805	CG7471	Rpd3	Rpd3	NS	0.395563	0.717661	-0.162169	NS	0.421273	0.698293	-0.0965985
FBgn0015806	FBgn0283472	CG10539	S6k	RPS6-p70-protein kinase	NS	0.53727	0.82088	-0.117496	NS	0.889734	0.965202	0.0168099
FBgn0015808	FBgn0015808	CG17320	ScpX	Sterol carrier protein X-related thiolase	NS	0.0119097	0.055337	-0.516138	Down in Gcn5KD	6.65731e-05	0.000632643	-0.487348
FBgn0015818	FBgn0015818	CG3780	Spx	Spliceosomal protein on the X	NS	0.738907	0.922105	-0.0589218	NS	0.415916	0.693496	0.105608
FBgn0015828	FBgn0015828	CG10415	TfIIEalpha	Transcription factor IIEalpha	NS	0.956061	0.986679	-0.00965621	NS	0.12633	0.331767	0.189406
FBgn0015829	FBgn0015829	CG1276	TfIIEbeta	Transcription factor IIEbeta	NS	0.932304	0.977373	0.0151468	NS	0.288969	0.566945	0.134105
FBgn0015831	FBgn0015831	CG1279	Rtnl2	Rtnl2	Up in Gcn5KD	0.000290246	0.00294509	0.648229	Not detected	.	.	NA
FBgn0015834	FBgn0015834	CG8882	Trip1	Trip1	NS	0.99019	0.997229	0.00273857	NS	0.166981	0.40275	0.163059
FBgn0015838	FBgn0015838	CG8075	Vang	Van Gogh	NS	0.79637	0.937041	0.0457449	NS	0.240605	0.509457	0.142021
FBgn0015872	FBgn0015872	CG9023	Drip	Drip	NS	0.786053	0.935153	-0.0474186	NS	0.622829	0.842699	0.0618873
FBgn0015903	FBgn0015903	CG5393	apt	apontic	NS	0.496397	0.793941	-0.119831	NS	0.176195	0.418387	-0.179783
FBgn0015904	FBgn0015904	CG10571	ara	araucan	NS	0.699258	0.906184	0.0704098	NS	0.263214	0.540069	0.148079
FBgn0015905	FBgn0015905	CG4426	ast	asteroid	NS	0.322455	0.645861	0.171959	NS	0.655587	0.861944	0.0661849
FBgn0015919	FBgn0015919	CG10605	caup	caupolican	NS	0.805484	0.939976	-0.0439409	NS	0.104825	0.290484	0.199426
FBgn0015924	FBgn0015924	CG4280	crq	croquemort	NS	0.991713	0.998115	0.00224221	NS	0.142806	0.362962	0.175631
FBgn0015925	FBgn0015925	CG3730	csul	capsuleen	NS	0.200653	0.481575	-0.22395	NS	0.906304	0.970705	0.0157248
FBgn0015926	FBgn0015926	CG6157	dah	discontinuous actin hexagon	NS	0.129219	0.358632	-0.331726	NS	0.153941	0.382586	-0.25954
FBgn0015929	FBgn0015929	CG1616	dpa	disc proliferation abnormal	NS	0.108041	0.317	-0.280188	NS	0.340367	0.623564	-0.116648
FBgn0015946	FBgn0015946	CG4345	grim	grim	NS	0.984085	0.995405	0.0072593	Not detected	.	.	NA
FBgn0015949	FBgn0015949	CG9854	hrg	hiiragi	NS	0.837115	0.950724	-0.0434675	NS	0.644404	0.853641	0.0546517
FBgn0016013	FBgn0016013	CG14993	Faa	Fumarylacetoacetase	NS	0.032218	0.125025	-0.601755	NS	0.955233	0.986427	0.0183468
FBgn0016031	FBgn0016031	CG10645	lama	lamina ancestor	NS	0.0262914	0.106094	0.664424	NS	0.0530484	0.178973	0.336586
FBgn0016032	FBgn0016032	CG2374	lbm	late bloomer	NS	0.798903	0.937626	0.0543009	NS	0.0461607	0.161562	0.343012
FBgn0016034	FBgn0016034	CG11254	mael	maelstrom	NS	0.895734	0.966699	0.0241598	NS	0.863267	0.955374	0.0602921
FBgn0016036	FBgn0016036	CG14827	mei-P22	meiotic P22	Not detected	.	.	NA	Not detected	.	.	NA
FBgn0016038	FBgn0016038	CG17828	mod(r)	modifier of rudimentary	NS	0.609254	0.862342	0.0869808	NS	0.325372	0.607018	0.119432
FBgn0016041	FBgn0016041	CG12157	Tom40	Translocase of outer membrane 40	NS	0.903272	0.968652	0.0202566	NS	0.535413	0.783373	0.074604
FBgn0016047	FBgn0016047	CG13207	nompA	no mechanoreceptor potential A	NS	0.0454478	0.164899	-0.560433	Not detected	.	.	NA
FBgn0016053	FBgn0016053	CG32885	pgc	polar granule component	Not detected	.	.	NA	Not detected	.	.	NA
FBgn0016054	FBgn0016054	CG2488	phr6-4	(6-4)-photolyase	NS	0.136473	0.370993	0.307991	NS	0.51094	0.769851	0.143424
FBgn0016059	FBgn0016059	CG6446	Sema-1b	Sema-1b	NS	0.415039	0.732106	0.177143	NS	0.017037	0.0738862	0.302855
FBgn0016061	FBgn0016061	CG31062	side	sidestep	NS	0.0296701	0.116867	0.434363	NS	0.0399117	0.14454	0.313089
FBgn0016070	FBgn0016070	CG5263	smg	smaug	NS	0.640001	0.877862	-0.0790749	NS	0.512827	0.770533	-0.0798999
FBgn0016075	FBgn0016075	CG16858	vkg	viking	NS	0.0720579	0.235772	-0.562904	Down in Gcn5KD	1.87984e-06	2.53901e-05	-0.628771
FBgn0016076	FBgn0016076	CG14029	vri	vrille	NS	0.689624	0.902779	0.103604	NS	0.12709	0.333306	0.243788
FBgn0016078	FBgn0016078	CG8804	wun	wunen	NS	0.343896	0.670758	0.196483	Up in Gcn5KD	0.000585253	0.00432525	0.502314
FBgn0016080	FBgn0286809	CG32561/CG46386	xmas-1	xmas-1	Up in Gcn5KD	0.00416347	0.0236971	0.493216	NS	0.153717	0.382129	0.41533
FBgn0016081	FBgn0016081	CG32045	fry	furry	NS	0.998419	0.999459	-0.000424459	NS	0.328102	0.610456	0.148611
FBgn0016119	FBgn0016119	CG4412	ATPsynCF6	ATP synthase, coupling factor 6	NS	0.0627984	0.213529	-0.312319	Down in Gcn5KD	0.00418877	0.0230479	-0.343448
FBgn0016120	FBgn0016120	CG6030	ATPsynD	ATP synthase, subunit D	NS	0.0119708	0.0555761	-0.521341	Down in Gcn5KD	1.68113e-05	0.000183521	-0.582658
FBgn0016122	FBgn0016122	CG10593	Acer	Angiotensin-converting enzyme-related	NS	0.595365	0.854106	0.107023	NS	0.117042	0.314919	-0.297383
FBgn0016123	FBgn0016123	CG1462	Aph-4	Alkaline phosphatase 4	Down in Gcn5KD	0.00014172	0.00169538	-1.25258	Down in Gcn5KD	2.14859e-07	3.47452e-06	-1.12943
FBgn0016126	FBgn0016126	CG1495	CaMKI	Calcium/calmodulin-dependent protein kinase I	NS	0.348785	0.674138	-0.214081	NS	0.302701	0.583567	-0.131984
FBgn0016131	FBgn0016131	CG5072	Cdk4	Cyclin-dependent kinase 4	NS	0.422689	0.740219	-0.138873	NS	0.74346	0.903944	-0.0434035
FBgn0016641	FBgn0016641	CG9856	PTP-ER	Protein tyrosine phosphatase-ERK/Enhancer of Ras1	NS	0.86898	0.958592	-0.0276363	NS	0.14669	0.369657	0.180798
FBgn0016650	FBgn0016650	CG7665	Lgr1	Leucine-rich repeat-containing G protein-coupled receptor 1	NS	0.270409	0.581601	-0.191673	NS	0.120335	0.321025	0.219708
FBgn0016660	FBgn0016660	CG6604	H15	H15	NS	0.147479	0.391951	0.296941	NS	0.265674	0.542979	0.174617
FBgn0016672	FBgn0016672	CG3028	Ipp	Inositol polyphosphate 1-phosphatase	NS	0.8266	0.947706	0.0387545	NS	0.0707474	0.221457	0.234616
FBgn0016675	FBgn0016675	CG9976	Lectin-galC1	Galactose-specific C-type lectin	NS	0.428178	0.74504	-0.143915	NS	0.659227	0.86373	-0.0550528
FBgn0016684	FBgn0016684	CG10207	NaPi-T	Na[+]-dependent inorganic phosphate cotransporter	Down in Gcn5KD	0.00013909	0.00167154	-0.737797	Down in Gcn5KD	6.99128e-06	8.28619e-05	-0.603482
FBgn0016685	FBgn0016685	CG7917	Nlp	Nucleoplasmin	NS	0.715129	0.91297	-0.0798966	NS	0.67147	0.870921	0.0497609
FBgn0016687	FBgn0016687	CG4634	Nurf-38	Nucleosome remodeling factor - 38kD	NS	0.489689	0.789989	-0.129504	NS	0.403987	0.684019	-0.100788
FBgn0016691	FBgn0016691	CG4307	ATPsynO	ATP synthase, oligomycin sensitivity conferring protein	Down in Gcn5KD	0.00551665	0.0297132	-0.5324	Down in Gcn5KD	7.47066e-05	0.000703629	-0.512821
FBgn0016693	FBgn0016693	CG6148	Past1	Putative Achaete Scute Target 1	NS	0.537138	0.82088	0.139532	NS	0.162659	0.396394	0.165668
FBgn0016694	FBgn0016694	CG17888	Pdp1	PAR-domain protein 1	Down in Gcn5KD	0.006602	0.0344063	-0.731512	NS	0.106252	0.293161	-0.308431
FBgn0016696	FBgn0016696	CG4268	Pitslre	Pitslre	NS	0.95454	0.986186	-0.0120248	NS	0.235804	0.503086	0.139751
FBgn0016697	FBgn0016697	CG10938	Prosalpha5	Proteasome alpha5 subunit	NS	0.0715831	0.235092	-0.413521	NS	0.0206084	0.0860877	-0.278596
FBgn0016698	FBgn0016698	CG3289	Ptpa	Phosphotyrosyl phosphatase activator	NS	0.643498	0.879866	-0.0869263	NS	0.630961	0.845894	0.0664345
FBgn0016700	FBgn0285937	CG3320	Rab1	Rab1	NS	0.897998	0.967052	-0.0303163	NS	0.601467	0.829157	0.0633905
FBgn0016701	FBgn0016701	CG4921	Rab4	Rab4	NS	0.994151	0.998506	-0.00121822	NS	0.226939	0.491315	0.144657
FBgn0016715	FBgn0016715	CG3200	Reg-2	Rhythmically expressed gene 2	Down in Gcn5KD	0.00239534	0.0153018	-0.541488	NS	0.0150483	0.0669352	-0.294253
FBgn0016726	FBgn0016726	CG10071	RpL29	Ribosomal protein L29	NS	0.356625	0.681527	-0.224155	NS	0.928363	0.976788	-0.0114638
FBgn0016754	FBgn0016754	CG13598	sba	six-banded	NS	0.66768	0.891223	0.07765	NS	0.0984846	0.279507	0.206849
FBgn0016756	FBgn0016756	CG5486	Usp47	Ubiquitin specific protease 47	NS	0.899977	0.967393	0.0298269	NS	0.514452	0.771274	0.0876477
FBgn0016762	FBgn0016762	CG12273	angel	angel	NS	0.896968	0.966908	-0.023869	NS	0.677257	0.873298	0.0601343
FBgn0016794	FBgn0016794	CG1044	dos	daughter of sevenless	NS	0.297368	0.616041	0.190343	Up in Gcn5KD	0.000112906	0.00100676	0.504426
FBgn0016797	FBgn0016797	CG9739	fz2	frizzled 2	NS	0.406064	0.726035	0.208115	NS	0.0562979	0.186312	0.242189
FBgn0016917	FBgn0016917	CG4257	Stat92E	Signal-transducer and activator of transcription protein at 92E	NS	0.409686	0.729205	-0.192791	NS	0.11748	0.31565	-0.198362
FBgn0016919	FBgn0016919	CG12548	nompB	no mechanoreceptor potential B	Not detected	.	.	NA	Not detected	.	.	NA
FBgn0016920	FBgn0016920	CG11020	nompC	no mechanoreceptor potential C	Down in Gcn5KD	0.00216719	0.0140703	-1.20243	Down in Gcn5KD	9.12163e-06	0.000104352	-1.45286
FBgn0016926	FBgn0016926	CG4710	Pino	Pinocchio	NS	0.200912	0.481797	0.32537	Up in Gcn5KD	4.28696e-06	5.4103e-05	0.603692
FBgn0016930	FBgn0016930	CG4551	Dyrk2	Dual-specificity tyrosine phosphorylation-regulated kinase 2	Up in Gcn5KD	0.00161697	0.0111306	1.08915	Up in Gcn5KD	7.40284e-06	8.69834e-05	1.05621
FBgn0016970	FBgn0016970	CG13951	l(2)k10201	lethal (2) k10201	NS	0.856106	0.956587	0.0395323	NS	0.223567	0.486808	0.254357
FBgn0016974	FBgn0016974	CR32747	swaPsi	swallow pseudogene	Up in Gcn5KD	0.00822531	0.0410447	0.48359	Not detected	.	.	NA
FBgn0016975	FBgn0016975	CG12473	stnB	stoned B	Not detected	.	.	NA	Not detected	.	.	NA
FBgn0016976	FBgn0016976	CG12500	stnA	stoned A	Not detected	.	.	NA	Not detected	.	.	NA
FBgn0016977	FBgn0016977	CG18497	spen	split ends	NS	0.534549	0.819329	0.150463	NS	0.831299	0.944442	0.0308786
FBgn0016978	FBgn0016978	CG8749	snRNP-U1-70K	small ribonucleoprotein particle U1 subunit 70K	NS	0.908723	0.969839	-0.0196028	NS	0.359612	0.641679	0.108553
FBgn0016983	FBgn0016983	CG8571	smid	smallminded	NS	0.35906	0.683803	-0.167704	NS	0.674428	0.871813	-0.0498375
FBgn0016984	FBgn0016984	CG9985	sktl	skittles	NS	0.202823	0.48527	0.335204	NS	0.476155	0.745365	0.0918939
FBgn0017414	FBgn0017414	CG12346	cag	cag	NS	0.278326	0.591136	0.216407	NS	0.380863	0.662018	0.144543
FBgn0017418	FBgn0017418	CG5659	ari-1	ariadne 1	NS	0.81021	0.942055	-0.0454035	NS	0.913404	0.972958	0.0133655
FBgn0017424	FBgn0017424	CR11538	CR11538	-	NS	0.27584	0.588456	0.585943	NS	0.0199381	0.0838382	-0.507634
FBgn0017429	FBgn0017429	CG5989	CG5989	-	NS	0.118147	0.337558	-0.287074	NS	0.0115894	0.0539127	-0.329636
FBgn0017430	FBgn0017430	CG5994	Nelf-E	Negative elongation factor E	NS	0.806805	0.940249	0.0428789	NS	0.0477382	0.165988	0.271043
FBgn0017448	FBgn0017448	CG2187	CG2187	-	Not detected	.	.	NA	Not detected	.	.	NA
FBgn0017456	FBgn0017456	CG12799	Ubc84D	Ubiquitin conjugating enzyme 84D	Up in Gcn5KD	0.000257452	0.00269042	0.708521	Not detected	.	.	NA
FBgn0017457	FBgn0017457	CG3582	U2af38	U2 small nuclear riboprotein auxiliary factor 38	NS	0.988313	0.996772	-0.00251945	NS	0.216502	0.477937	0.151968
FBgn0017482	FBgn0017482	CG3425	T3dh	Type III alcohol dehydrogenase	Down in Gcn5KD	0.00485916	0.0267207	-0.594515	Down in Gcn5KD	7.44802e-07	1.09158e-05	-0.79229
FBgn0017545	FBgn0017545	CG2168	RpS3A	Ribosomal protein S3A	NS	0.722072	0.91588	-0.0981073	NS	0.977353	0.993125	0.00442641
FBgn0017550	FBgn0017550	CG2161	Rga	Regena	NS	0.961847	0.988711	-0.0102051	NS	0.817634	0.937828	0.0280639
FBgn0017551	FBgn0017551	CG10800	Rca1	Regulator of cyclin A1	NS	0.314171	0.636116	0.173724	NS	0.265072	0.542508	0.15458
FBgn0017556	FBgn0017556	CG4569	Prosalpha4T2	Proteasome alpha4 subunit, Testis-specific 2	Up in Gcn5KD	0.00278021	0.0171709	0.533741	Not detected	.	.	NA
FBgn0017558	FBgn0017558	CG8808	Pdk	Pyruvate dehydrogenase kinase	Down in Gcn5KD	0.00674718	0.0349696	-0.728118	Down in Gcn5KD	0.00207031	0.0127274	-0.412486
FBgn0017561	FBgn0017561	CG1615	Ork1	Open rectifier K[+] channel 1	Down in Gcn5KD	2.46343e-05	0.000511161	-1.33804	Down in Gcn5KD	4.54307e-07	6.90214e-06	-1.11304
FBgn0017566	FBgn0017566	CG2286	ND-75	NADH dehydrogenase (ubiquinone) 75 kDa subunit	NS	0.0609253	0.208638	-0.39241	Down in Gcn5KD	0.00506718	0.0271302	-0.377799
FBgn0017567	FBgn0017567	CG3944	ND-23	NADH dehydrogenase (ubiquinone) 23 kDa subunit	NS	0.0276616	0.11035	-0.390719	NS	0.0279193	0.10934	-0.276394
FBgn0017572	FBgn0017572	CG4083	Mo25	Mo25	NS	0.746646	0.925148	-0.0610639	NS	0.895786	0.967053	0.0157274
FBgn0017577	FBgn0017577	CG4082	Mcm5	Minichromosome maintenance 5	NS	0.0367569	0.139083	-0.380139	NS	0.22006	0.48211	-0.164468
FBgn0017578	FBgn0017578	CG9648	Max	Max	NS	0.717619	0.914087	-0.0663052	NS	0.334435	0.617783	0.122494
FBgn0017579	FBgn0017579	CG6253	RpL14	Ribosomal protein L14	NS	0.551875	0.829039	-0.156926	NS	0.823685	0.940048	-0.0317878
FBgn0017581	FBgn0017581	CG17342	Lk6	Lk6	NS	0.355366	0.680023	-0.246045	NS	0.46562	0.735754	-0.0983105
FBgn0017590	FBgn0017590	CG6669	klg	klingon	NS	0.231496	0.527678	0.237561	NS	0.0140263	0.0630953	0.357647
FBgn0019624	FBgn0019624	CG14724	COX5A	Cytochrome c oxidase subunit 5A	NS	0.0124211	0.057344	-0.524122	Down in Gcn5KD	8.8639e-07	1.28137e-05	-0.63987
FBgn0019637	FBgn0019637	CG1433	Atu	Another transcription unit	NS	0.252	0.557025	-0.201188	NS	0.277188	0.553621	-0.134329
FBgn0019643	FBgn0287831	CG3318	Dat	Dopamine N acetyltransferase	NS	0.0106915	0.0508233	-0.679895	NS	0.194515	0.444413	0.544709
FBgn0019644	FBgn0019644	CG8189	ATPsynB	ATP synthase, subunit B	NS	0.095091	0.289127	-0.357084	Down in Gcn5KD	6.73201e-05	0.000639105	-0.525073
FBgn0019650	FBgn0019650	CG11186	toy	twin of eyeless	NS	0.628371	0.872062	0.0890398	NS	0.180803	0.425332	0.183679
FBgn0019660	FBgn0019660	CR32665	roX2	RNA on the X 2	NS	0.93172	0.977282	0.0154407	Not detected	.	.	NA
FBgn0019661	FBgn0019661	CR32777	roX1	RNA on the X 1	NS	0.727007	0.917083	0.0919219	NS	0.280622	0.558111	-0.162701
FBgn0019662	FBgn0019662	CG8593	qm	quemao	NS	0.162391	0.416726	-0.234726	NS	0.321371	0.604212	-0.11985
FBgn0019686	FBgn0019686	CG10895	lok	loki	NS	0.833822	0.950161	-0.0389071	NS	0.40181	0.682445	0.112297
FBgn0019809	FBgn0019809	CG3858	gcm2	gcm2	NS	0.12132	0.343392	0.517517	Not detected	.	.	NA
FBgn0019828	FBgn0019828	CG1980	dj	don juan	Up in Gcn5KD	9.20133e-05	0.00123869	0.679124	Not detected	.	.	NA
FBgn0019830	FBgn0019830	CG3057	colt	congested-like trachea	NS	0.0742508	0.241134	-0.304002	NS	0.0226947	0.0926301	-0.293595
FBgn0019886	FBgn0284252	CG4589	Letm1	LETM1 ortholog	NS	0.292093	0.609822	0.28608	NS	0.111931	0.304775	0.254897
FBgn0019890	FBgn0019890	CG8954	Smg5	Smg5	NS	0.684415	0.900353	0.101602	NS	0.0438506	0.155653	0.257613
FBgn0019925	FBgn0019925	CG6202	Surf4	Surfeit 4	NS	0.106124	0.312814	-0.344135	NS	0.0112991	0.0527939	-0.300785
FBgn0019928	FBgn0019928	CG4812	Ser8	Ser8	Not detected	.	.	NA	Not detected	.	.	NA
FBgn0019929	FBgn0019929	CG2045	Ser7	Ser7	Not detected	.	.	NA	NS	0.419759	0.696994	0.205031
FBgn0019932	FBgn0019932	CG5029	SamDC	S-adenosylmethionine decarboxylase	NS	0.973054	0.991646	0.0062455	NS	0.974876	0.992891	0.00413713
FBgn0019936	FBgn0019936	CG15693	RpS20	Ribosomal protein S20	NS	0.361394	0.685549	-0.229659	NS	0.568275	0.807313	-0.0755962
FBgn0019938	FBgn0019938	CG10122	RpI1	RNA polymerase I subunit	NS	0.859637	0.95762	-0.0314868	NS	0.855855	0.952029	-0.022993
FBgn0019940	FBgn0019940	CG5192	Rh6	Rhodopsin 6	NS	0.544949	0.825534	-0.159553	NS	0.304675	0.585757	-0.239942
FBgn0019947	FBgn0284421	CG18803	Psn	Presenilin	NS	0.900779	0.968046	0.0235848	NS	0.568124	0.807313	0.0700115
FBgn0019948	FBgn0283509	CG3832	Phm	Peptidylglycine-alpha-hydroxylating monooxygenase	NS	0.662589	0.888279	-0.0791914	NS	0.884548	0.963798	-0.017362
FBgn0019949	FBgn0019949	CG5179	Cdk9	Cyclin-dependent kinase 9	NS	0.866485	0.958168	0.0293745	NS	0.616813	0.839688	0.0637878
FBgn0019952	FBgn0019952	CG6331	Orct	Organic cation transporter	NS	0.251933	0.557025	0.274078	NS	0.650553	0.85814	0.0581273
FBgn0019957	FBgn0019957	CG6343	ND-42	NADH dehydrogenase (ubiquinone) 42 kDa subunit	NS	0.185984	0.458776	-0.241265	NS	0.0129435	0.0589753	-0.321464
FBgn0019960	FBgn0019960	CG6455	Mitofilin	Mitofilin	NS	0.676504	0.896488	-0.0811517	Down in Gcn5KD	0.00108191	0.00731573	-0.40449
FBgn0019968	FBgn0019968	CG8183	Khc-73	Kinesin heavy chain 73	NS	0.55139	0.829039	0.134087	NS	0.224801	0.488062	0.15123
FBgn0019972	FBgn0019972	CG7788	Drice	Death related ICE-like caspase	NS	0.414944	0.732106	-0.159051	NS	0.902169	0.968911	-0.0146647
FBgn0019982	FBgn0019982	CG15441	Gs1l	GS1-like	NS	0.267938	0.578335	-0.204026	NS	0.456985	0.729532	-0.130071
FBgn0019985	FBgn0019985	CG11144	mGluR	metabotropic Glutamate Receptor	NS	0.352657	0.678101	0.209438	NS	0.187142	0.433907	0.290317
FBgn0019990	FBgn0019990	CG1609	Gcn2	Gcn2	NS	0.685148	0.900838	0.0691446	NS	0.661898	0.865447	0.0565551
FBgn0020018	FBgn0020018	CG5796	Ppox	Protoporphyrinogen oxidase	NS	0.651145	0.884273	0.0772388	NS	0.16826	0.404988	-0.182859
FBgn0020224	FBgn0020224	CG7037	Cbl	Cbl proto-oncogene ortholog	NS	0.503293	0.798531	0.116115	NS	0.210291	0.469111	0.148766
FBgn0020235	FBgn0020235	CG7610	ATPsyngamma	ATP synthase, gamma subunit	NS	0.0242625	0.0994726	-0.504756	Down in Gcn5KD	0.00041851	0.00322016	-0.479871
FBgn0020236	FBgn0020236	CG8322	ATPCL	ATP citrate lyase	NS	0.634697	0.874859	0.132504	NS	0.456663	0.729441	0.126643
FBgn0020238	FBgn0020238	CG31196	14-3-3epsilon	14-3-3epsilon	NS	0.78349	0.935056	-0.073989	NS	0.737948	0.902282	0.0484707
FBgn0020248	FBgn0020248	CG33166	stet	stem cell tumor	Up in Gcn5KD	0.00394122	0.0226782	0.822815	Up in Gcn5KD	0.000338505	0.00266552	0.901575
FBgn0020249	FBgn0020249	CG7954	stck	steamer duck	NS	0.329971	0.654582	-0.168839	NS	0.717308	0.893102	-0.0448591
FBgn0020251	FBgn0020251	CG8339	sfl	sulfateless	NS	0.916197	0.972956	0.0186538	NS	0.391551	0.671825	0.111053
FBgn0020255	FBgn0020255	CG1404	Ran	Ran	NS	0.423204	0.74059	-0.186113	NS	0.353434	0.636489	-0.111847
FBgn0020257	FBgn0020257	CG9952	Ppa	Partner of paired	NS	0.814434	0.943732	-0.0516504	NS	0.325427	0.607018	0.129058
FBgn0020258	FBgn0020258	CG3478	ppk	pickpocket	NS	0.0991227	0.298195	-0.640624	Not detected	.	.	NA
FBgn0020261	FBgn0020261	CG3291	pcm	pacman	NS	0.742583	0.923486	-0.0579074	NS	0.672873	0.871445	-0.0501339
FBgn0020269	FBgn0020269	CG10145	mspo	M-spondin	NS	0.968606	0.990081	-0.00705318	NS	0.0674737	0.213706	0.247278
FBgn0020270	FBgn0020270	CG16928	mre11	meiotic recombination 11	NS	0.262516	0.571228	0.197793	Up in Gcn5KD	0.00309951	0.0179881	0.429467
FBgn0020272	FBgn0020272	CG1424	mst	misato	NS	0.450407	0.763907	-0.153271	NS	0.898364	0.96818	0.0213074
FBgn0020277	FBgn0020277	CG8807	lush	lush	Not detected	.	.	NA	Not detected	.	.	NA
FBgn0020278	FBgn0020278	CG5248	loco	locomotion defects	NS	0.445475	0.759766	0.166738	NS	0.0975055	0.277784	0.217573
FBgn0020279	FBgn0020279	CG8715	lig	lingerer	NS	0.727869	0.917083	0.0909208	NS	0.247181	0.518982	0.160493
FBgn0020280	FBgn0020280	CG14660	laf	labial associated factor	Up in Gcn5KD	0.000203316	0.00224895	0.671986	Not detected	.	.	NA
FBgn0020294	FBgn0020294	CG10573	ko	knockout	NS	0.493093	0.792364	0.130466	NS	0.293039	0.573044	0.157666
FBgn0020299	FBgn0020299	CG31317	stumps	stumps	NS	0.488263	0.788948	0.127937	Up in Gcn5KD	0.00278892	0.016466	0.393901
FBgn0020300	FBgn0020300	CG13695	gk	geko	NS	0.727847	0.917083	-0.0603283	NS	0.692396	0.880702	-0.0544894
FBgn0020304	FBgn0020304	CG3365	drongo	drongo	NS	0.229448	0.524915	0.282021	NS	0.0107188	0.0505161	0.329018
FBgn0020305	FBgn0020305	CG4258	dbe	dribble	NS	0.429036	0.745674	-0.149932	NS	0.330909	0.613765	0.134149
FBgn0020306	FBgn0020306	CG9696	dom	domino	NS	0.829452	0.948746	-0.0512002	NS	0.758093	0.910495	-0.038817
FBgn0020307	FBgn0020307	CG5799	dve	defective proventriculus	NS	0.968358	0.990075	0.00700125	NS	0.708815	0.887891	-0.046752
FBgn0020309	FBgn0020309	CG14938	crol	crooked legs	NS	0.866049	0.958168	-0.0403848	NS	0.750672	0.9073	0.0381386
FBgn0020312	FBgn0020312	CG4050	CG4050	-	NS	0.517646	0.80824	0.107534	NS	0.125702	0.330575	0.182038
FBgn0020369	FBgn0020369	CG1489	Rpt6	Regulatory particle triple-A ATPase 6	NS	0.266249	0.575875	-0.264172	NS	0.287828	0.565892	-0.129519
FBgn0020370	FBgn0020370	CG3991	TppII	tripeptidyl-peptidase II	NS	0.344259	0.671157	-0.224196	NS	0.206175	0.463068	-0.153503
FBgn0020371	FBgn0020371	CG15257	Tim17b2	Translocase inner membrane 17	Up in Gcn5KD	0.000217461	0.00236238	0.671934	Not detected	.	.	NA
FBgn0020372	FBgn0020372	CG11303	TM4SF	Transmembrane 4 superfamily	NS	0.060494	0.207714	-0.465391	NS	0.67815	0.873298	0.114276
FBgn0020376	FBgn0020376	CG31962	Sr-CIII	Scavenger receptor class C, type III	Not detected	.	.	NA	Not detected	.	.	NA
FBgn0020377	FBgn0020377	CG8856	Sr-CII	Scavenger receptor class C, type II	NS	0.293678	0.611361	0.29465	Not detected	.	.	NA
FBgn0020378	FBgn0020378	CG1343	Sp1	Sp1	NS	0.450595	0.763925	0.135407	NS	0.0159326	0.0701383	0.295789
FBgn0020379	FBgn0020379	CG6312	Rfx	Rfx	NS	0.230692	0.526505	0.213973	NS	0.440385	0.715272	0.104847
FBgn0020381	FBgn0020381	CG7486	Dredd	Death related ced-3/Nedd2-like caspase	NS	0.404886	0.725945	-0.146042	NS	0.896836	0.96742	0.0159733
FBgn0020385	FBgn0020385	CG4067	pug	pugilist	Down in Gcn5KD	0.000134117	0.00163218	-0.976931	NS	0.897042	0.96742	-0.021087
FBgn0020386	FBgn0020386	CG1210	Pdk1	Phosphoinositide-dependent kinase 1	NS	0.958759	0.987679	-0.011921	NS	0.892965	0.966388	-0.0166736
FBgn0020388	FBgn0020388	CG4107	Gcn5	Gcn5 ortholog	NS	0.0109374	0.0515883	-0.453105	Down in Gcn5KD	0.00664201	0.034089	-0.321535
FBgn0020389	FBgn0020389	CG8363	Papss	PAPS synthetase	NS	0.179244	0.446543	-0.272144	Down in Gcn5KD	0.00703608	0.0357081	-0.349607
FBgn0020391	FBgn0020391	CG4007	Nrk	Neurospecific receptor kinase	NS	0.0290042	0.114667	0.390248	Up in Gcn5KD	4.20027e-05	0.000421396	0.576528
FBgn0020392	FBgn0020392	CG7436	Nmt	N-myristoyl transferase	NS	0.198056	0.478275	-0.221519	NS	0.447049	0.72183	-0.0903102
FBgn0020399	FBgn0020399	CG6864	Mst89B	Mst89B	Up in Gcn5KD	0.000473848	0.00433778	0.61893	Not detected	.	.	NA
FBgn0020407	FBgn0020407	CG6814	asun	asunder	NS	0.53772	0.82088	-0.116464	NS	0.630146	0.845532	0.0682392
FBgn0020412	FBgn0020412	CG6297	JIL-1	JIL-1	NS	0.652762	0.885103	0.10582	NS	0.0694228	0.218098	0.281608
FBgn0020414	FBgn0020414	CG4559	Idgf3	Imaginal disc growth factor 3	NS	0.199485	0.48017	-0.282414	NS	0.43851	0.713494	0.0993374
FBgn0020415	FBgn0020415	CG4475	Idgf2	Imaginal disc growth factor 2	NS	0.764895	0.931239	-0.0535649	NS	0.247259	0.518982	0.149692
FBgn0020416	FBgn0020416	CG4472	Idgf1	Imaginal disc growth factor 1	NS	0.337548	0.662729	0.192013	Up in Gcn5KD	0.000218501	0.00181754	0.508614
FBgn0020429	FBgn0020429	CG7234	GluRIIB	Glutamate receptor IIB	NS	0.96643	0.989915	-0.0104978	NS	0.0675803	0.213803	0.412019
FBgn0020440	FBgn0020440	CG10023	Fak	Focal adhesion kinase	NS	0.797137	0.937041	0.0443088	NS	0.503072	0.763442	0.0823059
FBgn0020443	FBgn0020443	CG6382	Elf	Ef1alpha-like factor	NS	0.643566	0.879866	-0.106029	NS	0.0809464	0.243939	-0.213937
FBgn0020445	FBgn0020445	CG3327	E23	Early gene at 23	NS	0.401449	0.72328	0.257715	NS	0.0135409	0.0613163	0.403224
FBgn0020493	FBgn0020493	CG5201	Dad	Daughters against dpp	NS	0.907918	0.969764	0.0211006	NS	0.211481	0.470666	0.160547
FBgn0020496	FBgn0020496	CG7583	CtBP	C-terminal Binding Protein	NS	0.820864	0.945329	-0.0537822	NS	0.678154	0.873298	0.049663
FBgn0020497	FBgn0020497	CG13387	emb	embargoed	NS	0.806836	0.940249	-0.0547127	NS	0.980968	0.994519	-0.00292299
FBgn0020503	FBgn0020503	CG5020	CLIP-190	Cytoplasmic linker protein 190	NS	0.863202	0.958168	0.0388325	NS	0.0926796	0.268526	-0.220249
FBgn0020506	FBgn0020506	CG8221	Amyrel	Amyrel	NS	0.0195606	0.0830427	-1.30475	NS	0.573872	0.811748	0.123168
FBgn0020508	FBgn0020508	CG9540	Ag5r2	Antigen 5-related 2	Down in Gcn5KD	0.00116218	0.00873979	-1.31406	Down in Gcn5KD	1.01862e-11	3.13505e-10	-1.38278
FBgn0020509	FBgn0020509	CG1262	Acp62F	Accessory gland protein 62F	Not detected	.	.	NA	Not detected	.	.	NA
FBgn0020510	FBgn0020510	CG9749	Abi	Abelson interacting protein	NS	0.838103	0.950975	-0.035374	NS	0.604125	0.830274	0.0616788
FBgn0020513	FBgn0020513	CG3989	ade5	ade5	NS	0.261144	0.569129	-0.292102	NS	0.750502	0.9073	0.0483973
FBgn0020518	FBgn0020518	CR32907	snoRNA:Me28S-G764	-	Not detected	.	.	NA	Not detected	.	.	NA
FBgn0020521	FBgn0020521	CG3541	pio	piopio	NS	0.755869	0.928066	0.0724748	NS	0.162891	0.396465	0.177757
FBgn0020545	FBgn0020545	CG3943	kraken	kraken	NS	0.109267	0.319741	-0.327283	Down in Gcn5KD	0.00072959	0.00521816	-0.587704
FBgn0020546	FBgn0020546	CR31271	iab-4	iab-4	Not detected	.	.	NA	Not detected	.	.	NA
FBgn0020556	FBgn0020556	CR31273	bxd	bithoraxoid	Not detected	.	.	NA	Not detected	.	.	NA
FBgn0020616	FBgn0020616	CG3423	SA	Stromalin	NS	0.734709	0.920605	-0.0574685	NS	0.783461	0.922043	0.0337133
FBgn0020617	FBgn0020617	CG10052	Rx	Retinal Homeobox	NS	0.727096	0.917083	-0.0917904	NS	0.0996962	0.281281	0.41048
FBgn0020618	FBgn0020618	CG7111	Rack1	Receptor of activated protein kinase C 1	NS	0.544429	0.825264	-0.166998	NS	0.738531	0.902309	-0.0523879
FBgn0020620	FBgn0020620	CG8085	RN-tre	Related to the N terminus of tre oncogene	NS	0.294438	0.612391	0.193653	NS	0.0187605	0.0799436	0.287512
FBgn0020621	FBgn0020621	CG2049	Pkn	Protein kinase N	NS	0.70914	0.910417	0.0823997	NS	0.182797	0.427887	0.163931
FBgn0020622	FBgn0020622	CG2699	Pi3K21B	Pi3K21B	NS	0.868589	0.958389	0.031923	NS	0.592446	0.82282	0.0698719
FBgn0020626	FBgn0020626	CG6708	Osbp	Oxysterol binding protein	NS	0.41334	0.731205	-0.165718	NS	0.111429	0.303756	-0.191761
FBgn0020633	FBgn0020633	CG4978	Mcm7	Minichromosome maintenance 7	NS	0.0395862	0.147706	-0.364301	NS	0.491042	0.756396	-0.0881262
FBgn0020637	FBgn0020637	CG10534	Lcp65Ag2	Lcp65Ag2	Not detected	.	.	NA	Not detected	.	.	NA
FBgn0020638	FBgn0020638	CG10530	Lcp65Ag1	Lcp65Ag1	Not detected	.	.	NA	Down in Gcn5KD	2.77608e-28	5.19344e-26	-4.31321
FBgn0020639	FBgn0020639	CG10533	Lcp65Af	Lcp65Af	Not detected	.	.	NA	Not detected	.	.	NA
FBgn0020640	FBgn0020640	CG10529	Lcp65Ae	Lcp65Ae	Down in Gcn5KD	3.1741e-20	7.41637e-17	-3.89497	Down in Gcn5KD	1.34577e-31	4.58571e-29	-4.78532
FBgn0020641	FBgn0020641	CG6955	Lcp65Ad	Lcp65Ad	Not detected	.	.	NA	Not detected	.	.	NA
FBgn0020642	FBgn0020642	CG6956	Lcp65Ac	Lcp65Ac	Down in Gcn5KD	1.27392e-07	1.08692e-05	-1.84977	Down in Gcn5KD	4.64825e-26	7.27033e-24	-1.62235
FBgn0020643	FBgn0020643	CG18773	Lcp65Ab2	Lcp65Ab2	Not detected	.	.	NA	Not detected	.	.	NA
FBgn0020644	FBgn0020644	CG32400	Lcp65Ab1	Lcp65Ab1	Not detected	.	.	NA	Not detected	.	.	NA
FBgn0020645	FBgn0020645	CG7287	Lcp65Aa	Lcp65Aa	Down in Gcn5KD	7.58808e-07	4.29136e-05	-2.4974	Down in Gcn5KD	2.18265e-15	1.09604e-13	-3.44763
FBgn0020646	FBgn0020646	CR18775	Lcp65APsi	Lcp65APsi	Not detected	.	.	NA	Not detected	.	.	NA
FBgn0020647	FBgn0020647	CG5405	KrT95D	Krueppel target at 95D	NS	0.0944891	0.288087	0.429427	Up in Gcn5KD	0.00011718	0.00103904	0.589133
FBgn0020653	FBgn0020653	CG2151	Trxr-1	Thioredoxin reductase-1	NS	0.865641	0.958168	-0.037501	NS	0.585105	0.818426	0.0680926
FBgn0020655	FBgn0020655	CG4237	ArfGAP1	ADP-ribosylation factor GTPase activating protein 1	NS	0.255155	0.561566	-0.201124	NS	0.796533	0.92838	-0.0310651
FBgn0020660	FBgn0020660	CG10837	eIF-4B	Eukaryotic initiation factor 4B	Not detected	.	.	NA	Not detected	.	.	NA
FBgn0020762	FBgn0020762	CG2969	Atet	ABC transporter expressed in trachea	NS	0.209486	0.495355	0.337669	Up in Gcn5KD	0.000475082	0.00357755	0.433701
FBgn0020764	FBgn0020764	CG3017	Alas	Aminolevulinate synthase	NS	0.586332	0.850453	-0.0904235	NS	0.0336596	0.126835	-0.267405
FBgn0020765	FBgn0020765	CG10297	Acp65Aa	Adult cuticle protein 65Aa	Not detected	.	.	NA	Down in Gcn5KD	6.8528e-19	5.27279e-17	-3.68916
FBgn0020767	FBgn0020767	CG10155	Spred	Sprouty-related protein with EVH-1 domain	NS	0.867061	0.958196	-0.0288891	NS	0.522214	0.776609	0.0783
FBgn0020880	FBgn0020880	CG7179	CG7179	-	NS	0.547767	0.827152	-0.159809	NS	0.971582	0.992735	0.00765794
FBgn0020887	FBgn0020887	CG8013	Su(z)12	Su(z)12	NS	0.836468	0.950397	0.035692	NS	0.608029	0.832855	0.0613242
FBgn0020906	FBgn0020906	CG8867	Jon25Bi	Jonah 25Bi	NS	0.0286257	0.11354	-0.901778	Down in Gcn5KD	2.67638e-11	7.64532e-10	-1.39245
FBgn0020907	FBgn0020907	CG14904	Scp2	Sarcoplasmic calcium-binding protein 2	NS	0.704165	0.907684	-0.0703856	NS	0.337532	0.621097	0.132956
FBgn0020908	FBgn0020908	CG15848	Scp1	Sarcoplasmic calcium-binding protein 1	Not detected	.	.	NA	Not detected	.	.	NA
FBgn0020909	FBgn0020909	CG11130	Rtc1	Rtc1	NS	0.63626	0.876063	-0.0879154	NS	0.550039	0.794427	0.0923459
FBgn0020910	FBgn0020910	CG4863	RpL3	Ribosomal protein L3	NS	0.571882	0.842516	-0.15741	NS	0.73772	0.902282	-0.0545473
FBgn0020912	FBgn0020912	CG1447	Ptx1	Ptx1	NS	0.20481	0.488503	-0.235906	NS	0.289989	0.568245	-0.155069
FBgn0020930	FBgn0020930	CG8657	Dgkepsilon	Diacyl glycerol kinase epsilon	NS	0.951009	0.984731	0.0102655	NS	0.463987	0.734408	-0.0917722
FBgn0021738	FBgn0021738	CG32788	Crg-1	Circadianly Regulated Gene	Not detected	.	.	NA	Not detected	.	.	NA
FBgn0021742	FBgn0021742	CG1567	C901	C901	Not detected	.	.	NA	Not detected	.	.	NA
FBgn0021750	FBgn0021750	CG4938	Aats-ser	Seryl-tRNA synthetase	NS	0.844339	0.952882	-0.0349945	NS	0.307471	0.589428	-0.141158
FBgn0021760	FBgn0021760	CG32435	chb	chromosome bows	NS	0.0933499	0.285964	0.38324	NS	0.846348	0.949459	-0.0235786
FBgn0021761	FBgn0021761	CG4579	Nup154	Nucleoporin 154kD	NS	0.552215	0.829112	-0.0987132	NS	0.654599	0.861334	0.0533096
FBgn0021764	FBgn0021764	CG5227	sdk	sidekick	NS	0.380231	0.704212	0.192465	NS	0.235698	0.503086	0.157119
FBgn0021765	FBgn0021765	CG7113	scu	scully	Down in Gcn5KD	0.00945504	0.0458524	-0.566517	NS	0.0734094	0.22696	-0.213745
FBgn0021767	FBgn0021767	CG11202	org-1	optomotor-blind-related-gene-1	NS	0.52862	0.815056	-0.162436	NS	0.82047	0.939298	-0.0537239
[truncated: 15,357 more rows]

## Sheet: DatasetEV11B
(B) Comparison between our larval RNA-seq data and the previous microarray data of each mutant
					Wandering 3rd-instar male larva				Wandering 3rd-instar female larva
FlyBase ID	Updated FlyBase ID	Annotation symbol	Gene symbol	Gene name	Status	P value of LRT	FDR of LRT	Log2FC (Gcn5KD+/-)	Status	P value of LRT	FDR of LRT	Log2FC (Gcn5KD+/-)
FBgn0036597	FBgn0036597	CG4962	CG4962	-	Down in Gcn5KD	1.33148e-26	1.36322e-22	-5.02277	Down in Gcn5KD	9.27993e-30	2.15951e-27	-5.1419
FBgn0028526	FBgn0028526	CG15293	CG15293	-	Down in Gcn5KD	2.36321e-26	1.36322e-22	-4.95268	Down in Gcn5KD	3.69857e-14	1.54772e-12	-3.0624
FBgn0259230	FBgn0259230	CG42295	lectin-22C	lectin-22C	Down in Gcn5KD	2.74683e-18	4.52717e-15	-4.93712	Down in Gcn5KD	2.60651e-26	4.14478e-24	-5.74424
FBgn0039769	FBgn0039769	CG15534	CG15534	-	Down in Gcn5KD	1.16102e-08	1.65367e-06	-4.82081	Down in Gcn5KD	1.14614e-26	1.88541e-24	-5.24232
FBgn0035551	FBgn0035551	CG7465	CG7465	-	Down in Gcn5KD	1.35286e-16	1.73422e-13	-4.14825	Down in Gcn5KD	6.10694e-49	1.45666e-45	-4.32618
FBgn0085307	FBgn0085307	CG34278	CG34278	-	Down in Gcn5KD	7.76316e-14	5.59772e-11	-4.10414	Down in Gcn5KD	4.86825e-41	4.6448e-38	-4.15728
FBgn0035926	FBgn0035926	CG5804	CG5804	-	Down in Gcn5KD	1.43193e-12	7.86672e-10	-4.07677	Down in Gcn5KD	5.2241e-40	4.15359e-37	-4.89013
FBgn0015035	FBgn0015035	CG4105	Cyp4e3	Cytochrome P450-4e3	Down in Gcn5KD	2.71337e-11	8.94403e-09	-4.04633	Not detected	.	.	NA
FBgn0002939	FBgn0002939	CG31783	ninaD	neither inactivation nor afterpotential D	Down in Gcn5KD	2.25341e-07	1.6559e-05	-4.03559	Down in Gcn5KD	1.52001e-31	5.00083e-29	-4.41314
FBgn0250836	FBgn0250836	CG8628	CG8628	-	Down in Gcn5KD	1.99683e-11	6.98103e-09	-4.00726	Down in Gcn5KD	3.32766e-63	1.58746e-59	-4.56234
FBgn0034497	FBgn0034497	CG9090	CG9090	-	Down in Gcn5KD	7.78968e-09	1.19826e-06	-3.99291	Down in Gcn5KD	1.23422e-27	2.18069e-25	-4.23115
FBgn0020640	FBgn0020640	CG10529	Lcp65Ae	Lcp65Ae	Down in Gcn5KD	3.1741e-20	7.41637e-17	-3.89497	Down in Gcn5KD	1.34577e-31	4.58571e-29	-4.78532
FBgn0039325	FBgn0039325	CG10560	CG10560	-	Down in Gcn5KD	7.1574e-06	0.000208523	-3.83841	Down in Gcn5KD	2.27321e-41	2.40986e-38	-4.86687
FBgn0052241	FBgn0052241	CG32241	CG32241	-	Down in Gcn5KD	1.21378e-09	2.2586e-07	-3.83411	Down in Gcn5KD	9.38221e-25	1.31641e-22	-4.7189
FBgn0037996	FBgn0037996	CG4830	CG4830	-	Down in Gcn5KD	6.51946e-05	0.000966774	-3.79665	Down in Gcn5KD	6.18724e-40	4.54096e-37	-4.14896
FBgn0038973	FBgn0038973	CG18594	Pebp1	Phosphatidylethanolamine-binding protein 1	Down in Gcn5KD	7.22669e-13	4.2597e-10	-3.77843	Down in Gcn5KD	5.55197e-21	5.19327e-19	-4.08497
FBgn0039872	FBgn0039872	CG2196	salt	salty dog	Down in Gcn5KD	7.56119e-12	3.32286e-09	-3.7404	Down in Gcn5KD	5.64381e-08	1.01599e-06	-3.23228
FBgn0264695	FBgn0264695	CG17927	Mhc	Myosin heavy chain	Down in Gcn5KD	9.52505e-09	1.40885e-06	-3.73656	Down in Gcn5KD	8.34807e-30	1.99122e-27	-4.35995
FBgn0033600	FBgn0033600	CG9077	Cpr47Ec	Cuticular protein 47Ec	Down in Gcn5KD	1.42402e-07	1.1735e-05	-3.73391	Down in Gcn5KD	3.97734e-20	3.48145e-18	-4.18199
FBgn0041579	FBgn0041579	CG4740	AttC	Attacin-C	Down in Gcn5KD	1.14103e-09	2.2586e-07	-3.56648	NS	0.731554	0.900149	0.127436
FBgn0032945	FBgn0032945	CG8665	CG8665	-	Down in Gcn5KD	5.96032e-11	1.80958e-08	-3.56457	Down in Gcn5KD	2.21453e-29	4.80202e-27	-2.96926
FBgn0025578	FBgn0025578	CG16914	Lcp9	Larval cuticle protein 9	Down in Gcn5KD	1.41408e-15	1.35952e-12	-3.53599	Down in Gcn5KD	1.82309e-69	1.73941e-65	-3.62184
FBgn0010423	FBgn0010423	CG9073	TpnC47D	Troponin C at 47D	Down in Gcn5KD	2.2036e-08	2.73365e-06	-3.51874	Down in Gcn5KD	8.28378e-26	1.25453e-23	-3.88766
FBgn0038701	FBgn0038701	CG18493	CG18493	-	Down in Gcn5KD	5.39215e-10	1.17376e-07	-3.42849	Down in Gcn5KD	1.03091e-31	3.64294e-29	-3.87395
FBgn0038257	FBgn0038257	CG7390	smp-30	Senescence marker protein-30	Down in Gcn5KD	7.54072e-09	1.17564e-06	-3.39781	Down in Gcn5KD	2.19002e-07	3.53552e-06	-1.99693
FBgn0030398	FBgn0030398	CG2555	Cpr11B	Cuticular protein 11B	Down in Gcn5KD	5.95553e-14	4.5806e-11	-3.35739	Down in Gcn5KD	4.12601e-19	3.28052e-17	-3.03808
FBgn0031930	FBgn0031930	CG7025	CG7025	-	Down in Gcn5KD	6.7236e-08	6.86461e-06	-3.32627	Down in Gcn5KD	3.21477e-12	1.04327e-10	-2.59903
FBgn0034582	FBgn0034582	CG10531	Cht9	Cht9	Down in Gcn5KD	1.28169e-10	3.35983e-08	-3.31481	Down in Gcn5KD	3.59761e-49	1.14416e-45	-3.25726
FBgn0038074	FBgn0038074	CG6188	Gnmt	Glycine N-methyltransferase	Down in Gcn5KD	5.17078e-09	8.64569e-07	-3.18338	Down in Gcn5KD	3.54869e-16	2.00344e-14	-2.34366
FBgn0040813	FBgn0287423	CG11051	Nplp2	Neuropeptide-like precursor 2	Down in Gcn5KD	1.09348e-18	2.10257e-15	-3.17136	Down in Gcn5KD	7.49856e-31	2.16799e-28	-2.5439
FBgn0051769	FBgn0051769	CG31769	CG31769	-	Down in Gcn5KD	4.81677e-10	1.06867e-07	-3.16531	Down in Gcn5KD	1.34973e-11	4.07525e-10	-2.78839
FBgn0010294	FBgn0010294	CG14266	ng2	new glue 2	Down in Gcn5KD	4.69038e-11	1.46251e-08	-3.14529	Down in Gcn5KD	4.7769e-12	1.52941e-10	-2.63195
FBgn0038082	FBgn0038082	CG5724	CG5724	-	Down in Gcn5KD	1.01352e-06	5.26712e-05	-3.1248	Down in Gcn5KD	2.95539e-06	3.85696e-05	-2.86877
FBgn0036131	FBgn0036131	CG12522	CG12522	-	Down in Gcn5KD	6.33026e-11	1.85101e-08	-3.1233	NS	0.0516255	0.175475	-0.429778
FBgn0052071	FBgn0052071	CG32071	CG32071	-	Down in Gcn5KD	2.16188e-10	5.09012e-08	-3.12158	Down in Gcn5KD	1.07397e-42	1.46382e-39	-4.00951
FBgn0259229	FBgn0259229	CG42329	CG42329	-	Down in Gcn5KD	1.91469e-06	8.39915e-05	-3.05214	Down in Gcn5KD	9.96236e-31	2.71574e-28	-3.38089
FBgn0052483	FBgn0052483	CG32483	CG32483	-	Down in Gcn5KD	2.39215e-07	1.73574e-05	-3.01134	Down in Gcn5KD	9.68113e-24	1.21536e-21	-2.81499
FBgn0002534	FBgn0002534	CG2043	Lcp3	Larval cuticle protein 3	Down in Gcn5KD	4.38412e-08	4.77166e-06	-3.00677	Down in Gcn5KD	6.91095e-26	1.06351e-23	-2.68288
FBgn0002773	FBgn0002773	CG2184	Mlc2	Myosin light chain 2	Down in Gcn5KD	3.27651e-07	2.2415e-05	-3.00641	Down in Gcn5KD	7.93455e-28	1.42837e-25	-3.40048
FBgn0032068	FBgn0032068	CG9466	LManV	Lysosomal alpha-mannosidase V	Down in Gcn5KD	0.00635111	0.0333361	-3.00637	Down in Gcn5KD	0.0010351	0.00706433	-1.86848
FBgn0262531	FBgn0262531	CG43085	CG43085	-	Down in Gcn5KD	6.52537e-13	4.1824e-10	-2.97706	Down in Gcn5KD	4.23888e-47	6.74052e-44	-2.72364
FBgn0038181	FBgn0038181	CG9297	CG9297	-	Down in Gcn5KD	1.06968e-07	9.95232e-06	-2.96989	Down in Gcn5KD	6.38228e-35	2.89968e-32	-3.62349
FBgn0031692	FBgn0031692	CG6514	TpnC25D	Troponin C at 25D	Down in Gcn5KD	7.77648e-12	3.32286e-09	-2.9664	Down in Gcn5KD	5.62033e-29	1.11716e-26	-3.11026
FBgn0034407	FBgn0034407	CG10794	DptB	Diptericin B	Down in Gcn5KD	0.00199982	0.0132209	-2.96589	Up in Gcn5KD	0.00572618	0.0300845	2.31932
FBgn0033792	FBgn0033792	CG13325	CG13325	-	Down in Gcn5KD	1.37519e-07	1.14968e-05	-2.9233	Down in Gcn5KD	4.71979e-06	5.84825e-05	-2.01368
FBgn0031942	FBgn0031942	CG7203	CG7203	-	Down in Gcn5KD	3.74799e-12	1.88003e-09	-2.90643	Down in Gcn5KD	6.56957e-17	3.94215e-15	-2.75553
FBgn0031141	FBgn0031141	CG1304	CG1304	-	Down in Gcn5KD	8.66073e-10	1.78427e-07	-2.88684	Down in Gcn5KD	4.66082e-20	4.0062e-18	-3.36814
FBgn0002571	FBgn0002571	CG8695	Mal-A3	Maltase A3	Down in Gcn5KD	3.60308e-05	0.000637398	-2.88615	Down in Gcn5KD	1.9908e-05	0.000214624	-2.29605
FBgn0031249	FBgn0031249	CG11911	CG11911	-	Down in Gcn5KD	6.20148e-10	1.32493e-07	-2.86115	Down in Gcn5KD	2.00589e-34	8.32094e-32	-3.35565
FBgn0015570	FBgn0015570	CG2505	alpha-Est2	alpha-Esterase-2	Down in Gcn5KD	5.71598e-08	5.99502e-06	-2.86005	Down in Gcn5KD	3.2774e-25	4.81072e-23	-2.77914
FBgn0022359	FBgn0022359	CG4649	Sodh-2	Sorbitol dehydrogenase-2	Down in Gcn5KD	6.5626e-09	1.03716e-06	-2.85245	Down in Gcn5KD	1.35701e-07	2.27144e-06	-1.8712
FBgn0034294	FBgn0034294	CG5765	Muc55B	Mucin 55B	Down in Gcn5KD	1.19174e-07	1.04955e-05	-2.82019	Down in Gcn5KD	8.32921e-23	9.13437e-21	-2.68329
FBgn0031703	FBgn0031703	CG12512	CG12512	-	Down in Gcn5KD	2.22235e-06	9.42619e-05	-2.8014	Down in Gcn5KD	2.63914e-12	8.8042e-11	-3.22557
FBgn0003961	FBgn0003961	CG7171	Uro	Urate oxidase	Down in Gcn5KD	0.000793238	0.00644424	-2.79501	Down in Gcn5KD	1.31287e-14	5.82607e-13	-3.82041
FBgn0036953	FBgn0036953	CG17145	CG17145	-	Down in Gcn5KD	2.13644e-08	2.67914e-06	-2.7901	Down in Gcn5KD	6.10342e-39	3.88218e-36	-2.99222
FBgn0032144	FBgn0032144	CG17633	CG17633	-	Down in Gcn5KD	7.13143e-07	4.19772e-05	-2.73938	Down in Gcn5KD	3.9432e-31	1.17569e-28	-2.9503
FBgn0033720	FBgn0033720	CG13160	CG13160	-	Down in Gcn5KD	3.86974e-10	8.92904e-08	-2.73665	Down in Gcn5KD	3.56866e-09	7.58321e-08	-2.01958
FBgn0029639	FBgn0029639	CG14419	CG14419	-	Down in Gcn5KD	2.09031e-10	5.02415e-08	-2.72266	Down in Gcn5KD	8.0323e-10	1.88295e-08	-2.23108
FBgn0038795	FBgn0038795	CG4335	CG4335	-	Down in Gcn5KD	1.07621e-09	2.17829e-07	-2.67409	Down in Gcn5KD	9.01361e-15	4.13456e-13	-2.01245
FBgn0033065	FBgn0033065	CG8345	Cyp6w1	Cyp6w1	Down in Gcn5KD	3.20895e-05	0.000602448	-2.65315	Down in Gcn5KD	3.03669e-23	3.49073e-21	-2.72047
FBgn0002570	FBgn0002570	CG8696	Mal-A1	Maltase A1	Down in Gcn5KD	2.05011e-06	8.85849e-05	-2.64191	Down in Gcn5KD	4.63322e-20	4.0062e-18	-2.52289
FBgn0053127	FBgn0053127	CG33127	CG33127	-	Down in Gcn5KD	1.23125e-11	4.73498e-09	-2.62909	Down in Gcn5KD	4.99949e-22	4.96876e-20	-2.52727
FBgn0002772	FBgn0002772	CG5596	Mlc1	Myosin alkali light chain 1	Down in Gcn5KD	3.33943e-07	2.26373e-05	-2.62817	Down in Gcn5KD	5.07473e-35	2.4209e-32	-3.02829
FBgn0028532	FBgn0028532	CG7968	CG7968	-	Down in Gcn5KD	3.3802e-09	5.99959e-07	-2.61316	Down in Gcn5KD	2.06134e-39	1.4048e-36	-2.72794
FBgn0034828	FBgn0034828	CG13545	CG13545	-	Down in Gcn5KD	1.66483e-16	1.92071e-13	-2.60762	Down in Gcn5KD	3.25351e-16	1.85879e-14	-2.76585
FBgn0050163	FBgn0050163	CG30163	Cpr60D	Cuticular protein 60D	Down in Gcn5KD	3.13691e-07	2.1671e-05	-2.57749	Down in Gcn5KD	7.31051e-34	2.90623e-31	-2.9534
FBgn0052284	FBgn0052284	CG32284	CG32284	-	Down in Gcn5KD	2.40909e-08	2.92565e-06	-2.55674	Down in Gcn5KD	5.29171e-17	3.21581e-15	-2.24994
FBgn0053519	FBgn0053519	CG33519	Unc-89	Unc-89	Down in Gcn5KD	1.30017e-08	1.82928e-06	-2.54842	Down in Gcn5KD	3.92925e-28	7.20943e-26	-3.38699
FBgn0034899	FBgn0034899	CG13560	CG13560	-	Down in Gcn5KD	8.14161e-05	0.00112761	-2.50059	Down in Gcn5KD	4.80529e-16	2.66554e-14	-2.77786
FBgn0020645	FBgn0020645	CG7287	Lcp65Aa	Lcp65Aa	Down in Gcn5KD	7.58808e-07	4.29136e-05	-2.4974	Down in Gcn5KD	2.18265e-15	1.09604e-13	-3.44763
FBgn0033521	FBgn0033521	CG12896	CG12896	-	Down in Gcn5KD	1.73152e-10	4.34274e-08	-2.49211	Down in Gcn5KD	1.02068e-05	0.000115657	-1.25395
FBgn0038481	FBgn0038481	CG17475	CG17475	-	Down in Gcn5KD	1.47194e-05	0.000352381	-2.48755	Down in Gcn5KD	2.51168e-08	4.77369e-07	-3.15343
FBgn0051380	FBgn0051380	CG31380	CG31380	-	Down in Gcn5KD	4.13991e-08	4.54878e-06	-2.48415	Down in Gcn5KD	1.14948e-10	3.02961e-09	-1.85426
FBgn0038523	FBgn0038523	CG7587	CG7587	-	Down in Gcn5KD	2.02717e-08	2.59861e-06	-2.48171	Down in Gcn5KD	2.41321e-15	1.20547e-13	-1.66074
FBgn0039482	FBgn0039482	CG14258	CG14258	-	Down in Gcn5KD	1.28655e-06	6.31612e-05	-2.47419	Down in Gcn5KD	7.49459e-18	4.83148e-16	-2.58293
FBgn0028583	FBgn0028583	CG12794	lcs	la costa	Down in Gcn5KD	1.18542e-09	2.2586e-07	-2.47293	Down in Gcn5KD	4.72419e-10	1.15573e-08	-2.38059
FBgn0085320	FBgn0085320	CG34291	CG34291	-	Down in Gcn5KD	7.38441e-13	4.2597e-10	-2.4691	Down in Gcn5KD	3.40279e-11	9.57699e-10	-1.19496
FBgn0034712	FBgn0034712	CG3264	CG3264	-	Down in Gcn5KD	7.79021e-08	7.55258e-06	-2.46352	Down in Gcn5KD	9.19346e-19	6.90668e-17	-2.45265
FBgn0034011	FBgn0034011	CG8160	CG8160	-	Down in Gcn5KD	2.6338e-20	7.41637e-17	-2.45882	Down in Gcn5KD	8.13836e-23	9.02885e-21	-2.57675
FBgn0035670	FBgn0035670	CG10472	CG10472	-	Down in Gcn5KD	6.08935e-06	0.00018832	-2.44471	Down in Gcn5KD	7.41264e-24	9.5573e-22	-2.8347
FBgn0043471	FBgn0043471	CG12388	kappaTry	kappaTry	Down in Gcn5KD	0.000103381	0.00134769	-2.44304	Down in Gcn5KD	3.20189e-12	1.04263e-10	-3.34667
FBgn0262577	FBgn0262577	CG43117	CG43117	-	Down in Gcn5KD	1.4645e-07	1.19e-05	-2.43839	Down in Gcn5KD	3.28671e-16	1.86658e-14	-2.35324
FBgn0036622	FBgn0036622	CG4753	CG4753	-	Down in Gcn5KD	1.57935e-06	7.32974e-05	-2.42803	Down in Gcn5KD	9.25947e-16	4.8541e-14	-3.21173
FBgn0033731	FBgn0033731	CG8515	Cpr49Ah	Cuticular protein 49Ah	Down in Gcn5KD	0.00162702	0.0111932	-2.42338	Down in Gcn5KD	3.11408e-11	8.81646e-10	-3.22172
FBgn0051343	FBgn0051343	CG31343	CG31343	-	Down in Gcn5KD	0.00012374	0.00153339	-2.42153	Down in Gcn5KD	2.93985e-13	1.11306e-11	-3.23797
FBgn0052073	FBgn0052073	CG32073	CG32073	-	Down in Gcn5KD	3.21417e-20	7.41637e-17	-2.41247	NS	0.0218924	0.0902906	-0.442293
FBgn0053281	FBgn0053281	CG33281	CG33281	-	Down in Gcn5KD	1.65544e-06	7.49983e-05	-2.4092	Down in Gcn5KD	3.47314e-18	2.31729e-16	-2.33309
FBgn0036361	FBgn0036361	CG10154	CG10154	-	Down in Gcn5KD	9.86505e-07	5.14991e-05	-2.40039	Down in Gcn5KD	2.02687e-16	1.17917e-14	-3.09475
FBgn0038783	FBgn0038783	CG4367	CG4367	-	Down in Gcn5KD	4.33617e-05	0.000722925	-2.3866	Down in Gcn5KD	0.0004261	0.00326278	-1.9401
FBgn0040342	FBgn0040342	CG3706	CG3706	-	Down in Gcn5KD	1.48407e-05	0.000353025	-2.37968	Down in Gcn5KD	3.17052e-15	1.57552e-13	-3.03455
FBgn0039051	FBgn0039051	CG17109	CG17109	-	Down in Gcn5KD	1.13424e-13	7.69747e-11	-2.32776	Down in Gcn5KD	8.19365e-24	1.04234e-21	-1.5486
FBgn0034428	FBgn0034428	CG18606	CG18606	-	Down in Gcn5KD	0.000211677	0.00231478	-2.31598	Down in Gcn5KD	2.05299e-13	7.89823e-12	-2.66876
FBgn0034783	FBgn0034783	CG9825	CG9825	-	Down in Gcn5KD	2.06588e-07	1.55778e-05	-2.30826	Down in Gcn5KD	2.32887e-11	6.73325e-10	-2.22678
FBgn0038938	FBgn0038938	CG7084	CG7084	-	Down in Gcn5KD	5.59633e-09	9.09364e-07	-2.30493	Down in Gcn5KD	2.90501e-16	1.6798e-14	-2.29441
FBgn0038291	FBgn0038291	CG3984	CG3984	-	Down in Gcn5KD	3.69222e-08	4.13564e-06	-2.30432	Down in Gcn5KD	2.01236e-38	1.12941e-35	-2.9902
FBgn0002569	FBgn0002569	CG8694	Mal-A2	Maltase A2	Down in Gcn5KD	3.52052e-05	0.000631668	-2.2932	Down in Gcn5KD	4.40719e-15	2.12369e-13	-2.63033
FBgn0036108	FBgn0036108	CG7941	Cpr67Fa1	Cuticular protein 67Fa1	Down in Gcn5KD	3.5729e-07	2.39654e-05	-2.27243	Down in Gcn5KD	9.34763e-10	2.17526e-08	-2.41011
FBgn0035743	FBgn0035743	CG15829	CG15829	-	Down in Gcn5KD	7.27509e-07	4.23903e-05	-2.25383	Down in Gcn5KD	7.45466e-16	3.95139e-14	-2.33884
FBgn0052603	FBgn0052603	CG32603	CG32603	-	Down in Gcn5KD	8.40868e-07	4.64167e-05	-2.23257	Down in Gcn5KD	7.18461e-23	8.06451e-21	-2.43598
FBgn0000044	FBgn0000044	CG10067	Act57B	Actin 57B	Down in Gcn5KD	2.40913e-05	0.000505349	-2.21785	Down in Gcn5KD	3.5299e-22	3.58285e-20	-2.7295
FBgn0023541	FBgn0023541	CG3540	Cyp4d14	Cyp4d14	Down in Gcn5KD	5.10918e-07	3.1611e-05	-2.21574	Down in Gcn5KD	2.35557e-13	8.954e-12	-2.33016
FBgn0261575	FBgn0261575	CG11909	tobi	target of brain insulin	Down in Gcn5KD	9.83932e-06	0.000267727	-2.2042	Down in Gcn5KD	1.85509e-38	1.10621e-35	-2.37172
FBgn0040069	FBgn0040069	CG32754	vanin-like	vanin-like	Down in Gcn5KD	1.21111e-05	0.000308445	-2.20326	Down in Gcn5KD	1.44348e-12	4.97192e-11	-2.37169
FBgn0262613	FBgn0262613	CG43139	CG43139	-	Down in Gcn5KD	9.70865e-17	1.40011e-13	-2.19887	Down in Gcn5KD	2.06767e-12	6.94637e-11	-1.57103
FBgn0051233	FBgn0051233	CG31233	CG31233	-	Down in Gcn5KD	0.000373387	0.00360483	-2.19374	Down in Gcn5KD	4.02984e-07	6.17153e-06	-2.46758
FBgn0033978	FBgn0033978	CG10242	Cyp6a23	Cyp6a23	Down in Gcn5KD	2.98735e-07	2.08879e-05	-2.18528	Down in Gcn5KD	8.02754e-17	4.78692e-15	-2.21876
FBgn0039481	FBgn0039481	CG15884	Cpr97Eb	Cuticular protein 97Eb	Down in Gcn5KD	5.14837e-07	3.1611e-05	-2.18442	Not detected	.	.	NA
FBgn0034733	FBgn0034733	CG4752	CG4752	-	Down in Gcn5KD	6.41766e-11	1.85101e-08	-2.17529	Down in Gcn5KD	5.62185e-13	2.01647e-11	-2.12555
FBgn0050043	FBgn0050043	CG30043	CG30043	-	Down in Gcn5KD	1.55013e-11	5.76898e-09	-2.17505	Down in Gcn5KD	4.68128e-14	1.93351e-12	-1.88467
FBgn0033294	FBgn0033294	CG8693	Mal-A4	Maltase A4	Down in Gcn5KD	0.000770345	0.00630764	-2.17472	Down in Gcn5KD	0.00150413	0.00973601	-1.29329
FBgn0038160	FBgn0038160	CG9759	CG9759	-	Down in Gcn5KD	3.91678e-12	1.88283e-09	-2.16481	Down in Gcn5KD	1.01347e-20	9.2091e-19	-2.52955
FBgn0053301	FBgn0053301	CG33301	CG33301	-	Down in Gcn5KD	3.38235e-05	0.000623471	-2.1543	Down in Gcn5KD	3.77241e-08	6.96182e-07	-1.79857
FBgn0010387	FBgn0010387	CG8627	Dbi	Diazepam-binding inhibitor	Down in Gcn5KD	2.64426e-07	1.87158e-05	-2.15256	Down in Gcn5KD	5.08605e-19	3.97754e-17	-2.03536
FBgn0039476	FBgn0039476	CG6271	CG6271	-	Down in Gcn5KD	9.72172e-06	0.000265781	-2.15206	NS	0.743981	0.90413	0.0594859
FBgn0038613	FBgn0038613	CG7678	Vha100-4	Vacuolar H[+] ATPase 100kD subunit 4	Down in Gcn5KD	8.58608e-05	0.00117367	-2.15076	Down in Gcn5KD	4.67679e-11	1.28963e-09	-2.13365
FBgn0011555	FBgn0011555	CG12385	thetaTry	thetaTrypsin	Down in Gcn5KD	5.36823e-07	3.25965e-05	-2.14933	Down in Gcn5KD	2.69042e-18	1.84671e-16	-2.19934
FBgn0035544	FBgn0035544	CG15021	CG15021	-	Down in Gcn5KD	1.16563e-07	1.03445e-05	-2.14675	Down in Gcn5KD	1.58724e-09	3.56327e-08	-2.16745
FBgn0004240	FBgn0004240	CG12763	Dpt	Diptericin	Down in Gcn5KD	0.00597416	0.0317768	-2.14499	Up in Gcn5KD	2.02722e-10	5.27022e-09	3.37584
FBgn0038135	FBgn0038135	CG8773	CG8773	-	Down in Gcn5KD	7.70365e-05	0.0010853	-2.13062	Down in Gcn5KD	7.66262e-11	2.05363e-09	-2.2
FBgn0033520	FBgn0033520	CG12405	Prx2540-1	Peroxiredoxin 2540-1	Down in Gcn5KD	1.92055e-12	1.00715e-09	-2.10722	Down in Gcn5KD	5.44093e-06	6.59873e-05	-1.10764
FBgn0038348	FBgn0038348	CG18519	AOX2	Aldehyde oxidase 2	Down in Gcn5KD	1.21719e-05	0.000309312	-2.10399	Down in Gcn5KD	8.83778e-20	7.46206e-18	-2.3677
FBgn0038482	FBgn0038482	CG4053	CG4053	-	Down in Gcn5KD	5.96924e-07	3.60561e-05	-2.0982	Down in Gcn5KD	6.46907e-13	2.30304e-11	-2.49124
FBgn0051266	FBgn0051266	CG31266	CG31266	-	Down in Gcn5KD	9.76477e-05	0.00130389	-2.0978	Down in Gcn5KD	2.19024e-17	1.36582e-15	-2.91308
FBgn0033397	FBgn0033397	CG10843	Cyp4p3	Cyp4p3	Down in Gcn5KD	5.3637e-05	0.000843066	-2.09034	Down in Gcn5KD	1.45827e-15	7.6029e-14	-2.52772
FBgn0259209	FBgn0259209	CG42309	Mlp60A	Muscle LIM protein at 60A	Down in Gcn5KD	1.4849e-08	1.99201e-06	-2.08065	Down in Gcn5KD	2.11521e-30	5.45437e-28	-2.11841
FBgn0034664	FBgn0034664	CG4377	CG4377	-	Down in Gcn5KD	8.79146e-09	1.33457e-06	-2.07747	Down in Gcn5KD	1.11128e-30	2.9452e-28	-1.84859
FBgn0032069	FBgn0032069	CG9468	LManVI	Lysosomal alpha-mannosidase VI	NS	0.013784	0.062461	-2.0758	Down in Gcn5KD	4.78787e-06	5.92491e-05	-1.49682
FBgn0052379	FBgn0052379	CG32379	CG32379	-	Down in Gcn5KD	3.43303e-05	0.000627573	-2.07149	Down in Gcn5KD	1.62736e-11	4.83695e-10	-1.77804
FBgn0033423	FBgn0033423	CG1809	CG1809	-	Down in Gcn5KD	6.37223e-06	0.000192956	-2.06654	Down in Gcn5KD	2.78175e-18	1.89576e-16	-1.95897
FBgn0003060	FBgn0003060	CG9757	CG9757	-	Down in Gcn5KD	2.91531e-07	2.05085e-05	-2.04856	Down in Gcn5KD	3.6425e-13	1.36287e-11	-2.1847
FBgn0002440	FBgn0002440	CG12755	l(3)mbn	lethal (3) malignant blood neoplasm	Down in Gcn5KD	0.000308717	0.00308637	-2.04113	Down in Gcn5KD	1.25704e-13	4.93558e-12	-2.25541
FBgn0010381	FBgn0283461	CG10810	Drs	Drosomycin	Down in Gcn5KD	7.26075e-07	4.23903e-05	-2.03457	NS	0.939769	0.981265	-0.0213832
FBgn0259998	FBgn0259998	CG17571	CG17571	-	Down in Gcn5KD	2.3413e-06	9.8224e-05	-2.03258	Down in Gcn5KD	4.03459e-33	1.53976e-30	-2.36885
FBgn0033518	FBgn0033518	CG11765	Prx2540-2	Peroxiredoxin 2540-2	Down in Gcn5KD	9.76389e-16	1.02405e-12	-2.02046	Down in Gcn5KD	1.12114e-18	8.0427e-17	-1.69642
FBgn0032280	FBgn0032280	CG17105	CG17105	-	Down in Gcn5KD	0.000329329	0.00325019	-2.02022	Down in Gcn5KD	2.66806e-12	8.85538e-11	-1.92026
FBgn0265146	FBgn0265146	CG44215	CR44215	-	Down in Gcn5KD	6.37085e-08	6.56255e-06	-2.01147	Down in Gcn5KD	1.08559e-25	1.61837e-23	-1.87965
FBgn0030558	FBgn0030558	CG1461	CG1461	-	Down in Gcn5KD	0.00387394	0.0223369	-2.00796	Down in Gcn5KD	5.17856e-18	3.38415e-16	-1.93818
FBgn0015033	FBgn0015033	CG4321	Cyp4d8	Cytochrome P450-4d8	Down in Gcn5KD	0.000153856	0.00180757	-2.00681	Down in Gcn5KD	5.84503e-12	1.8466e-10	-1.87781
FBgn0033296	FBgn0033296	CG11669	Mal-A7	Maltase A7	Down in Gcn5KD	1.59481e-07	1.28667e-05	-2.00526	Down in Gcn5KD	0.000127904	0.00112473	-1.23
FBgn0034429	FBgn0034429	CG18607	CG18607	-	Down in Gcn5KD	1.85876e-05	0.000419657	-1.99492	Down in Gcn5KD	4.55806e-15	2.18535e-13	-2.75198
FBgn0031178	FBgn0031178	CG10918	CG10918	-	Down in Gcn5KD	1.25514e-07	1.08064e-05	-1.99304	NS	0.0512107	0.174762	-0.627029
FBgn0052405	FBgn0052405	CG32405	Cpr65Av	Cuticular protein 65Av	Down in Gcn5KD	5.61953e-05	0.000871289	-1.98241	Down in Gcn5KD	2.41856e-09	5.28043e-08	-3.10192
FBgn0261362	FBgn0283437	CG42639	PPO1	Prophenoloxidase 1	Down in Gcn5KD	2.08422e-11	7.07226e-09	-1.98017	Down in Gcn5KD	2.95936e-14	1.2605e-12	-1.01143
FBgn0035619	FBgn0035619	CG10592	CG10592	-	Down in Gcn5KD	0.00289504	0.0177361	-1.9782	Down in Gcn5KD	0.000952054	0.006568	-1.88176
FBgn0032283	FBgn0032283	CG7296	CG7296	-	Down in Gcn5KD	8.8074e-06	0.000246031	-1.97232	Down in Gcn5KD	1.39023e-09	3.15065e-08	-1.99428
FBgn0032287	FBgn0032287	CG6415	CG6415	-	Down in Gcn5KD	1.02825e-07	9.64465e-06	-1.97083	Down in Gcn5KD	7.53907e-21	6.91637e-19	-1.64304
FBgn0052249	FBgn0052249	CG32249	CG32249	-	Down in Gcn5KD	7.26073e-05	0.00104448	-1.96412	Down in Gcn5KD	9.38563e-19	6.99596e-17	-2.22136
FBgn0032981	FBgn0032981	CG3635	CG3635	-	Down in Gcn5KD	4.96218e-05	0.000793015	-1.96063	Down in Gcn5KD	3.66779e-08	6.78185e-07	-2.03253
FBgn0028938	FBgn0028938	CG16886	CG16886	-	Down in Gcn5KD	1.11108e-14	9.8604e-12	-1.92865	Down in Gcn5KD	0.000451429	0.00343083	-0.95363
FBgn0039428	FBgn0039428	CG14237	CG14237	-	Down in Gcn5KD	3.83461e-05	0.000667269	-1.91664	Down in Gcn5KD	7.92454e-19	6.04864e-17	-1.94937
FBgn0039471	FBgn0039471	CG6295	CG6295	-	Down in Gcn5KD	1.66017e-05	0.000384605	-1.91568	Down in Gcn5KD	2.83729e-22	2.97479e-20	-2.23208
FBgn0266448	FBgn0266448	CG45078	CG45078	-	Down in Gcn5KD	1.16919e-09	2.2586e-07	-1.91384	Down in Gcn5KD	1.98939e-28	3.79616e-26	-1.89727
FBgn0002562	FBgn0002562	CG2559	Lsp1alpha	Larval serum protein 1 alpha	Down in Gcn5KD	1.99318e-05	0.000440523	-1.91162	Down in Gcn5KD	1.52702e-20	1.37446e-18	-2.15556
FBgn0032913	FBgn0032913	CG9259	CG9259	-	Down in Gcn5KD	2.73303e-06	0.000111024	-1.89877	Down in Gcn5KD	3.67991e-18	2.4382e-16	-1.78135
FBgn0035620	FBgn0035620	CG5150	CG5150	-	Down in Gcn5KD	0.00692871	0.0357818	-1.8977	Down in Gcn5KD	0.00682126	0.0347658	-1.83648
FBgn0033729	FBgn0033729	CG8510	Cpr49Af	Cuticular protein 49Af	Down in Gcn5KD	2.60665e-05	0.000529452	-1.88217	Down in Gcn5KD	3.93172e-13	1.45963e-11	-1.6579
FBgn0063499	FBgn0063499	CG17522	GstE10	Glutathione S transferase E10	Down in Gcn5KD	2.07784e-06	8.94481e-05	-1.87489	Down in Gcn5KD	5.20395e-12	1.66057e-10	-2.30025
FBgn0032304	FBgn0032304	CG17134	CG17134	-	Down in Gcn5KD	5.99881e-05	0.000906762	-1.87243	Down in Gcn5KD	0.00215537	0.0131908	-0.967711
FBgn0031560	FBgn0031560	CG16713	CG16713	-	Down in Gcn5KD	4.1348e-12	1.90813e-09	-1.86433	Down in Gcn5KD	0.000521847	0.0038963	-0.722849
FBgn0034229	FBgn0034229	CG4847	CG4847	-	Down in Gcn5KD	2.77117e-05	0.000551223	-1.86063	Down in Gcn5KD	3.3969e-15	1.67061e-13	-2.15562
FBgn0039470	FBgn0039470	CG6296	CG6296	-	Down in Gcn5KD	3.24208e-05	0.000606223	-1.85693	Down in Gcn5KD	1.12578e-23	1.37502e-21	-2.02539
FBgn0004169	FBgn0004169	CG7107	up	upheld	Down in Gcn5KD	1.42849e-05	0.00034769	-1.85587	Down in Gcn5KD	2.35728e-31	7.49692e-29	-2.25411
FBgn0020642	FBgn0020642	CG6956	Lcp65Ac	Lcp65Ac	Down in Gcn5KD	1.27392e-07	1.08692e-05	-1.84977	Down in Gcn5KD	4.64825e-26	7.27033e-24	-1.62235
FBgn0262024	FBgn0262024	CG42835	CG42835	-	Down in Gcn5KD	2.54091e-06	0.000104367	-1.84496	Down in Gcn5KD	1.57005e-11	4.71066e-10	-2.10506
FBgn0010295	FBgn0010295	CG10788	ng3	new glue 3	Down in Gcn5KD	7.47421e-05	0.00106588	-1.83363	Down in Gcn5KD	3.02696e-12	9.89048e-11	-1.93725
FBgn0029851	FBgn0029851	CG14445	CG14445	-	Down in Gcn5KD	4.90672e-08	5.24156e-06	-1.83295	Down in Gcn5KD	8.59731e-06	9.90664e-05	-1.18177
FBgn0031010	FBgn0031010	CG8028	CG8028	-	Down in Gcn5KD	3.01244e-06	0.000117414	-1.82645	Down in Gcn5KD	1.12197e-14	5.09746e-13	-2.47123
FBgn0038717	FBgn0038717	CG17751	CG17751	-	Down in Gcn5KD	0.000312304	0.00311683	-1.82247	Down in Gcn5KD	1.67111e-22	1.79147e-20	-1.7086
FBgn0266261	FBgn0266261	CG44956	CG44956	-	Down in Gcn5KD	6.71309e-07	4.0129e-05	-1.82229	Down in Gcn5KD	6.03819e-15	2.83795e-13	-1.92499
FBgn0002564	FBgn0002564	CG6821	Lsp1gamma	Larval serum protein 1 gamma	Down in Gcn5KD	6.88626e-06	0.000204745	-1.81109	Down in Gcn5KD	3.26851e-14	1.37378e-12	-1.78018
FBgn0039805	FBgn0039805	CG12045	Cpr100A	Cuticular protein 100A	Down in Gcn5KD	8.71451e-06	0.000244621	-1.79528	Down in Gcn5KD	2.13379e-10	5.51722e-09	-1.34366
FBgn0010388	FBgn0010388	CG10816	Dro	Drosocin	Down in Gcn5KD	0.0037837	0.021936	-1.79377	Not detected	.	.	NA
FBgn0035887	FBgn0035887	CG7170	Jon66Cii	Jonah 66Cii	Down in Gcn5KD	0.000198539	0.00220925	-1.79076	NS	0.0232525	0.0944454	-0.652154
FBgn0004117	FBgn0004117	CG4843	Tm2	Tropomyosin 2	Down in Gcn5KD	4.40108e-05	0.000728482	-1.78141	Down in Gcn5KD	1.76453e-28	3.43579e-26	-2.12113
FBgn0035734	FBgn0035734	CG14823	CG14823	-	Down in Gcn5KD	4.82085e-06	0.000166024	-1.77774	Down in Gcn5KD	0.000641447	0.00467262	-1.13293
FBgn0265180	FBgn0265180	CG44245	CG44245	-	Down in Gcn5KD	6.00382e-06	0.000186706	-1.77468	Down in Gcn5KD	2.28103e-35	1.14544e-32	-2.04043
FBgn0034710	FBgn0034710	CG3292	CG3292	-	Down in Gcn5KD	0.000367677	0.00355565	-1.77158	Down in Gcn5KD	3.81957e-40	3.31296e-37	-1.67322
FBgn0262021	FBgn0262021	CG42832	CG42832	-	Down in Gcn5KD	7.40963e-06	0.000214786	-1.77136	Down in Gcn5KD	1.21235e-08	2.38988e-07	-2.08094
FBgn0038774	FBgn0038774	CG5023	CG5023	-	Down in Gcn5KD	3.52607e-06	0.000129969	-1.77104	Down in Gcn5KD	3.38391e-29	7.17465e-27	-1.94911
FBgn0030509	FBgn0030509	CG11162	CG11162	-	Down in Gcn5KD	0.000622404	0.00533482	-1.76832	Down in Gcn5KD	2.3212e-18	1.61653e-16	-1.95963
FBgn0040256	FBgn0040256	CG6633	Ugt86Dd	Ugt86Dd	Down in Gcn5KD	0.000102777	0.00134285	-1.7681	Down in Gcn5KD	2.30753e-09	5.04958e-08	-2.11444
FBgn0003149	FBgn0003149	CG5939	Prm	Paramyosin	Down in Gcn5KD	4.26803e-05	0.000715937	-1.76758	Down in Gcn5KD	2.95185e-24	4.02337e-22	-1.97759
FBgn0085345	FBgn0085345	CG34316	CG34316	-	Down in Gcn5KD	0.00113319	0.00858979	-1.75729	Down in Gcn5KD	2.64881e-11	7.58928e-10	-2.16253
FBgn0052667	FBgn0052667	CG32667	ssp7	short spindle 7	Down in Gcn5KD	3.10558e-05	0.000594239	-1.75592	Down in Gcn5KD	3.0126e-20	2.66141e-18	-2.55688
FBgn0051041	FBgn0051041	CG31041	CG31041	-	Down in Gcn5KD	0.000511137	0.00457841	-1.75547	Down in Gcn5KD	0.000567464	0.00421337	-1.31489
FBgn0052198	FBgn0052198	CG32198	CG32198	-	Down in Gcn5KD	0.00328951	0.0195826	-1.75219	Down in Gcn5KD	0.00134425	0.00882084	-1.36027
FBgn0051792	FBgn0051792	CG31792	CG31792	-	Down in Gcn5KD	4.42693e-05	0.000730665	-1.7442	Down in Gcn5KD	8.28553e-14	3.33554e-12	-1.86575
FBgn0014368	FBgn0014368	CG32077	nol	no optic lobe	Down in Gcn5KD	0.00296633	0.0180976	-1.73663	NS	0.988406	0.996447	0.00595837
FBgn0025620	FBgn0025620	CG13360	CG13360	-	Down in Gcn5KD	8.82866e-05	0.00120255	-1.73031	Down in Gcn5KD	2.67304e-12	8.85538e-11	-1.86451
FBgn0053965	FBgn0053965	CG33965	CG33965	-	Down in Gcn5KD	0.000631878	0.00541201	-1.72984	Down in Gcn5KD	9.60967e-05	0.000879902	-1.47379
FBgn0004507	FBgn0004507	CG7254	GlyP	Glycogen phosphorylase	Down in Gcn5KD	0.000138525	0.00166993	-1.72509	Down in Gcn5KD	9.56265e-19	7.03156e-17	-2.07625
FBgn0263406	FBgn0263406	CR43452	CR43452	-	Down in Gcn5KD	9.77914e-05	0.0013043	-1.72463	Down in Gcn5KD	8.46219e-08	1.47871e-06	-1.70945
FBgn0015572	FBgn0015572	CG1082	alpha-Est4	alpha-Esterase-4	Down in Gcn5KD	1.29836e-05	0.000324003	-1.72429	Down in Gcn5KD	4.20155e-13	1.54776e-11	-1.4996
FBgn0039052	FBgn0039052	CG6733	CG6733	-	Down in Gcn5KD	9.58034e-05	0.00128223	-1.72261	Down in Gcn5KD	6.06021e-08	1.08685e-06	-1.55362
FBgn0033367	FBgn0033367	CG8193	PPO2	Prophenoloxidase 2	Down in Gcn5KD	1.41424e-07	1.1735e-05	-1.72229	Down in Gcn5KD	5.03091e-11	1.38328e-09	-0.959334
FBgn0031737	FBgn0031737	CG11142	obst-E	obstructor-E	Down in Gcn5KD	0.00484576	0.0266852	-1.72191	Down in Gcn5KD	4.67856e-09	9.76764e-08	-1.87901
FBgn0026315	FBgn0026315	CG6644	Ugt35a	UDP-glycosyltransferase 35a	Down in Gcn5KD	3.64803e-06	0.000133281	-1.72086	Down in Gcn5KD	4.8573e-24	6.34842e-22	-1.54402
FBgn0003372	FBgn0003372	CG3047	Sgs1	Salivary gland secretion 1	Down in Gcn5KD	0.000210499	0.00230703	-1.71716	Down in Gcn5KD	3.83872e-30	9.39109e-28	-2.49154
FBgn0038718	FBgn0038718	CG17752	CG17752	-	Down in Gcn5KD	8.20126e-05	0.00113451	-1.71454	Down in Gcn5KD	1.11894e-23	1.37502e-21	-1.64936
FBgn0050489	FBgn0050489	CG30489	Cyp12d1-p	Cyp12d1-p	Down in Gcn5KD	1.60227e-06	7.36469e-05	-1.71407	Down in Gcn5KD	2.30525e-05	0.000245199	-1.06199
FBgn0039022	FBgn0039022	CG4725	CG4725	-	Down in Gcn5KD	3.753e-05	0.00065803	-1.71152	Down in Gcn5KD	1.84076e-11	5.38732e-10	-1.50163
FBgn0035189	FBgn0035189	CG9119	CG9119	-	Down in Gcn5KD	3.02081e-09	5.53192e-07	-1.70802	Down in Gcn5KD	3.93884e-16	2.21062e-14	-1.13434
FBgn0266631	FBgn0266631	CR45138	CR45138	-	Down in Gcn5KD	5.52056e-06	0.00017941	-1.70593	NS	0.0157214	0.0693791	-0.600908
FBgn0030746	FBgn0030746	CG9981	CG9981	-	Down in Gcn5KD	0.000172383	0.00197204	-1.69749	Down in Gcn5KD	1.20047e-11	3.64768e-10	-2.19275
FBgn0011556	FBgn0011556	CG12387	zetaTry	zetaTrypsin	Down in Gcn5KD	7.42333e-05	0.00106125	-1.69697	Down in Gcn5KD	1.83654e-08	3.54706e-07	-1.84169
FBgn0037684	FBgn0037684	CG8129	CG8129	-	Down in Gcn5KD	1.86688e-11	6.73067e-09	-1.69498	Down in Gcn5KD	1.17006e-09	2.6745e-08	-1.09192
FBgn0085244	FBgn0085244	CG34215	CG34215	-	Down in Gcn5KD	0.00480303	0.0264878	-1.69466	NS	0.293273	0.57315	-0.368913
FBgn0033395	FBgn0033395	CG1944	Cyp4p2	Cyp4p2	Down in Gcn5KD	0.000227936	0.00245766	-1.69396	Down in Gcn5KD	7.25341e-06	8.56495e-05	-1.36586
FBgn0032436	FBgn0032436	CG5418	CG5418	-	Down in Gcn5KD	1.69677e-05	0.000389954	-1.69155	Down in Gcn5KD	0.000399881	0.0030968	-1.14826
FBgn0024289	FBgn0024289	CG1982	Sodh-1	Sorbitol dehydrogenase 1	Down in Gcn5KD	1.27671e-06	6.29462e-05	-1.68867	Down in Gcn5KD	1.60725e-11	4.79212e-10	-1.14201
FBgn0028519	FBgn0286723	CG4500	CG4500	-	Down in Gcn5KD	4.63667e-06	0.000161578	-1.67174	NS	0.201718	0.455956	-0.262529
FBgn0035798	FBgn0035798	CG7526	frac	faulty attraction	Down in Gcn5KD	9.31388e-05	0.00125071	-1.66927	Down in Gcn5KD	6.42064e-15	3.00291e-13	-2.08428
FBgn0030776	FBgn0030776	CG4653	CG4653	-	Down in Gcn5KD	2.17612e-06	9.33304e-05	-1.66866	Down in Gcn5KD	5.78016e-17	3.49041e-15	-1.61268
FBgn0051272	FBgn0051272	CG31272	CG31272	-	Down in Gcn5KD	0.000618469	0.0053169	-1.65922	Down in Gcn5KD	3.30337e-09	7.06669e-08	-2.31141
FBgn0032024	FBgn0032024	CG14273	CG14273	-	Down in Gcn5KD	5.71027e-06	0.000182998	-1.65902	Down in Gcn5KD	3.37947e-08	6.29757e-07	-1.41326
FBgn0030332	FBgn0030332	CG9360	CG9360	-	Down in Gcn5KD	3.84233e-07	2.50446e-05	-1.65488	Down in Gcn5KD	1.20272e-35	6.37509e-33	-1.6994
FBgn0260393	FBgn0260393	CG17147	CG17147	-	Down in Gcn5KD	1.30377e-05	0.000324173	-1.65472	Down in Gcn5KD	3.33107e-21	3.17817e-19	-1.59233
FBgn0001128	FBgn0001128	CG9042	Gpdh	Glycerol 3 phosphate dehydrogenase	Down in Gcn5KD	3.36891e-08	3.84822e-06	-1.64275	Down in Gcn5KD	7.99378e-18	5.1187e-16	-1.57546
FBgn0024997	FBgn0024997	CG2681	CG2681	-	Down in Gcn5KD	5.40536e-06	0.000176163	-1.64171	Down in Gcn5KD	4.57644e-06	5.6928e-05	-1.55605
FBgn0028940	FBgn0028940	CG8864	Cyp28a5	Cyp28a5	Down in Gcn5KD	2.35256e-07	1.71781e-05	-1.64119	Down in Gcn5KD	1.04935e-11	3.21923e-10	-1.00673
FBgn0052248	FBgn0052248	CG32248	CG32248	-	Down in Gcn5KD	5.68654e-06	0.000182746	-1.63657	Down in Gcn5KD	1.64939e-11	4.87209e-10	-1.72718
FBgn0051104	FBgn0051104	CG31104	CG31104	-	Down in Gcn5KD	1.13451e-07	1.03401e-05	-1.6353	Down in Gcn5KD	1.80319e-11	5.29362e-10	-1.44724
FBgn0035607	FBgn0035607	CG4835	CG4835	-	Down in Gcn5KD	1.29229e-05	0.000323408	-1.63277	Down in Gcn5KD	8.5797e-19	6.49674e-17	-2.08381
FBgn0035929	FBgn0035929	CG13311	CG13311	-	Down in Gcn5KD	2.27277e-08	2.78946e-06	-1.63273	Down in Gcn5KD	1.25842e-07	2.11868e-06	-1.87165
FBgn0010038	FBgn0010038	CG4181	GstD2	Glutathione S transferase D2	Down in Gcn5KD	2.57337e-07	1.84526e-05	-1.63113	Down in Gcn5KD	6.42172e-07	9.54355e-06	-1.64154
FBgn0042105	FBgn0042105	CG18748	CG18748	-	Down in Gcn5KD	8.41888e-05	0.00115767	-1.62684	Down in Gcn5KD	3.307e-07	5.15556e-06	-1.59145
FBgn0015037	FBgn0015037	CG10842	Cyp4p1	Cytochrome P450-4p1	Down in Gcn5KD	1.51611e-06	7.11032e-05	-1.62264	Down in Gcn5KD	5.17613e-20	4.40941e-18	-1.55713
FBgn0010482	FBgn0010482	CG9432	l(2)01289	lethal (2) 01289	Down in Gcn5KD	2.82828e-05	0.000557776	-1.61798	Down in Gcn5KD	3.26317e-24	4.32415e-22	-1.80751
FBgn0015038	FBgn0015038	CG4485	Cyp9b1	Cytochrome P450-9b1	Down in Gcn5KD	4.18502e-06	0.000148985	-1.61455	Down in Gcn5KD	3.38558e-06	4.35334e-05	-1.24727
FBgn0013308	FBgn0013308	CG8719	Odc2	Ornithine decarboxylase 2	Down in Gcn5KD	0.000102482	0.00134099	-1.61213	Down in Gcn5KD	7.21849e-12	2.25071e-10	-1.2824
FBgn0031528	FBgn0031528	CG15412	CG15412	-	Down in Gcn5KD	0.000102211	0.00134001	-1.60824	Down in Gcn5KD	0.00172374	0.0109277	-0.905437
FBgn0051267	FBgn0051267	CG31267	CG31267	-	Down in Gcn5KD	0.00263305	0.0165005	-1.60715	Down in Gcn5KD	5.41958e-07	8.11746e-06	-1.85264
FBgn0038658	FBgn0038658	CG14292	CG14292	-	Down in Gcn5KD	0.000156233	0.00182806	-1.60677	Down in Gcn5KD	4.1031e-05	0.000413387	-1.16445
FBgn0029994	FBgn0029994	CG2254	CG2254	-	Down in Gcn5KD	0.000927063	0.00731243	-1.60536	Down in Gcn5KD	1.13853e-23	1.37502e-21	-2.82731
FBgn0025393	FBgn0025393	CG14795	CG14795	-	Down in Gcn5KD	0.000805392	0.00652515	-1.60441	Down in Gcn5KD	5.85513e-16	3.13842e-14	-1.79395
FBgn0034588	FBgn0034588	CG9394	CG9394	-	Down in Gcn5KD	1.39308e-05	0.000341403	-1.60107	Down in Gcn5KD	2.60456e-11	7.48497e-10	-1.25128
FBgn0035006	FBgn0035006	CG4563	CG4563	-	Down in Gcn5KD	3.43786e-05	0.000627573	-1.59451	Down in Gcn5KD	1.79522e-15	9.07886e-14	-2.40535
FBgn0002563	FBgn0002563	CG4178	Lsp1beta	Larval serum protein 1 beta	Down in Gcn5KD	0.000927919	0.00731243	-1.59287	Down in Gcn5KD	2.54725e-09	5.53606e-08	-1.51714
FBgn0040729	FBgn0040729	CG15126	CG15126	-	Down in Gcn5KD	8.57623e-06	0.00024251	-1.59278	Down in Gcn5KD	0.000717339	0.00514596	-1.11511
FBgn0263999	FBgn0263999	CG43742	CG43742	-	Down in Gcn5KD	2.67212e-05	0.000539899	-1.58147	Down in Gcn5KD	2.83959e-06	3.71639e-05	-1.31298
FBgn0039311	FBgn0039311	CG10513	CG10513	-	Down in Gcn5KD	0.000423302	0.00396078	-1.5754	Down in Gcn5KD	7.65325e-11	2.05363e-09	-1.37518
FBgn0031277	FBgn0031277	CG13947	CG13947	-	Down in Gcn5KD	0.00851173	0.0422183	-1.57224	NS	0.101808	0.284659	-0.885814
FBgn0030425	FBgn0030425	CG3775	CG3775	-	Down in Gcn5KD	0.000154607	0.00181454	-1.56222	Down in Gcn5KD	4.94609e-29	1.00406e-26	-3.25456
FBgn0040609	FBgn0040609	CG3348	CG3348	-	Down in Gcn5KD	0.000160358	0.00186334	-1.56193	Down in Gcn5KD	7.66064e-08	1.34357e-06	-1.17357
FBgn0037782	FBgn0037782	CG12813	Npc2d	Niemann-Pick type C-2d	Down in Gcn5KD	0.00110736	0.00843835	-1.55807	Down in Gcn5KD	1.02292e-06	1.4545e-05	-1.32971
FBgn0051446	FBgn0051446	CG31446	CG31446	-	Down in Gcn5KD	0.00771162	0.0390044	-1.55736	Down in Gcn5KD	3.16477e-10	7.94608e-09	-1.74813
FBgn0042627	FBgn0042627	CG3524	v(2)k05816	v(2)k05816	Down in Gcn5KD	9.528e-06	0.000261209	-1.55722	Down in Gcn5KD	9.58079e-19	7.03156e-17	-2.98543
FBgn0035552	FBgn0035552	CG11350	CG11350	-	Down in Gcn5KD	1.02333e-05	0.000274009	-1.55656	Down in Gcn5KD	7.39559e-06	8.69834e-05	-1.41766
FBgn0261847	FBgn0261847	CG42779	CG42779	-	Down in Gcn5KD	0.000842231	0.00676659	-1.55415	Down in Gcn5KD	5.88287e-14	2.41933e-12	-2.02524
FBgn0005666	FBgn0005666	CG32019	bt	bent	Down in Gcn5KD	0.000173544	0.00198076	-1.54987	Down in Gcn5KD	4.55749e-19	3.59364e-17	-2.14916
FBgn0030484	FBgn0030484	CG1681	GstT4	Glutathione S transferase T4	Down in Gcn5KD	3.87606e-09	6.57619e-07	-1.54746	Down in Gcn5KD	0.0012513	0.00829646	-0.768762
FBgn0027073	FBgn0027073	CG4302	CG4302	-	Down in Gcn5KD	6.115e-09	9.79843e-07	-1.54429	Down in Gcn5KD	9.00228e-07	1.29941e-05	-0.883475
FBgn0010358	FBgn0010358	CG12351	deltaTry	deltaTrypsin	Down in Gcn5KD	3.98164e-05	0.000686709	-1.53843	Down in Gcn5KD	3.00225e-31	9.24015e-29	-1.98248
FBgn0036750	FBgn0036750	CG6034	CG6034	-	Down in Gcn5KD	3.86389e-09	6.57619e-07	-1.53819	Down in Gcn5KD	0.00943133	0.0454696	-0.538245
FBgn0027571	FBgn0283427	CG3523	CG3523	-	Down in Gcn5KD	1.05908e-06	5.4305e-05	-1.53351	Down in Gcn5KD	1.55223e-06	2.13091e-05	-1.79547
FBgn0038294	FBgn0038294	CG6803	Mf	Myofilin	Down in Gcn5KD	0.000111214	0.00142094	-1.53164	Down in Gcn5KD	1.42857e-18	1.01716e-16	-1.5741
FBgn0031860	FBgn0031860	CG11236	CG11236	-	Down in Gcn5KD	0.000381238	0.00366529	-1.5309	Down in Gcn5KD	0.000176832	0.00150371	-0.757308
FBgn0051741	FBgn0051741	CG31741	CG31741	-	Down in Gcn5KD	9.62338e-05	0.0012865	-1.53049	Down in Gcn5KD	6.67816e-22	6.50166e-20	-1.48414
FBgn0040252	FBgn0040252	CG4772	Ugt86Dh	Ugt86Dh	Down in Gcn5KD	1.4102e-05	0.000343963	-1.52715	Down in Gcn5KD	6.5895e-15	3.05196e-13	-1.59925
FBgn0013772	FBgn0013772	CG10248	Cyp6a8	Cytochrome P450-6a8	Down in Gcn5KD	0.000178794	0.00202495	-1.52055	Down in Gcn5KD	7.50965e-14	3.04892e-12	-1.99674
FBgn0034289	FBgn0034289	CG10910	CG10910	-	Down in Gcn5KD	0.000185396	0.00208268	-1.51464	Down in Gcn5KD	9.81253e-19	7.14667e-17	-1.84737
FBgn0051269	FBgn0051269	CG31269	CG31269	-	NS	0.0111956	0.0525891	-1.51346	Down in Gcn5KD	5.68591e-15	2.69897e-13	-2.43773
FBgn0035779	FBgn0035779	CG8562	CG8562	-	Down in Gcn5KD	4.87753e-08	5.24156e-06	-1.51075	Down in Gcn5KD	9.73662e-14	3.87071e-12	-1.62554
FBgn0034010	FBgn0034010	CG8157	CG8157	-	Down in Gcn5KD	6.75783e-11	1.90159e-08	-1.50173	Down in Gcn5KD	1.25399e-16	7.34009e-15	-1.4685
FBgn0036181	FBgn0036181	CG18331	Muc68Ca	Mucin 68Ca	Down in Gcn5KD	0.00709831	0.036397	-1.49858	Down in Gcn5KD	3.19734e-05	0.000330866	-1.29011
FBgn0034629	FBgn0034629	CG9709	Acox57D-d	acyl-Coenzyme A oxidase at 57D distal	Down in Gcn5KD	2.72089e-05	0.000544982	-1.49822	Down in Gcn5KD	5.10426e-11	1.39942e-09	-1.76299
FBgn0036831	FBgn0036831	CG6839	CG6839	-	Down in Gcn5KD	0.000829483	0.00668584	-1.4975	Down in Gcn5KD	0.000310576	0.00247759	-1.2246
FBgn0033827	FBgn0033827	CG17047	CG17047	-	Down in Gcn5KD	5.62837e-05	0.000871289	-1.49603	Not detected	.	.	NA
FBgn0035154	FBgn0035154	CG3344	CG3344	-	Down in Gcn5KD	0.000217381	0.00236238	-1.4903	Down in Gcn5KD	4.18585e-18	2.75429e-16	-1.58174
FBgn0027560	FBgn0027560	CG4104	Tps1	Trehalose-6-phosphate synthase 1	Down in Gcn5KD	5.05106e-14	4.16243e-11	-1.48674	Down in Gcn5KD	3.91742e-09	8.23261e-08	-0.995922
FBgn0032076	FBgn0032076	CG9510	CG9510	-	Down in Gcn5KD	9.16472e-12	3.77619e-09	-1.48461	Down in Gcn5KD	6.58869e-11	1.78081e-09	-1.09089
FBgn0036822	FBgn0036822	CG11637	NijB	Ninjurin B	Down in Gcn5KD	5.94016e-06	0.000185722	-1.47804	Not detected	.	.	NA
FBgn0064237	FBgn0064237	CG5154	Idgf5	Imaginal disc growth factor 5	Down in Gcn5KD	1.10424e-08	1.59246e-06	-1.47787	Down in Gcn5KD	5.4862e-13	1.98272e-11	-0.906343
FBgn0000046	FBgn0000046	CG18290	Act87E	Actin 87E	Down in Gcn5KD	0.000224679	0.00243392	-1.47735	Down in Gcn5KD	2.819e-22	2.97479e-20	-2.00997
FBgn0051087	FBgn0051087	CG31087	CG31087	-	Down in Gcn5KD	0.00010034	0.00132149	-1.47721	Down in Gcn5KD	8.13771e-16	4.28961e-14	-1.66132
FBgn0085330	FBgn0085330	CG34301	CG34301	-	Down in Gcn5KD	2.00929e-06	8.71473e-05	-1.47422	Down in Gcn5KD	3.01768e-18	2.04196e-16	-1.42615
FBgn0040941	FBgn0040941	CG15308	CG15308	-	Down in Gcn5KD	3.47958e-09	6.08241e-07	-1.47207	Down in Gcn5KD	2.48963e-06	3.28996e-05	-0.612924
FBgn0036109	FBgn0036109	CG18349	Cpr67Fa2	Cuticular protein 67Fa2	Down in Gcn5KD	5.63389e-05	0.000871289	-1.47054	Down in Gcn5KD	6.80992e-07	1.00578e-05	-1.30831
FBgn0031937	FBgn0031937	CG13795	CG13795	-	Down in Gcn5KD	1.09238e-07	1.00823e-05	-1.46686	Down in Gcn5KD	7.92887e-33	2.90959e-30	-1.52797
FBgn0053178	FBgn0053178	CG33178	CG33178	-	Down in Gcn5KD	2.68815e-05	0.00054197	-1.46144	Down in Gcn5KD	7.36462e-09	1.49502e-07	-1.59446
FBgn0011722	FBgn0011722	CG11527	Tig	Tiggrin	Down in Gcn5KD	5.93451e-05	0.000902061	-1.46038	Down in Gcn5KD	1.19526e-29	2.65208e-27	-1.59655
FBgn0034290	FBgn0034290	CG5773	CG5773	-	Down in Gcn5KD	3.69955e-07	2.45297e-05	-1.45858	Down in Gcn5KD	5.13733e-05	0.000505312	-0.698814
FBgn0051321	FBgn0051321	CG31321	CG31321	-	Down in Gcn5KD	0.00155263	0.0107973	-1.45135	Down in Gcn5KD	7.79794e-09	1.57294e-07	-1.8495
FBgn0000667	FBgn0000667	CG4376	Actn	alpha actinin	Down in Gcn5KD	7.19109e-06	0.000208976	-1.44793	Down in Gcn5KD	5.7589e-16	3.12191e-14	-1.39866
FBgn0040565	FBgn0040565	CG7606	CG7606	-	Down in Gcn5KD	5.90503e-06	0.000185431	-1.44524	Down in Gcn5KD	4.54997e-11	1.2583e-09	-0.905405
FBgn0036393	FBgn0036393	CG17362	CG17362	-	Down in Gcn5KD	0.00129097	0.00940491	-1.43714	NS	0.0597846	0.194545	-0.527939
FBgn0261534	FBgn0261534	CG7532	l(2)34Fc	lethal (2) 34Fc	Down in Gcn5KD	7.32031e-05	0.00105174	-1.42908	Down in Gcn5KD	7.53453e-13	2.6429e-11	-1.36256
FBgn0023507	FBgn0023507	CG3835	CG3835	-	Down in Gcn5KD	8.09376e-05	0.00112599	-1.42643	Down in Gcn5KD	1.2834e-06	1.80338e-05	-1.27329
FBgn0028855	FBgn0028855	CG15282	CG15282	-	Down in Gcn5KD	2.24924e-05	0.000484131	-1.42162	Down in Gcn5KD	3.09715e-19	2.48319e-17	-1.54564
FBgn0038484	FBgn0038484	CG5246	CG5246	-	Down in Gcn5KD	1.69872e-07	1.35159e-05	-1.41851	Down in Gcn5KD	4.41952e-13	1.62179e-11	-1.21652
FBgn0265052	FBgn0265052	CG44167	St3	Sulfotransferase 3	Down in Gcn5KD	3.05281e-05	0.000588807	-1.41744	NS	0.0107216	0.0505161	-0.685007
FBgn0002535	FBgn0002535	CG2044	Lcp4	Larval cuticle protein 4	Down in Gcn5KD	0.00202332	0.0133465	-1.4173	Down in Gcn5KD	1.49888e-14	6.62076e-13	-1.55106
FBgn0031732	FBgn0031732	CG11149	CG11149	-	Down in Gcn5KD	0.00579553	0.0309629	-1.41684	Down in Gcn5KD	9.98594e-07	1.42629e-05	-1.58937
FBgn0014869	FBgn0014869	CG1721	Pglym78	Phosphoglyceromutase	Down in Gcn5KD	3.73063e-05	0.000655103	-1.41683	Down in Gcn5KD	1.49736e-22	1.62344e-20	-1.76896
FBgn0015039	FBgn0015039	CG4486	Cyp9b2	Cytochrome P450-9b2	Down in Gcn5KD	1.46468e-07	1.19e-05	-1.41554	Down in Gcn5KD	1.15518e-14	5.2235e-13	-1.36661
FBgn0265191	FBgn0265191	CG44244	Glycogenin	Glycogenin	Down in Gcn5KD	2.96441e-05	0.000577747	-1.41534	Down in Gcn5KD	9.20669e-17	5.42229e-15	-1.59654
FBgn0052750	FBgn0052750	CG32750	CG32750	-	Down in Gcn5KD	0.00662718	0.0345026	-1.4112	Down in Gcn5KD	3.11642e-10	7.84531e-09	-2.11068
FBgn0011695	FBgn0011695	CG11390	PebIII	Ejaculatory bulb protein III	Down in Gcn5KD	0.000420827	0.00394081	-1.40838	Down in Gcn5KD	1.30152e-14	5.80273e-13	-1.28323
FBgn0039486	FBgn0039486	CG6074	CG6074	-	Down in Gcn5KD	0.000160379	0.00186334	-1.4035	Down in Gcn5KD	2.0956e-05	0.000224905	-1.29303
FBgn0031561	FBgn0031561	CG16712	CG16712	-	Down in Gcn5KD	1.73056e-07	1.3675e-05	-1.40272	Down in Gcn5KD	0.000329947	0.00260814	-0.598615
FBgn0030593	FBgn0030593	CG9512	CG9512	-	Down in Gcn5KD	7.91033e-05	0.00110754	-1.39791	Down in Gcn5KD	1.70828e-14	7.40849e-13	-1.26293
FBgn0000473	FBgn0000473	CG9438	Cyp6a2	Cytochrome P450-6a2	Down in Gcn5KD	0.00143439	0.0102089	-1.3956	Down in Gcn5KD	1.78486e-15	9.07886e-14	-3.92529
FBgn0001091	FBgn0001091	CG12055	Gapdh1	Glyceraldehyde 3 phosphate dehydrogenase 1	Down in Gcn5KD	2.45521e-05	0.000510374	-1.38785	Down in Gcn5KD	3.13811e-17	1.93166e-15	-1.39527
FBgn0262881	FBgn0262881	CG43236	CG43236	-	Down in Gcn5KD	0.00026212	0.00272439	-1.38686	NS	0.185143	0.430737	0.43743
FBgn0053307	FBgn0053307	CG33307	CG33307	-	Down in Gcn5KD	1.94276e-10	4.76886e-08	-1.38592	Down in Gcn5KD	2.22539e-09	4.89227e-08	-1.09065
FBgn0263390	FBgn0263390	CG43442	Nha2	Na[+]/H[+] hydrogen antiporter 2	Down in Gcn5KD	5.93362e-05	0.000902061	-1.38545	Down in Gcn5KD	2.28871e-10	5.87005e-09	-1.58398
FBgn0034276	FBgn0034276	CG6385	Sardh	Sarcosine dehydrogenase	Down in Gcn5KD	3.1532e-09	5.68413e-07	-1.38203	Down in Gcn5KD	4.20949e-10	1.0378e-08	-1.01686
FBgn0030984	FBgn0030984	CG7440	tgy	twiggy	Down in Gcn5KD	0.000150965	0.00178086	-1.37885	Down in Gcn5KD	0.000845249	0.00592544	-0.920046
FBgn0050371	FBgn0050371	CG30371	CG30371	-	Down in Gcn5KD	0.000236117	0.00251299	-1.37727	Down in Gcn5KD	7.60062e-08	1.3355e-06	-1.20352
FBgn0039777	FBgn0039777	CG2229	Jon99Fii	Jonah 99Fii	Down in Gcn5KD	0.00109527	0.00837385	-1.3731	Down in Gcn5KD	1.4973e-12	5.13875e-11	-1.32738
FBgn0000406	FBgn0000406	CG13279	Cyt-b5-r	Cytochrome b5-related	Down in Gcn5KD	3.81832e-07	2.50295e-05	-1.37037	Down in Gcn5KD	0.00142871	0.00929422	-0.668618
FBgn0004028	FBgn0283471	CG7178	wupA	wings up A	Down in Gcn5KD	0.000136618	0.00165252	-1.36583	Down in Gcn5KD	6.18239e-25	8.80391e-23	-1.77287
FBgn0022770	FBgn0022770	CG17058	Peritrophin-A	Peritrophin A	Down in Gcn5KD	0.000230535	0.00246953	-1.36108	Down in Gcn5KD	1.95634e-18	1.38262e-16	-1.56479
FBgn0037420	FBgn0037420	CG15597	CG15597	-	Down in Gcn5KD	0.00613235	0.0324239	-1.36081	Down in Gcn5KD	4.31643e-05	0.000430785	-1.61408
FBgn0038530	FBgn0038530	CG7629	AttD	Attacin-D	Down in Gcn5KD	0.00085378	0.00683557	-1.3599	Up in Gcn5KD	0.00267601	0.0158879	1.16611
FBgn0085483	FBgn0085483	CG34454	CG34454	-	Down in Gcn5KD	0.000235118	0.0025093	-1.35405	Down in Gcn5KD	0.000211737	0.00177054	-1.16944
FBgn0004047	FBgn0004047	CG11129	Yp3	Yolk protein 3	Down in Gcn5KD	3.98205e-05	0.000686709	-1.35124	Down in Gcn5KD	9.83661e-48	1.87702e-44	-2.76642
FBgn0031289	FBgn0031289	CG13950	CG13950	-	Down in Gcn5KD	0.000467411	0.00428999	-1.34784	Down in Gcn5KD	3.71161e-05	0.000377532	-1.1114
FBgn0262721	FBgn0262721	CG43165	CG43165	-	Down in Gcn5KD	0.00011861	0.00149015	-1.34685	Down in Gcn5KD	5.08696e-06	6.25447e-05	-1.10178
FBgn0031558	FBgn0031558	CG16704	CG16704	-	Down in Gcn5KD	1.98883e-08	2.57811e-06	-1.34487	Down in Gcn5KD	3.00457e-05	0.000312272	-0.55914
FBgn0038009	FBgn0038009	CG17738	CG17738	-	Down in Gcn5KD	0.00824599	0.0411124	-1.34425	Down in Gcn5KD	3.20392e-07	5.00304e-06	-1.47375
FBgn0038629	FBgn0038629	CG14304	CG14304	-	Down in Gcn5KD	0.0069454	0.0358359	-1.34409	Down in Gcn5KD	2.89651e-07	4.56034e-06	-1.42374
FBgn0039321	FBgn0039321	CG10550	CG10550	-	Down in Gcn5KD	0.000289059	0.00293655	-1.34351	Down in Gcn5KD	2.46571e-26	3.98734e-24	-1.47513
FBgn0037934	FBgn0037934	CG6830	CG6830	-	Down in Gcn5KD	1.01732e-05	0.000274009	-1.34324	Down in Gcn5KD	1.05492e-18	7.625e-17	-1.36466
FBgn0036208	FBgn0036208	CG10361	CG10361	-	Down in Gcn5KD	0.000600551	0.00520162	-1.34291	Down in Gcn5KD	6.29045e-14	2.56484e-12	-2.23597
FBgn0032281	FBgn0032281	CG17107	CG17107	-	Down in Gcn5KD	0.00279179	0.0172332	-1.34241	Down in Gcn5KD	5.18798e-07	7.80733e-06	-1.50372
FBgn0039475	FBgn0039475	CG6277	CG6277	-	Down in Gcn5KD	2.7924e-06	0.000112234	-1.34213	NS	0.0241088	0.0970967	-0.397138
FBgn0030775	FBgn0030775	CG9673	CG9673	-	Down in Gcn5KD	2.9646e-05	0.000577747	-1.34211	Down in Gcn5KD	1.40669e-09	3.18039e-08	-1.21585
FBgn0042104	FBgn0042104	CG18747	CG18747	-	Down in Gcn5KD	0.000102968	0.00134383	-1.34177	Down in Gcn5KD	6.36935e-05	0.000610754	-0.885939
FBgn0259992	FBgn0259992	CG42489	CG42489	-	Down in Gcn5KD	0.000357585	0.00346968	-1.33938	Down in Gcn5KD	3.59352e-07	5.54785e-06	-1.35175
FBgn0017561	FBgn0017561	CG1615	Ork1	Open rectifier K[+] channel 1	Down in Gcn5KD	2.46343e-05	0.000511161	-1.33804	Down in Gcn5KD	4.54307e-07	6.90214e-06	-1.11304
FBgn0034901	FBgn0034901	CG11300	CG11300	-	Down in Gcn5KD	0.00584618	0.0311679	-1.33648	Down in Gcn5KD	5.5355e-05	0.000538371	-1.13989
FBgn0002789	FBgn0002789	CG4696	Mp20	Muscle protein 20	Down in Gcn5KD	0.000291791	0.00295817	-1.32735	Down in Gcn5KD	5.70387e-16	3.11533e-14	-1.36615
FBgn0032422	FBgn0032422	CG6579	atilla	atilla	Down in Gcn5KD	0.00101914	0.00787528	-1.32683	Down in Gcn5KD	1.3599e-06	1.90247e-05	-1.05356
FBgn0040060	FBgn0040060	CG6457	yip7	yippee interacting protein 7	Down in Gcn5KD	0.0020169	0.0133118	-1.32061	Down in Gcn5KD	2.76983e-14	1.18507e-12	-1.47586
FBgn0037485	FBgn0037485	CG14606	CG14606	-	Down in Gcn5KD	9.11676e-05	0.00122874	-1.32028	NS	0.0192059	0.0814361	-0.882662
FBgn0020508	FBgn0020508	CG9540	Ag5r2	Antigen 5-related 2	Down in Gcn5KD	0.00116218	0.00873979	-1.31406	Down in Gcn5KD	1.01862e-11	3.13505e-10	-1.38278
FBgn0039091	FBgn0039091	CG10182	CG10182	-	Down in Gcn5KD	0.000935513	0.00736222	-1.31143	Down in Gcn5KD	1.49569e-27	2.59461e-25	-1.67392
FBgn0039778	FBgn0039778	CG18030	Jon99Fi	Jonah 99Fi	Down in Gcn5KD	0.00125707	0.00923295	-1.30959	Down in Gcn5KD	9.35133e-11	2.49221e-09	-1.22701
FBgn0051674	FBgn0051674	CG31674	CG31674	-	Down in Gcn5KD	0.000306567	0.0030723	-1.30952	Down in Gcn5KD	6.2358e-07	9.29622e-06	-1.28815
FBgn0036394	FBgn0036394	CG9040	CG9040	-	Down in Gcn5KD	2.84796e-06	0.0001133	-1.30903	Down in Gcn5KD	2.0036e-13	7.73941e-12	-1.28395
FBgn0035781	FBgn0035781	CG8560	CG8560	-	Down in Gcn5KD	1.45393e-05	0.000351382	-1.30829	Down in Gcn5KD	6.17629e-10	1.48433e-08	-1.04761
FBgn0040827	FBgn0040827	CG13315	CG13315	-	Down in Gcn5KD	0.000722942	0.00598749	-1.30754	Down in Gcn5KD	1.07394e-07	1.84288e-06	-1.53666
FBgn0250815	FBgn0250815	CG6467	Jon65Aiv	Jonah 65Aiv	Down in Gcn5KD	0.00226175	0.0146093	-1.30689	Down in Gcn5KD	8.04409e-09	1.61917e-07	-1.33674
FBgn0033448	FBgn0033448	CG1623	hebe	hebe	Down in Gcn5KD	0.000254009	0.00267137	-1.30477	Down in Gcn5KD	4.72258e-13	1.72636e-11	-1.63163
FBgn0020506	FBgn0020506	CG8221	Amyrel	Amyrel	NS	0.0195606	0.0830427	-1.30475	NS	0.573872	0.811748	0.123168
FBgn0262983	FBgn0262983	CG43291	CG43291	-	Down in Gcn5KD	0.000256579	0.00268617	-1.30279	Down in Gcn5KD	5.46462e-08	9.85595e-07	-0.932668
FBgn0034662	FBgn0034662	CG13492	CG13492	-	Down in Gcn5KD	0.000988228	0.0077035	-1.30107	Down in Gcn5KD	2.77315e-30	6.9628e-28	-1.7323
FBgn0037057	FBgn0037057	CG10512	CG10512	-	Down in Gcn5KD	1.57721e-05	0.000369843	-1.29986	Down in Gcn5KD	5.96816e-15	2.81892e-13	-1.21152
FBgn0050457	FBgn0050457	CG30457	CG30457	-	NS	0.0287682	0.113898	-1.29937	Down in Gcn5KD	1.00424e-06	1.43007e-05	-1.80039
FBgn0014865	FBgn0014865	CG8175	Mtk	Metchnikowin	NS	0.0106395	0.0505967	-1.29684	Up in Gcn5KD	2.16493e-05	0.000231565	1.39231
FBgn0051259	FBgn0051259	CG31259	CG31259	-	Down in Gcn5KD	0.00277836	0.0171687	-1.29672	Down in Gcn5KD	4.44417e-05	0.000441686	-1.52584
FBgn0031004	FBgn0031004	CG7992	CG7992	-	Down in Gcn5KD	4.59231e-06	0.000161038	-1.29564	Down in Gcn5KD	3.73093e-14	1.55444e-12	-1.34048
FBgn0263020	FBgn0263020	CG43315	CG43315	-	Down in Gcn5KD	9.10669e-05	0.00122874	-1.29544	Down in Gcn5KD	1.20624e-05	0.000134921	-1.19911
FBgn0032773	FBgn0032773	CG15825	fon	fondue	Down in Gcn5KD	0.000596173	0.00517147	-1.2928	Down in Gcn5KD	1.55733e-19	1.29204e-17	-1.4416
FBgn0038466	FBgn0038466	CG8907	CG8907	-	Down in Gcn5KD	0.00161004	0.011102	-1.29169	Down in Gcn5KD	5.03336e-06	6.19655e-05	-1.2708
FBgn0265081	FBgn0265081	CR44192	CR44192	-	Down in Gcn5KD	0.00116133	0.00873979	-1.28681	Down in Gcn5KD	7.40703e-13	2.60777e-11	-1.90908
FBgn0052564	FBgn0052564	CG32564	CG32564	-	Down in Gcn5KD	0.00133119	0.00960039	-1.28304	Not detected	.	.	NA
FBgn0032088	FBgn0032088	CG13102	CG13102	-	Down in Gcn5KD	0.00260556	0.0163816	-1.28176	Down in Gcn5KD	3.91868e-10	9.68604e-09	-1.66827
FBgn0032373	FBgn0032373	CG12602	Vha100-5	Vacuolar H[+] ATPase 100kD subunit 5	Down in Gcn5KD	2.99934e-05	0.000582549	-1.27831	Down in Gcn5KD	9.2846e-10	2.16588e-08	-1.33855
FBgn0052571	FBgn0052571	CG32571	TwdlX	TweedleX	Down in Gcn5KD	2.4322e-05	0.000507733	-1.27828	Down in Gcn5KD	1.95097e-19	1.60467e-17	-2.65462
FBgn0031170	FBgn0031170	CG1718	CG1718	-	Down in Gcn5KD	0.000546689	0.00480728	-1.27768	Down in Gcn5KD	2.02575e-11	5.9106e-10	-1.58104
FBgn0011603	FBgn0011603	CG15444	ine	inebriated	Down in Gcn5KD	7.51774e-05	0.00106682	-1.27746	Down in Gcn5KD	1.08852e-07	1.86455e-06	-1.32052
FBgn0032087	FBgn0032087	CG9568	CG9568	-	Down in Gcn5KD	0.000473821	0.00433778	-1.27655	Down in Gcn5KD	8.8207e-09	1.76803e-07	-1.35321
FBgn0011576	FBgn0011576	CG3466	Cyp4d2	Cytochrome P450-4d2	Down in Gcn5KD	6.41554e-05	0.000957517	-1.27356	Down in Gcn5KD	2.00637e-12	6.76423e-11	-0.969283
FBgn0031689	FBgn0031689	CG10833	Cyp28d1	Cyp28d1	Down in Gcn5KD	1.18189e-10	3.17104e-08	-1.27244	Down in Gcn5KD	2.26803e-12	7.59274e-11	-1.02027
FBgn0011296	FBgn0011296	CG4533	l(2)efl	lethal (2) essential for life	Down in Gcn5KD	0.000617909	0.00531604	-1.26814	Down in Gcn5KD	2.06392e-13	7.90837e-12	-1.0744
FBgn0015001	FBgn0015001	CG7754	iotaTry	iotaTrypsin	Down in Gcn5KD	0.00124916	0.00922042	-1.26739	Down in Gcn5KD	2.1632e-05	0.000231565	-0.876748
FBgn0039667	FBgn0039667	CG2010	CG2010	-	Down in Gcn5KD	0.00798268	0.0400593	-1.26521	Down in Gcn5KD	0.000217264	0.00180882	-1.27183
FBgn0036996	FBgn0036996	CG5932	mag	magro	Down in Gcn5KD	0.00523973	0.0284474	-1.2586	Down in Gcn5KD	2.49693e-09	5.4391e-08	-1.3644
FBgn0037783	FBgn0037783	CG3934	Npc2c	Niemann-Pick type C-2c	Down in Gcn5KD	0.00454872	0.0253642	-1.25734	Down in Gcn5KD	2.95912e-06	3.85696e-05	-1.33739
FBgn0039779	FBgn0039779	CG1546	PH4alphaSG2	prolyl-4-hydroxylase-alpha SG2	Down in Gcn5KD	0.00153558	0.0107175	-1.25576	Down in Gcn5KD	2.69654e-07	4.25955e-06	-1.27715
FBgn0036229	FBgn0036229	CG7248	CG7248	-	Down in Gcn5KD	1.74715e-07	1.37121e-05	-1.25448	Down in Gcn5KD	4.40663e-15	2.12369e-13	-1.00259
FBgn0034406	FBgn0034406	CG15106	Jheh3	Juvenile hormone epoxide hydrolase 3	Down in Gcn5KD	0.00114577	0.00865098	-1.25408	Down in Gcn5KD	1.00893e-10	2.66655e-09	-1.36315
FBgn0016123	FBgn0016123	CG1462	Aph-4	Alkaline phosphatase 4	Down in Gcn5KD	0.00014172	0.00169538	-1.25258	Down in Gcn5KD	2.14859e-07	3.47452e-06	-1.12943
FBgn0063493	FBgn0063493	CG17531	GstE7	Glutathione S transferase E7	Down in Gcn5KD	0.000215912	0.00234997	-1.25089	Down in Gcn5KD	6.05078e-14	2.4777e-12	-1.0556
FBgn0052656	FBgn0052656	CG32656	Muc11A	Mucin 11A	Down in Gcn5KD	0.000669846	0.00564501	-1.2483	Down in Gcn5KD	3.65581e-15	1.7796e-13	-1.17717
FBgn0040349	FBgn0040349	CG3699	CG3699	-	Down in Gcn5KD	1.57085e-05	0.000369101	-1.2461	NS	0.0882436	0.259216	-0.375265
FBgn0085313	FBgn0085313	CG34284	CG34284	-	Down in Gcn5KD	0.00165212	0.0113455	-1.24397	Down in Gcn5KD	4.4519e-07	6.77442e-06	-1.08839
FBgn0030774	FBgn0030774	CG9675	spheroide	spheroide	Down in Gcn5KD	3.12884e-05	0.000594239	-1.2431	Down in Gcn5KD	1.73945e-15	8.92263e-14	-1.29354
FBgn0033458	FBgn0033458	CG18446	CG18446	-	Down in Gcn5KD	0.00105841	0.00811352	-1.24288	Down in Gcn5KD	3.24154e-08	6.06187e-07	-1.67634
FBgn0035410	FBgn0035410	CG14964	CG14964	-	Down in Gcn5KD	0.000788819	0.00641792	-1.24285	Down in Gcn5KD	2.03199e-09	4.4982e-08	-1.48296
FBgn0000116	FBgn0000116	CG32031	Argk	Arginine kinase	Down in Gcn5KD	0.00415699	0.0236819	-1.23767	Down in Gcn5KD	2.11625e-11	6.15584e-10	-1.50329
FBgn0265577	FBgn0265577	CR44404	CR44404	-	Down in Gcn5KD	0.00263237	0.0165005	-1.23739	Up in Gcn5KD	2.92078e-10	7.41148e-09	1.62578
FBgn0031649	FBgn0031649	CG15624	hoe2	hoepel2	Down in Gcn5KD	0.000243763	0.00258721	-1.23159	Down in Gcn5KD	3.17423e-22	3.29189e-20	-1.6936
FBgn0051313	FBgn0051313	CG31313	CG31313	-	Down in Gcn5KD	3.05183e-06	0.000117756	-1.22983	Down in Gcn5KD	1.72746e-06	2.34782e-05	-0.737626
FBgn0038098	FBgn0038098	CG7381	CG7381	-	Down in Gcn5KD	5.92332e-05	0.000902061	-1.22736	Down in Gcn5KD	9.86445e-30	2.24087e-27	-1.45907
FBgn0035665	FBgn0035665	CG6483	Jon65Aiii	Jonah 65Aiii	Down in Gcn5KD	0.00433413	0.0243679	-1.22595	Down in Gcn5KD	2.89916e-12	9.50547e-11	-1.5172
FBgn0026061	FBgn0026061	CG4123	Mipp1	Multiple inositol polyphosphate phosphatase 1	Down in Gcn5KD	0.00176799	0.0119352	-1.22493	Down in Gcn5KD	1.65678e-09	3.71065e-08	-1.4575
FBgn0035886	FBgn0035886	CG7118	Jon66Ci	Jonah 66Ci	Down in Gcn5KD	0.00738147	0.0376099	-1.22317	Down in Gcn5KD	6.94301e-06	8.24947e-05	-1.14792
FBgn0261675	FBgn0261675	CG12092	Npc1b	Niemann-Pick type C-1b	Down in Gcn5KD	1.82214e-06	8.07779e-05	-1.22138	Down in Gcn5KD	1.22092e-23	1.4561e-21	-1.29943
FBgn0036600	FBgn0036600	CG13043	CG13043	-	Down in Gcn5KD	1.38497e-06	6.68551e-05	-1.21605	Down in Gcn5KD	2.77621e-11	7.90682e-10	-1.50834
FBgn0033271	FBgn0033271	CG8708	CG8708	-	Down in Gcn5KD	0.00328567	0.0195698	-1.21574	NS	0.0743458	0.228691	-0.637482
FBgn0011286	FBgn0011286	CG10844	RyR	Ryanodine receptor	Down in Gcn5KD	0.00073377	0.00606412	-1.21171	Down in Gcn5KD	1.53844e-14	6.76419e-13	-2.01467
FBgn0086450	FBgn0086450	CG2194	su(r)	suppressor of rudimentary	Down in Gcn5KD	2.26533e-05	0.000486687	-1.2116	Down in Gcn5KD	9.59662e-06	0.000109132	-1.71881
FBgn0036493	FBgn0036493	CG7255	CG7255	-	Down in Gcn5KD	0.000303342	0.00304318	-1.21094	Down in Gcn5KD	6.95345e-21	6.44105e-19	-1.26544
FBgn0035679	FBgn0035679	CG10467	CG10467	-	Down in Gcn5KD	9.74876e-09	1.42369e-06	-1.20945	Down in Gcn5KD	4.41559e-07	6.72989e-06	-0.62792
FBgn0053138	FBgn0053138	CG33138	AGBE	1,4-Alpha-Glucan Branching Enzyme	Down in Gcn5KD	2.0905e-08	2.65034e-06	-1.20856	Down in Gcn5KD	3.18654e-16	1.8315e-14	-1.28163
FBgn0033234	FBgn0033234	CG8791	MFS12	Major Facilitator Superfamily Transporter 12	Down in Gcn5KD	0.00025552	0.00268238	-1.20802	Down in Gcn5KD	0.00155667	0.010042	-1.1801
FBgn0033048	FBgn0033048	CG7881	CG7881	-	Down in Gcn5KD	0.00369105	0.0214961	-1.20743	Not detected	.	.	NA
FBgn0039817	FBgn0039817	CG15553	CG15553	-	Down in Gcn5KD	2.50766e-08	3.01364e-06	-1.2055	NS	0.231542	0.497566	0.251993
FBgn0036468	FBgn0036468	CG13461	CG13461	-	Down in Gcn5KD	0.00702752	0.0361626	-1.20539	NS	0.637602	0.850225	-0.136495
FBgn0034052	FBgn0034052	CG8299	CG8299	-	Down in Gcn5KD	3.73008e-05	0.000655103	-1.20503	Down in Gcn5KD	2.33637e-07	3.74644e-06	-0.893364
FBgn0016920	FBgn0016920	CG11020	nompC	no mechanoreceptor potential C	Down in Gcn5KD	0.00216719	0.0140703	-1.20243	Down in Gcn5KD	9.12163e-06	0.000104352	-1.45286
FBgn0004430	FBgn0004430	CG1165	LysS	Lysozyme S	NS	0.0160704	0.0709491	-1.20165	Down in Gcn5KD	2.09538e-06	2.79608e-05	-1.33992
FBgn0034553	FBgn0034553	CG9993	CG9993	-	NS	0.0304267	0.119318	-1.20164	Down in Gcn5KD	2.3817e-05	0.000252486	-1.7494
FBgn0036367	FBgn0036367	CG10116	CG10116	-	Down in Gcn5KD	0.0001775	0.00201756	-1.2016	Down in Gcn5KD	1.80986e-05	0.000196672	-0.886241
FBgn0030105	FBgn0030105	CG15369	CG15369	-	Down in Gcn5KD	1.19015e-06	5.95085e-05	-1.2014	Down in Gcn5KD	1.79376e-24	2.48033e-22	-1.36324
FBgn0035545	FBgn0035545	CG12607	CG12607	-	Down in Gcn5KD	9.93216e-05	0.0013171	-1.19585	Down in Gcn5KD	1.60297e-07	2.6506e-06	-1.62532
FBgn0262508	FBgn0262508	CG43078	CG43078	-	Down in Gcn5KD	0.00204599	0.0134269	-1.19573	Down in Gcn5KD	1.72428e-12	5.85574e-11	-1.32146
FBgn0034663	FBgn0034663	CG4363	CG4363	-	Down in Gcn5KD	0.000136183	0.00165252	-1.1872	Down in Gcn5KD	4.28114e-22	4.29962e-20	-1.22909
FBgn0031418	FBgn0031418	CG3609	CG3609	-	Down in Gcn5KD	3.3004e-05	0.000614141	-1.17998	Down in Gcn5KD	1.57002e-12	5.36902e-11	-1.01555
FBgn0039473	FBgn0039473	CG17191	CG17191	-	Down in Gcn5KD	0.000500869	0.00452508	-1.17947	Down in Gcn5KD	5.20252e-07	7.81689e-06	-0.906739
FBgn0036551	FBgn0036551	CG17029	CG17029	-	Down in Gcn5KD	0.000661915	0.00559862	-1.17911	Down in Gcn5KD	4.10652e-13	1.51862e-11	-1.35305
FBgn0043578	FBgn0043578	CG9681	PGRP-SB1	PGRP-SB1	NS	0.0978752	0.2951	-1.17743	Up in Gcn5KD	0.00698815	0.0355405	1.36522
FBgn0032282	FBgn0032282	CG7299	CG7299	-	Down in Gcn5KD	0.00173349	0.0117851	-1.17673	Down in Gcn5KD	1.57726e-14	6.90305e-13	-1.65881
FBgn0036833	FBgn0036833	CG3819	CG3819	-	NS	0.0334795	0.129225	-1.17599	Down in Gcn5KD	5.67105e-05	0.000549314	-1.22492
FBgn0085227	FBgn0085227	CG34198	CG34198	-	Down in Gcn5KD	0.000696097	0.00581526	-1.17444	Down in Gcn5KD	0.000179898	0.00152569	-1.16598
FBgn0085455	FBgn0085455	CG34426	CG34426	-	Down in Gcn5KD	3.3888e-05	0.000623551	-1.17406	Down in Gcn5KD	2.93067e-05	0.000306228	-1.36813
FBgn0262605	FBgn0262605	CG43131	CG43131	-	Down in Gcn5KD	0.000823952	0.00665681	-1.17403	Down in Gcn5KD	8.38415e-06	9.70179e-05	-1.07269
FBgn0034318	FBgn0034318	CG14500	CG14500	-	Down in Gcn5KD	0.0030362	0.0184653	-1.17372	Down in Gcn5KD	1.59001e-06	2.1734e-05	-0.797805
FBgn0260388	FBgn0260388	CG42514	CG42514	-	Down in Gcn5KD	1.98658e-06	8.64875e-05	-1.17068	Down in Gcn5KD	2.76273e-12	9.12085e-11	-0.977108
FBgn0033742	FBgn0033742	CG8550	CG8550	-	Down in Gcn5KD	0.00048589	0.00441742	-1.16868	Down in Gcn5KD	5.31657e-09	1.10215e-07	-0.946721
FBgn0033981	FBgn0288232	CG10247	Cyp6a21	Cyp6a21	Down in Gcn5KD	0.000841078	0.00676391	-1.1675	Down in Gcn5KD	3.46869e-22	3.55858e-20	-1.66494
FBgn0035859	FBgn0035859	CG13678	CG13678	-	Down in Gcn5KD	0.000743747	0.00612901	-1.16516	Down in Gcn5KD	1.48363e-13	5.80136e-12	-1.43391
FBgn0063495	FBgn0063495	CG17527	GstE5	Glutathione S transferase E5	Down in Gcn5KD	0.000249323	0.00262929	-1.16462	Down in Gcn5KD	7.67905e-06	8.96766e-05	-1.24638
FBgn0050047	FBgn0050047	CG30047	CG30047	-	Down in Gcn5KD	1.88753e-05	0.000421207	-1.1626	Down in Gcn5KD	3.90114e-06	4.96278e-05	-0.864979
FBgn0036782	FBgn0036782	CG7320	CG7320	-	Down in Gcn5KD	0.000176102	0.00200364	-1.15856	Down in Gcn5KD	1.67204e-15	8.62322e-14	-1.15316
FBgn0267314	FBgn0267314	CR45750	CR45750	-	Down in Gcn5KD	0.000542037	0.00478095	-1.15618	Down in Gcn5KD	0.000268165	0.0021868	-1.15833
FBgn0039543	FBgn0039543	CG12428	CG12428	-	Down in Gcn5KD	1.39978e-06	6.72884e-05	-1.1561	Down in Gcn5KD	8.21755e-18	5.22691e-16	-1.11332
FBgn0010052	FBgn0010052	CG8425	Jhe	Juvenile hormone esterase	Down in Gcn5KD	0.00107466	0.00823261	-1.15581	Down in Gcn5KD	3.77693e-06	4.81187e-05	-1.04035
FBgn0003358	FBgn0003358	CG31039	Jon99Ci	Jonah 99Ci	Down in Gcn5KD	0.00447206	0.0250093	-1.15512	Down in Gcn5KD	3.41034e-07	5.308e-06	-0.882245
FBgn0038038	FBgn0038038	CG5167	CG5167	-	Down in Gcn5KD	5.2521e-07	3.206e-05	-1.15295	Down in Gcn5KD	1.93382e-13	7.50022e-12	-1.08652
FBgn0037683	FBgn0037683	CG18473	CG18473	-	Down in Gcn5KD	1.46034e-05	0.000351733	-1.15285	Down in Gcn5KD	1.39689e-07	2.32595e-06	-0.751983
FBgn0037204	FBgn0037204	CG11131	CG11131	-	Down in Gcn5KD	0.000592073	0.00513976	-1.14599	Down in Gcn5KD	4.70365e-17	2.87677e-15	-1.52708
FBgn0085205	FBgn0085205	CG34176	CG34176	-	Down in Gcn5KD	2.34973e-05	0.000498325	-1.1456	Down in Gcn5KD	2.58112e-07	4.09758e-06	-0.718089
FBgn0022160	FBgn0022160	CG8256	Gpo-1	Glycerophosphate oxidase-1	Down in Gcn5KD	0.000127489	0.0015731	-1.14524	Down in Gcn5KD	0.00118746	0.00793698	-0.738598
FBgn0037936	FBgn0037936	CG6908	CG6908	-	Down in Gcn5KD	1.3105e-10	3.35983e-08	-1.14514	Down in Gcn5KD	6.83009e-10	1.61702e-08	-1.01608
FBgn0027584	FBgn0027584	CG4757	CG4757	-	NS	0.0357938	0.136243	-1.14309	NS	0.0488271	0.168251	-0.93526
FBgn0051789	FBgn0051789	CG31789	CG31789	-	Down in Gcn5KD	0.000507366	0.00455444	-1.14304	Down in Gcn5KD	5.71411e-16	3.11533e-14	-1.1314
FBgn0033297	FBgn0033297	CG8690	Mal-A8	Maltase A8	Down in Gcn5KD	0.000313281	0.00312387	-1.14261	Down in Gcn5KD	5.32535e-09	1.10215e-07	-0.912017
FBgn0031695	FBgn0031695	CG14031	Cyp4ac3	Cyp4ac3	Down in Gcn5KD	4.92521e-05	0.000791395	-1.14109	Down in Gcn5KD	0.000121224	0.00107192	-0.669652
FBgn0033170	FBgn0033170	CG11124	sPLA2	secretory Phospholipase A2	Down in Gcn5KD	2.11659e-07	1.57543e-05	-1.13956	Down in Gcn5KD	2.35848e-07	3.76923e-06	-0.777505
FBgn0038647	FBgn0038647	CG14302	CG14302	-	Down in Gcn5KD	0.000759547	0.00623694	-1.13926	Down in Gcn5KD	6.39705e-12	2.00771e-10	-1.05994
FBgn0037786	FBgn0037786	CG5361	CG5361	-	NS	0.0107822	0.051143	-1.13532	Down in Gcn5KD	8.43849e-05	0.000786247	-1.40667
FBgn0002578	FBgn0002578	CG8342	Kaz-m1	Kazal-type protease inhibitor m1	Down in Gcn5KD	0.00158866	0.0110014	-1.13499	Down in Gcn5KD	6.62891e-08	1.17558e-06	-1.04181
FBgn0030777	FBgn0030777	CG9672	CG9672	-	Down in Gcn5KD	0.00459751	0.0255745	-1.13316	Down in Gcn5KD	1.68e-14	7.31912e-13	-1.20671
FBgn0266446	FBgn0266446	CG45076	CG45076	-	Down in Gcn5KD	0.000134082	0.00163218	-1.13148	Down in Gcn5KD	3.2218e-13	1.2102e-11	-1.00723
FBgn0259101	FBgn0259101	CG42249	CG42249	-	Down in Gcn5KD	0.00125065	0.00922551	-1.1281	Down in Gcn5KD	3.68724e-09	7.80044e-08	-1.0196
FBgn0003086	FBgn0003086	CG10790	Pig1	Pre-intermoult gene 1	Down in Gcn5KD	0.000568385	0.00497909	-1.12801	Down in Gcn5KD	5.6668e-27	9.65481e-25	-1.33389
FBgn0000064	FBgn0000064	CG6058	Ald	Aldolase	Down in Gcn5KD	0.000817566	0.00661913	-1.12794	Down in Gcn5KD	8.4746e-18	5.35471e-16	-1.49352
FBgn0040250	FBgn0040250	CG15902	Ugt86Dj	Ugt86Dj	Down in Gcn5KD	0.000454738	0.00420041	-1.12609	Down in Gcn5KD	2.9976e-07	4.70396e-06	-1.14079
FBgn0033047	FBgn0033047	CG7882	CG7882	-	Down in Gcn5KD	7.02942e-06	0.000206696	-1.12575	Down in Gcn5KD	1.06659e-07	1.83357e-06	-0.910366
FBgn0033598	FBgn0033598	CG13224	Cpr47Eb	Cuticular protein 47Eb	NS	0.016947	0.073865	-1.12223	Down in Gcn5KD	0.000358927	0.0028116	-0.807762
FBgn0051675	FBgn0051675	CG31675	CG31675	-	Down in Gcn5KD	0.00626827	0.0330064	-1.11941	Down in Gcn5KD	0.000120458	0.00106678	-1.08386
FBgn0050414	FBgn0050414	CG30414	CG30414	-	Down in Gcn5KD	1.40939e-05	0.000343963	-1.11651	Down in Gcn5KD	1.43669e-08	2.81467e-07	-0.757377
FBgn0004852	FBgn0004852	CG7978	Ac76E	Adenylyl cyclase 76E	Down in Gcn5KD	0.00132031	0.00956037	-1.11606	Down in Gcn5KD	9.14247e-13	3.18351e-11	-1.38868
FBgn0051373	FBgn0051373	CG31373	CG31373	-	Down in Gcn5KD	6.84864e-05	0.00100543	-1.11323	Down in Gcn5KD	8.76118e-05	0.0008092	-0.719245
FBgn0031821	FBgn0287695	CG9542	KFase	Kynurenine formamidase	Down in Gcn5KD	5.25138e-06	0.000174095	-1.11104	Down in Gcn5KD	7.03733e-42	8.39289e-39	-2.14362
FBgn0035343	FBgn0035343	CG16762	CG16762	-	Down in Gcn5KD	0.000786087	0.0064002	-1.10999	Down in Gcn5KD	5.38654e-11	1.47258e-09	-2.11727
FBgn0040843	FBgn0040843	CG15213	CG15213	-	Down in Gcn5KD	0.000754818	0.00620252	-1.10687	Down in Gcn5KD	1.62086e-10	4.23689e-09	-1.74503
FBgn0032538	FBgn0032538	CG16885	CG16885	-	Down in Gcn5KD	5.55463e-05	0.000865997	-1.105	Down in Gcn5KD	3.86416e-13	1.44015e-11	-1.10865
FBgn0086355	FBgn0086355	CG2171	Tpi	Triose phosphate isomerase	Down in Gcn5KD	0.000349229	0.00340005	-1.09285	Down in Gcn5KD	4.6938e-21	4.43402e-19	-1.47002
FBgn0035934	FBgn0035934	CG5751	TrpA1	Transient receptor potential cation channel A1 ortholog	Down in Gcn5KD	0.000635578	0.0054364	-1.08868	Down in Gcn5KD	3.46948e-09	7.38891e-08	-1.14106
FBgn0031089	FBgn0031089	CG9572	CG9572	-	Down in Gcn5KD	0.000738271	0.00608823	-1.0874	Down in Gcn5KD	1.27332e-14	5.70365e-13	-1.20588
FBgn0032889	FBgn0032889	CG9331	CG9331	-	Down in Gcn5KD	5.69754e-05	0.000878777	-1.08581	Down in Gcn5KD	8.53045e-14	3.4054e-12	-0.971312
FBgn0034628	FBgn0034628	CG9707	Acox57D-p	acyl-Coenzyme A oxidase at 57D proximal	Down in Gcn5KD	6.4203e-06	0.000193397	-1.08351	Down in Gcn5KD	3.40242e-10	8.49804e-09	-0.987791
FBgn0262530	FBgn0262530	CG43084	CG43084	-	Down in Gcn5KD	0.000206074	0.00227011	-1.0832	Down in Gcn5KD	0.00258692	0.0154358	-0.656044
FBgn0035484	FBgn0035484	CG11594	CG11594	-	Down in Gcn5KD	7.13201e-05	0.0010336	-1.08236	Down in Gcn5KD	1.63284e-15	8.4668e-14	-0.982318
FBgn0039316	FBgn0039316	CG11893	CG11893	-	Down in Gcn5KD	2.49687e-05	0.000515786	-1.0808	Down in Gcn5KD	6.64574e-05	0.000632643	-0.889986
FBgn0038820	FBgn0038820	CG4000	CG4000	-	Down in Gcn5KD	1.44079e-05	0.000349209	-1.08052	Down in Gcn5KD	4.4083e-06	5.51779e-05	-0.891107
FBgn0034292	FBgn0034292	CG5767	CG5767	-	Down in Gcn5KD	0.000729391	0.00603225	-1.07836	Down in Gcn5KD	7.78557e-11	2.08073e-09	-1.10077
FBgn0034920	FBgn0034920	CG5597	CG5597	-	Down in Gcn5KD	0.00101248	0.0078291	-1.07749	Down in Gcn5KD	3.67802e-09	7.79823e-08	-0.965067
FBgn0013763	FBgn0013763	CG5210	CG5210	-	Down in Gcn5KD	0.00161642	0.0111306	-1.07609	Down in Gcn5KD	3.14244e-13	1.18506e-11	-0.994304
FBgn0030073	FBgn0030073	CG10962	CG10962	-	Down in Gcn5KD	4.12019e-08	4.54878e-06	-1.07593	NS	0.109591	0.300117	0.251474
FBgn0002533	FBgn0002533	CG8697	Lcp2	Larval cuticle protein 2	NS	0.0191549	0.0818271	-1.07399	Down in Gcn5KD	2.8792e-11	8.17573e-10	-1.30514
FBgn0038784	FBgn0038784	CG4362	CG4362	-	Down in Gcn5KD	0.00582381	0.0310687	-1.07328	Down in Gcn5KD	5.89273e-05	0.000568478	-0.795137
FBgn0033502	FBgn0033502	CG12910	CG12910	-	Down in Gcn5KD	0.000522232	0.0046597	-1.07283	Down in Gcn5KD	2.94539e-08	5.53189e-07	-0.925415
FBgn0032810	FBgn0032810	CG13077	CG13077	-	Down in Gcn5KD	0.000263424	0.00273066	-1.07077	Down in Gcn5KD	0.00458365	0.0249758	-0.807078
FBgn0038037	FBgn0038037	CG11466	Cyp9f2	Cyp9f2	Down in Gcn5KD	0.00025826	0.00269643	-1.0707	Down in Gcn5KD	2.37996e-14	1.02747e-12	-0.962955
FBgn0030745	FBgn0030745	CG4239	CG4239	-	Down in Gcn5KD	4.14212e-05	0.000705874	-1.06968	Down in Gcn5KD	1.09676e-11	3.35391e-10	-1.10527
FBgn0030688	FBgn0030688	CG8952	CG8952	-	Down in Gcn5KD	0.00203253	0.0133773	-1.06848	Down in Gcn5KD	7.56675e-09	1.52954e-07	-1.00796
FBgn0002719	FBgn0002719	CG10120	Men	Malic enzyme	Down in Gcn5KD	1.03372e-05	0.000274794	-1.0675	Down in Gcn5KD	5.8547e-16	3.13842e-14	-1.16598
FBgn0051198	FBgn0051198	CG31198	CG31198	-	Down in Gcn5KD	0.000495326	0.00448554	-1.06642	Down in Gcn5KD	7.02124e-12	2.19638e-10	-1.78232
FBgn0260753	FBgn0260753	CG13758	Pdfr	Pigment-dispersing factor receptor	Down in Gcn5KD	0.00323636	0.0193661	-1.06585	Down in Gcn5KD	0.00459691	0.0250338	-0.805322
FBgn0039024	FBgn0039024	CG4721	CG4721	-	Down in Gcn5KD	0.000645311	0.00548753	-1.06507	Down in Gcn5KD	2.72374e-08	5.13582e-07	-1.17246
FBgn0039048	FBgn0039048	CG17111	CG17111	-	Down in Gcn5KD	0.000173576	0.00198076	-1.06411	Down in Gcn5KD	4.88451e-07	7.38559e-06	-1.02876
FBgn0262964	FBgn0262964	CR43275	CR43275	-	Down in Gcn5KD	0.0012844	0.0093667	-1.06179	Down in Gcn5KD	2.20856e-06	2.9389e-05	-0.973657
FBgn0032685	FBgn0032685	CG10211	CG10211	-	Down in Gcn5KD	0.000495179	0.00448554	-1.06078	Down in Gcn5KD	8.38903e-06	9.70179e-05	-1.22136
FBgn0262146	FBgn0262146	CG42872	MtnE	Metallothionein E	Down in Gcn5KD	9.24079e-07	4.98182e-05	-1.06031	Down in Gcn5KD	0.000827542	0.00581412	-0.636453
FBgn0038845	FBgn0038845	CG10827	CG10827	-	Down in Gcn5KD	0.000747452	0.00614637	-1.05951	Down in Gcn5KD	3.54723e-08	6.58447e-07	-0.875896
FBgn0085453	FBgn0085453	CG34424	CG34424	-	Down in Gcn5KD	3.35528e-07	2.26373e-05	-1.05922	Down in Gcn5KD	1.02546e-09	2.369e-08	-0.761331
FBgn0034883	FBgn0034883	CG17664	CG17664	-	Down in Gcn5KD	3.46114e-05	0.000628609	-1.0589	Down in Gcn5KD	0.00104661	0.00712752	-0.489022
FBgn0014000	FBgn0014000	CG10658	Hf	Helical Factor	Down in Gcn5KD	6.77367e-06	0.000202456	-1.05852	Down in Gcn5KD	6.8886e-05	0.000653321	-0.543213
FBgn0038680	FBgn0038680	CG11821	Cyp12a5	Cyp12a5	Down in Gcn5KD	9.32311e-05	0.00125071	-1.058	Down in Gcn5KD	4.95053e-13	1.79593e-11	-1.07904
FBgn0039154	FBgn0039154	CG6164	Npc2f	Niemann-Pick type C-2f	Down in Gcn5KD	0.000167772	0.00193172	-1.05611	Down in Gcn5KD	3.21266e-15	1.58819e-13	-1.02546
FBgn0036601	FBgn0036601	CG13063	CG13063	-	Down in Gcn5KD	0.00212282	0.0138133	-1.0547	Down in Gcn5KD	6.59469e-09	1.34732e-07	-1.68126
FBgn0027348	FBgn0027348	CG4501	bgm	bubblegum	Down in Gcn5KD	0.00010004	0.00132149	-1.05438	Down in Gcn5KD	0.000105173	0.000949345	-1.01091
FBgn0038819	FBgn0038819	CG5494	Cpr92F	Cuticular protein 92F	Down in Gcn5KD	5.71633e-05	0.000880498	-1.05433	Down in Gcn5KD	3.52858e-12	1.14123e-10	-0.893954
FBgn0031563	FBgn0031563	CG10031	CG10031	-	Down in Gcn5KD	0.00898431	0.043939	-1.05411	Down in Gcn5KD	4.81062e-09	9.99959e-08	-1.06408
FBgn0250757	FBgn0250757	CG42235	CG42235	-	Down in Gcn5KD	0.00632162	0.0332266	-1.05318	Down in Gcn5KD	2.2466e-19	1.83204e-17	-1.14399
FBgn0038866	FBgn0038866	CG5810	CG5810	-	Down in Gcn5KD	0.00600698	0.0319015	-1.05252	Down in Gcn5KD	0.00731234	0.0369529	-0.918862
FBgn0262559	FBgn0262559	CG7998	Mdh2	Malate dehydrogenase 2	Down in Gcn5KD	2.59848e-05	0.000528724	-1.05105	Down in Gcn5KD	3.547e-15	1.73548e-13	-1.03541
FBgn0030976	FBgn0030976	CG7378	CG7378	-	Down in Gcn5KD	0.00196156	0.0130163	-1.05076	Down in Gcn5KD	8.4982e-14	3.4054e-12	-1.07976
FBgn0039519	FBgn0039519	CG13977	Cyp6a18	Cyp6a18	Down in Gcn5KD	0.00113777	0.00860185	-1.05056	Down in Gcn5KD	9.83735e-10	2.27811e-08	-1.12802
FBgn0039474	FBgn0039474	CG6283	CG6283	-	Down in Gcn5KD	0.0048496	0.0266936	-1.04968	NS	0.0133686	0.0606224	-0.394906
FBgn0263096	FBgn0263096	CR43364	CR43364	-	Down in Gcn5KD	0.000665109	0.0056191	-1.0467	NS	0.0144673	0.0646648	-0.635743
FBgn0026077	FBgn0026077	CG10287	Gasp	Gasp	Down in Gcn5KD	0.000580958	0.00506232	-1.04508	Down in Gcn5KD	2.82585e-05	0.000296279	-0.860463
FBgn0035931	FBgn0035931	CG13312	CG13312	-	NS	0.0633721	0.215226	-1.04326	Down in Gcn5KD	3.16631e-07	4.95242e-06	-1.67304
FBgn0036066	FBgn0036066	CG14160	CG14160	-	Down in Gcn5KD	0.00698147	0.0359898	-1.04277	Down in Gcn5KD	4.14237e-06	5.24866e-05	-0.978565
FBgn0003356	FBgn0003356	CG31034	Jon99Cii	Jonah 99Cii	Down in Gcn5KD	0.00491834	0.0269435	-1.04249	Down in Gcn5KD	4.32671e-06	5.44606e-05	-0.856223
FBgn0051014	FBgn0051014	CG31014	PH4alphaSG1	prolyl-4-hydroxylase-alpha SG1	NS	0.0263996	0.106436	-1.04131	Down in Gcn5KD	1.19754e-08	2.37541e-07	-1.62758
FBgn0031000	FBgn0031000	CG7876	Muc18B	Mucin 18B	Down in Gcn5KD	0.00129941	0.00945823	-1.04053	Down in Gcn5KD	1.17492e-05	0.000132036	-0.937052
FBgn0034437	FBgn0034437	CG10051	CG10051	-	Down in Gcn5KD	0.00819755	0.0409771	-1.03855	Down in Gcn5KD	3.65839e-07	5.63888e-06	-0.945337
FBgn0053306	FBgn0053306	CG33306	CG33306	-	Down in Gcn5KD	0.00728707	0.0371995	-1.03631	Down in Gcn5KD	2.38802e-07	3.8037e-06	-1.04221
FBgn0035281	FBgn0035281	CG1919	Cpr62Bc	Cuticular protein 62Bc	Down in Gcn5KD	0.00997241	0.0479378	-1.03575	Down in Gcn5KD	9.28407e-07	1.33604e-05	-1.1508
FBgn0266359	FBgn0266359	CR45007	CR45007	-	NS	0.0136814	0.0621181	-1.03548	Down in Gcn5KD	9.00241e-06	0.000103236	-1.18572
FBgn0039941	FBgn0039941	CG17167	CG17167	-	Down in Gcn5KD	0.00235431	0.0150814	-1.03392	Down in Gcn5KD	4.95556e-06	6.11656e-05	-0.951964
FBgn0050360	FBgn0050360	CG30360	Mal-A6	Maltase A6	Down in Gcn5KD	0.000443662	0.00411127	-1.0334	Down in Gcn5KD	1.87797e-07	3.07337e-06	-0.666471
FBgn0030544	FBgn0030544	CG13403	CG13403	-	Down in Gcn5KD	0.00116681	0.0087583	-1.03265	Down in Gcn5KD	2.93712e-10	7.43318e-09	-1.34671
FBgn0033593	FBgn0033593	CG9080	Listericin	Listericin	Down in Gcn5KD	0.00310874	0.0188172	-1.03207	Down in Gcn5KD	0.000606328	0.00445341	-0.621686
FBgn0003357	FBgn0003357	CG31362	Jon99Ciii	Jonah 99Ciii	Down in Gcn5KD	0.00606823	0.0321438	-1.03153	Down in Gcn5KD	1.46132e-06	2.02358e-05	-0.889453
FBgn0000579	FBgn0000579	CG17654	Eno	Enolase	Down in Gcn5KD	0.00203883	0.0133894	-1.03085	Down in Gcn5KD	2.99509e-14	1.27005e-12	-1.39655
FBgn0034288	FBgn0034288	CG5084	CG5084	-	NS	0.0165015	0.0723045	-1.02914	Down in Gcn5KD	1.20489e-08	2.38503e-07	-0.921373
FBgn0001092	FBgn0001092	CG8893	Gapdh2	Glyceraldehyde 3 phosphate dehydrogenase 2	Down in Gcn5KD	0.0013908	0.00994772	-1.02809	Down in Gcn5KD	4.33441e-14	1.79803e-12	-1.38074
FBgn0036563	FBgn0036563	CG13075	CG13075	-	Down in Gcn5KD	1.15921e-07	1.03445e-05	-1.02707	Down in Gcn5KD	6.05446e-12	1.90646e-10	-1.211
FBgn0036471	FBgn0036471	CG13460	CG13460	-	NS	0.0125537	0.0578404	-1.02437	Down in Gcn5KD	0.000598993	0.00440632	-0.572642
FBgn0036228	FBgn0036228	CG9781	obst-G	obstructor-G	Down in Gcn5KD	0.00382374	0.0221125	-1.02171	Down in Gcn5KD	1.58531e-11	4.74153e-10	-1.18298
FBgn0033982	FBgn0033982	CG17453	Cyp317a1	Cyp317a1	Down in Gcn5KD	0.000440545	0.00409228	-1.02157	Down in Gcn5KD	2.69001e-08	5.08226e-07	-0.914237
FBgn0052304	FBgn0052304	CG32304	obst-I	obstructor-I	Down in Gcn5KD	0.0102017	0.0487473	-1.0215	NS	0.01555	0.0688137	-0.753937
FBgn0038414	FBgn0038414	CG6901	CG6901	-	Down in Gcn5KD	0.00567588	0.0304287	-1.02117	Down in Gcn5KD	0.000445129	0.00339215	-0.743168
FBgn0037090	FBgn0037090	CG7529	Est-Q	Esterase Q	Down in Gcn5KD	0.00170925	0.0116409	-1.02094	Down in Gcn5KD	6.40655e-11	1.7365e-09	-1.48766
FBgn0035309	FBgn0035309	CG15879	CG15879	-	Down in Gcn5KD	0.000514327	0.00459627	-1.01942	NS	0.0193327	0.0817976	-0.558216
FBgn0051201	FBgn0051201	CG31201	GluRIIE	Glutamate receptor IIE	Down in Gcn5KD	5.61996e-05	0.000871289	-1.01708	Down in Gcn5KD	3.24915e-05	0.000335136	-0.701921
FBgn0085317	FBgn0085317	CG34288	CG34288	-	Down in Gcn5KD	0.000640628	0.00546262	-1.01428	Down in Gcn5KD	0.000107784	0.000967424	-1.26909
FBgn0085280	FBgn0085280	CG34251	CG34251	-	Down in Gcn5KD	0.00115166	0.00868413	-1.01378	Down in Gcn5KD	1.29894e-11	3.93435e-10	-1.21855
FBgn0051410	FBgn0051410	CG31410	Npc2e	Niemann-Pick type C-2e	Down in Gcn5KD	2.77354e-06	0.000111882	-1.0127	Down in Gcn5KD	5.87233e-13	2.09842e-11	-1.10517
FBgn0032116	FBgn0032116	CG3759	Mco1	Multicopper oxidase-1	Down in Gcn5KD	0.00103438	0.00797168	-1.0124	Down in Gcn5KD	5.16719e-05	0.000507226	-0.853779
FBgn0028543	FBgn0028543	CG31839	NimB2	Nimrod B2	Down in Gcn5KD	0.000175875	0.00200303	-1.00767	Down in Gcn5KD	5.70644e-10	1.37488e-08	-0.869748
FBgn0026439	FBgn0026439	CG3747	Eaat1	Excitatory amino acid transporter 1	Down in Gcn5KD	0.000404789	0.00382477	-1.00727	Down in Gcn5KD	1.4195e-17	8.91019e-16	-1.13832
FBgn0003721	FBgn0003721	CG4898	Tm1	Tropomyosin 1	Down in Gcn5KD	0.00262857	0.0164904	-1.00677	Down in Gcn5KD	1.73893e-11	5.12072e-10	-1.11391
FBgn0033138	FBgn0033138	CG12832	Tsp42Eq	Tetraspanin 42Eq	Down in Gcn5KD	0.00111737	0.0084985	-1.00512	Down in Gcn5KD	1.45272e-11	4.37236e-10	-1.13657
FBgn0039897	FBgn0039897	CG1674	CG1674	-	Down in Gcn5KD	0.000296659	0.00299175	-1.00396	Down in Gcn5KD	1.26372e-14	5.68736e-13	-1.11417
FBgn0032382	FBgn0032382	CG14935	Mal-B2	Maltase B2	Down in Gcn5KD	7.65383e-06	0.000220733	-1.00379	Down in Gcn5KD	0.00017679	0.00150371	-0.484991
FBgn0267408	FBgn0267408	CG18522	AOX1	Aldehyde oxidase 1	Down in Gcn5KD	0.000391058	0.00373789	-1.00294	Down in Gcn5KD	1.19408e-08	2.37348e-07	-0.987337
FBgn0035710	FBgn0035710	CG10121	SP1173	SP1173	Down in Gcn5KD	0.00285728	0.0175436	-1.00156	Down in Gcn5KD	2.04251e-07	3.31986e-06	-1.00316
FBgn0028424	FBgn0028424	CG3767	JhI-26	Juvenile hormone-inducible protein 26	Down in Gcn5KD	0.010134	0.0484564	-1.00117	Down in Gcn5KD	6.7872e-10	1.61086e-08	-1.68596
FBgn0030443	FBgn0030443	CG12715	CG12715	-	Down in Gcn5KD	0.00762503	0.0386342	-1.00073	Down in Gcn5KD	3.15026e-09	6.7695e-08	-1.17594
FBgn0036226	FBgn0036226	CG7252	CG7252	-	Down in Gcn5KD	0.00494231	0.0270362	-0.999603	Down in Gcn5KD	6.43131e-10	1.5302e-08	-1.06856
FBgn0039464	FBgn0039464	CG6330	CG6330	-	Down in Gcn5KD	0.000709998	0.00589723	-0.998188	Down in Gcn5KD	0.00100742	0.00689512	-0.714366
FBgn0037724	FBgn0037724	CG9434	Fst	Frost	Down in Gcn5KD	0.00693759	0.0358116	-0.994587	Down in Gcn5KD	4.70363e-15	2.24387e-13	-1.27007
FBgn0053533	FBgn0053533	CG33533	lectin-37Db	lectin-37Db	NS	0.0171555	0.0745191	-0.994493	Down in Gcn5KD	2.5864e-06	3.4037e-05	-1.46172
FBgn0032715	FBgn0032715	CG17597	CG17597	-	Down in Gcn5KD	0.000136577	0.00165252	-0.994455	Down in Gcn5KD	3.60853e-10	8.96587e-09	-0.976136
FBgn0037487	FBgn0037487	CG14608	CG14608	-	Down in Gcn5KD	0.000171009	0.00196116	-0.992425	Down in Gcn5KD	1.24511e-07	2.10259e-06	-0.870493
FBgn0004577	FBgn0004577	CG3477	Pxd	Peroxidase	NS	0.028866	0.114246	-0.988584	Down in Gcn5KD	6.58574e-07	9.77209e-06	-1.29341
FBgn0034162	FBgn0034162	CG6426	CG6426	-	Down in Gcn5KD	5.17925e-05	0.000823044	-0.988309	Down in Gcn5KD	8.1794e-07	1.18963e-05	-0.823786
FBgn0031579	FBgn0031579	CG15422	CG15422	-	Down in Gcn5KD	5.81187e-05	0.000891642	-0.98775	Down in Gcn5KD	3.88749e-10	9.63392e-09	-0.840008
FBgn0029795	FBgn0029795	CG15773	CG15773	-	Down in Gcn5KD	0.00244728	0.0155646	-0.986761	Down in Gcn5KD	5.25443e-16	2.89783e-14	-1.15827
FBgn0025454	FBgn0025454	CG8453	Cyp6g1	Cyp6g1	Down in Gcn5KD	0.00125726	0.00923295	-0.985082	Down in Gcn5KD	5.7088e-06	6.87723e-05	-0.625055
FBgn0026565	FBgn0026565	CG1315	CG1315	-	Down in Gcn5KD	0.0039697	0.0228307	-0.984957	Down in Gcn5KD	7.32439e-09	1.49002e-07	-0.929034
FBgn0036952	FBgn0036952	CG6933	CG6933	-	NS	0.0128474	0.058911	-0.981718	Down in Gcn5KD	4.47647e-12	1.43805e-10	-0.951148
FBgn0010357	FBgn0010357	CG18211	betaTry	betaTrypsin	NS	0.0583908	0.201874	-0.979694	Down in Gcn5KD	1.35966e-06	1.90247e-05	-1.06124
FBgn0086687	FBgn0086687	CG5887	Desat1	Desaturase 1	Down in Gcn5KD	0.00114141	0.00862375	-0.977628	Down in Gcn5KD	1.63073e-13	6.35054e-12	-0.975789
FBgn0020385	FBgn0020385	CG4067	pug	pugilist	Down in Gcn5KD	0.000134117	0.00163218	-0.976931	NS	0.897042	0.96742	-0.021087
FBgn0000442	FBgn0000442	CG3324	Pkg21D	cGMP-dependent protein kinase 21D	Down in Gcn5KD	0.000316009	0.00314528	-0.975272	Down in Gcn5KD	0.000111721	0.000998997	-0.728394
FBgn0052687	FBgn0052687	CG32687	CG32687	-	Down in Gcn5KD	0.000334989	0.00329197	-0.969841	Down in Gcn5KD	5.96859e-07	8.92576e-06	-0.761034
FBgn0040532	FBgn0040532	CG8369	CG8369	-	Down in Gcn5KD	1.07794e-05	0.00028393	-0.969826	NS	0.34452	0.627543	-0.114612
FBgn0040364	FBgn0040364	CG11378	CG11378	-	Down in Gcn5KD	0.000159549	0.00185782	-0.967028	NS	0.012039	0.0555434	-0.605019
FBgn0028699	FBgn0028699	CG7499	Rh50	Rh50	Down in Gcn5KD	0.000953594	0.00748918	-0.961885	Down in Gcn5KD	0.000345683	0.00271677	-1.13638
FBgn0036948	FBgn0036948	CG7298	CG7298	-	Down in Gcn5KD	0.0040374	0.0231295	-0.961573	Down in Gcn5KD	1.24516e-09	2.83534e-08	-0.834815
FBgn0030482	FBgn0030482	CG1673	CG1673	-	Down in Gcn5KD	0.00287538	0.0176359	-0.958888	Down in Gcn5KD	4.66943e-06	5.80092e-05	-0.772044
FBgn0046113	FBgn0046113	CG4226	GluRIIC	Glutamate receptor IIC	Down in Gcn5KD	0.000490343	0.00445089	-0.958308	Down in Gcn5KD	3.7607e-09	7.93824e-08	-1.22667
FBgn0037788	FBgn0037788	CG3940	CG3940	-	Down in Gcn5KD	3.12508e-05	0.000594239	-0.957349	Down in Gcn5KD	0.000752284	0.00534441	-0.477766
FBgn0262529	FBgn0262529	CG43083	CG43083	-	Down in Gcn5KD	0.000888189	0.00704748	-0.954856	Down in Gcn5KD	1.4806e-06	2.04731e-05	-1.02962
FBgn0034468	FBgn0034468	CG11797	Obp56a	Odorant-binding protein 56a	Down in Gcn5KD	0.000212597	0.00232047	-0.954242	Down in Gcn5KD	7.45914e-11	2.01039e-09	-0.929905
FBgn0013771	FBgn0013771	CG10246	Cyp6a9	Cytochrome P450-6a9	NS	0.011223	0.0526341	-0.952807	Down in Gcn5KD	1.27704e-06	1.79709e-05	-1.12251
FBgn0262782	FBgn0262782	CG5362	Mdh1	Malate dehydrogenase 1	Down in Gcn5KD	0.000259883	0.00270602	-0.95168	Down in Gcn5KD	2.57936e-05	0.000272533	-0.5612
FBgn0086906	FBgn0086906	CG1915	sls	sallimus	Down in Gcn5KD	0.00273272	0.0169411	-0.94909	Down in Gcn5KD	2.89043e-19	2.33708e-17	-1.46303
FBgn0039239	FBgn0039239	CG13641	CG13641	-	Down in Gcn5KD	0.00351261	0.0206296	-0.948827	Down in Gcn5KD	0.00369951	0.0207507	-0.405824
FBgn0039299	FBgn0039299	CG11854	CG11854	-	NS	0.0209908	0.0881355	-0.947624	Down in Gcn5KD	8.73246e-08	1.52315e-06	-1.04954
FBgn0004652	FBgn0004652	CG14307	fru	fruitless	Down in Gcn5KD	0.00374949	0.0217595	-0.946294	Down in Gcn5KD	1.47143e-08	2.87682e-07	-1.30961
FBgn0028936	FBgn0028936	CG16873	NimB5	Nimrod B5	Down in Gcn5KD	0.000164747	0.00190259	-0.943877	Down in Gcn5KD	7.42887e-09	1.50486e-07	-0.715279
FBgn0039094	FBgn0039094	CG10184	CG10184	-	Down in Gcn5KD	0.000455568	0.00420471	-0.942411	Down in Gcn5KD	3.95959e-25	5.72401e-23	-1.99126
FBgn0042102	FBgn0042102	CG18745	CG18745	-	Down in Gcn5KD	0.00113776	0.00860185	-0.942203	Down in Gcn5KD	4.59194e-08	8.37905e-07	-0.88744
FBgn0033302	FBgn0033302	CG8687	Cyp6a14	Cyp6a14	NS	0.0118362	0.0550845	-0.941861	Down in Gcn5KD	0.000675427	0.00488941	-0.785778
FBgn0053966	FBgn0053966	CG33966	CG33966	-	NS	0.0248188	0.101429	-0.941532	Down in Gcn5KD	0.00011269	0.00100578	-1.00806
FBgn0000533	FBgn0000533	CG4920	ea	easter	Down in Gcn5KD	0.00130253	0.00946898	-0.94006	Down in Gcn5KD	9.07129e-06	0.000103901	-0.73323
FBgn0031929	FBgn0031929	CG18585	CG18585	-	NS	0.0406684	0.151157	-0.939983	Down in Gcn5KD	0.00285316	0.0168037	-0.762398
FBgn0039156	FBgn0039156	CG6178	CG6178	-	Down in Gcn5KD	0.000320796	0.0031823	-0.937591	Down in Gcn5KD	7.87023e-10	1.8495e-08	-1.20484
FBgn0051719	FBgn0051719	CG31719	RluA-1	RluA-1	Down in Gcn5KD	0.00570293	0.0305595	-0.937133	Down in Gcn5KD	6.27016e-05	0.00060306	-1.26027
FBgn0031971	FBgn0031971	CG7224	Sirup	Starvation-upregulated protein	Down in Gcn5KD	1.89847e-07	1.46998e-05	-0.935744	NS	0.528403	0.780506	0.138402
FBgn0036469	FBgn0036469	CG18649	CG18649	-	Down in Gcn5KD	0.00844967	0.0419627	-0.928671	Down in Gcn5KD	0.00444007	0.0243184	-0.575298
FBgn0031975	FBgn0031975	CG7356	Tg	Transglutaminase	Down in Gcn5KD	0.00552727	0.0297426	-0.928476	Down in Gcn5KD	6.73005e-09	1.37204e-07	-1.137
FBgn0040507	FBgn0040507	CG5712	ACXD	ACXD	Down in Gcn5KD	1.74498e-05	0.000398651	-0.927496	Down in Gcn5KD	2.07849e-06	2.77744e-05	-0.820525
FBgn0051431	FBgn0051431	CG31431	CG31431	-	Down in Gcn5KD	0.000202256	0.00224152	-0.92736	Down in Gcn5KD	9.67262e-10	2.24541e-08	-1.00173
FBgn0038924	FBgn0038924	CG6028	CG6028	-	Down in Gcn5KD	4.1237e-05	0.000705437	-0.92716	Down in Gcn5KD	4.0788e-16	2.27578e-14	-0.973092
FBgn0003076	FBgn0003076	CG5165	Pgm	phosphoglucose mutase	Down in Gcn5KD	0.0046784	0.0258871	-0.923857	Down in Gcn5KD	4.51528e-11	1.25598e-09	-1.05701
FBgn0036368	FBgn0036368	CG10738	CG10738	-	Down in Gcn5KD	0.00138053	0.0098865	-0.923499	Down in Gcn5KD	0.00140537	0.00915926	-0.919919
FBgn0039678	FBgn0039678	CG18111	Obp99a	Odorant-binding protein 99a	Down in Gcn5KD	1.82086e-05	0.000414344	-0.921789	Down in Gcn5KD	8.36442e-31	2.3472e-28	-1.54603
FBgn0031417	FBgn0031417	CG3597	CG3597	-	NS	0.0196053	0.0831875	-0.920109	Down in Gcn5KD	0.00360169	0.0203818	-0.786922
FBgn0267111	FBgn0267111	CR45551	CR45551	-	NS	0.101088	0.302372	-0.920088	Down in Gcn5KD	1.71021e-08	3.33003e-07	-2.02603
FBgn0030615	FBgn0030615	CG9081	Cyp4s3	Cyp4s3	NS	0.0472413	0.169895	-0.920026	Down in Gcn5KD	4.28085e-05	0.000427681	-1.0026
FBgn0038150	FBgn0038150	CG17045	yellow-e3	yellow-e3	Down in Gcn5KD	0.00188265	0.0125841	-0.919632	Down in Gcn5KD	0.00381773	0.0213261	-0.951583
FBgn0044872	FBgn0044872	CG40305	FucTC	FucTC	Down in Gcn5KD	0.00147487	0.0104071	-0.919068	Not detected	.	.	NA
FBgn0037070	FBgn0037070	CG11309	CG11309	-	Down in Gcn5KD	0.000229297	0.00246298	-0.919006	Down in Gcn5KD	1.42592e-09	3.20866e-08	-0.859544
FBgn0263081	FBgn0263081	CG43349	CG43349	-	Down in Gcn5KD	0.00284528	0.017512	-0.918073	NS	0.270064	0.546742	-0.301321
FBgn0030251	FBgn0030251	CG2145	CG2145	-	Down in Gcn5KD	0.000112136	0.00142903	-0.914137	Down in Gcn5KD	5.56027e-05	0.00054023	-0.60191
FBgn0036949	FBgn0036949	CG7290	CG7290	-	Down in Gcn5KD	0.00313768	0.0189427	-0.913923	Down in Gcn5KD	3.83859e-09	8.08476e-08	-0.791019
FBgn0050008	FBgn0050008	CG30008	CG30008	-	Down in Gcn5KD	0.00154421	0.0107517	-0.913601	Down in Gcn5KD	1.19034e-08	2.37099e-07	-1.70055
FBgn0038734	FBgn0038734	CG11453	CG11453	-	Down in Gcn5KD	0.00201362	0.0132977	-0.908698	Down in Gcn5KD	1.94776e-08	3.74669e-07	-0.9485
FBgn0038977	FBgn0038977	CG5376	CG5376	-	Down in Gcn5KD	0.00892852	0.0437588	-0.908504	Down in Gcn5KD	4.61493e-05	0.000457228	-1.12703
FBgn0031855	FBgn0031855	CG11221	CG11221	-	Down in Gcn5KD	0.000872463	0.00694179	-0.906863	Down in Gcn5KD	7.70323e-05	0.000722679	-0.805119
FBgn0035169	FBgn0035169	CG13890	CG13890	-	Down in Gcn5KD	3.19673e-05	0.000601642	-0.904479	Down in Gcn5KD	1.30505e-08	2.56203e-07	-0.75257
FBgn0014031	FBgn0014031	CG3926	Spat	Serine pyruvate aminotransferase	Down in Gcn5KD	0.000823728	0.00665681	-0.904462	Down in Gcn5KD	0.000102543	0.000930005	-0.589447
FBgn0038063	FBgn0038063	CG33976	Octbeta2R	Octopamine beta2 receptor	Down in Gcn5KD	0.00119989	0.00893681	-0.904174	Down in Gcn5KD	2.37865e-07	3.79509e-06	-0.862017
FBgn0036024	FBgn0036024	CG18180	CG18180	-	NS	0.0213629	0.0893624	-0.904088	Down in Gcn5KD	0.0010876	0.007349	-0.707308
FBgn0051698	FBgn0051698	CG31698	CG31698	-	Down in Gcn5KD	0.00456445	0.0254273	-0.903401	Down in Gcn5KD	4.7036e-06	5.83576e-05	-0.792367
FBgn0034715	FBgn0034715	CG3382	Oatp58Db	Organic anion transporting polypeptide 58Db	NS	0.0149382	0.0667354	-0.903168	Down in Gcn5KD	4.64499e-08	8.45761e-07	-0.8151
FBgn0020906	FBgn0020906	CG8867	Jon25Bi	Jonah 25Bi	NS	0.0286257	0.11354	-0.901778	Down in Gcn5KD	2.67638e-11	7.64532e-10	-1.39245
FBgn0050339	FBgn0050339	CG30339	CG30339	-	Down in Gcn5KD	0.00226287	0.0146093	-0.90118	Down in Gcn5KD	7.06375e-07	1.04166e-05	-0.858183
FBgn0030539	FBgn0030539	CG1368	CG1368	-	Down in Gcn5KD	0.00317444	0.0190756	-0.897098	Down in Gcn5KD	1.64653e-07	2.71792e-06	-1.48487
FBgn0030737	FBgn0286508	CG9914	CG9914	-	Down in Gcn5KD	0.00116283	0.00873979	-0.897026	NS	0.0373074	0.13738	-0.269796
FBgn0036467	FBgn0036467	CG12310	CG12310	-	Down in Gcn5KD	0.00627718	0.0330383	-0.894159	Down in Gcn5KD	1.51244e-08	2.95097e-07	-0.781547
FBgn0261393	FBgn0261393	CG1089	alpha-Est5	alpha-Esterase-5	Down in Gcn5KD	6.00474e-05	0.000906762	-0.893275	Down in Gcn5KD	8.43925e-10	1.9735e-08	-0.831171
FBgn0030234	FBgn0030234	CG15211	CG15211	-	Down in Gcn5KD	0.000644327	0.00548606	-0.889474	Down in Gcn5KD	2.56816e-11	7.40265e-10	-0.986076
FBgn0052107	FBgn0052107	CG32107	CG32107	-	Down in Gcn5KD	0.00408713	0.0233547	-0.88453	Down in Gcn5KD	5.50852e-05	0.000536842	-0.878108
FBgn0036942	FBgn0036942	CG7328	CG7328	-	Down in Gcn5KD	4.0345e-05	0.000693682	-0.883043	Down in Gcn5KD	0.000100828	0.00091706	-0.592147
FBgn0035147	FBgn0035147	CG12030	Gale	UDP-galactose 4'-epimerase	Down in Gcn5KD	0.000108985	0.00140043	-0.882514	Down in Gcn5KD	0.000147456	0.00128131	-0.512641
FBgn0033873	FBgn0033873	CG6337	CG6337	-	Down in Gcn5KD	0.00136819	0.0098103	-0.879412	Down in Gcn5KD	2.87555e-17	1.78154e-15	-1.7598
FBgn0000566	FBgn0000566	CG5345	Eip55E	Eip55E	Down in Gcn5KD	0.00072167	0.00598125	-0.879028	Down in Gcn5KD	1.20001e-05	0.000134627	-0.571104
FBgn0037817	FBgn0037817	CG14680	Cyp12e1	Cyp12e1	Down in Gcn5KD	7.34538e-05	0.00105403	-0.878472	Down in Gcn5KD	8.64306e-07	1.25134e-05	-0.603432
FBgn0052843	FBgn0052843	CG32843	Dh31-R	Diuretic hormone 31 Receptor	Down in Gcn5KD	0.000321076	0.00318235	-0.878077	Down in Gcn5KD	0.000700562	0.00503697	-0.615621
FBgn0033789	FBgn0033789	CG13324	CG13324	-	NS	0.0228101	0.0945502	-0.87739	NS	0.389013	0.66982	-0.318131
FBgn0052191	FBgn0052191	CG32191	CG32191	-	Down in Gcn5KD	0.00885866	0.0434719	-0.875533	Down in Gcn5KD	4.0941e-05	0.000412916	-0.838561
FBgn0032820	FBgn0032820	CG31692	fbp	fructose-1,6-bisphosphatase	Down in Gcn5KD	1.11821e-06	5.68317e-05	-0.874734	Down in Gcn5KD	0.00334311	0.0191687	-0.459779
FBgn0053128	FBgn0053128	CG33128	CG33128	-	Down in Gcn5KD	0.00906931	0.0442609	-0.872571	Down in Gcn5KD	3.22423e-09	6.91289e-08	-0.826106
FBgn0015040	FBgn0015040	CG3616	Cyp9c1	Cytochrome P450-9c1	Down in Gcn5KD	0.000773649	0.00633021	-0.872395	Down in Gcn5KD	3.43902e-06	4.41018e-05	-0.677489
FBgn0033826	FBgn0033826	CG4734	CG4734	-	Down in Gcn5KD	0.00260733	0.0163839	-0.870473	Down in Gcn5KD	1.02173e-07	1.7692e-06	-0.812521
FBgn0038292	FBgn0038292	CG3987	CG3987	-	Down in Gcn5KD	0.000144155	0.0017181	-0.870234	Down in Gcn5KD	2.10895e-10	5.46779e-09	-0.891554
FBgn0031805	FBgn0031805	CG9505	CG9505	-	Down in Gcn5KD	0.0103149	0.0491543	-0.867108	Down in Gcn5KD	3.15248e-06	4.07006e-05	-0.855125
FBgn0028544	FBgn0028544	CG16884	CG16884	-	Down in Gcn5KD	0.000577504	0.00503603	-0.866622	Down in Gcn5KD	1.34118e-09	3.04671e-08	-0.89874
FBgn0001208	FBgn0001208	CG7399	Hn	Henna	Down in Gcn5KD	0.00030138	0.00302877	-0.865643	Down in Gcn5KD	0.000135327	0.00118563	-0.467436
FBgn0034262	FBgn0034262	CG14485	swi2	swi2	Down in Gcn5KD	0.00169995	0.0115912	-0.865142	Down in Gcn5KD	1.7816e-08	3.44793e-07	-1.22186
FBgn0031914	FBgn0031914	CG5973	CG5973	-	Down in Gcn5KD	0.00152124	0.0106384	-0.862549	Down in Gcn5KD	5.62239e-12	1.78811e-10	-0.990586
FBgn0033136	FBgn0033136	CG12838	Tsp42Eo	Tetraspanin 42Eo	Down in Gcn5KD	0.00160879	0.0111009	-0.862097	NS	0.0940818	0.271353	-0.322155
FBgn0031523	FBgn0031523	CG15408	CG15408	-	Down in Gcn5KD	0.00372231	0.0216453	-0.861709	Down in Gcn5KD	9.96496e-11	2.64099e-09	-0.979881
FBgn0003074	FBgn0003074	CG8251	Pgi	Phosphoglucose isomerase	Down in Gcn5KD	0.00280478	0.0172959	-0.861517	Down in Gcn5KD	7.00986e-23	7.96203e-21	-1.64813
FBgn0004592	FBgn0004592	CG7604	Eig71Ee	Ecdysone-induced gene 71Ee	NS	0.0107612	0.0510704	-0.861488	Down in Gcn5KD	0.00298418	0.0174141	-0.781121
FBgn0010424	FBgn0010424	CG7930	TpnC73F	Troponin C at 73F	Down in Gcn5KD	0.00331434	0.0196898	-0.861078	Down in Gcn5KD	1.9787e-05	0.000213561	-0.611386
FBgn0032733	FBgn0032733	CG15170	CG15170	-	Down in Gcn5KD	0.000706811	0.00588771	-0.859871	Down in Gcn5KD	7.46513e-07	1.0924e-05	-0.701355
FBgn0051288	FBgn0051288	CG31288	CG31288	-	NS	0.0235246	0.0970336	-0.859355	Down in Gcn5KD	1.1495e-05	0.000129333	-1.21663
FBgn0038017	FBgn0038017	CG4115	CG4115	-	Down in Gcn5KD	0.000480748	0.00438435	-0.858952	Down in Gcn5KD	5.7916e-06	6.96817e-05	-0.842069
FBgn0036821	FBgn0036821	CG3961	CG3961	-	Down in Gcn5KD	0.00044123	0.00409228	-0.85888	Down in Gcn5KD	2.65005e-07	4.19831e-06	-0.671918
FBgn0040503	FBgn0040503	CG7763	CG7763	-	Down in Gcn5KD	3.40524e-05	0.00062408	-0.856445	Down in Gcn5KD	9.35177e-06	0.000106729	-0.733446
FBgn0036947	FBgn0036947	CG7306	obst-F	obstructor-F	NS	0.0270747	0.108417	-0.853574	Down in Gcn5KD	0.00283842	0.0167272	-0.542211
FBgn0035312	FBgn0035312	CG15820	CG15820	-	Down in Gcn5KD	0.00466211	0.025878	-0.853479	Down in Gcn5KD	0.00342064	0.019531	-0.63831
FBgn0030724	FBgn0030724	CG9212	Nipsnap	Nipsnap	Down in Gcn5KD	0.00016518	0.00190569	-0.853191	Down in Gcn5KD	1.77578e-08	3.44364e-07	-0.713468
FBgn0267385	FBgn0267385	CG7070	PyK	Pyruvate kinase	Down in Gcn5KD	0.00870926	0.0429785	-0.85282	Down in Gcn5KD	1.05925e-09	2.44114e-08	-1.11564
FBgn0031258	FBgn0031258	CG4297	CG4297	-	Down in Gcn5KD	0.000231656	0.00247924	-0.852036	Down in Gcn5KD	3.08636e-14	1.30296e-12	-1.13381
FBgn0038681	FBgn0038681	CG6042	Cyp12a4	Cyp12a4	Down in Gcn5KD	0.00195209	0.012973	-0.850558	Down in Gcn5KD	2.58452e-08	4.90237e-07	-0.691161
FBgn0030367	FBgn0030367	CG1488	Cyp311a1	Cyp311a1	Down in Gcn5KD	0.00913229	0.0444741	-0.849765	Down in Gcn5KD	1.72462e-12	5.85574e-11	-0.962157
FBgn0030261	FBgn0030261	CG15203	CG15203	-	Down in Gcn5KD	0.00384633	0.0222158	-0.848702	Down in Gcn5KD	3.52405e-07	5.46106e-06	-0.904729
FBgn0263413	FBgn0263413	CR43459	CR43459	-	Down in Gcn5KD	0.00844986	0.0419627	-0.846266	NS	0.477646	0.746352	-0.219885
FBgn0042206	FBgn0042206	CG18548	GstD10	Glutathione S transferase D10	NS	0.0124522	0.0574645	-0.844308	Down in Gcn5KD	2.37419e-18	1.64146e-16	-1.96938
FBgn0032286	FBgn0032286	CG7300	CG7300	-	NS	0.0580586	0.201027	-0.844237	Down in Gcn5KD	2.66549e-10	6.78172e-09	-0.957911
FBgn0013307	FBgn0013307	CG8721	Odc1	Ornithine decarboxylase 1	Down in Gcn5KD	0.00266215	0.0166129	-0.843281	Down in Gcn5KD	0.00409759	0.0226901	-0.373771
FBgn0030747	FBgn0030747	CG4301	CG4301	-	Down in Gcn5KD	0.00204922	0.0134329	-0.842733	Down in Gcn5KD	2.48115e-14	1.06634e-12	-1.106
FBgn0260954	FBgn0260954	CG42586	CG42586	-	NS	0.0573019	0.198825	-0.842393	Down in Gcn5KD	0.00057778	0.00427333	-1.04716
FBgn0037781	FBgn0037781	CG12812	Fancl	Fancl	Down in Gcn5KD	0.00216111	0.0140387	-0.842213	Down in Gcn5KD	1.38007e-05	0.000152399	-1.18331
FBgn0025837	FBgn0025837	CG17636	CG17636	-	Down in Gcn5KD	0.00315653	0.0190166	-0.842203	Down in Gcn5KD	6.41347e-09	1.31593e-07	-0.926133
FBgn0267339	FBgn0267339	CG33338	p38c	p38c MAP kinase	Down in Gcn5KD	0.0046781	0.0258871	-0.841986	Down in Gcn5KD	4.46212e-08	8.17141e-07	-1.36301
FBgn0037354	FBgn0037354	CG12171	CG12171	-	Down in Gcn5KD	0.000131241	0.00160565	-0.839963	Down in Gcn5KD	0.000101933	0.000925354	-0.554139
FBgn0035542	FBgn0035542	CG11347	DOR	-	Down in Gcn5KD	0.00347933	0.0204537	-0.839294	Down in Gcn5KD	3.02519e-06	3.92699e-05	-0.657582
FBgn0031653	FBgn0031653	CG8871	Jon25Biii	Jonah 25Biii	NS	0.0449103	0.163294	-0.836621	Down in Gcn5KD	0.000237239	0.00195635	-0.644457
FBgn0035985	FBgn0035985	CG3672	Cpr67B	Cuticular protein 67B	NS	0.0231191	0.0956346	-0.835838	Down in Gcn5KD	6.53154e-09	1.33728e-07	-0.764951
FBgn0261611	FBgn0261611	CG42700	CG42700	-	Down in Gcn5KD	0.00373059	0.0216716	-0.835689	Down in Gcn5KD	4.64899e-07	7.05183e-06	-0.887783
FBgn0013773	FBgn0013773	CG10240	Cyp6a22	Cyp6a22	Down in Gcn5KD	0.00186922	0.012516	-0.834891	NS	0.0797198	0.24126	-0.484539
FBgn0035678	FBgn0035678	CG10469	CG10469	-	Down in Gcn5KD	1.66569e-05	0.000385111	-0.834723	Down in Gcn5KD	0.00378228	0.0211405	-0.449023
FBgn0040959	FBgn0040959	CG17814	Peritrophin-15a	Peritrophin-15a	Down in Gcn5KD	0.00534554	0.0289266	-0.833665	Down in Gcn5KD	1.67728e-09	3.739e-08	-0.771355
FBgn0026190	FBgn0026190	CG9726	PH4alphaMP	prolyl-4-hydroxylase-alpha MP	Down in Gcn5KD	0.00757223	0.0384341	-0.833594	Down in Gcn5KD	1.88623e-06	2.53901e-05	-0.794002
FBgn0039495	FBgn0039495	CG5909	CG5909	-	NS	0.0601475	0.206733	-0.832687	NS	0.266642	0.543748	-0.384187
FBgn0030156	FBgn0030156	CG15247	CG15247	-	Down in Gcn5KD	0.000965144	0.00756445	-0.830171	Down in Gcn5KD	0.0019909	0.0123265	-0.594793
FBgn0000078	FBgn0000078	CG17876	Amy-d	Amylase distal	NS	0.0530253	0.18708	-0.829634	Up in Gcn5KD	0.00110563	0.00744446	0.680296
FBgn0039297	FBgn0039297	CG11852	CG11852	-	Down in Gcn5KD	0.000284712	0.00290683	-0.828441	Down in Gcn5KD	0.00018499	0.00156471	-0.485576
FBgn0030763	FBgn0030763	CG9782	CG9782	-	NS	0.012991	0.059475	-0.828282	Down in Gcn5KD	3.04312e-09	6.56886e-08	-1.03296
FBgn0039085	FBgn0039085	CG10170	CG10170	-	Down in Gcn5KD	0.00169632	0.0115781	-0.827994	Down in Gcn5KD	5.44304e-06	6.59873e-05	-0.699781
FBgn0040723	FBgn0040723	CG5011	CG5011	-	Down in Gcn5KD	0.0102333	0.0488463	-0.824914	Down in Gcn5KD	3.03591e-05	0.000315186	-0.842335
FBgn0033919	FBgn0033919	CG8547	CG8547	-	Down in Gcn5KD	0.00180908	0.0121487	-0.824341	Down in Gcn5KD	7.2697e-07	1.06872e-05	-0.612754
FBgn0263200	FBgn0263200	CG9232	Galt	Galactose-1-phosphate uridylyltransferase	Down in Gcn5KD	0.000316518	0.00314528	-0.823959	Down in Gcn5KD	2.49297e-08	4.75709e-07	-0.856637
FBgn0032187	FBgn0032187	CG4839	CG4839	-	Down in Gcn5KD	0.000111217	0.00142094	-0.823491	Down in Gcn5KD	0.0016382	0.0104619	-0.483491
FBgn0033659	FBgn0033659	CG18188	Damm	Death associated molecule related to Mch2 caspase	Down in Gcn5KD	0.00226441	0.014611	-0.823223	Down in Gcn5KD	2.57139e-09	5.57582e-08	-1.11275
FBgn0035666	FBgn0035666	CG6580	Jon65Aii	Jonah 65Aii	Down in Gcn5KD	0.00217128	0.0140889	-0.822762	Down in Gcn5KD	4.45827e-05	0.000442626	-0.630874
FBgn0032706	FBgn0032706	CG10369	Irk3	Inwardly rectifying potassium channel 3	Down in Gcn5KD	0.00410003	0.0234169	-0.822728	Down in Gcn5KD	2.01778e-07	3.28527e-06	-0.823194
FBgn0036599	FBgn0036599	CG13044	CG13044	-	Down in Gcn5KD	0.00909124	0.0443491	-0.821533	Down in Gcn5KD	9.27296e-06	0.000105956	-0.67788
FBgn0035875	FBgn0035875	CG7076	Cpr66Cb	Cuticular protein 66Cb	NS	0.0254426	0.10334	-0.821083	Down in Gcn5KD	0.00561698	0.0296578	-0.700525
FBgn0035313	FBgn0035313	CG13810	CG13810	-	Down in Gcn5KD	0.00873853	0.0431024	-0.820025	NS	0.0210824	0.0874553	-0.606116
FBgn0038700	FBgn0038700	CG3734	CG3734	-	Down in Gcn5KD	0.00606392	0.0321357	-0.816189	Down in Gcn5KD	0.00124111	0.00824039	-0.573659
FBgn0031654	FBgn0031654	CG8869	Jon25Bii	Jonah 25Bii	NS	0.0634133	0.215303	-0.815954	Down in Gcn5KD	3.14751e-09	6.7695e-08	-1.23522
FBgn0052053	FBgn0052053	CG32053	CG32053	-	Down in Gcn5KD	0.0100104	0.0480607	-0.815891	Down in Gcn5KD	1.00342e-06	1.43007e-05	-0.956102
FBgn0001125	FBgn0001125	CG4233	Got2	Glutamate oxaloacetate transaminase 2	Down in Gcn5KD	0.000227878	0.00245766	-0.815654	Down in Gcn5KD	1.13053e-06	1.60273e-05	-0.669134
FBgn0030817	FBgn0030817	CG4991	CG4991	-	NS	0.0431687	0.15851	-0.814546	NS	0.186447	0.432897	-0.31269
FBgn0033817	FBgn0033817	CG4688	GstE14	Glutathione S transferase E14	Down in Gcn5KD	0.00313949	0.0189437	-0.814425	NS	0.592558	0.82282	-0.131254
FBgn0032734	FBgn0032734	CG15169	CG15169	-	Down in Gcn5KD	0.00742622	0.0377928	-0.813852	NS	0.132971	0.344656	-0.44225
FBgn0263234	FBgn0263234	CG16996	Phae1	Phaedra 1	Down in Gcn5KD	0.00712927	0.0365233	-0.812284	Down in Gcn5KD	1.73346e-07	2.84663e-06	-0.881894
FBgn0030262	FBgn0030262	CG2081	Vago	Vago	Down in Gcn5KD	0.000343255	0.0033532	-0.81219	NS	0.353266	0.636306	0.155373
FBgn0265186	FBgn0265186	CG44251	CG44251	-	Down in Gcn5KD	0.00217599	0.0141115	-0.810452	Down in Gcn5KD	7.00729e-06	8.29486e-05	-0.744841
FBgn0051821	FBgn0051821	CG31821	CG31821	-	NS	0.0187234	0.0802125	-0.810278	Down in Gcn5KD	4.79906e-05	0.000473625	-1.13708
FBgn0042701	FBgn0042701	CR12628	CR12628	Microsomal glutathione S-transferase-like pseudogene	NS	0.0161486	0.0710933	-0.809852	Down in Gcn5KD	0.000390359	0.00303786	-1.15132
FBgn0024293	FBgn0024293	CG1865	Spn43Ab	Serpin 43Ab	Down in Gcn5KD	0.00709549	0.036397	-0.809413	Down in Gcn5KD	0.0043442	0.0238618	-0.443994
FBgn0051098	FBgn0051098	CG31098	CG31098	-	Down in Gcn5KD	0.000509955	0.00457137	-0.807962	Down in Gcn5KD	7.75976e-07	1.13205e-05	-0.689896
FBgn0031562	FBgn0031562	CG3604	CG3604	-	NS	0.0289134	0.114355	-0.807909	Down in Gcn5KD	1.83941e-06	2.48934e-05	-1.26794
FBgn0033124	FBgn0033124	CG12847	Tsp42Ec	Tetraspanin 42Ec	Down in Gcn5KD	0.000848747	0.00681419	-0.806949	Down in Gcn5KD	1.08328e-09	2.4905e-08	-0.79987
FBgn0011770	FBgn0011770	CG2227	Gip	GIP-like	Down in Gcn5KD	2.168e-05	0.00047104	-0.806731	Down in Gcn5KD	1.67139e-09	3.73459e-08	-0.800387
FBgn0038161	FBgn0038161	CG9269	CG9269	-	Down in Gcn5KD	0.00094863	0.00745527	-0.806708	Down in Gcn5KD	0.00113154	0.0076082	-0.559228
FBgn0063667	FBgn0063667	CG32335	CG32335	-	Down in Gcn5KD	0.00237216	0.015179	-0.806352	NS	0.062035	0.19989	0.27024
FBgn0036323	FBgn0036323	CG14118	CG14118	-	Down in Gcn5KD	0.00415875	0.0236819	-0.805965	NS	0.0446147	0.157538	-0.352848
FBgn0026755	FBgn0026755	CG9481	Ugt37b1	UDP-glycosyltransferase 37b1	Down in Gcn5KD	0.00457715	0.0254858	-0.805849	Down in Gcn5KD	9.51187e-06	0.000108297	-0.965954
FBgn0033679	FBgn0033679	CG8888	CG8888	-	NS	0.013489	0.0614381	-0.805157	Down in Gcn5KD	4.70394e-09	9.79919e-08	-0.771685
FBgn0030186	FBgn0030186	CG2962	CG2962	-	NS	0.0123304	0.0569641	-0.805049	NS	0.626286	0.844165	-0.119408
FBgn0031512	FBgn0031512	CG15404	CG15404	-	NS	0.0145222	0.0653188	-0.803121	Down in Gcn5KD	0.0013241	0.00871259	-0.587954
FBgn0033221	FBgn0033221	CG12825	CG12825	-	Down in Gcn5KD	0.000315326	0.00314155	-0.80029	Down in Gcn5KD	1.50966e-05	0.000166132	-0.605724
FBgn0030257	FBgn0030257	CG11160	CG11160	-	NS	0.0165277	0.0723686	-0.799388	NS	0.0325067	0.123614	-0.594049
FBgn0040842	FBgn0040842	CG15212	CG15212	-	Down in Gcn5KD	0.00112792	0.00855547	-0.799221	Down in Gcn5KD	0.000113778	0.00101076	-0.826717
FBgn0050016	FBgn0050016	CG30016	CG30016	-	Down in Gcn5KD	0.0080663	0.0404264	-0.796329	NS	0.0363928	0.134949	-0.59317
FBgn0001098	FBgn0001098	CG5320	Gdh	Glutamate dehydrogenase	Down in Gcn5KD	0.00251645	0.0159256	-0.795728	Down in Gcn5KD	7.50021e-07	1.09586e-05	-0.843823
FBgn0037386	FBgn0037386	CG1208	CG1208	-	NS	0.0614519	0.209817	-0.79537	NS	0.176918	0.419478	-0.455466
FBgn0050151	FBgn0050151	CG30151	CG30151	-	NS	0.0130239	0.0596022	-0.794768	NS	0.0968691	0.276549	-0.433182
FBgn0036225	FBgn0036225	CG5883	CG5883	-	NS	0.0145887	0.0655159	-0.794182	Down in Gcn5KD	6.37792e-09	1.31146e-07	-0.923034
FBgn0033787	FBgn0033787	CG13321	CG13321	-	Down in Gcn5KD	0.0004127	0.0038804	-0.792537	Down in Gcn5KD	2.66763e-05	0.000281236	-0.7039
FBgn0031813	FBgn0031813	CG9527	CG9527	-	Down in Gcn5KD	0.000695252	0.00581241	-0.792284	Down in Gcn5KD	5.14416e-10	1.24887e-08	-0.852081
FBgn0037433	FBgn0037433	CG17919	CG17919	-	NS	0.0186323	0.079911	-0.791667	Down in Gcn5KD	1.51897e-06	2.08825e-05	-0.754959
FBgn0037513	FBgn0037513	CG3027	pyd3	pyd3	Down in Gcn5KD	0.000497126	0.00449831	-0.789825	Down in Gcn5KD	1.02792e-07	1.7767e-06	-0.7189
FBgn0029990	FBgn0029990	CG2233	CG2233	-	Down in Gcn5KD	0.00531938	0.0288391	-0.789407	Down in Gcn5KD	0.0101755	0.0484453	-0.4367
FBgn0038366	FBgn0038366	CG4576	CG4576	-	Down in Gcn5KD	0.00777158	0.0392388	-0.789075	Down in Gcn5KD	8.53785e-05	0.00079318	-0.764286
FBgn0264489	FBgn0264489	CG43897	CG43897	-	NS	0.0221384	0.092206	-0.788713	Down in Gcn5KD	4.8653e-10	1.18721e-08	-1.04029
FBgn0010053	FBgn0010053	CG15101	Jheh1	Juvenile hormone epoxide hydrolase 1	Down in Gcn5KD	0.000310406	0.00310056	-0.788468	Down in Gcn5KD	1.46111e-05	0.000160975	-0.673332
FBgn0035587	FBgn0035587	CG4623	Gdap1	GDAP1 ortholog	NS	0.0108513	0.0513563	-0.787863	Down in Gcn5KD	0.00268545	0.0159262	-0.692984
FBgn0039756	FBgn0039756	CG9743	CG9743	-	Down in Gcn5KD	0.000155917	0.00182621	-0.787353	Down in Gcn5KD	0.000204455	0.00171717	-0.614751
FBgn0261930	FBgn0261930	CG6172	vnd	ventral nervous system defective	NS	0.0137722	0.062432	-0.787319	Down in Gcn5KD	0.00742168	0.0374261	-0.599375
FBgn0031580	FBgn0031580	CG15423	CG15423	-	Down in Gcn5KD	0.00735259	0.0375174	-0.786771	Down in Gcn5KD	3.65209e-05	0.000371874	-0.579103
FBgn0263235	FBgn0263235	CG16997	Phae2	Phaedra 2	NS	0.0718124	0.23557	-0.78402	NS	0.171705	0.410896	-0.367989
FBgn0028482	FBgn0028482	CG16857	bdl	borderless	NS	0.0152047	0.0678071	-0.783794	NS	0.0423124	0.151597	-0.438552
FBgn0063497	FBgn0063497	CG17524	GstE3	Glutathione S transferase E3	NS	0.0163239	0.0716896	-0.783207	Down in Gcn5KD	0.00161186	0.0103422	-0.522874
FBgn0030029	FBgn0030029	CG15343	CG15343	-	Down in Gcn5KD	3.59658e-05	0.000637398	-0.781769	Down in Gcn5KD	8.20773e-17	4.86397e-15	-1.04236
FBgn0039628	FBgn0039628	CG11841	CG11841	-	NS	0.0715561	0.235092	-0.781048	Down in Gcn5KD	0.000489735	0.00367339	-1.16552
FBgn0260004	FBgn0260004	CG7000	Snmp1	Sensory neuron membrane protein 1	NS	0.0874107	0.273073	-0.779592	NS	0.0253054	0.100852	-0.568479
FBgn0051439	FBgn0051439	CG31439	Muc96D	Mucin 96D	NS	0.0413648	0.153153	-0.779344	Down in Gcn5KD	1.64831e-11	4.87209e-10	-1.00554
FBgn0035649	FBgn0035649	CG10483	CG10483	-	Down in Gcn5KD	0.00703776	0.0361991	-0.779143	Down in Gcn5KD	0.000744753	0.00531068	-0.841929
FBgn0261989	FBgn0261989	CG42807	CG42807	-	NS	0.0120966	0.0560925	-0.778539	Down in Gcn5KD	0.00125525	0.00831691	-0.718007
FBgn0036321	FBgn0036321	CG14120	CG14120	-	Down in Gcn5KD	0.0062046	0.0327309	-0.778183	Down in Gcn5KD	9.85056e-14	3.89976e-12	-1.12164
FBgn0028550	FBgn0028550	CG11405	Atf3	Activating transcription factor 3	NS	0.0174244	0.0755736	-0.776766	Down in Gcn5KD	0.000113532	0.00101046	-0.636824
FBgn0038151	FBgn0038151	CG17044	yellow-e2	yellow-e2	NS	0.0116805	0.0544038	-0.775181	Down in Gcn5KD	7.31259e-05	0.000690103	-1.10512
FBgn0034943	FBgn0034943	CG3006	Fmo-1	Flavin-containing monooxygenase 1	Down in Gcn5KD	5.82573e-05	0.000892582	-0.77468	Down in Gcn5KD	3.02117e-06	3.92699e-05	-0.661128
FBgn0036638	FBgn0036638	CG13033	CG13033	-	NS	0.0543943	0.191034	-0.772934	NS	0.341863	0.624494	-0.303138
FBgn0038761	FBgn0038761	CG17190	CG17190	-	Down in Gcn5KD	0.0045821	0.025501	-0.772513	Down in Gcn5KD	5.00916e-05	0.000493213	-0.667182
FBgn0265185	FBgn0265185	CG44250	CG44250	-	Down in Gcn5KD	0.00045857	0.00422566	-0.771659	Down in Gcn5KD	3.24664e-08	6.06187e-07	-0.797695
FBgn0032235	FBgn0032235	CG5096	CG5096	-	Down in Gcn5KD	0.00119688	0.00893167	-0.768955	Down in Gcn5KD	4.53363e-11	1.25742e-09	-0.85096
FBgn0039102	FBgn0039102	CG16705	SPE	Spatzle-Processing Enzyme	Down in Gcn5KD	0.00404173	0.0231411	-0.766768	Down in Gcn5KD	2.28457e-11	6.62527e-10	-1.21925
FBgn0039760	FBgn0039760	CG9682	CG9682	-	NS	0.0614439	0.209817	-0.765238	Down in Gcn5KD	1.04165e-07	1.79478e-06	-0.969628
FBgn0050296	FBgn0050296	CG30296	RIC-3	-	Down in Gcn5KD	0.000802604	0.00650713	-0.765196	Down in Gcn5KD	1.37572e-07	2.2947e-06	-0.722022
FBgn0038874	FBgn0038874	CG5911	ETHR	ETHR	Down in Gcn5KD	0.00900205	0.0439884	-0.765077	Down in Gcn5KD	0.000103068	0.000933876	-0.762624
FBgn0031069	FBgn0031069	CG12703	Pmp70	-	Down in Gcn5KD	0.000687548	0.00576471	-0.762668	Down in Gcn5KD	3.36435e-06	4.33188e-05	-0.634571
FBgn0010425	FBgn0010425	CG18681	epsilonTry	epsilonTrypsin	NS	0.0393679	0.147129	-0.762596	NS	0.0184887	0.0790561	-0.425159
FBgn0032668	FBgn0032668	CG17681	CG17681	-	NS	0.0236327	0.09741	-0.762232	Down in Gcn5KD	0.00297744	0.0173854	-0.928042
FBgn0053080	FBgn0053080	CG33080	CG33080	-	Down in Gcn5KD	0.00205411	0.0134573	-0.760902	Down in Gcn5KD	0.000188198	0.00159043	-0.771437
FBgn0033128	FBgn0033128	CG12142	Tsp42Eg	Tetraspanin 42Eg	Down in Gcn5KD	0.00347313	0.0204456	-0.759034	Down in Gcn5KD	0.00130984	0.00862472	-0.710621
FBgn0037127	FBgn0037127	CG14566	CG14566	-	Down in Gcn5KD	0.000902903	0.00714948	-0.757258	Down in Gcn5KD	2.63232e-05	0.00027782	-0.691597
FBgn0011554	FBgn0011554	CG12386	etaTry	etaTrypsin	Down in Gcn5KD	0.00133839	0.0096302	-0.756224	Down in Gcn5KD	4.33736e-06	5.44651e-05	-0.666598
FBgn0032670	FBgn0032670	CG5783	CG5783	-	NS	0.022076	0.0920127	-0.75463	Not detected	.	.	NA
FBgn0052645	FBgn0052645	CG32645	CG32645	-	NS	0.0522376	0.184697	-0.753988	NS	0.862578	0.955374	-0.0632038
FBgn0052669	FBgn0052669	CG32669	CG32669	-	Down in Gcn5KD	0.00680585	0.0352538	-0.753088	Down in Gcn5KD	0.000848364	0.00593419	-0.558702
FBgn0010223	FBgn0010223	CG12232	Galphaf	G protein alpha f subunit	Down in Gcn5KD	0.00407859	0.0233175	-0.75291	NS	0.0637987	0.204744	-0.384553
FBgn0025692	FBgn0025692	CG3814	CG3814	-	Down in Gcn5KD	0.000616462	0.00530756	-0.752116	Down in Gcn5KD	0.000307824	0.00245976	-0.612544
FBgn0034638	FBgn0034638	CG10433	CG10433	-	Down in Gcn5KD	0.00284606	0.017512	-0.751704	Down in Gcn5KD	0.00614883	0.0318837	-0.52344
FBgn0031693	FBgn0031693	CG14032	Cyp4ac1	Cyp4ac1	Down in Gcn5KD	0.0068356	0.0353801	-0.750417	Down in Gcn5KD	0.000379625	0.00295915	-0.619815
FBgn0032002	FBgn0032002	CG8353	CG8353	-	Down in Gcn5KD	0.00122485	0.0090992	-0.750298	Down in Gcn5KD	0.00838578	0.0413268	-0.450918
FBgn0039315	FBgn0039315	CG13658	CG13658	-	Down in Gcn5KD	0.000292155	0.00295925	-0.750005	Down in Gcn5KD	0.000129661	0.00113808	-0.65622
FBgn0037146	FBgn0037146	CG7470	CG7470	-	Down in Gcn5KD	0.00402758	0.0231175	-0.749564	Down in Gcn5KD	0.000179816	0.00152569	-0.463098
FBgn0038416	FBgn0038416	CG17930	CG17930	-	Down in Gcn5KD	0.00491829	0.0269435	-0.748768	Down in Gcn5KD	0.00204099	0.0125876	-0.516089
FBgn0032536	FBgn0032536	CG17988	Ance-3	Ance-3	NS	0.0107022	0.0508531	-0.74875	Down in Gcn5KD	0.00792129	0.03943	-0.845416
FBgn0036862	FBgn0036862	CG9619	Gbs-76A	Glycogen binding subunit 76A	Down in Gcn5KD	0.00924158	0.0449305	-0.747714	Down in Gcn5KD	1.30554e-06	1.83179e-05	-0.714005
FBgn0264541	FBgn0264541	CG43920	CG43920	-	NS	0.0200944	0.0849503	-0.745087	Up in Gcn5KD	0.000303884	0.00243439	1.18719
FBgn0032752	FBgn0032752	CG10702	CG10702	-	Down in Gcn5KD	0.00938589	0.0455553	-0.744745	NS	0.0675763	0.213803	-0.37518
FBgn0032161	FBgn0032161	CG4594	CG4594	-	Down in Gcn5KD	0.000272327	0.00281023	-0.743509	Down in Gcn5KD	4.92909e-13	1.79498e-11	-0.997568
FBgn0032613	FBgn0032613	CG13283	CG13283	-	NS	0.105656	0.311914	-0.742552	Not detected	.	.	NA
FBgn0054043	FBgn0054043	CG34043	CG34043	-	NS	0.0156464	0.0693745	-0.741722	Down in Gcn5KD	0.000395805	0.00307522	-0.796244
FBgn0030010	FBgn0030010	CG10959	CG10959	-	Down in Gcn5KD	0.00649235	0.0339077	-0.741699	Down in Gcn5KD	5.16742e-05	0.000507226	-1.19362
FBgn0035043	FBgn0035043	CG4781	CG4781	-	Down in Gcn5KD	0.00215282	0.0140006	-0.741625	Down in Gcn5KD	0.00216372	0.0132249	-0.443183
FBgn0267661	FBgn0267661	CR45999	CR45999	-	NS	0.0314265	0.122365	-0.74127	Down in Gcn5KD	0.000706716	0.00507739	-0.908045
FBgn0035780	FBgn0035780	CG18417	CG18417	-	NS	0.0123193	0.056942	-0.740006	Down in Gcn5KD	0.00783638	0.039145	-0.464125
FBgn0034197	FBgn0034197	CG15918	Cda9	Chitin deacetylase-like 9	NS	0.0368834	0.139516	-0.738098	NS	0.0194916	0.0824104	-0.352292
FBgn0016684	FBgn0016684	CG10207	NaPi-T	Na[+]-dependent inorganic phosphate cotransporter	Down in Gcn5KD	0.00013909	0.00167154	-0.737797	Down in Gcn5KD	6.99128e-06	8.28619e-05	-0.603482
FBgn0038645	FBgn0038645	CG7714	CG7714	-	Down in Gcn5KD	0.0066962	0.0347991	-0.736639	Down in Gcn5KD	7.33146e-07	1.07615e-05	-0.66516
FBgn0022355	FBgn0022355	CG6186	Tsf1	Transferrin 1	Down in Gcn5KD	0.00649017	0.0339077	-0.736555	Down in Gcn5KD	0.000456937	0.00346553	-0.483778
FBgn0038095	FBgn0038095	CG7241	Cyp304a1	Cyp304a1	NS	0.0233466	0.0963683	-0.735879	NS	0.110308	0.301561	-0.212358
FBgn0259219	FBgn0259219	CG42319	CG42319	-	Down in Gcn5KD	0.00194099	0.0129291	-0.735318	Down in Gcn5KD	0.00164737	0.0104923	-0.386141
FBgn0050495	FBgn0050495	CG30495	CG30495	-	NS	0.0305508	0.119723	-0.734372	Down in Gcn5KD	1.54008e-05	0.000169089	-0.995222
FBgn0028983	FBgn0028983	CG10913	Spn55B	Serpin 55B	Down in Gcn5KD	7.51269e-05	0.00106682	-0.732202	NS	0.0236165	0.0954768	-0.343512
FBgn0016694	FBgn0016694	CG17888	Pdp1	PAR-domain protein 1	Down in Gcn5KD	0.006602	0.0344063	-0.731512	NS	0.106252	0.293161	-0.308431
FBgn0085466	FBgn0085466	CG34437	CG34437	-	Down in Gcn5KD	0.00209729	0.013678	-0.730717	Down in Gcn5KD	9.40451e-06	0.000107202	-0.611007
FBgn0041581	FBgn0041581	CG18372	AttB	Attacin-B	NS	0.208353	0.493082	-0.730457	NS	0.622633	0.842699	0.176491
FBgn0000244	FBgn0000244	CG9379	by	blistery	NS	0.0146314	0.0656817	-0.729526	Down in Gcn5KD	3.94964e-07	6.06819e-06	-0.75813
FBgn0035789	FBgn0035789	CG16992	mthl6	methuselah-like 6	NS	0.114618	0.330849	-0.729058	Down in Gcn5KD	0.00360084	0.0203818	-0.925855
FBgn0017558	FBgn0017558	CG8808	Pdk	Pyruvate dehydrogenase kinase	Down in Gcn5KD	0.00674718	0.0349696	-0.728118	Down in Gcn5KD	0.00207031	0.0127274	-0.412486
FBgn0263830	FBgn0263830	CG40486	CG40486	-	Down in Gcn5KD	0.00481019	0.0265146	-0.727117	Down in Gcn5KD	3.96277e-07	6.07858e-06	-0.668823
FBgn0039084	FBgn0039084	CG10175	CG10175	-	NS	0.0160789	0.0709491	-0.726666	Down in Gcn5KD	0.0012249	0.00814408	-0.670985
FBgn0037440	FBgn0037440	CG1041	CRAT	Carnitine O-Acetyl-Transferase	Down in Gcn5KD	0.00014724	0.00174405	-0.726579	Down in Gcn5KD	7.06518e-08	1.24601e-06	-0.728119
FBgn0034267	FBgn0034267	CG4984	CG4984	-	NS	0.0282474	0.112299	-0.726126	Not detected	.	.	NA
FBgn0038207	FBgn0038207	CG14356	CG14356	-	NS	0.0221234	0.0921768	-0.725982	NS	0.268131	0.544886	0.352942
FBgn0031099	FBgn0031099	CG17065	CG17065	-	Down in Gcn5KD	0.000533709	0.00472193	-0.7257	Down in Gcn5KD	2.53499e-05	0.000268141	-0.578729
FBgn0053983	FBgn0053983	CG33983	obst-H	obstructor-H	NS	0.0354099	0.135086	-0.725604	NS	0.0128278	0.0585877	-0.663248
FBgn0001078	FBgn0001078	CG4059	ftz-f1	ftz transcription factor 1	NS	0.0133343	0.0608537	-0.724624	Down in Gcn5KD	0.00953321	0.0458449	-0.641492
FBgn0033753	FBgn0033753	CG8587	Cyp301a1	Cyp301a1	NS	0.0341365	0.131234	-0.72462	Down in Gcn5KD	0.00699226	0.0355424	-0.678347
FBgn0036320	FBgn0036320	CG10943	CG10943	-	Down in Gcn5KD	0.000131455	0.00160657	-0.723391	Down in Gcn5KD	1.05685e-06	1.50051e-05	-0.659506
FBgn0034717	FBgn0034717	CG5819	CG5819	-	Down in Gcn5KD	0.00258788	0.016315	-0.722367	Down in Gcn5KD	6.98334e-05	0.000661649	-0.529848
FBgn0039849	FBgn0039849	CG11334	CG11334	-	Down in Gcn5KD	0.00131603	0.00953708	-0.721629	Down in Gcn5KD	4.97744e-06	6.13562e-05	-0.62562
FBgn0035811	FBgn0035811	CG12262	CG12262	-	Down in Gcn5KD	0.0102041	0.0487473	-0.721365	Down in Gcn5KD	0.00348459	0.019825	-0.383162
FBgn0037715	FBgn0037715	CG9399	CG9399	-	Down in Gcn5KD	0.00127583	0.00931781	-0.720492	Down in Gcn5KD	0.00184172	0.011568	-0.63374
FBgn0034390	FBgn0034390	CG15093	CG15093	-	NS	0.0195244	0.0829661	-0.719086	Down in Gcn5KD	2.43704e-05	0.000258067	-0.769636
FBgn0085736	FBgn0085736	CG40472	CG40472	-	NS	0.0159213	0.0704358	-0.719036	NS	0.582398	0.816974	-0.167921
FBgn0012034	FBgn0012034	CG9390	AcCoAS	Acetyl Coenzyme A synthase	Down in Gcn5KD	9.86732e-05	0.00131302	-0.718464	Down in Gcn5KD	0.00338849	0.0193822	-0.395291
FBgn0039323	FBgn0039323	CG10559	CG10559	-	Down in Gcn5KD	0.00664706	0.0345905	-0.718298	NS	0.0679967	0.21482	-0.368242
FBgn0031908	FBgn0031908	CG5177	CG5177	-	NS	0.0119216	0.0553699	-0.717365	Down in Gcn5KD	3.391e-05	0.000348262	-0.604259
FBgn0046302	FBgn0046302	CG10650	CG10650	-	Down in Gcn5KD	0.00809646	0.040542	-0.716921	Down in Gcn5KD	3.47671e-07	5.40249e-06	-0.682514
FBgn0014391	FBgn0014391	CG9032	sun	stunted	Down in Gcn5KD	0.000146401	0.00173757	-0.716285	Down in Gcn5KD	2.55421e-06	3.36598e-05	-0.600807
FBgn0054026	FBgn0054026	CG34026	CG34026	-	NS	0.024924	0.101643	-0.714994	Down in Gcn5KD	8.28782e-06	9.61971e-05	-0.559411
FBgn0032779	FBgn0032779	CG16771	CG16771	-	Down in Gcn5KD	0.00334973	0.0198693	-0.714504	Down in Gcn5KD	0.000313778	0.00249896	-0.536248
FBgn0027552	FBgn0027552	CG10863	CG10863	-	Down in Gcn5KD	0.00163653	0.0112519	-0.714493	Down in Gcn5KD	0.00030313	0.00243039	-0.456486
FBgn0037646	FBgn0037646	CG11967	CAHbeta	Carbonic anhydrase beta	NS	0.0411203	0.152542	-0.713531	Down in Gcn5KD	0.00948619	0.0456879	-0.892119
FBgn0087002	FBgn0087002	CG11064	Rfabg	Retinoid- and fatty acid-binding glycoprotein	NS	0.0263937	0.106436	-0.713121	Down in Gcn5KD	0.000625679	0.00456741	-0.758745
FBgn0032435	FBgn0032435	CG6417	Oatp33Eb	Organic anion transporting polypeptide 33Eb	Down in Gcn5KD	0.00851553	0.042219	-0.712511	Down in Gcn5KD	0.000250559	0.00205402	-0.667104
FBgn0045038	FBgn0045038	CG7105	Proc	Proctolin	Down in Gcn5KD	0.00365877	0.0213512	-0.712172	NS	0.0694102	0.218098	-0.319245
FBgn0085474	FBgn0085474	CG34445	CG34445	-	Down in Gcn5KD	0.00882556	0.0433699	-0.711153	Down in Gcn5KD	0.00390522	0.0217258	-0.740486
FBgn0037563	FBgn0037563	CG11672	CG11672	-	NS	0.0237561	0.0977442	-0.710911	Down in Gcn5KD	1.13938e-06	1.6105e-05	-0.852674
FBgn0036824	FBgn0036824	CG3902	CG3902	-	Down in Gcn5KD	0.00317342	0.0190756	-0.709572	Down in Gcn5KD	2.70287e-07	4.26249e-06	-0.864253
FBgn0030733	FBgn0030733	CG3560	UQCR-14	Ubiquinol-cytochrome c reductase 14 kDa subunit	Down in Gcn5KD	0.000108478	0.00139833	-0.708634	Down in Gcn5KD	4.3789e-05	0.000436108	-0.51929
FBgn0039798	FBgn0039798	CG11313	CG11313	-	NS	0.0213704	0.0893624	-0.708455	Down in Gcn5KD	0.000747524	0.00532248	-0.479744
FBgn0264894	FBgn0264894	CG44085	CG44085	-	NS	0.0161268	0.0710806	-0.707609	Down in Gcn5KD	1.67255e-07	2.7561e-06	-0.717686
FBgn0029167	FBgn0029167	CG7002	Hml	Hemolectin	NS	0.0775566	0.249309	-0.707389	Down in Gcn5KD	7.90067e-05	0.000739748	-0.672788
FBgn0037935	FBgn0037935	CG6834	CG6834	-	Down in Gcn5KD	0.0005576	0.00489204	-0.706535	Down in Gcn5KD	1.36851e-07	2.28668e-06	-0.659148
FBgn0263006	FBgn0263006	CG3725	Ca-P60A	Calcium ATPase at 60A	NS	0.0111584	0.0524375	-0.70362	Down in Gcn5KD	5.37011e-09	1.10901e-07	-0.965205
FBgn0025814	FBgn0025814	CG1742	Mgstl	Microsomal glutathione S-transferase-like	Down in Gcn5KD	0.00243009	0.0154724	-0.70335	Down in Gcn5KD	0.000411949	0.00317994	-0.561107
FBgn0015663	FBgn0015663	CG2788	Dot	Dorothy	Down in Gcn5KD	0.00247123	0.0156652	-0.700478	Down in Gcn5KD	0.00606662	0.031612	-0.539768
FBgn0040383	FBgn0040383	CG5254	CG5254	-	Down in Gcn5KD	0.00438462	0.0246037	-0.700075	Down in Gcn5KD	0.002935	0.0172219	-0.423528
FBgn0051015	FBgn0051015	CG31015	PH4alphaPV	prolyl-4-hydroxylase-alpha PV	Down in Gcn5KD	0.00130648	0.00948575	-0.699531	Down in Gcn5KD	0.00675875	0.0345025	-0.465395
FBgn0011829	FBgn0011829	CG14396	Ret	Ret oncogene	NS	0.0150095	0.0670143	-0.699396	Down in Gcn5KD	0.000898354	0.00625635	-0.757867
FBgn0050277	FBgn0050277	CG30277	Oatp58Da	Organic anion transporting polypeptide 58Da	Down in Gcn5KD	0.000208992	0.00229851	-0.699171	Down in Gcn5KD	6.21894e-08	1.10982e-06	-0.726242
FBgn0250906	FBgn0250906	CG3127	Pgk	Phosphoglycerate kinase	Down in Gcn5KD	0.00692511	0.0357792	-0.697907	Down in Gcn5KD	6.27238e-10	1.49987e-08	-0.877519
FBgn0032899	FBgn0032899	CG9338	CG9338	-	Down in Gcn5KD	0.00600866	0.0319015	-0.696628	Down in Gcn5KD	0.000154417	0.00133571	-0.511254
FBgn0052054	FBgn0052054	CG32054	CG32054	-	NS	0.0302198	0.118547	-0.695319	NS	0.319122	0.602017	-0.260652
FBgn0033129	FBgn0033129	CG12844	Tsp42Eh	Tetraspanin 42Eh	NS	0.0479603	0.172159	-0.692138	Down in Gcn5KD	0.000753713	0.0053466	-0.629892
FBgn0010397	FBgn0010397	CG10119	LamC	Lamin C	Down in Gcn5KD	0.00807175	0.0404358	-0.691395	Down in Gcn5KD	0.000170885	0.00146226	-0.58521
FBgn0030528	FBgn0030528	CG11095	CG11095	-	Down in Gcn5KD	0.0048859	0.0268166	-0.691383	NS	0.102576	0.286079	-0.280637
FBgn0036227	FBgn0036227	CG17826	CG17826	-	NS	0.0298339	0.117392	-0.691286	Down in Gcn5KD	4.59306e-08	8.37905e-07	-0.750698
FBgn0085311	FBgn0085311	CG34282	CG34282	-	NS	0.031457	0.122443	-0.69027	Down in Gcn5KD	4.99203e-05	0.000492035	-0.554069
FBgn0035588	FBgn0035588	CG10672	CG10672	-	Down in Gcn5KD	0.00194798	0.0129607	-0.688695	Down in Gcn5KD	1.25909e-07	2.11868e-06	-0.772504
FBgn0025643	FBgn0025643	CG3588	CG3588	-	NS	0.0391227	0.146497	-0.687781	Down in Gcn5KD	5.24539e-06	6.41618e-05	-0.656566
FBgn0034618	FBgn0034618	CG9485	CG9485	-	Down in Gcn5KD	0.00549654	0.0296325	-0.686171	Down in Gcn5KD	1.73749e-08	3.37625e-07	-0.917113
FBgn0030926	FBgn0030926	CG6367	psh	persephone	Down in Gcn5KD	0.000986742	0.00769712	-0.683552	Down in Gcn5KD	0.00222792	0.0135825	-0.382083
FBgn0040717	FBgn0040717	CG15361	Nplp4	Neuropeptide-like precursor 4	Down in Gcn5KD	0.00544794	0.0294122	-0.682866	Down in Gcn5KD	2.67249e-05	0.000281437	-0.545747
FBgn0039800	FBgn0039800	CG11314	Npc2g	Niemann-Pick type C-2g	Down in Gcn5KD	0.00623804	0.0328811	-0.682779	Down in Gcn5KD	1.88467e-06	2.53901e-05	-0.638047
FBgn0019643	FBgn0287831	CG3318	Dat	Dopamine N acetyltransferase	NS	0.0106915	0.0508233	-0.679895	NS	0.194515	0.444413	0.544709
FBgn0266758	FBgn0266758	CG6643	Esyt2	Extended synaptotagmin-like protein 2 ortholog (H. sapiens)	NS	0.0144008	0.0649246	-0.679452	Down in Gcn5KD	6.36605e-09	1.31146e-07	-0.799472
FBgn0038719	FBgn0038719	CG16727	CG16727	-	NS	0.0229848	0.0951944	-0.678898	Down in Gcn5KD	0.00529968	0.0282482	-0.340606
FBgn0030519	FBgn0030519	CG11151	CG11151	-	NS	0.0177926	0.0768339	-0.678301	Down in Gcn5KD	3.52585e-07	5.46106e-06	-0.661885
FBgn0028422	FBgn0028422	CG18039	GluRIID	Glutamate receptor IID	Down in Gcn5KD	0.00372442	0.0216467	-0.678116	NS	0.163766	0.398289	-0.198904
FBgn0029648	FBgn0029648	CG3603	CG3603	-	Down in Gcn5KD	0.00086375	0.00688196	-0.677813	Down in Gcn5KD	1.42803e-06	1.98613e-05	-0.653028
FBgn0053548	FBgn0053548	CG33548	msta	msta	NS	0.0323205	0.125381	-0.677653	NS	0.0279297	0.10934	-0.518762
FBgn0005670	FBgn0005670	CG3656	Cyp4d1	Cytochrome P450-4d1	NS	0.0154092	0.0685601	-0.677407	Down in Gcn5KD	3.52859e-11	9.90091e-10	-0.844459
FBgn0038804	FBgn0038804	CG10877	CG10877	-	Down in Gcn5KD	0.00160519	0.0110893	-0.676382	Down in Gcn5KD	3.16229e-05	0.000327594	-0.60263
FBgn0085465	FBgn0085465	CG34436	CG34436	-	Down in Gcn5KD	0.00421555	0.0238874	-0.67617	NS	0.0545826	0.182216	-0.325395
FBgn0032340	FBgn0283682	CG6181	Ge-1	Ge-1 ortholog (H. sapiens)	Down in Gcn5KD	0.00330609	0.0196509	-0.675871	NS	0.0144414	0.0646463	-0.430503
FBgn0264750	FBgn0264750	CG44008	CG44008	-	Down in Gcn5KD	0.00152149	0.0106384	-0.675548	Down in Gcn5KD	7.87099e-05	0.000737693	-0.502015
FBgn0036956	FBgn0036956	CG13813	CG13813	-	NS	0.0286371	0.11354	-0.675475	NS	0.145607	0.367719	-0.274807
FBgn0031974	FBgn0031974	CG12560	CG12560	-	NS	0.0116753	0.0544014	-0.670882	Down in Gcn5KD	0.00520195	0.0277583	-0.575982
FBgn0264272	FBgn0264272	CG43772	mwh	multiple wing hairs	Down in Gcn5KD	0.00544802	0.0294122	-0.670175	NS	0.0822659	0.246651	-0.241631
FBgn0085195	FBgn0085195	CG34166	CG34166	-	NS	0.0281585	0.111984	-0.670135	NS	0.099017	0.28025	-0.293934
FBgn0033782	FBgn0033782	CG3850	sug	sugarbabe	Down in Gcn5KD	0.00549071	0.0296149	-0.669589	Down in Gcn5KD	0.00084696	0.00593307	-0.553653
FBgn0032726	FBgn0032726	CG10621	CG10621	-	Down in Gcn5KD	0.00203381	0.0133775	-0.669218	Down in Gcn5KD	9.33706e-09	1.8637e-07	-0.852626
FBgn0040319	FBgn0040319	CG2259	Gclc	Glutamate-cysteine ligase catalytic subunit	Down in Gcn5KD	0.000476311	0.00435091	-0.669	NS	0.0590781	0.19297	-0.261983
FBgn0034387	FBgn0034387	CG15077	Cyp12b2	Cyp12b2	Down in Gcn5KD	0.00821393	0.0410057	-0.66785	Down in Gcn5KD	6.8059e-07	1.00578e-05	-0.848801
FBgn0034200	FBgn0034200	CG11395	CG11395	-	Down in Gcn5KD	0.00065621	0.00556669	-0.667516	Down in Gcn5KD	6.34281e-05	0.000609433	-0.472529
FBgn0037275	FBgn0037275	CG14655	CG14655	-	NS	0.0253374	0.103147	-0.667316	NS	0.0334428	0.126068	-0.507623
FBgn0036717	FBgn0036717	CG13731	CG13731	-	NS	0.0700487	0.231372	-0.667121	Down in Gcn5KD	2.34078e-07	3.74721e-06	-0.80133
FBgn0261682	FBgn0261682	CG42729	CG42729	-	NS	0.0356236	0.135774	-0.66693	Down in Gcn5KD	0.000124494	0.00109981	-0.94059
FBgn0038420	FBgn0038420	CG10311	CG10311	-	NS	0.0122685	0.05673	-0.666295	Down in Gcn5KD	1.14629e-07	1.94951e-06	-0.747328
FBgn0030679	FBgn0030679	CG8206	CG8206	-	Down in Gcn5KD	0.000912929	0.00721896	-0.665713	NS	0.0295331	0.114589	-0.271731
FBgn0032074	FBgn0032074	CG9494	Tsp29Fa	Tetraspanin 29Fa	Down in Gcn5KD	0.0072813	0.0371978	-0.665248	Down in Gcn5KD	6.89242e-06	8.19957e-05	-0.547641
FBgn0036362	FBgn0036362	CG10725	CG10725	-	Down in Gcn5KD	0.00345788	0.0203851	-0.663987	Down in Gcn5KD	8.56852e-06	9.8854e-05	-0.795369
FBgn0040793	FBgn0040793	CG7630	CG7630	-	Down in Gcn5KD	0.000350537	0.0034099	-0.662903	Down in Gcn5KD	1.29211e-07	2.17043e-06	-0.663552
FBgn0025839	FBgn0025839	CG3621	ND-B14.5A	NADH dehydrogenase (ubiquinone) B14.5 A subunit	Down in Gcn5KD	0.000621761	0.00533328	-0.662589	Down in Gcn5KD	5.89007e-06	7.05109e-05	-0.669757
FBgn0050288	FBgn0050288	CG30288	CG30288	-	NS	0.0580901	0.201076	-0.660771	Down in Gcn5KD	2.91589e-07	4.58328e-06	-0.802017
FBgn0028325	FBgn0028325	CG7010	l(1)G0334	lethal (1) G0334	Down in Gcn5KD	0.00198061	0.0131173	-0.66072	Down in Gcn5KD	2.84845e-06	3.72289e-05	-0.619929
FBgn0083167	FBgn0083167	CG15304	Neb-cGP	Neb-cGP	Down in Gcn5KD	0.000610948	0.00526547	-0.659034	Down in Gcn5KD	1.19348e-10	3.13692e-09	-0.785346
FBgn0030056	FBgn0030056	CG11284	CG11284	-	Down in Gcn5KD	0.00112248	0.00851978	-0.658743	Down in Gcn5KD	1.77506e-05	0.000193111	-0.536691
FBgn0051148	FBgn0051148	CG31148	CG31148	-	Down in Gcn5KD	0.00231647	0.0148823	-0.658702	Down in Gcn5KD	1.42331e-09	3.20866e-08	-0.86869
FBgn0053926	FBgn0053926	CG33926	CG33926	-	Down in Gcn5KD	0.00200083	0.0132209	-0.658672	NS	0.591605	0.822505	-0.0725614
FBgn0033446	FBgn0033446	CG1648	CG1648	-	NS	0.0256041	0.103756	-0.656623	Down in Gcn5KD	3.77355e-06	4.81187e-05	-0.664249
FBgn0023129	FBgn0023129	CG3705	aay	astray	Down in Gcn5KD	0.00166117	0.0114009	-0.656166	NS	0.278301	0.554849	-0.148142
FBgn0015714	FBgn0015714	CG10241	Cyp6a17	Cytochrome P450-6a17	NS	0.0335354	0.129397	-0.655866	NS	0.0119978	0.0554341	-0.613447
FBgn0250819	FBgn0250819	CG33521	CG33521	-	Down in Gcn5KD	0.00127608	0.00931781	-0.655739	Down in Gcn5KD	9.49904e-05	0.000870609	-0.504493
FBgn0036547	FBgn0036547	CG17032	CG17032	-	Down in Gcn5KD	0.00994478	0.0478852	-0.65564	Down in Gcn5KD	9.35098e-07	1.34364e-05	-0.62464
FBgn0003360	FBgn0003360	CG16944	sesB	stress-sensitive B	NS	0.0135657	0.0617613	-0.654202	Down in Gcn5KD	6.45019e-05	0.000617265	-0.579331
FBgn0053333	FBgn0053333	CG33333	CG33333	-	NS	0.0736447	0.239808	-0.653994	Down in Gcn5KD	1.85432e-10	4.8339e-09	-0.83265
FBgn0027291	FBgn0027291	CG12233	l(1)G0156	lethal (1) G0156	Down in Gcn5KD	0.00337124	0.0199559	-0.653543	Down in Gcn5KD	5.36762e-05	0.000524718	-0.519699
FBgn0039840	FBgn0039840	CG11340	CG11340	-	NS	0.0158069	0.0699788	-0.652502	Down in Gcn5KD	0.00170084	0.0107897	-0.516819
FBgn0029935	FBgn0029935	CG4615	CG4615	-	Down in Gcn5KD	0.0025857	0.0163101	-0.650723	Down in Gcn5KD	6.58738e-05	0.000627874	-0.571876
FBgn0038674	FBgn0038674	CG14285	CG14285	-	NS	0.0245576	0.100397	-0.650249	Down in Gcn5KD	0.0023131	0.0140748	-0.569945
FBgn0038261	FBgn0038261	CG14856	CG14856	-	NS	0.0293789	0.115958	-0.650092	NS	0.738161	0.902282	0.0973821
FBgn0086367	FBgn0086367	CG12120	t	tan	Down in Gcn5KD	0.00417778	0.0237551	-0.649939	Down in Gcn5KD	0.00635412	0.0327524	-0.39802
FBgn0029608	FBgn0029608	CG3091	CG3091	-	NS	0.0515269	0.182688	-0.648307	Down in Gcn5KD	0.00272121	0.0161061	-0.433358
FBgn0039674	FBgn0039674	CG1907	CG1907	-	Down in Gcn5KD	0.00204917	0.0134329	-0.648167	Down in Gcn5KD	1.736e-06	2.35607e-05	-0.685781
FBgn0261631	FBgn0261631	CG42714	CG42714	-	NS	0.0667238	0.223258	-0.647505	Not detected	.	.	NA
FBgn0000079	FBgn0000079	CG18730	Amy-p	Amylase proximal	NS	0.0820084	0.260284	-0.646886	Up in Gcn5KD	0.000427215	0.00326869	0.687334
FBgn0038353	FBgn0038353	CG5399	CG5399	-	NS	0.0129741	0.0594212	-0.646419	NS	0.112597	0.306064	-0.269022
FBgn0031940	FBgn0031940	CG7214	CG7214	-	NS	0.010916	0.0515262	-0.646296	NS	0.192156	0.44103	-0.228465
FBgn0015031	FBgn0015031	CG14028	cype	cyclope	Down in Gcn5KD	0.000708755	0.00589287	-0.645802	Down in Gcn5KD	6.38426e-07	9.50269e-06	-0.600048
FBgn0031830	FBgn0031830	CG11015	COX5B	Cytochrome c oxidase subunit 5B	Down in Gcn5KD	0.000385111	0.00369636	-0.644423	Down in Gcn5KD	2.07098e-06	2.77128e-05	-0.611516
FBgn0010241	FBgn0010241	CG8523	Mdr50	Multi drug resistance 50	NS	0.0110828	0.0521863	-0.64425	Down in Gcn5KD	1.04214e-07	1.79478e-06	-0.703496
FBgn0037358	FBgn0037358	CG2185	elm	ethanol sensitive with low memory	Down in Gcn5KD	0.00238588	0.0152583	-0.64416	Down in Gcn5KD	1.21741e-07	2.0631e-06	-0.697479
FBgn0003388	FBgn0003388	CG13478	shd	shade	NS	0.0133631	0.060961	-0.642766	NS	0.0428111	0.152933	-0.328411
FBgn0030607	FBgn0030607	CG5560	dob	doppelganger von brummer	NS	0.0230044	0.0951944	-0.642749	Down in Gcn5KD	0.000483415	0.0036317	-0.715873
FBgn0259216	FBgn0259216	CG42316	RhoGAP102A	Rho GTPase activating protein at 102A	Down in Gcn5KD	0.00259952	0.0163526	-0.642427	Down in Gcn5KD	0.00144413	0.00938585	-0.51577
FBgn0029762	FBgn0029762	CG3252	NAAT1	Nutrient Amino Acid Transporter 1	Down in Gcn5KD	0.0014499	0.0102749	-0.642293	Down in Gcn5KD	6.35156e-10	1.51501e-08	-0.919428
FBgn0030597	FBgn0030597	CG9504	Eo	Ecdysone oxidase	NS	0.0137313	0.0622713	-0.642144	Down in Gcn5KD	0.00216277	0.0132249	-0.394097
FBgn0034538	FBgn0034538	CG16799	CG16799	-	Down in Gcn5KD	0.00205908	0.0134822	-0.641253	NS	0.0380673	0.139692	-0.255716
FBgn0020258	FBgn0020258	CG3478	ppk	pickpocket	NS	0.0991227	0.298195	-0.640624	Not detected	.	.	NA
FBgn0034642	FBgn0034642	CG15674	CG15674	-	NS	0.0476728	0.171287	-0.640607	Down in Gcn5KD	5.13715e-06	6.29994e-05	-1.40338
FBgn0033809	FBgn0033809	CG4630	CG4630	-	NS	0.0128026	0.0587524	-0.640425	Down in Gcn5KD	1.39988e-07	2.32688e-06	-0.687113
FBgn0014469	FBgn0014469	CG2060	Cyp4e2	Cytochrome P450-4e2	Down in Gcn5KD	0.00772394	0.0390496	-0.638731	Down in Gcn5KD	6.03935e-05	0.000582034	-0.55601
FBgn0037166	FBgn0037166	CG11426	CG11426	-	Down in Gcn5KD	0.00689296	0.0356451	-0.638336	NS	0.0538877	0.180981	-0.339264
FBgn0265991	FBgn0265991	CG30084	Zasp52	Z band alternatively spliced PDZ-motif protein 52	NS	0.0264639	0.106641	-0.637193	Down in Gcn5KD	0.000210326	0.00176337	-0.56709
FBgn0037517	FBgn0037517	CG10086	CG10086	-	Down in Gcn5KD	0.00877495	0.0432265	-0.637152	Down in Gcn5KD	0.00281795	0.0166271	-0.510581
FBgn0037906	FBgn0037906	CG14704	PGRP-LB	Peptidoglycan recognition protein LB	NS	0.0146816	0.0658454	-0.636622	NS	0.105751	0.29219	-0.301251
FBgn0032833	FBgn0032833	CG10664	COX4	Cytochrome c oxidase subunit 4	Down in Gcn5KD	0.00322749	0.0193231	-0.636445	Down in Gcn5KD	1.95048e-05	0.000210754	-0.562567
FBgn0040773	FBgn0040773	CG2249	COX7C	Cytochrome c oxidase subunit 7C	Down in Gcn5KD	0.000606026	0.00523725	-0.636146	Down in Gcn5KD	7.48879e-06	8.77771e-05	-0.545972
FBgn0036454	FBgn0036454	CG17839	CG17839	-	NS	0.0664788	0.222598	-0.63579	Down in Gcn5KD	0.00118793	0.00793698	-0.605773
FBgn0024945	FBgn0024945	CG7067	NitFhit	Nitrilase and fragile histidine triad fusion protein	Down in Gcn5KD	0.00230257	0.0148179	-0.635378	Down in Gcn5KD	0.0075282	0.0378433	-0.349306
FBgn0031857	FBgn0031857	CG11321	CG11321	-	NS	0.310675	0.632275	-0.634389	Down in Gcn5KD	0.0013575	0.00888581	-1.08834
FBgn0037114	FBgn0037114	CG7160	Cpr78E	Cuticular protein 78E	NS	0.071867	0.235615	-0.633889	Down in Gcn5KD	0.00047893	0.00360369	-0.505968
FBgn0037870	FBgn0037870	CG18577	CG18577	-	NS	0.0761802	0.245706	-0.632793	NS	0.117936	0.31617	-0.476952
FBgn0266064	FBgn0266064	CG6904	GlyS	Glycogen synthase	Down in Gcn5KD	0.00429973	0.0242658	-0.631679	Down in Gcn5KD	2.37087e-05	0.000251618	-0.713829
FBgn0023537	FBgn0023537	CG17896	CG17896	-	Down in Gcn5KD	0.00105641	0.00811145	-0.630735	Down in Gcn5KD	0.000408014	0.00315723	-0.493013
FBgn0032911	FBgn0032911	CG9264	tadr	torn and diminished rhabdomeres	NS	0.0225822	0.0938848	-0.630606	NS	0.0126287	0.0579001	-0.692518
FBgn0022700	FBgn0022700	CG3986	Cht4	Chitinase 4	Down in Gcn5KD	0.000678527	0.00570982	-0.630404	NS	0.600608	0.828572	-0.0901466
FBgn0033405	FBgn0033405	CG13954	CG13954	-	NS	0.031861	0.123812	-0.630139	Not detected	.	.	NA
FBgn0050377	FBgn0050377	CG30377	CG30377	-	NS	0.127131	0.355582	-0.62808	Down in Gcn5KD	2.38205e-10	6.07678e-09	-1.45135
FBgn0001258	FBgn0001258	CG10160	ImpL3	Ecdysone-inducible gene L3	Down in Gcn5KD	0.0101313	0.0484564	-0.628048	Down in Gcn5KD	6.229e-11	1.69319e-09	-1.35774
FBgn0037723	FBgn0037723	CG8327	SpdS	Spermidine Synthase	Down in Gcn5KD	0.00134914	0.00969785	-0.627419	Down in Gcn5KD	3.92875e-05	0.000397078	-0.565295
FBgn0036837	FBgn0036837	CG18135	CG18135	-	NS	0.0154893	0.068853	-0.626651	Down in Gcn5KD	0.00142906	0.00929422	-0.423399
FBgn0014033	FBgn0014033	CG4099	Sr-CI	Scavenger receptor class C, type I	NS	0.0613293	0.209584	-0.625878	Down in Gcn5KD	0.00858003	0.0421101	-0.581141
FBgn0267811	FBgn0267811	CR46136	CR46136	-	Down in Gcn5KD	0.00845386	0.0419627	-0.62498	Down in Gcn5KD	0.000115454	0.00102469	-0.670045
FBgn0041789	FBgn0041789	CG31794	Pax	Paxillin	NS	0.0183969	0.0790778	-0.623646	Down in Gcn5KD	8.99712e-05	0.000828586	-0.55215
FBgn0032669	FBgn0032669	CG15155	CG15155	-	NS	0.0998997	0.299751	-0.622878	Down in Gcn5KD	1.50137e-23	1.76847e-21	-1.6468
FBgn0037973	FBgn0037973	CG18547	CG18547	-	Down in Gcn5KD	0.000329831	0.00325236	-0.622253	NS	0.440429	0.715272	-0.102348
FBgn0030369	FBgn0030369	CG1786	Cyp318a1	Cyp318a1	NS	0.018683	0.0800986	-0.622144	NS	0.0397559	0.144191	-0.470168
FBgn0263241	FBgn0263241	CG33048	Mocs1	Molybdenum cofactor synthesis 1 ortholog	Down in Gcn5KD	0.0049325	0.0269954	-0.621891	NS	0.188693	0.436019	-0.190223
FBgn0027586	FBgn0027586	CG5867	CG5867	-	Down in Gcn5KD	0.00399374	0.0229347	-0.619488	Down in Gcn5KD	0.000164035	0.00141123	-0.557553
FBgn0032495	FBgn0032495	CG16820	CG16820	-	NS	0.050097	0.178275	-0.617242	NS	0.287116	0.565435	-0.171185
FBgn0063649	FBgn0063649	CG6006	CG6006	-	NS	0.0105523	0.050203	-0.61681	Down in Gcn5KD	0.00492719	0.0264847	-0.574016
FBgn0035192	FBgn0035192	CG9194	CG9194	-	NS	0.0849502	0.267487	-0.616717	NS	0.0163769	0.0718068	-0.62512
FBgn0031002	FBgn0031002	CG14196	CG14196	-	NS	0.0783233	0.250726	-0.615775	Down in Gcn5KD	0.000748806	0.00532576	-0.885989
FBgn0029766	FBgn0029766	CG15784	CG15784	-	NS	0.010905	0.0515176	-0.61573	NS	0.275672	0.552111	-0.17317
FBgn0038608	FBgn0038608	CG7670	WRNexo	WRN exonuclease	Down in Gcn5KD	0.00192162	0.0128223	-0.615548	NS	0.032571	0.123759	-0.351143
FBgn0264478	FBgn0264478	CG43886	CG43886	-	NS	0.056935	0.197906	-0.615408	NS	0.0451501	0.158958	-0.526234
FBgn0038272	FBgn0038272	CG7265	CG7265	-	Down in Gcn5KD	0.00197825	0.0131092	-0.614938	Down in Gcn5KD	1.2128e-05	0.000135496	-0.53283
FBgn0261681	FBgn0261681	CG42728	CG42728	-	NS	0.0564297	0.196523	-0.614309	Down in Gcn5KD	0.00352249	0.0199843	-0.54422
FBgn0263911	FBgn0263911	CG7181	COX8	Cytochrome c oxidase subunit 8	Down in Gcn5KD	0.000959909	0.00752853	-0.614238	Down in Gcn5KD	2.24069e-06	2.9775e-05	-0.606616
FBgn0033366	FBgn0033366	CG8196	Ance-4	Ance-4	Down in Gcn5KD	0.00215725	0.0140215	-0.611875	Down in Gcn5KD	0.000399817	0.0030968	-0.46099
FBgn0034988	FBgn0034988	CG3362	cN-IIIB	cytosolic 5'-nucleotidase IIIB	Down in Gcn5KD	0.00491151	0.0269316	-0.610806	Down in Gcn5KD	0.0105008	0.0496471	-0.389818
FBgn0035094	FBgn0035094	CG9380	CG9380	-	Down in Gcn5KD	0.00281627	0.0173472	-0.610759	Down in Gcn5KD	1.12151e-05	0.000126631	-0.665913
FBgn0034365	FBgn0034365	CG5335	CG5335	-	Down in Gcn5KD	0.00580406	0.0309863	-0.610513	Down in Gcn5KD	0.00352307	0.0199843	-0.411025
FBgn0039349	FBgn0039349	CG4685	Ssadh	Succinic semialdehyde dehydrogenase	Down in Gcn5KD	0.000796974	0.00646603	-0.609004	Down in Gcn5KD	5.80484e-06	6.97531e-05	-0.529373
FBgn0002573	FBgn0002573	CG32120	sens	senseless	NS	0.0194989	0.0829379	-0.60814	Down in Gcn5KD	0.000720055	0.00515382	-0.692665
FBgn0002565	FBgn0002565	CG6806	Lsp2	Larval serum protein 2	NS	0.0664449	0.222598	-0.60783	Down in Gcn5KD	0.000472161	0.00356399	-0.787675
FBgn0085484	FBgn0085484	CG34455	Pdxk	Pyridoxal kinase	Down in Gcn5KD	0.000882811	0.00701446	-0.607561	Down in Gcn5KD	0.000470268	0.00355251	-0.495799
FBgn0052230	FBgn0052230	CG32230	ND-MLRQ	NADH dehydrogenase (ubiquinone) MLRQ subunit	Down in Gcn5KD	0.00174292	0.0118092	-0.607432	Down in Gcn5KD	3.86149e-08	7.11244e-07	-0.68296
FBgn0051548	FBgn0051548	CG31548	CG31548	-	Down in Gcn5KD	0.00224526	0.0145118	-0.6061	Down in Gcn5KD	0.000234673	0.00194022	-0.56633
FBgn0051103	FBgn0051103	CG31103	CG31103	-	NS	0.0677954	0.226253	-0.60603	Down in Gcn5KD	1.22439e-06	1.72553e-05	-0.689123
FBgn0038115	FBgn0038115	CG7966	CG7966	-	Down in Gcn5KD	0.0015082	0.0105775	-0.603606	Down in Gcn5KD	0.00575724	0.0302311	-0.433511
FBgn0036978	FBgn0036978	CG5528	Toll-9	Toll-9	NS	0.113446	0.328366	-0.602826	Down in Gcn5KD	0.000971031	0.00668717	-0.913493
FBgn0016013	FBgn0016013	CG14993	Faa	Fumarylacetoacetase	NS	0.032218	0.125025	-0.601755	NS	0.955233	0.986427	0.0183468
FBgn0002930	FBgn0002930	CG1857	nec	necrotic	Down in Gcn5KD	0.00562847	0.0301886	-0.601445	NS	0.0263411	0.104066	-0.267542
FBgn0051414	FBgn0051414	CG31414	CG31414	-	Down in Gcn5KD	0.00130375	0.00947191	-0.601121	NS	0.0680196	0.214821	-0.247814
FBgn0039453	FBgn0039453	CG6403	CG6403	-	NS	0.0426155	0.156878	-0.60078	Down in Gcn5KD	0.00402455	0.0223506	-0.394434
FBgn0033879	FBgn0033879	CG6543	CG6543	-	Down in Gcn5KD	0.00325772	0.0194838	-0.599544	Down in Gcn5KD	0.000107298	0.000963968	-0.488012
FBgn0051374	FBgn0051374	CG31374	sals	sarcomere length short	NS	0.0308724	0.120737	-0.59929	Down in Gcn5KD	4.22518e-05	0.000423006	-0.495942
FBgn0266569	FBgn0266569	CG42259	CG42259	-	Down in Gcn5KD	0.00671056	0.034858	-0.597561	Down in Gcn5KD	1.87891e-08	3.62155e-07	-0.764285
FBgn0054003	FBgn0054003	CG34003	NimB3	Nimrod B3	Down in Gcn5KD	0.00645495	0.0337736	-0.597165	Down in Gcn5KD	0.00578168	0.0303094	-0.390283
FBgn0033504	FBgn0033504	CG18408	CAP	CAP	Down in Gcn5KD	0.00853447	0.0422766	-0.596621	Down in Gcn5KD	6.35426e-05	0.000609919	-0.561837
FBgn0035090	FBgn0035090	CG2736	CG2736	-	NS	0.0169305	0.0738476	-0.596438	Down in Gcn5KD	0.000111909	0.000999738	-0.458307
FBgn0035711	FBgn0035711	CG8519	CG8519	-	Down in Gcn5KD	0.00948997	0.0459672	-0.595321	NS	0.0645105	0.206611	-0.27909
FBgn0085452	FBgn0085452	CG34423	CG34423	-	Down in Gcn5KD	0.00144913	0.0102749	-0.595059	NS	0.477468	0.746352	0.119808
FBgn0017482	FBgn0017482	CG3425	T3dh	Type III alcohol dehydrogenase	Down in Gcn5KD	0.00485916	0.0267207	-0.594515	Down in Gcn5KD	7.44802e-07	1.09158e-05	-0.79229
FBgn0033304	FBgn0033304	CG2397	Cyp6a13	Cyp6a13	NS	0.0202325	0.0854403	-0.593986	Down in Gcn5KD	0.000358644	0.0028116	-0.451442
FBgn0032774	FBgn0032774	CG17549	CG17549	-	NS	0.0362137	0.137569	-0.592751	Down in Gcn5KD	0.00165295	0.0105209	-0.447132
FBgn0030968	FBgn0030968	CG7322	CG7322	-	NS	0.0145569	0.0654087	-0.591745	Down in Gcn5KD	2.82328e-08	5.31301e-07	-0.693177
FBgn0036150	FBgn0036150	CG6185	Ir68a	Ionotropic receptor 68a	NS	0.0589773	0.203501	-0.591436	Not detected	.	.	NA
FBgn0031702	FBgn0031702	CG14021	fusl	fuseless	Down in Gcn5KD	0.00132554	0.00957596	-0.59057	Down in Gcn5KD	0.00585037	0.030619	-0.338175
FBgn0037678	FBgn0037678	CG16749	CG16749	-	NS	0.0211099	0.0885136	-0.590563	Down in Gcn5KD	1.2023e-05	0.000134638	-0.589951
FBgn0034279	FBgn0034279	CG18635	CG18635	-	NS	0.0491172	0.175547	-0.590365	NS	0.112169	0.305164	-0.403015
FBgn0005278	FBgn0005278	CG2674	Sam-S	S-adenosylmethionine Synthetase	NS	0.0187652	0.0803616	-0.590011	NS	0.052164	0.176844	-0.256999
FBgn0001285	FBgn0001285	CG8579	Jon44E	Jonah 44E	NS	0.126683	0.354874	-0.589851	NS	0.92116	0.973719	0.0260079
FBgn0030653	FBgn0030653	CG7860	CG7860	-	Down in Gcn5KD	0.00511332	0.0278529	-0.58881	NS	0.0524063	0.177192	-0.252676
FBgn0015766	FBgn0015766	CG10596	Msr-110	Msr-110	NS	0.0351834	0.134363	-0.588297	Down in Gcn5KD	0.00192743	0.0119724	-0.412634
FBgn0031836	FBgn0031836	CG11050	CG11050	-	NS	0.0138207	0.0626029	-0.587886	Down in Gcn5KD	0.000317199	0.00251989	-0.621959
FBgn0027600	FBgn0027600	CG4778	obst-B	obstructor-B	Down in Gcn5KD	0.00827613	0.0412448	-0.587788	Down in Gcn5KD	0.000236076	0.00194844	-0.501663
FBgn0027610	FBgn0027610	CG8790	Dic1	Dicarboxylate carrier 1	Down in Gcn5KD	0.00253541	0.016028	-0.587752	Down in Gcn5KD	3.05333e-06	3.95276e-05	-0.689066
FBgn0036422	FBgn0036422	CG3868	CG3868	-	NS	0.0518925	0.183589	-0.586323	Down in Gcn5KD	0.00185254	0.0116283	-0.462973
FBgn0062978	FBgn0062978	CG31808	CG31808	-	NS	0.0268214	0.107668	-0.585908	NS	0.107565	0.295671	-0.361965
FBgn0034583	FBgn0034583	CG10527	CG10527	-	NS	0.0189712	0.0811329	-0.584772	Down in Gcn5KD	0.00991908	0.04739	-0.331766
FBgn0032850	FBgn0032850	CG10723	Kua	Kua	NS	0.0273682	0.109406	-0.583622	Down in Gcn5KD	2.30249e-05	0.000245179	-1.48066
FBgn0032729	FBgn0032729	CG10639	CG10639	-	Down in Gcn5KD	0.00227133	0.0146393	-0.582727	Down in Gcn5KD	2.84987e-12	9.37607e-11	-0.906315
FBgn0267911	FBgn0284408	CG33950	trol	-	NS	0.0347977	0.133155	-0.581541	Down in Gcn5KD	3.54417e-07	5.48054e-06	-0.767095
FBgn0039290	FBgn0039290	CG13654	CG13654	-	Down in Gcn5KD	0.00233751	0.0149988	-0.581237	NS	0.32153	0.604212	-0.1476
FBgn0010395	FBgn0010395	CG1762	Itgbn	Integrin betanu subunit	Down in Gcn5KD	0.00423065	0.0239612	-0.581139	Down in Gcn5KD	9.41125e-07	1.35027e-05	-0.629188
FBgn0265416	FBgn0265416	CG44328	Neto	Neuropilin and tolloid-like	NS	0.0525951	0.185791	-0.580225	NS	0.342503	0.625181	-0.320211
FBgn0267828	FBgn0267828	CG45083	Fatp	Fatty acid (long chain) transport protein	Down in Gcn5KD	0.00845655	0.0419627	-0.579833	Down in Gcn5KD	2.77868e-06	3.64668e-05	-0.701929
FBgn0038214	FBgn0038214	CG9616	CG9616	-	Down in Gcn5KD	0.00496978	0.0271736	-0.579671	NS	0.0142208	0.0637298	-0.345962
FBgn0040958	FBgn0040958	CG31893	Peritrophin-15b	Peritrophin-15b	NS	0.0300561	0.117985	-0.578979	Down in Gcn5KD	0.0018639	0.0116762	-0.381833
FBgn0085334	FBgn0085334	CG34305	CG34305	-	NS	0.020993	0.0881355	-0.578431	Down in Gcn5KD	0.00327693	0.0189019	-0.378764
FBgn0036817	FBgn0036817	CG6865	CG6865	-	NS	0.224901	0.517901	-0.576589	NS	0.0680807	0.214943	0.606209
FBgn0031470	FBgn0031470	CG18557	CG18557	-	Down in Gcn5KD	0.00579498	0.0309629	-0.575752	NS	0.925862	0.975986	-0.0169767
FBgn0038419	FBgn0038419	CG14879	CG14879	-	NS	0.091178	0.281131	-0.575079	NS	0.0562162	0.186171	-0.471512
FBgn0039737	FBgn0039737	CG7920	CG7920	-	NS	0.0143969	0.0649246	-0.574853	Down in Gcn5KD	2.08982e-07	3.39099e-06	-0.812051
FBgn0031682	FBgn0031682	CG5828	CG5828	-	Down in Gcn5KD	0.00585449	0.0311978	-0.573333	NS	0.0439444	0.155922	-0.267616
FBgn0039827	FBgn0039827	CG1544	CG1544	-	Down in Gcn5KD	0.000917995	0.00724908	-0.572448	NS	0.0313966	0.120207	-0.310465
FBgn0014396	FBgn0014396	CG3234	tim	timeless	NS	0.149778	0.396055	-0.572374	Down in Gcn5KD	0.00067722	0.00489868	-1.24215
FBgn0037518	FBgn0037518	CG2641	CG2641	-	Down in Gcn5KD	0.00642246	0.0336188	-0.572239	Down in Gcn5KD	0.00163988	0.0104656	-0.446756
FBgn0035438	FBgn0035438	CG12013	PHGPx	PHGPx	NS	0.0168056	0.0733862	-0.571477	NS	0.0498131	0.170959	-0.246604
FBgn0039521	FBgn0039521	CG5402	CG5402	-	NS	0.126003	0.353698	-0.570926	Down in Gcn5KD	0.00025811	0.00210661	-1.27609
FBgn0262570	FBgn0262570	CG43110	CG43110	-	Down in Gcn5KD	0.00477659	0.0263672	-0.570356	Down in Gcn5KD	0.000361324	0.00282342	-0.597362
FBgn0051106	FBgn0051106	CG31106	CG31106	-	NS	0.0993272	0.298655	-0.570323	Down in Gcn5KD	0.00010656	0.000959141	-1.03097
FBgn0036806	FBgn0036806	CG4120	Cyp12c1	Cyp12c1	Down in Gcn5KD	0.00073811	0.00608823	-0.569218	Down in Gcn5KD	0.000210661	0.00176463	-0.434638
FBgn0033033	FBgn0033033	CG11066	scaf	scarface	NS	0.0168179	0.0734121	-0.569161	NS	0.0191756	0.0813494	-0.428485
FBgn0030478	FBgn0030478	CG1640	CG1640	-	NS	0.013629	0.061929	-0.569082	Down in Gcn5KD	0.00244088	0.01475	-0.410331
FBgn0083956	FBgn0083956	CG34120	CG34120	-	NS	0.0331812	0.128331	-0.568896	Down in Gcn5KD	3.07949e-10	7.77287e-09	-1.21756
FBgn0052694	FBgn0052694	CG32694	CG32694	-	NS	0.0381533	0.143426	-0.567466	NS	0.984341	0.994931	0.00630367
FBgn0031514	FBgn0031514	CG3332	CG3332	-	NS	0.0583112	0.201659	-0.567464	Down in Gcn5KD	7.70416e-10	1.81495e-08	-0.819869
FBgn0051973	FBgn0051973	CG31973	Cda5	Chitin deacetylase-like 5	NS	0.0293235	0.115779	-0.567082	Down in Gcn5KD	1.09074e-07	1.86501e-06	-0.886053
FBgn0030574	FBgn0030574	CG9413	CG9413	-	NS	0.125008	0.351417	-0.567011	Down in Gcn5KD	1.12732e-05	0.000126987	-0.779275
FBgn0035517	FBgn0035517	CG1265	CG1265	-	Down in Gcn5KD	0.00778269	0.0392498	-0.566726	Down in Gcn5KD	1.42514e-06	1.985e-05	-0.778836
FBgn0040350	FBgn0040350	CG3690	CG3690	-	NS	0.0700513	0.231372	-0.566699	Down in Gcn5KD	2.22981e-07	3.58762e-06	-0.827887
FBgn0038878	FBgn0038878	CG3301	CG3301	-	Down in Gcn5KD	0.00307892	0.0186758	-0.566646	NS	0.396436	0.677484	-0.131345
FBgn0021765	FBgn0021765	CG7113	scu	scully	Down in Gcn5KD	0.00945504	0.0458524	-0.566517	NS	0.0734094	0.22696	-0.213745
FBgn0032160	FBgn0032160	CG4598	CG4598	-	Down in Gcn5KD	0.00119357	0.00891278	-0.565756	Down in Gcn5KD	0.0018926	0.0118021	-0.381761
FBgn0035266	FBgn0035266	CG7995	Gk	Glycerol kinase	Down in Gcn5KD	0.000679699	0.00571229	-0.565095	NS	0.0965245	0.275813	-0.24945
FBgn0086917	FBgn0086917	CG41624	spok	spookier	Down in Gcn5KD	0.000841312	0.00676391	-0.564015	NS	0.397479	0.678333	-0.119867
FBgn0085256	FBgn0085256	CG34227	CG34227	-	NS	0.139439	0.376834	-0.563591	NS	0.0141034	0.0633823	-0.437496
FBgn0016075	FBgn0016075	CG16858	vkg	viking	NS	0.0720579	0.235772	-0.562904	Down in Gcn5KD	1.87984e-06	2.53901e-05	-0.628771
FBgn0010263	FBgn0010263	CG3151	Rbp9	RNA-binding protein 9	NS	0.0587004	0.202823	-0.562639	Down in Gcn5KD	0.00533356	0.0283812	-0.427858
FBgn0037743	FBgn0037743	CG8412	CG8412	-	Down in Gcn5KD	0.00738376	0.0376099	-0.56201	Down in Gcn5KD	2.13678e-07	3.46129e-06	-0.722823
FBgn0031066	FBgn0031066	CG14235	COX6B	Cytochrome c oxidase subunit 6B	Down in Gcn5KD	0.00820945	0.0410057	-0.561884	Down in Gcn5KD	1.63162e-06	2.22709e-05	-0.61558
FBgn0033917	FBgn0033917	CG8503	CG8503	-	NS	0.0187193	0.0802125	-0.560939	NS	0.0513698	0.175001	-0.301346
FBgn0035510	FBgn0035510	CG15006	Cpr64Aa	Cuticular protein 64Aa	NS	0.0906971	0.280046	-0.560728	Down in Gcn5KD	0.00840972	0.0414228	-0.717656
FBgn0016047	FBgn0016047	CG13207	nompA	no mechanoreceptor potential A	NS	0.0454478	0.164899	-0.560433	Not detected	.	.	NA
FBgn0038643	FBgn0038643	CG14300	CG14300	-	NS	0.040431	0.150551	-0.56036	Down in Gcn5KD	0.000619001	0.00452906	-0.429916
FBgn0086608	FBgn0086608	CG34112	CG34112	-	Down in Gcn5KD	0.00454147	0.0253433	-0.560221	NS	0.0242268	0.0975306	-0.28707
FBgn0265499	FBgn0265499	CR44368	CR44368	-	NS	0.0742012	0.241134	-0.560126	Not detected	.	.	NA
FBgn0041181	FBgn0041181	CG7068	Tep3	Thioester-containing protein 3	NS	0.0165369	0.0723772	-0.558975	Down in Gcn5KD	1.38179e-06	1.92743e-05	-0.632898
FBgn0039068	FBgn0039068	CG13827	CG13827	-	Down in Gcn5KD	0.00989065	0.0476643	-0.558367	NS	0.357116	0.639859	-0.19992
FBgn0036765	FBgn0036765	CG7408	CG7408	-	Down in Gcn5KD	0.00647408	0.0338583	-0.558273	Down in Gcn5KD	1.81784e-05	0.000197091	-0.556632
FBgn0083972	FBgn0083972	CG34136	CG34136	-	NS	0.0169062	0.0737697	-0.558168	NS	0.0193129	0.0817498	0.447438
FBgn0038237	FBgn0038237	CG8279	Pde6	Phosphodiesterase 6	NS	0.0257975	0.104467	-0.55813	Down in Gcn5KD	0.000786287	0.00556525	-0.616157
FBgn0030510	FBgn0030510	CG12177	CG12177	-	NS	0.105145	0.311335	-0.558024	NS	0.100146	0.281799	-0.320891
FBgn0032727	FBgn0032727	CG10623	CG10623	-	NS	0.0162783	0.071571	-0.556875	Down in Gcn5KD	2.28905e-07	3.67674e-06	-0.618364
FBgn0026872	FBgn0026872	CG14777	CG14777	-	NS	0.0282645	0.112328	-0.555901	NS	0.728376	0.898324	-0.0590507
FBgn0267568	FBgn0267568	CR45908	CR45908	-	NS	0.0564341	0.196523	-0.554756	NS	0.512177	0.77023	-0.163428
FBgn0034436	FBgn0034436	CG11961	CG11961	-	Down in Gcn5KD	0.00990008	0.0476899	-0.553636	Down in Gcn5KD	4.3078e-06	5.42942e-05	-0.633809
FBgn0036939	FBgn0036939	CG7365	CG7365	-	NS	0.0940642	0.287399	-0.55356	NS	0.0118427	0.0548234	-0.79124
FBgn0033942	FBgn0033942	CG10112	Cpr51A	Cuticular protein 51A	NS	0.0244806	0.100153	-0.553503	Down in Gcn5KD	0.0019671	0.0122029	-0.44333
FBgn0036759	FBgn0036759	CG5577	CG5577	-	Down in Gcn5KD	0.00454278	0.0253433	-0.552421	Down in Gcn5KD	0.000287342	0.00232333	-0.435709
FBgn0035040	FBgn0035040	CG4741	CG4741	-	Down in Gcn5KD	0.00335567	0.0198739	-0.552019	Down in Gcn5KD	0.00321822	0.0185978	-0.405539
FBgn0010217	FBgn0010217	CG11154	ATPsynbeta	ATP synthase, beta subunit	NS	0.0438604	0.160386	-0.551999	Down in Gcn5KD	5.59867e-05	0.000543407	-0.585467
FBgn0035546	FBgn0035546	CG11345	CG11345	-	NS	0.0225805	0.0938848	-0.551848	Down in Gcn5KD	0.00100725	0.00689512	-0.441486
FBgn0039807	FBgn0039807	CG15546	CG15546	-	NS	0.0311631	0.121586	-0.549939	NS	0.0221451	0.0909352	-0.393968
FBgn0263598	FBgn0263598	CG3762	Vha68-2	Vacuolar H[+] ATPase 68 kDa subunit 2	NS	0.0407275	0.151328	-0.549878	Down in Gcn5KD	0.000423702	0.00324963	-0.493652
FBgn0027070	FBgn0027070	CG17322	CG17322	-	NS	0.0467565	0.168519	-0.549397	Down in Gcn5KD	0.00858465	0.0421111	-0.495683
FBgn0035817	FBgn0035817	CG7409	CG7409	-	NS	0.0752198	0.243425	-0.54908	Not detected	.	.	NA
FBgn0036787	FBgn0036787	CG4306	CG4306	-	Down in Gcn5KD	0.0078735	0.0395975	-0.54849	Down in Gcn5KD	3.02167e-09	6.53735e-08	-0.717667
FBgn0032322	FBgn0032322	CG16743	CG16743	-	NS	0.026945	0.108014	-0.548404	Down in Gcn5KD	0.00673686	0.0344612	-0.348376
FBgn0031252	FBgn0031252	CG13690	CG13690	-	NS	0.0194655	0.0828378	-0.548262	NS	0.265142	0.542508	-0.201004
FBgn0032285	FBgn0032285	CG17108	CG17108	-	Down in Gcn5KD	0.00176086	0.0119065	-0.548056	NS	0.193408	0.443093	-0.478263
FBgn0085308	FBgn0085308	CG34279	CG34279	-	NS	0.0208686	0.0877731	-0.547869	Down in Gcn5KD	0.00113312	0.00761346	-0.503881
FBgn0035632	FBgn0035632	CG10575	Ppat-Dpck	Bifunctional Phosphopantetheine adenylyltransferase - Dephospho-CoA kinase	Down in Gcn5KD	0.00195098	0.012973	-0.547663	Down in Gcn5KD	1.55429e-05	0.000170454	-0.6005
FBgn0028670	FBgn0028670	CG18617	Vha100-2	Vacuolar H[+] ATPase 100kD subunit 2	NS	0.0276872	0.110414	-0.547336	Down in Gcn5KD	4.17309e-05	0.000419552	-0.529705
FBgn0028381	FBgn0028381	CG14902	Decay	Death executioner caspase related to Apopain/Yama	Down in Gcn5KD	0.0101003	0.0484119	-0.546369	Down in Gcn5KD	0.000319425	0.00253125	-0.511231
FBgn0001250	FBgn0001250	CG9623	if	inflated	Down in Gcn5KD	0.00859023	0.0425094	-0.545337	Down in Gcn5KD	0.000449871	0.00342556	-0.469796
FBgn0035667	FBgn0035667	CG10475	Jon65Ai	Jonah 65Ai	NS	0.0528635	0.186566	-0.545314	NS	0.0638717	0.204909	-0.34279
FBgn0030087	FBgn0030087	CG7766	CG7766	-	Down in Gcn5KD	0.00674423	0.0349696	-0.545131	Down in Gcn5KD	9.15125e-05	0.000840347	-0.532692
FBgn0000299	FBgn0000299	CG4145	Cg25C	Collagen type IV	NS	0.0914741	0.281799	-0.545005	Down in Gcn5KD	5.45184e-05	0.000531861	-0.550352
FBgn0037601	FBgn0037601	CG9716	Cyp313b1	Cyp313b1	NS	0.0442868	0.161536	-0.544808	Down in Gcn5KD	0.000191337	0.00161267	-0.536433
FBgn0039509	FBgn0039509	CG3350	bigmax	bigmax	Down in Gcn5KD	0.0087941	0.0433024	-0.544475	NS	0.408851	0.688922	-0.107611
FBgn0035600	FBgn0035600	CG4769	Cyt-c1	Cytochrome c1	Down in Gcn5KD	0.00384737	0.0222158	-0.542386	Down in Gcn5KD	0.000107937	0.000967887	-0.537263
FBgn0259140	FBgn0259140	CG42255	CG42255	-	Down in Gcn5KD	0.00430571	0.0242722	-0.542341	Down in Gcn5KD	2.06284e-06	2.76426e-05	-0.686808
FBgn0032166	FBgn0032166	CG4619	CG4619	-	Down in Gcn5KD	0.00882365	0.0433699	-0.542078	Down in Gcn5KD	0.000196456	0.00165144	-0.523366
FBgn0051673	FBgn0051673	CG31673	CG31673	-	Down in Gcn5KD	0.00958474	0.0463839	-0.541878	Down in Gcn5KD	0.000101318	0.000920645	-0.521707
FBgn0014073	FBgn0014073	CG7525	Tie	Tie-like receptor tyrosine kinase	NS	0.057025	0.198102	-0.541825	NS	0.016224	0.0712349	-0.655487
FBgn0033906	FBgn0033906	CG8331	CG8331	-	Down in Gcn5KD	0.00935063	0.0454033	-0.541703	Down in Gcn5KD	7.15953e-05	0.000676327	-0.498949
FBgn0016715	FBgn0016715	CG3200	Reg-2	Rhythmically expressed gene 2	Down in Gcn5KD	0.00239534	0.0153018	-0.541488	NS	0.0150483	0.0669352	-0.294253
FBgn0040064	FBgn0040064	CG4600	yip2	yippee interacting protein 2	NS	0.0199611	0.0845416	-0.538712	NS	0.309879	0.592022	-0.131031
FBgn0004580	FBgn0004580	CG6702	Cbp53E	Calbindin 53E	NS	0.0432495	0.158705	-0.537295	Down in Gcn5KD	2.3141e-05	0.000245866	-0.648878
FBgn0262736	FBgn0262736	CG3161	Vha16-1	Vacuolar H[+] ATPase 16kD subunit 1	NS	0.0641755	0.217379	-0.53696	Down in Gcn5KD	0.00418259	0.0230272	-0.461297
FBgn0261625	FBgn0261625	CG42708	CG42708	-	NS	0.013668	0.0620818	-0.535597	Down in Gcn5KD	8.7218e-09	1.75189e-07	-0.907751
FBgn0000152	FBgn0000152	CG9703	Axs	Abnormal X segregation	Down in Gcn5KD	0.00207285	0.0135404	-0.535545	NS	0.0986057	0.279749	-0.201329
FBgn0033214	FBgn0033214	CG1941	CG1941	-	NS	0.0161128	0.0710603	-0.535137	Down in Gcn5KD	0.00220364	0.0134516	-0.42514
FBgn0025595	FBgn0025595	CG11325	AkhR	Adipokinetic hormone receptor	Down in Gcn5KD	0.00911641	0.0444343	-0.53469	Down in Gcn5KD	1.80161e-12	6.09546e-11	-1.08254
FBgn0030756	FBgn0030756	CG9903	CG9903	-	NS	0.0427246	0.157129	-0.533572	NS	0.0177492	0.0763503	-0.34794
FBgn0033115	FBgn0033115	CG9460	Spn42De	Serpin 42De	NS	0.0350935	0.134108	-0.53311	NS	0.901801	0.968835	0.0271465
FBgn0264294	FBgn0264294	CG2140	Cyt-b5	Cytochrome b5	Down in Gcn5KD	0.0075959	0.0385204	-0.532565	Down in Gcn5KD	0.00109349	0.00737836	-0.395781
FBgn0039671	FBgn0039671	CG11470	CG11470	-	NS	0.0248444	0.101498	-0.532499	Down in Gcn5KD	0.00554354	0.0293512	-0.33615
FBgn0016691	FBgn0016691	CG4307	ATPsynO	ATP synthase, oligomycin sensitivity conferring protein	Down in Gcn5KD	0.00551665	0.0297132	-0.5324	Down in Gcn5KD	7.47066e-05	0.000703629	-0.512821
FBgn0036927	FBgn0036927	CG7433	CG7433	-	Down in Gcn5KD	0.00904419	0.0441756	-0.531725	Down in Gcn5KD	3.47608e-05	0.00035547	-0.562052
FBgn0033726	FBgn0033726	CG8836	Cpr49Ad	Cuticular protein 49Ad	NS	0.107004	0.314538	-0.530928	NS	0.119845	0.320023	-0.461494
FBgn0035325	FBgn0035325	CG13806	CG13806	-	NS	0.133928	0.366318	-0.530625	Down in Gcn5KD	0.00164288	0.0104777	-0.743158
FBgn0032721	FBgn0032721	CG10602	CG10602	-	NS	0.0141799	0.0640538	-0.530229	Down in Gcn5KD	0.0024706	0.0148743	-0.358852
FBgn0035978	FBgn0035978	CG4347	UGP	UGP	Down in Gcn5KD	0.00637964	0.0334554	-0.529218	Down in Gcn5KD	5.79963e-05	0.000560631	-0.55012
FBgn0039319	FBgn0039319	CG13659	CG13659	-	NS	0.0145105	0.0652918	-0.529159	Down in Gcn5KD	0.00811174	0.0403095	-0.420302
FBgn0039645	FBgn0039645	CG11898	CG11898	-	NS	0.0915105	0.28182	-0.528726	Down in Gcn5KD	0.00021396	0.001786	-1.28274
FBgn0032603	FBgn0032603	CG17928	CG17928	-	NS	0.0241677	0.0991548	-0.52856	NS	0.149493	0.374458	-0.22752
FBgn0030309	FBgn0030309	CG1572	CG1572	-	NS	0.0327369	0.126825	-0.527368	NS	0.023513	0.0951822	-0.312012
FBgn0263746	FBgn0263746	CR43671	CR43671	-	NS	0.147205	0.391313	-0.52711	Not detected	.	.	NA
FBgn0026760	FBgn0026760	CG7121	Tehao	Tehao	NS	0.031077	0.121291	-0.525773	Down in Gcn5KD	0.00116056	0.00777047	-0.553341
FBgn0033821	FBgn0033821	CG10799	CG10799	-	Down in Gcn5KD	0.00429089	0.0242429	-0.525489	NS	0.726993	0.897697	0.0489799
FBgn0012036	FBgn0012036	CG3752	Aldh	Aldehyde dehydrogenase	NS	0.0320537	0.124471	-0.525237	Down in Gcn5KD	5.52991e-18	3.58917e-16	-1.63208
FBgn0033541	FBgn0033541	CG12934	CG12934	-	NS	0.0281208	0.111911	-0.524594	Down in Gcn5KD	0.00114206	0.00766274	-0.397275
FBgn0019624	FBgn0019624	CG14724	COX5A	Cytochrome c oxidase subunit 5A	NS	0.0124211	0.057344	-0.524122	Down in Gcn5KD	8.8639e-07	1.28137e-05	-0.63987
FBgn0014863	FBgn0014863	CG1019	Mlp84B	Muscle LIM protein at 84B	NS	0.131445	0.362276	-0.523855	Down in Gcn5KD	8.79498e-08	1.53126e-06	-0.82179
FBgn0035815	FBgn0035815	CG7422	Snmp2	Sensory neuron membrane protein 2	NS	0.099758	0.299404	-0.523162	NS	0.893097	0.966388	0.0346382
FBgn0035529	FBgn0035529	CG1319	CG1319	-	Down in Gcn5KD	0.0032214	0.0193067	-0.522351	Down in Gcn5KD	0.000106745	0.000959901	-0.473993
FBgn0035385	FBgn0035385	CG2114	FMRFaR	FMRFamide Receptor	NS	0.0458747	0.166067	-0.521459	NS	0.152464	0.379608	-0.292828
FBgn0034405	FBgn0034405	CG15102	Jheh2	Juvenile hormone epoxide hydrolase 2	NS	0.0119942	0.0556625	-0.521346	NS	0.0171057	0.0740831	-0.322165
FBgn0016120	FBgn0016120	CG6030	ATPsynD	ATP synthase, subunit D	NS	0.0119708	0.0555761	-0.521341	Down in Gcn5KD	1.68113e-05	0.000183521	-0.582658
FBgn0034612	FBgn0034612	CG10505	CG10505	-	NS	0.166337	0.423815	-0.520998	Down in Gcn5KD	6.72606e-19	5.21734e-17	-1.10976
FBgn0038646	FBgn0038646	CG7715	CG7715	-	NS	0.0240172	0.0986681	-0.520292	NS	0.123686	0.327028	-0.200905
FBgn0034877	FBgn0034877	CG17280	levy	levy	Down in Gcn5KD	0.00883479	0.0433917	-0.520105	Down in Gcn5KD	0.00054243	0.00403692	-0.445677
FBgn0035968	FBgn0035968	CG4484	Slc45-1	Slc45 ortholog 1	NS	0.0450061	0.16359	-0.520001	NS	0.574034	0.811748	0.0878117
FBgn0036262	FBgn0036262	CG6910	CG6910	-	NS	0.172263	0.4347	-0.519879	NS	0.231321	0.497303	-0.286393
FBgn0051472	FBgn0051472	CG31472	sgll	sugarlethal	Down in Gcn5KD	0.00649226	0.0339077	-0.519653	NS	0.0123409	0.0567715	-0.299707
FBgn0001137	FBgn0001137	CG17610	grk	gurken	NS	0.057203	0.198661	-0.519517	Down in Gcn5KD	0.00188612	0.0117771	-0.515535
FBgn0038349	FBgn0038349	CG6045	AOX3	Aldehyde oxidase 3	NS	0.0255965	0.103756	-0.518384	NS	0.0290497	0.11301	-0.328821
FBgn0029843	FBgn0029843	CG5905	Nep1	Neprilysin 1	NS	0.0307132	0.120196	-0.518089	NS	0.0771921	0.235075	-0.248708
FBgn0058002	FBgn0058002	CG40002	ND-AGGG	NADH dehydrogenase (ubiquinone) AGGG subunit	NS	0.0436437	0.159796	-0.517282	NS	0.273249	0.550015	0.247065
FBgn0015032	FBgn0015032	CG1438	Cyp4c3	Cytochrome P450-4c3	NS	0.0885163	0.275631	-0.51656	NS	0.051376	0.175001	-0.42695
FBgn0015808	FBgn0015808	CG17320	ScpX	Sterol carrier protein X-related thiolase	NS	0.0119097	0.055337	-0.516138	Down in Gcn5KD	6.65731e-05	0.000632643	-0.487348
FBgn0030981	FBgn0030981	CG14191	CG14191	-	NS	0.166301	0.423815	-0.515286	NS	0.202257	0.456741	-0.506235
FBgn0023180	FBgn0023180	CG1584	Orc6	Origin recognition complex subunit 6	NS	0.064401	0.217887	-0.514761	NS	0.588265	0.820433	0.137148
FBgn0052633	FBgn0052633	CG32633	CG32633	-	NS	0.0573937	0.199083	-0.514658	NS	0.370606	0.652709	-0.170792
FBgn0040529	FBgn0040529	CG9603	COX7A	Cytochrome c oxidase subunit 7A	NS	0.012137	0.0562574	-0.514228	Down in Gcn5KD	8.63294e-07	1.25134e-05	-0.624255
FBgn0010548	FBgn0010548	CG11140	Aldh-III	Aldehyde dehydrogenase type III	NS	0.0277165	0.110493	-0.514004	Down in Gcn5KD	8.26414e-05	0.000771508	-0.478062
FBgn0015623	FBgn0015623	CG11567	Cpr	Cytochrome P450 reductase	NS	0.0160815	0.0709491	-0.513409	Down in Gcn5KD	0.000172454	0.00147436	-0.51792
FBgn0262515	FBgn0262515	CG8029	VhaAC45	Vacuolar H[+] ATPase AC45 accessory subunit	NS	0.0468194	0.168693	-0.51243	Down in Gcn5KD	0.000442857	0.00337753	-0.454108
FBgn0030798	FBgn0030798	CG13003	CG13003	-	NS	0.0346898	0.132918	-0.511679	Down in Gcn5KD	2.03604e-05	0.00021876	-0.574689
FBgn0033582	FBgn0033582	CG9084	CG9084	-	NS	0.0127576	0.0585926	-0.511319	NS	0.02377	0.0959752	-0.290801
FBgn0035359	FBgn0035359	CG1143	CG1143	-	NS	0.0109489	0.0516215	-0.510833	Down in Gcn5KD	0.00108097	0.00731573	-0.477974
FBgn0036595	FBgn0036595	CG13046	CG13046	-	NS	0.128771	0.358157	-0.510414	NS	0.11355	0.307867	-0.429698
FBgn0030586	FBgn0030586	CG12539	CG12539	-	NS	0.0940003	0.287356	-0.509941	NS	0.222956	0.486286	0.213023
FBgn0036770	FBgn0036770	CG5485	Prestin	Prestin	NS	0.0149334	0.0667354	-0.509619	Down in Gcn5KD	0.00022759	0.00188493	-0.534259
FBgn0030542	FBgn0030542	CG12481	CG12481	-	NS	0.0478003	0.171638	-0.509523	NS	0.221598	0.484514	-0.282308
FBgn0034030	FBgn0034030	CG8192	CG8192	-	NS	0.110108	0.321435	-0.508919	NS	0.0311738	0.119617	-0.622929
FBgn0003890	FBgn0003890	CG4869	betaTub97EF	beta-Tubulin at 97EF	NS	0.0226822	0.094199	-0.508752	Down in Gcn5KD	0.000511867	0.00382737	-0.531954
FBgn0262563	FBgn0262563	CG43103	CG43103	-	NS	0.033567	0.129476	-0.508391	NS	0.138997	0.355924	-0.266682
FBgn0036985	FBgn0036985	CG5847	zye	zye	NS	0.299231	0.618305	-0.508181	Down in Gcn5KD	1.14883e-09	2.63485e-08	-1.14128
FBgn0030292	FBgn0030292	CG11752	CG11752	-	Down in Gcn5KD	0.00633192	0.0332657	-0.507978	Down in Gcn5KD	0.003614	0.0204272	-0.391579
FBgn0032336	FBgn0032336	CG14919	AstC	Allatostatin C	NS	0.0527299	0.186194	-0.507572	NS	0.0544436	0.181943	-0.359936
FBgn0001124	FBgn0001124	CG8430	Got1	Glutamate oxaloacetate transaminase 1	NS	0.0354196	0.135086	-0.507341	Down in Gcn5KD	1.17172e-09	2.6745e-08	-0.906189
FBgn0026753	FBgn0283536	CG6213	Vha13	Vacuolar H[+] ATPase 13kD subunit	NS	0.0466331	0.168232	-0.506442	Down in Gcn5KD	0.000194453	0.00163605	-0.488903
FBgn0250838	FBgn0250838	CG30415	CG30415	-	Down in Gcn5KD	0.00701248	0.0361172	-0.50598	Down in Gcn5KD	6.22319e-08	1.10982e-06	-0.660905
FBgn0038391	FBgn0038391	CG10278	GATAe	GATAe	Down in Gcn5KD	0.0101348	0.0484564	-0.505314	NS	0.0149907	0.06671	-0.316888
FBgn0030098	FBgn0030098	CG12057	CG12057	-	NS	0.156231	0.406369	-0.504839	NS	0.785089	0.92302	0.0392709
FBgn0020235	FBgn0020235	CG7610	ATPsyngamma	ATP synthase, gamma subunit	NS	0.0242625	0.0994726	-0.504756	Down in Gcn5KD	0.00041851	0.00322016	-0.479871
FBgn0085480	FBgn0085480	CG34451	CG34451	-	NS	0.0701078	0.231426	-0.504287	NS	0.0802937	0.242585	-0.463781
FBgn0033093	FBgn0033093	CG3270	CG3270	-	Down in Gcn5KD	0.00598068	0.0317887	-0.504002	NS	0.0176142	0.0758725	-0.338877
FBgn0038753	FBgn0038753	CG4459	CG4459	-	NS	0.132785	0.3644	-0.503959	Not detected	.	.	NA
FBgn0028534	FBgn0028534	CG7916	CG7916	-	NS	0.123299	0.347374	-0.503828	Down in Gcn5KD	0.00630918	0.0325383	-0.447059
FBgn0039915	FBgn0039915	CG1732	CG1732	-	NS	0.037094	0.140267	-0.503556	Down in Gcn5KD	3.07673e-08	5.7672e-07	-0.708454
FBgn0035726	FBgn0035726	CG9953	CG9953	-	NS	0.0306899	0.120159	-0.503133	Down in Gcn5KD	0.0018325	0.0115329	-0.374913
FBgn0034076	FBgn0034076	CG8424	Jhedup	Juvenile hormone esterase duplication	NS	0.282163	0.596539	-0.503007	NS	0.43021	0.7066	-0.213828
FBgn0035186	FBgn0035186	CG13912	CG13912	-	NS	0.152005	0.399926	-0.502564	NS	0.0371766	0.137056	-0.450352
FBgn0262512	FBgn0262512	CG8210	Vha14-1	Vacuolar H[+] ATPase 14kD subunit 1	NS	0.010909	0.0515176	-0.501734	Down in Gcn5KD	0.000127306	0.0011205	-0.47815
FBgn0266349	FBgn0266349	CR44998	CR44998	-	NS	0.246105	0.549296	-0.501397	Not detected	.	.	NA
FBgn0030157	FBgn0030157	CG1468	CG1468	-	Down in Gcn5KD	0.00939459	0.0455784	-0.501358	Down in Gcn5KD	2.22307e-10	5.73251e-09	-0.93787
FBgn0032218	FBgn0032218	CG5381	CG5381	-	Down in Gcn5KD	0.00413777	0.0235974	-0.500513	NS	0.104231	0.289343	-0.211724
FBgn0085257	FBgn0085257	CG34228	CG34228	-	NS	0.0312551	0.121862	-0.499684	NS	0.27749	0.553877	-0.228985
FBgn0053169	FBgn0053169	CG33169	CG33169	-	NS	0.0473887	0.170319	-0.499268	NS	0.907433	0.970951	-0.0227441
FBgn0025684	FBgn0025684	CG15438	MFS18	Major Facilitator Superfamily Transporter 18	NS	0.0126674	0.0583175	-0.498697	Down in Gcn5KD	0.00208648	0.0128102	-0.42903
FBgn0265068	FBgn0265068	CR44179	CR44179	-	NS	0.06552	0.220638	-0.498599	NS	0.846541	0.949459	-0.0450621
FBgn0022338	FBgn0022338	CG5452	dnk	deoxyribonucleoside kinase	Down in Gcn5KD	0.00617042	0.0325655	-0.498233	NS	0.0288606	0.112437	-0.299898
FBgn0004228	FBgn0004228	CG7936	mex1	midgut expression 1	NS	0.0145532	0.0654087	-0.498071	Down in Gcn5KD	0.00295554	0.0172893	-0.369182
[truncated: 16,164 more rows]

## Sheet: DatasetEV11C
(C) Transripts per millon (TPM) of whole-body RNA-seq data
[truncated: 17,470 more rows]

[truncated: 1 more sheets: DatasetEV11D]
