# Supplementary material for: Growth phase diets diminish histone acetyltransferase Gcn5 function and shorten lifespan of Drosophila males
Source: EMBO Rep. 2025 Jul 10;26(15):3856–88. doi: 10.1038/s44319-025-00503-8 (PMC12332192; doi:10.1038/s44319-025-00503-8)
Supplement: Supplementary file 14 — Data Set EV12 [file 44319_2025_503_MOESM14_ESM.xlsx]

## Sheet: Sheet1
Dataset EV12. A statistics table.
Figure	Test	Condition	Sample size	Raw P value (vs. control)	Adjusted P value (vs. control)
1D	Log-rank test	Control	240	.	.
		nat3 history	240	< 1.0E-10	.
1E, Appendix S2 (Round 1)	Log-rank test	Control	110	.	.
		tup1 history	89	0.5180	1
		cka2 history	118	0.7018	1
		swa2 history	98	0.1732	1
		mid2 history	117	0.7641	1
		pkp2 history	109	0.3147	1
		nat3 history	110	0.0012	0.0071
1F	Log-rank test	Control	140	.	.
		nat3 history	143	3.5e-08	.
1G	Student's t-test	Control	18	.	.
		nat3-fed	18	0.001002	.
1H	Two-tailed Mann-Whitney U test	Control (1 week old)	50	.	.
		nat3 history (1 week old)	50	0.00667	.
	Two-tailed Mann-Whitney U test	Control (5 weeks old)	42	.	.
		nat3 history (5 weeks old)	41	0.0008945	.
1I	Student's t-test	Control (2 weeks old)	3	.	.
		nat3 history (2 week old)	3	0.9839	.
	Student's t-test	Control (3 weeks old)	3	.	.
		nat3 history (3 weeks old)	3	0.04084	.
3E	Hypergeometric test	Down peak intervals of nat3-fed	889454	0	.
		Down peak intervals of Gcn5 KD	1451090
		Overlapped peak intervals	97442
		All peak intervals of nat3-fed and Gcn5 KD	15443594
3F	Hypergeometric test	Down peak-containing genes of nat3-fed	796	6.98761e-28	.
		Down peak-containing genes of Gcn5 KD	1310
		Overlapped genes	220
		All peak-containing genes of nat3-fed and Gcn5 KD	9602
4B	Student's t-test	DaGS > mCherry KD-	4	.	.
		DaGS > mCherry KD+	4	0.8595	.
	Student's t-test	DaGS > Gcn5 KD-	4	.	.
		DaGS > Gcn5 KD+	4	0.01407	.
4C	Two-tailed Mann-Whitney U test	DaGS > Gcn5 KD-	4	.	.
		DaGS > Gcn5 KD+	4	0.6857	.
4D	Log-rank test	DaGS > mCherry KD-	960	.	.
		DaGS > mCherry KD+	960	0.5523	.
4E	Log-rank test	DaGS > Gcn5 KD-	960	.	.
		DaGS > Gcn5 KD+	960	0.0068	.
4F	Log-rank test	DaGS > mCherry KD-	200	.	.
		DaGS > mCherry KD+	200	0.3303	.
4G	Log-rank test	DaGS > Gcn5 KD-	200	.	.
		DaGS > Gcn5 KD+	200	< 1.0E-10	.
4H	Log-rank test	ElavGS > Gcn5 KD-	600	.	.
		ElavGS > Gcn5 KD+	600	8e-06	.
4I	Log-rank test	TIGS > Gcn5 KD-	600	.	.
		TIGS > Gcn5 KD+	600	0.035	.
4J	Log-rank test	UroGS > Gcn5 KD-	600	.	.
		UroGS > Gcn5 KD+	600	0.7576	.
4K	Two-tailed Mann-Whitney U test	ElavGS > Gcn5 KD-	5	.	.
		ElavGS > Gcn5 KD+	5	0.007937	.
	Two-tailed Mann-Whitney U test	TIGS > Gcn5 KD-	5	.	.
		TIGS > Gcn5 KD+	5	0.8889	.
	Two-tailed Mann-Whitney U test	UroGS > Gcn5 KD-	5	.	.
		UroGS > Gcn5 KD+	5	0.3651	.
4L	Log-rank test	ElavGS > Gcn5 KD-	200	.	.
		ElavGS > Gcn5 KD+	200	< 1.0E-10	.
4M	Log-rank test	TIGS > Gcn5 KD-	200	.	.
		TIGS > Gcn5 KD+	200	0.1724	.
4N	Log-rank test	UroGS > Gcn5 KD-	200	.	.
		UroGS > Gcn5 KD+	200	0.4282	.
5A	t-test provided by MetaboAnalyst	Control (Palmitoleic acid; (Z)16:1n-7)	3	.	.
		nat3 (Palmitoleic acid; (Z)16:1n-7)	3	0.0003234	0.00053901
	t-test provided by MetaboAnalyst	Control (Palmitic acid; 16:0)	3	.	.
		nat3 (Palmitic acid; 16:0)	3	0.00017455	0.00053901
	t-test provided by MetaboAnalyst	Control (Oleic acid; (Z)18:1n-9)	3	.	.
		nat3 (Oleic acid; (Z)18:1n-9)	3	0.00063413	0.00079267
	t-test provided by MetaboAnalyst	Control (Elaidic acid; (E)18:1n-9)	3	.	.
		nat3 (Elaidic acid; (E)18:1n-9)	3	0.00090342	0.00090342
	t-test provided by MetaboAnalyst	Control (Stearic acid; 18:0)	3	.	.
		nat3 (Stearic acid; 18:0)	3	0.0002802	0.00053901
	t-test provided by MetaboAnalyst	Control (Capric acid; 10:0)	3	.	.
		nat3 (Capric acid; 10:0)	3	0.00028101	0.0003981
	t-test provided by MetaboAnalyst	Control (Lauric acid; 12:0)	3	.	.
		nat3 (Lauric acid; 12:0)	3	0.00024357	0.0003981
	t-test provided by MetaboAnalyst	Control (Myristoleic acid; (Z)14:1n-5)	3	.	.
		nat3 (Myristoleic acid; (Z)14:1n-5)	3	0.00055832	0.00073011
	t-test provided by MetaboAnalyst	Control (Myristic acid; 14:0)	3	.	.
		nat3 (Myristic acid; 14:0)	3	2.4288e-05	6.8816e-05
	t-test provided by MetaboAnalyst	Control (cis-10-Pentadecenoic acid; (Z)15:1n-5)	3	.	.
		nat3 (cis-10-Pentadecenoic acid; (Z)15:1n-5)	3	0.00090228	0.0010343
	t-test provided by MetaboAnalyst	Control (Pentadecanoic acid; 15:0)	3	.	.
		nat3 (Pentadecanoic acid; 15:0)	3	0.00018975	0.00035842
	t-test provided by MetaboAnalyst	Control (Margaric acid; 17:0)	3	.	.
		nat3 (Margaric acid; 17:0)	3	0.00027109	0.0003981
	t-test provided by MetaboAnalyst	Control (Nonadecanoic acid; 19:0)	3	.	.
		nat3 (Nonadecanoic acid; 19:0)	3	0.00091261	0.0010343
	t-test provided by MetaboAnalyst	Control (cis-11-Eicosenoic acid; (Z)20:1n-9)	3	.	.
		nat3 (cis-11-Eicosenoic acid; (Z)20:1n-9)	3	0.00015416	0.00032759
	t-test provided by MetaboAnalyst	Control (Arachidic acid; 20:0)	3	.	.
		nat3 (Arachidic acid; 20:0)	3	3.2447e-05	7.8799e-05
	t-test provided by MetaboAnalyst	Control (Behenic acid; 22:0)	3	.	.
		nat3 (Behenic acid; 22:0)	3	1.8336e-05	6.8742e-05
	t-test provided by MetaboAnalyst	Control (Lignoceric acid; 24:0)	3	.	.
		Control (Lignoceric acid; 24:0)	3	1.0423e-05	6.8742e-05
	t-test provided by MetaboAnalyst	Control (Pentacosanoic acid; 25:0)	3	.	.
		nat3 (Pentacosanoic acid; 25:0)	3	1.8379e-05	6.8742e-05
	t-test provided by MetaboAnalyst	Control (Cerotic acid; 26:0)	3	.	.
		nat3 (Cerotic acid; 26:0)	3	7.776e-06	6.8742e-05
	t-test provided by MetaboAnalyst	Control (Heptacosanoic acid; 27:0)	3	.	.
		nat3 (Heptacosanoic acid; 27:0)	3	2.0218e-05	6.8742e-05
	t-test provided by MetaboAnalyst	Control (Octacosanoic acid; 28:0)	3	.	.
		nat3 (Octacosanoic acid; 28:0)	3	0.0041076	0.0041076
	t-test provided by MetaboAnalyst	Control (Nonacosanoic acid; 29:0)	3	.	.
		nat3 (Nonacosanoic acid; 29:0)	3	0.0012819	0.0013621
5B	t-test provided by MetaboAnalyst	Control (V)	3	.	.
		nat3 (V)	3	0.00386	0.036227
	t-test provided by MetaboAnalyst	Control (I)	3	.	.
		nat3 (I)	3	0.011291	0.060537
	t-test provided by MetaboAnalyst	Control (F)	3	.	.
		nat3 (F)	3	0.13508	0.25775
	t-test provided by MetaboAnalyst	Control (L)	3	.	.
		nat3 (L)	3	0.13506	0.25775
	t-test provided by MetaboAnalyst	Control (T)	3	.	.
		nat3 (T)	3	0.41697	0.53711
	t-test provided by MetaboAnalyst	Control (R)	3	.	.
		nat3 (R)	3	0.56569	0.64638
	t-test provided by MetaboAnalyst	Control (W)	3	.	.
		nat3 (W)	3	0.21284	0.337
	t-test provided by MetaboAnalyst	Control (K)	3	.	.
		nat3 (K)	3	0.10575	0.22883
	t-test provided by MetaboAnalyst	Control (M)	3	.	.
		nat3 (M)	3	0.062975	0.16022
	t-test provided by MetaboAnalyst	Control (H)	3	.	.
		nat3 (H)	3	0.024157	0.096627
	t-test provided by MetaboAnalyst	Control (Y)	3	.	.
		nat3 (Y)	3	0.25512	0.36583
	t-test provided by MetaboAnalyst	Control (C)	3	.	.
		nat3 (C)	3	0.6894	0.75934
	t-test provided by MetaboAnalyst	Control (A)	3	.	.
		nat3 (A)	3	0.5054	0.59093
	t-test provided by MetaboAnalyst	Control (S)	3	.	.
		nat3 (S)	3	0.053992	0.16022
	t-test provided by MetaboAnalyst	Control (N)	3	.	.
		nat3 (N)	3	0.018101	0.085979
	t-test provided by MetaboAnalyst	Control (G)	3	.	.
		nat3 (G)	3	0.00083129	0.015794
	t-test provided by MetaboAnalyst	Control (P)	3	.	.
		Control (P)	3	0.00429	0.036227
	t-test provided by MetaboAnalyst	Control (D)	3	.	.
		nat3 (D)	3	0.0001009	0.0076684
	t-test provided by MetaboAnalyst	Control (E)	3	.	.
		nat3 (E)	3	0.0083524	0.054582
	t-test provided by MetaboAnalyst	Control (Q)	3	.	.
		nat3 (Q)	3	0.031068	0.11806
5C, 5F, 5I, 5J, 5K	Log-rank test	Control (live yeast history + tween 80)	143	.	.
		Oleic acid history	145	0.6989	1
		Oleic acid + valine history	85	0.3685	1
		Acetic acid history	107	0.7440	1
		Oleic acid + acetic acid history	69	0.0465	0.2323
		Oleic acid + valine + acetic acid history	74	0.0011	0.0053
5D, EV4H, EV4J	Log-rank test	Control (live yeast history + tween 80)	117	.	.
		1% Oleic acid history	60	0.3693	1
		Valine + isoleucine history	89	0.3353	1
		Oleic acid + valine + isoleucine history	150	0.1247	0.3741
5E, EV4B	Log-rank test	Control (live yeast history + tween 80)	104	.	.
		Valine history	124	0.6877	1
		Live yeast history	90	0.9936	1
5H	Likelihood-ratio test	Control	3	.	.
		nat3-fed	3	0.000791154	0.011628
5L, EV5A (Extracellular)	t-test provided by MetaboAnalyst	Control (Acetic acid)	3	.	.
		nat3 (Acetic acid)	3	0.11326	0.15857
	t-test provided by MetaboAnalyst	Control (Propionic acid)	3	.	.
		nat3 (Propionic acid)	3	0.23714	0.27666
	t-test provided by MetaboAnalyst	Control (Isobutyric acid)	3	.	.
		nat3 (Isobutyric acid)	3	0.0039806	0.013932
	t-test provided by MetaboAnalyst	Control (Butyric acid)	3	.	.
		nat3 (Butyric acid)	3	0.013185	0.030765
	t-test provided by MetaboAnalyst	Control (2-Methylbutyric acid)	3	.	.
		nat3 (2-Methylbutyric acid)	3	0.3473	0.3473
	t-test provided by MetaboAnalyst	Control (Isovaleric acid)	3	.	.
		nat3 (Isovaleric acid)	3	0.025412	0.044471
	t-test provided by MetaboAnalyst	Control (Caproic acid)	3	.	.
		nat3 (Caproic acid)	3	0.0028724	0.013932
5L, EV5A (Intracellular)	t-test provided by MetaboAnalyst	Control (Acetic acid)	3	.	.
		nat3 (Acetic acid)	3	3.8518e-05	0.00026963
	t-test provided by MetaboAnalyst	Control (Propionic acid)	3	.	.
		nat3 (Propionic acid)	3	0.10974	0.19205
	t-test provided by MetaboAnalyst	Control (Isobutyric acid)	3	.	.
		nat3 (Isobutyric acid)	3	0.2867	0.40138
	t-test provided by MetaboAnalyst	Control (Butyric acid)	3	.	.
		nat3 (Butyric acid)	3	0.48938	0.48938
	t-test provided by MetaboAnalyst	Control (2-Methylbutyric acid)	3	.	.
		nat3 (2-Methylbutyric acid)	3	0.0096262	0.033692
	t-test provided by MetaboAnalyst	Control (Isovaleric acid)	3	.	.
		nat3 (Isovaleric acid)	3	0.027784	0.06483
	t-test provided by MetaboAnalyst	Control (Caproic acid)	3	.	.
		nat3 (Caproic acid)	3	0.43136	0.48938
6A	Hypergeometric test	Up genes in OVA-fed	1058	0	.
		Up genes in nat3-fed	693
		Overlapped genes	527
		All detected genes of OVA-fed and nat3-fed	11892
6B	Hypergeometric test	Down genes in OVA-fed	502	0	.
		Down genes in nat3-fed	427
		Overlapped genes	295
		All detected genes of OVA-fed and nat3-fed	11892
7C	Hypergeometric test	Down peak-containing genes of OVA-fed	224	1.15969e-15	.
		Down peak-containing genes of nat3-fed	796
		Overlapped genes	58
		All peak-containing genes of OVA-fed and nat3-fed	9626
	Hypergeometric test	Down peak-containing genes of OVA-fed	224	0.00382123	.
		Down peak-containing genes of Gcn5 KD	1310
		Overlapped genes	46
		All peak-containing genes of OVA-fed and Gcn5 KD	9405
7D	Two-tailed Mann-Whitney U test	Control	5	.	.
		nat3-fed	5	1	1
7E	Two-tailed Mann-Whitney U test	Control	5	.	.
		nat3-fed	5	0.01587	.
7F	Two-tailed Mann-Whitney U test	Control	5	.	.
		nat3-fed	5	0.007937	.
7G	Two-tailed Mann-Whitney U test	Control (C14:1)	5	.	.
		nat3 (C14:1)	5	0.007937	.
	Two-tailed Mann-Whitney U test	Control (C14:0)	5	.	.
		nat3 (C14:0)	5	0.5476	.
	Two-tailed Mann-Whitney U test	Control (C16:1)	5	.	.
		nat3 (C16:1)	5	0.03175	.
	Two-tailed Mann-Whitney U test	Control (C16:0)	5	.	.
		nat3 (C16:0)	5	0.01587	.
	Two-tailed Mann-Whitney U test	Control (C18:1)	5	.	.
		nat3 (C18:1)	5	0.1508	.
	Two-tailed Mann-Whitney U test	Control (C18:0)	5	.	.
		nat3 (C18:0)	5	0.01587	.
EV1A	Log-rank test	Live yeast history	240	.	.
		LSF history	240	< 1.0E-10	.
EV1B	Log-rank test	Live yeast history	90	.	.
		LSF history	190	0.0229	.
EV1C	Log-rank test	Live yeast history 2x	240	0.6852	1
		Control (live yeast history 1x)	240	.	.
		Live yeast history 1/2x	240	0.2522	0.5044
EV1D, Appendix S2 (Round8)	Log-rank test	Live yeast history 2x	109	0.3056	0.9169
		Control (live yeast history 1x)	90	.	.
		Live yeast history 1/2x	116	0.6823	1
		brp1 history	100	0.0013	0.0039
EV1E	Log-rank test	Control ♀	270	.	.
		nat3 history ♀	199	0.3527	.
EV2A	Likelihood-ratio test	Control (CG2051)	3	.	.
		nat3-fed (CG2051)	3	0.917968	0.990953
	Likelihood-ratio test	Control (Gcn5)	3	.	.
		nat3-fed (Gcn5)	3	0.273752	0.716954
	Likelihood-ratio test	Control (nej)	3	.	.
		nat3-fed (nej)	3	0.648338	0.920707
	Likelihood-ratio test	Control (Taf1)	3	.	.
		nat3-fed (Taf1)	3	0.624188	0.913733
	Likelihood-ratio test	Control (Tip60)	3	.	.
		nat3-fed (Tip60)	3	0.807692	0.963756
	Likelihood-ratio test	Control (enok)	3	.	.
		nat3-fed (enok)	3	0.54854	0.88644
	Likelihood-ratio test	Control (chm)	3	.	.
		nat3-fed (chm)	3	0.148094	0.5542
	Likelihood-ratio test	Control (mof)	3	.	.
		nat3-fed (mof)	3	0.977988	0.99642
	Likelihood-ratio test	Control (Elp3)	3	.	.
		nat3-fed (Elp3)	3	0.831728	0.969499
	Likelihood-ratio test	Control (Atac2)	3	.	.
		nat3-fed (Atac2)	3	0.824169	0.968549
	Likelihood-ratio test	Control (Ada2a)	3	.	.
		nat3-fed (Ada2a)	3	0.747644	0.947973
EV3B	Likelihood-ratio test	Control (CG12262)	3	.	.
		nat3-fed (CG12262)	3	0.000254452	0.00455379
	Likelihood-ratio test	Control (CG3902)	3	.	.
		nat3-fed (CG3902)	3	0.0015363	0.0196774
	Likelihood-ratio test	Control (CG9547)	3	.	.
		nat3-fed (CG9547)	3	0.00302738	0.0342598
	Likelihood-ratio test	Control (CG4860)	3	.	.
		nat3-fed (CG4860)	3	0.000330749	0.0056856
EV3C	Likelihood-ratio test	Control (CG9527)	3	.	.
		nat3-fed (CG9527)	3	0.00392033	0.0424543
	Likelihood-ratio test	Control (CG17544)	3	.	.
		nat3-fed (CG17544)	3	0.00364903	0.0400236
	Likelihood-ratio test	Control (Acox57D-p)	3	.	.
		nat3-fed (Acox57D-p)	3	2.17654e-07	1.03192e-05
	Likelihood-ratio test	Control (Acox57D-d)	3	.	.
		nat3-fed (Acox57D-d)	3	3.09512e-05	0.000762944
EV3D	Likelihood-ratio test	Control (CG15829)	3	.	.
		nat3-fed (CG15829)	3	7.28545e-35	1.22375e-31
	Likelihood-ratio test	Control (Dbi)	3	.	.
		nat3-fed (Dbi)	3	2.41911e-09	1.89626e-07
	Likelihood-ratio test	Control (CG8628)	3	.	.
		nat3-fed (CG8628)	3	1.01654e-07	5.08617e-06
	Likelihood-ratio test	Control (CG5804)	3	.	.
		nat3-fed (CG5804)	3	6.80056e-07	2.7861e-05
	Likelihood-ratio test	Control (CG8629)	3	.	.
		nat3-fed (CG8629)	3	0.000488583	0.00777369
EV3E	Likelihood-ratio test	Control (yip2)	3	.	.
		nat3-fed (yip2)	3	8.25383e-07	3.32358e-05
	Likelihood-ratio test	Control (Aldh)	3	.	.
		nat3-fed (Aldh)	3	0.00112451	0.015321
	Likelihood-ratio test	Control (CG3961)	3	.	.
		nat3-fed (CG3961)	3	4.23343e-08	2.34796e-06
	Likelihood-ratio test	Control (CG4594)	3	.	.
		nat3-fed (CG4594)	3	9.12114e-05	0.00193586
EV3G	Likelihood-ratio test	Control (scu)	3	.	.
		nat3-fed (scu)	3	2.51767e-09	1.94755e-07
	Likelihood-ratio test	Control (CG1673)	3	.	.
		nat3-fed (CG1673)	3	8.94413e-06	0.000267596
EV4A, EV4E	Log-rank test	Control (live yeast history + tween 80)	240	.	.
		Valine history	240	0.516	1
		Live yeast history	240	0.302	0.6039
EV4C, EV4F, EV4L, EV4M, EV4N	Log-rank test	Control (live yeast history + tween 80)	240	.	.
		Oleic acid history	240	5.6e-09	2.8e-08
		Oleic acid + valine history	240	< 1.0E-10	< 1.0E-10
		Acetic acid history	240	0.0248	0.124
		Oleic acid + acetic acid history	240	< 1.0E-10	< 1.0E-10
		Oleic acid + valine + acetic acid history	240	< 1.0E-10	< 1.0E-10
EV4D, EV4G, EV4I	Log-rank test	Control (live yeast history + tween 80)	240	.	.
		1% Oleic acid history	240	< 1.0E-10	< 1.0E-10
		Valine + isoleucine history	240	0.198	0.5939
		Oleic acid + valine + isoleucine history	240	0.0005	0.0015
EV4K	Log-rank test	Control	120	.	.
		25 mM Acetic acid	120	0.0319	0.0638
		50 mM Acetic acid	120	8.5e-08	1.7e-07
		.	.	0.0008 (25 mM vs. 50 mM)	0.0017 (25 mM vs. 50 mM)
EV4O	Log-rank test	Control (live yeast history + tween 80)	98	.	.
		Oleic acid + valine + acetic acid history	186	0.0011	.
EV5B	t-test provided by MetaboAnalyst	Control (LC-MS/MS)	5	.	.
		nat3-fed (LC-MS/MS)	5	8.7424e-07	6.5568e-05
	t-test provided by MetaboAnalyst	Control (CE-MS)	3	.	.
		nat3-fed (CE-MS)	3	0.0012485	0.064922
EV5C	t-test provided by MetaboAnalyst	Control	3	.	.
		nat3	3	0.16475	0.29118
EV5E	Likelihood-ratio test	Control	3	.	.
		nat3-fed	3	1.24438e-08	7.66043e-07
	Likelihood-ratio test	Control (live yeast + tween 80)	3	.	.
		OVA-fed	3	7.24609e-07	2.11885e-05
EV6A	Log-rank test	DaGS > Gcn5 KD- ♀	150	.	.
		DaGS > Gcn5 KD+ ♀	150	< 1.0E-10	.
EV6B	Log-rank test	DaGS > Gcn5 KD- virgin ♀	150	.	.
		DaGS > Gcn5 KD+ virgin ♀	150	< 1.0E-10	.
EV6C	Log-rank test	Control (live yeast history + tween 80) ♀	178	.	.
		Oleic acid + acetic acid + valine history ♀	174	0.0243	.
EV6D	Log-rank test	Control (live yeast history + tween 80) virgin ♀	105	.	.
		Oleic acid + acetic acid + valine history virgin ♀	118	0.1947	.
EV6E	Hypergeometric test	Up genes in Gcn5 KD ♂	1534	6.82793e-05	.
		Up genes in Gcn5 KD ♀	730
		Overlapped genes	132
		All detected genes of Gcn5 KD ♂♀	11620
	Hypergeometric test	Down genes in Gcn5 KD ♂	889	0	.
		Down genes in Gcn5 KD ♀	1289
		Overlapped genes	785
		All detected genes of Gcn5 KD ♂♀	11620
EV6F	Hypergeometric test	Up genes in OVA-fed ♂	1058	0	.
		Up genes in OVA-fed ♀	1264
		Overlapped genes	800
		All detected genes of OVA-fed ♂♀	11829
	Hypergeometric test	Down genes in OVA-fed ♂	502	0	.
		Down genes in OVA-fed ♀	495
		Overlapped genes	338
		All detected genes of OVA-fed ♂♀	11829
Appendix S1C (Round 1)	No performed tests	Control	120	.	.
		crs5 history	120	.	.
		brp1 history	120	.	.
		pkp2 history	120	.	.
		cka2 history	120	.	.
		nat3 history	120	.	.
		vma11 history	120	.	.
		irc6 history	120	.	.
		mrx history	120	.	.
		aan1 history	120	.	.
		nrt1 history	120	.	.
		tps1 history	120	.	.
		ids2 history	120	.	.
		rnr4(2-60) history	120	.	.
		fur4 history	120	.	.
		nrp1 histoy	120	.	.
		dpp1 history	120	.	.
		rnr4(2_69) history	120	.	.
		ygr130c history	120	.	.
Appendix S1C (Round 2)	No performed tests	Control	120	.	.
		tvp38 history	120	.	.
		rgi2 history	120	.	.
		tup1 history	120	.	.
		hrd3 history	120	.	.
		syf2 history	120	.	.
		fes1 history	120	.	.
		vma9 history	120	.	.
		shp1 history	120	.	.
		mid2 history	120	.	.
		swa2 history	120	.	.
		vma22 history	120	.	.
		ygl007c-a history	120	.	.
		ino2 history	120	.	.
		yor331c history	120	.	.
		opi9 history	120	.	.
		rpl42b history	120	.	.
		ser1 history	120	.	.
Appendix S2 (Rouond 2)	Log-rank test	Control	80	.	.
		rnr4 history	140	0.4789	1
		syf2 history	110	0.693	1
		fes1 history	139	0.3511	1
		vma22 history	70	0.0254	0.1018
Appendix S2 (Rouond 3)	Log-rank test	Control	90	.	.
		hrd3 history	110	0.3006	1
		shp1 history	110	0.4390	1
		ino2 history	70	0.7130	1
		tvp38 history	120	0.6585	1
		mrx14 history	140	0.1520	0.912
		vma9 history	48	0.3919	1
Appendix S2 (Rouond 4)	Log-rank test	Control	80	.	.
		rgi2 history	70	02925	1
		nrt1 history	110	0.0838	0.3352
		fur4 history	80	0.241	0.9642
		tps1 history	150	0.4985	1
Appendix S2 (Rouond 5)	Log-rank test	Control	36	.	.
		crs5 history	65	0.4163	1
		dpp1 history	129	0.2400	0.7199
		ygl007c-a history	80	0.3330	0.9989
Appendix S2 (Rouond 6)	Log-rank test	Control	110	.	.
		irc6 history	107	0.9308	1
		ids2 history	120	0.0347	0.1388
		vma9 history	40	0.6042	1
		brp1 history	39	0.0055	0.0221
Appendix S2 (Rouond 7)	Log-rank test	Control	77	.	.
		crs5 history	60	0.1480	0.592
		aan1 history	105	0.2147	0.8588
		nrp1 history	110	0.6786	1
		vma11 history	27	0.3288	1
Appendix S3A	Likelihood-ratio test	Control (nvd)	3	.	.
		nat3-fed (nvd)	3	2.04337e-11	2.45163e-09
	Likelihood-ratio test	Control (spok)	3	.	.
		nat3-fed (spok)	3	8.19413e-09	5.35258e-07
	Likelihood-ratio test	Control (phm)	3	.	.
		nat3-fed (phm)	3	3.17236e-07	1.43464e-05
	Likelihood-ratio test	Control (dib)	3	.	.
		nat3-fed (dib)	3	0.00135505	0.0177626
	Likelihood-ratio test	Control (sad)	3	.	.
		nat3-fed (sad)	3	7.83726e-10	6.92861e-08
Appendix S3C	Likelihood-ratio test	ElavGS > Gcn5 KD-	3	.	.
		ElavGS > Gcn5 KD+	3	7.36147e-20	1.28135e-17
Appendix S3D	Likelihood-ratio test	Control (CG2051)	3	.	.
		nat3-fed (CG2051)	3	0.764786	0.999977
	Likelihood-ratio test	Control (Gcn5)	3	.	.
		nat3-fed (Gcn5)	3	0.918464	0.999977
	Likelihood-ratio test	Control (nej)	3	.	.
		nat3-fed (nej)	3	0.0369619	0.811072
	Likelihood-ratio test	Control (Taf1)	3	.	.
		nat3-fed (Taf1)	3	0.859217	0.999977
	Likelihood-ratio test	Control (Tip60)	3	.	.
		nat3-fed (Tip60)	3	0.702656	0.999977
	Likelihood-ratio test	Control (enok)	3	.	.
		nat3-fed (enok)	3	0.868091	0.999977
	Likelihood-ratio test	Control (chm)	3	.	.
		nat3-fed (chm)	3	0.408814	0.999977
	Likelihood-ratio test	Control (mof)	3	.	.
		nat3-fed (mof)	3	0.862992	0.999977
	Likelihood-ratio test	Control (Elp3)	3	.	.
		nat3-fed (Elp3)	3	0.457324	0.999977
	Likelihood-ratio test	Control (Atac2)	3	.	.
		nat3-fed (Atac2)	3	0.660164	0.999977
Appendix S3F	Likelihood-ratio test	Control (Tg)	3	.	.
		nat3-fed (Tg)	3	0.159192	0.999977
	Likelihood-ratio test	ElavGS > Gcn5 KD- (Tg)	3	.	.
		ElavGS > Gcn5 KD+ (Tg)	3	0.000113653	0.00111164
Appendix S3G	Likelihood-ratio test	Control (Proc-R)	3	.	.
		nat3-fed (Proc-R)	3	0.0313534	0.759201
	Likelihood-ratio test	ElavGS > Gcn5 KD- (Proc-R)	3	.	.
		ElavGS > Gcn5 KD+ (Proc-R)	3	2.13173e-11	1.15073e-09
Appendix S3H	Likelihood-ratio test	Control (Eip78C-a)	3	.	.
		nat3-fed (Eip78C-a)	3	0.000129216	0.0186947
	Likelihood-ratio test	ElavGS > Gcn5 KD- (Eip78C-a)	3	.	.
		ElavGS > Gcn5 KD+ (Eip78C-a)	3	7.19855e-11	3.49696e-09
Appendix S3I	Log-rank test	ElavGS > Tg KD-	200	.	.
		ElavGS > Tg KD+	200	< 1.0E-10	.
Appendix S3J	Log-rank test	ElavGS > Proc-R KD-	200	.	.
		ElavGS > Proc-R KD+	200	9.9e-08	.
Appendix S3K	Log-rank test	ElavGS > Eip78C-a OE-	193	.	.
		ElavGS > Eip78C-a OE+	200	0.3665	.
Appendix S5A	Likelihood-ratio test	Control	3	.	.
		OVA-fed	3	7.20066e-16	1.10602e-13
Appendix S5B	Likelihood-ratio test	Control (CG12262)	3	.	.
		OVA-fed (CG12262)	3	1.79373e-08	7.80937e-07
	Likelihood-ratio test	Control (CG7461)	3	.	.
		OVA-fed (CG7461)	3	0.000608682	0.00662505
	Likelihood-ratio test	Control (CG3902)	3	.	.
		OVA-fed (CG3902)	3	0.000996702	0.0101439
	Likelihood-ratio test	Control (Arc42)	3	.	.
		OVA-fed (Arc42)	3	0.00349343	0.0290625
	Likelihood-ratio test	Control (CG4860)	3	.	.
		OVA-fed (CG4860)	3	1.9304e-05	0.000380735
Appendix S5C	Likelihood-ratio test	Control (CG9527)	3	.	.
		OVA-fed (CG9527)	3	3.22386e-07	1.05561e-05
	Likelihood-ratio test	Control (Acox57D-p)	3	.	.
		OVA-fed (Acox57D-p)	3	1.60922e-06	4.26044e-05
	Likelihood-ratio test	Control (Acox57D-d)	3	.	.
		OVA-fed (Acox57D-d)	3	1.21708e-17	2.42488e-15
	Likelihood-ratio test	Control (CG4586)	3	.	.
		OVA-fed (CG4586)	3	0.0041753	0.0338487
Appendix S5D	Likelihood-ratio test	Control (CG5804)	3	.	.
		OVA-fed (CG5804)	3	2.77321e-25	1.30396e-22
	Likelihood-ratio test	Control (Dbi)	3	.	.
		OVA-fed (Dbi)	3	5.70629e-12	4.82571e-10
	Likelihood-ratio test	Control (CG15829)	3	.	.
		OVA-fed (CG15829)	3	0.000435817	0.00503739
	Likelihood-ratio test	Control (CG8628)	3	.	.
		OVA-fed (CG8628)	3	4.68464e-09	2.34332e-07
	Likelihood-ratio test	Control (CG8814)	3	.	.
		OVA-fed (CG8814)	3	0.00160397	0.0151322
	Likelihood-ratio test	Control (CG8629)	3	.	.
		OVA-fed (CG8629)	3	0.00237226	0.0210655
Appendix S5E	Likelihood-ratio test	Control (yip2)	3	.	.
		OVA-fed (yip2)	3	6.09147e-10	3.65333e-08
	Likelihood-ratio test	Control (whd)	3	.	.
		OVA-fed (whd)	3	0.000140193	0.00199271
	Likelihood-ratio test	Control (Thiolase)	3	.	.
		OVA-fed (Thiolase)	3	0.000131078	0.00187448
	Likelihood-ratio test	Control (Mtpalpha)	3	.	.
		OVA-fed (Mtpalpha)	3	0.000409236	0.00476766
	Likelihood-ratio test	Control (CG6543)	3	.	.
		OVA-fed (CG6543)	3	0.00237067	0.0210655
	Likelihood-ratio test	Control (Aldh)	3	.	.
		OVA-fed (Aldh)	3	5.35761e-05	0.000890788
	Likelihood-ratio test	Control (CG3961)	3	.	.
		OVA-fed (CG3961)	3	1.94999e-09	1.0372e-07
	Likelihood-ratio test	Control (CG4598)	3	.	.
		OVA-fed (CG4598)	3	9.24259e-08	3.48226e-06
	Likelihood-ratio test	Control (CG4500)	3	.	.
		OVA-fed (CG4500)	3	3.13337e-11	2.34604e-09
	Likelihood-ratio test	Control (Acsl)	3	.	.
		OVA-fed (Acsl)	3	0.000329119	0.00399256
	Likelihood-ratio test	Control (CG13890)	3	.	.
		OVA-fed (CG13890)	3	2.10468e-05	0.00040961
	Likelihood-ratio test	Control (CG2107)	3	.	.
		OVA-fed (CG2107)	3	0.00187557	0.0173055
	Likelihood-ratio test	Control (CG4594)	3	.	.
		OVA-fed (CG4594)	3	3.04966e-06	7.34606e-05
	Likelihood-ratio test	Control (CG4592)	3	.	.
		OVA-fed (CG4592)	3	0.00535084	0.0419888
Appendix S5F	Likelihood-ratio test	Control (scu)	3	.	.
		OVA-fed (scu)	3	6.14716e-17	1.12906e-14
	Likelihood-ratio test	Control (CG17896)	3	.	.
		OVA-fed (CG17896)	3	5.0452e-06	0.000114713
	Likelihood-ratio test	Control (CG15093)	3	.	.
		OVA-fed (CG15093)	3	2.10321e-07	7.27153e-06
	Likelihood-ratio test	Control (CG1673)	3	.	.
		OVA-fed (CG1673)	3	4.65702e-05	0.000796845
Appendix S5G	Likelihood-ratio test	Control (CG2051)	3	.	.
		OVA-fed (CG2051)	3	0.518367	0.942914
	Likelihood-ratio test	Control (Gcn5)	3	.	.
		OVA-fed (Gcn5)	3	0.322473	0.810071
	Likelihood-ratio test	Control (nej)	3	.	.
		OVA-fed (nej)	3	0.352746	0.839828
	Likelihood-ratio test	Control (Taf1)	3	.	.
		OVA-fed (Taf1)	3	0.734385	0.972932
	Likelihood-ratio test	Control (Tip60)	3	.	.
		OVA-fed (Tip60)	3	0.636207	0.962364
	Likelihood-ratio test	Control (enok)	3	.	.
		OVA-fed (enok)	3	0.808765	0.979693
	Likelihood-ratio test	Control (chm)	3	.	.
		OVA-fed (chm)	3	0.542711	0.949515
	Likelihood-ratio test	Control (mof)	3	.	.
		OVA-fed (mof)	3	0.276073	0.755742
	Likelihood-ratio test	Control (Elp3)	3	.	.
		OVA-fed (Elp3)	3	0.907771	0.992493
	Likelihood-ratio test	Control (Atac2)	3	.	.
		OVA-fed (Atac2)	3	0.849735	0.984828
	Likelihood-ratio test	Control (Ada2a)	3	.	.
		OVA-fed (Ada2a)	3	0.788442	0.976744
