# Supplementary material for: Growth phase diets diminish histone acetyltransferase Gcn5 function and shorten lifespan of Drosophila males
Source: EMBO Rep. 2025 Jul 10;26(15):3856–88. doi: 10.1038/s44319-025-00503-8 (PMC12332192; doi:10.1038/s44319-025-00503-8)
Supplement: Supplementary file 15 — Source data Fig. 1 [file 44319_2025_503_MOESM15_ESM.zip]

Archive with 16 entries (15 files):
- EMBOR-2024-60144V2_SourceDataForFigure1/
- __MACOSX/._EMBOR-2024-60144V2_SourceDataForFigure1
- EMBOR-2024-60144V2_SourceDataForFigure1/Figure1F.csv
- __MACOSX/EMBOR-2024-60144V2_SourceDataForFigure1/._Figure1F.csv
- EMBOR-2024-60144V2_SourceDataForFigure1/Figure1G.csv
- __MACOSX/EMBOR-2024-60144V2_SourceDataForFigure1/._Figure1G.csv
- EMBOR-2024-60144V2_SourceDataForFigure1/Figure1E.csv
- __MACOSX/EMBOR-2024-60144V2_SourceDataForFigure1/._Figure1E.csv
- EMBOR-2024-60144V2_SourceDataForFigure1/Figure1D.csv
- __MACOSX/EMBOR-2024-60144V2_SourceDataForFigure1/._Figure1D.csv
- EMBOR-2024-60144V2_SourceDataForFigure1/.DS_Store
- __MACOSX/EMBOR-2024-60144V2_SourceDataForFigure1/._.DS_Store
- EMBOR-2024-60144V2_SourceDataForFigure1/Figure1I.csv
- __MACOSX/EMBOR-2024-60144V2_SourceDataForFigure1/._Figure1I.csv
- EMBOR-2024-60144V2_SourceDataForFigure1/Figure1H.csv
- __MACOSX/EMBOR-2024-60144V2_SourceDataForFigure1/._Figure1H.csv
