# Supplementary material for: Growth phase diets diminish histone acetyltransferase Gcn5 function and shorten lifespan of Drosophila males
Source: EMBO Rep. 2025 Jul 10;26(15):3856–88. doi: 10.1038/s44319-025-00503-8 (PMC12332192; doi:10.1038/s44319-025-00503-8)
Supplement: Supplementary file 15 — Source data Fig. 1 [file 44319_2025_503_MOESM15_ESM.zip › EMBOR-2024-60144V2_SourceDataForFigure1/Figure1F.csv]

Time	Control	nat3history
0	100	100
3	99.509804	97.202797
7	97.058824	90.909091
10	95.833333	88.090204
14	95.343137	85.976039
17	95.343137	83.861875
21	95.097408	83.157153
24	94.360218	79.633545
28	93.868759	78.928823
31	93.868759	78.928823
35	93.377299	78.928823
38	92.88584	78.224101
41	91.902921	78.224101
45	90.428543	77.51938
48	89.199894	76.109937
52	85.022488	71.881607
56	77.650596	57.787174
59	69.295785	45.806906
62	62.613692	35.236082
65	57.416508	30.30303
69	46.231474	22.551092
73	34.300771	16.208598
77	24.109962	10.570825
80	14.416266	4.22833
83	7.953802	2.114165
86	3.728345	0
90	0.497113
94	0.248556
97	0.248556
100	0
