# Supplementary material for: Growth phase diets diminish histone acetyltransferase Gcn5 function and shorten lifespan of Drosophila males
Source: EMBO Rep. 2025 Jul 10;26(15):3856–88. doi: 10.1038/s44319-025-00503-8 (PMC12332192; doi:10.1038/s44319-025-00503-8)
Supplement: Supplementary file 15 — Source data Fig. 1 [file 44319_2025_503_MOESM15_ESM.zip › EMBOR-2024-60144V2_SourceDataForFigure1/Figure1G.csv]

Control	nat3fed
1.316666667	1.218
1.269333333	1.303333333
1.293333333	1.29
1.053333333	1.192666667
1.239333333	1.224
1.363076923	1.396666667
1.300666667	1.479230769
1.210714286	1.302666667
1.18	1.503333333
1.190666667	1.554666667
1.436666667	1.483333333
1.161333333	1.625333333
1.359333333	1.274666667
1.121333333	1.499333333
1.253333333	1.452666667
1.372666667	1.278666667
1.186666667	1.533333333
1.122666667	1.366666667
