# Supplementary material for: Growth phase diets diminish histone acetyltransferase Gcn5 function and shorten lifespan of Drosophila males
Source: EMBO Rep. 2025 Jul 10;26(15):3856–88. doi: 10.1038/s44319-025-00503-8 (PMC12332192; doi:10.1038/s44319-025-00503-8)
Supplement: Supplementary file 15 — Source data Fig. 1 [file 44319_2025_503_MOESM15_ESM.zip › EMBOR-2024-60144V2_SourceDataForFigure1/Figure1E.csv]

Time	Control	nat3history
0	100	100
3	100	100
6	100	100
10	100	100
13	100	100
17	100	99.082569
20	100	99.082569
24	99.082569	98.147828
27	99.082569	98.147828
31	98.165138	97.204098
34	98.165138	96.260369
38	98.165138	96.260369
41	98.165138	93.372558
45	93.44566	92.409955
48	92.501764	86.573536
52	90.613973	82.682591
55	83.062809	73.823742
59	66.072689	53.153094
62	61.353211	44.127097
65	51.766772	34.098211
69	40.263045	22.063549
73	29.717962	13.037551
76	17.255591	6.017331
79	8.627795	2.005777
83	3.834576	2.005777
86	3.834576	2.005777
89	2.875932	1.002889
93	0.958644	0
96	0.958644
100	0
