# Supplementary material for: Growth phase diets diminish histone acetyltransferase Gcn5 function and shorten lifespan of Drosophila males
Source: EMBO Rep. 2025 Jul 10;26(15):3856–88. doi: 10.1038/s44319-025-00503-8 (PMC12332192; doi:10.1038/s44319-025-00503-8)
Supplement: Supplementary file 15 — Source data Fig. 1 [file 44319_2025_503_MOESM15_ESM.zip › EMBOR-2024-60144V2_SourceDataForFigure1/Figure1D.csv]

Time	Control	nat3history
9	0	0
10	4.583333333	0
11	19.58333333	0.416666667
12	30	5
13	32.5	7.916666667
14	36.66666667	8.75
15	39.16666667	9.166666667
16	42.08333333	9.583333333
