# Supplementary material for: Growth phase diets diminish histone acetyltransferase Gcn5 function and shorten lifespan of Drosophila males
Source: EMBO Rep. 2025 Jul 10;26(15):3856–88. doi: 10.1038/s44319-025-00503-8 (PMC12332192; doi:10.1038/s44319-025-00503-8)
Supplement: Supplementary file 15 — Source data Fig. 1 [file 44319_2025_503_MOESM15_ESM.zip › EMBOR-2024-60144V2_SourceDataForFigure1/Figure1I.csv]

Control_2w	nat3history_2w	Control_3w	nat3history_3w
80	81.48148148	66.66666667	29.62962963
90	70	53.33333333	40
66.66666667	85.71428571	44.44444444	28.57142857
