# Supplementary material for: Growth phase diets diminish histone acetyltransferase Gcn5 function and shorten lifespan of Drosophila males
Source: EMBO Rep. 2025 Jul 10;26(15):3856–88. doi: 10.1038/s44319-025-00503-8 (PMC12332192; doi:10.1038/s44319-025-00503-8)
Supplement: Supplementary file 16 — Source data Fig. 2 [file 44319_2025_503_MOESM16_ESM.zip]

Archive with 16 entries (15 files):
- EMBOR-2024-60144V2_SourceDataForFigure2/
- __MACOSX/._EMBOR-2024-60144V2_SourceDataForFigure2
- EMBOR-2024-60144V2_SourceDataForFigure2/.DS_Store
- __MACOSX/EMBOR-2024-60144V2_SourceDataForFigure2/._.DS_Store
- EMBOR-2024-60144V2_SourceDataForFigure2/Figure2C.csv
- __MACOSX/EMBOR-2024-60144V2_SourceDataForFigure2/._Figure2C.csv
- EMBOR-2024-60144V2_SourceDataForFigure2/Figure2B.csv
- __MACOSX/EMBOR-2024-60144V2_SourceDataForFigure2/._Figure2B.csv
- EMBOR-2024-60144V2_SourceDataForFigure2/Figure2E.csv
- __MACOSX/EMBOR-2024-60144V2_SourceDataForFigure2/._Figure2E.csv
- EMBOR-2024-60144V2_SourceDataForFigure2/Figure2D.csv
- __MACOSX/EMBOR-2024-60144V2_SourceDataForFigure2/._Figure2D.csv
- EMBOR-2024-60144V2_SourceDataForFigure2/Figure2F.csv
- __MACOSX/EMBOR-2024-60144V2_SourceDataForFigure2/._Figure2F.csv
- EMBOR-2024-60144V2_SourceDataForFigure2/Figure2G.csv
- __MACOSX/EMBOR-2024-60144V2_SourceDataForFigure2/._Figure2G.csv
