# Supplementary material for: Growth phase diets diminish histone acetyltransferase Gcn5 function and shorten lifespan of Drosophila males
Source: EMBO Rep. 2025 Jul 10;26(15):3856–88. doi: 10.1038/s44319-025-00503-8 (PMC12332192; doi:10.1038/s44319-025-00503-8)
Supplement: Supplementary file 16 — Source data Fig. 2 [file 44319_2025_503_MOESM16_ESM.zip › EMBOR-2024-60144V2_SourceDataForFigure2/Figure2C.csv]

Up_nat3fed	Down_nat3fed	Up_Gcn5	Down_Gcn5
FBgn0000044	FBgn0000008	FBgn0000279	FBgn0000008
FBgn0000046	FBgn0000071	FBgn0001128	FBgn0000071
FBgn0000064	FBgn0000078	FBgn0001281	FBgn0000153
FBgn0000116	FBgn0000079	FBgn0002569	FBgn0000180
FBgn0000406	FBgn0000097	FBgn0002578	FBgn0000210
FBgn0000449	FBgn0000153	FBgn0002773	FBgn0000241
FBgn0000473	FBgn0000241	FBgn0002933	FBgn0000422
FBgn0000565	FBgn0000422	FBgn0003060	FBgn0000527
FBgn0001078	FBgn0000448	FBgn0003067	FBgn0000591
FBgn0001098	FBgn0000527	FBgn0003961	FBgn0001112
FBgn0001128	FBgn0000567	FBgn0004516	FBgn0001225
FBgn0001208	FBgn0000568	FBgn0010041	FBgn0001229
FBgn0001285	FBgn0000594	FBgn0010294	FBgn0001253
FBgn0001311	FBgn0000721	FBgn0010295	FBgn0001254
FBgn0001941	FBgn0001112	FBgn0010387	FBgn0001255
FBgn0002440	FBgn0001170	FBgn0010388	FBgn0002534
FBgn0002570	FBgn0001224	FBgn0011603	FBgn0003046
FBgn0002719	FBgn0001225	FBgn0011774	FBgn0003319
FBgn0002772	FBgn0001226	FBgn0011822	FBgn0003372
FBgn0002773	FBgn0001227	FBgn0012036	FBgn0004003
FBgn0002868	FBgn0001229	FBgn0012042	FBgn0004588
FBgn0002933	FBgn0001233	FBgn0013300	FBgn0004589
FBgn0003060	FBgn0001253	FBgn0013308	FBgn0004590
FBgn0003076	FBgn0001254	FBgn0013771	FBgn0004591
FBgn0003086	FBgn0001255	FBgn0013773	FBgn0004592
FBgn0003149	FBgn0002534	FBgn0014031	FBgn0004594
FBgn0003312	FBgn0002564	FBgn0014865	FBgn0004865
FBgn0003374	FBgn0002778	FBgn0015035	FBgn0005612
FBgn0003863	FBgn0003046	FBgn0015037	FBgn0005638
FBgn0003890	FBgn0003162	FBgn0015038	FBgn0010222
FBgn0003961	FBgn0003204	FBgn0016694	FBgn0010408
FBgn0004425	FBgn0003255	FBgn0020270	FBgn0010591
FBgn0004431	FBgn0003339	FBgn0023535	FBgn0020445
FBgn0004507	FBgn0003447	FBgn0024293	FBgn0020506
FBgn0004629	FBgn0003719	FBgn0024912	FBgn0020643
FBgn0004652	FBgn0004003	FBgn0025583	FBgn0020906
FBgn0004858	FBgn0004237	FBgn0027348	FBgn0022774
FBgn0004959	FBgn0004511	FBgn0027657	FBgn0024294
FBgn0005278	FBgn0004588	FBgn0029639	FBgn0025578
FBgn0005666	FBgn0004797	FBgn0029766	FBgn0026619
FBgn0010053	FBgn0004865	FBgn0030040	FBgn0026755
FBgn0010263	FBgn0004885	FBgn0030189	FBgn0027570
FBgn0010294	FBgn0005612	FBgn0030394	FBgn0028394
FBgn0010357	FBgn0005626	FBgn0030398	FBgn0029804
FBgn0010381	FBgn0005638	FBgn0030425	FBgn0029831
FBgn0010387	FBgn0005655	FBgn0030432	FBgn0029863
FBgn0010388	FBgn0010300	FBgn0030558	FBgn0029898
FBgn0010395	FBgn0010358	FBgn0030999	FBgn0029913
FBgn0010397	FBgn0010470	FBgn0031000	FBgn0029924
FBgn0010423	FBgn0010591	FBgn0031033	FBgn0030051
FBgn0011576	FBgn0011204	FBgn0031034	FBgn0030102
FBgn0011695	FBgn0011589	FBgn0031178	FBgn0030114
FBgn0011828	FBgn0011706	FBgn0031417	FBgn0030186
FBgn0012034	FBgn0015011	FBgn0031476	FBgn0030326
FBgn0012036	FBgn0015229	FBgn0031561	FBgn0030493
FBgn0013307	FBgn0016031	FBgn0031563	FBgn0030494
FBgn0013308	FBgn0016078	FBgn0031580	FBgn0030542
FBgn0013763	FBgn0016930	FBgn0031700	FBgn0030586
FBgn0013771	FBgn0019929	FBgn0031732	FBgn0030594
FBgn0013772	FBgn0019952	FBgn0031751	FBgn0030595
FBgn0013773	FBgn0020236	FBgn0031801	FBgn0030756
FBgn0014000	FBgn0020294	FBgn0032087	FBgn0030836
FBgn0014031	FBgn0020445	FBgn0032088	FBgn0030876
FBgn0014033	FBgn0020633	FBgn0032136	FBgn0031116
FBgn0014396	FBgn0020762	FBgn0032281	FBgn0031512
FBgn0014469	FBgn0020880	FBgn0032282	FBgn0031515
FBgn0014863	FBgn0021776	FBgn0032283	FBgn0031741
FBgn0014906	FBgn0023023	FBgn0032312	FBgn0031747
FBgn0015037	FBgn0023214	FBgn0032322	FBgn0031791
FBgn0015039	FBgn0023526	FBgn0032391	FBgn0031865
FBgn0015040	FBgn0023528	FBgn0032422	FBgn0031907
FBgn0015336	FBgn0024294	FBgn0032435	FBgn0031929
FBgn0015570	FBgn0024366	FBgn0032472	FBgn0031959
FBgn0015576	FBgn0024958	FBgn0032968	FBgn0031970
FBgn0015714	FBgn0024989	FBgn0033027	FBgn0032084
FBgn0015765	FBgn0024995	FBgn0033124	FBgn0032132
FBgn0016013	FBgn0025456	FBgn0033205	FBgn0032139
FBgn0016684	FBgn0025525	FBgn0033234	FBgn0032280
FBgn0016694	FBgn0025574	FBgn0033238	FBgn0032350
FBgn0017482	FBgn0025682	FBgn0033387	FBgn0032538
FBgn0017561	FBgn0025697	FBgn0033395	FBgn0032684
FBgn0020414	FBgn0026263	FBgn0033397	FBgn0032713
FBgn0020642	FBgn0026319	FBgn0033448	FBgn0032783
FBgn0021765	FBgn0026320	FBgn0033659	FBgn0032824
FBgn0022355	FBgn0026404	FBgn0033712	FBgn0032934
FBgn0022359	FBgn0026619	FBgn0033729	FBgn0032935
FBgn0023496	FBgn0026755	FBgn0033789	FBgn0032955
FBgn0023507	FBgn0027506	FBgn0033792	FBgn0033132
FBgn0023535	FBgn0027515	FBgn0033820	FBgn0033203
FBgn0023541	FBgn0027548	FBgn0033835	FBgn0033289
FBgn0024293	FBgn0027570	FBgn0033873	FBgn0033301
FBgn0024361	FBgn0027578	FBgn0033928	FBgn0033320
FBgn0024740	FBgn0027589	FBgn0033978	FBgn0033367
FBgn0024912	FBgn0027608	FBgn0034011	FBgn0033439
FBgn0024945	FBgn0027790	FBgn0034082	FBgn0033592
FBgn0024947	FBgn0027865	FBgn0034160	FBgn0033638
FBgn0025393	FBgn0028394	FBgn0034288	FBgn0033639
FBgn0025595	FBgn0028533	FBgn0034294	FBgn0033708
FBgn0025643	FBgn0028916	FBgn0034328	FBgn0033936
FBgn0025680	FBgn0028939	FBgn0034331	FBgn0033999
FBgn0025692	FBgn0029123	FBgn0034406	FBgn0034075
FBgn0025814	FBgn0029804	FBgn0034407	FBgn0034085
FBgn0025879	FBgn0029824	FBgn0034459	FBgn0034301
FBgn0026061	FBgn0029830	FBgn0034479	FBgn0034366
FBgn0026077	FBgn0029835	FBgn0034480	FBgn0034396
FBgn0026315	FBgn0029848	FBgn0034489	FBgn0034428
FBgn0026415	FBgn0029863	FBgn0034512	FBgn0034462
FBgn0026439	FBgn0030029	FBgn0034638	FBgn0034499
FBgn0026570	FBgn0030051	FBgn0034712	FBgn0034623
FBgn0026593	FBgn0030098	FBgn0034715	FBgn0034661
FBgn0027356	FBgn0030102	FBgn0034728	FBgn0034688
FBgn0027560	FBgn0030148	FBgn0035176	FBgn0034784
FBgn0027571	FBgn0030157	FBgn0035325	FBgn0034785
FBgn0027584	FBgn0030183	FBgn0035388	FBgn0034860
FBgn0027843	FBgn0030326	FBgn0035510	FBgn0034903
FBgn0027929	FBgn0030329	FBgn0035742	FBgn0034999
FBgn0028396	FBgn0030493	FBgn0035743	FBgn0035049
FBgn0028424	FBgn0030541	FBgn0035798	FBgn0035056
FBgn0028430	FBgn0030542	FBgn0035929	FBgn0035146
FBgn0028491	FBgn0030617	FBgn0035996	FBgn0035204
FBgn0028514	FBgn0030778	FBgn0036225	FBgn0035300
FBgn0028526	FBgn0030809	FBgn0036262	FBgn0035427
FBgn0028532	FBgn0030816	FBgn0036290	FBgn0035434
FBgn0028542	FBgn0030880	FBgn0036361	FBgn0035452
FBgn0028543	FBgn0030897	FBgn0036369	FBgn0035522
FBgn0028546	FBgn0030927	FBgn0036394	FBgn0035539
FBgn0028550	FBgn0030932	FBgn0036469	FBgn0035553
FBgn0028583	FBgn0030992	FBgn0036690	FBgn0035578
FBgn0028855	FBgn0031248	FBgn0036766	FBgn0035767
FBgn0028940	FBgn0031267	FBgn0036767	FBgn0035781
FBgn0028950	FBgn0031450	FBgn0036862	FBgn0035887
FBgn0029091	FBgn0031646	FBgn0036992	FBgn0035949
FBgn0029167	FBgn0031741	FBgn0037090	FBgn0035964
FBgn0029507	FBgn0031747	FBgn0037101	FBgn0035983
FBgn0029608	FBgn0031800	FBgn0037386	FBgn0036264
FBgn0029690	FBgn0031835	FBgn0037520	FBgn0036364
FBgn0029762	FBgn0031865	FBgn0037563	FBgn0036410
FBgn0029813	FBgn0031907	FBgn0037765	FBgn0036416
FBgn0029827	FBgn0031913	FBgn0037850	FBgn0036417
FBgn0029843	FBgn0031959	FBgn0037973	FBgn0036436
FBgn0029879	FBgn0032025	FBgn0038200	FBgn0036481
FBgn0029994	FBgn0032350	FBgn0038237	FBgn0036549
FBgn0030013	FBgn0032402	FBgn0038239	FBgn0036587
FBgn0030040	FBgn0032414	FBgn0038241	FBgn0036605
FBgn0030041	FBgn0032663	FBgn0038242	FBgn0036665
FBgn0030234	FBgn0032684	FBgn0038243	FBgn0036678
FBgn0030251	FBgn0032713	FBgn0038290	FBgn0036756
FBgn0030262	FBgn0032803	FBgn0038299	FBgn0036768
FBgn0030272	FBgn0032864	FBgn0038353	FBgn0036833
FBgn0030309	FBgn0032955	FBgn0038359	FBgn0036846
FBgn0030310	FBgn0033132	FBgn0038419	FBgn0036877
FBgn0030331	FBgn0033355	FBgn0038455	FBgn0037067
FBgn0030332	FBgn0033437	FBgn0038466	FBgn0037167
FBgn0030347	FBgn0033438	FBgn0038470	FBgn0037203
FBgn0030443	FBgn0033439	FBgn0038530	FBgn0037290
FBgn0030482	FBgn0033602	FBgn0038658	FBgn0037323
FBgn0030484	FBgn0033638	FBgn0038680	FBgn0037396
FBgn0030510	FBgn0033639	FBgn0038718	FBgn0037448
FBgn0030539	FBgn0033654	FBgn0038832	FBgn0037515
FBgn0030544	FBgn0033667	FBgn0038972	FBgn0037592
FBgn0030558	FBgn0033725	FBgn0038973	FBgn0037612
FBgn0030575	FBgn0033730	FBgn0039051	FBgn0037623
FBgn0030586	FBgn0033798	FBgn0039077	FBgn0037665
FBgn0030593	FBgn0033936	FBgn0039102	FBgn0037677
FBgn0030607	FBgn0034032	FBgn0039226	FBgn0037678
FBgn0030679	FBgn0034075	FBgn0039310	FBgn0037835
FBgn0030688	FBgn0034085	FBgn0039319	FBgn0037933
FBgn0030747	FBgn0034093	FBgn0039325	FBgn0037975
FBgn0030775	FBgn0034137	FBgn0039326	FBgn0038071
FBgn0030777	FBgn0034366	FBgn0039486	FBgn0038095
FBgn0030798	FBgn0034396	FBgn0039521	FBgn0038126
FBgn0030824	FBgn0034494	FBgn0039591	FBgn0038179
FBgn0030828	FBgn0034543	FBgn0039644	FBgn0038180
FBgn0030914	FBgn0034623	FBgn0039752	FBgn0038194
FBgn0030926	FBgn0034647	FBgn0039756	FBgn0038214
FBgn0030929	FBgn0034670	FBgn0039760	FBgn0038260
FBgn0031000	FBgn0034706	FBgn0039779	FBgn0038404
FBgn0031002	FBgn0034724	FBgn0040211	FBgn0038509
FBgn0031004	FBgn0034784	FBgn0040519	FBgn0038516
FBgn0031010	FBgn0034796	FBgn0040602	FBgn0038610
FBgn0031032	FBgn0034860	FBgn0040687	FBgn0038716
FBgn0031033	FBgn0034876	FBgn0040723	FBgn0038756
FBgn0031034	FBgn0034884	FBgn0040730	FBgn0038784
FBgn0031089	FBgn0034885	FBgn0040734	FBgn0038819
FBgn0031170	FBgn0034899	FBgn0040735	FBgn0038820
FBgn0031178	FBgn0034901	FBgn0040736	FBgn0038846
FBgn0031263	FBgn0034914	FBgn0040813	FBgn0038943
FBgn0031389	FBgn0034943	FBgn0040837	FBgn0038959
FBgn0031412	FBgn0034997	FBgn0041184	FBgn0039073
FBgn0031417	FBgn0034999	FBgn0041337	FBgn0039161
FBgn0031432	FBgn0035040	FBgn0041579	FBgn0039203
FBgn0031461	FBgn0035049	FBgn0041581	FBgn0039223
FBgn0031489	FBgn0035056	FBgn0041627	FBgn0039257
FBgn0031512	FBgn0035091	FBgn0042119	FBgn0039283
FBgn0031528	FBgn0035144	FBgn0050026	FBgn0039312
FBgn0031548	FBgn0035146	FBgn0050285	FBgn0039313
FBgn0031558	FBgn0035173	FBgn0050502	FBgn0039354
FBgn0031559	FBgn0035204	FBgn0051087	FBgn0039475
FBgn0031560	FBgn0035281	FBgn0051106	FBgn0039592
FBgn0031561	FBgn0035282	FBgn0051198	FBgn0039620
FBgn0031563	FBgn0035300	FBgn0051233	FBgn0039632
FBgn0031689	FBgn0035412	FBgn0051288	FBgn0039704
FBgn0031694	FBgn0035430	FBgn0051439	FBgn0039795
FBgn0031695	FBgn0035452	FBgn0051446	FBgn0039804
FBgn0031703	FBgn0035522	FBgn0051463	FBgn0039851
FBgn0031732	FBgn0035539	FBgn0051464	FBgn0039852
FBgn0031737	FBgn0035553	FBgn0051614	FBgn0040817
FBgn0031813	FBgn0035625	FBgn0051719	FBgn0040850
FBgn0031816	FBgn0035626	FBgn0051769	FBgn0041160
FBgn0031824	FBgn0035692	FBgn0051974	FBgn0041183
FBgn0031836	FBgn0035742	FBgn0052064	FBgn0045064
FBgn0031971	FBgn0035767	FBgn0052192	FBgn0046253
FBgn0031975	FBgn0035772	FBgn0052283	FBgn0046689
FBgn0031998	FBgn0035781	FBgn0052284	FBgn0046876
FBgn0032002	FBgn0035949	FBgn0052368	FBgn0050083
FBgn0032010	FBgn0035964	FBgn0052371	FBgn0050345
FBgn0032022	FBgn0035983	FBgn0052437	FBgn0050375
FBgn0032076	FBgn0036240	FBgn0052625	FBgn0050471
FBgn0032087	FBgn0036264	FBgn0052656	FBgn0051547
FBgn0032088	FBgn0036287	FBgn0053281	FBgn0051634
FBgn0032116	FBgn0036360	FBgn0053282	FBgn0051698
FBgn0032156	FBgn0036364	FBgn0053460	FBgn0052023
FBgn0032161	FBgn0036416	FBgn0053461	FBgn0052447
FBgn0032235	FBgn0036417	FBgn0053462	FBgn0053126
FBgn0032252	FBgn0036436	FBgn0053532	FBgn0053143
FBgn0032280	FBgn0036600	FBgn0053533	FBgn0053208
FBgn0032281	FBgn0036601	FBgn0053983	FBgn0053514
FBgn0032282	FBgn0036620	FBgn0053985	FBgn0053970
FBgn0032283	FBgn0036665	FBgn0053986	FBgn0060296
FBgn0032284	FBgn0036678	FBgn0063494	FBgn0086674
FBgn0032285	FBgn0036756	FBgn0063495	FBgn0086917
FBgn0032286	FBgn0036761	FBgn0086758	FBgn0243486
FBgn0032287	FBgn0036773	FBgn0250757	FBgn0250839
FBgn0032289	FBgn0036831	FBgn0259683	FBgn0259164
FBgn0032304	FBgn0036846	FBgn0259714	FBgn0259168
FBgn0032382	FBgn0036848	FBgn0259715	FBgn0259697
FBgn0032422	FBgn0036877	FBgn0259716	FBgn0261362
FBgn0032433	FBgn0036956	FBgn0260455	FBgn0263236
FBgn0032435	FBgn0036975	FBgn0261552	FBgn0264574
FBgn0032495	FBgn0036999	FBgn0261625	FBgn0264712
FBgn0032603	FBgn0037065	FBgn0261673	FBgn0265575
FBgn0032613	FBgn0037067	FBgn0261681	FBgn0265726
FBgn0032638	FBgn0037126	FBgn0261682	FBgn0265998
FBgn0032652	FBgn0037140	FBgn0261989
FBgn0032669	FBgn0037153	FBgn0261990
FBgn0032670	FBgn0037217	FBgn0262579
FBgn0032693	FBgn0037235	FBgn0262656
FBgn0032706	FBgn0037290	FBgn0263235
FBgn0032772	FBgn0037315	FBgn0263390
FBgn0032774	FBgn0037323	FBgn0264489
FBgn0032775	FBgn0037387	FBgn0264775
FBgn0032779	FBgn0037409	FBgn0264776
FBgn0032782	FBgn0037448	FBgn0265180
FBgn0032899	FBgn0037515	FBgn0265185
FBgn0032945	FBgn0037615	FBgn0265186
FBgn0032981	FBgn0037623	FBgn0265191
FBgn0033115	FBgn0037624	FBgn0266375
FBgn0033129	FBgn0037677	FBgn0267408
FBgn0033130	FBgn0037697	FBgn0270925
FBgn0033205	FBgn0037721
FBgn0033221	FBgn0037788
FBgn0033234	FBgn0037835
FBgn0033302	FBgn0037933
FBgn0033387	FBgn0037960
FBgn0033395	FBgn0037975
FBgn0033397	FBgn0037999
FBgn0033446	FBgn0038071
FBgn0033448	FBgn0038083
FBgn0033465	FBgn0038110
FBgn0033483	FBgn0038126
FBgn0033501	FBgn0038150
FBgn0033504	FBgn0038194
FBgn0033518	FBgn0038260
FBgn0033520	FBgn0038286
FBgn0033593	FBgn0038341
FBgn0033598	FBgn0038404
FBgn0033631	FBgn0038435
FBgn0033658	FBgn0038460
FBgn0033659	FBgn0038485
FBgn0033729	FBgn0038509
FBgn0033731	FBgn0038535
FBgn0033742	FBgn0038608
FBgn0033782	FBgn0038784
FBgn0033787	FBgn0038820
FBgn0033788	FBgn0038845
FBgn0033789	FBgn0038846
FBgn0033792	FBgn0038855
FBgn0033817	FBgn0038897
FBgn0033820	FBgn0038943
FBgn0033821	FBgn0038966
FBgn0033873	FBgn0039030
FBgn0033875	FBgn0039073
FBgn0033926	FBgn0039130
FBgn0033928	FBgn0039161
FBgn0033942	FBgn0039184
FBgn0033945	FBgn0039189
FBgn0033978	FBgn0039203
FBgn0034010	FBgn0039223
FBgn0034141	FBgn0039257
FBgn0034160	FBgn0039269
FBgn0034162	FBgn0039467
FBgn0034229	FBgn0039475
FBgn0034279	FBgn0039480
FBgn0034289	FBgn0039492
FBgn0034290	FBgn0039593
FBgn0034294	FBgn0039612
FBgn0034295	FBgn0039620
FBgn0034356	FBgn0039632
FBgn0034365	FBgn0039637
FBgn0034387	FBgn0039686
FBgn0034399	FBgn0039688
FBgn0034406	FBgn0039704
FBgn0034436	FBgn0039795
FBgn0034439	FBgn0039804
FBgn0034468	FBgn0039844
FBgn0034480	FBgn0039851
FBgn0034497	FBgn0039852
FBgn0034501	FBgn0039872
FBgn0034512	FBgn0039886
FBgn0034542	FBgn0040153
FBgn0034612	FBgn0040297
FBgn0034628	FBgn0040359
FBgn0034629	FBgn0040367
FBgn0034638	FBgn0040397
FBgn0034662	FBgn0040636
FBgn0034663	FBgn0040682
FBgn0034664	FBgn0041092
FBgn0034710	FBgn0041710
FBgn0034715	FBgn0041713
FBgn0034733	FBgn0042135
FBgn0034736	FBgn0043362
FBgn0034741	FBgn0045064
FBgn0034755	FBgn0045759
FBgn0034783	FBgn0046258
FBgn0034909	FBgn0046876
FBgn0034920	FBgn0047095
FBgn0034985	FBgn0050089
FBgn0034990	FBgn0050106
FBgn0035083	FBgn0050359
FBgn0035094	FBgn0050458
FBgn0035112	FBgn0051036
FBgn0035176	FBgn0051126
FBgn0035186	FBgn0051224
FBgn0035270	FBgn0051324
FBgn0035290	FBgn0051636
FBgn0035309	FBgn0051728
FBgn0035410	FBgn0051741
FBgn0035438	FBgn0051869
FBgn0035439	FBgn0052071
FBgn0035444	FBgn0052073
FBgn0035544	FBgn0052100
FBgn0035557	FBgn0052333
FBgn0035587	FBgn0052354
FBgn0035588	FBgn0052447
FBgn0035710	FBgn0052451
FBgn0035743	FBgn0052745
FBgn0035770	FBgn0053013
FBgn0035789	FBgn0053096
FBgn0035798	FBgn0053126
FBgn0035811	FBgn0053143
FBgn0035815	FBgn0053208
FBgn0035887	FBgn0053265
FBgn0035926	FBgn0053514
FBgn0035929	FBgn0053970
FBgn0035977	FBgn0063083
FBgn0036023	FBgn0083978
FBgn0036106	FBgn0085222
FBgn0036181	FBgn0085235
FBgn0036211	FBgn0085307
FBgn0036225	FBgn0085325
FBgn0036229	FBgn0085380
FBgn0036262	FBgn0085408
FBgn0036320	FBgn0085426
FBgn0036361	FBgn0085480
FBgn0036362	FBgn0086359
FBgn0036377	FBgn0086655
FBgn0036393	FBgn0250839
FBgn0036411	FBgn0250869
FBgn0036428	FBgn0259164
FBgn0036454	FBgn0259168
FBgn0036468	FBgn0259227
FBgn0036469	FBgn0259229
FBgn0036471	FBgn0259236
FBgn0036551	FBgn0260440
FBgn0036563	FBgn0260474
FBgn0036732	FBgn0260743
FBgn0036766	FBgn0260768
FBgn0036770	FBgn0260945
FBgn0036821	FBgn0260964
FBgn0036824	FBgn0261090
FBgn0036843	FBgn0261239
FBgn0036862	FBgn0261445
FBgn0036939	FBgn0261548
FBgn0036948	FBgn0261612
FBgn0036952	FBgn0261799
FBgn0036992	FBgn0262081
FBgn0037045	FBgn0262103
FBgn0037057	FBgn0262580
FBgn0037090	FBgn0262870
FBgn0037151	FBgn0262993
FBgn0037166	FBgn0263106
FBgn0037228	FBgn0263236
FBgn0037288	FBgn0263239
FBgn0037304	FBgn0263246
FBgn0037358	FBgn0263617
FBgn0037386	FBgn0263773
FBgn0037410	FBgn0263864
FBgn0037420	FBgn0264376
FBgn0037440	FBgn0264490
FBgn0037473	FBgn0264493
FBgn0037485	FBgn0264562
FBgn0037487	FBgn0264570
FBgn0037646	FBgn0264712
FBgn0037683	FBgn0264753
FBgn0037684	FBgn0264787
FBgn0037724	FBgn0265011
FBgn0037730	FBgn0265540
FBgn0037786	FBgn0265726
FBgn0037817	FBgn0265835
FBgn0037850	FBgn0265961
FBgn0037973	FBgn0265998
FBgn0038038	FBgn0266212
FBgn0038072	FBgn0266228
FBgn0038082	FBgn0266737
FBgn0038115	FBgn0267181
FBgn0038135	FBgn0267336
FBgn0038147	FBgn0267841
FBgn0038151
FBgn0038181
FBgn0038201
FBgn0038237
FBgn0038238
FBgn0038243
FBgn0038257
FBgn0038292
FBgn0038294
FBgn0038299
FBgn0038348
FBgn0038349
FBgn0038353
FBgn0038366
FBgn0038420
FBgn0038455
FBgn0038482
FBgn0038523
FBgn0038680
FBgn0038717
FBgn0038718
FBgn0038774
FBgn0038783
FBgn0038795
FBgn0038804
FBgn0038866
FBgn0038873
FBgn0038878
FBgn0038924
FBgn0038938
FBgn0038967
FBgn0038972
FBgn0038986
FBgn0039022
FBgn0039051
FBgn0039052
FBgn0039091
FBgn0039107
FBgn0039114
FBgn0039151
FBgn0039156
FBgn0039226
FBgn0039249
FBgn0039311
FBgn0039321
FBgn0039323
FBgn0039428
FBgn0039454
FBgn0039464
FBgn0039470
FBgn0039482
FBgn0039521
FBgn0039543
FBgn0039611
FBgn0039645
FBgn0039667
FBgn0039737
FBgn0039756
FBgn0039777
FBgn0039798
FBgn0039800
FBgn0039807
FBgn0039817
FBgn0039818
FBgn0039827
FBgn0039849
FBgn0039915
FBgn0039941
FBgn0039970
FBgn0040064
FBgn0040091
FBgn0040099
FBgn0040212
FBgn0040256
FBgn0040259
FBgn0040260
FBgn0040305
FBgn0040322
FBgn0040336
FBgn0040342
FBgn0040350
FBgn0040364
FBgn0040393
FBgn0040609
FBgn0040717
FBgn0040723
FBgn0040725
FBgn0040729
FBgn0040736
FBgn0040743
FBgn0040827
FBgn0040941
FBgn0041150
FBgn0041183
FBgn0042101
FBgn0042102
FBgn0042105
FBgn0043792
FBgn0045038
FBgn0045980
FBgn0046113
FBgn0050035
FBgn0050043
FBgn0050047
FBgn0050090
FBgn0050118
FBgn0050151
FBgn0050371
FBgn0050375
FBgn0050411
FBgn0050457
FBgn0050502
FBgn0051028
FBgn0051087
FBgn0051089
FBgn0051098
FBgn0051106
FBgn0051198
FBgn0051233
FBgn0051266
FBgn0051313
FBgn0051321
FBgn0051380
FBgn0051410
FBgn0051439
FBgn0051475
FBgn0051549
FBgn0051673
FBgn0051698
FBgn0051719
FBgn0051789
FBgn0051792
FBgn0051926
FBgn0051973
FBgn0052082
FBgn0052091
FBgn0052107
FBgn0052170
FBgn0052207
FBgn0052249
FBgn0052284
FBgn0052302
FBgn0052368
FBgn0052373
FBgn0052428
FBgn0052564
FBgn0052649
FBgn0052656
FBgn0052687
FBgn0052750
FBgn0053056
FBgn0053080
FBgn0053093
FBgn0053120
FBgn0053178
FBgn0053225
FBgn0053282
FBgn0053301
FBgn0053458
FBgn0053459
FBgn0053469
FBgn0053494
FBgn0053519
FBgn0053926
FBgn0053965
FBgn0053978
FBgn0054056
FBgn0058160
FBgn0058178
FBgn0062978
FBgn0063491
FBgn0063492
FBgn0063493
FBgn0063497
FBgn0063649
FBgn0063667
FBgn0063923
FBgn0083956
FBgn0083972
FBgn0085205
FBgn0085227
FBgn0085319
FBgn0085345
FBgn0085425
FBgn0085455
FBgn0085484
FBgn0086367
FBgn0086450
FBgn0086687
FBgn0086758
FBgn0086906
FBgn0086917
FBgn0243514
FBgn0250836
FBgn0259101
FBgn0259111
FBgn0259209
FBgn0259237
FBgn0259697
FBgn0259715
FBgn0259896
FBgn0259992
FBgn0260004
FBgn0260226
FBgn0260745
FBgn0260954
FBgn0260955
FBgn0260997
FBgn0261113
FBgn0261534
FBgn0261552
FBgn0261560
FBgn0261575
FBgn0261625
FBgn0261628
FBgn0261833
FBgn0261989
FBgn0262007
FBgn0262362
FBgn0262508
FBgn0262531
FBgn0262562
FBgn0262565
FBgn0262587
FBgn0262605
FBgn0262808
FBgn0262816
FBgn0262881
FBgn0262964
FBgn0263080
FBgn0263081
FBgn0263321
FBgn0264489
FBgn0264541
FBgn0264695
FBgn0264699
FBgn0264776
FBgn0264894
FBgn0265068
FBgn0265146
FBgn0265180
FBgn0265185
FBgn0265186
FBgn0265191
FBgn0265413
FBgn0265577
FBgn0265580
FBgn0265851
FBgn0266005
FBgn0266261
FBgn0266448
FBgn0266534
FBgn0266692
FBgn0266758
FBgn0266819
FBgn0266983
FBgn0267073
FBgn0267111
FBgn0267278
FBgn0267339
FBgn0267408
FBgn0267432
FBgn0267462
FBgn0267568
FBgn0267627
FBgn0267828
