# Supplementary material for: Growth phase diets diminish histone acetyltransferase Gcn5 function and shorten lifespan of Drosophila males
Source: EMBO Rep. 2025 Jul 10;26(15):3856–88. doi: 10.1038/s44319-025-00503-8 (PMC12332192; doi:10.1038/s44319-025-00503-8)
Supplement: Supplementary file 16 — Source data Fig. 2 [file 44319_2025_503_MOESM16_ESM.zip › EMBOR-2024-60144V2_SourceDataForFigure2/Figure2B.csv]

	nat3fed_vs_c	Gcn5_vs_c
FBgn0033729	1.427136562	2.82
FBgn0033873	1.466816349	2.78
FBgn0033397	1.348708863	2.88
FBgn0261989	1.483764853	2.47
FBgn0013308	1.365261004	2.58
FBgn0036393	1.1731139	2.78
FBgn0035929	1.158736587	2.75
FBgn0013771	1.03652088	2.69
FBgn0023535	1.805684599	3.19
FBgn0259715	1.512695681	3.28
FBgn0036361	1.118959169	3.43
FBgn0032281	0.998534216	3.41
FBgn0036262	0.859167593	3.3
FBgn0002773	1.058270934	3.04
FBgn0034512	0.958735326	3.1
FBgn0015037	1.803851911	2.38
FBgn0033792	1.807788495	2.35
FBgn0030040	1.813900665	2.53
FBgn0031561	2.088334018	2.94
FBgn0032087	2.01391514	2.75
FBgn0033395	1.129661281	2.1
FBgn0038353	1.118550592	2.1
FBgn0039051	1.114987247	2.13
FBgn0032282	1.048318764	2.14
FBgn0037386	1.045305148	2.25
FBgn0031732	1.043723457	2.21
FBgn0032088	0.876881069	2.19
FBgn0038237	0.795538752	2.13
FBgn0033928	0.875903736	2.33
FBgn0014031	0.777543225	2.39
FBgn0052564	0.918330958	2.52
FBgn0039521	0.78659875	2.77
FBgn0024912	0.694415307	2.8
FBgn0053282	0.607858569	2.65
FBgn0033205	0.549758593	2.52
FBgn0001128	0.640074618	2.3
FBgn0038455	0.610056514	2.22
FBgn0012036	0.455990465	2.31
FBgn0010294	1.388524015	3.85
FBgn0034294	1.187040347	3.67
FBgn0036469	0.849377198	4.23
FBgn0015714	2.449901658	1.57
FBgn0033788	2.369170618	1.55
FBgn0264776	2.282284873	1.7
FBgn0033978	2.715599816	2.05
FBgn0030558	1.882638078	2.08
FBgn0051233	1.93999603	1.99
FBgn0032283	2.020593132	2.27
FBgn0030929	2.10864686	1.85
FBgn0033789	3.39197236	3
FBgn0010388	3.630154761	2.55
FBgn0034480	2.162678102	5.5
FBgn0003060	2.088768318	5.45
FBgn0002933	2.225677813	4.99
FBgn0034160	1.953496771	5.19
FBgn0052284	1.620911461	5.13
FBgn0035743	2.875689022	5.41
FBgn0003961	2.079363207	3.92
FBgn0033598	2.03809597	3.77
FBgn0033820	2.424163812	3.79
FBgn0036992	2.88756763	4.41
FBgn0033234	2.322770964	4.4
FBgn0040736	1.424844205	7.48
FBgn0035742	-1.483441436	5.83
FBgn0025595	0.974317805	0.45
FBgn0011576	0.968303582	0.42
FBgn0030914	1.001690028	0.43
FBgn0034662	0.943198121	0.39
FBgn0042102	0.858255672	0.46
FBgn0035815	0.86375799	0.42
FBgn0037485	0.910273132	0.5
FBgn0038986	1.055317012	0.53
FBgn0039667	1.038318303	0.5
FBgn0033658	1.012713159	0.56
FBgn0039470	1.140620489	0.45
FBgn0033875	1.1484111	0.4
FBgn0036821	1.078959639	0.45
FBgn0259237	1.069452283	0.38
FBgn0259209	1.134881376	0.32
FBgn0031528	1.120967868	0.32
FBgn0029879	1.059715844	0.33
FBgn0052750	1.015151583	0.31
FBgn0031004	0.785580985	0.53
FBgn0004629	0.786834085	0.52
FBgn0046113	0.76172401	0.52
FBgn0030309	0.764099006	0.49
FBgn0032638	0.835716988	0.58
FBgn0016013	0.863530677	0.55
FBgn0039151	0.877703664	0.37
FBgn0086367	0.848592017	0.34
FBgn0063649	0.786371825	0.41
FBgn0000044	0.793117612	0.39
FBgn0003149	0.694315586	0.44
FBgn0036320	0.700016905	0.42
FBgn0037473	0.808345824	0.05
FBgn0032774	0.806130015	0.02
FBgn0035544	0.859541219	0.09
FBgn0053080	0.847659831	-0.03
FBgn0038181	0.932658111	0.04
FBgn0039454	0.907240028	0.05
FBgn0032076	0.920828906	0.09
FBgn0002772	0.78824191	0.16
FBgn0029690	0.738544856	0.1
FBgn0050047	0.949205832	0.25
FBgn0032289	0.889822551	0.25
FBgn0051266	1.010840893	0.21
FBgn0031002	0.937054405	0.16
FBgn0030828	1.005150593	0.05
FBgn0030593	0.984463432	0.02
FBgn0261560	1.033794895	0.02
FBgn0038201	1.043838432	-0.03
FBgn0029608	0.954706627	-0.04
FBgn0014396	1.055614663	0.09
FBgn0038878	1.001821893	0.11
FBgn0000116	0.570196402	0.3
FBgn0003076	0.571982578	0.29
FBgn0012034	0.577385084	0.31
FBgn0052207	0.536387815	0.32
FBgn0051475	0.535118096	0.28
FBgn0031816	0.500162874	0.37
FBgn0051028	0.494123994	0.37
FBgn0036824	0.520027698	0.39
FBgn0000064	0.552744833	0.36
FBgn0267828	0.467405135	0.37
FBgn0024947	0.419881226	0.36
FBgn0001311	0.451666807	0.32
FBgn0051549	0.497640451	0.29
FBgn0034612	0.474291485	0.29
FBgn0034501	0.538371967	0.5
FBgn0003890	0.525085723	0.49
FBgn0033483	0.510849549	0.51
FBgn0015765	0.502273698	0.51
FBgn0001098	0.509447592	0.47
FBgn0015336	0.581352189	0.51
FBgn0085425	0.574774766	0.48
FBgn0052649	0.452144289	0.44
FBgn0030679	0.755617507	0.26
FBgn0039915	0.756948732	0.23
FBgn0003863	0.723385288	0.21
FBgn0032287	0.652289306	0.3
FBgn0038420	0.628539007	0.28
FBgn0038147	0.66875306	0.25
FBgn0004507	0.752230222	0.36
FBgn0040322	0.732844209	0.34
FBgn0001208	0.728069143	0.29
FBgn0266758	0.649095908	0.17
FBgn0030926	0.650740149	0.15
FBgn0038294	0.611446522	0.15
FBgn0045038	0.592784808	0.09
FBgn0039249	0.514469579	0.21
FBgn0031813	0.494022811	0.2
FBgn0026415	0.516851615	0.16
FBgn0039818	0.554813705	0.02
FBgn0034387	0.554422753	-0.01
FBgn0011828	0.473965426	0.1
FBgn0037440	0.473657023	0.06
FBgn0063493	1.359346353	-0.01
FBgn0051410	1.369905949	-0.07
FBgn0053965	1.378054589	-0.12
FBgn0052249	1.370888367	-0.14
FBgn0031703	1.268027001	0.06
FBgn0023496	1.255957465	0.01
FBgn0037410	1.10010057	-0.15
FBgn0024740	1.160299911	-0.22
FBgn0037730	1.210154147	-0.14
FBgn0029813	0.989474185	-0.2
FBgn0043792	1.032569815	-0.29
FBgn0039611	0.927668848	-0.15
FBgn0260004	0.879486344	-0.2
FBgn0021765	0.888260992	-0.32
FBgn0003374	0.828555323	-0.3
FBgn0261575	1.188162151	-0.4
FBgn0033817	1.2356569	-0.45
FBgn0050457	1.249439607	-0.34
FBgn0034736	0.638747194	-0.26
FBgn0034162	0.642276036	-0.29
FBgn0039107	0.613573965	-0.28
FBgn0032433	0.667716552	-0.24
FBgn0038038	0.706811929	-0.28
FBgn0030607	0.648243881	-0.14
FBgn0051926	0.613040363	-0.13
FBgn0030544	0.616903631	-0.21
FBgn0039807	0.829484924	-0.21
FBgn0259111	0.793210396	-0.2
FBgn0040064	0.744861384	-0.1
FBgn0262562	0.725570422	-0.18
FBgn0029843	0.679877898	-0.02
FBgn0058160	0.660362451	-0.08
FBgn0039827	0.415208493	-0.07
FBgn0058178	0.406284398	-0.07
FBgn0035444	0.422720926	-0.05
FBgn0038924	0.41408098	-0.01
FBgn0034399	0.483514736	-0.05
FBgn0083956	0.491361142	-0.06
FBgn0260745	0.49205807	-0.04
FBgn0025814	0.473562063	-0.08
FBgn0040091	0.475880428	-0.11
FBgn0004858	0.418709059	-0.12
FBgn0035410	0.538352128	-0.2
FBgn0266448	0.521217654	-0.21
FBgn0054056	0.542812293	-0.23
FBgn0034141	0.426985967	-0.21
FBgn0035588	0.430887539	-0.27
FBgn0010397	0.604029398	0.84
FBgn0034783	0.602556311	0.82
FBgn0002440	0.586355379	0.85
FBgn0035587	0.656361518	0.8
FBgn0031489	0.645720181	0.8
FBgn0033221	0.560710102	0.77
FBgn0051098	0.54753989	0.78
FBgn0261113	0.585342246	0.8
FBgn0264894	0.579352177	0.75
FBgn0033945	0.558869504	0.73
FBgn0037228	0.568885299	0.68
FBgn0014000	0.546495501	0.67
FBgn0262508	0.518697718	0.7
FBgn0050118	0.527160959	0.68
FBgn0039156	0.495366422	0.72
FBgn0031824	0.47096486	0.68
FBgn0034436	0.486981825	0.78
FBgn0039970	0.450003657	0.79
FBgn0025879	0.577867266	0.94
FBgn0053056	0.56918398	0.92
FBgn0086906	0.580124949	0.89
FBgn0014906	0.507678574	0.92
FBgn0036211	0.40223774	0.98
FBgn0039737	0.406324005	0.9
FBgn0026315	0.748876092	0.97
FBgn0039323	0.711652609	0.95
FBgn0259101	0.73272878	0.9
FBgn0030234	0.649344737	0.94
FBgn0036428	0.65582671	0.93
FBgn0032603	0.737982736	0.83
FBgn0033742	0.69132571	0.82
FBgn0038349	0.701780443	0.6
FBgn0030747	0.701713119	0.59
FBgn0004652	0.702345708	0.58
FBgn0052170	0.694952285	0.63
FBgn0002868	0.70660866	0.61
FBgn0038292	0.663577347	0.61
FBgn0032779	0.640842217	0.63
FBgn0038115	0.687379061	0.54
FBgn0034365	0.647266933	0.52
FBgn0010053	0.62246164	0.68
FBgn0031389	0.621734923	0.66
FBgn0051673	0.648480559	0.66
FBgn0037057	0.585480567	0.61
FBgn0037817	0.574669557	0.59
FBgn0053120	0.843745995	0.7
FBgn0052302	0.84189584	0.69
FBgn0052373	0.847980788	0.74
FBgn0002719	0.81256958	0.8
FBgn0031975	0.773534835	0.77
FBgn0053519	0.903313404	0.67
FBgn0000046	0.904756414	0.61
FBgn0029762	0.820148136	0.66
FBgn0032706	0.810001613	0.63
FBgn0036551	0.622959536	1.03
FBgn0017561	0.616233615	1.03
FBgn0030251	0.593136181	0.99
FBgn0013763	0.592964603	0.99
FBgn0032495	0.538011551	1
FBgn0035770	0.616715632	1.11
FBgn0032235	0.600699904	1.1
FBgn0015040	0.52373066	1.12
FBgn0029507	0.54695302	1.08
FBgn0030510	0.712012248	1.03
FBgn0005666	0.693128803	1.03
FBgn0036939	0.766504553	1.08
FBgn0031695	0.696676774	1.22
FBgn0030041	0.554816332	1.37
FBgn0036362	0.543960539	1.38
FBgn0039464	0.538772795	1.34
FBgn0031836	0.523692125	1.31
FBgn0029994	0.624405377	1.36
FBgn0033787	0.596635464	1.32
FBgn0051973	0.665779434	1.31
FBgn0037358	0.43874949	1.25
FBgn0033504	0.437714031	1.23
FBgn0037166	0.476876907	1.27
FBgn0036563	0.455403151	1.17
FBgn0265185	0.986058145	1.93
FBgn0037850	0.965738124	1.92
FBgn0031563	0.99977778	1.86
FBgn0013773	0.96469337	1.87
FBgn0265186	1.068344651	1.93
FBgn0024293	1.031900443	1.89
FBgn0051087	1.046469902	1.83
FBgn0036225	1.030083198	1.81
FBgn0031417	1.205818484	1.91
FBgn0035798	1.215282268	1.88
FBgn0051106	1.191756426	1.84
FBgn0032422	1.155398694	1.86
FBgn0032435	0.897136534	1.76
FBgn0267408	0.918468819	1.72
FBgn0038718	0.998442114	1.73
FBgn0032002	0.964680964	1.64
FBgn0052656	0.908553776	1.67
FBgn0035176	0.827849567	1.94
FBgn0036862	0.793477649	1.91
FBgn0031000	0.859693836	1.85
FBgn0038243	0.799854691	1.83
FBgn0033448	0.907938372	1.95
FBgn0051439	0.680339339	2.05
FBgn0034406	0.676316516	2.02
FBgn0033387	0.735528207	1.98
FBgn0036471	0.624883678	1.93
FBgn0035710	0.825461551	1.55
FBgn0003086	0.803502334	1.57
FBgn0040723	0.74505498	1.61
FBgn0032782	0.766243336	1.49
FBgn0034295	0.726066632	1.45
FBgn0030688	0.591862704	1.57
FBgn0026439	0.576031823	1.56
FBgn0032156	0.586685465	1.5
FBgn0034279	0.625450776	1.46
FBgn0038299	0.761840352	1.68
FBgn0261625	0.727040005	1.71
FBgn0265180	0.768911811	1.74
FBgn0038680	0.688702025	1.78
FBgn0265191	0.641384367	1.74
FBgn0264489	0.670730715	1.64
FBgn0036766	0.619733304	1.64
FBgn0016694	0.592684948	1.72
FBgn0261552	0.570138651	1.72
FBgn0051719	0.532694978	1.72
FBgn0038972	0.57523428	1.81
FBgn0039226	0.475260612	1.67
FBgn0086758	0.434183341	1.62
FBgn0037973	0.424637031	1.92
FBgn0030347	0.957773107	1.46
FBgn0039311	0.958112833	1.43
FBgn0034289	0.992489226	1.43
FBgn0029167	0.996535973	1.5
FBgn0053178	0.906463735	1.43
FBgn0026061	0.877616837	1.45
FBgn0033446	0.845601895	1.47
FBgn0035309	0.820829759	1.4
FBgn0039321	0.836753794	1.38
FBgn0036948	0.819040901	1.33
FBgn0036229	0.8108531	1.31
FBgn0038938	0.9370936	1.4
FBgn0032981	0.946599722	1.34
FBgn0031170	0.973065347	1.17
FBgn0028430	0.92676283	1.12
FBgn0039052	0.997491522	1.09
FBgn0034920	0.839234842	1.19
FBgn0036106	0.839364277	1.17
FBgn0036952	0.888103215	1.26
FBgn0042105	1.280217374	1.23
FBgn0010263	1.184904624	1.21
FBgn0039022	1.162565667	1.06
FBgn0039941	1.107143756	1.1
FBgn0040259	1.113352062	1.2
FBgn0051792	1.087162576	1.22
FBgn0264695	1.057536994	1.17
FBgn0037288	1.03128656	1.25
FBgn0031010	1.296067952	1.36
FBgn0011695	1.255916896	1.32
FBgn0037724	1.320017855	1.46
FBgn0022355	1.113179132	1.51
FBgn0038135	1.085261151	1.37
FBgn0033659	1.292613494	1.71
FBgn0051198	1.291999319	1.66
FBgn0034715	1.225613205	1.68
FBgn0002570	1.435569549	1.71
FBgn0010387	1.660867814	1.83
FBgn0031178	1.650860056	1.75
FBgn0039756	1.228219579	2.21
FBgn0052368	1.27910903	2.15
FBgn0050502	1.36803102	2.31
FBgn0037090	1.550369061	2.3
FBgn0034638	1.552204563	2.28
FBgn0051321	1.080031827	0.93
FBgn0034229	1.042011754	0.92
FBgn0028940	1.042197643	0.85
FBgn0035094	0.95434705	0.99
FBgn0030484	0.942815685	0.95
FBgn0030798	1.004053186	1
FBgn0038348	0.920800122	0.9
FBgn0051789	0.91045016	0.9
FBgn0032284	0.890583825	0.94
FBgn0040260	0.883330186	0.83
FBgn0052107	0.873094038	0.83
FBgn0032670	1.005411018	0.68
FBgn0038774	1.009438481	0.65
FBgn0038482	0.984149402	0.71
FBgn0034755	0.960292149	0.68
FBgn0031548	1.06935194	0.7
FBgn0031737	1.013196373	0.78
FBgn0030824	0.955649393	0.77
FBgn0033926	1.19213549	0.7
FBgn0034733	1.13175543	0.7
FBgn0033731	1.424298995	0.91
FBgn0031412	1.353181564	0.87
FBgn0050043	1.294124516	0.8
FBgn0033501	1.4985996	0.82
FBgn0015039	1.510007386	0.74
FBgn0031560	1.48065632	1.05
FBgn0028396	1.530559751	1
FBgn0037646	1.228091509	0.56
FBgn0034664	1.224371377	0.54
FBgn0036377	1.191475275	0.54
FBgn0038366	1.1495336	0.55
FBgn0039798	1.23157799	0.48
FBgn0038795	1.21691928	0.4
FBgn0040256	1.39846105	0.46
FBgn0035557	1.304063203	0.52
FBgn0033821	1.443535742	0.62
FBgn0035186	1.332654295	0.24
FBgn0037786	1.330690086	0.21
FBgn0033129	1.293834152	0.27
FBgn0000473	1.894732308	0.41
FBgn0028583	1.971317465	0.31
FBgn0035926	2.119036786	0.38
FBgn0034290	1.96090365	0.14
FBgn0040827	1.620221404	0.58
FBgn0037420	1.628086039	0.54
FBgn0032945	1.55270529	0.47
FBgn0045980	1.860577274	0.58
FBgn0027560	1.692977224	1.31
FBgn0030262	1.720419846	1.23
FBgn0038783	1.558564618	1.21
FBgn0262007	1.901009446	1.46
FBgn0050371	1.701232299	1.47
FBgn0035112	1.861208649	1.06
FBgn0050411	1.907887336	0.99
FBgn0010423	1.878179686	1.17
FBgn0038866	1.776182728	0.86
FBgn0050151	1.669525135	0.91
FBgn0051313	2.328787902	1.35
FBgn0036468	2.332725266	1.25
FBgn0037684	2.320452024	1.08
FBgn0032669	2.095797396	0.75
FBgn0039482	2.192486121	0.64
FBgn0042101	2.37892703	0.63
FBgn0038082	2.466580077	0.39
FBgn0032286	2.40067057	0.2
FBgn0051089	2.758963981	0.17
FBgn0032304	2.780410231	0.54
FBgn0036023	2.673322612	0.42
FBgn0030331	3.187608465	1.14
FBgn0013772	2.833995703	1.3
FBgn0063923	1.540506453	-0.13
FBgn0029827	1.533226711	-0.14
FBgn0034497	1.530847349	-0.19
FBgn0039091	1.772499785	-0.12
FBgn0034468	1.817684366	-0.65
FBgn0023541	1.660105361	-0.55
FBgn0250836	1.894864826	-0.37
FBgn0032652	2.146661659	-0.12
FBgn0033593	2.056344426	-0.15
FBgn0053301	2.095728641	-0.02
FBgn0034710	2.470827581	-0.74
FBgn0040743	1.76748481	-1.05
FBgn0034010	1.61770724	-1
FBgn0053093	1.602404983	-0.84
FBgn0063497	1.80261231	-1.55
FBgn0050375	1.751765681	-1.67
FBgn0013307	1.161450369	-0.59
FBgn0034663	1.199656804	-0.72
FBgn0033302	0.974093763	-0.65
FBgn0031089	0.978875852	-0.76
FBgn0034356	1.296888782	-1.18
FBgn0039114	1.230482961	-1.18
FBgn0040941	1.255896665	-1.35
FBgn0030777	1.065017667	-0.94
FBgn0033942	0.829871303	-1.07
FBgn0038523	0.781246287	-1.1
FBgn0039817	0.919184764	-1.06
FBgn0003312	0.88224719	-1.19
FBgn0004959	0.870148073	-1.18
FBgn0050090	0.832751214	-0.64
FBgn0030539	0.81197566	-0.64
FBgn0037487	0.817815434	-0.52
FBgn0001285	0.94113893	-0.52
FBgn0030443	0.687089269	-0.54
FBgn0036843	0.669182241	-0.58
FBgn0038717	0.684055353	-0.67
FBgn0030775	0.680242299	-0.41
FBgn0031689	0.622611841	-0.39
FBgn0032899	0.566559462	-0.39
FBgn0000565	0.54896102	-0.41
FBgn0033631	0.467452662	-0.47
FBgn0265413	0.456971409	-0.46
FBgn0032285	0.466506227	-0.58
FBgn0032022	0.809748757	-0.85
FBgn0010357	0.723451593	-0.86
FBgn0034741	0.725590787	-0.8
FBgn0020642	0.74400041	-0.83
FBgn0034542	0.484969622	-0.9
FBgn0014863	0.676334058	-0.77
FBgn0032161	0.672277156	-0.79
FBgn0034439	0.570923764	-0.82
FBgn0085455	0.72144011	-0.99
FBgn0000449	0.718398712	-0.99
FBgn0030575	0.63989752	-0.93
FBgn0004431	0.591849082	-1.01
FBgn0041183	0.83321314	-2.73
FBgn0051698	1.205991278	-2.37
FBgn0032280	1.092439492	-2.33
FBgn0031512	1.071610841	-2.42
FBgn0035290	0.509920824	-1.46
FBgn0035887	0.638123096	-1.73
FBgn0259697	1.098420612	-1.85
FBgn0086917	0.80399698	-2.13
FBgn0030586	0.453349055	-2.01
FBgn0000448	-2.747083554	-1.05
FBgn0034901	-2.215081838	-0.48
FBgn0032663	-2.169762269	-0.98
FBgn0085426	-2.870285923	-0.24
FBgn0264562	-2.6166616	-0.51
FBgn0036956	-2.488179524	0.19
FBgn0034899	-2.181887665	-0.1
FBgn0052071	-2.277296346	-0.03
FBgn0039872	-1.137192027	1.21
FBgn0030148	-1.518800352	0.71
FBgn0260768	-0.625120212	0.48
FBgn0039612	-0.984548817	0.32
FBgn0035412	-1.026330118	0.34
FBgn0030157	-0.550628644	0.25
FBgn0260964	-0.498906164	0.1
FBgn0038845	-0.777848175	0.22
FBgn0020236	-0.645862346	0.04
FBgn0001233	-0.711399198	0.08
FBgn0037126	-0.720883339	0.02
FBgn0026320	-0.392304558	-0.07
FBgn0259236	-0.53579009	-0.09
FBgn0027506	-0.449283686	-0.17
FBgn0030897	-0.508789498	-0.16
FBgn0045759	-0.755790743	-0.25
FBgn0033730	-0.627107734	-0.18
FBgn0052354	-0.664422369	-0.24
FBgn0040297	-0.47322899	-0.39
FBgn0020633	-0.474368987	-0.46
FBgn0261090	-0.507611679	-0.25
FBgn0037697	-0.473325879	-0.25
FBgn0052451	-0.463825889	-0.27
FBgn0037999	-0.612629936	-0.4
FBgn0026319	-0.667188088	-0.36
FBgn0036999	-0.578348261	-0.29
FBgn0036287	-0.552501289	-0.32
FBgn0037065	-0.543083421	-0.38
FBgn0051869	-0.579142235	-0.38
FBgn0033602	-1.592637754	-0.19
FBgn0259229	-1.617586814	-0.02
FBgn0002564	-1.705051595	-0.01
FBgn0019929	-1.609622897	0.22
FBgn0052073	-1.363132213	0.02
FBgn0011204	-1.402022626	0.12
FBgn0033355	-1.48084711	0.19
FBgn0036601	-1.013568401	0
FBgn0036620	-0.8804544	-0.15
FBgn0051036	-0.966427746	-0.18
FBgn0035282	-0.990361375	-0.28
FBgn0264490	-1.036403836	-0.29
FBgn0036831	-1.09459989	-0.39
FBgn0030029	-1.166057917	-0.38
FBgn0037615	-1.352803806	-0.49
FBgn0036360	-1.225329054	-0.33
FBgn0030098	-1.33038037	-0.33
FBgn0031646	-1.269265824	-0.68
FBgn0032803	-1.338933548	-0.69
FBgn0034884	-1.15097238	-0.53
FBgn0004511	-1.243632115	-0.51
FBgn0039686	-1.215354824	-0.61
FBgn0264753	-1.202719587	-0.64
FBgn0040153	-1.503500306	-1.06
FBgn0038485	-1.493101932	-0.68
FBgn0029824	-1.468683708	-0.86
FBgn0030541	-1.548809896	-0.82
FBgn0003162	-1.103118887	-1.29
FBgn0019952	-1.13798565	-1.4
FBgn0037140	-1.315121498	-1.15
FBgn0038341	-1.226462086	-1.26
FBgn0031248	-0.999440252	-1.17
FBgn0029123	-1.077920432	-1.11
FBgn0039637	-1.074690506	-0.98
FBgn0035173	-0.900041545	-1.03
FBgn0016930	-0.95137277	-1.1
FBgn0034876	-0.924944184	-1.08
FBgn0259227	-0.939282653	-1.07
FBgn0010470	-0.676142151	-0.49
FBgn0265011	-0.633394051	-0.54
FBgn0030816	-0.591695248	-0.5
FBgn0026404	-0.596666069	-0.5
FBgn0261445	-0.79250271	-0.43
FBgn0035281	-0.768403186	-0.61
FBgn0000567	-0.740722532	-0.51
FBgn0033725	-0.777855517	-0.55
FBgn0032414	-0.472850515	-0.56
FBgn0052333	-0.460100916	-0.59
FBgn0041092	-0.557163836	-0.64
FBgn0004797	-0.543452896	-0.66
FBgn0051224	-0.509980624	-0.72
FBgn0023023	-0.495123931	-0.67
FBgn0026263	-0.486329259	-0.69
FBgn0003447	-0.560713387	-0.8
FBgn0010300	-0.547737456	-0.82
FBgn0051126	-0.653241777	-0.75
FBgn0262103	-0.647735632	-0.79
FBgn0051741	-0.652654993	-0.82
FBgn0000568	-0.655508236	-0.84
FBgn0031835	-0.614303868	-0.62
FBgn0261548	-0.645148424	-0.62
FBgn0046258	-0.590107679	-0.65
FBgn0262870	-0.609693953	-0.67
FBgn0034724	-0.629515479	-0.69
FBgn0003255	-0.61392619	-0.74
FBgn0260440	-0.695810023	-0.7
FBgn0035772	-0.716931378	-0.72
FBgn0262081	-1.0258989	-0.7
FBgn0035625	-1.041453152	-0.62
FBgn0260474	-1.075554506	-0.63
FBgn0000097	-0.8672023	-0.64
FBgn0039688	-0.951331585	-0.63
FBgn0034137	-0.99532843	-0.48
FBgn0001224	-1.039569627	-0.55
FBgn0050458	-0.895241165	-0.47
FBgn0038286	-0.921522706	-0.54
FBgn0034796	-0.916620222	-0.55
FBgn0023214	-0.72402181	-0.86
FBgn0038083	-0.74158157	-0.93
FBgn0033667	-0.769114948	-0.79
FBgn0025682	-0.781227858	-0.84
FBgn0037960	-0.86696959	-0.88
FBgn0039480	-0.824368425	-0.83
FBgn0032864	-0.835083335	-0.82
FBgn0034647	-0.970327223	-0.9
FBgn0053013	-0.901649989	-0.86
FBgn0263773	-0.939696704	-0.86
FBgn0011706	-1.029565705	-0.83
FBgn0051324	-0.948118004	-0.73
FBgn0025456	-0.992499893	-0.75
FBgn0263239	-0.999699199	-0.79
FBgn0051728	-0.408111977	-1.16
FBgn0004237	-0.459784821	-1.17
FBgn0267841	-0.489709029	-1.15
FBgn0021776	-0.431145081	-1.03
FBgn0039030	-0.449262677	-0.98
FBgn0083978	-0.475359318	-0.99
FBgn0086655	-0.543886391	-1.05
FBgn0030809	-0.501471064	-1.05
FBgn0035144	-0.515602218	-1.08
FBgn0031450	-0.477289122	-1.12
FBgn0040636	-0.492152329	-1.1
FBgn0039130	-0.481183818	-1.09
FBgn0034093	-0.486317665	-1.09
FBgn0036600	-0.561773751	-0.99
FBgn0038855	-0.622109229	-1.03
FBgn0025525	-0.618013991	-0.95
FBgn0038535	-0.596687845	-0.94
FBgn0030183	-0.613807455	-0.93
FBgn0020294	-0.43428181	-0.82
FBgn0030617	-0.456935286	-0.82
FBgn0261612	-0.504178948	-0.8
FBgn0036848	-0.491154539	-0.83
FBgn0036773	-0.515589384	-0.88
FBgn0264493	-0.557622157	-0.91
FBgn0085408	-0.47250626	-0.93
FBgn0037235	-0.465845311	-0.95
FBgn0000721	-0.502772108	-0.93
FBgn0034997	-0.49316037	-0.95
FBgn0001227	-0.445933037	-1.44
FBgn0052100	-0.436024236	-1.25
FBgn0003339	-0.436879784	-1.26
FBgn0033654	-0.409568456	-1.24
FBgn0034032	-0.404810458	-1.26
FBgn0034543	-0.394963757	-1.27
FBgn0038966	-0.489361431	-1.34
FBgn0034914	-0.510798418	-1.29
FBgn0015229	-0.469843596	-1.3
FBgn0260743	-0.480949092	-1.27
FBgn0260945	-0.488356256	-1.27
FBgn0039073	-0.438725215	-1.64
FBgn0033132	-0.467429577	-1.63
FBgn0036678	-0.602815973	-1.6
FBgn0027865	-0.507602334	-1.51
FBgn0030329	-0.519721458	-1.58
FBgn0039844	-0.62990143	-1.46
FBgn0003204	-0.693699916	-1.47
FBgn0037624	-0.568267966	-1.41
FBgn0038110	-0.628068254	-1.37
FBgn0263864	-0.591094	-1.39
FBgn0034494	-0.616992942	-1.4
FBgn0001226	-0.769563625	-1.4
FBgn0029830	-0.808477155	-1.32
FBgn0034706	-0.814201001	-1.34
FBgn0027790	-0.761326954	-1.48
FBgn0036240	-0.771641387	-1.52
FBgn0033798	-0.915372253	-1.46
FBgn0002778	-0.885566606	-1.5
FBgn0004885	-0.812005426	-1.2
FBgn0035430	-0.800233776	-1.23
FBgn0037721	-0.784892264	-1.25
FBgn0038460	-0.778469317	-1.08
FBgn0029835	-0.710991438	-1.07
FBgn0035692	-0.698041581	-1.12
FBgn0267336	-0.77847576	-1.15
FBgn0016031	-0.738663577	-1.14
FBgn0020762	-0.72623721	-1.17
FBgn0043362	-0.552595273	-1.13
FBgn0039886	-0.53758811	-1.17
FBgn0039492	-0.632473838	-1.13
FBgn0039189	-0.635699797	-1.18
FBgn0053096	-0.673397673	-1.32
FBgn0035091	-0.668776312	-1.23
FBgn0039593	-0.699921046	-1.22
FBgn0050359	-0.568781755	-1.2
FBgn0042135	-0.598299888	-1.22
FBgn0037315	-0.547380802	-1.24
FBgn0261239	-0.577544906	-1.25
FBgn0016078	-0.572972227	-1.3
FBgn0036761	-0.614109635	-1.29
FBgn0033438	-0.630762131	-1.25
FBgn0025574	-0.628994224	-1.27
FBgn0032025	-1.490938536	-1.54
FBgn0030880	-1.680432366	-1.49
FBgn0036975	-1.322966869	-1.43
FBgn0052745	-1.507989451	-1.34
FBgn0037387	-1.527311675	-1.39
FBgn0034085	-1.427232953	-1.96
FBgn0038509	-1.488697628	-1.92
FBgn0000241	-1.368645592	-1.8
FBgn0030542	-1.46488887	-1.81
FBgn0039804	-1.426543086	-1.75
FBgn0039223	-1.429037418	-1.71
FBgn0036665	-1.463311973	-1.7
FBgn0032402	-1.152424346	-1.57
FBgn0051636	-1.203444462	-1.56
FBgn0037975	-1.144955592	-1.71
FBgn0029804	-1.218705156	-1.71
FBgn0030326	-1.065042086	-1.77
FBgn0035522	-1.058825362	-1.81
FBgn0035049	-1.218840049	-1.87
FBgn0039257	-1.193499885	-1.99
FBgn0030493	-1.505589121	-2.43
FBgn0038126	-1.457262418	-2.49
FBgn0037515	-1.314092996	-2.32
FBgn0037323	-1.401065257	-2.32
FBgn0001253	-1.291140681	-2.49
FBgn0026755	-1.37862946	-2.46
FBgn0264712	-1.206983105	-2.13
FBgn0030102	-1.29192062	-2.11
FBgn0031741	-1.278449278	-2.13
FBgn0036846	-1.171306109	-2.24
FBgn0033439	-1.220912455	-2.32
FBgn0035539	-1.263032528	-2.28
FBgn0001225	-1.256775159	-2.3
FBgn0020445	-1.090363816	-2.45
FBgn0046876	-1.081610594	-2.53
FBgn0000008	-0.902579423	-2.37
FBgn0032713	-0.949962433	-2.52
FBgn0038820	-0.917238053	-2.47
FBgn0034784	-0.91098662	-2.5
FBgn0035964	-0.580332576	-2.35
FBgn0001112	-0.627134466	-2.37
FBgn0000071	-0.58946104	-2.18
FBgn0004003	-0.65508752	-2.25
FBgn0038071	-0.71190739	-2.21
FBgn0035300	-0.589761692	-2.61
FBgn0052447	-0.74232619	-2.62
FBgn0035056	-0.762328413	-2.29
FBgn0001229	-0.776182839	-2.35
FBgn0038784	-0.747661485	-2.44
FBgn0039704	-0.789926589	-2.49
FBgn0036436	-0.95278499	-2.22
FBgn0265726	-0.985351604	-2.19
FBgn0034075	-0.871275691	-2.24
FBgn0039632	-0.870464881	-2.17
FBgn0029863	-0.906640018	-2.16
FBgn0045064	-0.796656403	-1.95
FBgn0034396	-0.839504101	-1.94
FBgn0039851	-0.842171758	-1.96
FBgn0032350	-0.896271313	-1.98
FBgn0005612	-0.932216601	-1.93
FBgn0033638	-0.94380304	-1.97
FBgn0031747	-0.784854956	-1.61
FBgn0265998	-0.706510692	-1.64
FBgn0036364	-0.755733356	-1.66
FBgn0034366	-0.956921445	-1.67
FBgn0033639	-0.829451427	-1.66
FBgn0037067	-0.882228443	-1.64
FBgn0053970	-0.807874437	-1.75
FBgn0035781	-0.869543774	-1.72
FBgn0032955	-0.864205429	-1.82
FBgn0053208	-0.923842956	-1.78
FBgn0037933	-0.480845638	-1.92
FBgn0036756	-0.531905871	-2.04
FBgn0035204	-0.597279199	-1.68
FBgn0039852	-0.619604887	-1.73
FBgn0035146	-0.499653968	-1.83
FBgn0028394	-0.567656554	-1.81
FBgn0026619	-0.653014705	-1.79
FBgn0010591	-0.672904338	-1.81
FBgn0038404	-0.754685202	-1.79
FBgn0259168	-0.741394403	-1.84
FBgn0037448	-0.678924912	-1.93
FBgn0038194	-0.691910192	-1.96
FBgn0035452	-0.742680969	-1.93
FBgn0035767	-0.745422987	-1.96
FBgn0037623	-0.674774008	-1.88
FBgn0031865	-0.691319913	-1.89
FBgn0030051	-0.598661908	-1.89
FBgn0035983	-0.636502945	-1.84
FBgn0053514	-0.654443714	-1.86
FBgn0010381	3.721499583	0.37
FBgn0038873	3.497121531	0.4
FBgn0040725	3.453846125	-0.17
FBgn0040609	4.72634519	-0.27
FBgn0031034	5.738170997	2.61
FBgn0031033	5.326434722	1.91
FBgn0031032	10.83061554	0.91
FBgn0005626	-5.076861253	-0.61
FBgn0038846	-5.016670144	-2.92
FBgn0039161	-5.59904657	-2.13
FBgn0036417	-6.018990273	-2.36
FBgn0034623	-7.995192611	-3.8
FBgn0000527	-8.279715348	-1.7
FBgn0036416	-8.628432196	-2
FBgn0002534	-3.122704414	-5.93
FBgn0001254	-0.760076707	-4.3
FBgn0037677	-0.990362511	-4.18
FBgn0036264	-1.48584624	-3
FBgn0039475	-1.323047249	-3.2
FBgn0053143	-1.495473378	-3.22
FBgn0039620	-0.680095185	-2.89
FBgn0003046	-0.627687836	-3.07
FBgn0024294	-0.631701675	-3.14
FBgn0001255	-0.910073615	-3.17
FBgn0038943	-1.087057221	-3.2
FBgn0027570	-1.213784752	-2.85
FBgn0053126	-1.1237232	-2.95
FBgn0034999	-0.880811269	-2.79
FBgn0038260	-0.941727717	-2.96
FBgn0000422	-0.946915995	-2.99
FBgn0000153	-3.941611158	-1.96
FBgn0037835	-3.433525283	-2.67
FBgn0004588	-3.647737116	-2.79
FBgn0031907	-2.278572965	-3.85
FBgn0033936	-2.415378885	-3.88
FBgn0263236	-2.989627992	-3.8
FBgn0036877	-3.117590857	-3.39
FBgn0005638	-2.892192798	-3.3
FBgn0004865	-2.962212544	-3.37
FBgn0037290	-2.659637195	-2.03
FBgn0039203	-2.364259392	-2.34
FBgn0250839	-1.926096484	-2.18
FBgn0034860	-2.159658438	-2.02
FBgn0031959	-2.224553621	-2.01
FBgn0259164	-2.203326337	-2.62
FBgn0039795	-2.39531661	-2.85
FBgn0035949	-2.035022544	-2.99
FBgn0032684	-1.726211377	-2.79
FBgn0035553	-1.915306765	-2.77
