# Supplementary material for: Growth phase diets diminish histone acetyltransferase Gcn5 function and shorten lifespan of Drosophila males
Source: EMBO Rep. 2025 Jul 10;26(15):3856–88. doi: 10.1038/s44319-025-00503-8 (PMC12332192; doi:10.1038/s44319-025-00503-8)
Supplement: Supplementary file 16 — Source data Fig. 2 [file 44319_2025_503_MOESM16_ESM.zip › EMBOR-2024-60144V2_SourceDataForFigure2/Figure2D.csv]

	nat3fed_vs_c	Ada2a_vs_c
FBgn0033729	1.427136562	7.42
FBgn0033873	1.466816349	3.23
FBgn0033397	1.348708863	4.55
FBgn0261989	1.483764853	2.24
FBgn0013308	1.365261004	1.76
FBgn0036393	1.1731139	4.04
FBgn0035929	1.158736587	5.47
FBgn0013771	1.03652088	4.12
FBgn0023535	1.805684599	4.56
FBgn0259715	1.512695681	2.9
FBgn0036361	1.118959169	5.21
FBgn0032281	0.998534216	7.27
FBgn0036262	0.859167593	5.15
FBgn0002773	1.058270934	4.28
FBgn0034512	0.958735326	-1.23
FBgn0015037	1.803851911	1.1
FBgn0033792	1.807788495	4.03
FBgn0030040	1.813900665	3.86
FBgn0031561	2.088334018	4.97
FBgn0032087	2.01391514	3.24
FBgn0033395	1.129661281	2.7
FBgn0038353	1.118550592	1.4
FBgn0039051	1.114987247	3.98
FBgn0032282	1.048318764	7.66
FBgn0037386	1.045305148	5.18
FBgn0031732	1.043723457	3.43
FBgn0032088	0.876881069	5.46
FBgn0038237	0.795538752	1.14
FBgn0033928	0.875903736	4.7
FBgn0014031	0.777543225	3.76
FBgn0052564	0.918330958	5.4
FBgn0039521	0.78659875	5.43
FBgn0024912	0.694415307	3.06
FBgn0053282	0.607858569	4.74
FBgn0033205	0.549758593	3.33
FBgn0001128	0.640074618	6.25
FBgn0038455	0.610056514	3.26
FBgn0012036	0.455990465	4.77
FBgn0010294	1.388524015	6.25
FBgn0034294	1.187040347	6.08
FBgn0036469	0.849377198	6.15
FBgn0015714	2.449901658	3.18
FBgn0033788	2.369170618	1.81
FBgn0264776	2.282284873	1.9
FBgn0033978	2.715599816	4.87
FBgn0030558	1.882638078	4.26
FBgn0051233	1.93999603	5.95
FBgn0032283	2.020593132	3.85
FBgn0030929	2.10864686	1.13
FBgn0033789	3.39197236	5.36
FBgn0010388	3.630154761	0.18
FBgn0034480	2.162678102	4.63
FBgn0003060	2.088768318	8.62
FBgn0002933	2.225677813	7.19
FBgn0034160	1.953496771	5.27
FBgn0052284	1.620911461	6.72
FBgn0035743	2.875689022	6.47
FBgn0003961	2.079363207	7.7
FBgn0033598	2.03809597	4.57
FBgn0033820	2.424163812	2.74
FBgn0036992	2.88756763	5.45
FBgn0033234	2.322770964	1.89
FBgn0040736	1.424844205	4.64
FBgn0035742	-1.483441436	7.32
FBgn0025595	0.974317805	-0.6
FBgn0011576	0.968303582	3.14
FBgn0030914	1.001690028	2.9
FBgn0034662	0.943198121	6.13
FBgn0042102	0.858255672	2.3
FBgn0035815	0.86375799	0.46
FBgn0037485	0.910273132	2.97
FBgn0038986	1.055317012	3.2
FBgn0039667	1.038318303	3.16
FBgn0033658	1.012713159	2.15
FBgn0039470	1.140620489	5.91
FBgn0033875	1.1484111	-3.24
FBgn0036821	1.078959639	0.72
FBgn0259237	1.069452283	1.79
FBgn0259209	1.134881376	3.68
FBgn0031528	1.120967868	1.16
FBgn0029879	1.059715844	0.69
FBgn0052750	1.015151583	2.28
FBgn0031004	0.785580985	2.89
FBgn0004629	0.786834085	0.85
FBgn0046113	0.76172401	3.16
FBgn0030309	0.764099006	0.93
FBgn0032638	0.835716988	-3.11
FBgn0016013	0.863530677	3.03
FBgn0039151	0.877703664	-0.23
FBgn0086367	0.848592017	1.72
FBgn0063649	0.786371825	0.87
FBgn0000044	0.793117612	2.2
FBgn0003149	0.694315586	4.42
FBgn0036320	0.700016905	2.12
FBgn0037473	0.808345824	0.05
FBgn0032774	0.806130015	0.53
FBgn0035544	0.859541219	2.17
FBgn0053080	0.847659831	0.13
FBgn0038181	0.932658111	6.35
FBgn0039454	0.907240028	1.89
FBgn0032076	0.920828906	1.41
FBgn0002772	0.78824191	4.2
FBgn0029690	0.738544856	0.49
FBgn0050047	0.949205832	3.2
FBgn0032289	0.889822551	0.16
FBgn0051266	1.010840893	5.76
FBgn0031002	0.937054405	1.48
FBgn0030828	1.005150593	1.88
FBgn0030593	0.984463432	5.43
FBgn0261560	1.033794895	-0.48
FBgn0038201	1.043838432	0.41
FBgn0029608	0.954706627	1.36
FBgn0014396	1.055614663	0.22
FBgn0038878	1.001821893	2.35
FBgn0000116	0.570196402	2.53
FBgn0003076	0.571982578	2.43
FBgn0012034	0.577385084	1.24
FBgn0052207	0.536387815	-1.11
FBgn0051475	0.535118096	1.04
FBgn0031816	0.500162874	-0.37
FBgn0051028	0.494123994	-0.05
FBgn0036824	0.520027698	3.04
FBgn0000064	0.552744833	1.61
FBgn0267828	0.467405135	2.77
FBgn0024947	0.419881226	1.54
FBgn0001311	0.451666807	0.43
FBgn0051549	0.497640451	1.4
FBgn0034612	0.474291485	1.38
FBgn0034501	0.538371967	0.56
FBgn0003890	0.525085723	2.49
FBgn0033483	0.510849549	0.21
FBgn0015765	0.502273698	0.51
FBgn0001098	0.509447592	1.59
FBgn0015336	0.581352189	0.4
FBgn0085425	0.574774766	1.69
FBgn0052649	0.452144289	2.13
FBgn0030679	0.755617507	1.12
FBgn0039915	0.756948732	0.65
FBgn0003863	0.723385288	0.37
FBgn0032287	0.652289306	4.16
FBgn0038420	0.628539007	0.93
FBgn0038147	0.66875306	-1.17
FBgn0004507	0.752230222	4.32
FBgn0040322	0.732844209	0.34
FBgn0001208	0.728069143	-0.08
FBgn0266758	0.649095908	1.62
FBgn0030926	0.650740149	1.88
FBgn0038294	0.611446522	3.37
FBgn0045038	0.592784808	0.9
FBgn0039249	0.514469579	0.68
FBgn0031813	0.494022811	3.03
FBgn0026415	0.516851615	-0.51
FBgn0039818	0.554813705	0.83
FBgn0034387	0.554422753	0.6
FBgn0011828	0.473965426	0.44
FBgn0037440	0.473657023	1.67
FBgn0063493	1.359346353	3.34
FBgn0051410	1.369905949	-1.63
FBgn0053965	1.378054589	3.96
FBgn0052249	1.370888367	5.62
FBgn0031703	1.268027001	4.18
FBgn0023496	1.255957465	0.19
FBgn0037410	1.10010057	1.68
FBgn0024740	1.160299911	0.2
FBgn0037730	1.210154147	-1.97
FBgn0029813	0.989474185	1.09
FBgn0043792	1.032569815	-0.02
FBgn0039611	0.927668848	1.19
FBgn0260004	0.879486344	0.82
FBgn0021765	0.888260992	-0.08
FBgn0003374	0.828555323	-1.39
FBgn0261575	1.188162151	6.32
FBgn0033817	1.2356569	-0.49
FBgn0050457	1.249439607	3.54
FBgn0034736	0.638747194	2.07
FBgn0034162	0.642276036	3.77
FBgn0039107	0.613573965	3.07
FBgn0032433	0.667716552	2.22
FBgn0038038	0.706811929	2.11
FBgn0030607	0.648243881	0.36
FBgn0051926	0.613040363	0.32
FBgn0030544	0.616903631	2.84
FBgn0039807	0.829484924	1.17
FBgn0259111	0.793210396	0.24
FBgn0040064	0.744861384	0.01
FBgn0262562	0.725570422	0.37
FBgn0029843	0.679877898	1.59
FBgn0058160	0.660362451	-0.71
FBgn0039827	0.415208493	1.24
FBgn0058178	0.406284398	0.15
FBgn0035444	0.422720926	-0.9
FBgn0038924	0.41408098	2.27
FBgn0034399	0.483514736	0
FBgn0083956	0.491361142	0.45
FBgn0260745	0.49205807	-1.31
FBgn0025814	0.473562063	1.93
FBgn0040091	0.475880428	0.33
FBgn0004858	0.418709059	0.17
FBgn0035410	0.538352128	2.26
FBgn0266448	0.521217654	3.06
FBgn0054056	0.542812293	0.63
FBgn0034141	0.426985967	0.44
FBgn0035588	0.430887539	2.68
FBgn0010397	0.604029398	1.84
FBgn0034783	0.602556311	2.44
FBgn0002440	0.586355379	5.38
FBgn0035587	0.656361518	1.65
FBgn0031489	0.645720181	-2.06
FBgn0033221	0.560710102	3.58
FBgn0051098	0.54753989	2.96
FBgn0261113	0.585342246	0.74
FBgn0264894	0.579352177	2.34
FBgn0033945	0.558869504	1.94
FBgn0037228	0.568885299	1.3
FBgn0014000	0.546495501	1.58
FBgn0262508	0.518697718	1.75
FBgn0050118	0.527160959	0.92
FBgn0039156	0.495366422	2.69
FBgn0031824	0.47096486	1
FBgn0034436	0.486981825	2.79
FBgn0039970	0.450003657	1.12
FBgn0025879	0.577867266	0.71
FBgn0053056	0.56918398	1.1
FBgn0086906	0.580124949	4.54
FBgn0014906	0.507678574	0.19
FBgn0036211	0.40223774	2
FBgn0039737	0.406324005	1.71
FBgn0026315	0.748876092	5.41
FBgn0039323	0.711652609	0.58
FBgn0259101	0.73272878	1.91
FBgn0030234	0.649344737	2.98
FBgn0036428	0.65582671	-1.01
FBgn0032603	0.737982736	1.93
FBgn0033742	0.69132571	2.18
FBgn0038349	0.701780443	0.36
FBgn0030747	0.701713119	2.56
FBgn0004652	0.702345708	1.98
FBgn0052170	0.694952285	0.7
FBgn0002868	0.70660866	-0.23
FBgn0038292	0.663577347	2.5
FBgn0032779	0.640842217	1.56
FBgn0038115	0.687379061	1.97
FBgn0034365	0.647266933	1.43
FBgn0010053	0.62246164	2.14
FBgn0031389	0.621734923	1.98
FBgn0051673	0.648480559	2.61
FBgn0037057	0.585480567	2.59
FBgn0037817	0.574669557	2.19
FBgn0053120	0.843745995	0.63
FBgn0052302	0.84189584	2.52
FBgn0052373	0.847980788	3.3
FBgn0002719	0.81256958	2.78
FBgn0031975	0.773534835	2.36
FBgn0053519	0.903313404	5.3
FBgn0000046	0.904756414	2.97
FBgn0029762	0.820148136	1.17
FBgn0032706	0.810001613	2.08
FBgn0036551	0.622959536	3.47
FBgn0017561	0.616233615	0.68
FBgn0030251	0.593136181	1.7
FBgn0013763	0.592964603	1.72
FBgn0032495	0.538011551	1.47
FBgn0035770	0.616715632	0.06
FBgn0032235	0.600699904	1.97
FBgn0015040	0.52373066	3.1
FBgn0029507	0.54695302	1.33
FBgn0030510	0.712012248	1.83
FBgn0005666	0.693128803	3.1
FBgn0036939	0.766504553	0.88
FBgn0031695	0.696676774	2.44
FBgn0030041	0.554816332	-1.28
FBgn0036362	0.543960539	1.89
FBgn0039464	0.538772795	2.9
FBgn0031836	0.523692125	2.3
FBgn0029994	0.624405377	5.33
FBgn0033787	0.596635464	2.29
FBgn0051973	0.665779434	1.74
FBgn0037358	0.43874949	2.37
FBgn0033504	0.437714031	1.55
FBgn0037166	0.476876907	1.91
FBgn0036563	0.455403151	2.22
FBgn0265185	0.986058145	3.51
FBgn0037850	0.965738124	4.91
FBgn0031563	0.99977778	2.79
FBgn0013773	0.96469337	1.34
FBgn0265186	1.068344651	3.51
FBgn0024293	1.031900443	2.8
FBgn0051087	1.046469902	3.69
FBgn0036225	1.030083198	4.85
FBgn0031417	1.205818484	0.76
FBgn0035798	1.215282268	5.03
FBgn0051106	1.191756426	0.66
FBgn0032422	1.155398694	4.54
FBgn0032435	0.897136534	2.62
FBgn0267408	0.918468819	4.34
FBgn0038718	0.998442114	4.79
FBgn0032002	0.964680964	2.55
FBgn0052656	0.908553776	2.31
FBgn0035176	0.827849567	1.56
FBgn0036862	0.793477649	2.04
FBgn0031000	0.859693836	5.48
FBgn0038243	0.799854691	0.3
FBgn0033448	0.907938372	5.04
FBgn0051439	0.680339339	4.68
FBgn0034406	0.676316516	3.53
FBgn0033387	0.735528207	1.27
FBgn0036471	0.624883678	6.12
FBgn0035710	0.825461551	2.97
FBgn0003086	0.803502334	4.04
FBgn0040723	0.74505498	2.7
FBgn0032782	0.766243336	1.75
FBgn0034295	0.726066632	1.81
FBgn0030688	0.591862704	3.35
FBgn0026439	0.576031823	1.97
FBgn0032156	0.586685465	1.21
FBgn0034279	0.625450776	1.69
FBgn0038299	0.761840352	0.47
FBgn0261625	0.727040005	2.47
FBgn0265180	0.768911811	3.86
FBgn0038680	0.688702025	3.79
FBgn0265191	0.641384367	3.86
FBgn0264489	0.670730715	3.62
FBgn0036766	0.619733304	2.25
FBgn0016694	0.592684948	1.3
FBgn0261552	0.570138651	1.73
FBgn0051719	0.532694978	1.97
FBgn0038972	0.57523428	2.96
FBgn0039226	0.475260612	2.43
FBgn0086758	0.434183341	0.45
FBgn0037973	0.424637031	2.63
FBgn0030347	0.957773107	1.98
FBgn0039311	0.958112833	4.51
FBgn0034289	0.992489226	3.59
FBgn0029167	0.996535973	3.06
FBgn0053178	0.906463735	4.41
FBgn0026061	0.877616837	3.84
FBgn0033446	0.845601895	2.56
FBgn0035309	0.820829759	2.92
FBgn0039321	0.836753794	3.1
FBgn0036948	0.819040901	3.24
FBgn0036229	0.8108531	3.21
FBgn0038938	0.9370936	1.87
FBgn0032981	0.946599722	3.07
FBgn0031170	0.973065347	4.77
FBgn0028430	0.92676283	0.07
FBgn0039052	0.997491522	4.15
FBgn0034920	0.839234842	3.5
FBgn0036106	0.839364277	-1.09
FBgn0036952	0.888103215	3.53
FBgn0042105	1.280217374	2.72
FBgn0010263	1.184904624	2.43
FBgn0039022	1.162565667	2.91
FBgn0039941	1.107143756	3.21
FBgn0040259	1.113352062	3
FBgn0051792	1.087162576	1.89
FBgn0264695	1.057536994	5.7
FBgn0037288	1.03128656	2.24
FBgn0031010	1.296067952	2.42
FBgn0011695	1.255916896	4.25
FBgn0037724	1.320017855	1.53
FBgn0022355	1.113179132	1.2
FBgn0038135	1.085261151	6.95
FBgn0033659	1.292613494	3
FBgn0051198	1.291999319	5.23
FBgn0034715	1.225613205	1.52
FBgn0002570	1.435569549	6.59
FBgn0010387	1.660867814	4.51
FBgn0031178	1.650860056	0.65
FBgn0039756	1.228219579	2.67
FBgn0052368	1.27910903	-3.23
FBgn0050502	1.36803102	4.53
FBgn0037090	1.550369061	4.82
FBgn0034638	1.552204563	2.95
FBgn0051321	1.080031827	3.4
FBgn0034229	1.042011754	5.72
FBgn0028940	1.042197643	3.52
FBgn0035094	0.95434705	2.02
FBgn0030484	0.942815685	0.46
FBgn0030798	1.004053186	0.07
FBgn0038348	0.920800122	2.71
FBgn0051789	0.91045016	2.71
FBgn0032284	0.890583825	0.84
FBgn0040260	0.883330186	2.16
FBgn0052107	0.873094038	1.93
FBgn0032670	1.005411018	2.51
FBgn0038774	1.009438481	3.92
FBgn0038482	0.984149402	5.13
FBgn0034755	0.960292149	2.76
FBgn0031548	1.06935194	2.19
FBgn0031737	1.013196373	6.91
FBgn0030824	0.955649393	4.12
FBgn0033926	1.19213549	1.58
FBgn0034733	1.13175543	2.84
FBgn0033731	1.424298995	1.57
FBgn0031412	1.353181564	-0.5
FBgn0050043	1.294124516	3.21
FBgn0033501	1.4985996	0.9
FBgn0015039	1.510007386	0.89
FBgn0031560	1.48065632	1.85
FBgn0028396	1.530559751	-3.87
FBgn0037646	1.228091509	1.77
FBgn0034664	1.224371377	4.97
FBgn0036377	1.191475275	1.26
FBgn0038366	1.1495336	-0.12
FBgn0039798	1.23157799	0.93
FBgn0038795	1.21691928	5.96
FBgn0040256	1.39846105	0.82
FBgn0035557	1.304063203	0.71
FBgn0033821	1.443535742	2.24
FBgn0035186	1.332654295	2.39
FBgn0037786	1.330690086	1.08
FBgn0033129	1.293834152	2.51
FBgn0000473	1.894732308	4.88
FBgn0028583	1.971317465	2.11
FBgn0035926	2.119036786	7.37
FBgn0034290	1.96090365	0.95
FBgn0040827	1.620221404	0.66
FBgn0037420	1.628086039	5.31
FBgn0032945	1.55270529	1.42
FBgn0045980	1.860577274	0.34
FBgn0027560	1.692977224	2.28
FBgn0030262	1.720419846	-0.4
FBgn0038783	1.558564618	7.01
FBgn0262007	1.901009446	1.9
FBgn0050371	1.701232299	3.32
FBgn0035112	1.861208649	0.86
FBgn0050411	1.907887336	2.65
FBgn0010423	1.878179686	7.38
FBgn0038866	1.776182728	2.55
FBgn0050151	1.669525135	1.81
FBgn0051313	2.328787902	3.32
FBgn0036468	2.332725266	1.72
FBgn0037684	2.320452024	2.44
FBgn0032669	2.095797396	3.23
FBgn0039482	2.192486121	4.57
FBgn0042101	2.37892703	3.46
FBgn0038082	2.466580077	5
FBgn0032286	2.40067057	2.81
FBgn0051089	2.758963981	3.73
FBgn0032304	2.780410231	5.19
FBgn0036023	2.673322612	1.71
FBgn0030331	3.187608465	1.42
FBgn0013772	2.833995703	2.62
FBgn0063923	1.540506453	0.87
FBgn0029827	1.533226711	1.83
FBgn0034497	1.530847349	3.38
FBgn0039091	1.772499785	3.94
FBgn0034468	1.817684366	2.27
FBgn0023541	1.660105361	3.05
FBgn0250836	1.894864826	7.17
FBgn0032652	2.146661659	0.66
FBgn0033593	2.056344426	-1.76
FBgn0053301	2.095728641	1.9
FBgn0034710	2.470827581	2.38
FBgn0040743	1.76748481	0.09
FBgn0034010	1.61770724	0.32
FBgn0053093	1.602404983	1.67
FBgn0063497	1.80261231	1.69
FBgn0050375	1.751765681	-0.46
FBgn0013307	1.161450369	-1.56
FBgn0034663	1.199656804	3.22
FBgn0033302	0.974093763	1.91
FBgn0031089	0.978875852	2.02
FBgn0034356	1.296888782	-1.46
FBgn0039114	1.230482961	-1.26
FBgn0040941	1.255896665	0.25
FBgn0030777	1.065017667	3.18
FBgn0033942	0.829871303	-0.52
FBgn0038523	0.781246287	0.24
FBgn0039817	0.919184764	0.21
FBgn0003312	0.88224719	-2.71
FBgn0004959	0.870148073	-2.33
FBgn0050090	0.832751214	-2.25
FBgn0030539	0.81197566	4.17
FBgn0037487	0.817815434	1.13
FBgn0001285	0.94113893	3.22
FBgn0030443	0.687089269	2.04
FBgn0036843	0.669182241	-0.37
FBgn0038717	0.684055353	3.47
FBgn0030775	0.680242299	4.38
FBgn0031689	0.622611841	1.57
FBgn0032899	0.566559462	1.9
FBgn0000565	0.54896102	-1.98
FBgn0033631	0.467452662	1.66
FBgn0265413	0.456971409	0.1
FBgn0032285	0.466506227	0.82
FBgn0032022	0.809748757	-0.63
FBgn0010357	0.723451593	2.76
FBgn0034741	0.725590787	-1.98
FBgn0020642	0.74400041	6.45
FBgn0034542	0.484969622	-1.01
FBgn0014863	0.676334058	2.2
FBgn0032161	0.672277156	1.31
FBgn0034439	0.570923764	-0.43
FBgn0085455	0.72144011	3.09
FBgn0000449	0.718398712	0.21
FBgn0030575	0.63989752	1.39
FBgn0004431	0.591849082	-6.55
FBgn0041183	0.83321314	-1.78
FBgn0051698	1.205991278	1.96
FBgn0032280	1.092439492	1.91
FBgn0031512	1.071610841	1.84
FBgn0035290	0.509920824	-2.27
FBgn0035887	0.638123096	3.6
FBgn0259697	1.098420612	-2.71
FBgn0086917	0.80399698	-4.16
FBgn0030586	0.453349055	-4.27
FBgn0000448	-2.747083554	-2.28
FBgn0034901	-2.215081838	7.45
FBgn0032663	-2.169762269	-0.82
FBgn0085426	-2.870285923	-0.59
FBgn0264562	-2.6166616	-0.38
FBgn0036956	-2.488179524	-0.9
FBgn0034899	-2.181887665	1.5
FBgn0052071	-2.277296346	4.24
FBgn0039872	-1.137192027	3.19
FBgn0030148	-1.518800352	3.32
FBgn0260768	-0.625120212	-0.02
FBgn0039612	-0.984548817	-0.64
FBgn0035412	-1.026330118	-0.37
FBgn0030157	-0.550628644	2.04
FBgn0260964	-0.498906164	0.31
FBgn0038845	-0.777848175	3.9
FBgn0020236	-0.645862346	0.32
FBgn0001233	-0.711399198	-0.72
FBgn0037126	-0.720883339	-0.45
FBgn0026320	-0.392304558	-3.1
FBgn0259236	-0.53579009	-0.12
FBgn0027506	-0.449283686	-1.15
FBgn0030897	-0.508789498	0.11
FBgn0045759	-0.755790743	0.09
FBgn0033730	-0.627107734	-0.17
FBgn0052354	-0.664422369	-1.78
FBgn0040297	-0.47322899	-1.33
FBgn0020633	-0.474368987	-0.65
FBgn0261090	-0.507611679	0.06
FBgn0037697	-0.473325879	0.93
FBgn0052451	-0.463825889	-1.49
FBgn0037999	-0.612629936	-1.12
FBgn0026319	-0.667188088	-2.06
FBgn0036999	-0.578348261	-1.57
FBgn0036287	-0.552501289	-0.02
FBgn0037065	-0.543083421	-0.93
FBgn0051869	-0.579142235	-1.04
FBgn0033602	-1.592637754	-3.63
FBgn0259229	-1.617586814	0.88
FBgn0002564	-1.705051595	0.7
FBgn0019929	-1.609622897	-0.12
FBgn0052073	-1.363132213	3.43
FBgn0011204	-1.402022626	-2.26
FBgn0033355	-1.48084711	-2.08
FBgn0036601	-1.013568401	2.11
FBgn0036620	-0.8804544	0.7
FBgn0051036	-0.966427746	0.23
FBgn0035282	-0.990361375	0.03
FBgn0264490	-1.036403836	-4.34
FBgn0036831	-1.09459989	2.37
FBgn0030029	-1.166057917	-0.54
FBgn0037615	-1.352803806	0.01
FBgn0036360	-1.225329054	-0.65
FBgn0030098	-1.33038037	-0.44
FBgn0031646	-1.269265824	-1.8
FBgn0032803	-1.338933548	-3.35
FBgn0034884	-1.15097238	1.57
FBgn0004511	-1.243632115	-0.79
FBgn0039686	-1.215354824	-1.64
FBgn0264753	-1.202719587	-2.66
FBgn0040153	-1.503500306	-3.58
FBgn0038485	-1.493101932	-1.54
FBgn0029824	-1.468683708	-3.71
FBgn0030541	-1.548809896	0.41
FBgn0003162	-1.103118887	-4.59
FBgn0019952	-1.13798565	-3.78
FBgn0037140	-1.315121498	-0.91
FBgn0038341	-1.226462086	-3.07
FBgn0031248	-0.999440252	-1.88
FBgn0029123	-1.077920432	-4.79
FBgn0039637	-1.074690506	-3.74
FBgn0035173	-0.900041545	-3.01
FBgn0016930	-0.95137277	-4.64
FBgn0034876	-0.924944184	-2.63
FBgn0259227	-0.939282653	-1.21
FBgn0010470	-0.676142151	-1.44
FBgn0265011	-0.633394051	0.09
FBgn0030816	-0.591695248	-3.2
FBgn0026404	-0.596666069	-3.15
FBgn0261445	-0.79250271	-1.9
FBgn0035281	-0.768403186	5.67
FBgn0000567	-0.740722532	-2.45
FBgn0033725	-0.777855517	-3.94
FBgn0032414	-0.472850515	-1.73
FBgn0052333	-0.460100916	-0.42
FBgn0041092	-0.557163836	-1.27
FBgn0004797	-0.543452896	-0.02
FBgn0051224	-0.509980624	-2.45
FBgn0023023	-0.495123931	0.17
FBgn0026263	-0.486329259	-2.86
FBgn0003447	-0.560713387	-4.47
FBgn0010300	-0.547737456	-2.86
FBgn0051126	-0.653241777	0.49
FBgn0262103	-0.647735632	-2.85
FBgn0051741	-0.652654993	0.79
FBgn0000568	-0.655508236	-2.59
FBgn0031835	-0.614303868	-2.23
FBgn0261548	-0.645148424	-0.64
FBgn0046258	-0.590107679	-4.44
FBgn0262870	-0.609693953	-0.01
FBgn0034724	-0.629515479	-1.96
FBgn0003255	-0.61392619	-3.38
FBgn0260440	-0.695810023	-0.46
FBgn0035772	-0.716931378	-2.33
FBgn0262081	-1.0258989	-2.75
FBgn0035625	-1.041453152	-0.59
FBgn0260474	-1.075554506	-1.8
FBgn0000097	-0.8672023	-3.33
FBgn0039688	-0.951331585	-1.01
FBgn0034137	-0.99532843	-0.72
FBgn0001224	-1.039569627	-4.77
FBgn0050458	-0.895241165	1.09
FBgn0038286	-0.921522706	-3.6
FBgn0034796	-0.916620222	-2.33
FBgn0023214	-0.72402181	-2.5
FBgn0038083	-0.74158157	0.9
FBgn0033667	-0.769114948	-0.13
FBgn0025682	-0.781227858	-1.02
FBgn0037960	-0.86696959	-3.17
FBgn0039480	-0.824368425	-0.47
FBgn0032864	-0.835083335	-1.61
FBgn0034647	-0.970327223	-0.4
FBgn0053013	-0.901649989	0.41
FBgn0263773	-0.939696704	-3.36
FBgn0011706	-1.029565705	-4.07
FBgn0051324	-0.948118004	-3.43
FBgn0025456	-0.992499893	-4.33
FBgn0263239	-0.999699199	-1.22
FBgn0051728	-0.408111977	-2.18
FBgn0004237	-0.459784821	-1.75
FBgn0267841	-0.489709029	-2.02
FBgn0021776	-0.431145081	-1.19
FBgn0039030	-0.449262677	-1.95
FBgn0083978	-0.475359318	-2.1
FBgn0086655	-0.543886391	-2.13
FBgn0030809	-0.501471064	-2.26
FBgn0035144	-0.515602218	-1.42
FBgn0031450	-0.477289122	-2.41
FBgn0040636	-0.492152329	-0.95
FBgn0039130	-0.481183818	-3.23
FBgn0034093	-0.486317665	-0.46
FBgn0036600	-0.561773751	2.74
FBgn0038855	-0.622109229	-2.11
FBgn0025525	-0.618013991	-2.01
FBgn0038535	-0.596687845	-1.91
FBgn0030183	-0.613807455	-4.9
FBgn0020294	-0.43428181	-1.46
FBgn0030617	-0.456935286	-2.25
FBgn0261612	-0.504178948	-1.27
FBgn0036848	-0.491154539	-1.04
FBgn0036773	-0.515589384	-2.16
FBgn0264493	-0.557622157	-1.57
FBgn0085408	-0.47250626	-2.38
FBgn0037235	-0.465845311	-3
FBgn0000721	-0.502772108	-1.38
FBgn0034997	-0.49316037	-2.21
FBgn0001227	-0.445933037	-4.51
FBgn0052100	-0.436024236	-1.57
FBgn0003339	-0.436879784	-2.75
FBgn0033654	-0.409568456	-2.01
FBgn0034032	-0.404810458	-1.98
FBgn0034543	-0.394963757	-2.11
FBgn0038966	-0.489361431	-1.96
FBgn0034914	-0.510798418	-2.79
FBgn0015229	-0.469843596	-3.24
FBgn0260743	-0.480949092	-0.53
FBgn0260945	-0.488356256	-2.26
FBgn0039073	-0.438725215	-2.05
FBgn0033132	-0.467429577	-3.58
FBgn0036678	-0.602815973	-0.69
FBgn0027865	-0.507602334	-2.59
FBgn0030329	-0.519721458	-1.81
FBgn0039844	-0.62990143	-4.15
FBgn0003204	-0.693699916	-2.39
FBgn0037624	-0.568267966	-2.32
FBgn0038110	-0.628068254	-2.83
FBgn0263864	-0.591094	-2.29
FBgn0034494	-0.616992942	-0.82
FBgn0001226	-0.769563625	-4.84
FBgn0029830	-0.808477155	-2.62
FBgn0034706	-0.814201001	-2.9
FBgn0027790	-0.761326954	-2.9
FBgn0036240	-0.771641387	-2.21
FBgn0033798	-0.915372253	-0.4
FBgn0002778	-0.885566606	-1.79
FBgn0004885	-0.812005426	-3.73
FBgn0035430	-0.800233776	-2.68
FBgn0037721	-0.784892264	-1.91
FBgn0038460	-0.778469317	-2.22
FBgn0029835	-0.710991438	-0.96
FBgn0035692	-0.698041581	-2.38
FBgn0267336	-0.77847576	-1.78
FBgn0016031	-0.738663577	-0.67
FBgn0020762	-0.72623721	-2.46
FBgn0043362	-0.552595273	-2.06
FBgn0039886	-0.53758811	-0.38
FBgn0039492	-0.632473838	-3.6
FBgn0039189	-0.635699797	-2.76
FBgn0053096	-0.673397673	-1.74
FBgn0035091	-0.668776312	-2.63
FBgn0039593	-0.699921046	-6.07
FBgn0050359	-0.568781755	-3.13
FBgn0042135	-0.598299888	-2.3
FBgn0037315	-0.547380802	-1.83
FBgn0261239	-0.577544906	-1.86
FBgn0016078	-0.572972227	-1.07
FBgn0036761	-0.614109635	-2.68
FBgn0033438	-0.630762131	-4.62
FBgn0025574	-0.628994224	-3.8
FBgn0032025	-1.490938536	-4.07
FBgn0030880	-1.680432366	0.13
FBgn0036975	-1.322966869	-3.33
FBgn0052745	-1.507989451	-0.51
FBgn0037387	-1.527311675	-2.21
FBgn0034085	-1.427232953	-0.23
FBgn0038509	-1.488697628	-3.68
FBgn0000241	-1.368645592	-2.77
FBgn0030542	-1.46488887	-2.45
FBgn0039804	-1.426543086	-4.16
FBgn0039223	-1.429037418	-1.95
FBgn0036665	-1.463311973	-0.46
FBgn0032402	-1.152424346	-3.95
FBgn0051636	-1.203444462	-3.38
FBgn0037975	-1.144955592	-4.12
FBgn0029804	-1.218705156	-2.94
FBgn0030326	-1.065042086	-5.73
FBgn0035522	-1.058825362	-3.06
FBgn0035049	-1.218840049	-5.73
FBgn0039257	-1.193499885	-2.19
FBgn0030493	-1.505589121	-5.02
FBgn0038126	-1.457262418	-3.07
FBgn0037515	-1.314092996	-2.16
FBgn0037323	-1.401065257	-3.08
FBgn0001253	-1.291140681	-5.72
FBgn0026755	-1.37862946	2.15
FBgn0264712	-1.206983105	-3.94
FBgn0030102	-1.29192062	-1.69
FBgn0031741	-1.278449278	0.27
FBgn0036846	-1.171306109	-3.99
FBgn0033439	-1.220912455	-5.38
FBgn0035539	-1.263032528	-4.57
FBgn0001225	-1.256775159	-4.86
FBgn0020445	-1.090363816	-4.81
FBgn0046876	-1.081610594	-4.92
FBgn0000008	-0.902579423	-3.59
FBgn0032713	-0.949962433	-4.96
FBgn0038820	-0.917238053	-0.13
FBgn0034784	-0.91098662	-1.18
FBgn0035964	-0.580332576	-2.24
FBgn0001112	-0.627134466	-0.77
FBgn0000071	-0.58946104	-5.31
FBgn0004003	-0.65508752	-3.22
FBgn0038071	-0.71190739	-5.15
FBgn0035300	-0.589761692	0.52
FBgn0052447	-0.74232619	-4.21
FBgn0035056	-0.762328413	-1.84
FBgn0001229	-0.776182839	-5.66
FBgn0038784	-0.747661485	3.71
FBgn0039704	-0.789926589	-5.23
FBgn0036436	-0.95278499	-4.83
FBgn0265726	-0.985351604	-5.96
FBgn0034075	-0.871275691	-1.96
FBgn0039632	-0.870464881	-2.88
FBgn0029863	-0.906640018	-2.66
FBgn0045064	-0.796656403	-3.91
FBgn0034396	-0.839504101	-2.1
FBgn0039851	-0.842171758	-5.72
FBgn0032350	-0.896271313	-2.85
FBgn0005612	-0.932216601	-4.01
FBgn0033638	-0.94380304	-3.16
FBgn0031747	-0.784854956	-6.35
FBgn0265998	-0.706510692	-2.84
FBgn0036364	-0.755733356	-2.53
FBgn0034366	-0.956921445	-3.71
FBgn0033639	-0.829451427	-4.07
FBgn0037067	-0.882228443	0.83
FBgn0053970	-0.807874437	-0.53
FBgn0035781	-0.869543774	0.78
FBgn0032955	-0.864205429	-2.85
FBgn0053208	-0.923842956	-3.44
FBgn0037933	-0.480845638	-3.74
FBgn0036756	-0.531905871	1.56
FBgn0035204	-0.597279199	-2.36
FBgn0039852	-0.619604887	-3.31
FBgn0035146	-0.499653968	-1.93
FBgn0028394	-0.567656554	-2.48
FBgn0026619	-0.653014705	-2.6
FBgn0010591	-0.672904338	-1.57
FBgn0038404	-0.754685202	-1.01
FBgn0259168	-0.741394403	-3.82
FBgn0037448	-0.678924912	-3.73
FBgn0038194	-0.691910192	-1.28
FBgn0035452	-0.742680969	-1.3
FBgn0035767	-0.745422987	-2.32
FBgn0037623	-0.674774008	-5.34
FBgn0031865	-0.691319913	-0.48
FBgn0030051	-0.598661908	-2.86
FBgn0035983	-0.636502945	-3.76
FBgn0053514	-0.654443714	0.44
FBgn0010381	3.721499583	-3.71
FBgn0038873	3.497121531	2.37
FBgn0040725	3.453846125	0
FBgn0040609	4.72634519	3.65
FBgn0031034	5.738170997	1.98
FBgn0031033	5.326434722	2.32
FBgn0031032	10.83061554	0.52
FBgn0005626	-5.076861253	-2.93
FBgn0038846	-5.016670144	-5.91
FBgn0039161	-5.59904657	-8.43
FBgn0036417	-6.018990273	-10.22
FBgn0034623	-7.995192611	-4.26
FBgn0000527	-8.279715348	-8.15
FBgn0036416	-8.628432196	-10.03
FBgn0002534	-3.122704414	5.37
FBgn0001254	-0.760076707	-7.87
FBgn0037677	-0.990362511	-3.45
FBgn0036264	-1.48584624	-0.56
FBgn0039475	-1.323047249	0.91
FBgn0053143	-1.495473378	-4.13
FBgn0039620	-0.680095185	-1.85
FBgn0003046	-0.627687836	-0.52
FBgn0024294	-0.631701675	-7.76
FBgn0001255	-0.910073615	-5.33
FBgn0038943	-1.087057221	-0.5
FBgn0027570	-1.213784752	-3.3
FBgn0053126	-1.1237232	-5.79
FBgn0034999	-0.880811269	-2.95
FBgn0038260	-0.941727717	0.71
FBgn0000422	-0.946915995	-3.98
FBgn0000153	-3.941611158	-7.5
FBgn0037835	-3.433525283	-5.33
FBgn0004588	-3.647737116	-8.85
FBgn0031907	-2.278572965	-6.2
FBgn0033936	-2.415378885	-2.91
FBgn0263236	-2.989627992	-4.52
FBgn0036877	-3.117590857	-5.72
FBgn0005638	-2.892192798	-6.78
FBgn0004865	-2.962212544	-5.92
FBgn0037290	-2.659637195	-0.13
FBgn0039203	-2.364259392	-0.87
FBgn0250839	-1.926096484	-5.61
FBgn0034860	-2.159658438	-3.13
FBgn0031959	-2.224553621	-3.61
FBgn0259164	-2.203326337	-6.09
FBgn0039795	-2.39531661	-7.44
FBgn0035949	-2.035022544	-2.24
FBgn0032684	-1.726211377	-2.57
FBgn0035553	-1.915306765	-2.48
