# Supplementary material for: Growth phase diets diminish histone acetyltransferase Gcn5 function and shorten lifespan of Drosophila males
Source: EMBO Rep. 2025 Jul 10;26(15):3856–88. doi: 10.1038/s44319-025-00503-8 (PMC12332192; doi:10.1038/s44319-025-00503-8)
Supplement: Supplementary file 16 — Source data Fig. 2 [file 44319_2025_503_MOESM16_ESM.zip › EMBOR-2024-60144V2_SourceDataForFigure2/Figure2F.csv]

	Kdm4_vs_c	nat3fed_vs_c
FBgn0032946	1.89347367	0.240079113
FBgn0032699	1.874704796	0.235053294
FBgn0262577	1.87979214	0.257886408
FBgn0002941	1.844757814	0.248931265
FBgn0001565	1.850838026	0.238745511
FBgn0029761	1.898877343	0.296083713
FBgn0265959	1.891600122	0.30044075
FBgn0041342	1.918558332	0.297522996
FBgn0034398	1.94502213	0.289671884
FBgn0046685	1.943663491	0.149733125
FBgn0039306	1.924483047	0.142649449
FBgn0263832	1.902818057	0.142696885
FBgn0026869	1.889096321	0.148651515
FBgn0052695	1.93564682	0.210466409
FBgn0032797	1.869550935	0.158155126
FBgn0020270	1.849508682	0.173429142
FBgn0051191	1.872731229	0.199338819
FBgn0025573	1.994506808	0.259196209
FBgn0010015	1.994506808	0.240763698
FBgn0026582	1.962378352	0.247176227
FBgn0003140	1.994506808	0.286528614
FBgn0046698	1.994506808	0.276189053
FBgn0036643	2.015172221	0.166981548
FBgn0000711	1.994506808	0.16470557
FBgn0033134	1.968760595	0.157581735
FBgn0038395	1.975839527	0.144199879
FBgn0027565	2.06503645	0.199015266
FBgn0036165	2.016300293	0.059147093
FBgn0034094	2.01523143	0.046858634
FBgn0031580	2.03238299	0.066971519
FBgn0035638	2.012642078	0.076867161
FBgn0029093	2.00603925	0.074728377
FBgn0038893	2.00406048	0.098685457
FBgn0031190	1.98801974	0.101944679
FBgn0034067	2.038241532	0.110036915
FBgn0004244	2.027532652	0.113498608
FBgn0264975	2.031119668	0.133962744
FBgn0039419	2.065292678	0.116835135
FBgn0033958	2.062813109	0.098932999
FBgn0051064	2.114236267	0.148247443
FBgn0037899	2.12376363	0.137838648
FBgn0031306	2.098459052	0.13568924
FBgn0015269	2.113356003	0.104708739
FBgn0038803	2.185009157	0.247995353
FBgn0043841	2.184157693	0.226690105
FBgn0038693	2.219995934	0.202977692
FBgn0032192	2.221215203	0.190142384
FBgn0032910	2.153324383	0.177173743
FBgn0005777	1.994506808	-0.005074758
FBgn0036212	1.994506808	-0.013008358
FBgn0028399	2.002941731	-0.007217332
FBgn0053147	2.018616413	0.008443229
FBgn0005779	1.994506808	0.037906675
FBgn0003134	1.994506808	0.019496695
FBgn0033876	2.033019694	0.040760498
FBgn0010220	2.027790706	0.037673713
FBgn0041707	2.044015132	0.047198001
FBgn0035041	2.046932469	0.026642636
FBgn0035481	1.936796041	0.083217623
FBgn0027550	1.925661496	0.086458184
FBgn0033948	1.949779939	0.084580545
FBgn0032943	1.94600856	0.056514568
FBgn0039509	1.905858536	0.082488911
FBgn0013263	1.919290162	0.036808302
FBgn0031855	1.899893922	0.019968925
FBgn0010417	1.904541129	-0.008735087
FBgn0005586	1.957445896	0.00418617
FBgn0019940	1.948504492	0.007900472
FBgn0035521	1.936842696	-0.05527149
FBgn0053158	1.929165798	-0.062619329
FBgn0032682	1.948074456	-0.046846209
FBgn0050172	1.973298381	-0.07765539
FBgn0024913	1.954752393	-0.075658353
FBgn0033657	1.942581383	-0.099536186
FBgn0051660	1.946117911	-0.118724699
FBgn0051357	1.91427188	-0.114043094
FBgn0037676	1.9701886	-0.1306398
FBgn0028408	1.887267406	-0.089001507
FBgn0031977	1.871700298	-0.084677173
FBgn0031866	1.881658566	-0.107886976
FBgn0264001	1.885632466	-0.111922903
FBgn0260482	1.868977443	0.13306724
FBgn0013305	1.84633851	0.125375398
FBgn0035170	1.847398137	0.107914895
FBgn0030999	1.83974135	0.095988554
FBgn0030011	1.861586787	0.068839019
FBgn0028704	1.852604677	0.069162762
FBgn0000489	1.85444112	0.045401673
FBgn0033871	1.816220743	0.134001522
FBgn0038143	1.795190897	0.114887507
FBgn0030716	1.810722609	0.075438835
FBgn0013732	1.78590056	0.071190174
FBgn0038582	2.082029363	-0.067487194
FBgn0033108	2.078625409	-0.079246374
FBgn0259745	2.104283363	-0.073756935
FBgn0003380	2.062331141	-0.049696365
FBgn0036354	2.058265285	-0.100046315
FBgn0033054	2.059161668	-0.121568537
FBgn0261788	2.034658184	-0.094026136
FBgn0039883	2.116297517	-0.090888041
FBgn0052227	2.113211567	-0.10507121
FBgn0011826	1.994506808	-0.080000856
FBgn0004103	1.994506808	-0.084630396
FBgn0267912	1.994506808	-0.070928432
FBgn0260793	2.007692508	-0.099024503
FBgn0004177	1.994506808	-0.099233054
FBgn0015754	2.027274337	-0.028156449
FBgn0000108	2.017305175	-0.024059579
FBgn0032750	2.017037558	-0.05286896
FBgn0003132	1.994506808	-0.048345089
FBgn0004575	2.179225236	-0.010048778
FBgn0035996	2.143985954	0.009727444
FBgn0004921	2.131072163	-0.023574354
FBgn0051140	2.12343095	-0.033642395
FBgn0051030	2.120681343	0.031367971
FBgn0032193	2.10226085	0.007930496
FBgn0051706	2.193761433	-0.050440676
FBgn0038282	2.177152452	-0.059172894
FBgn0028996	2.164208722	-0.08190665
FBgn0038139	2.15944125	-0.08295272
FBgn0260795	2.15449781	-0.15565497
FBgn0052406	2.154260543	-0.159304538
FBgn0267001	2.131486492	-0.16232165
FBgn0023524	2.195419037	-0.173999859
FBgn0037050	2.176978578	-0.168504379
FBgn0000039	2.158452786	-0.226995481
FBgn0038354	2.1676122	-0.265110011
FBgn0267002	2.103639558	-0.22182668
FBgn0030960	2.089729096	-0.234635533
FBgn0038926	2.093401579	-0.205213519
FBgn0261555	2.06949814	-0.228433404
FBgn0035756	2.089474746	-0.15861481
FBgn0029708	2.098479362	-0.168961127
FBgn0023179	2.054406185	-0.167512905
FBgn0011581	2.232776145	0.080548252
FBgn0025726	2.221489173	0.075119252
FBgn0032013	2.199051272	0.053091632
FBgn0051665	2.174756254	0.070535987
FBgn0026737	2.185189119	0.12578938
FBgn0035806	2.198427407	0.092637593
FBgn0034726	2.153272415	0.0934904
FBgn0264606	2.150045093	0.074845818
FBgn0003218	2.257119004	0.136050359
FBgn0038042	2.239089562	0.135490791
FBgn0033484	2.275540065	0.061657693
FBgn0259678	2.270124464	0.046842368
FBgn0030706	2.313683671	0.02670312
FBgn0259219	2.296447999	0.016637785
FBgn0053481	2.229603239	-0.011999293
FBgn0020269	2.225476623	-0.017652363
FBgn0028400	2.321184054	-0.05901177
FBgn0004198	2.314907246	-0.055177359
FBgn0034968	2.292243759	-0.017100874
FBgn0001319	2.277047386	-0.041194934
FBgn0270928	2.361520118	-0.018235387
FBgn0036835	2.376027102	-0.064725414
FBgn0019968	2.297164682	-0.092170031
FBgn0038277	2.307590121	-0.121653636
FBgn0052085	2.267773397	-0.126205995
FBgn0035914	2.248758514	-0.081839244
FBgn0259994	2.250224544	-0.107438215
FBgn0030053	1.530527702	0.043072742
FBgn0035495	1.525290491	0.042464687
FBgn0264325	1.519284825	0.046905304
FBgn0033556	1.513709618	0.043886985
FBgn0036984	1.520564418	0.065859654
FBgn0003862	1.547958676	0.053315328
FBgn0013347	1.533299162	0.056081051
FBgn0026438	1.507909203	0.038227536
FBgn0033627	1.498948685	0.035558329
FBgn0000376	1.553302641	0.029208399
FBgn0030749	1.55413744	0.023720368
FBgn0034008	1.534332133	0.005038291
FBgn0033136	1.577371353	0.102432883
FBgn0038114	1.570161423	0.095434799
FBgn0033739	1.575625253	0.070164039
FBgn0038344	1.583892486	0.049823659
FBgn0003041	1.653955682	-0.009721187
FBgn0038475	1.653326316	-0.018281249
FBgn0041210	1.632966676	-0.005414898
FBgn0035470	1.609726793	-0.003842303
FBgn0003886	1.62317965	-0.027934156
FBgn0015791	1.618764605	-0.037348602
FBgn0030742	1.646725968	-0.046049818
FBgn0032209	1.61987014	-0.065508272
FBgn0043458	1.594676739	-0.016614151
FBgn0039316	1.585160874	-0.014241389
FBgn0266101	1.571089583	-0.006258926
FBgn0030961	1.566680726	-0.024200705
FBgn0005427	1.579945889	0.019771093
FBgn0004513	1.57822253	0.015130547
FBgn0010309	1.590356711	0.029570267
FBgn0259178	1.697815987	0.113642367
FBgn0051675	1.698186674	0.105389342
FBgn0004580	1.713646005	0.117123237
FBgn0030398	1.685921835	0.12881537
FBgn0052672	1.67628958	0.109981797
FBgn0051633	1.696609896	0.085710692
FBgn0037408	1.701444841	0.073516329
FBgn0262656	1.7344336	0.132821494
FBgn0015772	1.714785024	0.144070949
FBgn0035708	1.750711537	0.05079253
FBgn0069969	1.7364713	0.046203029
FBgn0029898	1.724120982	0.058279612
FBgn0264815	1.724749275	0.047764563
FBgn0023416	1.748231601	0.078726714
FBgn0052574	1.760538858	0.033505728
FBgn0025185	1.763288725	0.021208016
FBgn0030101	1.62291189	0.108489578
FBgn0028644	1.627187834	0.103357125
FBgn0264979	1.613968686	0.092191301
FBgn0004698	1.643998064	0.103735627
FBgn0033752	1.660272025	0.13669258
FBgn0032719	1.631772627	0.130784898
FBgn0053983	1.652362072	0.057325927
FBgn0026090	1.642227598	0.054596587
FBgn0039431	1.655569498	0.027945735
FBgn0033686	1.623335407	0.05061654
FBgn0265262	1.612458071	0.041191228
FBgn0036196	1.733074745	-0.053409954
FBgn0265002	1.714951215	-0.045167711
FBgn0051118	1.703474299	-0.029903751
FBgn0024248	1.699472517	-0.031437405
FBgn0033872	1.695965476	-0.052526384
FBgn0031881	1.677899568	-0.052996833
FBgn0033261	1.68548777	-0.072828856
FBgn0015773	1.710977924	0.007497913
FBgn0035528	1.712122985	0.004391166
FBgn0038053	1.719421756	-0.014277894
FBgn0039089	1.687796598	0.023463933
FBgn0039282	1.758226953	-0.025477698
FBgn0003388	1.757431669	-0.0307494
FBgn0086251	1.77916362	-0.029451752
FBgn0040351	1.754534071	-0.047446013
FBgn0033793	1.746810921	-0.049856276
FBgn0026702	1.78138484	-0.053190988
FBgn0038837	1.78985651	-0.075126298
FBgn0031065	1.777979667	-0.090456658
FBgn0032124	1.807907996	-0.002948729
FBgn0032048	1.817137664	-0.014711746
FBgn0034484	1.641605126	-0.101534013
FBgn0034534	1.633130074	-0.097254561
FBgn0266019	1.628436493	-0.106353607
FBgn0035540	1.648836042	-0.136553556
FBgn0038020	1.685495162	-0.105864926
FBgn0011582	1.668995056	-0.104583517
FBgn0015609	1.809185245	-0.160981183
FBgn0011764	1.798027464	-0.164909586
FBgn0022702	1.807169265	-0.120175025
FBgn0039135	1.861095124	-0.169330865
FBgn0032629	1.830594274	-0.166018887
FBgn0035179	1.731405453	-0.122290627
FBgn0010905	1.737097581	-0.135935639
FBgn0026411	1.751217544	-0.124489751
FBgn0005536	1.761475293	-0.106798631
FBgn0265512	1.75928154	-0.165005024
FBgn0032895	1.811263054	-0.205758702
FBgn0050418	1.814866068	-0.218891464
FBgn0259823	1.832297064	-0.244095451
FBgn0016926	1.81515809	-0.26454096
FBgn0017590	1.774954067	-0.225367507
FBgn0034720	1.757901881	-0.233166084
FBgn0029820	1.721977095	-0.210379522
FBgn0262483	1.541982633	-0.107166703
FBgn0002183	1.538008945	-0.113249339
FBgn0028406	1.531273461	-0.104731846
FBgn0035246	1.527754084	-0.084224367
FBgn0035831	1.521861362	-0.14168937
FBgn0000557	1.50792995	-0.150569014
FBgn0024285	1.513027975	-0.123920676
FBgn0262976	1.538393022	-0.161996223
FBgn0000303	1.608235304	-0.12216762
FBgn0250791	1.584526301	-0.101147945
FBgn0039808	1.588980846	-0.141678174
FBgn0032231	1.574776856	-0.148620104
FBgn0043903	1.5061603	-0.025292252
FBgn0029095	1.5054859	-0.033354958
FBgn0040752	1.514268156	-0.032966943
FBgn0038839	1.528948322	-0.029713745
FBgn0005660	1.511546921	-0.062058129
FBgn0034527	1.508198712	-0.059507063
FBgn0039946	1.556581848	-0.048348376
FBgn0038975	1.549578003	-0.056380888
FBgn0001257	1.49035695	-0.120068181
FBgn0004118	1.487223591	-0.133616002
FBgn0032683	1.486075047	-0.10574088
FBgn0053988	1.47481532	-0.148327963
FBgn0004168	1.471328452	-0.147322589
FBgn0028407	1.486790084	-0.155821191
FBgn0017551	1.454519987	-0.130062515
FBgn0001122	1.433717942	-0.124501728
FBgn0035719	1.507480743	-0.184691245
FBgn0038337	1.496632349	-0.184873577
FBgn0035877	1.493925074	-0.205537829
FBgn0085391	1.465635969	-0.189993869
FBgn0052311	1.463808068	-0.196531153
FBgn0030941	1.421013554	-0.177167707
FBgn0265182	1.431344849	-0.19320609
FBgn0028562	1.673596166	-0.189385691
FBgn0036926	1.671584876	-0.191488594
FBgn0266137	1.680987315	-0.200688283
FBgn0031762	1.680518138	-0.227298784
FBgn0033988	1.646380009	-0.230790813
FBgn0039098	1.627419818	-0.174429522
FBgn0037798	1.616314082	-0.190678294
FBgn0259244	1.571429589	-0.229522868
FBgn0051694	1.562054146	-0.223682872
FBgn0013725	1.617204853	-0.249364342
FBgn0263240	1.703244486	-0.286946422
FBgn0266450	1.698691771	-0.291397149
FBgn0052204	1.712792659	-0.25369296
FBgn0035142	1.66649029	-0.25951474
FBgn0028743	1.676509325	-0.280554933
FBgn0028953	1.638947774	-0.32840194
FBgn0034636	1.439134445	-0.277100246
FBgn0051935	1.424232732	-0.274981416
FBgn0039529	1.429205631	-0.308094313
FBgn0034935	1.510793299	-0.301203811
FBgn0031649	1.804273351	0.251999701
FBgn0011288	1.792342056	0.244099386
FBgn0262738	1.777313417	0.234861138
FBgn0035443	1.764962856	0.217996978
FBgn0036950	1.82179667	0.190817519
FBgn0037976	1.810873075	0.199096805
FBgn0051646	1.794186189	0.171362923
FBgn0014018	1.786829234	0.170308436
FBgn0033340	1.727510474	0.200329939
FBgn0033031	1.718577516	0.206433667
FBgn0039277	1.758900898	0.173962722
FBgn0263980	1.731255592	0.179052297
FBgn0012051	1.750844071	0.332551153
FBgn0014859	1.743689575	0.336413847
FBgn0037877	1.745101222	0.323940474
FBgn0003231	1.74435394	0.280208339
FBgn0086346	1.720188755	0.299552245
FBgn0035589	1.791870425	0.29964245
FBgn0263354	1.652980423	0.227099663
FBgn0031213	1.64357089	0.230699556
FBgn0034135	1.632120016	0.241934656
FBgn0034261	1.623289106	0.205772062
FBgn0032138	1.6051037	0.19836353
FBgn0031969	1.620113983	0.178551332
FBgn0013767	1.686570604	0.19361629
FBgn0259108	1.663079047	0.208936265
FBgn0265605	1.675158883	0.286095446
FBgn0036805	1.667823008	0.268855863
FBgn0036367	1.643022589	0.304242572
FBgn0036145	1.625070785	0.286178006
FBgn0085453	1.641325538	0.405105683
FBgn0004516	1.63608256	0.401389114
FBgn0051464	1.6631835	0.387605443
FBgn0040843	1.64291246	0.364052826
FBgn0051793	1.697276249	0.397848239
FBgn0029811	1.696181007	0.397754106
FBgn0034382	1.706058291	0.358273865
FBgn0045038	1.682869212	0.592784808
FBgn0035270	1.627551514	0.549463174
FBgn0039226	1.68279926	0.475260612
FBgn0033130	1.793599375	0.605127487
FBgn0038419	1.751955156	0.607190248
FBgn0051201	1.812759153	0.458808632
FBgn0051004	1.80180869	0.456773959
FBgn0020416	1.83644234	0.461358451
FBgn0051216	1.839340267	0.392892295
FBgn0011774	1.884496992	0.479752963
FBgn0030257	1.990324977	0.583326033
FBgn0032752	2.074100868	0.408281488
FBgn0265413	1.98460532	0.456971409
FBgn0031972	1.956016512	0.395909087
FBgn0010406	1.975935991	0.337665089
FBgn0037317	1.018568088	-0.031997063
FBgn0034433	1.018517643	-0.034877129
FBgn0038465	1.022211233	-0.031291423
FBgn0039932	1.021557752	-0.025582979
FBgn0053107	1.020576494	-0.025361574
FBgn0031804	1.029519994	-0.032615637
FBgn0261064	1.026206761	-0.034945726
FBgn0038504	1.013321139	-0.038228726
FBgn0025117	1.01525587	-0.054520857
FBgn0036309	1.029009699	-0.044574139
FBgn0086370	1.045489822	-0.041103789
FBgn0040850	1.049846899	-0.048915138
FBgn0262739	1.056133813	-0.056333951
FBgn0037949	1.050366669	-0.062672632
FBgn0032130	1.064948055	-0.071631751
FBgn0262527	1.069055399	-0.076510451
FBgn0026373	1.06475672	-0.063805736
FBgn0020258	1.099946753	-0.039333556
FBgn0036945	1.10435691	-0.044085655
FBgn0278604	1.088474571	-0.052357931
FBgn0038016	1.087832556	-0.061864796
FBgn0033738	1.0808939	-0.042442429
FBgn0034379	1.075887673	-0.042650899
FBgn0052756	1.07748971	-0.036261568
FBgn0052095	1.088255698	-0.042474729
FBgn0024234	1.10753522	-0.016450328
FBgn0040985	1.10884124	-0.027893779
FBgn0265598	1.079854142	-0.008514151
FBgn0051092	1.074043244	-0.015515916
FBgn0037240	1.042605904	-0.009271449
FBgn0052380	1.036101238	-0.010113776
FBgn0003943	1.04367678	-0.014623863
FBgn0022935	1.04456539	-0.016033467
FBgn0005411	1.047469727	-0.025199644
FBgn0037717	1.057561469	0.007392043
FBgn0030648	1.057461313	0.005477642
FBgn0031609	1.045405631	0.006934327
FBgn0267252	1.037920239	0.002690326
FBgn0034318	1.007431013	0.024858923
FBgn0038745	1.00132392	0.01655383
FBgn0015834	1.01892093	0.00824296
FBgn0013759	1.011725549	0.00978789
FBgn0039172	1.022816929	-0.00984236
FBgn0025702	1.013942208	-0.007750805
FBgn0036101	1.025877237	-0.00083467
FBgn0030286	1.001655529	-0.003682772
FBgn0030834	1.047659875	0.044226644
FBgn0050389	1.053209996	0.035843782
FBgn0037293	1.041364824	0.037828283
FBgn0004635	1.039420043	0.034716182
FBgn0051072	1.051081174	0.025019691
FBgn0033243	1.057409364	0.057502714
FBgn0003520	1.04554574	0.055428611
FBgn0032642	1.068551657	0.04682747
FBgn0261556	1.036069972	0.056607821
FBgn0002921	1.03211703	0.056588695
FBgn0039462	1.023179105	0.063358206
FBgn0024150	1.024508061	0.043964018
FBgn0037270	1.01354835	0.057613087
FBgn0022984	1.004718959	0.056707038
FBgn0036398	1.008556498	0.048649575
FBgn0039966	1.044037781	0.092904436
FBgn0039809	1.050808089	0.081411179
FBgn0039140	1.05278065	0.107567849
FBgn0262123	1.01292876	0.105644136
FBgn0037547	1.01482831	0.085016812
FBgn0035537	1.138172638	0.056036049
FBgn0015268	1.14334996	0.048082025
FBgn0025582	1.12707175	0.053951162
FBgn0015794	1.113730125	0.060179334
FBgn0035498	1.10557799	0.081075179
FBgn0042178	1.109821065	0.071040653
FBgn0029825	1.140906491	0.087117131
FBgn0266347	1.095141739	0.03763702
FBgn0037956	1.088180818	0.033689329
FBgn0262473	1.085724007	0.02386684
FBgn0036500	1.074025857	0.019670807
FBgn0003392	1.111774756	0.018894356
FBgn0086656	1.10044529	0.017149555
FBgn0032601	1.123865493	0.013462206
FBgn0003557	1.229072113	-0.098534765
FBgn0030320	1.22825265	-0.103825793
FBgn0267487	1.211562673	-0.098120781
FBgn0028497	1.209317593	-0.103768734
FBgn0039064	1.230339415	-0.129394739
FBgn0030085	1.21371636	-0.124306354
FBgn0051961	1.262500944	-0.113178475
FBgn0004390	1.254664074	-0.110837304
FBgn0037690	1.280312237	-0.103026331
FBgn0031888	1.25244355	-0.08771462
FBgn0037705	1.2589114	-0.094241176
FBgn0029152	1.223414209	-0.022280317
FBgn0038578	1.221243582	-0.029284861
FBgn0052944	1.230905562	-0.031302002
FBgn0052202	1.232353698	-0.040093165
FBgn0000346	1.221767364	-0.055000614
FBgn0243512	1.21726269	-0.056277801
FBgn0052706	1.21371636	-0.039030178
FBgn0000355	1.205630735	-0.059320371
FBgn0033791	1.206663636	-0.073970051
FBgn0034072	1.225311399	-0.076522848
FBgn0039332	1.145553412	-0.095901502
FBgn0042175	1.14468702	-0.104970528
FBgn0028984	1.15670978	-0.118718361
FBgn0035850	1.148654931	-0.119898852
FBgn0042650	1.148881469	-0.142654695
FBgn0037472	1.148997676	-0.144463046
FBgn0039286	1.15162564	-0.149691718
FBgn0266421	1.17581233	-0.133391924
FBgn0003302	1.146577373	-0.071693026
FBgn0039238	1.145844989	-0.082651443
FBgn0042712	1.138499442	-0.063776397
FBgn0052057	1.135084604	-0.074537231
FBgn0038498	1.169254164	-0.078507269
FBgn0000318	1.16569587	-0.093000752
FBgn0010520	1.20044043	0.003232416
FBgn0028708	1.197970111	-0.00479339
FBgn0004436	1.204514875	-0.018242235
FBgn0035879	1.201359893	-0.023761481
FBgn0052278	1.225079441	0.005255553
FBgn0029105	1.229738426	-0.007637718
FBgn0262954	1.200071976	0.042372865
FBgn0040299	1.196571836	0.038290209
FBgn0003386	1.211788919	0.022045546
FBgn0011737	1.235664008	0.036689587
FBgn0035346	1.17817546	0.018408636
FBgn0260943	1.181896609	0.013649446
FBgn0026371	1.18637031	0.023372728
FBgn0260658	1.157824548	0.026218754
FBgn0033902	1.17931833	0.041229189
FBgn0033934	1.176945336	0.035081542
FBgn0037082	1.173716039	0.059475133
FBgn0022023	1.17938173	-0.009326384
FBgn0083940	1.17077626	-0.012913761
FBgn0033951	1.162791684	-0.00804711
FBgn0011705	1.161326914	-0.01637663
FBgn0034654	1.18935012	-0.024401984
FBgn0266409	1.177888349	-0.033923255
FBgn0050015	1.162666482	-0.033397331
FBgn0260642	1.152071764	-0.031265291
FBgn0029853	1.165018094	-0.050905703
FBgn0051619	1.14997853	-0.001292641
FBgn0036257	1.150835046	-0.01176741
FBgn0003093	1.139470686	0.001683859
FBgn0039120	1.132954026	-0.019135996
FBgn0031414	1.138116615	-0.027083338
FBgn0053203	1.126783192	-0.109568589
FBgn0259680	1.117048955	-0.11087756
FBgn0003042	1.126564405	-0.123998338
FBgn0020309	1.090498279	-0.112289709
FBgn0034109	1.100177487	-0.130702449
FBgn0030891	1.111684234	-0.103236788
FBgn0019972	1.106416725	-0.10292763
FBgn0031483	1.121702608	-0.086247623
FBgn0040208	1.09432209	-0.077105667
FBgn0028738	1.098538327	-0.092336246
FBgn0035157	1.080973024	-0.090556985
FBgn0030766	1.059213884	-0.09575972
FBgn0011824	1.06806817	-0.106921202
FBgn0028888	1.023505743	-0.078017159
FBgn0034313	1.017328402	-0.078332294
FBgn0266723	1.028787823	-0.070119427
FBgn0036746	1.032163784	-0.088749598
FBgn0038890	1.040577655	-0.098829321
FBgn0004055	1.029638366	-0.116628145
FBgn0052264	1.059834745	-0.127372048
FBgn0031275	1.066628613	-0.135802111
FBgn0030206	1.057724504	-0.144685492
FBgn0028993	1.055872712	-0.146078946
FBgn0038816	1.08067137	-0.136405906
FBgn0043884	1.07399691	-0.139114282
FBgn0029996	1.06175228	-0.169146098
FBgn0033566	1.060827749	-0.169042338
FBgn0032363	1.056132684	-0.179103642
FBgn0264324	1.047987449	-0.165838549
FBgn0040080	1.035833298	-0.173958804
FBgn0020304	1.032733074	-0.143571538
FBgn0036518	1.029521164	-0.152632234
FBgn0052179	1.011077303	-0.160065747
FBgn0261963	1.020047736	-0.176419938
FBgn0000577	1.011837658	-0.192247645
FBgn0037760	1.068075973	-0.241014175
FBgn0010607	1.057772356	-0.245468005
FBgn0259834	1.050734385	-0.219428043
FBgn0031673	1.012358522	-0.23525982
FBgn0004606	1.141123924	-0.211784679
FBgn0004449	1.135777304	-0.210163849
FBgn0030174	1.141207653	-0.219711389
FBgn0032401	1.114618469	-0.221075746
FBgn0044452	1.113883924	-0.221403124
FBgn0004509	1.092322518	-0.182067153
FBgn0004108	1.101860799	-0.25609592
FBgn0016032	1.100507348	-0.27027771
FBgn0052259	1.178048969	-0.230703915
FBgn0023479	1.17077626	-0.229299827
FBgn0052183	1.161904574	-0.214866038
FBgn0267253	1.18166707	-0.260878627
FBgn0037442	1.180213336	-0.17723009
FBgn0050390	1.190861322	-0.199037031
FBgn0037754	1.152783251	-0.179496037
FBgn0028343	1.410430956	-0.057822455
FBgn0051390	1.406062492	-0.061929778
FBgn0016700	1.39322659	-0.061408963
FBgn0261244	1.39448876	-0.064500171
FBgn0037719	1.419276156	-0.048971533
FBgn0028978	1.416890526	-0.048372628
FBgn0039003	1.409788452	-0.025449365
FBgn0035023	1.402161125	-0.024587537
FBgn0033911	1.395213764	-0.030431397
FBgn0025634	1.391718102	-0.029261892
FBgn0020224	1.438544409	0.001529955
FBgn0038584	1.437692516	-0.005559972
FBgn0026309	1.451708515	-0.002820265
FBgn0015795	1.46640773	-0.008007179
FBgn0028369	1.461121306	-0.036325051
FBgn0029899	1.378400681	-0.008271327
FBgn0032221	1.364987922	-0.016114516
FBgn0037981	1.366405439	0.005566489
FBgn0037617	1.392056119	0.03509341
FBgn0033750	1.385456639	0.027470193
FBgn0262730	1.422657601	-0.092691044
FBgn0034691	1.420169602	-0.091570622
FBgn0260006	1.424898894	-0.071805938
FBgn0014388	1.443508952	-0.081743469
FBgn0033177	1.488470856	-0.076897995
FBgn0001291	1.468493672	-0.082405303
FBgn0260462	1.33695324	-0.131305328
FBgn0024277	1.338891605	-0.134302991
FBgn0036202	1.341076138	-0.123903836
FBgn0039714	1.357259312	-0.140877296
FBgn0003310	1.37789195	-0.118600813
FBgn0036668	1.360357029	-0.112804854
FBgn0030530	1.379174558	-0.155926561
FBgn0038422	1.374372135	-0.157916006
FBgn0050423	1.35541094	-0.061696797
FBgn0028331	1.36297192	-0.074458806
FBgn0032322	1.32877917	-0.088720308
FBgn0036608	1.32851443	-0.090476677
FBgn0051922	1.304638179	-0.181492438
FBgn0001276	1.303288022	-0.183761556
FBgn0037015	1.295350294	-0.171210232
FBgn0034788	1.321957693	-0.143954398
FBgn0050158	1.302194481	-0.134070765
FBgn0035763	1.27608431	-0.137434686
FBgn0051721	1.264491895	-0.142047847
FBgn0000635	1.27253651	-0.159889387
FBgn0033649	1.360826006	0.042175776
FBgn0004907	1.352515269	0.043727528
FBgn0260634	1.339180583	0.058294871
FBgn0052177	1.342255409	0.040791994
FBgn0027657	1.3467367	0.027262565
FBgn0265623	1.329600406	0.032776788
FBgn0039260	1.353455774	0.078333921
FBgn0031253	1.347555453	0.076231921
FBgn0039402	1.36775096	0.083103001
FBgn0266579	1.32835081	0.098323081
FBgn0263256	1.27980758	0.062106887
FBgn0262057	1.277923589	0.060232247
FBgn0010415	1.264828779	0.05037332
FBgn0032484	1.26571835	0.048143495
FBgn0004381	1.282997511	0.041776083
FBgn0024326	1.273887187	0.029758407
FBgn0037796	1.300234223	0.019001807
FBgn0265003	1.303762261	0.015240175
FBgn0032234	1.30233737	0.051598061
FBgn0001297	1.270728946	-0.02927368
FBgn0262160	1.273661425	-0.034999686
FBgn0013972	1.275593822	-0.040511621
FBgn0003460	1.275350909	-0.042826152
FBgn0015296	1.262019689	-0.046041869
FBgn0032420	1.252234841	-0.050210963
FBgn0031832	1.293519962	-0.023107062
FBgn0041605	1.277834128	-0.007615481
FBgn0036199	1.308861046	-0.046116121
FBgn0038431	1.306200276	-0.051779825
FBgn0260817	1.309104274	-0.061531338
FBgn0039283	1.306154467	-0.061668261
FBgn0034908	1.289276203	-0.04766767
FBgn0038128	1.292497085	-0.074011986
FBgn0031745	1.312709665	0.000969426
FBgn0035714	1.304279995	-0.005259654
FBgn0037922	1.3178343	-0.01419334
FBgn0010173	1.332790383	0.009132421
FBgn0053653	1.324237757	-0.030595875
FBgn0038750	1.307431234	-0.035728195
FBgn0033476	1.39620935	-0.210181865
FBgn0266129	1.39452456	-0.222739997
FBgn0000382	1.356950443	-0.205035328
FBgn0037007	1.3696157	-0.245957537
FBgn0003326	1.373994736	-0.250996432
FBgn0034184	1.354281873	-0.245577763
FBgn0002643	1.339019244	-0.324718608
FBgn0033313	1.244205816	-0.197295959
FBgn0036806	1.24246059	-0.202774436
FBgn0051163	1.225607456	-0.195600269
FBgn0034789	1.23094984	-0.2447327
FBgn0000459	1.27747349	-0.234557787
FBgn0035754	1.263285243	-0.230555393
FBgn0030634	1.288345652	-0.214400797
FBgn0031468	1.344283922	0.161397128
FBgn0033347	1.340100968	0.155488978
FBgn0030520	1.336604883	0.165530477
FBgn0027621	1.346647341	0.148642568
FBgn0038735	1.369344934	0.170619441
FBgn0039930	1.375085928	0.226859732
FBgn0030026	1.376079122	0.20044499
FBgn0262728	1.299483827	0.216433179
FBgn0032631	1.298015008	0.210222534
FBgn0038533	1.29099171	0.206558453
FBgn0035231	1.325275203	0.191609663
FBgn0037620	1.326817849	0.234719685
FBgn0034361	1.328862299	0.229111107
FBgn0050000	1.32350349	0.222323179
FBgn0040236	1.306884228	0.146602611
FBgn0037636	1.31750017	0.131771476
FBgn0033656	1.287188582	0.123420338
FBgn0038809	1.267576918	0.088130654
FBgn0025558	1.260957227	0.088140682
FBgn0035583	1.280033	0.188318941
FBgn0038646	1.28697627	0.166068228
FBgn0026378	1.250226057	0.17513367
FBgn0259736	1.262100911	0.153350642
FBgn0027375	1.19642778	0.308655273
FBgn0020545	1.1930791	0.300723359
FBgn0259938	1.18311605	0.305442804
FBgn0031080	1.187567479	0.28500718
FBgn0028422	1.196470324	0.272405618
FBgn0031637	1.23041238	0.278526882
FBgn0037603	1.217607437	0.287204836
FBgn0027493	1.24615787	0.245805477
FBgn0038302	1.231827749	0.257377898
FBgn0038928	1.241059246	0.221015109
FBgn0036834	1.291109596	0.284697741
FBgn0053192	1.27583614	0.29700699
FBgn0043070	1.300128417	0.307742274
FBgn0000715	1.298294439	0.255690471
FBgn0039670	1.28398228	0.250746435
FBgn0031399	1.306600984	0.269305538
FBgn0036018	1.242166711	0.131664787
FBgn0028990	1.238199078	0.13316498
FBgn0035976	1.239315841	0.139037906
FBgn0259211	1.235729934	0.12536758
FBgn0052344	1.226969408	0.095798244
FBgn0011230	1.22219349	0.100352457
FBgn0015247	1.240450661	0.110464872
FBgn0035715	1.204046834	0.147009724
FBgn0010113	1.187644315	0.124641802
FBgn0030090	1.164255054	0.110660929
FBgn0028374	1.164850741	0.1063391
FBgn0032208	1.157445525	0.110957778
FBgn0037076	1.163291556	0.117065516
FBgn0039137	1.158280748	0.120902726
FBgn0032339	1.206802556	0.102205672
FBgn0263995	1.202135656	0.097521078
FBgn0032021	1.211580975	0.091005161
FBgn0013467	1.199183507	0.077181987
FBgn0034748	1.146988251	0.133290572
FBgn0267698	1.138048784	0.123333944
FBgn0039850	1.133069086	0.141378747
FBgn0029999	1.120260409	0.122889667
FBgn0042177	1.109821065	0.157750484
FBgn0086706	1.18456404	0.18635551
FBgn0052163	1.172317173	0.183476928
FBgn0033060	1.183651326	0.164224582
FBgn0264607	1.172567435	0.159676223
FBgn0033454	1.149510996	0.192332793
FBgn0030316	1.180924508	0.209096892
FBgn0015541	1.165203444	0.220716453
FBgn0002578	1.18075413	0.238961362
FBgn0263220	1.16418921	0.255593128
FBgn0028487	1.149258639	0.239941661
FBgn0025621	1.12738919	0.258940907
FBgn0262517	1.120114602	0.258942478
FBgn0261283	1.12514909	0.213014519
FBgn0023542	1.104933675	0.212982275
FBgn0036146	1.06387746	0.219261423
FBgn0260632	1.057750536	0.211592464
FBgn0033541	1.07091217	0.196776702
FBgn0036318	1.08680881	0.221051277
FBgn0024222	1.083823539	0.206099424
FBgn0000152	1.08022145	0.26099599
FBgn0051778	1.090241686	0.238370376
FBgn0260866	1.04686429	0.240527664
FBgn0261998	1.019795901	0.287013442
FBgn0052103	1.00821002	0.285606248
FBgn0037071	1.017996072	0.274748947
FBgn0045823	1.00080858	0.243477804
FBgn0029504	1.024122817	0.131413645
FBgn0031575	1.020324711	0.128028821
FBgn0027605	1.029505421	0.135042834
FBgn0000139	1.002477463	0.132163506
FBgn0033367	1.02319285	0.152921764
FBgn0031945	1.028832421	0.146768841
FBgn0031782	1.014623465	0.157289593
FBgn0263593	1.055727968	0.169464909
FBgn0029959	1.04380554	0.146787245
FBgn0029874	1.073981027	0.142747391
FBgn0030998	1.023471697	0.216746237
FBgn0036735	1.026009987	0.202194915
FBgn0052017	1.011345843	0.18529641
FBgn0036837	1.0765585	0.375854253
FBgn0015577	1.078936465	0.367852272
FBgn0034420	1.123938504	0.39201791
FBgn0044050	1.055357713	0.351075061
FBgn0020415	1.03296921	0.33748192
FBgn0039232	1.058790143	0.306039497
FBgn0029885	1.139650863	0.274289135
FBgn0029826	1.126642713	0.284614501
FBgn0040377	1.142441452	0.297387319
FBgn0024321	1.123164018	0.325812399
FBgn0025866	1.114119363	0.313701968
FBgn0036467	1.18341098	0.438247941
FBgn0051337	1.166549397	0.445332144
FBgn0004858	1.174415785	0.418709059
FBgn0047178	1.170383146	0.373772522
FBgn0039209	1.202533743	0.337557965
FBgn0032140	1.248350238	0.362946022
FBgn0039328	1.517648683	0.272084693
FBgn0004404	1.51180743	0.26921857
FBgn0052206	1.50034641	0.25223647
FBgn0033250	1.532776399	0.241435905
FBgn0265988	1.557803327	0.287528484
FBgn0028473	1.53857868	0.275745999
FBgn0015591	1.569883838	0.228916392
FBgn0010414	1.569740372	0.216523128
FBgn0039043	1.582653041	0.212415324
FBgn0264488	1.60367616	0.257905121
FBgn0011206	1.537605142	0.204888645
FBgn0003328	1.532046497	0.203234535
FBgn0035817	1.531030548	0.191332511
FBgn0037555	1.507505002	0.197664102
FBgn0036589	1.47634058	0.234114697
FBgn0037347	1.465861249	0.224175886
FBgn0267795	1.488962436	0.2177005
FBgn0263346	1.506591833	0.367109037
FBgn0033061	1.499705687	0.365011224
FBgn0033124	1.51562566	0.35057384
FBgn0031579	1.44675998	0.354357972
FBgn0033388	1.447741357	0.335353056
FBgn0036319	1.475723396	0.285001346
FBgn0038842	1.454426183	0.282587173
FBgn0035542	1.460783457	0.318750126
FBgn0039165	1.47238472	0.17770257
FBgn0040382	1.455968445	0.156023728
FBgn0041191	1.40570084	0.183417594
FBgn0010240	1.410433596	0.164770075
FBgn0039770	1.46212195	0.12142081
FBgn0264707	1.446728296	0.100635261
FBgn0027525	1.423773837	0.116817252
FBgn0016081	1.492971917	0.148325959
FBgn0032724	1.500917238	0.118836785
FBgn0036187	1.532807828	0.142000043
FBgn0011202	1.530945705	0.111199159
FBgn0036134	1.516234117	0.110695642
FBgn0026257	1.519915403	0.094710638
FBgn0021814	1.405347545	0.052801181
FBgn0033315	1.400742555	0.055906189
FBgn0032702	1.396678071	0.066175963
FBgn0052600	1.425047275	0.064440786
FBgn0028509	1.4243484	0.06015856
FBgn0031251	1.408670918	0.086551088
FBgn0035251	1.403683479	0.083429762
FBgn0036258	1.46013191	0.068874756
FBgn0025366	1.45813994	0.066701649
FBgn0000038	1.463532711	0.037012646
FBgn0001994	1.457258752	0.025582709
FBgn0041181	1.379268292	0.337490334
FBgn0053527	1.382172178	0.322490461
FBgn0052594	1.396240028	0.337496282
FBgn0037747	1.374827014	0.36664166
FBgn0001168	1.34704639	0.377292675
FBgn0038919	1.3304408	0.35379847
FBgn0034136	1.371989203	0.292109912
FBgn0037046	1.340664425	0.322798123
FBgn0058178	1.410636391	0.406284398
FBgn0036947	1.385440296	0.427122221
FBgn0052571	1.33305596	0.439237025
FBgn0017581	1.46226867	0.481967539
FBgn0036563	1.44411246	0.455403151
FBgn0035649	1.431251513	0.501914937
FBgn0086758	1.506829976	0.434183341
FBgn0004242	1.480757559	0.400835954
FBgn0010295	1.56418736	0.479217534
FBgn0034197	1.542297182	0.497236763
FBgn0052726	1.552896179	0.452817431
FBgn0036597	1.531214005	0.55539537
FBgn0052170	1.366672452	0.694952285
FBgn0266758	1.357653618	0.649095908
FBgn0036471	1.44370193	0.624883678
FBgn0261113	1.410062	0.585342246
FBgn0038299	1.344194682	0.761840352
FBgn0030309	1.32082126	0.764099006
FBgn0034053	1.487188417	0.70461098
FBgn0037151	1.466194198	0.704115959
FBgn0025393	1.496385922	0.732649061
FBgn0050285	1.595658345	0.656962073
FBgn0032252	1.57031917	0.633100074
FBgn0034399	1.09676051	0.483514736
FBgn0033368	1.066980185	0.475262302
FBgn0036663	1.046036923	0.442731136
FBgn0036732	1.029538021	0.453271205
FBgn0033710	1.094525313	0.547769174
FBgn0264894	1.053881961	0.579352177
FBgn0263241	1.007838114	0.524106344
FBgn0032235	1.30233737	0.600699904
FBgn0020414	1.27391384	0.569573559
FBgn0031263	1.25703345	0.62410702
FBgn0031461	1.222746814	0.506732765
FBgn0051549	1.212766754	0.497640451
FBgn0052091	1.210290806	0.53974815
FBgn0003086	1.1845818	0.803502334
FBgn0038237	1.140370428	0.795538752
FBgn0030679	1.17002357	0.755617507
FBgn0063649	1.038513591	0.786371825
FBgn0027843	1.001165462	0.807632104
FBgn0014073	1.040009177	0.837897267
FBgn0024945	1.055469191	0.672908289
FBgn0050035	1.06379609	0.639083632
FBgn0028550	1.182553181	0.652687071
FBgn0010014	1.940944743	-0.22495618
FBgn0028494	1.922302585	-0.225065907
FBgn0036844	1.93875655	-0.178057336
FBgn0034978	2.016302096	-0.176000701
FBgn0086675	1.994073385	-0.179838058
FBgn0052677	2.006689164	-0.24070302
FBgn0011818	1.978222764	-0.249511562
FBgn0003710	2.027805963	-0.283324908
FBgn0033724	1.929860494	-0.279129
FBgn0260657	1.92239436	-0.282169593
FBgn0004369	1.870208026	-0.301743788
FBgn0032935	2.039300929	-0.35571161
FBgn0028645	2.035229841	-0.38612013
FBgn0034573	2.078345391	-0.332035266
FBgn0035903	1.961626426	-0.362492574
FBgn0030230	1.996377772	-0.42721461
FBgn0033132	1.898657582	-0.467429577
FBgn0027109	1.902597421	-0.479087145
FBgn0052333	1.952180746	-0.460100916
FBgn0038880	1.830732462	-0.542614591
FBgn0034996	1.814866068	-0.535282773
FBgn0000568	2.180839092	-0.655508236
FBgn0261548	2.130631572	-0.645148424
FBgn0036240	2.101654323	-0.771641387
FBgn0260945	2.168289114	-0.488356256
FBgn0032139	2.205177745	-0.552086341
FBgn0033188	2.07425391	-0.475081934
FBgn0028394	2.025801551	-0.567656554
FBgn0005775	2.202129778	-0.403535553
FBgn0033356	2.154599243	-0.371445213
FBgn0036364	1.987423011	-0.755733356
FBgn0027790	1.933014886	-0.761326954
FBgn0035281	1.78722187	-0.768403186
FBgn0000422	1.78669302	-0.946915995
FBgn0001224	1.79486735	-1.039569627
FBgn0027608	1.884435612	-0.904237327
FBgn0032100	1.201741427	-0.385702194
FBgn0001977	1.197518716	-0.387322546
FBgn0019890	1.207010857	-0.377671127
FBgn0266410	1.18577817	-0.370992474
FBgn0037021	1.22455787	-0.380753128
FBgn0032731	1.241770612	-0.341625148
FBgn0050361	1.255857613	-0.413500873
FBgn0262737	1.24264829	-0.41743106
FBgn0010399	1.172625068	-0.298927688
FBgn0010039	1.18175042	-0.312213971
FBgn0036291	1.168975144	-0.328986952
FBgn0037503	1.161732179	-0.358657948
FBgn0027363	1.152544792	-0.382568593
FBgn0003888	1.173540729	-0.403778237
FBgn0038540	1.104323172	-0.37012798
FBgn0052683	1.096648045	-0.368650868
FBgn0015774	1.054460238	-0.325363341
FBgn0038596	1.020173538	-0.392869607
FBgn0046687	1.007688021	-0.407958703
FBgn0035348	1.040518402	-0.430647909
FBgn0086711	1.100124928	-0.440515418
FBgn0030260	1.082298532	-0.452740154
FBgn0001296	1.052618846	-0.477396205
FBgn0030809	1.045798276	-0.501471064
FBgn0003448	1.163931353	-0.48870095
FBgn0031450	1.12047831	-0.477289122
FBgn0042135	1.1058979	-0.598299888
FBgn0003209	1.04261893	-0.582948822
FBgn0052982	1.387781218	-0.589938095
FBgn0032405	1.404982332	-0.617379903
FBgn0046258	1.284628719	-0.590107679
FBgn0034724	1.306180168	-0.629515479
FBgn0030114	1.275198184	-0.518811535
FBgn0085387	1.204940822	-0.550596378
FBgn0013433	1.420164953	-0.419785485
FBgn0030964	1.338046588	-0.417433329
FBgn0032734	1.354832667	-0.499037354
FBgn0034443	1.571179625	-0.501979861
FBgn0037933	1.535262391	-0.480845638
FBgn0033730	1.63460091	-0.627107734
FBgn0035040	1.11597396	-0.633433251
FBgn0026319	1.10934576	-0.667188088
FBgn0020762	1.11717855	-0.72623721
FBgn0045064	1.045664517	-0.796656403
FBgn0029830	1.24320907	-0.808477155
FBgn0050458	1.15585862	-0.895241165
FBgn0039467	1.476248007	-0.844954343
FBgn0037960	1.458968562	-0.86696959
FBgn0051324	1.383912452	-0.948118004
FBgn0039637	1.638724289	-1.074690506
FBgn0035049	1.444174989	-1.218840049
FBgn0037515	1.506991225	-1.314092996
FBgn0053143	1.907422673	-1.495473378
FBgn0036264	1.634929819	-1.48584624
FBgn0029824	1.606447657	-1.468683708
FBgn0259229	1.54196348	-1.617586814
FBgn0033355	1.244180084	-1.48084711
FBgn0030326	1.09927038	-1.065042086
FBgn0263106	1.085476412	-1.117788867
FBgn0035626	1.035766074	-1.200166643
FBgn0001225	1.058422081	-1.256775159
FBgn0000037	2.321735997	0.196594641
FBgn0262167	2.314294866	0.191336161
FBgn0032202	2.334283356	0.173130889
FBgn0037565	2.36553039	0.179408538
FBgn0051221	2.370367485	0.138614585
FBgn0046879	2.376499762	0.064765471
FBgn0263111	2.316400874	0.104909296
FBgn0032008	2.461004315	0.114243842
FBgn0028875	2.4152845	0.106444627
FBgn0036875	2.527498883	0.271649998
FBgn0039131	2.511746963	0.276831659
FBgn0037853	2.475586248	0.263902789
FBgn0004552	2.487884211	0.184561544
FBgn0053517	2.457608957	0.200105918
FBgn0039805	2.27674316	0.352022011
FBgn0027341	2.266134335	0.361530871
FBgn0029663	2.252677651	0.388250659
FBgn0034110	2.293512556	0.325299491
FBgn0020372	2.267822153	0.332170185
FBgn0033226	2.183282601	0.333805762
FBgn0029689	2.121973101	0.436558471
FBgn0261261	2.150070881	0.401294578
FBgn0036599	2.18872908	0.457419974
FBgn0004512	2.421151604	0.447352504
FBgn0032897	2.4000115	0.414652609
FBgn0028516	2.402255336	0.348030254
FBgn0263353	2.379077215	0.294540819
FBgn0052225	2.716032071	0.099698732
FBgn0036126	2.695801459	0.117777929
FBgn0028879	2.743684753	0.09797475
FBgn0039900	2.698573809	0.062156041
FBgn0260756	2.718695195	0.162541428
FBgn0020388	2.676576589	0.154899928
FBgn0004395	2.585329221	0.158393976
FBgn0031294	2.611802309	0.106364401
FBgn0036725	2.53297984	0.116139777
FBgn0004435	2.546728818	0.030289004
FBgn0037127	2.645826047	0.305960509
FBgn0039239	2.596677963	0.280447895
FBgn0041627	2.570947793	0.222255031
FBgn0034728	2.722304481	0.370342818
FBgn0039644	2.714374717	0.318766421
FBgn0041184	2.63045297	0.429878678
FBgn0035785	2.556475794	0.46141439
FBgn0033928	2.687153079	0.875903736
FBgn0036262	2.694639961	0.859167593
FBgn0032284	2.71461051	0.890583825
FBgn0034920	2.61297044	0.839234842
FBgn0012042	2.67471083	0.981623592
FBgn0036469	2.75301651	0.849377198
FBgn0036862	2.790669594	0.793477649
FBgn0041581	2.67471083	0.693220328
FBgn0035546	2.609785755	0.669681439
FBgn0034769	2.775632966	0.57623689
FBgn0050052	3.006901989	0.492825145
FBgn0031562	2.989889516	0.496348818
FBgn0010038	2.99187254	0.513636833
FBgn0039748	2.967927376	0.483443145
FBgn0034542	2.901018951	0.484969622
FBgn0031523	2.852641538	0.50106875
FBgn0032022	2.938954626	0.809748757
FBgn0031695	2.988038982	0.696676774
FBgn0259222	2.829334062	0.047338608
FBgn0031643	2.817014577	0.055200338
FBgn0085194	2.806085358	0.015604187
FBgn0051388	2.772151772	0.035406202
FBgn0039911	2.749800254	0.041825897
FBgn0000120	2.798854137	0.07511999
FBgn0264270	2.856959999	-0.011170835
FBgn0010114	2.859122565	-0.017544983
FBgn0032233	2.845848521	-0.109174427
FBgn0085447	2.75579519	-0.046233762
FBgn0037849	3.065601891	-0.103436406
FBgn0036935	3.049969374	-0.091145856
FBgn0033153	3.083815943	-0.032582982
FBgn0011746	2.951841041	0.024519442
FBgn0037627	2.931120253	-0.041856636
FBgn0004880	2.961499903	-0.126266097
FBgn0037128	2.948553214	-0.15659717
FBgn0039044	2.915239267	0.176950209
FBgn0015351	2.902833472	0.176375033
FBgn0032151	2.874323316	0.173658413
FBgn0261549	2.875171107	0.150814184
FBgn0030258	2.860841401	0.127167682
FBgn0046880	2.935273084	0.097154367
FBgn0029810	2.964850352	0.244369198
FBgn0039711	2.948674891	0.237109375
FBgn0040923	2.920911288	0.274181257
FBgn0001216	2.889510428	0.251895108
FBgn0004919	3.103441065	0.155890716
FBgn0032793	3.058152715	0.171972475
FBgn0030723	3.082841011	0.126080526
FBgn0036986	3.060406808	0.1197363
FBgn0053489	3.175867411	0.212850934
FBgn0086365	2.733071609	-0.316753049
FBgn0031697	2.715606926	-0.315516628
FBgn0035501	2.705862394	-0.290225762
FBgn0033133	2.664912084	-0.324464602
FBgn0037176	2.649894825	-0.245623764
FBgn0031522	2.650152811	-0.246650581
FBgn0053302	2.647460618	-0.255640988
FBgn0039647	2.7489258	-0.175774206
FBgn0039584	2.759316573	-0.194937494
FBgn0028481	2.790226103	-0.203008873
FBgn0013984	2.836901517	-0.259563913
FBgn0259481	2.665012707	-0.395331075
FBgn0037697	2.664680487	-0.473325879
FBgn0037204	2.7441039	-0.423752644
FBgn0030158	2.589134749	-0.435075151
FBgn0030897	2.564390703	-0.508789498
FBgn0036600	2.672789263	-0.561773751
FBgn0052451	2.375098774	-0.463825889
FBgn0025833	2.31009647	-0.453713297
FBgn0052248	2.352654008	-0.542524364
FBgn0036890	2.491753582	-0.411840727
FBgn0031906	2.432485183	-0.41215217
FBgn0032805	2.544926439	-0.645567202
FBgn0031835	2.489161889	-0.614303868
FBgn0267486	2.427434238	-0.665957461
FBgn0250869	2.541137837	-0.73114749
FBgn0038595	2.460987849	-0.101627136
FBgn0039734	2.447315427	-0.110822309
FBgn0034915	2.439618611	-0.091610066
FBgn0031770	2.528549963	-0.075046106
FBgn0032840	2.525370106	-0.072904341
FBgn0027111	2.411956221	-0.002799428
FBgn0035092	2.432635246	-0.047898574
FBgn0038641	2.466576957	0.01909358
FBgn0262476	2.650188528	-0.135297418
FBgn0032741	2.666362507	-0.157415069
FBgn0035504	2.67243313	-0.10000844
FBgn0026592	2.57106892	-0.11348231
FBgn0038980	2.588948541	-0.138034248
FBgn0037060	2.607411438	-0.071364122
FBgn0003371	2.496551717	-0.254757722
FBgn0036544	2.475262242	-0.292265309
FBgn0034567	2.463528868	-0.194881264
FBgn0043364	2.429026796	-0.255423136
FBgn0002869	2.398386869	-0.277114171
FBgn0036381	2.439839927	-0.3190659
FBgn0036394	2.388514236	-0.150167038
FBgn0004462	2.356855558	-0.142578273
FBgn0027491	2.316392523	-0.180835388
FBgn0053547	2.320398245	-0.231586635
FBgn0010651	3.021522063	-0.344591825
FBgn0260964	2.945150611	-0.498906164
FBgn0030357	3.199278844	-0.385213068
FBgn0039593	3.031115456	-0.699921046
FBgn0265266	2.750707317	-0.714224557
FBgn0035412	2.69119654	-1.026330118
FBgn0036601	2.407324198	-1.013568401
FBgn0051321	1.877483678	1.080031827
FBgn0035977	1.867109034	1.010918246
FBgn0031089	1.950577236	0.978875852
FBgn0032772	1.90338429	0.951129951
FBgn0050457	1.97945743	1.249439607
FBgn0031528	1.954830775	1.120967868
FBgn0053494	1.710152526	1.365174753
FBgn0033926	1.688130614	1.19213549
FBgn0020642	1.90154552	0.74400041
FBgn0002868	1.89866836	0.70660866
FBgn0038243	1.863886031	0.799854691
FBgn0033446	2.020929547	0.845601895
FBgn0016013	1.720115154	0.863530677
FBgn0031975	1.644396056	0.773534835
FBgn0053178	2.249005534	0.906463735
FBgn0035544	2.275239698	0.859541219
FBgn0032774	2.178731578	0.806130015
FBgn0039807	2.417794854	0.829484924
FBgn0023534	2.365723485	0.621323715
FBgn0053469	2.360986522	1.235402284
FBgn0032422	2.34291689	1.155398694
FBgn0035929	2.512531865	1.158736587
FBgn0085319	1.569389294	1.103451679
FBgn0013771	1.515180972	1.03652088
FBgn0031563	1.584656276	0.99977778
FBgn0035985	1.543281673	0.93385363
FBgn0039428	1.418978047	1.179304628
FBgn0002773	1.35033192	1.058270934
FBgn0034755	1.312335464	0.960292149
FBgn0031737	1.16737307	1.013196373
FBgn0010294	1.34188515	1.388524015
FBgn0033659	1.252615249	1.292613494
FBgn0031560	1.17328778	1.48065632
FBgn0034638	1.5059586	1.552204563
FBgn0015037	2.0662054	1.803851911
FBgn0033729	2.18145921	1.427136562
FBgn0037420	1.874121967	1.628086039
FBgn0037090	1.721117612	1.550369061
FBgn0030558	1.017113583	1.882638078
FBgn0032382	1.034273374	1.837177326
FBgn0038074	1.01455521	1.75158357
FBgn0003060	1.02960131	2.088768318
FBgn0000406	1.01662787	1.996155115
FBgn0015714	1.449334959	2.449901658
FBgn0002933	1.34188515	2.225677813
FBgn0040725	3.396260903	3.453846125
FBgn0010381	3.027649207	3.721499583
FBgn0040609	2.87451389	4.72634519
FBgn0027584	1.236032635	4.1695735
FBgn0040837	4.663302476	0.265850477
FBgn0052440	4.512378945	0.179056671
FBgn0010041	4.442343736	0.403046341
FBgn0038957	4.208809118	0.123595914
FBgn0030189	4.219680799	0.017947518
FBgn0054043	4.227828524	0.559731391
FBgn0262524	4.225809917	0.430067446
FBgn0024912	4.214263828	0.694415307
FBgn0025879	3.761122181	0.577867266
FBgn0032900	3.784428998	0.40815359
FBgn0038242	4.689360023	1.137331355
FBgn0038009	4.31583397	1.052650046
FBgn0034741	4.666523671	0.725590787
FBgn0029766	4.63072571	0.637191896
FBgn0037167	4.930168034	-0.324847292
FBgn0031623	4.910336415	-0.418888201
FBgn0250835	5.079691	-0.289727091
FBgn0037345	5.103882408	0.062352688
FBgn0033589	4.798539874	0.155477629
FBgn0040505	3.556524293	0.046156721
FBgn0040759	3.477836968	0.012541981
FBgn0011283	3.492399519	0.137185921
FBgn0033174	3.666052382	0.128302791
FBgn0034475	3.644142635	0.135641203
FBgn0039297	3.473723294	0.352530918
FBgn0036290	3.437173116	-0.059471077
FBgn0050334	3.371552997	-0.053328089
FBgn0051760	3.258864038	0.028415295
FBgn0038246	3.784734285	-0.009330163
FBgn0003254	3.667535824	-0.172834299
FBgn0035193	3.968547839	-0.249988536
FBgn0267336	3.757472342	-0.77847576
FBgn0039759	3.395114697	-0.867430022
FBgn0033592	4.324383863	-0.805234117
FBgn0038455	3.158182125	0.610056514
FBgn0050380	3.174031956	0.583798352
FBgn0031805	3.290015904	0.510704265
FBgn0037275	3.415927574	0.637054011
FBgn0033945	3.394843009	0.558869504
FBgn0050026	3.620769862	0.783611024
FBgn0039521	3.508830801	0.78659875
FBgn0030824	3.380964356	0.955649393
FBgn0037850	3.298283431	0.965738124
FBgn0041183	4.066188607	0.83321314
FBgn0036939	3.97517785	0.766504553
FBgn0054005	4.055281916	0.948061849
FBgn0032281	3.82453628	0.998534216
FBgn0040393	3.77524121	1.296759036
FBgn0031178	3.572128618	1.650860056
FBgn0038866	3.370778697	1.776182728
FBgn0028583	3.636631926	1.971317465
FBgn0028396	3.032837494	1.530559751
FBgn0027929	2.927552419	1.291347847
FBgn0085256	5.635784419	0.801570284
FBgn0034512	5.354501166	0.958735326
FBgn0036393	5.196531162	1.1731139
FBgn0038366	5.044706024	1.1495336
FBgn0033593	5.846122203	2.056344426
FBgn0003961	5.447741356	2.079363207
FBgn0036468	4.207590361	2.332725266
FBgn0031971	4.270818204	2.176795795
FBgn0033820	4.350530046	2.424163812
FBgn0052437	5.939020194	0.187482648
FBgn0259711	5.73252246	0.181111061
FBgn0004554	5.523951604	0.187073764
FBgn0034012	5.841964007	-0.577761122
FBgn0034489	6.408863252	0.397138235
FBgn0025583	6.108713971	0.616355614
FBgn0040733	7.317402624	-0.276288659
FBgn0040736	10.8223949	1.424844205
FBgn0039161	1.258198055	-5.59904657
FBgn0000527	2.052328935	-8.279715348
FBgn0037835	1.990535983	-3.433525283
FBgn0052071	2.342824335	-2.277296346
FBgn0035949	1.999900095	-2.035022544
FBgn0031959	1.886392311	-2.224553621
FBgn0034899	1.053316056	-2.181887665
FBgn0039203	1.09660642	-2.364259392
FBgn0033936	1.078300328	-2.415378885
FBgn0038846	-2.260634674	-5.016670144
FBgn0053265	-2.438260124	-2.863873193
FBgn0263236	-1.808725009	-2.989627992
FBgn0005638	-2.082082814	-2.892192798
FBgn0034860	-1.200619282	-2.159658438
FBgn0025697	-1.36424032	-2.100962953
FBgn0037290	-1.26373625	-2.659637195
FBgn0264562	-1.32119282	-2.6166616
FBgn0004865	-1.063607115	-2.962212544
FBgn0036877	-1.261664748	-3.117590857
FBgn0002564	-10.0717366	-1.705051595
FBgn0002534	-9.449044329	-3.122704414
FBgn0002563	-10.25591878	0.691309102
FBgn0022700	-8.281853774	-0.179430697
FBgn0039685	-9.165438132	0.137663255
FBgn0002562	-8.884731603	0.311751521
FBgn0032066	-8.873826275	0.279138055
FBgn0031034	-3.694171934	5.738170997
FBgn0031033	-3.654721897	5.326434722
FBgn0038873	-4.547613537	3.497121531
FBgn0015570	-5.254332809	2.138808998
FBgn0034710	-5.81542895	2.470827581
FBgn0051089	-3.71551611	2.758963981
FBgn0038082	-3.928905962	2.466580077
FBgn0040743	-3.457891419	1.76748481
FBgn0032669	-4.09769926	2.095797396
FBgn0034468	-3.86249323	1.817684366
FBgn0033792	-4.176489811	1.807788495
FBgn0023541	-4.181994924	1.660105361
FBgn0085345	-7.352828561	0.793319026
FBgn0002939	-6.296137576	1.286828954
FBgn0001285	-6.612795174	0.94113893
FBgn0002569	-6.345548645	0.636579369
FBgn0039313	-5.880071284	-0.457803369
FBgn0035430	-5.716730392	-0.800233776
FBgn0033999	-5.256328598	-0.578413174
FBgn0030836	-5.449612765	-0.144639627
FBgn0038821	-5.606392963	-0.347014226
FBgn0038784	-6.342947311	-0.747661485
FBgn0037782	-6.711702356	-0.332324923
FBgn0030097	-6.741263425	-0.313963971
FBgn0063495	-6.310424286	0.277762631
FBgn0050360	-6.426873541	-0.043131044
FBgn0262720	-6.079093672	-0.124607696
FBgn0032069	-6.120752601	-0.172448235
FBgn0037996	-6.109101924	-0.308841346
FBgn0039312	-6.182577505	-0.260440655
FBgn0035343	-5.866998629	-0.016027576
FBgn0032068	-5.754529782	0.123614735
FBgn0031117	-5.68906204	0.009393984
FBgn0025620	-5.901535623	0.436086693
FBgn0033297	-6.101338827	0.244853038
FBgn0052407	-5.951132096	0.134662671
FBgn0025578	-6.086159097	0.058802217
FBgn0250839	-3.829427706	-1.926096484
FBgn0039795	-4.136187163	-2.39531661
FBgn0026755	-5.144222729	-1.37862946
FBgn0032803	-4.87650275	-1.338933548
FBgn0030148	-4.711611644	-1.518800352
FBgn0031248	-4.472841521	-0.999440252
FBgn0001253	-4.428115578	-1.291140681
FBgn0039852	-4.541920906	-0.619604887
FBgn0032449	-4.581060412	-0.651211663
FBgn0039704	-4.721044263	-0.789926589
FBgn0002565	-4.876895109	-0.717410686
FBgn0032684	-2.88273218	-1.726211377
FBgn0040359	-2.85987211	-1.204887557
FBgn0037323	-2.871956487	-1.401065257
FBgn0035742	-3.281926	-1.483441436
FBgn0036975	-3.133394078	-1.322966869
FBgn0040367	-3.216135799	-1.27741461
FBgn0036436	-3.641339094	-0.95278499
FBgn0004511	-3.572097625	-1.243632115
FBgn0004003	-3.502013618	-0.65508752
FBgn0028533	-3.438109955	-0.774116258
FBgn0038676	-3.536943225	-0.832279677
FBgn0035522	-3.335632684	-1.058825362
FBgn0029848	-3.304825256	-0.934241063
FBgn0261799	-3.374275777	-0.882779635
FBgn0039851	-3.250928237	-0.842171758
FBgn0034796	-3.197870129	-0.916620222
FBgn0032350	-3.220097669	-0.896271313
FBgn0037386	-4.328783665	1.045305148
FBgn0011576	-4.421229372	0.968303582
FBgn0040069	-4.581158865	0.564793563
FBgn0038492	-4.370836126	0.741588281
FBgn0002533	-4.518174467	0.74652346
FBgn0033395	-3.8377521	1.129661281
FBgn0034733	-3.898600072	1.13175543
FBgn0039798	-4.080097235	1.23157799
FBgn0039052	-4.052699782	0.997491522
FBgn0035550	-3.817406193	0.558377536
FBgn0044048	-3.596644562	0.662973916
FBgn0030746	-3.671189005	0.617435014
FBgn0034198	-3.901166396	0.872476292
FBgn0032603	-3.871276958	0.737982736
FBgn0050090	-4.040370744	0.832751214
FBgn0052603	-4.00151621	0.753047552
FBgn0034663	-5.112846666	1.199656804
FBgn0038257	-5.343466046	1.280046466
FBgn0028945	-5.648003359	1.091499005
FBgn0038468	-5.691371297	0.989843807
FBgn0034429	-5.193210204	0.717109701
FBgn0051269	-4.769195041	0.771952782
FBgn0000075	-4.839791756	0.61073463
FBgn0032287	-4.9870916	0.652289306
FBgn0085359	-4.870257002	0.426988439
FBgn0015316	-4.786913034	0.23375545
FBgn0032824	-5.012089093	0.290690875
FBgn0032726	-4.980077614	0.20870359
FBgn0034783	-5.635589551	0.602556311
FBgn0051104	-5.444033085	0.494903945
FBgn0030509	-5.423529626	0.403716874
FBgn0034582	-5.416188485	0.224669548
FBgn0040718	-5.442288668	0.177781735
FBgn0033827	-5.235679589	0.02205768
FBgn0053966	-5.11438953	0.110320491
FBgn0034052	-5.056545004	0.051106158
FBgn0086673	-3.971808203	-0.482120324
FBgn0037753	-4.072396778	-0.588471907
FBgn0036678	-4.147535655	-0.602815973
FBgn0034784	-3.946622454	-0.91098662
FBgn0035056	-3.822758589	-0.762328413
FBgn0052354	-3.850928615	-0.664422369
FBgn0037099	-3.937045758	-0.625031145
FBgn0037664	-3.586476939	-0.412740797
FBgn0033543	-3.435674262	-0.479172964
FBgn0031264	-3.507997233	-0.480959416
FBgn0038608	-3.699719146	-0.591020485
FBgn0030928	-3.746990652	-0.521263604
FBgn0083978	-3.804096078	-0.475359318
FBgn0001089	-3.585592342	-0.195724857
FBgn0033215	-3.74574545	-0.304301557
FBgn0011653	-3.813532727	-0.328575998
FBgn0030598	-3.733462972	-0.154671637
FBgn0262111	-3.820055625	-0.110641759
FBgn0036550	-3.645378969	0.018107557
FBgn0038660	-3.751792463	0.052055207
FBgn0036768	-3.817281241	-0.000694088
FBgn0031533	-3.77700252	-0.019055788
FBgn0051259	-3.800804864	-0.050483081
FBgn0003089	-4.835171181	-0.007428264
FBgn0038958	-4.847509031	-0.275294551
FBgn0020907	-5.064264511	-0.286116333
FBgn0036596	-4.693134186	-0.183986513
FBgn0000592	-4.598636127	-0.319155157
FBgn0031791	-4.368812814	-0.120328409
FBgn0020506	-4.460376991	-0.212378331
FBgn0035679	-4.518723276	-0.182141698
FBgn0037801	-4.398017078	-0.239082238
FBgn0033458	-4.439591423	-0.315233482
FBgn0038886	-4.036677063	-0.192177071
FBgn0038076	-4.040726693	-0.320415995
FBgn0259238	-3.956699712	-0.034116334
FBgn0041194	-4.001730642	-0.030337721
FBgn0051674	-3.927257695	-0.100598918
FBgn0038826	-3.952236327	-0.16324184
FBgn0052191	-4.163731706	0.162476481
FBgn0034275	-4.116008688	-0.057874837
FBgn0034661	-4.13638061	-0.049716577
FBgn0051248	-4.292712582	-0.025314884
FBgn0030653	-4.269864904	0.090008012
FBgn0033451	-4.292220148	0.063727771
FBgn0031619	-4.228280019	0.337715498
FBgn0037083	-4.332017641	0.327253999
FBgn0035607	-4.507422439	0.266785447
FBgn0025454	-4.398294024	0.157509227
FBgn0031688	-4.06489795	0.513470224
FBgn0034428	-4.09009509	0.50201968
FBgn0015033	-4.137459783	0.426528592
FBgn0035006	-4.193902555	0.421514892
FBgn0051148	-3.850412232	0.153649095
FBgn0039681	-3.85507096	0.104605267
FBgn0033887	-3.910690466	0.302679611
FBgn0033769	-3.973936842	0.314751056
FBgn0036787	-4.004823396	0.340549407
FBgn0005670	-3.845061759	0.405148177
FBgn0034479	-3.855058447	0.408532461
FBgn0035429	-3.829368709	0.357014269
FBgn0032399	-3.870569685	0.364884617
FBgn0034290	-1.15776352	1.96090365
FBgn0250836	-1.30935121	1.894864826
FBgn0063497	-1.47466782	1.80261231
FBgn0015039	-1.135467955	1.510007386
FBgn0038783	-1.31633366	1.558564618
FBgn0032652	-1.545025347	2.146661659
FBgn0035926	-1.62771773	2.119036786
FBgn0039482	-1.383093169	2.192486121
FBgn0030331	-2.620657943	3.187608465
FBgn0036023	-2.682469781	2.673322612
FBgn0031559	-2.938490151	2.82005216
FBgn0035743	-2.08132478	2.875689022
FBgn0032304	-2.089944447	2.780410231
FBgn0033978	-2.346562099	2.715599816
FBgn0032613	-2.231304587	2.459593935
FBgn0042101	-2.411818328	2.37892703
FBgn0083972	-2.095493193	2.134109592
FBgn0037684	-2.847270169	2.320452024
FBgn0051233	-2.53721558	1.93999603
FBgn0262007	-2.71241632	1.901009446
FBgn0030102	-1.870955988	-1.29192062
FBgn0029804	-2.193587213	-1.218705156
FBgn0039475	-2.229456193	-1.323047249
FBgn0031741	-2.28891519	-1.278449278
FBgn0030098	-2.530147191	-1.33038037
FBgn0038943	-2.373770422	-1.087057221
FBgn0052198	-2.59661407	-1.03212931
FBgn0039872	-2.615772094	-1.137192027
FBgn0034903	-1.060590081	-1.198488355
FBgn0020445	-1.061874972	-1.090363816
FBgn0019952	-1.041712685	-1.13798565
FBgn0035173	-1.019802982	-0.900041545
FBgn0010497	-1.00701542	-0.922539401
FBgn0034394	-1.1935339	-0.901321676
FBgn0034647	-1.273707234	-0.970327223
FBgn0039686	-1.249527994	-1.215354824
FBgn0037140	-1.37652936	-1.315121498
FBgn0046876	-1.413106297	-1.081610594
FBgn0036831	-1.44719761	-1.09459989
FBgn0031970	-1.566356999	-1.019893483
FBgn0030029	-1.549600303	-1.166057917
FBgn0035781	-2.09383767	-0.869543774
FBgn0034999	-1.79869659	-0.880811269
FBgn0259998	-1.65354457	-0.828266867
FBgn0038260	-1.666006042	-0.941727717
FBgn0032770	-1.939006441	-0.531155563
FBgn0034943	-1.925347328	-0.651990335
FBgn0035300	-1.735301235	-0.589761692
FBgn0040636	-1.793084245	-0.492152329
FBgn0001218	-1.80233334	-0.505657603
FBgn0031913	-1.79875148	-0.650537365
FBgn0037788	-1.848500078	-0.692545542
FBgn0038194	-1.84954423	-0.691910192
FBgn0001254	-1.763785859	-0.760076707
FBgn0052447	-1.845409164	-0.74232619
FBgn0025682	-1.846324052	-0.781227858
FBgn0031930	-2.007448479	-0.378618629
FBgn0038261	-2.082194953	-0.435216126
FBgn0032414	-2.060851417	-0.472850515
FBgn0261270	-1.877007702	-0.330503682
FBgn0029170	-1.8863706	-0.375570787
FBgn0034296	-1.84643896	-0.406849657
FBgn0051728	-1.868184212	-0.408111977
FBgn0030955	-1.88167598	-0.399981119
FBgn0032681	-1.923731977	-0.190313675
FBgn0029828	-1.905238378	-0.217925454
FBgn0266696	-1.877675244	-0.171245907
FBgn0050115	-1.880874438	-0.189358386
FBgn0263199	-1.864692104	-0.206267065
FBgn0038463	-1.880589873	-0.205780774
FBgn0264326	-1.820728662	-0.288893182
FBgn0034145	-1.833705829	-0.318174064
FBgn0038701	-1.854118427	-0.303592165
FBgn0011016	-1.91348325	-0.285792344
FBgn0029079	-1.863347841	-0.236918959
FBgn0037612	-1.889727207	-0.247994137
FBgn0001090	-2.01750644	-0.156865786
FBgn0030027	-2.010578624	-0.17049588
FBgn0024920	-1.986680738	-0.224309987
FBgn0034299	-1.999685034	-0.216028379
FBgn0031875	-2.018289755	-0.241692315
FBgn0035918	-2.027307434	-0.247178961
FBgn0028938	-2.008035697	-0.075580005
FBgn0037838	-1.98762245	-0.096447303
FBgn0034301	-2.06348468	-0.146755142
FBgn0038484	-2.085359987	-0.127703338
FBgn0035608	-2.06415886	-0.107069012
FBgn0087002	-2.04668093	-0.082076148
FBgn0262029	-2.043553101	-0.097732431
FBgn0027529	-1.722090733	-0.068470505
FBgn0262570	-1.660951938	-0.05782131
FBgn0037010	-1.660669619	-0.089841447
FBgn0030305	-1.664077889	-0.107677096
FBgn0030612	-1.676250752	-0.124426424
FBgn0026143	-1.713308879	-0.119705504
FBgn0036978	-1.75155026	-0.131267689
FBgn0010382	-1.750885657	-0.136723695
FBgn0030796	-1.686694309	-0.242278787
FBgn0031516	-1.631395709	-0.268847591
FBgn0016123	-1.631206524	-0.23158843
FBgn0023550	-1.643212075	-0.232948632
FBgn0027527	-1.6432486	-0.173806388
FBgn0262619	-1.65838581	-0.164017178
FBgn0035718	-1.624253438	-0.192875457
FBgn0025700	-1.59571311	-0.197759162
FBgn0261053	-1.589436347	-0.20448196
FBgn0087021	-1.685451185	-0.387301618
FBgn0031879	-1.710758595	-0.367992111
FBgn0035666	-1.63458782	-0.337038914
FBgn0039776	-1.657217219	-0.33043785
FBgn0022772	-1.661180618	-0.411039757
FBgn0264574	-1.641195869	-0.386544659
FBgn0032783	-1.632899438	-0.408652329
FBgn0015376	-1.741488717	-0.176578737
FBgn0035610	-1.719578768	-0.196982004
FBgn0259676	-1.728860514	-0.212834288
FBgn0024332	-1.763176666	-0.2578365
FBgn0035121	-1.78732743	-0.232029492
FBgn0032105	-1.788314025	-0.255292733
FBgn0262867	-1.791728954	-0.330179657
FBgn0085466	-1.760981152	-0.302036311
FBgn0014861	-1.759172611	-0.318752313
FBgn0027095	-1.696489863	-0.314828716
FBgn0029866	-1.711897663	-0.315633053
FBgn0259113	-1.740234063	-0.28482773
FBgn0033890	-1.720234589	-0.301709985
FBgn0010638	-1.74008135	-0.306366717
FBgn0039537	-1.049717184	0.266678491
FBgn0034262	-1.067660485	0.269868227
FBgn0038113	-1.065915864	0.25262232
FBgn0035103	-1.064510891	0.220188489
FBgn0036876	-1.035368003	0.227325823
FBgn0036782	-1.033494194	0.220187305
FBgn0034883	-1.082935602	0.19215654
FBgn0036099	-1.049042991	0.182096561
FBgn0033222	-1.060213661	0.165940333
FBgn0035726	-1.131340202	0.210555019
FBgn0029873	-1.105148399	0.166051706
FBgn0034538	-1.123162841	0.165158473
FBgn0037811	-1.124019587	0.150321563
FBgn0037606	-1.144831973	0.176608653
FBgn0042094	-1.138020636	0.164204201
FBgn0027583	-1.12903701	0.165414663
FBgn0038381	-1.132475772	0.168551166
FBgn0032811	-1.101086528	0.106838467
FBgn0003308	-1.103525984	0.120711883
FBgn0038429	-1.115174015	0.115215184
FBgn0036801	-1.139399271	0.095719318
FBgn0036889	-1.122011114	0.102058842
FBgn0259985	-1.131296951	0.108685289
FBgn0031312	-1.093543662	0.047256648
FBgn0027615	-1.106489172	0.058618684
FBgn0015239	-1.124812595	0.068914336
FBgn0029795	-1.13521692	0.065144937
FBgn0030734	-1.104900651	0.086090867
FBgn0036697	-1.099030659	0.075476013
FBgn0032679	-1.095720209	0.067146888
FBgn0038387	-1.023092818	0.078097879
FBgn0002174	-1.009701904	0.062574556
FBgn0000588	-1.021853916	0.050105604
FBgn0040958	-1.07111203	0.064756444
FBgn0037819	-1.06508528	0.092756466
FBgn0019830	-1.06189785	0.085255285
FBgn0033258	-1.007466956	0.104705494
FBgn0051038	-1.020678704	0.102346596
FBgn0033799	-1.046644064	0.114738486
FBgn0039081	-1.051705971	0.105773598
FBgn0030890	-1.058267306	0.11084284
FBgn0085421	-1.007228013	0.165239576
FBgn0027538	-1.022776791	0.167642306
FBgn0027795	-1.029287435	0.152511757
FBgn0264389	-1.034035589	0.153128677
FBgn0037890	-1.04402154	0.158563138
FBgn0031318	-1.04674488	0.151867914
FBgn0035578	-1.367406412	0.103229714
FBgn0040507	-1.346837149	0.091757799
FBgn0263006	-1.351645776	0.069750371
FBgn0019949	-1.428668995	0.104193717
FBgn0261561	-1.401069688	0.096173205
FBgn0036512	-1.419329421	0.081174503
FBgn0039450	-1.346134054	-0.009239515
FBgn0031195	-1.361666777	-0.004930642
FBgn0030661	-1.360887466	-0.012817833
FBgn0036929	-1.342283523	0.042457107
FBgn0261872	-1.346423533	0.042602594
FBgn0023511	-1.385816583	0.04173519
FBgn0033812	-1.359019888	0.025294752
FBgn0020392	-1.371790919	0.015937142
FBgn0028544	-1.39708292	0.177397013
FBgn0031817	-1.396632242	0.134358846
FBgn0030966	-1.422751268	0.151325532
FBgn0031270	-1.440228467	0.168201851
FBgn0036479	-1.447630611	0.157757675
FBgn0032780	-1.449220725	0.208566333
FBgn0036727	-1.470149254	0.202309502
FBgn0038683	-1.471308901	0.200801988
FBgn0037350	-1.45974748	0.184239542
FBgn0031381	-1.46410033	0.180603256
FBgn0037044	-1.407257487	0.22467003
FBgn0015032	-1.390554902	0.219747553
FBgn0039341	-1.399460962	0.20664186
FBgn0027279	-1.430845591	0.244267573
FBgn0040832	-1.438751688	0.244035974
FBgn0038662	-1.42198453	0.229982669
FBgn0001092	-1.43233369	0.220999948
FBgn0043783	-1.296495227	0.171037369
FBgn0013995	-1.285389833	0.156553351
FBgn0003495	-1.287495648	0.088222429
FBgn0027083	-1.301719704	0.092942603
FBgn0038214	-1.273998009	0.135050668
FBgn0031877	-1.257355477	0.115188802
FBgn0037534	-1.23953781	0.123459878
FBgn0035632	-1.248600272	0.12079396
FBgn0023516	-1.156344607	0.139751783
FBgn0032729	-1.16439336	0.145957553
FBgn0035308	-1.179527551	0.125687083
FBgn0053526	-1.155853245	0.113887607
FBgn0024236	-1.162571049	0.108571459
FBgn0039650	-1.184115593	0.195949109
FBgn0030597	-1.208037641	0.213919822
FBgn0037672	-1.199968135	0.159977166
FBgn0032029	-1.197351263	0.143711167
FBgn0039215	-1.229242921	0.137504973
FBgn0021944	-1.235592915	0.135930637
FBgn0003174	-1.234890946	0.16102757
FBgn0030334	-1.221007094	0.156737542
FBgn0036627	-1.224686369	0.152370053
FBgn0036191	-1.302689292	0.054113825
FBgn0263973	-1.321228383	0.044435111
FBgn0051915	-1.304136278	0.00974604
FBgn0036662	-1.284928367	0.042890717
FBgn0032195	-1.271957164	0.019967996
FBgn0259916	-1.28191085	0.022907358
FBgn0029980	-1.281900045	0.017519634
FBgn0032997	-1.259565663	-0.032566622
FBgn0261524	-1.275428254	-0.043305043
FBgn0031530	-1.27737067	-0.024714847
FBgn0003175	-1.279489757	-0.008772799
FBgn0037102	-1.267683197	-0.011770717
FBgn0039403	-1.270738779	-0.015835716
FBgn0041585	-1.242036437	0.02691916
FBgn0004901	-1.259565663	0.033932317
FBgn0031077	-1.25026231	-0.003813729
FBgn0037779	-1.248497453	-0.0139238
FBgn0031494	-1.238255252	0.001789145
FBgn0011606	-1.241018287	0.008701034
FBgn0030692	-1.242209652	0.004829536
FBgn0260450	-1.203380439	0.095465764
FBgn0033903	-1.212347377	0.114278429
FBgn0038858	-1.219203733	0.106586247
FBgn0031883	-1.229261735	0.054080564
FBgn0027780	-1.227914958	0.080374868
FBgn0034058	-1.224086777	0.069802486
FBgn0053506	-1.237840468	0.091483623
FBgn0045842	-1.255802201	0.089805201
FBgn0036715	-1.258932721	0.072913663
FBgn0050491	-1.25851723	0.064100229
FBgn0014877	-1.151266024	0.064712717
FBgn0030486	-1.165191015	0.05863187
FBgn0034578	-1.167552887	0.060981881
FBgn0033187	-1.150321718	0.024437095
FBgn0032600	-1.164365364	0.029044904
FBgn0035620	-1.166801375	0.0241505
FBgn0031488	-1.201452133	0.056975972
FBgn0024273	-1.207125445	0.05756953
FBgn0032394	-1.19845962	0.039056045
FBgn0031702	-1.207369208	0.043330828
FBgn0036569	-1.179111164	0.036045992
FBgn0035206	-1.177365533	0.02734147
FBgn0040389	-1.19241589	0.026451478
FBgn0264560	-1.2069188	0.02253855
FBgn0035588	-1.43859209	0.430887539
FBgn0051431	-1.383042508	0.467032351
FBgn0085415	-1.363617616	0.438397169
FBgn0004577	-1.380376306	0.341906827
FBgn0051015	-1.391333398	0.307934635
FBgn0037715	-1.43054435	0.299939515
FBgn0032889	-1.42916503	0.281856827
FBgn0031428	-1.460320906	0.28801514
FBgn0031654	-1.45715529	0.282895081
FBgn0037709	-1.602606148	0.416485602
FBgn0015036	-1.632089008	0.376156069
FBgn0051014	-1.532109575	0.402021345
FBgn0034022	-1.539210221	0.389801649
FBgn0260386	-1.485226914	0.405691822
FBgn0259247	-1.501460049	0.386557947
FBgn0037518	-1.475887269	0.365870152
FBgn0030425	-1.468707974	0.352800166
FBgn0002641	-1.558033165	0.281153363
FBgn0036780	-1.585760815	0.272826454
FBgn0266569	-1.623638972	0.280358405
FBgn0032614	-1.605231824	0.294083851
FBgn0037818	-1.60843442	0.28072689
FBgn0027580	-1.50972555	0.25039659
FBgn0036765	-1.539766618	0.24748801
FBgn0051116	-1.533743759	0.233796155
FBgn0024980	-1.488857444	0.307927324
FBgn0031693	-1.521901704	0.300968028
FBgn0037146	-1.562964225	0.336250668
FBgn0038098	-1.558883646	0.308851993
FBgn0038828	-1.479240498	0.148166691
FBgn0250876	-1.49943438	0.109393127
FBgn0262509	-1.523275974	0.126182624
FBgn0027945	-1.464928725	0.0650957
FBgn0010772	-1.489493634	0.00711827
FBgn0029975	-1.492405388	0.05164489
FBgn0029710	-1.509058858	0.036199128
FBgn0262717	-1.509623846	0.026510958
FBgn0086608	-1.564996827	0.092706988
FBgn0035266	-1.589383902	0.080916033
FBgn0029969	-1.546021768	0.071028566
FBgn0033633	-1.527663937	0.098534031
FBgn0035665	-1.52263783	0.081764198
FBgn0036752	-1.649136761	0.181166887
FBgn0036629	-1.660774848	0.181150444
FBgn0032721	-1.602167078	0.123669317
FBgn0052196	-1.635710949	0.099736009
FBgn0039588	-1.631175911	0.1558691
FBgn0030872	-1.617440766	0.141379619
FBgn0034392	-1.6249474	0.141274965
FBgn0040268	-1.580716131	0.227971793
FBgn0036819	-1.594440724	0.190252016
FBgn0032187	-1.550839959	0.177263599
FBgn0001228	-1.547964619	0.149711715
FBgn0042083	-1.502663037	0.191442411
FBgn0000273	-1.518266045	0.20002206
FBgn0035911	-1.518620948	0.178291028
FBgn0032256	-1.518987982	0.169443019
FBgn0039877	-1.382637768	-0.000222674
FBgn0260855	-1.41098206	-0.00788974
FBgn0025687	-1.431397697	-0.006019029
FBgn0050410	-1.442575175	-0.00233868
FBgn0040308	-1.438261737	-0.0268952
FBgn0030519	-1.44016835	-0.043730089
FBgn0001215	-1.399649424	-0.063758232
FBgn0027108	-1.415479616	-0.060558492
FBgn0032244	-1.442728508	-0.08466635
FBgn0000053	-1.399771286	-0.097399575
FBgn0259979	-1.409152713	-0.095023469
FBgn0035760	-1.417853677	-0.106814702
FBgn0262801	-1.41947812	-0.112626193
FBgn0025571	-1.502683926	-0.023433392
FBgn0033085	-1.518413252	-0.04416751
FBgn0037364	-1.506286465	-0.076610985
FBgn0041630	-1.50881391	-0.08889153
FBgn0262126	-1.546803091	-0.073011183
FBgn0030208	-1.548218876	-0.071992374
FBgn0261794	-1.457942815	-0.151152845
FBgn0037416	-1.45478597	-0.160259298
FBgn0000259	-1.413935055	-0.138424217
FBgn0011710	-1.414922833	-0.157179863
FBgn0000109	-1.430809033	-0.159016711
FBgn0034940	-1.47029662	-0.108886763
FBgn0053129	-1.49165559	-0.110398297
FBgn0086372	-1.49173741	-0.135176008
FBgn0052446	-1.49670897	-0.140221767
FBgn0004584	-1.515279583	-0.148375362
FBgn0030668	-1.513625117	-0.153475794
FBgn0061492	-1.6080246	-0.062554422
FBgn0013563	-1.626298463	-0.071202721
FBgn0263102	-1.603368378	-0.115334452
FBgn0039769	-1.622590714	-0.11211059
FBgn0038179	-1.627928259	-0.110847743
FBgn0031957	-1.555216158	-0.141035034
FBgn0263133	-1.570749619	-0.135070067
FBgn0062413	-1.577204082	-0.140511885
FBgn0025641	-1.594274357	-0.155161491
FBgn0031948	-1.61439058	-0.15582647
FBgn0264816	-1.610082283	-0.137726911
FBgn0054026	-1.60535582	-0.148157726
FBgn0034002	-1.636860519	0.036376863
FBgn0027587	-1.647078815	-0.007509062
FBgn0031392	-1.678236223	-0.008461916
FBgn0086691	-1.680790475	-0.010504612
FBgn0032253	-1.572320211	-0.064088373
FBgn0020306	-1.587581415	-0.056180623
FBgn0085313	-1.616607966	-0.014163011
FBgn0032538	-1.617423782	-0.037505172
FBgn0036008	-1.632707767	-0.025721702
FBgn0030884	-1.568113744	0.033161977
FBgn0038412	-1.588996049	0.010506482
FBgn0037185	-1.599882986	0.030850934
FBgn0260942	-1.611604717	0.01384619
FBgn0010287	-1.56841308	-0.011711211
FBgn0035388	-1.571610595	-0.025816976
FBgn0051344	-1.543364768	-0.002827532
FBgn0035771	-1.571393815	0.009790824
FBgn0000615	-1.5647253	0.001995429
FBgn0016047	-1.415073009	-0.641004383
FBgn0031865	-1.447941781	-0.691319913
FBgn0038404	-1.319608821	-0.754685202
FBgn0038959	-1.392652956	-0.719092794
FBgn0038083	-1.377803778	-0.74158157
FBgn0260393	-1.450795978	-0.490137088
FBgn0039886	-1.466638505	-0.53758811
FBgn0024989	-1.63470461	-0.492865114
FBgn0039471	-1.59479953	-0.546149014
FBgn0038070	-1.520965052	-0.542203299
FBgn0036676	-1.548320076	-0.584671621
FBgn0038535	-1.596465207	-0.596687845
FBgn0001112	-1.588064322	-0.627134466
FBgn0086674	-1.031478457	-0.431259599
FBgn0037972	-1.077792135	-0.476965027
FBgn0034997	-1.102845437	-0.49316037
FBgn0002535	-1.05023821	-0.556727608
FBgn0002735	-1.014795601	-0.503676787
FBgn0000721	-1.05566194	-0.502772108
FBgn0051126	-1.21801614	-0.653241777
FBgn0066365	-1.30397016	-0.641445804
FBgn0028646	-1.237690309	-0.493647462
FBgn0086359	-1.167843027	-0.500381635
FBgn0001258	-1.17330323	-0.501863371
FBgn0030778	-1.062293408	-0.774692569
FBgn0001226	-1.134020758	-0.769563625
FBgn0029835	-1.016471697	-0.710991438
FBgn0039620	-1.062859209	-0.680095185
FBgn0003204	-1.107529554	-0.693699916
FBgn0010470	-1.11308728	-0.676142151
FBgn0038897	-1.12588983	-0.670717987
FBgn0031252	-1.29419509	-0.443792267
FBgn0033635	-1.278426759	-0.481781856
FBgn0015550	-1.390612704	-0.44251026
FBgn0034897	-1.337196983	-0.466039073
FBgn0034093	-1.367789338	-0.486317665
FBgn0004106	-1.28824256	-0.323964758
FBgn0037718	-1.273252646	-0.351046752
FBgn0036667	-1.282649976	-0.345725764
FBgn0029924	-1.229489647	-0.358283867
FBgn0036289	-1.238632502	-0.406730373
FBgn0033212	-1.25930777	-0.404712115
FBgn0035644	-1.59036635	-0.274872232
FBgn0021795	-1.51522613	-0.241953153
FBgn0024227	-1.554044249	-0.265941045
FBgn0029002	-1.529418418	-0.275821794
FBgn0038681	-1.51759623	-0.263631498
FBgn0033214	-1.531006654	-0.258549936
FBgn0039687	-1.478258949	-0.195517598
FBgn0033365	-1.492595178	-0.210618368
FBgn0004197	-1.521225268	-0.192842396
FBgn0263260	-1.522339743	-0.199801097
FBgn0260484	-1.451875969	-0.238530255
FBgn0031449	-1.438841677	-0.282817471
FBgn0000404	-1.458846333	-0.258685706
FBgn0029676	-1.451875969	-0.271969265
FBgn0025693	-1.420461661	-0.366085276
FBgn0039562	-1.41135944	-0.380097043
FBgn0023529	-1.43716206	-0.412721862
FBgn0039073	-1.462668842	-0.438725215
FBgn0001321	-1.470227726	-0.402869676
FBgn0031419	-1.490435114	-0.423253729
FBgn0030590	-1.502599664	-0.295828812
FBgn0263705	-1.521098019	-0.312333602
FBgn0031589	-1.548078502	-0.30963412
FBgn0036463	-1.550310464	-0.344183225
FBgn0261803	-1.499225163	-0.356567897
FBgn0031939	-1.511971008	-0.364434007
FBgn0037710	-1.465400516	-0.364990281
FBgn0002567	-1.460961516	-0.332524162
FBgn0265575	-1.489235141	-0.332206361
FBgn0033809	-1.481183105	-0.349614909
FBgn0000463	-1.371230141	-0.14097352
FBgn0031779	-1.352098024	-0.186732411
FBgn0085282	-1.421216688	-0.207152483
FBgn0086357	-1.39413648	-0.210900099
FBgn0000405	-1.403284804	-0.211336382
FBgn0011704	-1.374280078	-0.275372357
FBgn0011762	-1.378514517	-0.278604196
FBgn0004107	-1.365537797	-0.317992569
FBgn0003965	-1.392987473	-0.318531645
FBgn0033075	-1.341220328	-0.23742463
FBgn0037739	-1.312160974	-0.274554135
FBgn0261985	-1.325903694	-0.290673057
FBgn0020655	-1.331395108	-0.258071063
FBgn0039642	-1.34420868	-0.272546931
FBgn0028999	-1.289056418	-0.172430563
FBgn0022343	-1.292398322	-0.176782047
FBgn0028474	-1.314293831	-0.140760287
FBgn0027359	-1.308564081	-0.161510289
FBgn0032644	-1.328266401	-0.170142165
FBgn0038307	-1.235063661	-0.160995316
FBgn0036334	-1.23534678	-0.178217115
FBgn0003257	-1.256448706	-0.185326151
FBgn0033998	-1.245068022	-0.173126353
FBgn0261373	-1.252879276	-0.169464958
FBgn0011787	-1.268552297	-0.132901256
FBgn0032929	-1.271685754	-0.146115929
FBgn0053099	-1.276946889	-0.148354302
FBgn0050008	-1.249468724	-0.130842602
FBgn0052418	-1.253444585	-0.155707587
FBgn0038973	-1.25684078	-0.141871966
FBgn0033679	-1.261510282	-0.149775161
FBgn0022338	-1.266566806	-0.149120514
FBgn0040373	-1.272649348	-0.080622703
FBgn0034059	-1.289895326	-0.088781774
FBgn0029665	-1.250704421	-0.054949622
FBgn0036335	-1.241762156	-0.073323743
FBgn0029709	-1.269921884	-0.054552593
FBgn0030837	-1.274367098	-0.064994253
FBgn0027106	-1.311674433	-0.06404496
FBgn0016715	-1.313338781	-0.081789716
FBgn0035421	-1.303057964	-0.047941563
FBgn0052843	-1.325533987	-0.043599705
FBgn0000253	-1.33321565	-0.050106156
FBgn0039155	-1.313441898	-0.104983884
FBgn0038437	-1.312267577	-0.114648903
FBgn0053276	-1.348849869	-0.090366236
FBgn0033062	-1.322639996	-0.101121169
FBgn0036415	-1.333430699	-0.09196519
FBgn0030038	-1.348368451	-0.108987429
FBgn0034277	-1.35938246	-0.111962851
FBgn0015391	-1.353548516	-0.119775817
FBgn0050345	-1.213568812	-0.196990597
FBgn0035162	-1.16776235	-0.191440002
FBgn0259170	-1.190346826	-0.179649178
FBgn0032961	-1.183077411	-0.147845622
FBgn0032373	-1.18142968	-0.164574332
FBgn0037025	-1.216816046	-0.141151952
FBgn0014342	-1.215098931	-0.156532741
FBgn0038610	-1.23759893	-0.265987586
FBgn0047135	-1.19862368	-0.285267877
FBgn0003141	-1.199013547	-0.291757066
FBgn0035574	-1.200155205	-0.232618801
FBgn0015805	-1.195708688	-0.250414582
FBgn0037298	-1.232031609	-0.218346996
FBgn0035872	-1.23757132	-0.239528497
FBgn0036815	-1.077896281	-0.286661009
FBgn0051176	-1.089061761	-0.312826467
FBgn0052364	-1.135568883	-0.320716621
FBgn0003525	-1.133293933	-0.353781137
FBgn0261119	-1.105556717	-0.23048708
FBgn0014879	-1.11783767	-0.275753319
FBgn0003997	-1.15190578	-0.243065906
FBgn0032198	-1.1451061	-0.217571326
FBgn0034753	-1.13123741	-0.231909153
FBgn0001086	-1.006147728	-0.21644605
FBgn0014870	-1.00740872	-0.183660796
FBgn0033691	-1.00662522	-0.189456834
FBgn0034602	-1.058533574	-0.221850314
FBgn0029882	-1.06090148	-0.203106894
FBgn0042112	-1.071572707	-0.195321244
FBgn0023180	-1.001777965	-0.252270077
FBgn0262733	-1.044693318	-0.297698139
FBgn0037875	-1.052240135	-0.25901256
FBgn0002592	-1.059458382	-0.255951739
FBgn0005696	-1.040093507	-0.270170501
FBgn0025815	-1.060074517	-0.266999393
FBgn0002736	-1.059919027	-0.27796266
FBgn0250837	-1.122191113	-0.181762811
FBgn0003507	-1.135747809	-0.198567366
FBgn0030034	-1.122704546	-0.142453373
FBgn0025633	-1.140230192	-0.138878876
FBgn0051414	-1.13385452	-0.155878617
FBgn0034346	-1.137334463	-0.160520297
FBgn0037312	-1.080143649	-0.161968003
[truncated: 643 more rows]
