# Supplementary material for: Growth phase diets diminish histone acetyltransferase Gcn5 function and shorten lifespan of Drosophila males
Source: EMBO Rep. 2025 Jul 10;26(15):3856–88. doi: 10.1038/s44319-025-00503-8 (PMC12332192; doi:10.1038/s44319-025-00503-8)
Supplement: Supplementary file 17 — Source data Fig. 3 [file 44319_2025_503_MOESM17_ESM.zip]

Archive with 10 entries (9 files):
- EMBOR-2024-60144V2_SourceDataForFigure3/
- __MACOSX/._EMBOR-2024-60144V2_SourceDataForFigure3
- EMBOR-2024-60144V2_SourceDataForFigure3/.DS_Store
- __MACOSX/EMBOR-2024-60144V2_SourceDataForFigure3/._.DS_Store
- EMBOR-2024-60144V2_SourceDataForFigure3/Figure3F.csv
- __MACOSX/EMBOR-2024-60144V2_SourceDataForFigure3/._Figure3F.csv
- EMBOR-2024-60144V2_SourceDataForFigure3/Figure3D.csv
- __MACOSX/EMBOR-2024-60144V2_SourceDataForFigure3/._Figure3D.csv
- EMBOR-2024-60144V2_SourceDataForFigure3/Figure3C.csv
- __MACOSX/EMBOR-2024-60144V2_SourceDataForFigure3/._Figure3C.csv
