# Supplementary material for: Growth phase diets diminish histone acetyltransferase Gcn5 function and shorten lifespan of Drosophila males
Source: EMBO Rep. 2025 Jul 10;26(15):3856–88. doi: 10.1038/s44319-025-00503-8 (PMC12332192; doi:10.1038/s44319-025-00503-8)
Supplement: Supplementary file 17 — Source data Fig. 3 [file 44319_2025_503_MOESM17_ESM.zip › EMBOR-2024-60144V2_SourceDataForFigure3/Figure3D.csv]

peakID	chr	start	end	FC	FDR
G1	3R	22527182	22528182	-2.743157903	1.98116E-15
G2	3R	18446091	18449421	-1.642377901	2.26716E-13
G3	2R	12926063	12927909	-1.463877895	4.6978E-12
G4	2L	18795558	18796558	-2.764062285	4.6978E-12
G5	2R	16855956	16856956	-2.129357936	7.23844E-12
G6	2L	7684134	7685948	-1.718873001	2.82338E-11
G7	3R	17055945	17056945	-2.072988846	4.72724E-11
G8	3R	24770917	24771917	-2.65310717	1.66786E-10
G9	3R	10086861	10087861	-1.890921028	1.67701E-10
G10	2R	10271258	10272258	-1.858491499	5.89768E-10
G11	3R	9704388	9705388	-1.515444573	1.01015E-09
G12	2R	12928166	12929166	-1.746305895	7.65387E-09
G13	2R	9929348	9930348	-1.915371922	1.6593E-08
G14	3L	18758824	18759824	-2.263821673	1.76893E-08
G15	3R	4452917	4453917	-1.608159985	2.09903E-08
G16	2L	6821262	6822262	-7.46388489	2.09903E-08
G17	3R	5263725	5265484	-1.512611056	2.47875E-08
G18	2R	24767637	24768637	-1.37532893	2.83938E-08
G19	3L	18800956	18801956	-1.944067295	3.41403E-08
G20	3L	17590338	17591338	-1.110957015	6.73941E-08
G21	X	2137665	2138665	-2.764534097	1.60402E-07
G22	2R	16128668	16130635	-1.134499325	1.60402E-07
G23	3L	16011184	16012184	-1.961130045	1.93103E-07
G24	2R	9307140	9309067	-1.489159805	1.95632E-07
G25	2R	10475250	10476250	-1.446552849	2.199E-07
G26	3R	5282823	5283823	-1.868168599	2.2041E-07
G27	2R	19467891	19468891	-1.406674723	2.2041E-07
G28	3R	16250192	16251192	-1.111550001	2.60536E-07
G29	2R	19466829	19467829	-1.791195445	2.94864E-07
G30	3R	23859183	23860183	-2.634392011	3.00107E-07
G31	3R	25026845	25028526	-1.469791313	3.03958E-07
G32	3L	17576154	17577154	-1.373613732	3.03958E-07
G33	3L	22834235	22837012	-0.961591151	3.48478E-07
G34	2L	1668197	1669981	-1.844691828	3.57328E-07
G35	3R	16011612	16012612	-1.264354011	4.8672E-07
G36	3L	14131335	14132335	-2.260587523	5.60053E-07
G37	3L	10862295	10863295	-1.916422987	5.6027E-07
G38	3R	18436445	18437445	-1.523974401	6.36709E-07
G39	3R	15290314	15292250	-1.160081679	7.04497E-07
G40	3L	1007240	1008240	-1.547993271	7.07568E-07
G41	3L	16786445	16787445	-3.577302209	7.1123E-07
G42	3L	17563439	17564439	-1.315997586	9.91101E-07
G43	3R	10088995	10089995	-1.277623082	9.91101E-07
G44	2L	20773249	20775151	-1.36948578	9.91101E-07
G45	2R	21704158	21705158	-1.230809514	9.91101E-07
G46	2L	19053707	19054707	-2.140046005	1.25712E-06
G47	3R	20977466	20978466	-6.479983911	1.5907E-06
G48	3R	9052693	9053693	-1.30160756	1.80016E-06
G49	2L	13513020	13514989	-1.287614397	1.84197E-06
G50	X	18368248	18369248	-2.033564451	1.85986E-06
G51	3R	31599555	31600555	-1.40414634	1.85986E-06
G52	2R	22537080	22538080	-1.55719718	1.85986E-06
G53	2R	10533873	10535600	-1.061692712	1.85986E-06
G54	3L	14543722	14544722	-1.560753504	2.12643E-06
G55	2R	22933768	22934768	-1.297469595	2.17926E-06
G56	2L	16525809	16526809	-1.128239894	2.34649E-06
G57	2L	6786293	6788137	-1.096374724	2.39734E-06
G58	3R	30912158	30913158	-1.585180736	2.46291E-06
G59	3L	22823602	22825515	-1.003633371	2.74861E-06
G60	2R	11527786	11528786	-2.031129989	2.82991E-06
G61	2L	5237068	5238068	-1.421339696	3.67554E-06
G62	2L	8535963	8536963	-1.939707754	4.05283E-06
G63	3R	28830851	28832474	-1.098076746	4.43356E-06
G64	3L	9095443	9097359	-1.324591623	4.52888E-06
G65	3L	21348787	21349787	-1.521544655	4.78886E-06
G66	2R	12648147	12649147	-2.373026997	5.60028E-06
G67	2R	17708750	17709750	-1.678778802	6.20066E-06
G68	2L	3771229	3772229	-2.180305589	6.43988E-06
G69	3L	18029262	18030262	-1.58095309	7.97659E-06
G70	2L	2750663	2751663	-1.155314327	1.08759E-05
G71	2R	10541208	10543899	-1.037854059	1.15466E-05
G72	3R	28585030	28586030	-1.084583034	1.34885E-05
G73	3R	24568228	24569228	-1.498188578	1.34885E-05
G74	2L	5305032	5306032	-1.156609669	1.4406E-05
G75	3R	6762319	6763851	0.979800352	1.4406E-05
G76	2L	18319547	18321247	-1.363452442	1.44359E-05
G77	3R	5653772	5654772	-1.430122176	1.455E-05
G78	3L	14756073	14758510	-1.0240154	1.51479E-05
G79	3R	8352721	8353721	-1.439114237	1.71484E-05
G80	2R	10159737	10160737	-1.43437788	1.8451E-05
G81	2R	14225326	14226326	-2.112575213	1.8804E-05
G82	3R	25625804	25626804	-1.65046615	2.16351E-05
G83	2L	18880909	18881909	-2.170823121	2.25001E-05
G84	2L	3301672	3303644	-1.090507117	2.51382E-05
G85	2R	20666251	20667251	-1.264966651	2.51382E-05
G86	3R	30133836	30134836	-1.273050413	2.51382E-05
G87	2L	1185435	1186435	-1.172247953	2.52826E-05
G88	3L	18790914	18791914	-2.154060655	2.55734E-05
G89	2R	7781242	7782242	-2.012590941	2.91484E-05
G90	3R	21202997	21204655	-0.979111611	3.23036E-05
G91	3L	17569765	17570765	-0.900238344	3.4579E-05
G92	2L	7809227	7810227	-1.13631908	3.69456E-05
G93	2L	14490004	14491004	-1.256308645	4.24577E-05
G94	2L	20061122	20062122	-2.004256131	4.29413E-05
G95	3L	1029880	1031788	-1.254678024	4.44811E-05
G96	2L	6812022	6813022	-2.260671886	4.44811E-05
G97	2R	12170270	12171270	-1.523523406	4.44811E-05
G98	2R	10101218	10102218	-1.164858999	4.44811E-05
G99	2R	12382959	12383959	0.850372539	4.45587E-05
G100	3R	16275035	16276772	-1.295980995	4.58188E-05
G101	X	12750248	12751248	-1.61015561	4.58188E-05
G102	3L	12408899	12409899	-1.358802153	4.58188E-05
G103	3R	10082495	10083495	-1.912827253	4.6463E-05
G104	2R	20999939	21000939	-1.713762515	4.89355E-05
G105	2L	6833278	6834278	-3.061950561	4.92339E-05
G106	3L	15104324	15105324	-1.571751577	5.48744E-05
G107	2R	12674398	12675398	-2.128715748	5.48744E-05
G108	2R	22539171	22540171	-1.244721632	5.95212E-05
G109	3R	24564558	24566542	-0.848700524	5.97199E-05
G110	2R	9830587	9831587	-1.769844083	6.20768E-05
G111	2R	18413126	18414653	-0.948822506	6.43739E-05
G112	2R	19423210	19424210	-1.65647359	6.447E-05
G113	2L	8693964	8694964	-1.34565941	6.447E-05
G114	3R	4129922	4130922	-2.395070867	6.6008E-05
G115	2R	6141066	6142066	-0.801423454	7.05308E-05
G116	2R	9564856	9565856	-1.304801211	7.0649E-05
G117	X	19886680	19887680	-1.532657899	7.53854E-05
G118	X	934907	935907	-1.540158224	7.53854E-05
G119	2L	8103869	8104869	-1.55094995	7.53854E-05
G120	2R	12165230	12166999	-1.13865299	7.53854E-05
G121	3R	26866232	26867232	-1.512951416	7.90429E-05
G122	2R	7779262	7780262	-1.441516424	7.94223E-05
G123	X	1276108	1277108	-1.441030493	8.18423E-05
G124	2L	6323549	6324549	-1.091160402	8.84878E-05
G125	X	15740085	15741085	-1.672434066	9.28698E-05
G126	2R	10437641	10438641	-1.862649097	9.28702E-05
G127	2R	17584791	17585791	-2.089684257	9.3131E-05
G128	2R	19462018	19463018	-1.147543637	9.3131E-05
G129	3L	13113547	13114547	-1.990576917	9.3131E-05
G130	3R	18310403	18311403	-2.21142287	0.000101914
G131	3R	8317092	8318092	-1.232104567	0.000102737
G132	2L	18839073	18840073	-1.265505396	0.000103401
G133	3L	14037794	14038794	-1.239797191	0.000103466
G134	3R	9533259	9534259	-1.179360692	0.000103987
G135	3R	17712644	17713644	-1.514046398	0.000106116
G136	3R	23724450	23726377	-0.808924653	0.000117841
G137	2R	17781323	17782323	-1.465132792	0.000117841
G138	3R	24768246	24769778	-1.401555511	0.000119647
G139	2R	6144348	6146195	-0.780504393	0.000120119
G140	2R	19449458	19451232	-0.925334997	0.000124427
G141	2R	12586469	12587469	-1.395590392	0.000124538
G142	3R	20985314	20987050	-1.239914665	0.000126818
G143	3R	16099467	16100467	-0.93425346	0.000130624
G144	2L	6337358	6339290	-0.988569838	0.000131363
G145	3R	10107249	10110602	-1.064252666	0.000146781
G146	3R	28546794	28547794	-1.524809029	0.000152822
G147	X	19478852	19480610	-1.154749561	0.000153047
G148	3L	17912220	17914659	-1.153856573	0.000153047
G149	X	7307307	7308307	-1.167297489	0.000153047
G150	3R	27291798	27293618	-1.125801385	0.000154933
G151	2L	20770120	20771120	-1.487932222	0.000169951
G152	3R	19087953	19089841	-1.128339423	0.000169951
G153	2R	14174326	14176101	-1.039171037	0.000170027
G154	2L	12029269	12030269	-1.828345002	0.000179541
G155	3R	30203137	30204137	-1.513357965	0.000179952
G156	X	7299512	7301485	-1.163676507	0.000184129
G157	2R	11593913	11595791	-0.940280866	0.000184327
G158	3L	17486650	17487650	-0.877559123	0.0001928
G159	3R	23190874	23191874	-1.209792004	0.000194794
G160	2L	20821358	20823321	-1.079535641	0.00021546
G161	3R	18244070	18245070	-0.835005713	0.00021546
G162	2L	21794451	21795451	-2.130696808	0.00021546
G163	2R	15528713	15529713	-1.318823167	0.00021546
G164	3L	3083333	3084333	-1.181504121	0.000220839
G165	3R	16004573	16005573	-1.141369465	0.000220839
G166	3R	10054710	10055710	-1.968647287	0.000228895
G167	3L	1188612	1189612	-1.373968366	0.000228895
G168	2R	24942291	24943291	-1.229935521	0.000228895
G169	X	3744190	3745190	-1.576937138	0.000228895
G170	2R	7628106	7629106	-1.494339965	0.000229557
G171	2L	552127	553127	-1.553943529	0.000248569
G172	X	6861257	6863255	-1.082863366	0.000253423
G173	3L	12489705	12491347	-1.104593087	0.000259819
G174	3L	17007664	17008664	-1.40406894	0.000265912
G175	2R	12589208	12590208	-1.126616997	0.000267876
G176	2L	16269083	16270083	-0.825354771	0.000271985
G177	3R	9417367	9419837	-0.883150722	0.000272605
G178	2L	6098535	6099535	-1.110508563	0.000281927
G179	2R	9958010	9959010	-1.198224174	0.000283613
G180	X	10773312	10775614	-1.12890029	0.000284096
G181	3R	27580255	27581909	-0.843936947	0.000288884
G182	2R	6679702	6680702	-1.936682301	0.000288884
G183	2L	21344199	21345199	-1.207558062	0.000288884
G184	3R	8126293	8127293	-1.286014217	0.000293933
G185	2R	14484497	14487035	-0.940511999	0.000295774
G186	2R	14488564	14490355	-1.155650063	0.00029908
G187	2L	9448071	9449855	-1.389556543	0.000310471
G188	3R	5742121	5743121	-0.93602661	0.000318077
G189	2L	7447805	7448805	1.018204031	0.000338405
G190	2R	24748600	24750538	-1.196317524	0.000338971
G191	3R	24104655	24105655	-0.984721469	0.000362604
G192	2L	20264391	20265391	-1.506229735	0.000372842
G193	3R	20818235	20819235	-1.569736573	0.000373367
G194	3R	10613185	10615017	-1.108246062	0.000373367
G195	2R	19292783	19293783	-1.145817003	0.000377738
G196	2R	22677758	22678758	-1.227541611	0.000385754
G197	2R	11218409	11219409	-1.338823041	0.000388351
G198	2L	128776	129776	-0.861600205	0.000392358
G199	2R	9430607	9431607	-0.758841148	0.000392568
G200	2R	22549339	22550339	-1.252218742	0.000392568
G201	3L	14537079	14538079	-1.28174477	0.000398825
G202	X	13838827	13840812	-1.332041205	0.000401318
G203	2L	20823424	20824424	-1.174536522	0.000401318
G204	3R	17699876	17700876	-0.91652559	0.000401318
G205	X	16724349	16725349	-1.489617754	0.000405106
G206	3L	9446818	9448108	-1.132218873	0.0004068
G207	3R	21140605	21141605	-1.267691696	0.0004068
G208	2R	12855025	12856025	-1.899739552	0.0004068
G209	2L	18944084	18945084	-1.468957839	0.0004068
G210	2R	8669990	8670990	-1.050299518	0.0004068
G211	3R	14361643	14362643	-1.725084824	0.00041561
G212	2R	6138422	6139422	-0.921677933	0.00043867
G213	X	12736877	12737877	-1.327078746	0.000450342
G214	3R	30195202	30196202	-1.881531806	0.000450542
G215	3R	12719462	12721218	-1.044878976	0.000460039
G216	3R	24272383	24273383	-1.152891316	0.000468269
G217	X	16102426	16103426	-1.488668346	0.000500876
G218	2R	11294845	11295845	-1.359532158	0.000502473
G219	2R	13222893	13223893	-1.115618834	0.000516461
G220	X	8141367	8142367	-0.89291037	0.000518019
G221	2L	14599068	14600068	-1.36423958	0.000529748
G222	2R	7632225	7633225	-1.460786022	0.000555315
G223	2L	4476655	4477655	-1.569418023	0.000558701
G224	2R	14184754	14185754	-1.702025468	0.000558701
G225	2L	5324865	5325865	-1.018237179	0.000568824
G226	2L	20329764	20330764	-1.530798342	0.000584717
G227	2L	10967103	10968103	-0.8654775	0.000585238
G228	3R	5547139	5548139	-0.873263928	0.000585238
G229	3R	25049705	25050705	-0.768552865	0.000585562
G230	3R	21706181	21707181	-2.58984768	0.000590264
G231	3R	9629842	9630842	-1.044237591	0.000609587
G232	2L	8131843	8132843	-1.685444127	0.000622411
G233	3L	6742560	6744276	-1.076637618	0.000628004
G234	2L	16520287	16521946	-0.851780733	0.000635427
G235	2L	9387776	9388776	-1.238719188	0.000678819
G236	3R	17706286	17707286	-1.423765419	0.000710039
G237	3L	8128195	8129195	-0.986257182	0.000713454
G238	2L	2196366	2197366	-1.210371962	0.000713454
G239	2R	22665483	22666483	0.871156026	0.000713878
G240	2L	5107923	5108923	-0.949902446	0.000713878
G241	3L	7359590	7361294	-0.745145811	0.000713878
G242	3R	20310296	20312106	-1.204724435	0.000715749
G243	3R	20829483	20830483	-1.30617293	0.000723093
G244	3R	14696896	14697896	-1.058433484	0.000724365
G245	2L	8717703	8718703	-0.893862648	0.000757833
G246	3L	20401054	20402054	-1.14695779	0.000777837
G247	2L	11447426	11448426	-1.664455998	0.000798552
G248	2L	1142472	1143472	-1.436186333	0.000814256
G249	3R	5260999	5262735	-0.919387664	0.00082512
G250	3R	5791172	5792172	-1.108122162	0.000837741
G251	3R	9226705	9227705	-1.694720672	0.000837741
G252	2L	16286255	16287255	-1.151014768	0.000863526
G253	3L	3941957	3942957	-1.286736046	0.000863526
G254	3R	15131437	15132437	-1.349822224	0.000879158
G255	3R	5599249	5601092	-0.680942206	0.00089348
G256	2L	3307191	3308191	-1.230095217	0.00089348
G257	3L	17655516	17656516	-1.549780686	0.00089348
G258	X	6800390	6801390	-1.14430912	0.000900684
G259	2R	21545106	21547104	-1.259871822	0.000900684
G260	2R	10110529	10111529	-1.761112207	0.000905417
G261	3R	25646571	25648555	-1.023283856	0.000992284
G262	3R	20828091	20829091	-1.339849766	0.000993279
G263	3L	3080751	3081751	-1.003399568	0.000993279
G264	3L	16958086	16959086	-1.372844128	0.000993279
G265	3R	14796014	14797014	-1.67687335	0.001006426
G266	3R	8119463	8120463	-0.913236569	0.001022011
G267	3R	22449514	22450514	-1.068102122	0.001022011
G268	X	2048698	2049698	-1.665543271	0.001022011
G269	3R	17058768	17061231	-1.793301963	0.001022011
G270	X	19247322	19248322	-1.440703719	0.001030021
G271	3L	21878994	21879994	-1.041911899	0.001030021
G272	3R	26020448	26021448	-1.768980778	0.00104764
G273	3R	7790111	7791111	-1.711240083	0.001055503
G274	2L	12347427	12349256	-1.09221505	0.001055503
G275	3L	16001561	16003371	-0.972302775	0.001055845
G276	2R	22317007	22318713	-0.769312622	0.001058825
G277	3R	26041644	26042644	-0.847169951	0.001058825
G278	3L	319118	320118	-0.918185374	0.001058825
G279	2L	16287302	16288302	-1.302318893	0.001065824
G280	3R	26567917	26568917	-2.355760762	0.001065824
G281	3R	27288147	27289147	-0.96508081	0.001070271
G282	2R	6662791	6663791	-0.76365777	0.001092224
G283	3L	21014345	21015345	-1.746325905	0.001121935
G284	3R	27152705	27153705	-1.594976063	0.001140785
G285	2R	21705542	21706542	-0.990818307	0.001145158
G286	2R	19136628	19137628	-1.177677803	0.001145158
G287	3R	7535940	7536940	-1.066748456	0.001145919
G288	3R	18437864	18439735	-1.177066386	0.001168782
G289	3L	9435588	9436588	-1.105164381	0.001187173
G290	2R	9548947	9550769	-0.820281075	0.001211556
G291	2L	12456898	12457898	-1.11110928	0.001212413
G292	3R	24572366	24573366	-0.93120523	0.001214278
G293	2R	24630553	24631553	-1.057577043	0.001239623
G294	2L	9389142	9390142	-1.566250582	0.001261722
G295	2L	6817083	6818083	-1.589718674	0.00127308
G296	3R	16242126	16243126	-0.974353185	0.001278069
G297	2R	12473822	12475500	-1.329651249	0.001278069
G298	2L	3777331	3779219	-0.781455063	0.001284486
G299	2L	6612145	6613145	-1.193832476	0.001284486
G300	X	1120062	1121062	-1.377517113	0.001284486
G301	2L	789563	790563	-1.733558658	0.001310113
G302	2L	7677986	7678986	-1.012247655	0.001310113
G303	3L	20837119	20838119	-1.068056104	0.001310113
G304	2R	11216009	11217009	-1.382848214	0.001318368
G305	3L	22668549	22670085	-0.779065989	0.001318368
G306	X	2645583	2646583	-1.245317309	0.001375729
G307	2R	12034048	12035922	-1.146447263	0.001382805
G308	3L	14613077	14614750	-1.10870827	0.001389138
G309	3R	28335280	28336280	-0.88297626	0.001408314
G310	2L	19534891	19536890	-1.128397812	0.001408314
G311	2R	23982596	23983596	-1.053735664	0.001416645
G312	3R	6646323	6647323	-1.575021034	0.0014266
G313	2L	9758517	9759517	-1.061934521	0.001460323
G314	3L	4107846	4108846	-1.100935922	0.001470908
G315	3L	8424600	8425600	-1.341159167	0.001481722
G316	3L	4535886	4536886	-1.922509267	0.001481722
G317	2R	9303005	9304005	-0.809694238	0.001494417
G318	2L	16283537	16286068	-0.661372075	0.001511663
G319	3L	17664876	17665876	-1.174211647	0.001540315
G320	X	19520563	19523274	-0.963655191	0.001608367
G321	3L	19561934	19562934	-1.812651618	0.001612161
G322	2L	2882962	2883962	-1.402906512	0.001612161
G323	3R	20550586	20552213	-0.801321965	0.001612161
G324	3R	19460709	19461709	-1.270707452	0.001616019
G325	3R	15297632	15298632	-0.866875868	0.001631112
G326	2R	21323207	21324207	-1.053064278	0.001631112
G327	X	18404294	18405294	-1.11393091	0.00165283
G328	3L	8059866	8060866	-1.599060728	0.001675363
G329	X	3775645	3776645	-1.177697365	0.001696748
G330	X	19166884	19168638	-1.309632618	0.001696748
G331	3L	10867725	10868725	-1.209197725	0.001697748
G332	3L	16154606	16155606	-1.280921287	0.001708748
G333	3R	17703715	17704715	-0.836203837	0.001725881
G334	3L	21728291	21729291	-1.049608594	0.001725881
G335	2R	6235639	6236639	-0.950669767	0.001730457
G336	3R	4659077	4660077	-1.224506193	0.001810731
G337	2L	10334694	10335694	-0.786938632	0.001810731
G338	X	19752057	19753057	-1.688044271	0.001821339
G339	3L	4068006	4069006	-1.182482013	0.001831903
G340	2L	8156366	8157366	-1.279016938	0.00184529
G341	3R	4820839	4821839	-1.065121587	0.001845425
G342	3R	13827692	13828692	0.838941287	0.001846102
G343	2L	5240165	5241165	-1.569360061	0.001850652
G344	3L	21954517	21956234	-0.97518114	0.001850652
G345	3R	18473823	18474823	-1.243075901	0.001854094
G346	2L	1157294	1158294	-0.967054412	0.001859365
G347	3L	21205035	21206035	-0.897353062	0.001876204
G348	2R	11201909	11202909	-0.845564649	0.001899378
G349	3R	29157642	29158642	-1.269453455	0.001922097
G350	3R	23358181	23359181	-1.327819508	0.001948174
G351	2R	10056258	10057258	-1.499711859	0.001990214
G352	3L	1546807	1548763	-1.060811569	0.002024489
G353	3R	26875171	26876171	-1.047116374	0.002024489
G354	2L	7827885	7828885	-0.920224017	0.002027228
G355	3L	10856303	10858228	-0.797256099	0.002084667
G356	3L	1000420	1001420	-1.218416787	0.002098323
G357	2L	8038713	8039713	-1.565466224	0.00210931
G358	3R	18398087	18399087	-1.104878205	0.002111381
G359	3R	20546444	20547444	-1.192973935	0.002126266
G360	3L	14754834	14755834	-1.079897985	0.002143298
G361	2R	22386680	22389157	-0.705213092	0.002180838
G362	3L	22847349	22848349	-1.860568956	0.002180838
G363	2L	15264312	15265312	-0.966386931	0.002180838
G364	3R	18739716	18740716	-1.083714844	0.00218753
G365	2R	24686881	24687881	-1.462644448	0.00223287
G366	4	1318561	1319561	-0.947770184	0.002329554
G367	3L	5808472	5811399	-0.692698347	0.002348774
G368	2L	485391	486391	-1.02891161	0.002348774
G369	2L	166212	167212	-0.603722208	0.002383769
G370	2R	21199508	21200508	-1.17659056	0.002388088
G371	3R	18169835	18170835	-1.219694023	0.002403922
G372	2R	10528208	10529208	-0.996720157	0.002430215
G373	3L	11294608	11295608	-1.067078528	0.002442205
G374	2L	220098	221098	-1.184167771	0.002470346
G375	3R	24862320	24863320	-1.29043984	0.002480303
G376	3L	12410047	12411964	-0.994496682	0.002501071
G377	3R	13018341	13019341	-0.891930476	0.002559897
G378	2L	5981107	5982994	-0.623929884	0.002559897
G379	2L	6791687	6792687	-1.163054863	0.002596144
G380	3R	19223072	19224072	-1.073794182	0.002629124
G381	3R	21628286	21629286	-1.242424984	0.002646005
G382	3L	15619366	15620366	-1.877495348	0.002654296
G383	3R	18245677	18247425	-0.870039587	0.00266344
G384	3R	19132065	19133065	-1.656226912	0.002664805
G385	3L	20391524	20392524	-1.307204564	0.00271518
G386	2R	18693819	18694819	-1.183512602	0.002723495
G387	2L	20782776	20784641	-0.97410599	0.002746393
G388	2R	12483542	12484542	-1.172847148	0.002746673
G389	2R	6758487	6759487	-1.392143288	0.002776803
G390	2L	18995128	18996128	-1.180713519	0.002836276
G391	2R	7488325	7489325	-1.042887556	0.002858597
G392	3L	1967660	1968660	-1.116814172	0.002880466
G393	3R	10083940	10084940	-1.336360768	0.002887102
G394	3R	5617683	5618683	-1.119658154	0.002902855
G395	3R	5074059	5075059	-1.220726537	0.002902855
G396	X	18370401	18371401	-1.348118857	0.002947762
G397	X	3749591	3751792	-0.926909543	0.002953286
G398	3R	19861019	19862019	-0.807170674	0.003001851
G399	3L	19632696	19633696	-0.849714911	0.003001851
G400	X	5737564	5738564	-1.325223939	0.003001851
G401	3R	29618145	29619888	-0.990665428	0.003030575
G402	2L	2804561	2805561	-1.153313565	0.003105134
G403	3L	8288438	8290203	-1.293399853	0.003131549
G404	2L	13290322	13291322	-1.202720085	0.003138651
G405	X	7109406	7110406	-1.358702546	0.003216597
G406	2R	13919387	13921260	-0.969145648	0.003242247
G407	3L	1517181	1518181	-0.871167228	0.003316889
G408	2R	15135092	15136955	-0.900967103	0.003323492
G409	3R	21589818	21590818	-0.968792909	0.003331889
G410	2R	8724150	8725150	-0.888952574	0.003331889
G411	2L	6471680	6472680	-1.166720987	0.003379606
G412	2R	18439871	18441580	-0.799800665	0.003423668
G413	2L	13800052	13801052	-2.357522217	0.003455019
G414	2R	14026748	14027748	-1.324894182	0.003509236
G415	3R	27244732	27245732	-0.84888454	0.003537786
G416	2R	13925030	13926030	-0.993000212	0.003537786
G417	3L	1536504	1537504	-0.838722949	0.003557871
G418	X	13634258	13635258	-0.981075877	0.003557871
G419	3R	30012481	30013481	-1.127824255	0.003558312
G420	3R	4852066	4853066	-1.110910546	0.003610232
G421	3L	20316623	20317623	-1.262528843	0.003610232
G422	3R	24860097	24861097	-1.392001387	0.003654407
G423	2R	7531956	7534808	-0.699055271	0.003676968
G424	3R	18669726	18671455	-0.959147108	0.003683057
G425	3L	16112828	16113828	-1.000331313	0.003683057
G426	3R	24629701	24630701	-1.12375423	0.003754789
G427	2R	6130857	6132612	-0.603412055	0.003754789
G428	2R	17418998	17422616	-0.699781616	0.003754789
G429	2L	6481086	6482086	-0.786850691	0.003754789
G430	3L	20394522	20396108	-0.71914111	0.003831068
G431	2R	18436182	18437182	-1.241643365	0.003841782
G432	2R	12950015	12952288	-0.935799436	0.003858035
G433	3L	15544570	15545570	-1.514411757	0.003885064
G434	X	16405831	16407724	-0.931688647	0.003912935
G435	X	1353166	1354166	-1.104368738	0.003918695
G436	3L	8314628	8315628	-1.116409543	0.003953595
G437	3R	29122891	29123891	-0.942024146	0.003965176
G438	2L	2884732	2887296	-0.796500226	0.004013745
G439	2R	23666526	23667526	-1.339152379	0.004013745
G440	2L	8370248	8371248	-1.121869298	0.004013745
G441	2R	12952984	12953984	-1.284915104	0.004025296
G442	3R	11683302	11684302	-1.453524744	0.004069649
G443	2L	1884038	1885038	-0.942812179	0.004098918
G444	2L	18789829	18790829	-1.305704915	0.004098918
G445	2L	5977130	5978130	-0.960621179	0.004101356
G446	4	527584	528584	-1.520161349	0.004134639
G447	3R	13015675	13016675	-1.164581728	0.004134639
G448	2R	19358326	19359326	-1.143173959	0.004134639
G449	2R	18438717	18439717	-1.255814148	0.004134639
G450	2L	5233174	5234174	-0.906156821	0.004287692
G451	3R	30200010	30201010	-0.98424036	0.004320747
G452	3L	1557888	1558888	-0.901511716	0.004351767
G453	3L	16803547	16804547	-1.16184432	0.004351767
G454	X	9246752	9247752	-1.147195727	0.004351767
G455	3R	22518053	22519053	-1.466911585	0.004379292
G456	3L	5923649	5924649	-1.041212108	0.004394043
G457	3R	29594688	29596285	-1.192282573	0.004416182
G458	2R	7777266	7778266	-1.342450165	0.004418389
G459	3R	9531926	9532926	-1.229080862	0.004435826
G460	3R	20563612	20564612	-1.273528597	0.004439017
G461	3L	12529390	12530390	-0.798822487	0.004452129
G462	X	1386979	1388899	-1.186134183	0.004459824
G463	2R	7656718	7657718	-1.674694661	0.004589774
G464	3R	23781276	23782276	-0.977549145	0.004589774
G465	2L	19506064	19507064	-1.076352951	0.004589774
G466	2L	11277643	11278643	-1.999276257	0.004602189
G467	3L	20824460	20825460	-1.840569299	0.004602189
G468	3L	16394107	16395107	-1.923450179	0.004604058
G469	2L	21236693	21238403	-0.796364875	0.004605713
G470	2L	4340018	4341018	-1.446751107	0.004621138
G471	3R	13983062	13984062	-0.947061934	0.004630637
G472	3L	131297	132979	-0.63653306	0.004630637
G473	2R	12384518	12385518	0.841383287	0.004699499
G474	3L	17607803	17608803	1.217460661	0.004703052
G475	3R	11614368	11615368	0.921559284	0.004834634
G476	2R	14024378	14025957	-0.859374576	0.004834634
G477	2R	9862170	9863170	-0.785489864	0.004839141
G478	2R	12168149	12169149	-0.93318235	0.004839278
G479	3R	16235355	16237776	-0.549737157	0.004839278
G480	2R	23658883	23659883	-0.928181426	0.004839278
G481	3R	14060745	14061745	-1.315584157	0.004839278
G482	2R	11626192	11627192	-1.477947132	0.004839278
G483	2R	9949249	9950249	-0.745563061	0.004839278
G484	3R	21869607	21871372	-0.902169102	0.004849991
G485	3R	21874678	21875678	-1.166694372	0.00501881
G486	3L	14001718	14005762	-0.552519638	0.00501881
G487	3L	2634558	2635558	-0.855757838	0.005051662
G488	3L	10736731	10737731	-0.804487183	0.005051662
G489	2R	11613960	11616636	-0.728805154	0.005193057
G490	2R	7257351	7258351	-1.478923242	0.005249885
G491	3R	19883410	19884410	-1.574104953	0.005276193
G492	2L	14409180	14410180	-1.2107404	0.005297986
G493	2R	22670349	22671349	-0.959482548	0.005427598
G494	3L	11787869	11790389	-0.737414115	0.005447649
G495	2R	8030457	8031457	-1.722038419	0.005459624
G496	2L	20864488	20865488	-0.945913136	0.005520229
G497	2L	11271373	11272373	-1.45475578	0.005543592
G498	2R	7530371	7531371	-0.802853416	0.005543592
G499	2R	10580549	10582410	-0.708348037	0.005547637
G500	X	3740465	3741465	-1.356993523	0.005602603
G501	3L	7855869	7856869	-1.328246448	0.005647854
G502	2R	8142941	8143941	-0.7707611	0.005677593
G503	2L	18306	19306	-1.833048109	0.005677593
G504	3R	25482384	25483384	-0.972056855	0.005730136
G505	X	2193889	2194889	-0.923957833	0.005738005
G506	2L	16271094	16272094	-0.88175946	0.005823933
G507	2R	7989317	7990317	-0.999027083	0.005851444
G508	X	19291736	19292736	-1.318255907	0.005863045
G509	3L	11271847	11274593	-0.673239804	0.005875671
G510	2R	6120167	6121167	-0.781216887	0.005884051
G511	3L	1617989	1618989	-0.892912425	0.005885921
G512	3R	15973115	15974115	-0.625261471	0.005889132
G513	2R	19299640	19300640	-0.912144549	0.00603267
G514	2L	4981194	4982194	-1.057172898	0.006092449
G515	3R	4649121	4650121	-0.954015893	0.006147417
G516	2R	11892520	11893520	-0.655389731	0.00616152
G517	3L	16160826	16161826	-0.992105205	0.006199197
G518	3L	8842066	8843066	-1.459998879	0.006210881
G519	3L	7530126	7532067	-0.707147982	0.00621338
G520	3R	20836967	20837967	-0.795066862	0.006257507
G521	2R	12150205	12151205	-1.130587364	0.006257507
G522	X	15522200	15523200	-1.179448241	0.006257507
G523	3L	20301733	20302733	-0.782508375	0.006257507
G524	3R	10862600	10863600	-1.503767371	0.006257507
G525	2L	3477670	3478670	-1.952602304	0.006263877
G526	3R	29591282	29592282	-0.966765204	0.006400699
G527	3R	23047832	23048832	-1.672504453	0.006416157
G528	2R	23746302	23747302	-1.299842649	0.00643258
G529	3R	8356304	8357304	-0.985227	0.006441058
G530	2L	4997394	4998394	-0.667262746	0.006441058
G531	3R	30046066	30047066	-0.66426055	0.006492059
G532	X	15709517	15710517	-1.249371008	0.006565915
G533	3L	11523025	11524025	-1.185476085	0.006625224
G534	3L	15566187	15567187	-0.740642316	0.006641427
G535	X	1399282	1400282	-0.956080601	0.006713111
G536	3L	780429	781429	-1.136716988	0.006729761
G537	3R	10268441	10269441	-1.063997838	0.006841599
G538	3R	10139800	10141512	-1.03497113	0.006868926
G539	3L	16128243	16130118	-0.796925519	0.006868926
G540	2L	11805804	11807549	-0.654739209	0.006868926
G541	3L	20798138	20799138	-1.218716189	0.006893432
G542	3L	8544548	8547054	-0.5778104	0.006967701
G543	3L	19929756	19930756	-0.989022268	0.0070035
G544	2L	9906977	9907977	-0.9962069	0.007039279
G545	2L	21214765	21215765	-1.063272008	0.007089817
G546	3L	14758624	14760301	-0.778218544	0.007121856
G547	3R	23057103	23058103	-1.368467601	0.007121856
G548	2L	18695129	18696129	-0.836062046	0.007121856
G549	2L	221615	223509	-0.718250161	0.007214305
G550	3L	875647	877279	-0.699759877	0.007220799
G551	3L	681533	682533	-1.143876728	0.007222895
G552	2R	22545951	22546951	-0.747650645	0.007276997
G553	2L	8991335	8992335	-1.546613856	0.007360643
G554	X	16655270	16656270	-0.939037864	0.0073807
G555	3L	19895209	19896980	-0.648921264	0.007409171
G556	2L	297835	298835	-0.838637705	0.007422004
G557	X	4612229	4613229	-1.029121358	0.007432339
G558	3R	21151279	21152279	-1.160116897	0.00748523
G559	3L	17010766	17011766	-1.210080416	0.00751812
G560	X	10486044	10487044	-1.274426265	0.007529171
G561	3R	12425524	12426524	-0.696083008	0.007529171
G562	3L	16165186	16167114	-0.848776524	0.007533618
G563	3L	13036443	13037443	-1.135554633	0.007533618
G564	X	17290144	17291144	-1.270218962	0.007589994
G565	X	12715712	12717432	-0.908250788	0.00762292
G566	2R	9552191	9553191	-0.7977991	0.007758974
G567	2L	18626633	18627633	1.027274591	0.007758974
G568	2R	9954863	9955863	-0.833681873	0.007758974
G569	X	19636843	19637843	-0.938899481	0.007758974
G570	X	2619356	2620356	-1.051597387	0.007758974
G571	2R	17852030	17853030	-1.018079093	0.007787331
G572	3R	8809415	8811961	-0.526062048	0.007976002
G573	3L	1545634	1546634	-1.031802072	0.00809148
G574	2L	14358616	14359616	-1.408647164	0.008095632
G575	2L	2492284	2493284	-0.837334841	0.008095632
G576	3L	17926755	17927755	0.726233407	0.008095632
G577	3R	9529309	9530309	-0.827434699	0.008109675
G578	3L	8441513	8442513	-1.123222916	0.008139121
G579	3L	19806821	19807821	-0.783093202	0.008139121
G580	3R	30588093	30589093	-1.243285827	0.008195122
G581	2R	17711382	17712382	-1.230610024	0.008252622
G582	X	11495135	11496135	-1.175774522	0.008284495
G583	3R	20548092	20550457	-0.710417945	0.008341862
G584	3R	11562263	11563263	-0.813327137	0.00834322
G585	3R	20778248	20779248	-0.603077672	0.00834322
G586	X	2141130	2142130	-1.222038346	0.00834322
G587	3R	21060274	21061834	-0.740565916	0.008503242
G588	2L	5724244	5725244	-1.446634465	0.008524431
G589	X	2070170	2071170	-1.032393929	0.008549701
G590	3L	4253536	4255387	-0.834973897	0.008599171
G591	2R	24939949	24940949	-0.865943255	0.008640562
G592	3L	9379931	9380931	0.643978053	0.008640562
G593	3L	2373227	2374227	-1.234744462	0.008640562
G594	3R	11756416	11759568	-0.699153652	0.008694398
G595	3R	5497217	5498217	-1.159270211	0.008694398
G596	3L	11008838	11009838	-1.421531156	0.008810597
G597	3L	5767658	5769628	-0.804291893	0.008841731
G598	3L	11553016	11554016	-0.79806578	0.009014582
G599	2L	1077374	1078374	-0.881152808	0.009014582
G600	3L	14030830	14032638	-0.69257125	0.009090165
G601	3L	6964284	6965284	-1.094513169	0.009091977
G602	4	183232	184232	-1.716479582	0.009091977
G603	3R	14286051	14287051	-0.783176562	0.00914196
G604	2R	6706796	6709351	-0.723415815	0.009143982
G605	2R	14502853	14504603	-0.820661603	0.009163232
G606	2L	18843341	18844913	-1.30845379	0.009163232
G607	X	12582620	12583620	-0.897203915	0.009311625
G608	2L	7989735	7990735	-1.008183578	0.009317767
G609	2L	7048728	7049728	-0.943817782	0.009423141
G610	2R	9692570	9693570	-1.038328888	0.009614605
G611	2R	23864451	23865451	-0.733877778	0.009614605
G612	X	2349247	2350247	-1.444003905	0.009614605
G613	3R	22071824	22072824	-1.537450468	0.009614605
G614	2R	22936431	22937431	-0.63715093	0.009614605
G615	3R	23942627	23943627	-1.066062521	0.009661593
G616	2L	5944372	5945372	-1.049123824	0.009661593
G617	3R	14369858	14370858	-1.058832592	0.009793816
G618	3R	9019400	9020400	-1.304689018	0.009822964
G619	3L	16799782	16800782	-1.062504443	0.009902535
G620	2R	6756879	6757879	-0.919129276	0.00993106
G621	2L	18698551	18699551	-1.084979282	0.010000288
G622	2L	14404890	14405890	-1.31722566	0.010078379
G623	2L	14013166	14014166	-1.189874077	0.010079458
G624	3L	19287940	19288940	-1.397595078	0.010106802
G625	3L	3051859	3052859	-1.137691053	0.0102266
G626	2R	6627885	6628885	-0.70627119	0.010228405
G627	3R	9527509	9529139	-0.668371161	0.010230681
G628	2L	2129844	2130844	-1.032889213	0.010247569
G629	3L	11683581	11684581	-1.030249435	0.010268219
G630	2R	22685750	22687399	-0.631257787	0.010350389
G631	3R	7809946	7810946	-0.774152356	0.010350389
G632	3R	8669100	8671045	-0.733722678	0.010351061
G633	3R	20765530	20766530	-0.672451881	0.010407444
G634	X	10815311	10816311	-1.468337624	0.010407444
G635	2R	13957669	13958669	-0.814494575	0.010407444
G636	3R	5086705	5087705	-0.75095714	0.010407444
G637	2L	12365729	12366729	-1.626605457	0.010407444
G638	2R	17766436	17767436	-1.237096182	0.010407444
G639	2L	16251320	16252320	-0.852824302	0.010614908
G640	3L	17846018	17847675	-0.877596994	0.010786708
G641	2R	7131810	7132810	-0.930641225	0.010801849
G642	2L	20780260	20781260	-1.265508664	0.010815353
G643	3R	14703273	14704273	-0.950312174	0.010815353
G644	2R	6712952	6713952	-1.394783791	0.010890735
G645	3R	22684857	22685857	-1.270128081	0.01094728
G646	3R	31219185	31220185	-0.847840585	0.010949048
G647	3R	28327881	28329813	-0.772441711	0.011066593
G648	2L	2221490	2222490	-1.047117703	0.011066593
G649	2L	2861999	2862999	-1.247818613	0.011066593
G650	3R	11431223	11432223	-1.174832134	0.011066593
G651	3R	14556900	14558695	-1.151777469	0.011066593
G652	2L	8672668	8673668	0.724246297	0.011236285
G653	2R	6867400	6869030	-0.65906937	0.011324848
G654	2R	10735983	10736983	-0.848615234	0.011324848
G655	X	3748409	3749409	-1.269365576	0.011324848
G656	3L	4239180	4240904	-0.837015249	0.011349342
G657	2R	7253617	7254617	-0.993183304	0.011460274
G658	X	1861437	1862437	-1.036005474	0.01152383
G659	3R	20317265	20318265	-1.059165061	0.01152383
G660	2L	5943301	5944301	-0.7956748	0.01152383
G661	3L	8123468	8124468	-1.011212726	0.01152383
G662	2R	14935284	14936284	-0.88716072	0.011594774
G663	3R	25053046	25055022	-0.943751105	0.011694103
G664	2R	10582803	10583803	-0.965379124	0.011702341
G665	3R	14051071	14052071	-1.174563964	0.011702946
G666	3R	22356113	22357113	-1.000575244	0.011702946
G667	2L	182383	183383	-1.349979504	0.011702946
G668	X	5746610	5748155	-0.929144718	0.011702946
G669	3R	18984819	18985819	-0.960946018	0.011702946
G670	2R	24944151	24946004	-0.77575323	0.011711146
G671	3R	11818901	11820799	-0.805630768	0.011766889
G672	3R	21097458	21098458	-0.932009861	0.011773783
G673	2R	22569485	22570485	-0.7910434	0.011787038
G674	3L	19164785	19165785	-0.981012488	0.01178709
G675	2L	18788774	18789774	-1.195086485	0.01178709
G676	X	13130666	13131666	-0.862915431	0.011841688
G677	3R	25055661	25057422	-0.753504239	0.011841688
G678	2R	13580492	13581492	-2.23802976	0.011841688
G679	2L	7032597	7033597	-0.69008591	0.011841688
G680	X	13779197	13780197	-1.186539802	0.011916558
G681	3L	886555	888313	-0.796684377	0.011916976
G682	2R	9819680	9820680	-1.027923368	0.011924802
G683	X	19753983	19754983	-1.099623165	0.012036821
G684	2L	8082343	8084285	-0.687507181	0.012036821
G685	2L	11808701	11809701	-1.101572636	0.012036821
G686	2L	21628909	21630449	-0.735454848	0.012036821
G687	3L	20784926	20785926	-0.986943236	0.012036821
G688	3R	6678212	6679212	-1.556660629	0.012036821
G689	4	519290	520290	-1.323231033	0.012036821
G690	3R	31747202	31748202	-0.710797251	0.012085197
G691	3L	11348599	11351775	-0.656635047	0.012131973
G692	3L	16602171	16603725	-0.967187029	0.012187259
G693	2R	12358812	12359812	-1.065574356	0.012278531
G694	3R	5840521	5841521	-1.126244436	0.012285116
G695	3L	8534590	8535590	-1.021549915	0.012341321
G696	3L	17577470	17580129	-0.481809847	0.012513969
G697	3L	3161674	3162674	-1.174555954	0.012517181
G698	3R	24259195	24260195	-2.0928539	0.012616204
G699	3R	17714621	17715621	-0.956438265	0.01262828
G700	X	2221753	2222753	-0.845513952	0.012628965
G701	2L	10268460	10269460	-1.470551964	0.012639537
G702	3R	13683996	13684996	-0.647139689	0.012649957
G703	3L	22671515	22672515	-0.882913466	0.012659731
G704	3R	12440908	12441908	-0.991910646	0.012659731
G705	2L	11841963	11843701	-0.748575011	0.012659731
G706	3R	29840908	29841908	-1.227154151	0.012673614
G707	2L	3058078	3059078	-0.951781848	0.012673614
G708	3L	627815	629565	-0.652019412	0.012673614
G709	3R	17064899	17065899	-1.995101895	0.012673614
G710	3L	10202258	10203258	-1.325962808	0.012700725
G711	3L	22268292	22269292	-1.113375098	0.012706879
G712	2L	20829092	20830692	-0.799249723	0.012706879
G713	3L	2820711	2821711	-0.992215681	0.012717531
G714	3L	19787334	19788334	-1.132134208	0.01291641
G715	X	13089520	13090520	-1.072482094	0.012939188
G716	3R	10097437	10099100	-0.852871288	0.013068767
G717	3R	18399295	18400295	-1.156334664	0.013111737
G718	3R	24006309	24007309	-0.995784798	0.013111737
G719	3R	30914802	30915802	-1.013370898	0.013123241
G720	3R	5251174	5252174	-0.721616351	0.013123241
G721	2R	10129938	10130938	-1.305405572	0.013153282
G722	3L	8699439	8700439	-0.780594505	0.013154333
G723	2R	22419748	22421599	-1.198171451	0.013305437
G724	X	15811346	15812346	-0.839590154	0.013305437
G725	2R	18854632	18855632	-0.723524316	0.013332163
G726	2R	23924673	23925673	-1.350947854	0.013404155
G727	3L	18765392	18766392	-1.44635579	0.013432729
G728	3L	9127408	9128408	-1.663675031	0.013466276
G729	X	1824100	1825100	-0.761521628	0.013466276
G730	2R	24186103	24188101	-0.792676381	0.013851162
G731	3R	26861842	26862842	-0.752335922	0.013868529
G732	2R	23631990	23632990	-2.233895612	0.01390743
G733	2L	11735743	11736743	-1.405643373	0.014069869
G734	2R	13583734	13584734	-0.979775783	0.014166038
G735	3R	25295557	25296557	-0.862356143	0.014179273
G736	X	18083574	18084574	-1.281926146	0.014187214
G737	2R	14007962	14009744	-0.842763643	0.014235231
G738	X	17826648	17827648	-0.907991194	0.014240071
G739	2R	14258642	14259642	-1.461590574	0.014273074
G740	3R	20783324	20784324	-0.832748421	0.014326385
G741	3R	30387528	30388528	-0.824112514	0.014333019
G742	3R	31713351	31714351	-0.723344265	0.014358619
G743	2L	13164412	13165997	-0.725937564	0.014358619
G744	3L	18046269	18047269	-1.112389461	0.014358619
G745	3R	13364489	13365489	-1.075475901	0.014372036
G746	3R	10854086	10855086	-0.833083182	0.014649688
G747	2L	19575007	19576661	-0.561217681	0.014748855
G748	3R	4396081	4397081	-1.288977615	0.014748855
G749	2L	13877851	13879455	-0.767206389	0.014970749
G750	3L	11214820	11215820	-1.17775906	0.014978118
G751	3R	4394973	4395973	-0.910889087	0.0150383
G752	3L	17430135	17431909	-0.764544225	0.015066445
G753	2R	17271518	17272518	-0.695591948	0.015085246
G754	3R	10350332	10351332	-0.907526194	0.015254579
G755	2R	11886437	11887437	-1.452669707	0.015303011
G756	3R	4402946	4403946	-0.681913761	0.015304326
G757	2R	22313101	22314101	-1.031228676	0.015304326
G758	2L	5985815	5987717	-0.781026305	0.015327325
G759	X	19683166	19684166	-0.682902375	0.015327325
G760	2L	9338621	9339621	-1.104850665	0.015358103
G761	2R	23614394	23615394	-1.155646542	0.015428119
G762	2L	7991250	7992250	-0.662426731	0.01546189
G763	3R	27273329	27274329	-1.370257962	0.01547096
G764	3L	16063985	16064985	-1.188431087	0.015515399
G765	3R	19066897	19067897	-1.226270661	0.015515399
G766	3R	11811763	11813719	-0.714266546	0.015549708
G767	2L	1890037	1891037	-1.295812841	0.015549708
G768	3L	1794456	1795456	-0.677085176	0.015549708
G769	2R	11194746	11195746	-1.088360828	0.015706064
G770	3L	16801793	16802793	-1.619162964	0.015799055
G771	3R	25735301	25736301	-1.322628638	0.015979971
G772	X	19068632	19070269	-0.970921727	0.016025819
G773	3L	10324709	10325709	-1.283921239	0.016025819
G774	2R	9832318	9833318	-1.375884282	0.016089182
G775	2R	16337668	16338668	-1.097095224	0.016175741
G776	3R	16348837	16349837	-0.892899099	0.016285844
G777	3L	547999	548999	-0.745045547	0.016359141
G778	3R	21149774	21150774	-0.951452238	0.016359141
G779	3L	9360013	9361013	-0.806471842	0.016417202
G780	2L	12506400	12508348	-0.616194887	0.016496906
G781	3L	4413588	4415635	-0.57528243	0.016496906
G782	2R	21075556	21076556	-1.049835482	0.016496906
G783	2L	2357004	2358004	-0.994043055	0.016650249
G784	3R	8714770	8716874	-0.735373198	0.016748415
G785	3R	17006674	17008638	-0.920333002	0.016748415
G786	2L	6342669	6343669	-1.057677673	0.016792177
G787	2R	7774443	7776306	-0.788910452	0.016814645
G788	3R	30774471	30775471	0.948159173	0.016852771
G789	3L	784278	785278	-0.805416485	0.016928263
G790	3L	20830075	20831075	-1.271084707	0.016983265
G791	3R	11665893	11666893	-1.01706534	0.017080337
G792	X	1379409	1380409	-1.170620134	0.017097239
G793	3R	7962368	7964161	-0.726954695	0.017337095
G794	2R	14255414	14257090	-0.855958968	0.01734363
G795	3L	350543	351543	-0.845026527	0.01734363
G796	3R	32060904	32061904	-0.840996817	0.01734363
G797	3R	10611512	10612512	-0.984088581	0.01734363
G798	3R	7964463	7965463	-0.936344085	0.01734363
G799	3R	26005888	26006888	-0.763095061	0.017524737
G800	3L	7495813	7496813	-1.395419925	0.017524737
G801	3R	15986900	15987900	0.578688738	0.017697698
G802	2R	22667306	22669174	-0.847551301	0.017697698
G803	2L	4976379	4977912	-0.90868977	0.017765604
G804	X	9868436	9869436	-0.876678164	0.017791911
G805	X	13890338	13891338	-1.533840171	0.017832449
G806	3L	16670830	16671830	-1.042511067	0.017981375
G807	3L	9429820	9430820	-0.569739098	0.017995289
G808	X	1946966	1948769	0.702854639	0.01805774
G809	3R	21739587	21740587	-1.033927177	0.01814741
G810	3L	880599	882543	-0.675386397	0.018306564
G811	3R	7515378	7516378	-0.905063218	0.018399197
G812	3L	7153938	7154938	-0.810098393	0.018632535
G813	X	16448478	16449478	-1.094399666	0.018670629
G814	3L	596230	597230	-0.975772064	0.018709858
G815	2R	7812039	7813039	-0.768382552	0.018741785
G816	4	508080	509080	-0.837328177	0.018920732
G817	2L	6071848	6072848	-0.999172588	0.018920732
G818	3R	9784031	9785031	-1.284581274	0.018920732
G819	3R	7089719	7090719	-0.698033384	0.018920732
G820	2R	18357183	18358183	-0.711135895	0.019092043
G821	2L	567730	568730	-0.845037121	0.019215497
G822	2L	9692420	9693420	-1.022895112	0.019215497
G823	3L	14028288	14029288	-1.075376883	0.019271167
G824	2R	21047767	21048767	-1.312012356	0.019377131
G825	3L	15987851	15988851	-1.055926648	0.019377131
G826	2R	13995336	13996336	-0.688913697	0.019399508
G827	3R	14023617	14025432	-0.593093342	0.019399508
G828	3R	28670277	28671277	0.878678158	0.019461246
G829	X	16104124	16105124	-1.173168083	0.019495715
G830	3R	12442662	12443662	-0.731831933	0.019528146
G831	2L	2228013	2229013	-0.799735535	0.019726202
G832	2L	13548751	13550628	-0.837181204	0.01988957
G833	3L	10667069	10668069	-1.278024795	0.01988957
G834	3L	19793176	19794176	-0.717307667	0.01988957
G835	2R	18800120	18801120	-1.093653579	0.020092654
G836	3L	15632200	15633200	-1.192770379	0.020137031
G837	3R	23710912	23711912	-1.072358262	0.020185391
G838	2R	20319840	20320840	-0.826473539	0.020200057
G839	3R	5216919	5217919	-1.384017376	0.020231921
G840	3R	16014168	16015168	-1.052839314	0.020255661
G841	2R	12679176	12680176	-1.414422538	0.020313145
G842	2L	18456623	18457623	1.204986412	0.020315472
G843	X	19285174	19286917	-1.067128943	0.020325334
G844	2L	18677582	18679225	-0.702148742	0.020372523
G845	2R	22561512	22562512	-0.90753101	0.020402538
G846	2R	21702538	21703538	-0.590080421	0.020485647
G847	2L	6827331	6828331	-4.183149137	0.020691734
G848	2L	1119179	1120887	-0.583842731	0.020859183
G849	3L	14782321	14783321	-0.879063946	0.020883656
G850	3R	23704543	23705543	-1.149347491	0.020883656
G851	2R	7635861	7636861	-0.838265066	0.020925322
G852	3R	9800446	9801446	-0.783625643	0.021009882
G853	2L	468712	469712	-0.763024927	0.021043889
G854	2L	13295825	13296825	-0.755926383	0.021043889
G855	3L	2874358	2875358	-1.080118851	0.021043889
G856	3L	4293389	4294389	-0.776126964	0.021134713
G857	3L	13456854	13457854	-1.084088873	0.021240931
G858	2L	8229943	8230943	0.731683124	0.021257064
G859	3R	16240150	16242033	-1.244185022	0.021341461
G860	2L	21677136	21678136	-0.834589802	0.021467767
G861	2R	6501355	6502355	-0.691714056	0.021550163
G862	3R	29778294	29779294	-1.027199338	0.021569354
G863	3R	24799197	24800197	-1.1058086	0.021601522
G864	3R	13050951	13052882	-0.781283943	0.02167236
G865	2L	19951782	19952782	-1.014880999	0.021727255
G866	3R	11221324	11222324	-0.644208007	0.021803374
G867	2L	305309	307084	-0.847539041	0.021828808
G868	2L	6672831	6674386	-0.783982778	0.021908066
G869	3L	3418019	3419019	-0.732379208	0.02195531
G870	3R	4739194	4741572	-0.574796691	0.02195531
G871	2R	9891027	9892027	-0.654055461	0.022074709
G872	3R	10131748	10132748	-1.341414473	0.022094707
G873	3L	7978500	7979500	-0.924244737	0.022215269
G874	2R	19253551	19254551	-1.378066648	0.022215269
G875	3L	1741744	1742744	-0.936116293	0.022265402
G876	X	1256334	1257334	-1.087523262	0.022277232
G877	3L	3419937	3420937	-0.986449711	0.022344235
G878	3R	19093724	19095466	-0.748327959	0.022393565
G879	2R	11283404	11285026	-0.880644583	0.022407813
G880	3R	14326059	14327059	-1.206287695	0.022415846
G881	3R	19905721	19906721	-0.605505644	0.022506086
G882	3R	29744683	29745683	-0.824825641	0.02251367
G883	2L	285282	287140	-0.663019339	0.022632142
G884	3L	3077410	3078410	-0.84122316	0.022633171
G885	4	506790	507790	-0.855558931	0.022633171
G886	X	13889093	13890093	-1.049655125	0.022633171
G887	3R	11156499	11157499	-0.945161926	0.022892236
G888	3R	16284594	16286415	-0.729819005	0.022948949
G889	2R	14356752	14357752	-1.07913008	0.022968063
G890	2L	6818605	6819605	-1.333621958	0.022994519
G891	2L	12527324	12528324	-1.175795672	0.022994519
G892	3L	11708401	11709401	-1.00639559	0.022994519
G893	3R	24038384	24039384	-0.86624069	0.023001535
G894	3L	21025857	21026857	-0.674487276	0.023001535
G895	3R	20957236	20958236	-1.085775287	0.023075586
G896	3R	20574291	20575291	-0.860925983	0.023101609
G897	3L	14083259	14084259	0.748392167	0.023104383
G898	3L	11534098	11535098	-1.286661283	0.023104383
G899	2L	19444416	19445416	-0.793442925	0.023104383
G900	3L	8186707	8187707	-0.680820083	0.023149535
G901	3L	18620911	18622501	-0.690175581	0.023269731
G902	3R	19904516	19905516	-0.881168826	0.023359641
G903	2R	7589584	7590584	-1.087399991	0.02356545
G904	3R	7540179	7541912	-0.962573435	0.023737887
G905	2L	10501943	10502943	-0.946796072	0.023737887
G906	3L	18056664	18057664	-1.069991163	0.023739927
G907	3L	8696226	8697226	-0.923436385	0.023795163
G908	3R	23817028	23818028	-1.034915681	0.023801916
G909	3L	4686876	4687876	-1.024645318	0.023808139
G910	2L	7216644	7218625	-0.771019919	0.023860828
G911	2R	24958697	24959697	-0.8617989	0.023976057
G912	3R	10885153	10887643	-0.656366501	0.024023909
G913	2R	16690966	16691966	-0.839069035	0.024023909
G914	3L	19928143	19929684	-0.679790572	0.024269577
G915	3R	14019225	14020225	-1.080332126	0.024359254
G916	2R	7662557	7666276	-0.566027568	0.024359846
G917	X	493069	494069	-0.851803632	0.024359846
G918	2R	9588597	9589597	-0.689912548	0.024359846
G919	3R	32068036	32069036	-0.726603715	0.024596042
G920	X	19153141	19154141	-0.783993867	0.024687504
G921	X	12742027	12743027	-0.855441708	0.024708254
G922	X	6549446	6550446	-1.768189781	0.024741707
G923	3L	3036483	3037483	-1.037062293	0.024768916
G924	3L	22727156	22728643	-0.777919036	0.02492643
G925	2L	8704794	8705794	-1.006517443	0.024990412
G926	3R	12405173	12407118	-0.530230415	0.025065042
G927	3L	16587813	16588813	-0.689358466	0.025114394
G928	2R	13221885	13222885	-1.019865972	0.025206545
G929	X	496068	499860	-0.531839569	0.025212367
G930	3L	9423919	9424919	-1.412754485	0.025219319
G931	2R	9843292	9844292	-0.672439223	0.025256714
G932	2R	24789385	24790385	-1.210025387	0.025402231
G933	3L	10681794	10683748	-0.552178289	0.025579465
G934	2L	1720659	1721659	-0.568810993	0.025581996
G935	3L	7131291	7132291	-2.137880992	0.025676652
G936	X	10546356	10547356	-1.18215351	0.025676652
G937	3R	31108690	31109690	-1.021979496	0.025676652
G938	3L	15831772	15832772	-1.296110026	0.025676652
G939	2R	16008616	16009616	-1.032788848	0.025676652
G940	3L	3308440	3309440	-0.869028166	0.025702262
G941	2R	11204081	11205720	-0.624272724	0.025702262
G942	X	8060626	8061626	-0.733913911	0.025709822
G943	X	12591771	12592771	-1.200644306	0.025709822
G944	2R	21170058	21171614	-0.972711664	0.025709822
G945	3R	14780442	14781442	-0.925229594	0.02577304
G946	X	16559173	16560173	-1.008773868	0.02577304
G947	X	2012514	2013514	-0.96247065	0.02577304
G948	2L	2887658	2889569	-0.684673791	0.025783422
G949	3R	18443885	18445665	-0.770707609	0.025783422
G950	3R	5222816	5223816	-0.894762264	0.026126285
G951	3R	15268619	15269619	-1.063423391	0.026170375
G952	3L	12772981	12773981	-0.874700292	0.026181158
G953	3L	18995514	18997242	-0.556130231	0.026674449
G954	2L	1985988	1986988	-1.326493552	0.026693915
G955	3R	25051452	25052452	-0.865671044	0.0266979
G956	2R	12946863	12947863	-0.905427113	0.026812831
G957	2R	19289714	19290714	-1.099243099	0.026812831
G958	2L	3304978	3305978	-0.905312011	0.026812831
G959	2R	7626029	7627029	-0.730843027	0.026932945
G960	3R	9756876	9757876	-1.140192476	0.026932945
G961	3R	12981667	12983434	-0.554629764	0.026932945
G962	2L	6088023	6089023	-0.539733062	0.026941947
G963	3R	28889022	28890022	-0.658966208	0.027019523
G964	X	19307834	19308834	-0.92096902	0.027192618
G965	3R	14801100	14802100	-1.216349074	0.027192618
G966	X	1577806	1579558	-0.618832303	0.027770828
G967	3L	10777893	10778893	1.33674507	0.027770828
G968	3R	22753435	22755165	-0.567290865	0.027774872
G969	3R	6764506	6765506	0.886912698	0.028001154
G970	3R	9437377	9438377	-0.991168882	0.028105218
G971	2R	8060850	8061850	-1.175239636	0.028241437
G972	2R	13448638	13449638	0.632866876	0.028375113
G973	3L	9692282	9693282	-0.66430468	0.028586639
G974	X	18479266	18480266	-1.256515395	0.028617186
G975	3L	14989566	14990566	-1.337996465	0.028627759
G976	2R	18530766	18531766	-0.959222894	0.028744508
G977	2L	13803206	13804206	-1.035668801	0.028744554
G978	3R	7793639	7794639	-0.767033502	0.028855261
G979	3R	29785838	29786838	0.692192443	0.028855261
G980	X	21301011	21302011	-1.556237024	0.028886632
G981	X	11339210	11341033	-0.763460432	0.028886632
G982	2R	22477816	22479800	-0.778231674	0.028886632
G983	X	18483425	18484425	-1.225033193	0.029086729
G984	3L	3059790	3060790	-0.562850939	0.029319557
G985	X	19750330	19751330	-1.274871372	0.029477332
G986	3L	1309944	1310944	-1.019212868	0.029536958
G987	3L	4825300	4826300	-0.816775696	0.029537276
G988	X	6287511	6288511	-0.775378975	0.029582168
G989	3R	5231824	5232824	-0.647721787	0.029595581
G990	2L	9174853	9176795	-0.711385307	0.029728981
G991	2R	20996489	20997489	-0.649939982	0.029766574
G992	2R	7450367	7451367	-1.287062367	0.029766574
G993	2L	5298709	5300942	-0.563171245	0.029766574
G994	X	19504144	19506382	-0.778431406	0.029952433
G995	3L	12835786	12836786	-1.0352576	0.029952433
G996	3R	9047222	9048222	-0.614233645	0.029952433
G997	2L	12433413	12436966	-0.499218059	0.030004721
G998	3L	3044634	3045634	-0.91550662	0.030164499
G999	3R	5591280	5592280	-0.754462343	0.030382534
G1000	2L	19492334	19493853	-0.610637594	0.030382534
G1001	2R	8925290	8926290	-1.156088919	0.030430262
G1002	2R	11289019	11290019	-0.877696809	0.030506553
G1003	3R	24151323	24152861	-0.641359045	0.030519376
G1004	3L	2773950	2774950	-0.84390068	0.03052295
G1005	3L	17902998	17904642	-0.775825246	0.030646449
G1006	3R	23156657	23158365	-0.657405547	0.031065658
G1007	X	2709384	2710384	-1.191020977	0.031079825
G1008	3L	19039883	19040883	-0.848586673	0.031350392
G1009	X	19297982	19298982	-1.009592477	0.031396898
G1010	3L	8985144	8986144	-0.909899811	0.031396898
G1011	3R	10133173	10134896	-0.763316733	0.031449483
G1012	2R	19191423	19192423	-0.712481912	0.031517056
G1013	3R	10394848	10395848	-0.855657841	0.031568601
G1014	3L	9455677	9456677	-0.623976383	0.031632426
G1015	3L	4277610	4278610	-1.157379278	0.031747384
G1016	X	1669528	1670528	-0.809627751	0.0318103
G1017	3R	29925743	29926743	-0.982717718	0.031873363
G1018	2L	9133957	9134957	-1.203394242	0.031873363
G1019	2R	10780765	10783280	-0.697301246	0.03224885
G1020	2L	1709332	1710332	-0.715042894	0.032480283
G1021	3L	3069465	3071324	-0.594576223	0.032480283
G1022	X	1466196	1467196	-0.787920545	0.032545733
G1023	3R	24007724	24008724	-1.079704964	0.032849506
G1024	3R	10535421	10536421	-1.746428205	0.032885986
G1025	2L	4393261	4395726	-0.664290382	0.032953093
G1026	2R	21501630	21503089	-0.697698623	0.032953093
G1027	3L	19630496	19631496	-0.898526387	0.032953093
G1028	2L	8988784	8989784	-0.800618281	0.033061182
G1029	3R	9430209	9431209	-0.898036531	0.033354606
G1030	3L	11119338	11120338	-0.694485742	0.033375581
G1031	3R	19065079	19066079	-0.901863789	0.033696912
G1032	X	16424075	16425793	-0.767868817	0.0338126
G1033	2R	14487206	14488206	-1.091339366	0.0338126
G1034	X	16610329	16611329	-1.072683704	0.034012148
G1035	3R	26723300	26724300	-1.21819592	0.034268051
G1036	3L	12123804	12124804	-0.879070693	0.03448942
G1037	2R	11715145	11716145	-1.0805999	0.034500568
G1038	2R	12869756	12870756	-1.042818121	0.03504447
G1039	2R	6522402	6523402	0.842533493	0.03504447
G1040	X	8588363	8589363	-0.907872294	0.03504447
G1041	3R	6848249	6849249	-1.642059838	0.035248913
G1042	3R	8574758	8575758	-1.810301974	0.035252505
G1043	3L	2572654	2573654	-0.584042561	0.035263108
G1044	3R	26007837	26008837	-0.826974478	0.035352823
G1045	2L	5542475	5543475	-0.666924981	0.03540026
G1046	3R	14747434	14748434	-0.984416449	0.035412666
G1047	2L	414409	415409	-0.688028325	0.035544798
G1048	3R	15793123	15794123	-0.476013841	0.035612144
G1049	3R	25876781	25877781	0.788313519	0.03561229
G1050	X	19608019	19609019	-0.859397127	0.03561229
G1051	X	15703496	15704496	-0.802104101	0.03561229
G1052	2R	17590299	17591299	-0.928700097	0.036262577
G1053	3R	16347432	16348432	-1.172583214	0.03631671
G1054	3R	21296101	21298045	-0.514526368	0.036330956
G1055	2R	25279472	25280472	-1.407212733	0.03637683
G1056	2R	8079443	8080443	-0.833105449	0.036441829
G1057	X	9584103	9585103	-0.91673667	0.036455742
G1058	2R	13895267	13896267	-0.882652297	0.036576171
G1059	3R	25491042	25492042	-1.006623363	0.036576171
G1060	2R	15531356	15532356	-0.78871683	0.03666605
G1061	X	1262978	1263978	-1.27745238	0.037025047
G1062	3R	7121910	7122910	-1.223637534	0.037094561
G1063	2R	6036002	6037002	-0.696451061	0.037094561
G1064	3L	3050187	3051187	-0.915608535	0.037126761
G1065	2L	18966297	18967819	-0.81174595	0.037126761
G1066	3R	17385382	17386800	-0.854174725	0.037126761
G1067	X	3776864	3778751	-0.781755699	0.037153441
G1068	2R	24195131	24196131	-0.992602892	0.037153441
G1069	2R	24980717	24981717	-0.729508023	0.037463226
G1070	2L	14395300	14396300	-1.253663616	0.037595573
G1071	3L	15161387	15162387	-1.094967645	0.037595573
G1072	2R	6811682	6812682	-0.758880535	0.037745387
G1073	3L	18671887	18673657	-0.71055699	0.037745387
G1074	3R	21376011	21377011	-0.648264355	0.037745387
G1075	3L	1334198	1335198	-0.796332863	0.037893592
G1076	3R	24317772	24320557	-0.725622314	0.037998416
G1077	3R	23995155	23996155	-0.837336455	0.038148588
G1078	2L	11129683	11131262	-1.02258415	0.038160685
G1079	3R	11868311	11869311	-1.163728376	0.038160685
G1080	2R	14575348	14576348	-0.730742446	0.038221276
G1081	2R	14677895	14678895	-1.459971265	0.038516838
G1082	2R	9546615	9547615	-0.605358336	0.038516838
G1083	2R	8122360	8123360	-0.736598822	0.038626003
G1084	2L	3044704	3045704	-0.882252694	0.038626003
G1085	2L	5000993	5001993	-0.784857532	0.038626003
G1086	2R	22311455	22312455	-0.670913074	0.038775147
G1087	3L	3469173	3470173	-0.785434659	0.038791381
G1088	2R	16150096	16151096	-0.867361883	0.038791381
G1089	3R	15838863	15839863	-1.535047906	0.038871965
G1090	3R	26555762	26556762	-1.024011532	0.038871965
G1091	2R	13962295	13965127	-1.391890459	0.038912332
G1092	2R	14898565	14899565	-0.812834152	0.039093726
G1093	3L	10676435	10677435	-0.619940056	0.039254675
G1094	2L	6722533	6723533	-0.674837562	0.039280725
G1095	3R	6352215	6354709	-0.506095822	0.039280725
G1096	3R	9257862	9259599	-0.612278515	0.039304585
G1097	2R	17107561	17109350	-0.722965318	0.039304585
G1098	2L	22024133	22025133	-0.971331015	0.039343789
G1099	3R	26966760	26967760	-0.982086711	0.039407391
G1100	2R	18435148	18436148	-0.977264832	0.039924866
G1101	3R	22424421	22425421	-1.107093953	0.040057741
G1102	3L	15234010	15235010	-1.035000033	0.040057741
G1103	2R	8922357	8923357	-0.861095555	0.040165179
G1104	2R	6871682	6872682	-0.668534814	0.04023618
G1105	2R	16124468	16125468	-1.011311998	0.040266934
G1106	2R	10473204	10474204	-0.79801329	0.040266934
G1107	2R	14351871	14352871	-1.248294663	0.040266934
G1108	2R	18860982	18862571	-0.80487091	0.040266934
G1109	X	1893247	1894247	-1.316726164	0.040266934
G1110	3L	8358748	8359748	-0.85943902	0.040266934
G1111	X	1478275	1479275	-0.914826246	0.040472629
G1112	X	789738	790738	-1.107344386	0.040690518
G1113	X	17077320	17078320	-0.750344785	0.040904835
G1114	2L	8403205	8404205	-0.768219045	0.040945817
G1115	3R	8008972	8009972	-0.715490643	0.040945817
G1116	X	16723099	16724099	-1.10885336	0.040945817
G1117	3L	3459942	3460942	-0.971136037	0.040945817
G1118	3R	14748888	14749888	-0.626653568	0.040945817
G1119	X	1350518	1351518	-1.509929157	0.040945817
G1120	3L	20348966	20349966	-0.700561424	0.040945817
G1121	3L	1204657	1205657	-1.034640154	0.040945817
G1122	2R	15913560	15914560	-1.039913649	0.041711155
G1123	2R	20327087	20328087	-0.660268357	0.041711155
G1124	2R	14269849	14270849	-1.066235967	0.041829621
G1125	2R	12587892	12588892	-0.569933858	0.042056046
G1126	3R	22464166	22465166	-0.710330536	0.042056046
G1127	2L	19432083	19433083	-0.890818238	0.042056046
G1128	2L	5052138	5053138	-0.963559498	0.042206688
G1129	3L	19906539	19907539	-0.67278422	0.042349767
G1130	2L	14354826	14355826	-0.638027183	0.042382076
G1131	3L	19812027	19813801	-0.912284994	0.042516765
G1132	2R	20244996	20245996	-0.696974952	0.042516765
G1133	X	7100387	7101387	-1.174790229	0.04259051
G1134	3L	20736169	20737169	-0.997014678	0.042771321
G1135	2R	21623812	21624812	-0.903006681	0.042884722
G1136	3L	8346291	8348077	-0.598805711	0.042884722
G1137	2L	19453982	19455926	0.592568044	0.042884722
G1138	2L	16857430	16859153	-0.852795687	0.043182808
G1139	2R	21540738	21541738	-1.100713281	0.043194885
G1140	3L	20530013	20531772	-0.898859276	0.043244053
G1141	X	5524270	5525270	-1.34387951	0.043271743
G1142	3R	19050896	19051896	-0.826109542	0.043478172
G1143	2R	16103973	16104973	-0.550819179	0.043478172
G1144	3R	16006827	16008802	-0.506101694	0.04377105
G1145	3L	3037962	3038962	-0.879624818	0.043885699
G1146	2R	24959970	24960970	-0.907064578	0.043885699
G1147	2L	1722020	1723020	-0.812819057	0.043885699
G1148	2L	6667495	6669054	-0.527146174	0.043985265
G1149	2L	9333059	9334059	-1.967078745	0.044117934
G1150	2R	13546415	13547415	-0.936691376	0.04442987
G1151	2R	6219090	6221964	-0.509494072	0.044575451
G1152	2R	15564906	15565906	-0.790750632	0.044660701
G1153	2L	2873946	2875440	-0.675360634	0.04489
G1154	2L	11100228	11101228	-0.927478413	0.044899829
G1155	2L	8690699	8693023	-0.656854291	0.044899829
G1156	3R	15340292	15341292	-0.998073473	0.045022032
G1157	2R	9988531	9989531	-0.62378035	0.045026165
G1158	2L	11037915	11040328	-0.44814465	0.045058898
G1159	3L	251627	252627	-1.175761992	0.045096687
G1160	3R	8239169	8240925	-0.567088066	0.045096687
G1161	2L	5906777	5907777	-1.873366194	0.045122525
G1162	3L	2770290	2771290	-1.059343782	0.045350001
G1163	2R	15129384	15130384	-1.166912511	0.045350001
G1164	2L	12106644	12108293	-0.839564763	0.045371667
G1165	3R	29152904	29153904	-0.617330624	0.045371667
G1166	3R	4337288	4338288	-0.663786702	0.045371667
G1167	X	6252563	6253563	-1.066999668	0.04538288
G1168	3R	27635804	27636804	-0.635697551	0.045629564
G1169	3R	28842165	28843165	-0.912523653	0.045752081
G1170	2L	13373230	13374805	-0.926501563	0.045752081
G1171	3R	8652414	8653414	-0.536138682	0.045752081
G1172	2R	11899083	11900083	-0.735130164	0.045752081
G1173	3R	27570244	27571244	-1.421761078	0.045752081
G1174	3L	19575341	19576341	-0.929780225	0.045752081
G1175	X	13641549	13642549	-0.814927019	0.045752081
G1176	3R	21630430	21631430	-0.619040518	0.045752081
G1177	2R	7957589	7958589	-0.977157142	0.045752081
G1178	2R	17598095	17599816	-0.834058705	0.045752081
G1179	3R	28858677	28859677	-0.903653272	0.045752081
G1180	3R	22465469	22466469	-1.223793543	0.045752081
G1181	X	18365834	18366834	-0.846873461	0.045752081
G1182	X	17845634	17846634	-0.911827323	0.046185791
G1183	2R	7256027	7257027	-1.240876219	0.04635422
G1184	3R	30740325	30742313	0.526487766	0.046400427
G1185	3R	9427835	9429768	-0.422696768	0.046400427
G1186	3R	12977488	12978488	0.976527998	0.046400427
G1187	3R	5215861	5216861	-0.837837651	0.046400427
G1188	3L	7369923	7370923	-0.655591684	0.046544191
G1189	3L	7432519	7433519	-0.829205748	0.046544191
G1190	X	19577964	19579655	-0.579720499	0.046609631
G1191	X	15047563	15049392	-0.689387244	0.046796432
G1192	3R	25660659	25662417	-0.698408946	0.046819982
G1193	2R	12452674	12453674	-0.956946396	0.046824873
G1194	X	2303619	2304619	-0.727450246	0.046903083
G1195	3R	29502088	29503947	-0.733979447	0.04692064
G1196	2L	2752577	2754389	-0.543350884	0.046963738
G1197	3L	22821245	22823133	-0.510578545	0.047353479
G1198	3L	11291929	11292929	-0.494790441	0.047356004
G1199	2R	14170599	14171599	-0.610072135	0.047356004
G1200	3R	19147508	19148508	-0.830096658	0.047380981
G1201	2L	11272837	11273837	-1.63136966	0.047380981
G1202	2L	1667160	1668160	-0.808244203	0.047380981
G1203	3R	15536890	15537890	-0.732666566	0.047380981
G1204	3L	17428181	17429693	-0.692841637	0.047380981
G1205	3R	5516656	5517656	-0.940302182	0.047380981
G1206	3R	15341668	15342668	-0.972056239	0.047380981
G1207	2R	19294254	19295254	-0.759564846	0.047405064
G1208	X	755521	757513	-0.679962042	0.047428846
G1209	2R	23522078	23523078	-0.66817841	0.047478534
G1210	2L	428465	429465	-1.24084829	0.04770445
G1211	2R	17444289	17445289	-0.749868054	0.047751026
G1212	3R	4228408	4229408	-0.85462342	0.047952418
G1213	X	15812955	15813955	-0.826446357	0.048031943
G1214	3L	16159419	16160419	-0.774364588	0.048230798
G1215	2L	6037476	6038476	-0.842940821	0.048291008
G1216	2R	6993558	6994558	-0.995032498	0.04848621
G1217	4	879003	880003	0.536806998	0.048749796
G1218	X	22461055	22462055	-1.175976531	0.048872993
G1219	3R	27605109	27606109	-0.790018618	0.048914646
G1220	2L	6447449	6448449	-0.700537094	0.048984962
G1221	3R	16029869	16030869	0.832667701	0.049099519
G1222	3R	14903639	14904639	-0.866889207	0.049156812
G1223	3R	29830744	29831744	-0.955145036	0.049156812
G1224	2R	8083172	8084840	-0.697209561	0.049156812
G1225	2R	18610541	18612329	-0.68740566	0.049156812
G1226	2L	13059815	13060815	-0.65565968	0.049196166
G1227	2R	8667222	8668222	-0.782824435	0.049196166
G1228	2L	434959	435959	-0.855953403	0.049233089
G1229	3R	16254311	16255311	-0.581325351	0.049233089
G1230	3L	5926254	5927254	-0.684685812	0.049397898
G1231	3R	31606470	31607470	-0.636498177	0.049397898
G1232	X	9102789	9103789	-0.887936772	0.049761841
G1233	3L	20452260	20453878	-0.708870285	0.049956501
G1234	3L	4170011	4171011	-1.242925185	0.050056893
G1235	2R	15999121	16000121	-0.961567613	0.050207559
G1236	3R	5042982	5043982	-0.729715319	0.050208778
G1237	2R	23067039	23068039	-0.779711036	0.050454029
G1238	3R	23295113	23296113	-0.918452514	0.05053275
G1239	2L	7241985	7242985	-1.255659104	0.050649002
G1240	3R	18449878	18450878	-0.860679102	0.050649002
G1241	X	6820442	6821442	-0.716785701	0.0508257
G1242	3R	25851134	25852134	-1.105511457	0.050921478
G1243	3L	22741431	22742431	-0.761944899	0.050982269
G1244	3R	30476026	30477026	-1.267055693	0.051067283
G1245	3R	24267970	24268970	-0.969802573	0.051151691
G1246	2L	5804873	5805873	-1.265660922	0.051151691
G1247	2L	8511437	8512437	-0.896840755	0.051211023
G1248	2R	8665426	8666426	-0.741305605	0.051211023
G1249	3L	19791423	19792423	-0.72488466	0.051211023
G1250	2L	16790537	16792002	-0.736111102	0.051224826
G1251	3L	8832444	8833444	-1.119036115	0.051277277
G1252	3R	13644669	13645669	-0.601286106	0.05130242
G1253	3R	4484633	4485633	-1.940350649	0.051701838
G1254	3R	19863702	19865332	-0.482909375	0.051701838
G1255	3R	29492847	29493847	-0.941889464	0.051865277
G1256	X	6279130	6280130	-0.590804742	0.051865277
G1257	3L	12258456	12259456	-0.711720733	0.051865277
G1258	3L	16969332	16971168	-0.568813458	0.052126166
G1259	3L	21056534	21057534	-1.331312245	0.052126166
G1260	3R	30449984	30450984	-0.719720323	0.052126166
G1261	3L	652275	653275	-1.057525725	0.052126166
G1262	3R	19225007	19226007	-0.722006011	0.052126166
G1263	3R	20259305	20260305	-0.505220832	0.052278239
G1264	3R	22997861	22998861	-0.986683502	0.052332526
G1265	3L	21432759	21434397	-0.564291072	0.052332526
G1266	3R	8520672	8521672	-0.839561233	0.052332921
G1267	2R	16210068	16211068	-0.885318003	0.05239504
G1268	3R	4802962	4803962	-0.645124649	0.052398143
G1269	3R	12430683	12431683	-0.689181094	0.052398143
G1270	2L	14396886	14397886	-1.083704242	0.052549074
G1271	3R	28605705	28606705	-0.886018586	0.052598087
G1272	3L	13947912	13948912	-1.132062237	0.052598087
G1273	2L	21053233	21054233	-0.800638178	0.052600891
G1274	3L	20471484	20472484	-0.742132592	0.052600891
G1275	3R	10871860	10872860	-1.091556393	0.052600891
G1276	X	6699200	6701162	-0.809527961	0.052600891
G1277	3L	13494197	13495197	-0.841497902	0.052733511
G1278	X	8560313	8561313	-0.71811112	0.052942167
G1279	2L	425856	426856	-0.920904898	0.053226098
G1280	2L	14398917	14399917	-0.957214431	0.053287572
G1281	3L	16779150	16780995	-0.751412856	0.053287572
G1282	2R	20997659	20998659	-0.744423696	0.053320253
G1283	3R	18121230	18122230	-0.837962294	0.053320253
G1284	2R	19463203	19464203	-0.761291712	0.053743309
G1285	2R	6132656	6133656	-1.747535998	0.053785279
G1286	3R	19153164	19154164	-1.04946994	0.054006289
G1287	3R	5308818	5309818	-0.914744259	0.054382611
G1288	2R	24641810	24642810	-0.838779052	0.054382611
G1289	3L	19062524	19063524	-0.672987107	0.054661943
G1290	3R	9771280	9772280	-0.784020187	0.054782011
G1291	3R	17149048	17150048	-0.756028489	0.054895535
G1292	3R	14124923	14126417	-0.977583462	0.055175743
G1293	3L	21824455	21825455	-0.855263525	0.055175743
G1294	3R	26570166	26571166	-0.953553819	0.055201108
G1295	3L	4040007	4041007	-0.564894216	0.055309964
G1296	2R	14617536	14619798	-0.724281088	0.055325387
G1297	2R	7155910	7156910	-0.998219732	0.055326657
G1298	3R	19021934	19022934	-1.31193653	0.055326657
G1299	2R	7045183	7046183	-0.702031616	0.055326657
G1300	2R	18432532	18434334	-0.721029143	0.055472168
G1301	3R	20265577	20266577	-0.75426237	0.055519939
G1302	2R	22249217	22250217	-1.084115786	0.055572891
G1303	3L	4625729	4627699	-0.624867401	0.055662672
G1304	3L	19268424	19269424	-0.69586356	0.055723772
G1305	X	14832234	14833234	-1.094455124	0.055723772
G1306	3R	30902233	30903233	-1.181365545	0.055726977
G1307	2R	16583528	16584528	-0.625663094	0.055726977
G1308	X	4318997	4319997	-1.611367671	0.055726977
G1309	2R	7566306	7567306	-0.726530513	0.055818732
G1310	3R	30270703	30271703	-1.064879501	0.055818732
G1311	3L	4102285	4104260	-0.570960337	0.055818732
G1312	3L	11293112	11294112	-0.87524231	0.055818732
G1313	3R	8992652	8993652	-0.535032903	0.055818732
G1314	2.11E+14	1497	2497	-0.930626343	0.055855575
G1315	X	15318959	15320913	-0.56931792	0.05594356
G1316	3R	5548701	5549701	-0.837177472	0.05594356
G1317	3R	23534287	23535287	-0.584758557	0.05598407
G1318	X	4555574	4556574	-0.920455457	0.05598407
G1319	3R	11761358	11763355	-0.522867244	0.05598407
G1320	3R	26461090	26462090	-0.815609206	0.05598407
G1321	2L	14015047	14016047	-0.978757963	0.05600303
G1322	2R	14807999	14808999	-1.034897639	0.056416868
G1323	2R	19233347	19235162	-0.67725378	0.056666803
G1324	3R	12411141	12412141	-0.769884099	0.056998701
G1325	2L	2450557	2451557	-0.945909377	0.05709899
G1326	3R	10040200	10041200	0.6373204	0.05709899
G1327	2R	10210932	10211932	0.67890408	0.057471032
G1328	3R	18663147	18664147	-0.748912143	0.057471032
G1329	3L	20469794	20470794	-1.090622748	0.057795947
G1330	2R	13229703	13231281	-0.604110772	0.057986217
G1331	3R	30306955	30308652	-0.668637672	0.057986217
G1332	3R	24050415	24052266	-0.674292329	0.057986217
G1333	2R	7457389	7458389	-0.919891385	0.057986217
G1334	3L	17653645	17654645	-0.72627884	0.057991648
G1335	2R	11296061	11297061	-0.696253433	0.058204985
G1336	2R	16290919	16291919	-0.647866416	0.058380804
G1337	2R	6990510	6991510	-0.92476478	0.058380804
G1338	3R	13382167	13383167	-0.632840994	0.058380804
G1339	3R	14654630	14655630	-0.520666186	0.058380804
G1340	X	13781719	13782719	-0.663969509	0.058380804
G1341	2R	8626536	8628273	-0.611063605	0.058380804
G1342	3L	21303527	21305059	-0.592312177	0.058577154
G1343	3L	22894377	22895377	-1.251566347	0.058577154
G1344	3R	23336868	23337868	-0.757265186	0.058577154
G1345	2R	17710349	17711349	-1.23120189	0.058642387
G1346	3L	14426973	14427973	-0.81744127	0.058642387
G1347	2R	17592199	17593199	-0.63714455	0.058644209
G1348	3R	30800111	30801111	0.782172094	0.0586447
G1349	2R	12933484	12934484	-0.792678744	0.0586447
G1350	2L	16826710	16827710	-1.045605907	0.058713631
G1351	2L	2748113	2749113	-0.761372601	0.058795566
G1352	X	11501242	11502242	-1.009108037	0.058823468
G1353	3L	3341764	3342764	-1.014357303	0.058823468
G1354	2R	24941248	24942248	-0.842267859	0.05891232
G1355	2L	8737912	8738912	-0.848569811	0.05891232
G1356	3L	1947141	1948141	-1.015363812	0.059250948
G1357	3R	8001124	8002124	-0.807470689	0.059284258
G1358	3L	11296736	11297736	-0.833464391	0.059417699
G1359	2R	23994605	23995605	-0.725301381	0.059417699
G1360	3R	9000012	9001012	-1.117437235	0.059417699
G1361	2R	6992363	6993363	-0.649128873	0.059435109
G1362	3L	7854511	7855511	-1.265593109	0.059457728
G1363	2R	6741859	6742859	-0.68490399	0.059571482
G1364	3R	24786785	24787785	-1.153617894	0.059630026
G1365	2L	3338238	3340198	0.483208161	0.059757208
G1366	3L	21285543	21286543	-0.529911379	0.059865301
G1367	X	13931100	13932100	-1.192894196	0.059865301
G1368	2L	17962834	17963834	-0.757932854	0.059896125
G1369	X	16349825	16350825	-1.070260331	0.059896125
G1370	2L	4891499	4892499	-0.969284787	0.059896125
G1371	2L	20912868	20913868	0.769348766	0.059941207
G1372	2R	21646233	21647233	-0.575859274	0.060062836
G1373	2L	12542843	12543843	-0.980395823	0.060062836
G1374	3R	7123587	7125174	-0.593147672	0.060095182
G1375	2L	15315616	15316616	-1.008409773	0.060435246
G1376	2L	6646980	6647980	-0.660522655	0.060507685
G1377	2R	5608454	5609454	-0.550853106	0.060835443
G1378	3R	18283290	18284290	-1.306444286	0.060933647
G1379	2R	21547918	21549637	-0.713437522	0.061001822
G1380	3R	6818678	6819678	-0.994966581	0.061001822
G1381	2L	10528799	10530734	-0.579191043	0.061001822
G1382	2R	18349571	18350571	-0.810883763	0.061315654
G1383	2L	18568287	18569287	-0.884426704	0.061518655
G1384	2R	22328943	22329943	-0.852088838	0.06156012
G1385	2R	17261443	17262443	-0.917100747	0.061580927
G1386	3L	7528856	7529856	-0.63737308	0.061597084
G1387	2R	10618040	10619040	-0.889048139	0.06161359
G1388	2L	20417313	20418313	-0.504268735	0.061726894
G1389	X	11686018	11687018	-0.736796203	0.062330476
G1390	2L	10438897	10439897	-0.992309387	0.062334382
G1391	3R	6373399	6374399	-0.642381574	0.062373185
G1392	3R	29774081	29775081	-0.790016883	0.062379705
G1393	2L	13787738	13789712	-0.586397692	0.062406613
G1394	2L	7047182	7048182	-0.659558142	0.062817235
G1395	3R	5659139	5661018	-0.536937114	0.062925274
G1396	2R	10558491	10560275	-0.741645584	0.063141979
G1397	3L	21027493	21028493	-0.982065282	0.063404353
G1398	2R	6017221	6018221	-0.796783024	0.063404353
G1399	3L	15624856	15626633	-0.625629516	0.063540507
G1400	2L	160169	162134	-0.375290676	0.063558207
G1401	3R	26054890	26055890	-0.789220328	0.063558207
G1402	3L	6962936	6963936	-0.75216252	0.063677319
G1403	3R	19989593	19990593	-0.916012802	0.063860046
G1404	2R	8148527	8149527	-0.725227117	0.063926433
G1405	3R	27133067	27134067	0.537555154	0.063926433
G1406	3R	7107456	7109001	-0.513017258	0.064135153
G1407	X	7943665	7945340	-0.589477546	0.064135153
G1408	3R	17605724	17606724	-1.104591302	0.064150766
G1409	3L	20185691	20187251	-0.886951804	0.064330451
G1410	3R	25659551	25660551	-0.921958994	0.064330451
G1411	2L	2161096	2162918	-0.52559925	0.064330451
G1412	3R	11810677	11811677	-0.915342754	0.064342737
G1413	3L	9853739	9855388	-0.538561239	0.064512019
G1414	2R	22658240	22659240	-0.644932773	0.06471554
G1415	2L	5987811	5989426	-0.72677808	0.064744476
G1416	2R	19668710	19669710	-0.527047487	0.064972472
G1417	2R	17013654	17014654	0.641834284	0.065009529
G1418	2L	3356465	3358142	0.478550478	0.065129012
G1419	2L	1989170	1990170	-0.515460638	0.06533674
G1420	X	2642174	2643174	-0.761572969	0.065395365
G1421	2R	7129370	7130370	-0.744111631	0.065395365
G1422	3L	20511403	20512403	-0.91055557	0.065455983
G1423	2L	16532485	16534911	-0.470390489	0.065455983
G1424	2R	10779696	10780696	-0.836305096	0.065455983
G1425	2L	12444267	12445267	-0.974628168	0.065648042
G1426	X	13679863	13680863	-1.044714367	0.06567166
G1427	2R	13918326	13919326	-0.808208891	0.065865016
G1428	2R	17059988	17060988	0.860531562	0.065921721
G1429	2R	23715716	23716716	-0.807501851	0.066269124
G1430	2R	7381376	7382376	-1.05045507	0.066474634
G1431	3R	9767349	9768349	-0.781665042	0.066474634
G1432	3L	16060870	16061870	-0.704344666	0.066474634
G1433	2L	478409	479409	-0.870218219	0.066538373
G1434	3L	17042187	17043187	-0.536366242	0.066547694
G1435	2L	20778547	20780132	-0.71866133	0.066636797
G1436	2L	6793812	6794812	-1.028410944	0.066668366
G1437	3L	17015416	17016416	-0.834492849	0.0669275
G1438	2L	21283687	21284687	-1.056410258	0.066969307
G1439	2R	19417914	19418914	-0.941326736	0.066969307
G1440	2R	7938486	7939486	-1.09223835	0.066969307
G1441	3L	21961825	21962825	-0.840997085	0.06698029
G1442	X	15332771	15333771	-0.658137276	0.06698029
G1443	3R	24046211	24047947	-0.519142948	0.06698029
G1444	X	636454	637454	-0.504387674	0.06698029
G1445	3L	22908686	22909686	0.648221091	0.06698029
G1446	2R	14873362	14874362	-0.737424439	0.067063302
G1447	3R	7538156	7539156	-0.779071642	0.067249979
G1448	3R	22446917	22448598	-1.427046998	0.067475195
G1449	3L	17668766	17669766	-0.861151255	0.067604281
G1450	3L	21253364	21254364	0.489835176	0.067604281
G1451	3R	14283602	14284602	-0.710291725	0.067773817
G1452	3L	2651228	2652228	-1.060801338	0.06778038
G1453	3R	31410363	31411363	-0.840916352	0.06778038
G1454	3R	27678797	27680649	-0.676984342	0.067833975
G1455	3L	15815814	15816814	-1.012120335	0.068230957
G1456	3L	10898760	10899760	-0.692162846	0.068584474
G1457	2R	17547089	17548089	-0.52921848	0.068597697
G1458	2R	21606436	21607436	-0.941439316	0.068597697
G1459	3R	7907011	7908011	-0.616518145	0.068597697
G1460	2L	18604425	18605425	-0.74998261	0.068597697
G1461	3L	1601647	1602647	-0.697999907	0.068597697
G1462	2L	9892817	9893817	-0.896578379	0.068597697
G1463	3R	5648227	5649691	-0.484331196	0.068744002
G1464	2L	19547893	19548893	-0.605320759	0.068809026
G1465	3R	5793699	5795311	-0.75569456	0.068962979
G1466	3L	16660430	16662168	-0.686901938	0.069297744
G1467	X	10783259	10785104	-0.895664325	0.069400168
G1468	3R	6405321	6406321	-0.984446901	0.069523516
G1469	3L	3515256	3516256	-0.714922626	0.069523516
G1470	3L	6184507	6185507	-0.639573547	0.069532234
G1471	3L	7857875	7858875	-0.796873896	0.069565014
G1472	3R	24626526	24627526	-0.826704057	0.06960818
G1473	3L	5152190	5153190	-0.675914159	0.06960818
G1474	2R	12592234	12594119	-0.632864705	0.069644038
G1475	3R	11613002	11614002	0.663730684	0.069998328
G1476	2R	11652027	11653027	-1.920564412	0.070285749
G1477	X	21042550	21043550	-0.958676717	0.070452992
G1478	X	15733792	15734792	-0.999403068	0.070452992
G1479	3R	31462627	31463627	-0.941826857	0.070452992
G1480	2L	7795577	7797314	0.500122659	0.070452992
G1481	3L	12131737	12132737	-1.375337275	0.070616427
G1482	3R	15371431	15372431	-0.727914416	0.070930793
G1483	3R	21205760	21207355	-0.657774463	0.070995608
G1484	3R	27280941	27281941	-0.547964151	0.071158696
G1485	2R	13227274	13228274	-0.8852761	0.071294181
G1486	X	6867928	6868928	-0.870434097	0.071349953
G1487	3L	18020616	18021616	-1.469133819	0.071498049
G1488	3R	16279684	16280684	-0.496163681	0.071647984
G1489	3R	5032808	5033808	-0.803072016	0.0717134
G1490	2.11E+14	-314	686	-2.550700926	0.071829599
G1491	3L	21574027	21575027	-0.740119014	0.071829599
G1492	3R	31215433	31216433	-1.185898279	0.071829599
G1493	3R	18742958	18743958	-0.859043233	0.071829599
G1494	2R	8671240	8672240	-0.726762678	0.071829599
G1495	X	2603635	2604635	-0.83211937	0.071829599
G1496	3R	29147754	29148754	-0.493302503	0.071829599
G1497	X	11492626	11493626	-1.033662134	0.07195459
G1498	2L	12497320	12498320	-0.67670115	0.072010394
G1499	2R	11666229	11667229	-1.22215957	0.072069992
G1500	2L	10425973	10427451	-0.620990337	0.072107646
G1501	2L	19583621	19584621	-0.866806252	0.072107646
G1502	2R	14245656	14246656	-1.023722365	0.072176615
G1503	3L	16158094	16159094	-0.912123219	0.072395488
G1504	2L	12066487	12067487	1.081825171	0.072395488
G1505	3R	7787712	7788712	-1.033676318	0.072536653
G1506	3R	30586773	30587773	-0.923976591	0.072536653
G1507	3R	9699449	9700449	-0.78418099	0.072536653
G1508	2R	24531640	24532640	-0.489823352	0.072558279
G1509	3R	16009978	16010978	-0.619654751	0.072667585
G1510	3R	18279150	18280804	-0.508673091	0.072714681
G1511	2R	17533668	17534668	-0.802742015	0.073159909
G1512	X	628871	629871	-0.654197034	0.073531997
G1513	2R	9237299	9238299	-0.999556103	0.073708219
G1514	3R	18167359	18169178	-0.519438699	0.073826581
G1515	X	18374215	18375215	-1.066060316	0.073826581
G1516	X	130435	131934	-0.810702304	0.074334614
G1517	X	1854537	1855537	-0.944148695	0.074458593
G1518	3R	11650060	11651060	-0.616600356	0.074527129
G1519	3L	16647480	16648480	-0.681701191	0.074527129
G1520	2L	13793161	13794161	-0.976807089	0.074533004
G1521	2L	2165487	2166487	-0.858271654	0.074563275
G1522	2L	10003304	10004304	-1.010741925	0.074603866
G1523	3R	15218860	15219860	-0.664450725	0.074800309
G1524	3L	552806	553806	-0.981427154	0.074829147
G1525	3R	18166120	18167120	-0.696221232	0.075034489
G1526	3L	16844278	16845922	-0.724509156	0.075046208
G1527	3R	16986257	16987257	-0.544967632	0.075077467
G1528	3R	18394072	18395072	-0.641765431	0.075383402
G1529	3L	5932028	5933028	-0.839328926	0.075392436
G1530	3R	14315706	14316706	-1.13315678	0.075392436
G1531	X	6654186	6655186	-0.860503704	0.075507316
G1532	2L	9513475	9514475	-1.124896783	0.075631921
G1533	3L	13502198	13503198	-0.824948139	0.075892992
G1534	2L	8090574	8091574	-0.832272385	0.075954273
G1535	2L	2864317	2865317	-1.079970596	0.076048223
G1536	2R	24985501	24987445	-0.472147509	0.076109454
G1537	X	653920	654920	-0.821996139	0.076130945
G1538	3R	15354723	15355723	-0.76374822	0.076193377
G1539	3R	15089217	15090217	0.427299626	0.076193377
G1540	X	10329308	10330308	-1.026095396	0.076193377
G1541	3R	18298598	18299598	-0.673257577	0.076193377
G1542	3R	5832113	5833113	-1.458424977	0.076475332
G1543	3R	16309613	16310613	-0.793718712	0.076637882
G1544	3R	7077076	7078076	-0.847681509	0.076637882
G1545	3R	23210359	23211359	-0.581224411	0.076637882
G1546	2R	8732888	8733888	-0.976660331	0.076769479
G1547	3R	29596427	29597427	-0.796552134	0.077210631
G1548	X	6225224	6226224	-0.908977453	0.077648734
G1549	X	15568686	15569686	-1.052814084	0.077648734
G1550	2L	21303642	21304642	-0.558842223	0.077693367
G1551	3R	6350600	6351600	-0.682196956	0.077982074
G1552	3R	17067436	17068436	-0.845353236	0.077982074
G1553	2L	6006365	6007365	0.66273626	0.077982074
G1554	2R	17543674	17544674	-0.745545797	0.077982074
G1555	X	581578	582578	-0.868723742	0.077982074
G1556	3R	14625236	14626236	-0.483889578	0.078086075
G1557	3R	7886491	7887491	-0.710644274	0.078086075
G1558	2L	7042706	7043706	-0.731849455	0.078086075
G1559	X	758625	759625	-0.653509752	0.078303701
G1560	2R	14875318	14876318	-0.893412723	0.078749126
G1561	3R	28339251	28341153	-0.544897897	0.078749126
G1562	2L	5874327	5875327	0.704634299	0.078749126
G1563	2L	6494137	6495137	-0.742241711	0.078749126
G1564	3R	14052770	14053770	-0.728065948	0.078749126
G1565	2R	10127864	10128864	-0.602813577	0.078766956
G1566	X	12754657	12757000	-0.519795379	0.078766956
G1567	3R	18481287	18482287	-0.989100389	0.078778813
G1568	3R	9808396	9809396	-0.606821466	0.078782742
G1569	2R	16594258	16595258	-0.640623569	0.078944383
G1570	3R	4389948	4390948	-0.764749913	0.07899226
G1571	2L	21370542	21371542	-0.801723735	0.079294629
G1572	2L	7065263	7066263	-1.201837389	0.079573699
G1573	X	11854387	11855387	-0.687165255	0.079792652
G1574	2R	13494371	13495371	-0.610585922	0.079823971
G1575	X	1865372	1866372	-0.899224799	0.080038149
G1576	3L	17513292	17514913	-0.690624575	0.080038149
G1577	2L	20316325	20317325	-0.71992055	0.080052203
G1578	3R	26535794	26536794	-0.666187477	0.080396663
G1579	3R	21163020	21164020	-1.253425844	0.080396663
G1580	3R	15262992	15263992	-0.569423209	0.080396663
G1581	X	1272006	1273006	-0.962138634	0.080396663
G1582	3L	1341782	1342782	-0.69598131	0.080549982
G1583	3L	21506913	21507913	-0.598811146	0.080549982
G1584	2L	16727304	16728304	-0.769823272	0.080619512
G1585	3R	21621161	21622161	0.782950643	0.081009064
G1586	3R	30248251	30249251	-1.897921981	0.081110636
G1587	2L	139336	140336	-0.889192199	0.081110636
G1588	3R	10868240	10869240	-0.789963136	0.081110636
G1589	3L	19254726	19255726	-0.603656345	0.081126921
G1590	3L	11819489	11820489	-0.753025991	0.081269305
G1591	3R	6024905	6025905	0.780145301	0.081569972
G1592	3L	11793154	11794154	-1.081066497	0.081600809
G1593	3R	4951673	4952673	-0.467851527	0.081723112
G1594	3L	2781742	2782742	-0.686508665	0.081723112
G1595	X	1944971	1945971	0.67841239	0.081723112
G1596	3R	27286865	27287865	-1.071496293	0.082014341
G1597	2R	15675708	15676708	-1.954538346	0.082206753
G1598	3R	4478271	4479271	-0.637614319	0.082239149
G1599	X	16307986	16308986	-0.918568668	0.082276481
G1600	2R	5981685	5982685	-0.587582812	0.082276481
G1601	2R	13539375	13540375	-0.871654927	0.082553507
G1602	3L	16202719	16203719	-0.709032927	0.082553507
G1603	2L	1128340	1130038	-0.574257633	0.08269007
G1604	2L	8436839	8438745	-0.680985726	0.082952474
G1605	2L	21307630	21308630	-0.934090864	0.082952474
G1606	3R	23091439	23092439	-1.018993103	0.082952474
G1607	3R	18277155	18278155	-0.842097748	0.082957216
G1608	2L	2361344	2362344	-0.656306908	0.083016557
G1609	3R	24115678	24116678	-0.746714286	0.083016557
G1610	3R	18406304	18407304	-0.884410645	0.083016557
G1611	2R	9164592	9165592	0.993634661	0.083164153
G1612	2L	20874631	20876438	0.418423626	0.083324758
G1613	3L	119354	120354	-0.86691007	0.083324758
G1614	2R	11076965	11077965	-0.895220965	0.083324758
G1615	2L	5949091	5950091	-0.629084326	0.083584704
G1616	3R	4186462	4187988	-0.705559801	0.083793186
G1617	3L	839031	840031	-0.666111818	0.084595811
G1618	3L	685148	686148	-0.796032012	0.08487196
G1619	3L	8072787	8074557	-0.602552714	0.08487196
G1620	3R	26534730	26535730	-0.701110508	0.084951056
G1621	2R	14574131	14575131	-0.728697056	0.084953283
G1622	2L	15006750	15008455	-0.823312157	0.084953283
G1623	3R	11456961	11459522	-0.553660653	0.084953283
G1624	3R	13289533	13290533	-1.142023133	0.084953283
G1625	3L	17556903	17557903	-0.546703968	0.084953283
G1626	X	15300858	15301858	-0.829312388	0.084976832
G1627	2R	14164419	14165419	-0.519499137	0.084987042
G1628	3L	13996156	13997778	0.776502673	0.085098799
G1629	3R	18906079	18907079	-0.622571974	0.085098799
G1630	3L	299964	300964	-0.776644431	0.085155968
G1631	3R	24566649	24567649	-0.664298924	0.085164084
G1632	3L	13255192	13256192	-1.291167554	0.085178671
G1633	3L	14550704	14551704	-0.924024802	0.085178671
G1634	3R	27924526	27925526	-0.65648817	0.085196645
G1635	3L	21640465	21641465	-0.835471131	0.085196645
G1636	2R	6635893	6636893	-0.601153852	0.085324349
G1637	2R	22700348	22701348	-0.850129642	0.085324349
G1638	2R	21655880	21656880	-1.020155787	0.085367669
G1639	2R	12485255	12486255	-0.916939019	0.085367669
G1640	3L	11290015	11291015	-0.870980883	0.085841868
G1641	2L	13445124	13446124	-0.983194392	0.086017066
G1642	2L	1729426	1730426	-0.878889561	0.086111994
G1643	3R	13273135	13274135	-0.945311647	0.086389198
G1644	3L	724242	725242	0.540580322	0.086486829
G1645	2L	18973738	18975279	-0.591712948	0.086615866
G1646	3R	20252089	20254514	-0.476622843	0.086870292
G1647	2R	24668866	24669866	-0.807268271	0.087026057
G1648	2R	7499529	7501269	-0.700716655	0.087026057
G1649	3L	16682141	16683141	-0.790139741	0.087406529
G1650	3L	12414219	12415219	-0.887035959	0.087498589
G1651	3L	15548085	15549085	-0.841126838	0.087670787
G1652	3L	3220663	3221663	-0.914484689	0.088057447
G1653	X	9575728	9578687	-0.49721589	0.088171738
G1654	2L	12064842	12065842	1.144457616	0.088171738
G1655	3L	21024743	21025743	-0.682474418	0.088395479
G1656	X	16440932	16441932	-0.567430132	0.088395479
G1657	3R	17053314	17054314	-0.83079751	0.088476677
G1658	2L	21898980	21899980	-0.991567987	0.088581605
G1659	3R	23921612	23922612	-0.694876027	0.088581605
G1660	2R	21194260	21195260	-0.820712001	0.088581605
G1661	2R	12935924	12936924	-0.648062412	0.088581605
G1662	3R	13263712	13264712	-0.546561327	0.088581605
G1663	3R	17545891	17546891	-1.28349817	0.088898472
G1664	3L	18867312	18868312	-0.996626833	0.089026729
G1665	3R	4428768	4429768	-0.738086707	0.089026729
G1666	3R	30781296	30782296	0.532955604	0.089026729
G1667	X	10265380	10266380	-0.985166003	0.089026729
G1668	2L	12462745	12464718	-0.617043015	0.089026729
G1669	3L	12804502	12805502	-0.69141492	0.089026729
G1670	3L	9893230	9894230	-0.641889761	0.089290841
G1671	3L	9383157	9384157	0.418510972	0.089290841
G1672	3R	20781549	20783252	-0.479027232	0.089290841
G1673	3R	26452033	26453033	-0.924900856	0.089489007
G1674	3L	17756927	17757927	-0.88836037	0.089505315
G1675	2R	12019366	12020366	-0.966484928	0.08958358
G1676	2L	16824600	16825600	-0.918784346	0.089736437
G1677	3L	15094172	15095172	-0.654019669	0.089813236
G1678	2R	19147164	19148164	0.74883357	0.090201834
G1679	3L	18872375	18873375	-0.687130351	0.090218563
G1680	X	1345920	1346920	-0.846766644	0.090356819
G1681	2L	820984	821984	-0.741489245	0.0906579
G1682	2R	12453716	12454716	-1.090056235	0.090727748
G1683	2R	21298126	21299126	-1.138410784	0.090727748
G1684	2R	22682772	22683772	-0.506189438	0.090736431
G1685	3R	9573843	9574843	-0.454808558	0.090834611
G1686	2L	2877850	2879625	-0.579679584	0.091002317
G1687	X	2786713	2789090	-0.55424159	0.091197979
G1688	X	2041655	2042655	-0.6393247	0.091320501
G1689	2R	17669101	17670101	-0.744332239	0.091516574
G1690	3R	14511192	14512192	-0.608670147	0.091588722
G1691	2R	13897234	13898234	-0.882694157	0.091638899
G1692	X	13739247	13740812	-0.676145613	0.091832239
G1693	3R	16981770	16982770	-0.665030232	0.092300467
G1694	2L	11060897	11061897	-0.774923741	0.092401526
G1695	2R	8068088	8069088	-0.446173365	0.092480654
G1696	3R	18908666	18910372	-0.673980542	0.092611332
G1697	3R	12959945	12960945	-0.626505562	0.092632371
G1698	3L	5358806	5359806	-1.118478571	0.092732587
G1699	3R	18910689	18911689	-0.948259409	0.092732587
G1700	2R	17871557	17872557	-0.743606412	0.09296286
G1701	2R	12425187	12426187	-0.77839459	0.09296286
G1702	3R	11581177	11582177	-0.714163326	0.093074304
G1703	3L	22772464	22774000	-0.546651143	0.093147147
G1704	3L	16408872	16409872	0.536731241	0.093147147
G1705	3L	11721203	11722203	-1.030808042	0.093152342
G1706	2R	13824010	13825010	-0.476223485	0.093255214
G1707	3R	29033914	29034914	-0.706948459	0.093255214
G1708	2L	22133794	22135455	-0.721956364	0.093475699
G1709	3R	25658514	25659514	-0.99520268	0.093528626
G1710	3R	21118270	21119270	-0.991060955	0.093755673
G1711	3L	3034929	3035929	-0.840880575	0.093755673
G1712	2L	7969839	7970839	-0.77588999	0.093768604
G1713	2L	19430262	19431262	-0.868359479	0.093768604
G1714	X	19321461	19322461	-0.767332454	0.094074311
G1715	3R	15243214	15244214	-0.569598259	0.094074311
G1716	2R	23871880	23872880	-0.637907308	0.094201506
G1717	2R	22192740	22193740	-0.749036986	0.094525043
G1718	2L	825452	826452	-0.604824906	0.094740989
G1719	3L	9846593	9847593	-1.990708647	0.095188692
G1720	3R	14297836	14298836	-0.686793268	0.095317037
G1721	X	1512517	1513517	-0.771184729	0.095317037
G1722	3R	31811715	31812715	-0.956924792	0.095339429
G1723	2L	470014	471536	-0.514319889	0.095392125
G1724	3R	5270700	5271700	-0.695358196	0.095590528
G1725	2R	15537706	15538706	-1.052295089	0.095638614
G1726	3L	9071842	9073697	-0.582185972	0.095638614
G1727	2R	24606612	24607612	-0.630787037	0.095638614
G1728	3R	16244232	16245232	-0.706860201	0.095638614
G1729	3R	18291109	18292109	-0.669393727	0.095638614
G1730	2L	19533093	19534093	-0.74267396	0.095735418
G1731	3R	27568256	27570206	-0.654591694	0.096186796
G1732	3L	8340064	8341064	-0.652569238	0.096251246
G1733	3R	19857893	19858893	-0.602877047	0.096251246
G1734	X	15867680	15868680	-0.707304415	0.096251246
G1735	2L	19735488	19736488	-0.634298743	0.096251246
G1736	3L	7510630	7511630	-0.860110927	0.096395754
G1737	2R	17796083	17797083	-0.604338493	0.096395754
G1738	2R	12145358	12146358	-1.192117348	0.09647749
G1739	2R	14976406	14977406	-0.657841732	0.09647749
G1740	X	4649439	4650439	-0.599915324	0.096672926
G1741	2L	1115703	1117557	-0.521201832	0.096862137
G1742	2L	16485621	16486621	-2.114729169	0.096862137
G1743	2L	15483576	15484576	-0.837195409	0.096862137
G1744	2L	5999053	6000053	-0.614022845	0.096895057
G1745	3L	3185786	3186786	-0.785080128	0.096990115
G1746	2L	14683294	14684294	-1.245569883	0.097048102
G1747	X	5694611	5695611	-1.396302244	0.097159688
G1748	3L	8448828	8450656	-0.602960954	0.097564015
G1749	3R	23538090	23539090	-1.020243271	0.097762712
G1750	2R	15563560	15564560	-0.746419522	0.098067714
G1751	2L	18455193	18456193	0.655107069	0.098067714
G1752	2R	11306551	11308512	-1.345447014	0.098400605
G1753	2R	24069924	24071758	-0.666383361	0.098404797
G1754	2R	24925130	24926938	-0.68111167	0.098468419
G1755	X	8062753	8063753	-0.667066083	0.098468419
G1756	2L	1107750	1108750	-3.020857861	0.098500692
G1757	3L	11122778	11123778	-0.850037753	0.098820968
G1758	3R	30772452	30773452	0.647745513	0.098820968
G1759	3R	31604043	31606467	-0.484389334	0.098820968
G1760	3R	24875948	24877660	-0.676604305	0.098873521
G1761	2R	16431393	16432393	0.705120371	0.098934751
G1762	3R	25624029	25625029	-0.744107884	0.099058661
G1763	X	9600923	9601923	-0.80976761	0.099436433
G1764	2L	18964948	18965948	-0.799288498	0.099479326
G1765	3L	8115530	8117432	-0.466399841	0.099479326
G1766	3R	15357875	15358875	-0.883849123	0.099484391
G1767	3R	30458751	30459751	-1.048957105	0.099668798
G1768	2L	9210620	9212077	0.747221093	0.099927129
G1769	3R	11689731	11690731	-0.681478472	0.100560183
G1770	3L	5780996	5782969	-0.550727503	0.10081112
G1771	3R	14288616	14289616	-1.410733591	0.10081112
G1772	X	6528898	6529898	-0.935976947	0.10083111
G1773	3R	12715985	12717611	-0.665223493	0.100977418
G1774	X	4116493	4117493	-0.583151318	0.101302605
G1775	3L	18897841	18899470	-0.490719767	0.101302605
G1776	3L	17878442	17879442	-0.67097874	0.101343478
G1777	2R	9115969	9116969	-0.582950034	0.101343478
G1778	3L	13928994	13929994	-0.752727937	0.101528739
G1779	3L	3148026	3149026	-0.414457189	0.101772463
G1780	3L	5184375	5185375	-0.454901686	0.10179493
G1781	2R	10760548	10761548	-1.074286495	0.101857448
G1782	3L	748189	749856	-0.625058692	0.101857448
G1783	3R	8114877	8115877	-0.808414913	0.102179088
G1784	3R	29112607	29113607	-0.762384581	0.102334147
G1785	2R	16185402	16187069	-0.671508011	0.10259284
G1786	X	10081977	10082977	-0.857833036	0.102658568
G1787	X	2073015	2074015	-0.909856744	0.102676796
G1788	2L	9459573	9460573	-0.717853273	0.102676796
G1789	X	23010310	23011310	-1.322863498	0.102709054
G1790	3R	7129074	7130074	-0.733445789	0.103156522
G1791	3R	24804726	24805726	-0.868582548	0.103689343
G1792	2R	17453041	17454041	0.648048069	0.103929171
G1793	2L	430641	432353	-0.587882515	0.103929171
G1794	3R	28563182	28564182	-1.698644826	0.104099556
G1795	X	1612740	1613740	0.635600752	0.104099556
G1796	3L	4024735	4025735	-0.924486992	0.10432314
G1797	3R	24812901	24813901	-0.674233423	0.10432314
G1798	3R	29771596	29772596	-0.593329087	0.104416378
G1799	3R	4664615	4665615	-0.777879888	0.104809857
G1800	3R	8653966	8654966	-0.845386553	0.104809857
G1801	2L	2765570	2768374	-0.378784617	0.104949135
G1802	2L	19546481	19547481	-0.801598381	0.104949135
G1803	3L	8459910	8460910	-0.940019088	0.104975106
G1804	3L	16895062	16896975	-0.5397354	0.10499071
G1805	2L	9122146	9123146	0.610520801	0.10499071
G1806	3L	15976501	15977501	-0.886338711	0.10499071
G1807	3R	29032181	29033181	-0.781188212	0.10499071
G1808	3L	12273079	12274079	-0.93693738	0.10499071
G1809	2L	3278940	3279940	-0.660208217	0.10499071
G1810	3R	24053310	24054310	-0.723125866	0.10499071
G1811	3L	327406	328406	-0.629968585	0.105531825
G1812	3R	22410299	22411299	-0.761172771	0.10559155
G1813	3R	5550027	5551027	-1.322498757	0.10559155
G1814	2L	14220819	14221819	0.531821612	0.10559155
G1815	3R	10099198	10101052	-0.546640151	0.10559155
G1816	3R	30004312	30005312	-0.571533823	0.10602503
G1817	X	2743283	2744283	-0.794099908	0.10602503
G1818	3L	257769	258769	-0.494717257	0.106052874
G1819	X	15334599	15335599	-1.01710106	0.106118732
G1820	3R	9064633	9065633	-0.864848427	0.106287741
G1821	3R	31591966	31592966	-0.813511034	0.106728906
G1822	X	19665351	19666351	-0.786941074	0.106736842
G1823	2R	10823013	10824013	-0.692349225	0.106736842
G1824	2L	8325959	8326959	0.573938536	0.106897433
G1825	3L	5562216	5563216	-0.989412129	0.106917222
G1826	2L	5094917	5096898	-0.606137534	0.106917222
G1827	2L	11106341	11107341	-0.653525145	0.107298791
G1828	3R	9874139	9875139	-0.866965167	0.107299675
G1829	3L	16418996	16419996	-0.761128084	0.107628276
G1830	2L	21176291	21177291	-1.10324597	0.107831614
G1831	3R	26228910	26230737	-0.522773336	0.108184765
G1832	2L	1426172	1427172	-0.739125216	0.108540833
G1833	3R	14853493	14854493	-0.61210141	0.108555246
G1834	3L	15587489	15589373	-0.532215322	0.108555246
G1835	3R	28325875	28326875	-0.579945306	0.108555246
G1836	2R	18341368	18342939	0.588372624	0.108555246
G1837	2L	3158913	3159913	-0.613597727	0.108555246
G1838	3R	20534340	20536284	-0.527569228	0.108788489
G1839	2L	9779083	9780083	-0.770496383	0.109038736
G1840	3L	1589063	1590063	-0.894119054	0.10915524
G1841	2L	10321296	10322296	-0.509236531	0.10915524
G1842	2L	11516468	11517468	-0.701858964	0.10915524
G1843	3L	22366700	22367700	0.594267684	0.10918632
G1844	X	16408178	16410176	-0.63093078	0.109196691
G1845	2L	19357921	19358921	-0.74102526	0.109478979
G1846	2R	15600023	15601023	-0.760204699	0.109529561
G1847	2R	13450107	13451107	-0.80355385	0.109872876
G1848	2R	7277761	7278761	-0.629136177	0.110341177
G1849	3R	8727999	8728999	-0.886662248	0.110381666
G1850	3R	22699918	22700918	-0.975711252	0.110609457
G1851	2R	7518308	7519871	-0.577717491	0.110618432
G1852	2L	19934807	19935807	-0.903647286	0.110714152
G1853	2L	8302389	8303389	-1.022874371	0.110743373
G1854	3R	20821490	20822490	-0.508035613	0.110743373
G1855	2R	24139094	24140873	-0.637000578	0.110837492
G1856	3R	22411668	22412668	-0.551051356	0.111059024
G1857	2L	20120565	20121565	-0.983212228	0.111156628
G1858	3L	12081284	12082284	-0.760111584	0.111231712
G1859	3L	7323021	7324021	-0.870453916	0.111249764
G1860	3L	11241752	11243503	-0.692652833	0.111265637
G1861	3R	15293752	15295567	-0.503455796	0.111427408
G1862	3R	15208833	15209833	-1.076969359	0.111450028
G1863	X	7919797	7920797	-0.923094213	0.111450028
G1864	2R	20125819	20127777	-0.575383087	0.111470075
G1865	3R	10699035	10700035	-0.566820749	0.111504077
G1866	2L	1126249	1127249	-0.828392259	0.111504077
G1867	3R	24944578	24945578	-0.528647032	0.111581622
G1868	2R	14964190	14965190	-0.890611819	0.111581622
G1869	3R	23763626	23764626	-0.579171307	0.111627501
G1870	X	11154423	11155423	-0.637175686	0.112175979
G1871	3R	20030700	20032353	-0.804199295	0.112341442
G1872	3R	23723348	23724348	-0.538007951	0.112709695
G1873	3L	20375749	20376749	-0.60590386	0.112738826
G1874	2L	4456174	4457174	-0.909186244	0.112792786
G1875	2L	10246051	10247438	-0.582529354	0.112914702
G1876	2R	23697497	23698497	-0.576852387	0.113005976
G1877	3R	19889534	19890534	-0.965741441	0.113091705
G1878	2L	18993013	18994013	-0.875701119	0.113598503
G1879	X	19157651	19158651	0.782103575	0.113598503
G1880	3L	9703970	9704970	-0.870330814	0.113598503
G1881	X	5759221	5760221	-0.845200561	0.113632254
G1882	2L	18951277	18952277	-0.813920513	0.113640671
G1883	3L	12115730	12116730	-0.951967586	0.113672851
G1884	3R	29073752	29074752	-0.729281538	0.113713089
G1885	3L	21509369	21510942	-0.815021548	0.113718104
G1886	3R	25305727	25306727	-0.735768034	0.114295511
G1887	X	5082386	5084231	-0.718434639	0.114436718
G1888	2R	18621087	18622087	-0.532548667	0.114497291
G1889	3R	25300256	25301256	-0.623787947	0.114601865
G1890	3R	30427540	30428540	-0.730680668	0.114601865
G1891	3L	6488081	6489081	-0.635261714	0.115061316
G1892	3R	17115854	17116854	-0.575695921	0.115165533
G1893	3R	26056248	26057248	-0.803961391	0.115165533
G1894	3R	17054323	17055323	-0.982386248	0.115165533
G1895	2L	22139042	22140950	-0.444966621	0.115320419
G1896	2R	17850007	17851007	-0.587524276	0.115421172
G1897	X	8714291	8715291	-0.843297376	0.115666013
G1898	3R	30036224	30037224	-0.916161841	0.115859545
G1899	X	6036827	6038500	-0.7193998	0.115949965
G1900	3L	1652400	1653400	-0.636595227	0.116093919
G1901	X	10767936	10768936	-0.474901392	0.116175041
G1902	3L	3307402	3308402	-0.900703355	0.116175041
G1903	X	13282220	13283220	0.606145366	0.116350083
G1904	2L	8933367	8934367	-0.816189379	0.116724836
G1905	X	6697999	6698999	-1.079511844	0.116823164
G1906	2L	3376361	3377361	-0.543980125	0.116823164
G1907	3L	1586102	1587102	-0.569394384	0.116919703
G1908	3R	13676209	13677209	-0.821548368	0.11710034
G1909	X	1922503	1923503	-0.56345673	0.117278613
G1910	2R	6807228	6808228	-0.961694201	0.117278613
G1911	3L	20833274	20835213	-0.6699226	0.117378058
G1912	2L	8086327	8087327	-0.739173289	0.11776328
G1913	3R	23903206	23904206	-0.840162656	0.11797343
G1914	3R	14294108	14295108	-0.647120314	0.118054741
G1915	X	15074394	15075394	-0.727534095	0.118223964
G1916	X	2730097	2731097	-1.476499693	0.118290258
G1917	2R	10026179	10027179	-0.724542649	0.118290258
G1918	2R	5697847	5698847	-0.58820009	0.118484245
G1919	3R	5067064	5068064	-0.773348833	0.118484245
G1920	2L	13900068	13901068	-0.620837969	0.118528249
G1921	3L	16149777	16150777	-0.843267646	0.118528249
G1922	2R	22536025	22537025	-0.959447942	0.118528249
G1923	3R	24581586	24583241	-0.640960727	0.118599983
G1924	2L	80185	81185	-0.975827093	0.118777801
G1925	3R	16205084	16207743	-0.369768247	0.118858599
G1926	3R	31715188	31716188	-0.706352648	0.118858599
G1927	3R	15408006	15409006	-0.590170968	0.118917316
G1928	2R	14006559	14007559	-1.331533986	0.11901893
G1929	3R	22668825	22669825	-0.607909571	0.11901893
G1930	3R	25058182	25060085	-0.61160408	0.11901893
G1931	3R	14723632	14724632	-0.59162662	0.119043486
G1932	X	10717602	10718602	-0.968432751	0.119258442
G1933	2L	18705292	18706292	-0.602687936	0.119311321
G1934	3L	16355902	16356902	-1.205907508	0.1200218
G1935	2R	17760522	17762454	-0.560744775	0.120770848
G1936	2R	11173161	11174161	-0.687674802	0.120815831
G1937	3L	16954933	16955933	-0.657844343	0.121007482
G1938	3L	15954741	15955741	-0.838807577	0.121007482
G1939	X	15843881	15845499	-0.534849388	0.121007482
G1940	3R	13660066	13662701	-0.433112179	0.121007482
G1941	3L	8081495	8082495	-0.818313816	0.121064995
G1942	3R	8269404	8270404	-0.834025503	0.121345761
G1943	X	2184284	2185284	-0.733248401	0.121496313
G1944	2R	24525641	24526641	-0.587526708	0.122046156
G1945	2L	4197268	4198268	-0.877455254	0.12220916
G1946	3L	10630678	10631678	-0.841019128	0.122819776
G1947	2R	17399432	17401213	-0.683274173	0.122851315
G1948	3R	11214070	11215070	-0.67616562	0.122879272
G1949	2R	8569995	8570995	-0.872612024	0.122879272
G1950	3L	7816815	7817815	-0.960957399	0.122959319
G1951	3R	22683647	22684647	-0.563104789	0.122959319
G1952	3L	16586700	16587700	-0.585985405	0.123318733
G1953	2R	16007053	16008053	-0.727867746	0.123422484
G1954	2R	16344129	16345129	-1.078072328	0.123422484
G1955	3R	4388700	4389700	0.676060233	0.123607302
G1956	2R	6213725	6214725	-0.466354377	0.123607302
G1957	2L	18114030	18115803	-0.592128322	0.12362331
G1958	3L	175718	176718	-0.746989647	0.123919218
G1959	X	23073019	23074019	-1.689387265	0.123971064
G1960	2L	81764	82764	-0.657515316	0.123971064
G1961	3L	1323792	1325405	-0.54017278	0.123971064
G1962	X	1369958	1370958	-0.602631118	0.123971064
G1963	2L	3123227	3124227	-0.890675599	0.123971064
G1964	3R	5483342	5484342	-0.95503851	0.123971064
G1965	3L	6979573	6980573	-0.65126955	0.123971064
G1966	2R	7788556	7789556	-0.670212938	0.124048857
G1967	3L	9859267	9860267	-0.623726504	0.124143558
G1968	3L	6495742	6496742	-0.648321663	0.124405178
G1969	3L	9426375	9427375	-0.487711107	0.124531894
G1970	2R	9428464	9429464	-0.767600861	0.124531894
G1971	2R	17427008	17428505	-0.652637386	0.124531894
G1972	3R	22022826	22023826	-0.724142029	0.124531894
G1973	2R	15212992	15213992	-0.838937921	0.124531894
G1974	3L	5752602	5754351	-0.509757179	0.12463953
G1975	2L	8171178	8172178	-0.920280705	0.124675692
G1976	3L	550212	551212	-0.815741633	0.124745869
G1977	3L	11353890	11354890	-0.524660799	0.124745869
G1978	2R	24294188	24295188	-0.74824153	0.124745869
G1979	3R	21662328	21663328	-0.934098933	0.12488396
G1980	2L	4195581	4197246	-0.459670098	0.124996402
G1981	3L	21893474	21895330	0.354747749	0.125091335
G1982	3L	4219565	4220565	-0.709297353	0.125122023
G1983	3R	16434601	16435601	-1.007433155	0.125122023
G1984	2L	10506405	10507405	-0.545035453	0.125389117
G1985	3R	29062410	29063410	-0.53531862	0.12583672
G1986	2L	3055385	3057081	-0.689283604	0.125892734
G1987	3L	12519060	12520060	-0.743107813	0.125892734
G1988	2L	490330	491330	-0.680101916	0.126140296
G1989	2R	22301197	22302197	-0.667643565	0.126213361
G1990	3L	5145564	5146564	-0.826564842	0.12635478
G1991	3L	16410026	16411026	0.7509116	0.12635478
G1992	3L	1858063	1859063	-0.816155751	0.12635478
G1993	3L	5769943	5771469	-0.434962664	0.12635478
G1994	2L	5092766	5094566	-0.512733177	0.12635478
G1995	2R	10123607	10125470	-0.445264665	0.126584663
G1996	3R	24030961	24031961	-0.49853063	0.126728932
G1997	3R	12290564	12291564	-0.913076611	0.126728932
G1998	3L	19590099	19591099	-0.953903625	0.126728932
G1999	3R	29880256	29881976	-0.693393422	0.126728932
[truncated: 6,420 more rows]
