# Supplementary material for: Growth phase diets diminish histone acetyltransferase Gcn5 function and shorten lifespan of Drosophila males
Source: EMBO Rep. 2025 Jul 10;26(15):3856–88. doi: 10.1038/s44319-025-00503-8 (PMC12332192; doi:10.1038/s44319-025-00503-8)
Supplement: Supplementary file 17 — Source data Fig. 3 [file 44319_2025_503_MOESM17_ESM.zip › EMBOR-2024-60144V2_SourceDataForFigure3/Figure3C.csv]

peakID	chr	start	end	FC	FDR
N1	3L	6038335	6039335	-2.347831419	1.06976E-12
N2	3R	9645955	9646955	-1.776002616	1.04208E-08
N3	2L	9213189	9214189	-3.128560149	1.03454E-07
N4	2R	16219611	16220611	-3.336417035	1.03454E-07
N5	2L	3478911	3479911	-7.216815415	1.30493E-07
N6	3L	1379345	1380345	-6.860462406	9.14396E-07
N7	3L	3923314	3924314	-1.478852126	1.46099E-06
N8	2L	12447924	12448924	-1.781950593	1.92372E-06
N9	2R	14949797	14950797	-1.825718958	2.0796E-06
N10	2L	12586568	12587568	-2.02371289	2.89391E-06
N11	3L	14208354	14209354	-2.942724082	4.33609E-06
N12	3R	11175299	11176299	-1.464853203	4.33609E-06
N13	2R	8606525	8607525	-1.929645741	5.90145E-06
N14	3R	18628178	18629178	-6.436445101	6.23224E-06
N15	3L	1007372	1008372	-1.278248091	9.88583E-06
N16	2L	3152589	3153589	-2.750132569	1.3111E-05
N17	3R	14796013	14797013	-1.603719538	1.88632E-05
N18	3R	22666707	22667707	-1.660335871	1.88632E-05
N19	3L	17999097	18000097	-1.956994866	1.88632E-05
N20	3R	7215979	7217731	-1.59996055	2.59037E-05
N21	2L	160756	161756	-1.072911093	3.09255E-05
N22	3L	9046931	9047931	-3.325409934	3.41676E-05
N23	2L	322617	323617	-1.500541488	4.20831E-05
N24	X	1830623	1831623	-3.228956351	4.20831E-05
N25	2R	18503021	18504021	-1.545092035	6.04248E-05
N26	3R	13304618	13306566	-1.366453812	6.52908E-05
N27	2L	1218635	1219635	-1.597593648	6.73725E-05
N28	2R	22659831	22660831	-1.736726166	0.000103542
N29	2R	19725591	19726591	-5.963208404	0.000115467
N30	2L	7485791	7486791	-1.824663286	0.000129441
N31	3L	16568895	16571291	-1.155500293	0.000130933
N32	3R	22781674	22782674	-1.57078251	0.000130933
N33	3R	12971775	12972775	-1.409004767	0.000135645
N34	2R	9077190	9078190	-2.174413439	0.000135913
N35	2R	12599338	12601090	-1.182827581	0.000150691
N36	X	15811360	15812360	-1.192163747	0.000151967
N37	3R	9931197	9933033	-1.611350138	0.000157983
N38	3L	11189135	11190135	-1.477147659	0.000177608
N39	3R	16171532	16173308	-1.218732943	0.000177608
N40	3L	1176762	1177762	-1.852248914	0.000179016
N41	X	11924724	11925724	-1.757371719	0.000196574
N42	2R	12497363	12498363	-1.283658538	0.00023882
N43	3L	8441518	8442518	-1.566653319	0.000309712
N44	3L	15123996	15125811	-1.233180222	0.000309712
N45	X	9868195	9869195	-1.165114055	0.000309712
N46	2L	5285629	5286629	-2.504557839	0.000345362
N47	X	10719173	10720173	-1.155203385	0.000345362
N48	3R	19621607	19622607	-1.540236281	0.000345362
N49	X	945839	946839	-1.41129245	0.000364281
N50	X	6225224	6226224	-1.506580809	0.000378095
N51	2L	17986883	17987883	-1.542266447	0.000378095
N52	2L	21373138	21375567	-1.121733466	0.000378095
N53	3R	26989754	26990754	-1.203398643	0.000381288
N54	X	13988573	13989573	-1.877968734	0.000395185
N55	2R	12645181	12646181	-1.178781064	0.000415727
N56	X	15496321	15498148	-0.974882603	0.000434949
N57	3L	582554	583554	-1.652277056	0.000483304
N58	X	19496545	19497545	-1.100246698	0.000525843
N59	3L	14328769	14330560	-1.024250793	0.000571063
N60	3L	16566575	16567575	-2.531543771	0.000581732
N61	2L	3560646	3561646	-1.617065774	0.00064589
N62	3L	21509387	21510387	-1.275607524	0.00064589
N63	X	13130734	13131734	-0.997905088	0.00068724
N64	3R	23888356	23889356	-1.218929549	0.000699991
N65	2L	6351017	6352017	-0.981201152	0.000702384
N66	X	21553228	21554228	-1.957172574	0.000710563
N67	X	11500259	11502253	-0.962184055	0.000744013
N68	3R	22526988	22527988	-1.277332983	0.000744013
N69	3L	17764857	17765857	-1.521419159	0.000744013
N70	3L	18011665	18012665	-1.072284361	0.000754
N71	2L	8981674	8982674	-1.198695216	0.000754
N72	2L	18143946	18144946	-0.93951079	0.000754
N73	3R	21420801	21421801	-2.581541549	0.000784909
N74	X	1120008	1121008	-0.944632412	0.000788987
N75	2L	14394126	14395126	-0.938864318	0.000788987
N76	3R	18738988	18740836	-1.093022888	0.000813948
N77	2L	12617680	12618680	-1.527835426	0.000825174
N78	3L	10862242	10863242	-0.880088236	0.000834952
N79	2R	6246559	6248515	-0.810194143	0.000843783
N80	3L	331962	332962	-1.26066025	0.00086565
N81	2L	8708992	8709992	-1.043136149	0.000903322
N82	X	3874708	3875708	-1.577243179	0.000911749
N83	3R	9916968	9917968	-1.345192228	0.001074264
N84	3L	14509700	14510700	-0.99960527	0.001127567
N85	X	9674460	9675460	-1.090786071	0.001127567
N86	2L	6472947	6473947	-0.969444452	0.001127567
N87	2L	11841902	11842902	-0.745988165	0.001210557
N88	3L	12056165	12057165	-1.018208995	0.00124411
N89	2R	9744899	9745899	-1.062752593	0.001273195
N90	2R	15941294	15942294	-1.494584337	0.001273195
N91	3R	30431288	30432288	-1.090118759	0.00140181
N92	3L	3928866	3929866	-1.313951697	0.00140181
N93	3R	5268042	5269042	-2.181590846	0.001430498
N94	3L	22847478	22848478	-1.972352557	0.001495894
N95	3R	20307248	20308248	-1.15347497	0.001509944
N96	2R	24751346	24752346	-1.570028983	0.00152099
N97	3R	17135370	17136370	-0.95912202	0.001605908
N98	X	1386924	1387924	-1.494199161	0.001799204
N99	X	11446448	11447448	-1.02543553	0.001828342
N100	3L	11119328	11120328	-0.854432493	0.001866172
N101	3L	16891856	16893412	-1.069925627	0.001915383
N102	2R	22220398	22221398	-1.099903976	0.001915383
N103	X	2221927	2222927	-0.87614293	0.001979304
N104	2R	22590148	22591148	-0.984949673	0.002025753
N105	2R	23745669	23746669	-1.030591691	0.002139896
N106	3R	19084165	19085165	-1.723757458	0.002139896
N107	2L	1059993	1060993	-1.032468887	0.00218016
N108	X	13676000	13677000	-1.149949467	0.002341918
N109	2L	7926145	7927145	-1.269078551	0.002353179
N110	2L	16860912	16861912	-1.322997705	0.002353179
N111	X	599523	600523	-1.313946155	0.002353179
N112	2R	9834363	9835363	-1.456203264	0.002353179
N113	2R	19424145	19425145	-0.800625815	0.002402553
N114	3L	319264	320264	-0.862922744	0.002402553
N115	X	15500158	15502148	-0.878352473	0.002405857
N116	X	19227122	19228122	-1.528068984	0.002451735
N117	4	588617	589617	-1.668103633	0.002603551
N118	X	11764361	11765361	-1.279736051	0.002603551
N119	X	2137702	2138702	-1.902964186	0.002627209
N120	3R	21581354	21582354	-1.412319923	0.002649931
N121	2R	11421936	11422936	-1.215408733	0.002649931
N122	2R	22844698	22845698	-1.956323831	0.002660634
N123	X	3869881	3870881	-1.654368054	0.002730283
N124	3R	23139382	23141017	-0.84611085	0.002752611
N125	2L	11979520	11980520	-1.796352176	0.002822045
N126	3R	26533741	26535599	-1.08729967	0.002889066
N127	X	13841097	13842097	-0.882015812	0.002920147
N128	X	1947736	1948736	-1.461515435	0.002949661
N129	3R	18928040	18929040	-1.694024228	0.002951936
N130	2R	11772574	11773574	-1.303508213	0.002981227
N131	X	13990371	13991371	-1.9056683	0.002981227
N132	2L	18148283	18149283	-0.993959734	0.002981227
N133	2L	16682811	16683811	-1.51218426	0.003070037
N134	3L	9759977	9760977	-0.807097052	0.003236605
N135	3R	6432757	6433757	-1.435807575	0.003255749
N136	3R	27107759	27108759	-1.534436016	0.003255749
N137	3R	29317184	29318184	2.078915694	0.003255749
N138	3R	16305147	16306147	-1.762253951	0.003435842
N139	2L	11055979	11058312	-0.883093457	0.003476266
N140	3R	19830369	19831369	-1.559982505	0.003526915
N141	4	269562	270562	-1.553705932	0.003533557
N142	X	8080812	8082322	-0.975751293	0.003551754
N143	3L	2292103	2293103	-0.886517364	0.003596104
N144	3R	26085975	26086975	-1.57121275	0.003662651
N145	X	2787266	2788266	-0.947619257	0.00368478
N146	2L	20838527	20839527	-1.505650424	0.00368478
N147	3L	19148119	19149981	-1.356524086	0.00368478
N148	3L	16051938	16052938	-0.823552992	0.00368478
N149	2L	5095185	5096185	-1.072297965	0.00375197
N150	X	6705081	6706081	-0.914961405	0.00375197
N151	3L	7785716	7786716	-2.403223349	0.003758591
N152	3L	1741729	1742729	-1.040874179	0.004094551
N153	3L	11957931	11958931	-1.030939809	0.004094551
N154	2R	12362730	12363730	-1.535336257	0.004094551
N155	2L	1063204	1064204	-1.737891527	0.004203001
N156	2L	300982	301982	-0.858514719	0.004203001
N157	3R	21617967	21618967	-1.413044891	0.004224086
N158	3R	26463279	26464279	-1.399607221	0.004451967
N159	2R	25182627	25183627	-1.13861474	0.004451967
N160	2R	15286802	15287802	-1.346774322	0.004452092
N161	2L	20264396	20265396	-0.875240878	0.004594728
N162	X	1826338	1827338	-1.543316005	0.004594728
N163	X	10743892	10745733	-0.739084713	0.004594728
N164	3L	20524089	20525089	-1.370719505	0.004617541
N165	2R	24306698	24307698	-1.096588811	0.004712305
N166	3R	10350882	10351882	-0.804080408	0.00477635
N167	2L	14653000	14654000	-2.060697815	0.004848921
N168	X	17886859	17887859	-0.95862644	0.004863657
N169	3R	23370435	23371435	-1.833809174	0.004908012
N170	2R	13296056	13297585	-1.023200971	0.005039968
N171	X	19636926	19637926	-0.914771579	0.005052145
N172	3L	14432981	14433981	-1.415956006	0.00507988
N173	2R	22654123	22655123	-1.232195638	0.005183103
N174	4	82219	83219	-1.248643635	0.005183103
N175	3L	2236668	2238641	-0.817118625	0.005183103
N176	3R	6764532	6765532	-1.912250043	0.005183103
N177	3L	11776369	11777369	-0.94463344	0.005183103
N178	3R	9548445	9549445	-0.94217834	0.005183103
N179	X	4108450	4109450	-0.782502307	0.005284217
N180	3R	8316923	8317923	-0.729035173	0.005374326
N181	3R	21748936	21749936	-0.837189268	0.005459558
N182	X	5718414	5719414	-1.202179575	0.005514391
N183	3L	14673644	14674644	-1.07369638	0.005514391
N184	3R	25899411	25900411	-1.09874824	0.005600975
N185	3R	5062178	5063909	-1.063781142	0.005600975
N186	3R	8100782	8101782	-1.702077213	0.005600975
N187	2R	22658281	22659281	-0.84733834	0.005600975
N188	2R	11733386	11734953	-0.912383332	0.005600975
N189	3R	20979480	20980480	-1.531814251	0.005723449
N190	3R	9615978	9617932	-0.895426544	0.005723449
N191	3L	13241381	13242381	-1.731481831	0.005820022
N192	X	19315595	19316595	-0.858960648	0.005860388
N193	X	19285227	19286896	-0.998108338	0.005860388
N194	3R	22013681	22014681	-2.017068558	0.005876597
N195	3R	16105754	16106754	-2.108746972	0.005913106
N196	2L	428379	429379	-1.749199555	0.005913106
N197	2R	16720863	16722693	-0.990708435	0.006001066
N198	3L	6522477	6523477	-0.694073852	0.006001066
N199	X	7315779	7316779	-0.949301393	0.006061645
N200	X	15522068	15523068	-0.938128263	0.006168354
N201	X	17290226	17291226	-1.037282271	0.006195898
N202	2R	8602863	8603863	-1.024055891	0.006419661
N203	3L	9124888	9125888	-1.118806514	0.006489856
N204	3L	15595677	15596677	-1.065751803	0.006489856
N205	2L	3727300	3728300	-1.627441353	0.006581224
N206	2L	1919389	1921234	-0.871053623	0.006754749
N207	3R	22196802	22198387	-0.959616675	0.00677025
N208	2L	13062543	13063543	-1.877171458	0.00678348
N209	3L	7792441	7793441	-0.945367843	0.00678348
N210	2L	21052309	21053309	-0.997970351	0.006802163
N211	3R	9643649	9644649	-0.968866921	0.006888358
N212	3R	27020918	27021918	-1.12345161	0.006939893
N213	2R	9685823	9686823	-0.996956352	0.00701272
N214	X	1172451	1173451	-1.103124237	0.00701272
N215	3R	13289389	13290389	-0.852568811	0.007059813
N216	3R	4820833	4821833	-0.921076358	0.007293767
N217	3R	5323317	5324317	-0.911045704	0.007382589
N218	2R	10853567	10854567	-0.926659824	0.007382589
N219	3R	19070964	19072872	-0.703505929	0.007405293
N220	3L	1401119	1402119	-1.295541241	0.007421558
N221	3R	21006582	21008449	-1.00923781	0.007496064
N222	3L	15303484	15304484	-0.816262568	0.007539363
N223	2L	3628475	3629475	-1.497117288	0.007539363
N224	3R	15871477	15872477	-1.454167161	0.00781436
N225	2R	10866420	10867420	-1.124548689	0.007913268
N226	3L	19013818	19014818	-1.701300078	0.007913268
N227	X	4324266	4325266	-1.257444257	0.008114209
N228	3R	28891803	28892803	-0.96163188	0.008177517
N229	2R	13821827	13822827	-0.825389149	0.008448888
N230	3L	1744884	1745884	-1.419163015	0.008467601
N231	3R	29555676	29556676	1.649436125	0.008540481
N232	3L	20365807	20366807	-0.991747491	0.008784737
N233	X	8056413	8058331	-0.74963236	0.008784737
N234	2L	496768	497768	1.223664819	0.008848312
N235	3L	21348672	21349672	-0.912201553	0.008848312
N236	3L	11772115	11773115	-0.937892805	0.008922795
N237	2R	11712495	11713495	-1.608439672	0.009069209
N238	2L	3895169	3896688	-0.760389112	0.009088073
N239	2R	13125356	13126356	-1.495601232	0.0091302
N240	3L	7401320	7402660	-1.122285205	0.009163515
N241	2R	11776030	11777030	-1.122586761	0.009992489
N242	2R	12643793	12644793	-1.134104723	0.010043204
N243	3L	9499904	9500904	-0.909562559	0.010104847
N244	3L	1970850	1971850	-1.707580671	0.010180078
N245	3L	16665927	16666927	-1.179654493	0.010180078
N246	2L	8082341	8084286	-0.738195772	0.010180078
N247	2R	23980588	23981588	-0.904367591	0.010180078
N248	3R	22294541	22295541	-1.084215476	0.010263586
N249	2L	3778419	3779419	-0.78687982	0.010263586
N250	3L	20208922	20209922	-0.806609882	0.010345416
N251	3R	18916515	18917515	-0.742065805	0.010345416
N252	X	8508081	8509081	-1.283833139	0.010399
N253	3L	8393878	8395782	-0.859604539	0.010399
N254	X	9615639	9616639	-1.222199748	0.010399
N255	3L	21396968	21397968	-1.252667909	0.010451265
N256	3L	9742917	9743917	-1.010468943	0.01052405
N257	2L	6219920	6220920	-1.107778903	0.010554348
N258	2R	24070489	24071489	-0.754160522	0.010708346
N259	3L	17819708	17820708	-1.210311563	0.010735229
N260	2R	10272392	10273392	-0.744848544	0.010735229
N261	2L	19575069	19576069	-0.901216631	0.010735229
N262	3L	20837827	20838827	-0.87721717	0.010735229
N263	3L	958324	959324	-0.806872315	0.010735229
N264	2R	13601991	13602991	-1.005314557	0.010813506
N265	3R	10059098	10060098	-1.099653992	0.010813506
N266	3R	13294137	13295137	-0.95023573	0.01086415
N267	3L	12033904	12035754	-0.912195172	0.010992108
N268	2L	3888541	3889541	-2.311869967	0.011173264
N269	3L	7149651	7150651	-1.625900865	0.011173264
N270	4	240357	241357	-1.313600857	0.011173264
N271	3L	19847363	19848363	-1.059359369	0.011366176
N272	2L	5334386	5335386	-1.267178709	0.011436017
N273	3R	19004511	19005511	-1.356179292	0.011436017
N274	2R	12586468	12587468	-0.974272477	0.011436017
N275	3L	8583568	8586070	-0.790236759	0.011496575
N276	2L	3055291	3056291	-1.2876334	0.011525332
N277	X	1262962	1263962	-1.035033531	0.011792155
N278	3L	14757510	14758510	-1.0399729	0.011831201
N279	3R	31844309	31845965	-0.98484387	0.011888329
N280	3L	10660069	10661069	-0.778073547	0.011906827
N281	3L	2428329	2429329	-1.32095865	0.01194061
N282	2L	1891815	1893514	-1.065989322	0.012090372
N283	X	9640858	9641858	-0.828928669	0.012090372
N284	2R	12705943	12706943	-0.800931346	0.012243458
N285	3L	6062599	6063599	-0.918106578	0.012246242
N286	3R	27105011	27106011	-1.068938731	0.012274699
N287	X	581989	583865	-0.692908354	0.012274699
N288	3R	30460339	30461339	-1.155901753	0.012274699
N289	2L	8991324	8992324	-0.936460973	0.012301247
N290	X	13890757	13891757	-1.084189109	0.012338134
N291	3R	31339259	31340259	-1.180332356	0.012399071
N292	2L	19774004	19775004	-1.511213975	0.012447758
N293	2R	11418850	11419850	-2.111881267	0.012495341
N294	2R	15556372	15558190	-0.840276043	0.012588702
N295	2L	21370483	21371483	-0.752112653	0.012777154
N296	3L	17989544	17990544	-1.14833353	0.012777686
N297	3R	30765256	30766256	1.321128235	0.012929625
N298	X	8972621	8973621	-1.059150025	0.012929625
N299	3R	17784209	17785209	-1.106919042	0.013007841
N300	2R	21329603	21330603	-0.950448356	0.013007841
N301	2L	3365688	3366688	-0.730675409	0.013007841
N302	3L	9119992	9120992	-1.074215725	0.01302235
N303	X	3688783	3689783	-0.87656264	0.013142674
N304	2L	9158097	9159097	-1.117624624	0.013505121
N305	3R	4675894	4676894	-1.182360418	0.013505121
N306	3L	7758783	7759783	-1.455632262	0.013505121
N307	3L	16200431	16201431	-1.228882881	0.013505121
N308	3R	19742534	19743534	-1.027745584	0.013505121
N309	2R	5775832	5776832	-2.127955721	0.013918533
N310	3R	22292703	22293703	-1.29779108	0.014067276
N311	2R	14547255	14548255	-1.134687031	0.014067276
N312	X	11715429	11716429	-0.677029795	0.014080821
N313	X	11922332	11923332	-0.860582595	0.014110699
N314	2L	21732792	21734611	-0.820179067	0.014110699
N315	3L	8787196	8789154	-0.744978422	0.014110699
N316	3L	20230109	20231109	-0.766749319	0.014110699
N317	3R	16331558	16332558	-0.802458659	0.014164534
N318	3L	17812897	17814711	-0.668762362	0.014232528
N319	3R	15179981	15180981	-1.549073021	0.014454856
N320	2R	23604808	23605808	-1.0314872	0.014454856
N321	X	16414431	16415431	-0.682201717	0.014454856
N322	3L	4345632	4346632	-1.136943827	0.014454856
N323	2L	3302644	3303644	-1.026321609	0.014537309
N324	2L	8275371	8276371	-0.855503329	0.014644481
N325	3L	15566079	15567079	-0.662099025	0.014644481
N326	X	18494041	18495041	-1.276472549	0.014906382
N327	3R	23601176	23602176	-1.208583712	0.015014093
N328	X	5081506	5085147	-0.71753303	0.015014093
N329	3L	57412	59282	-0.760305944	0.015014093
N330	2L	6783897	6784897	-1.142873529	0.015014093
N331	2R	7927026	7928026	-1.52367706	0.015014093
N332	3R	21297055	21298055	-0.705992889	0.015014093
N333	X	11687830	11688830	-0.660879692	0.015014093
N334	3L	14718868	14719868	-1.06578679	0.015014093
N335	2R	7628107	7629107	-0.900196152	0.015037841
N336	3L	8448794	8450607	-0.698466753	0.015037841
N337	3L	6233768	6234768	-1.446703364	0.015091661
N338	2L	20337477	20338477	-0.694385581	0.015091661
N339	3R	17410172	17411172	-2.056240319	0.015150892
N340	3R	14801155	14802155	-0.83263733	0.015425624
N341	X	5745618	5748160	-0.606457167	0.015437585
N342	2R	10852217	10853217	-0.923589034	0.015450772
N343	2R	19630894	19631894	-1.930661048	0.015491839
N344	4	553635	556242	-0.817966577	0.015521804
N345	2R	21547703	21548703	-0.735646209	0.015625914
N346	3L	13170642	13171642	-1.224088654	0.015841188
N347	3R	10169906	10170906	-0.926658937	0.016004177
N348	3L	16664022	16665022	-1.397499104	0.016027795
N349	3L	17623969	17624969	-0.81615356	0.016119469
N350	2R	10191759	10192759	-1.244739089	0.016370529
N351	2R	18610519	18611519	-0.869397266	0.01639979
N352	2L	14109991	14110991	-1.070295748	0.016553071
N353	2R	11715130	11716130	-0.770932283	0.016575435
N354	X	19589782	19590782	-1.205388019	0.016577993
N355	3L	16571745	16572745	-0.870645006	0.016882427
N356	3R	9120667	9121667	-0.867271973	0.016892064
N357	3L	6962935	6963935	-0.827673789	0.016900092
N358	2L	19565094	19566094	-0.992689305	0.016976454
N359	2R	11195545	11196545	-0.93452373	0.017101977
N360	2R	18053855	18054855	-0.698585988	0.017173326
N361	3R	21179806	21180806	-0.688271401	0.01722032
N362	2L	5962340	5963340	-1.44989476	0.01722032
N363	2L	11210066	11211066	-1.87579073	0.01722032
N364	2L	4004350	4005350	-0.714026942	0.017230024
N365	2R	16707162	16709874	-0.591276902	0.017516737
N366	3R	4470444	4471444	-0.969476575	0.017516737
N367	2R	19141192	19142795	-0.883727458	0.017516737
N368	3L	5847761	5848761	-1.183732677	0.017516737
N369	2L	10143115	10144115	-2.981325046	0.017516737
N370	X	15740083	15741083	-0.658193906	0.017516737
N371	X	17299704	17300704	-1.126972744	0.017525914
N372	3R	21888297	21889297	1.227113451	0.017668092
N373	X	698151	699151	-1.091494339	0.017668092
N374	3L	20386985	20387985	-0.681526706	0.017824412
N375	2R	23903877	23904877	-1.071917739	0.01810219
N376	3L	9767243	9769124	-0.757213564	0.018270641
N377	2R	13004837	13005837	-1.449409902	0.018298581
N378	3L	5654869	5655869	-1.050547175	0.018394567
N379	3L	16050078	16051078	-0.66160175	0.018509821
N380	X	23071555	23072555	-1.088215233	0.018625409
N381	X	11389324	11390324	-0.826155842	0.018631373
N382	2L	3084893	3085893	-0.89973262	0.018631373
N383	3L	1091343	1092343	-0.818936713	0.018773075
N384	2L	12202606	12203606	-1.065645841	0.019103484
N385	2R	9066173	9067173	-0.864496153	0.019110462
N386	2R	9561039	9562039	-0.688573145	0.019161027
N387	3L	2655531	2657408	-0.702152879	0.019498103
N388	2R	13925072	13926072	-0.723806187	0.019514403
N389	2L	5210620	5211620	1.075689274	0.019545882
N390	2L	11743916	11745594	-0.991640381	0.019545882
N391	3R	17118620	17120350	-0.941554819	0.019609479
N392	3R	7540870	7541870	-0.72614558	0.019662489
N393	3R	8528438	8529438	-1.232953325	0.019694316
N394	2R	17673418	17674418	-1.795352583	0.019694316
N395	2L	18997059	18998059	-0.762805321	0.019877886
N396	3L	16632418	16633418	-1.93785512	0.020014091
N397	2R	19414677	19415677	-0.91092996	0.020014091
N398	3L	14428135	14429135	-1.080244066	0.020314555
N399	X	19247254	19248254	-0.872214507	0.020527526
N400	2R	13475562	13476562	-1.059387187	0.020527526
N401	4	429305	430305	-0.9649993	0.020736861
N402	2R	10163395	10164395	-0.754963927	0.020781256
N403	3R	23210352	23211352	-0.662522687	0.020781256
N404	3R	18113645	18114645	-1.699419007	0.020781256
N405	2L	14409156	14410156	-0.91025636	0.020827382
N406	2L	13014358	13015358	0.897173755	0.021358284
N407	3L	12384349	12385349	-1.391761046	0.021368774
N408	3R	25102078	25103078	-1.133992672	0.021419017
N409	3L	1141093	1142093	-1.018211293	0.021455157
N410	2L	18789823	18790823	-0.812120384	0.021456677
N411	2L	2171448	2172448	-0.734546892	0.022107487
N412	X	5901318	5902318	-0.68454832	0.022107487
N413	2R	9412942	9413942	-1.093216781	0.022132593
N414	X	10785699	10786699	-1.030606471	0.022132593
N415	3L	13923577	13925405	-0.779824091	0.022156877
N416	2L	19395860	19396860	-0.684520011	0.022156877
N417	2L	3791246	3792246	-0.837392279	0.022184423
N418	3L	21483686	21484686	-2.049432911	0.022193349
N419	2L	19364138	19365138	-1.006767963	0.022253122
N420	X	13679821	13680821	-0.90590341	0.022253122
N421	X	13307666	13309665	-0.63166218	0.022552837
N422	X	6803107	6804107	-0.676290741	0.022557328
N423	3L	13036440	13037440	-0.776971044	0.022557328
N424	3R	29172408	29173408	-1.232548881	0.022572642
N425	2R	11728404	11729404	-1.152677001	0.022583621
N426	2L	1931033	1932033	-0.969601129	0.022583621
N427	2L	3356507	3357507	-0.778280795	0.02279339
N428	2R	6662699	6663699	-0.688529579	0.022997753
N429	3L	2466207	2467207	-1.25026608	0.023046998
N430	2L	7241973	7242973	-0.772934848	0.023102651
N431	2L	12453538	12454538	-0.848971818	0.023148381
N432	3R	23872289	23873289	-0.937455849	0.023318102
N433	3L	19947464	19949274	-0.765507223	0.023506711
N434	3L	1232308	1233308	-0.729279932	0.023506711
N435	X	4618508	4619508	-0.823602576	0.023506711
N436	2L	5242043	5243043	-0.691038061	0.023506711
N437	2R	11863592	11864592	-1.254650624	0.023506711
N438	X	9040379	9041379	-1.281715111	0.023723229
N439	2L	2009794	2010794	-0.759810706	0.023735031
N440	3L	627845	629621	-0.617538531	0.024202115
N441	X	8091949	8092949	-0.695597511	0.024202115
N442	2L	3803282	3804282	-0.773161181	0.024675067
N443	3L	18641048	18642627	-0.744203891	0.024675067
N444	3R	29460841	29461841	-1.638972035	0.024675067
N445	3R	5207822	5208822	-0.792710662	0.024717782
N446	2L	14010073	14011073	-1.54230438	0.02501218
N447	3L	19953532	19954532	-1.342255172	0.02501218
N448	3R	17110844	17111844	-0.825607003	0.02501218
N449	3R	23176420	23178230	-0.638056087	0.025204197
N450	2L	21885109	21886965	-0.705544506	0.025295051
N451	3L	15949927	15950927	-1.025982383	0.025418347
N452	3L	8580325	8581325	-0.748974459	0.025418347
N453	2L	552155	553155	-0.91741689	0.025668745
N454	X	7944453	7945453	-0.642460807	0.025741977
N455	3L	6933237	6934237	-0.702798292	0.025778664
N456	3L	8762768	8763768	-0.802524131	0.025792631
N457	2R	12165220	12167862	-0.595715939	0.02579313
N458	X	14906605	14907605	-1.320746966	0.025845581
N459	2R	21659456	21660456	1.645429871	0.025845581
N460	2R	11341095	11342095	-0.806081027	0.025932246
N461	X	5091437	5092437	-0.664198207	0.026207619
N462	2L	6510200	6511200	-0.700973201	0.026261692
N463	X	1252689	1253689	-1.401349397	0.026467908
N464	2L	12718195	12719195	-0.748643648	0.026503243
N465	3R	31289231	31290231	-0.768389211	0.026628689
N466	X	4205552	4206552	-0.808025218	0.026686291
N467	2L	6715892	6716892	3.051271556	0.02679093
N468	3R	10268449	10269449	-0.686459298	0.02679093
N469	X	9343634	9344634	-0.728761834	0.02679093
N470	2R	23417787	23418787	-1.355069979	0.026982501
N471	X	16540326	16541326	-0.930958464	0.027037399
N472	2R	13941732	13942732	-1.119246929	0.027037399
N473	2L	3102936	3103936	-1.077633711	0.027037399
N474	X	13650760	13652478	-0.773691049	0.027209504
N475	3L	6035865	6036865	-1.179508518	0.02722313
N476	2L	18816432	18817432	-0.893577908	0.02722313
N477	2R	20251139	20252735	-0.679527881	0.02722313
N478	X	19382920	19383920	-1.433996761	0.02726037
N479	3R	15870037	15871037	-1.63237905	0.02726037
N480	3L	3036533	3037533	-0.783571122	0.02726037
N481	3R	13790608	13791608	-0.686457729	0.027392521
N482	X	1824233	1825233	-0.777038128	0.027569727
N483	X	2160726	2161726	-1.052431377	0.027603828
N484	3L	2820718	2821718	-0.761926166	0.027603828
N485	3R	4717315	4718315	-1.218520651	0.027728141
N486	3R	14659051	14660051	-1.373637076	0.027728141
N487	3R	4212336	4213336	-0.94630233	0.027941466
N488	X	19298029	19299029	-0.830480368	0.027965759
N489	3R	29075814	29076814	-0.897599155	0.028673667
N490	2R	7471619	7472619	-0.758525937	0.028677467
N491	X	13815682	13816682	-0.877407706	0.028733247
N492	3L	2387517	2388517	-0.855674509	0.028910533
N493	2R	6623792	6624792	-1.463676394	0.028928676
N494	3L	22792121	22793121	-0.892816696	0.028928676
N495	3R	13645166	13646166	-0.601562891	0.029003587
N496	2R	10580479	10582418	-0.62536779	0.029003587
N497	X	694711	695711	-0.801361005	0.029496054
N498	X	14810063	14811063	-0.870278746	0.029496054
N499	2R	17337990	17338990	-1.136391346	0.029566483
N500	3R	5298783	5299783	-0.914815913	0.029673665
N501	2L	5795239	5796239	-1.113042007	0.02979794
N502	X	18491586	18492586	-0.778968333	0.029874141
N503	3L	324094	325094	-1.799032569	0.029874141
N504	X	6993830	6994830	-0.830539064	0.02991419
N505	X	2352535	2353535	-0.654636261	0.030664115
N506	2L	18147015	18148015	-0.823429834	0.030724143
N507	3R	26544046	26545046	-1.130065216	0.030983528
N508	2L	7690632	7693129	-0.633387553	0.031094432
N509	2L	18505422	18506422	-1.632941706	0.031293318
N510	2L	2497419	2498419	-0.906185396	0.031303521
N511	3R	11460903	11461903	-0.605985687	0.031369555
N512	2L	5988407	5989407	-0.56944738	0.031369555
N513	4	697243	698243	-0.980965722	0.031369555
N514	3R	4730166	4731166	-0.703082327	0.031523704
N515	3L	8452858	8454695	-0.704448915	0.031523704
N516	2R	22836708	22837708	-1.289463174	0.031523704
N517	2L	6224506	6225506	-0.683287946	0.031539251
N518	2R	6220970	6221970	-0.559023177	0.031539251
N519	X	18646342	18647342	-0.594939068	0.031719084
N520	3L	11183817	11185538	-0.672214181	0.031719084
N521	2L	14233430	14235283	-0.653613842	0.031746744
N522	X	2093906	2094906	-0.915661289	0.031746744
N523	2L	6868103	6869496	-0.823495614	0.031746744
N524	3R	29898450	29899450	-0.829656923	0.031901368
N525	3R	21758194	21759194	-0.704881608	0.031901368
N526	2L	21619592	21620592	-0.969289319	0.031901368
N527	3R	7777996	7778996	-1.0367033	0.031901368
N528	3L	16978397	16980305	-0.691272504	0.031901368
N529	2L	3119864	3121507	-0.75581435	0.031901368
N530	3R	14679938	14680938	-0.818306346	0.031912511
N531	2R	10170747	10171747	-1.359402164	0.03231889
N532	2R	24687046	24688046	-0.548338013	0.032324534
N533	4	818255	819255	-0.871915859	0.032324534
N534	2R	23717685	23718685	-0.931129614	0.032766846
N535	3R	14013013	14014013	-1.262061468	0.032881301
N536	3R	25467342	25468342	-1.211656819	0.032881301
N537	2R	13478675	13479675	-0.971263143	0.032881301
N538	3L	18001335	18003859	-0.579001916	0.032881301
N539	3R	32035223	32036223	-1.094630202	0.032904198
N540	2L	9948030	9949030	-0.821295048	0.032904198
N541	3L	14662551	14663551	-1.002354733	0.032904198
N542	X	16333172	16334172	-0.533812697	0.032904198
N543	X	5517892	5518892	-0.684291525	0.032904198
N544	2R	7753884	7754884	-1.261314675	0.032904198
N545	2R	13122526	13123526	-1.010684481	0.033139148
N546	2R	6872441	6873441	-1.227927382	0.033145535
N547	3R	17124804	17125804	-1.185614373	0.033145535
N548	X	5732178	5733178	-0.946401877	0.033145535
N549	3R	25308751	25309751	-0.639080732	0.033162939
N550	2L	13576024	13577024	-0.793712553	0.033162939
N551	3L	2191874	2192874	-0.541713282	0.033228545
N552	2L	8451125	8452125	-0.819109287	0.033228545
N553	2L	6928729	6929729	-0.932698175	0.033290762
N554	3R	11990590	11992450	-0.75557402	0.033290762
N555	X	21518679	21520286	-0.564311831	0.033415533
N556	2R	7069976	7070976	-0.802809572	0.033473986
N557	3L	17005237	17006983	-0.629681466	0.033698944
N558	3R	23859186	23860186	-1.058538483	0.033915931
N559	2L	19586863	19587863	-0.698929291	0.033979938
N560	X	12580148	12581148	-0.56785928	0.034144288
N561	3L	3419879	3420879	-0.90013865	0.03447526
N562	2R	14918845	14920741	-0.62194033	0.03447526
N563	3R	23714601	23715601	-0.727637215	0.034587257
N564	X	19067722	19070267	-0.525580786	0.034587257
N565	2L	825575	826575	-0.666171899	0.034587257
N566	3L	9659745	9660745	-1.438173664	0.034587257
N567	3R	19389023	19390023	-0.789097239	0.034752055
N568	3R	9452199	9453199	-1.051630016	0.034770723
N569	X	5432362	5433362	-0.849007072	0.034770723
N570	2L	35161	36161	-1.10777011	0.034770723
N571	3R	26041850	26042850	-0.610095312	0.034793171
N572	2L	9142939	9143939	-1.52252545	0.034793171
N573	2R	19358344	19359344	-0.856176694	0.034793171
N574	2R	10736015	10737015	-0.572557462	0.035006301
N575	3R	31432897	31434514	-0.919255156	0.035006301
N576	X	141535	142535	-0.765792244	0.035065151
N577	2R	24549109	24550109	-1.739195183	0.035119391
N578	4	896542	897542	-1.215478386	0.035134942
N579	2L	19562824	19563824	-0.754608305	0.035512181
N580	2L	8352687	8353687	-1.62252315	0.035547213
N581	3L	6336519	6337519	-1.159352274	0.03560019
N582	X	1274583	1275583	-0.962188589	0.03560019
N583	3R	27981216	27982216	-0.860342819	0.035622909
N584	3L	17011961	17012961	-1.218549476	0.035675268
N585	3L	17888195	17889195	-1.03496327	0.035713427
N586	3L	17490319	17491319	-0.876463829	0.035713427
N587	X	13641547	13642547	-0.756827641	0.035713427
N588	X	5086204	5087204	-1.239202833	0.035713427
N589	3L	7704664	7705664	-0.897437533	0.035714218
N590	2R	11475135	11476135	-1.9122176	0.035753398
N591	3L	11214995	11215995	-0.731694399	0.035753398
N592	3R	19822118	19823118	-0.76041986	0.035753398
N593	X	11495131	11497085	-0.585149569	0.03577978
N594	3R	19833553	19834553	-1.433937188	0.035823462
N595	2L	11970747	11971747	-0.745404362	0.035918272
N596	X	2048728	2049728	-0.70524783	0.036046941
N597	2L	21838570	21839570	-0.756821938	0.036127486
N598	2L	11271531	11272531	-0.757749309	0.036127486
N599	3R	14654795	14655795	-0.586854981	0.036228487
N600	2R	6946091	6947091	-1.19324536	0.036228487
N601	3R	12738941	12740774	-0.548548272	0.03632923
N602	X	19293017	19294751	-0.693608405	0.03632923
N603	3L	20739399	20741355	-0.68621539	0.036354878
N604	X	1818790	1819790	-1.982493697	0.036513864
N605	3R	7790090	7791090	-0.620548094	0.036513864
N606	X	11095125	11096125	-0.662232645	0.03674087
N607	3L	14782363	14783363	-0.556489503	0.036774229
N608	2L	12589142	12590766	-0.631652631	0.036890652
N609	3L	20798266	20799266	-0.783581494	0.037114069
N610	3R	4670935	4671935	-0.854397723	0.037166507
N611	3R	29782434	29783434	-0.576487654	0.037166507
N612	X	6699588	6700588	-0.739517749	0.037302409
N613	X	13403216	13404216	-2.646054198	0.037429523
N614	2R	15197530	15198530	-1.045037887	0.037539617
N615	X	185869	186869	-0.853239858	0.037628201
N616	3R	4393438	4394438	-0.718704737	0.037640766
N617	X	15817449	15818449	-1.245544169	0.037653065
N618	2R	14926900	14927900	-1.275300648	0.037795722
N619	3R	20569724	20570724	-0.674619518	0.03791416
N620	3R	22769040	22770040	-1.847646058	0.03791416
N621	3L	21891986	21895318	-0.563810691	0.03791416
N622	3R	9600350	9602324	-0.766977022	0.03791416
N623	3L	602155	603155	-0.83079457	0.03791416
N624	2L	16320992	16321992	-1.022390437	0.038037815
N625	X	14208651	14210852	-0.653451674	0.038037815
N626	3R	20555388	20556388	-0.721386168	0.038037815
N627	X	11923387	11924387	-0.875609579	0.038037815
N628	3L	8288419	8290199	-0.69872325	0.038193818
N629	3R	13298357	13299357	-1.085528295	0.038397039
N630	2R	17478457	17479457	-0.931250151	0.038528794
N631	3L	15516289	15519016	-0.565748277	0.038530314
N632	3R	14765691	14767274	-0.862412947	0.038634563
N633	2L	13976689	13977689	-0.610116104	0.038905668
N634	2L	11808660	11809660	-0.919829358	0.038905668
N635	3R	18580613	18581613	-0.828361333	0.038905668
N636	X	947183	948183	-1.330718238	0.038986596
N637	2L	20801468	20802468	-0.656067432	0.038986596
N638	3R	7977059	7978059	-0.576144782	0.038997287
N639	3R	29925751	29926751	-0.768707997	0.038997287
N640	2R	17896556	17897556	-1.184766733	0.038997287
N641	3R	19050880	19051880	-0.660010634	0.039030794
N642	2L	319363	320363	-0.685318882	0.03918424
N643	3L	18881753	18882753	-1.028978594	0.03918424
N644	3R	9874138	9875138	-0.694156135	0.039314094
N645	X	4936153	4937153	-1.169936771	0.039314094
N646	4	254271	255271	-1.186792428	0.039314094
N647	3R	11669371	11670371	-1.162913357	0.039314094
N648	3R	31103651	31104651	-1.184790884	0.039314094
N649	3L	10097132	10098777	-0.711089742	0.039314094
N650	4	507929	508929	-0.702530153	0.039314094
N651	3R	31327269	31328269	-0.61523523	0.039314094
N652	2R	6039152	6040152	-1.046465263	0.039403919
N653	3L	14424123	14425123	-0.979727519	0.039530565
N654	3R	21889747	21890747	-0.630190226	0.039530565
N655	X	19324295	19325295	-0.702942973	0.039558584
N656	3L	15193109	15194109	-0.891141326	0.039558584
N657	2L	21909574	21910574	-1.039688101	0.039558584
N658	2R	23682971	23683971	-0.829092576	0.039558584
N659	X	15909069	15910069	-0.648656665	0.039558584
N660	2L	5787916	5788916	-1.230120485	0.039558584
N661	X	1182845	1183845	-1.306239626	0.03964885
N662	X	12722920	12724803	-0.614243034	0.039682933
N663	3L	604393	605393	-1.069497349	0.03994173
N664	3L	16112894	16113894	-0.683056956	0.03994173
N665	2L	22174735	22175735	-0.640422957	0.040049571
N666	2L	18749088	18750088	-0.895694583	0.040113983
N667	2L	18080505	18081505	-0.624292566	0.040118544
N668	X	6224122	6225122	-0.54759969	0.040385577
N669	3L	3302823	3303823	-0.702566013	0.040528317
N670	2L	11740403	11741403	-0.726597452	0.040561029
N671	2R	22999588	23000588	-0.960933595	0.040570259
N672	2R	6965938	6967835	-0.578827325	0.040570259
N673	X	8573640	8574640	-0.834602113	0.040570259
N674	3R	21589062	21590849	-0.69113024	0.040570259
N675	3R	19872291	19874470	-0.647384381	0.040806115
N676	X	16747180	16748180	-0.805215039	0.040806115
N677	X	3775552	3776552	-0.69067637	0.041012251
N678	2R	6831341	6832341	-0.83159246	0.041012251
N679	2R	8691956	8692956	-1.328335665	0.041012251
N680	3L	21907948	21908948	-0.725711916	0.041020537
N681	3L	8078576	8079576	-1.061730627	0.041122912
N682	3L	2536367	2537367	-0.532018666	0.041122912
N683	3R	15342173	15343173	-0.736298816	0.041122912
N684	3L	19937816	19938816	-1.126448384	0.041152035
N685	X	19126905	19127905	-0.776197211	0.041152035
N686	2L	18150149	18151149	-0.956349992	0.041316307
N687	3R	5831110	5834122	-0.539134833	0.041470397
N688	2R	21159724	21160724	-0.59630031	0.041516641
N689	3R	31842248	31843248	-1.078033672	0.041516641
N690	2L	1200814	1201814	-0.66326336	0.041516641
N691	3R	11177302	11179005	-0.673867256	0.041586523
N692	2L	2885548	2886548	-0.688885	0.041624827
N693	2R	23066958	23068738	0.725536854	0.041729438
N694	3R	9392204	9393204	-0.800506248	0.041753685
N695	3L	3752381	3753381	-2.122323568	0.041792201
N696	2L	18575785	18576785	-0.82815781	0.041962278
N697	2L	5248255	5249255	-1.09791345	0.042130822
N698	3L	8747498	8748498	-1.214197441	0.042130822
N699	3R	8582317	8583317	-1.165286235	0.042130822
N700	3L	12051088	12052088	-0.958369696	0.042130822
N701	3L	22731072	22732072	-1.105503048	0.042130822
N702	X	12736879	12737879	-0.629463088	0.042179478
N703	3R	31329383	31330383	-1.431052297	0.042243222
N704	2R	16124505	16125505	-1.001333523	0.042245339
N705	3R	10276215	10278679	-0.654087532	0.042245339
N706	2R	11044064	11045064	-0.861227267	0.042353762
N707	2R	19198601	19199601	-1.315301584	0.042531776
N708	3L	136329	137329	-0.599131122	0.042540663
N709	3R	18169837	18170837	-0.521539844	0.042816281
N710	3R	13971140	13972140	-1.180717541	0.042956244
N711	3R	29478744	29480629	-0.507899387	0.042956244
N712	2L	11961023	11962023	-0.855158054	0.043187241
N713	X	8230088	8231088	-0.735055282	0.043187241
N714	2R	14174380	14176103	-0.510156747	0.043187241
N715	X	19887397	19888397	-0.879356328	0.043187241
N716	3R	5526076	5527076	-0.84610257	0.043187241
N717	3R	13258460	13259460	-0.834100791	0.043187241
N718	2R	16881812	16882812	-1.03619085	0.04320041
N719	X	23073035	23074035	-0.564337025	0.043325632
N720	3R	8126093	8127093	-0.766568116	0.043365308
N721	3R	29163664	29165809	-0.587495534	0.043435596
N722	X	14913735	14914735	-1.203979048	0.043758379
N723	3L	22685492	22686492	-1.215064501	0.043818874
N724	3R	19149915	19150915	-0.866724565	0.043818874
N725	3L	22406104	22407104	-1.203792652	0.043830563
N726	X	10599199	10601012	-0.789693121	0.043830563
N727	2R	13546410	13547410	-0.935870454	0.043830563
N728	3R	23189003	23190003	-0.591973101	0.043830563
N729	3L	22886632	22887632	-0.541792997	0.043831586
N730	3L	5547698	5548698	-1.419598593	0.043831586
N731	2L	14744517	14745517	0.722011507	0.043831586
N732	X	11429924	11431608	-0.607652789	0.043831586
N733	2L	21118698	21119698	-0.936633174	0.043831586
N734	3R	26233354	26234354	-0.83627345	0.043982795
N735	2R	8607639	8608639	-0.576864082	0.043983083
N736	X	12058947	12059947	-1.168827041	0.043983083
N737	2R	13918680	13919680	-0.600747176	0.043983083
N738	3L	505507	506507	-0.59006694	0.04398726
N739	3R	16228786	16229786	-1.172481043	0.044046466
N740	3R	25982482	25983482	-1.369282858	0.044165845
N741	X	19865563	19866563	-0.562351772	0.044165845
N742	3R	14443210	14444210	-0.895459594	0.044241978
N743	3R	28580149	28581149	-0.582804174	0.044242617
N744	3L	299972	300972	-0.648658674	0.044414483
N745	X	8101481	8102481	-0.878745621	0.044663937
N746	2L	13846118	13847118	-0.813540359	0.044858475
N747	2R	8551830	8552830	-0.634185255	0.045092436
N748	2R	21217097	21218097	-0.633038114	0.045177613
N749	2R	12417887	12418887	-0.963575008	0.045177613
N750	2R	15613337	15614337	-0.782393302	0.045222636
N751	2L	11064764	11065764	-0.674329314	0.045237039
N752	2R	11107235	11108235	-1.431608472	0.045237039
N753	3L	7360758	7361758	-0.62818765	0.04524224
N754	2L	6835791	6836791	-1.178704327	0.045555517
N755	X	14783701	14784701	-0.81675499	0.04559027
N756	3L	4909234	4910234	-0.852540885	0.045740674
N757	3R	25313413	25314413	-0.673102342	0.045740674
N758	3L	1204487	1205487	-0.647279704	0.045740674
N759	2L	18558893	18559893	-0.918282267	0.045771636
N760	3R	29062414	29063414	-0.607587048	0.046115288
N761	2L	20099349	20100349	-0.644517606	0.046343409
N762	2R	6880633	6881633	-0.567715759	0.046671892
N763	3R	22671838	22672838	-1.167449684	0.046690525
N764	3R	25460354	25461354	-1.170140111	0.046862527
N765	2R	9875840	9876840	-0.998437708	0.047603245
N766	X	6628068	6629068	-0.832775121	0.047616963
N767	X	498994	499994	-0.558293528	0.047616963
N768	3L	1169064	1170064	-0.540980112	0.047616963
N769	X	510251	511251	-0.793787156	0.047949618
N770	3R	25504856	25505856	-1.332151005	0.047949618
N771	3L	21934261	21936130	-0.548326001	0.048000783
N772	X	15766037	15767037	-0.617470504	0.048000783
N773	3L	11085590	11086590	-0.653607424	0.048036027
N774	3R	9125254	9126254	-1.265944755	0.048228122
N775	3R	13446812	13447812	-1.362379142	0.048228122
N776	2L	21266372	21267372	-0.806433121	0.048228122
N777	2L	3781230	3782230	-1.257629595	0.048228122
N778	3L	17008751	17009751	-0.967047345	0.048544593
N779	2L	7578620	7579620	-0.986352159	0.048650668
N780	X	587202	588202	-0.892029029	0.048766501
N781	3R	7512942	7514901	-0.563662381	0.048766501
N782	2L	5222638	5223638	-0.962281633	0.048935822
N783	3L	91563	92563	-0.696497031	0.048935822
N784	2L	24546	25546	-0.686771854	0.048935822
N785	3L	8351057	8352057	1.007700718	0.049024549
N786	3R	24303899	24304899	-1.139554496	0.049113251
N787	2R	18575168	18576168	-0.941087417	0.049176887
N788	2R	11774705	11775705	-0.630989127	0.049176887
N789	2R	21302447	21303447	-0.782098108	0.049176887
N790	2R	6266721	6267721	-0.785248776	0.049385993
N791	3L	99237	101772	-0.585450621	0.049385993
N792	X	6202331	6203331	-1.061368228	0.049451066
N793	X	1218012	1219012	-1.563885533	0.049451066
N794	3R	22978473	22980446	-0.973269107	0.049451066
N795	2L	3146761	3148426	-0.792017196	0.049451066
N796	2R	23185895	23186895	-1.009436651	0.049451066
N797	3L	22837939	22838939	-0.594894763	0.049554113
N798	3R	30799685	30800685	-0.88531211	0.049765926
N799	2L	9512674	9514467	-0.645357491	0.050043046
N800	X	616985	617985	-0.720337604	0.050272544
N801	X	15568692	15569692	-0.962937464	0.050506434
N802	3R	20509167	20510167	-1.387465561	0.05086826
N803	X	17581170	17582170	-0.562944884	0.05086826
N804	3R	4548459	4549459	-1.098644156	0.05086826
N805	2L	4418933	4419933	-0.669171526	0.05086826
N806	2R	9740051	9741051	-0.938043518	0.050971931
N807	X	7930462	7931462	-0.67116885	0.050971931
N808	X	6550583	6551583	-0.644161904	0.050971931
N809	2R	11648143	11649759	-0.604395328	0.051035763
N810	X	22559381	22560381	-1.33171196	0.05106755
N811	X	15085634	15086634	-1.054724083	0.051100123
N812	2R	19506159	19507159	-0.789986294	0.051229611
N813	2L	18348712	18349712	-1.072723254	0.051229611
N814	2L	22107897	22108897	-0.781613593	0.051516717
N815	3L	11720542	11721542	-0.881407512	0.051628774
N816	3L	19200363	19201363	-1.580602461	0.051740203
N817	3R	22043347	22044347	-1.01160269	0.052502987
N818	3L	4350381	4351381	-1.108293976	0.052608435
N819	X	687217	688217	-0.687353495	0.053026303
N820	3R	7489313	7490313	-0.634688447	0.053026303
N821	3R	25060164	25061164	-0.749782069	0.053026303
N822	2L	14675972	14678767	-0.571855158	0.053026303
N823	3L	11522990	11523990	-0.652107793	0.053026303
N824	X	1385538	1386538	-0.82489345	0.053840923
N825	3R	23326419	23327419	-0.867379461	0.053884857
N826	3L	10896607	10897607	-0.613320025	0.053939853
N827	3L	3125140	3126140	-0.935849916	0.054028284
N828	2L	2801330	2802330	-0.712769255	0.054229437
N829	3L	3551080	3552080	-0.985606742	0.054559524
N830	3R	11201902	11202902	-0.694570271	0.054631616
N831	3R	21175521	21177127	-0.603387431	0.05464493
N832	X	18515560	18517259	-0.680941512	0.054672538
N833	X	16701553	16702553	-0.570301859	0.05482875
N834	X	16102420	16103420	-0.614577643	0.054940337
N835	3R	16155804	16156804	-0.794685365	0.054940337
N836	2L	3172441	3173441	-1.965298605	0.054940337
N837	3R	4688049	4689049	-0.791098924	0.054944929
N838	2L	21736237	21737237	-0.815432781	0.054993836
N839	X	3776850	3778693	-0.573178962	0.055336123
N840	X	4607799	4608799	-0.668585411	0.055793072
N841	3L	7960572	7961572	-0.852851242	0.055862592
N842	2L	22134323	22136172	-0.57922992	0.055934486
N843	2R	24540137	24541137	-1.087767816	0.055934486
N844	2L	14007332	14008332	-1.053308664	0.055934486
N845	2L	14432973	14433973	-0.809059871	0.055934486
N846	3L	3034818	3035818	-0.759866039	0.056360159
N847	2R	23606576	23607576	-1.099670623	0.056360159
N848	X	9584137	9585137	-0.678233873	0.056459495
N849	2L	458675	459675	-0.823824813	0.056505592
N850	X	1842755	1843755	-1.440754421	0.056524558
N851	3L	9055899	9056899	-0.925358221	0.056658969
N852	3R	24015882	24016882	-0.675567036	0.056658969
N853	3R	27050998	27051998	-1.054780461	0.056658969
N854	X	10397048	10398048	-0.565780015	0.056658969
N855	2L	20388176	20389176	-1.099308432	0.056791089
N856	2R	8336907	8337907	-0.810394814	0.056805053
N857	2L	19934795	19935795	-0.73507306	0.056889646
N858	X	657768	658768	-0.977177528	0.056973584
N859	2L	15761333	15763089	-0.553272096	0.056973584
N860	2L	1399195	1400195	-1.042583629	0.05722328
N861	2R	16141818	16143718	-0.619205663	0.057325116
N862	2R	6649304	6651212	-0.583641813	0.057501218
N863	3L	7000264	7001264	-1.04437611	0.05763545
N864	3L	1366589	1367589	-1.102467403	0.05763545
N865	2L	14404913	14405913	-0.547067131	0.05763545
N866	2R	14130222	14131222	-1.186189893	0.05763545
N867	2L	21344143	21345143	-0.604222701	0.057744024
N868	2L	19165775	19166775	-1.007834086	0.057865683
N869	3R	27152428	27153428	-0.731736835	0.058189217
N870	3L	21973861	21974861	-0.633768252	0.058269897
N871	3R	23588590	23590423	-0.534369614	0.058352165
N872	2R	17543777	17545734	-0.551846513	0.058378693
N873	X	4908641	4909641	-0.760606798	0.058520199
N874	3R	29123031	29124031	-0.605951596	0.058705294
N875	3L	9822297	9823297	-1.013414848	0.059006505
N876	2R	24141808	24142808	-0.862518682	0.059033181
N877	3L	2547497	2548497	-0.829895976	0.059125988
N878	2L	18332036	18333036	-0.701654786	0.059125988
N879	2L	12596557	12597557	-0.965193376	0.059891562
N880	X	20934246	20935246	-0.614394094	0.059891562
N881	2L	13996803	13997803	-1.190364986	0.059891562
N882	2R	10775853	10776853	-0.711318461	0.059936685
N883	3L	16661142	16662142	-0.652825863	0.060089064
N884	3L	5789378	5790378	-1.540619045	0.060287768
N885	X	2642180	2643740	-0.608239645	0.060287768
N886	2L	20975725	20976725	-0.923011928	0.060287768
N887	2L	3657029	3658029	-0.784207325	0.060287768
N888	2L	8739714	8740714	-0.513063934	0.060287768
N889	3R	22594876	22595876	-0.766408484	0.060347187
N890	2R	18972554	18973554	-0.991076129	0.060439238
N891	3L	12804469	12805469	-0.755547495	0.060439238
N892	3L	11321713	11322713	-0.715343958	0.060439238
N893	3R	14373220	14374220	-0.957483763	0.060522476
N894	X	19581583	19582583	-1.147526985	0.060582477
N895	2R	12351062	12352062	-0.917687247	0.060582477
N896	X	15834385	15835385	-0.455934138	0.060582477
N897	2L	8957729	8958729	-0.718102985	0.060747892
N898	X	11719873	11720873	-0.663364083	0.060843711
N899	3L	11510825	11511825	-0.822883203	0.060843711
N900	3R	21953936	21954936	-0.719480127	0.061237006
N901	3L	14387001	14388001	-1.070765711	0.061354041
N902	3L	1151866	1152866	-0.965677183	0.061354041
N903	3L	15635838	15636838	-0.715725494	0.061354041
N904	X	2253723	2254723	-0.658016342	0.061358286
N905	3L	6964291	6965291	-0.913573851	0.061518059
N906	2R	6197127	6198883	-0.68384328	0.061518059
N907	2L	21401098	21402098	-0.761825551	0.062117733
N908	2L	8768442	8769442	-0.747062161	0.062117733
N909	3R	12371206	12372206	-0.819247683	0.062117733
N910	3R	7057715	7058715	-0.562950771	0.062117733
N911	3L	15294643	15295643	-0.787667584	0.062527018
N912	3L	7942020	7943020	-0.738264888	0.062611243
N913	3R	9800524	9801524	-0.542919727	0.062703973
N914	2R	11593913	11596626	-0.479452975	0.062746675
N915	X	12750239	12751239	-0.682279607	0.062944846
N916	3L	8396266	8397266	-0.727315485	0.06294882
N917	3L	9147964	9149719	-0.645678003	0.06294882
N918	2L	20396792	20397792	-0.798044476	0.063058819
N919	2L	20034293	20035293	-0.546784018	0.063058819
N920	3R	6419692	6420692	-1.223716783	0.063112717
N921	X	5712594	5714338	-0.705635964	0.063112717
N922	3R	31847025	31848025	-0.854323517	0.063112717
N923	X	10762199	10763940	-0.5738726	0.063112717
N924	3L	17481042	17482042	-0.983162337	0.063112717
N925	2R	11343027	11344027	-0.625506815	0.063267101
N926	2L	5092667	5094567	-0.515190963	0.063471317
N927	3L	339417	342104	-0.47405062	0.063471317
N928	2L	5152128	5153880	-0.572744056	0.063646692
N929	X	2355107	2356107	-0.611559422	0.063734802
N930	3L	9335546	9336546	-0.726496522	0.063786908
N931	3R	15696252	15697252	-0.534708622	0.063786908
N932	2L	14533611	14534611	-0.63653577	0.063786908
N933	3R	15536889	15537889	-0.481192848	0.063948605
N934	X	17579159	17580159	-0.637120473	0.064006491
N935	3R	20771424	20773215	-0.648144962	0.06406145
N936	2R	14883736	14884736	-0.90807393	0.064161107
N937	3R	18577221	18578221	-0.94170545	0.064161107
N938	3R	16254331	16255331	-0.54000064	0.064161107
N939	X	10887362	10888362	-0.848377784	0.064161107
N940	3R	20756517	20757517	-0.818329698	0.064161107
N941	3R	19618059	19619059	-1.375286136	0.064161107
N942	3L	6260880	6261880	-0.674815588	0.064280411
N943	2L	9498247	9499247	-0.531840557	0.064280411
N944	3R	20563608	20564608	-0.641757031	0.064312999
N945	3L	16522632	16523632	-1.675064203	0.064836346
N946	2L	20373774	20374774	-0.644304543	0.064877146
N947	3L	8338671	8339671	-1.14653411	0.064877146
N948	X	1170199	1171199	-0.626766489	0.064877146
N949	X	7100209	7101209	-0.672833586	0.064877146
N950	X	17740684	17741684	-0.634930474	0.064877146
N951	2R	11424829	11425829	-0.853388396	0.064877146
N952	3R	4705030	4706787	-0.460842906	0.064877146
N953	2R	6202106	6203106	1.063661615	0.064877146
N954	2L	8776048	8777048	-0.78253855	0.065000098
N955	2R	10475249	10477124	-0.502085037	0.065109506
N956	3L	17531087	17532087	-0.556819284	0.065109506
N957	4	225478	226478	-0.669373466	0.065139145
N958	3R	11224739	11225739	-0.900935806	0.065139145
N959	3L	20817358	20818358	-0.810567467	0.065139145
N960	3L	3192096	3193869	-0.544809147	0.065139145
N961	3R	27004994	27005994	-0.81294675	0.065139145
N962	2R	14922269	14923269	-1.505140006	0.065139145
N963	3L	19039861	19040861	-0.61695446	0.065227382
N964	2L	5227723	5228723	-0.982841118	0.065327169
N965	X	7307305	7308305	-0.629267687	0.06533145
N966	3R	16221913	16222913	-0.848206863	0.06533145
N967	3L	7494991	7495991	-0.681443672	0.06533145
N968	3L	10088129	10090625	-0.472136625	0.06533145
N969	3L	15209623	15210623	-0.713910874	0.06533145
N970	2R	12008662	12009662	-0.621460694	0.06533145
N971	2L	1668226	1669981	-0.533130924	0.065977856
N972	3L	15533237	15535203	-0.514902575	0.065977856
N973	X	14929440	14930440	-0.869104889	0.066262426
N974	3L	15603439	15604439	-0.872634938	0.066303634
N975	2L	9121961	9124712	-0.506228621	0.066303634
N976	3L	16883681	16884681	-1.295120884	0.066375517
N977	3R	27654433	27655433	-0.811470255	0.066668517
N978	3L	11953419	11954419	-0.705048385	0.067070477
N979	X	18093953	18094953	-0.556471951	0.067095811
N980	3L	14742090	14743090	-1.045644256	0.067337208
N981	2R	10868794	10870299	-0.731028365	0.067337208
N982	X	21373519	21374519	-2.36192515	0.067337208
N983	X	20965415	20966415	-0.87859717	0.067337208
N984	2R	16020629	16021629	-0.738189721	0.067341316
N985	2L	9679850	9680850	-1.119022117	0.06738588
N986	2L	12546204	12547204	-0.506299609	0.06771284
N987	2L	1909538	1910538	-0.70868246	0.067722506
N988	2R	11243166	11244166	-1.147082753	0.067727866
N989	3L	18816306	18818274	-0.738934083	0.067731196
N990	X	18835918	18836918	-0.800358592	0.067752592
N991	3L	16477792	16478792	-1.136872146	0.068041023
N992	2L	7334560	7335560	-1.786372659	0.068222103
N993	2L	21197373	21198373	-1.005834672	0.068222103
N994	2L	11178659	11179659	-0.684561944	0.068222103
N995	2L	13898716	13899716	-0.841610609	0.068222103
N996	2L	6811904	6812904	-0.700231735	0.068222103
N997	3L	5923617	5924617	-0.596571279	0.068222103
N998	3L	14060727	14061727	-1.151328111	0.068500829
N999	3L	17533026	17534026	-0.627310447	0.068500829
N1000	2R	7158933	7160890	-0.753345349	0.068704172
N1001	3R	9928364	9929364	-0.746467772	0.068729636
N1002	3R	14761580	14762580	-1.033086154	0.06881896
N1003	3L	3308448	3309448	-0.639731838	0.069149265
N1004	2L	123225	124225	-0.777218075	0.069172459
N1005	2L	9137614	9140435	-0.46370378	0.069172459
N1006	3R	13659887	13660887	-0.875347099	0.069376715
N1007	X	6590295	6591295	-0.703195006	0.069376715
N1008	3R	9447874	9448874	-1.066241903	0.069474761
N1009	2L	13090470	13092122	-0.65596035	0.069526427
N1010	3R	5948670	5949670	-0.615263993	0.069870478
N1011	2R	15568677	15569677	-0.547993973	0.069870478
N1012	X	10486120	10487120	-0.651412848	0.069870478
N1013	2R	10534596	10535596	-0.60109596	0.069870478
N1014	3L	16468607	16469607	-1.129722246	0.069870478
N1015	2L	3091976	3092976	-0.816617727	0.069870478
N1016	2R	9463614	9464614	-0.644255619	0.069870478
N1017	X	12755335	12757025	-0.497506597	0.069870478
N1018	3R	27928571	27929571	-0.530221312	0.069870478
N1019	3L	2549931	2552707	-0.606760503	0.069975348
N1020	3L	13919576	13921138	-0.633165032	0.069975348
N1021	3L	22636980	22637980	-1.432867551	0.070457903
N1022	3L	8018564	8019564	-0.633994308	0.070560633
N1023	X	19640478	19641478	-0.565757875	0.070580292
N1024	X	1672183	1673183	-1.149452086	0.070580292
N1025	3R	4126482	4127482	-0.936497978	0.070593951
N1026	2R	22839559	22840559	-0.634169887	0.070603504
N1027	2R	17465048	17466048	-0.998729388	0.070655052
N1028	2R	5783068	5784068	-0.669076821	0.070777687
N1029	3R	23995156	23996156	-0.717124914	0.070855761
N1030	3L	8748614	8749614	-0.784986672	0.071050168
N1031	3R	10054014	10055694	-2.337747774	0.071050168
N1032	2L	16603379	16605290	-0.599482681	0.071050168
N1033	2R	18800119	18801119	-0.660055787	0.071061276
N1034	X	7705731	7706731	-0.532488303	0.071392576
N1035	3L	18995489	18996489	-0.533822388	0.07157196
N1036	2R	23416273	23417273	-0.698060168	0.071676658
N1037	2L	16251325	16252325	-0.532707369	0.071676658
N1038	3L	20202411	20203411	-1.281820437	0.071720772
N1039	3L	12044709	12045709	-0.70720839	0.071808754
N1040	2R	18314948	18315948	-1.086233837	0.071812882
N1041	2L	87088	88088	-0.91247957	0.07186785
N1042	2L	18360085	18361085	-1.044861715	0.07186785
N1043	X	19321277	19322277	-0.573419077	0.071890442
N1044	3R	30802377	30803377	-0.729428948	0.07189315
N1045	X	5677605	5678605	-0.70445662	0.072047636
N1046	3L	5821154	5822154	-0.834841602	0.072047636
N1047	X	13563145	13564145	-0.517271247	0.072051962
N1048	3R	27300651	27301651	-0.642609813	0.073135938
N1049	2R	15989006	15990006	-1.199887121	0.073283694
N1050	2L	13836480	13837480	-0.903893319	0.073294242
N1051	2R	24373549	24374549	-0.693768046	0.073294242
N1052	3L	11233252	11234252	-0.731565012	0.073294242
N1053	X	2619680	2620680	-0.508505876	0.073434958
N1054	2R	9069439	9070439	-1.034956373	0.073550456
N1055	X	6785169	6786169	-1.265110363	0.073656514
N1056	2R	16855939	16856939	-0.684719635	0.073944427
N1057	2R	21819363	21820363	-0.94781399	0.074001805
N1058	3L	2457644	2458644	-0.611050318	0.074113927
N1059	2L	838499	839499	-0.6281231	0.074120103
N1060	2R	9166892	9167892	-0.90734013	0.074250105
N1061	2R	8067402	8068402	-0.520280888	0.074250105
N1062	2R	19423121	19424121	-0.667680281	0.074250105
N1063	X	17159588	17160588	-0.938413055	0.074436939
N1064	2R	6787855	6788855	-0.471684767	0.074436939
N1065	2L	14408035	14409035	-0.757363301	0.074597828
N1066	3L	21770297	21771297	-0.603092051	0.074597828
N1067	3R	9607021	9608021	-1.161807744	0.074621241
N1068	X	9636676	9637676	-0.827947858	0.074850591
N1069	X	1374160	1376150	-0.514108951	0.074889952
N1070	2R	9660652	9661652	-0.992789139	0.075615683
N1071	3L	20476041	20477041	2.223393856	0.075652861
N1072	3L	14512978	14513978	-1.138306144	0.075746325
N1073	3R	5287750	5288750	-0.788843018	0.076259134
N1074	3L	21738101	21739849	-0.56765072	0.07662124
N1075	3L	1199005	1200005	-1.585731194	0.076635787
N1076	2R	8582880	8583880	-0.965847819	0.076853203
N1077	X	9155377	9156377	-0.482152674	0.076853203
N1078	2L	9201900	9202900	-1.078706363	0.076902382
N1079	2R	23816949	23817949	-0.92961733	0.076902382
N1080	3L	10943334	10944334	-1.387545309	0.076902382
N1081	2L	20839587	20840587	-1.016815972	0.076902382
N1082	3R	17010747	17011747	-0.72789374	0.077026638
N1083	2L	4476413	4477413	-0.510596531	0.077034312
N1084	2L	12481164	12482778	-0.642685908	0.077152793
N1085	2R	16187442	16188442	-0.594483644	0.077171216
N1086	2R	21831113	21832113	-0.593398086	0.077253519
N1087	3L	8064967	8066821	-0.524849797	0.077253519
N1088	3R	19541272	19542272	-1.210450383	0.077253519
N1089	X	1276172	1277172	-0.682242496	0.077253519
N1090	3R	27575551	27576551	-0.526221895	0.07742573
N1091	3R	11172295	11173295	-0.458295381	0.07742573
N1092	3R	20511124	20512124	-0.653170644	0.07742573
N1093	2R	12355411	12356411	-0.6111332	0.077961631
N1094	3R	9446444	9447444	-1.304143876	0.077961999
N1095	X	11684231	11685231	-0.591300477	0.078265244
N1096	2R	18028805	18029805	-1.574307	0.078532358
N1097	3L	14365692	14366692	-0.842378304	0.078532358
N1098	2R	7613705	7614705	-0.894595788	0.078775913
N1099	3L	8719602	8721586	-0.569684028	0.078775913
N1100	2R	6630808	6631808	-0.454150336	0.078775913
N1101	3L	20443407	20445010	-0.503018227	0.078826066
N1102	2L	21245962	21246962	-0.574187244	0.079033234
N1103	2R	7034767	7035767	-0.704944206	0.079033234
N1104	3R	28546904	28547904	-1.13042725	0.079033234
N1105	3L	7138436	7139436	-0.518797947	0.079360216
N1106	3R	26920888	26921888	-0.786224687	0.079698532
N1107	2L	18151982	18152982	-0.725115357	0.079698532
N1108	3L	18618516	18619516	-0.764378926	0.079715021
N1109	2L	14000073	14001073	-1.318257555	0.079794259
N1110	3R	21169188	21170188	-1.033912833	0.079851923
N1111	2L	20025965	20026965	-0.600906002	0.079986279
N1112	X	4591995	4592995	-0.715983399	0.080043818
N1113	X	2658040	2659040	-0.58965048	0.080544819
N1114	3L	780386	781386	-0.518055235	0.080733718
N1115	3R	19082210	19083210	-0.534256316	0.080733718
N1116	2R	21464455	21465455	-0.918443638	0.080930953
N1117	3L	19070354	19072816	-0.474422497	0.081001538
N1118	3R	15997432	15998432	-0.676144639	0.081001538
N1119	2L	17420209	17421209	-0.636000946	0.081001538
N1120	X	3401503	3402503	-0.853113713	0.08168088
N1121	2L	1101383	1102383	-0.773265829	0.08168088
N1122	2R	10734633	10735633	-0.520397507	0.08168088
N1123	3R	6660683	6661683	-0.897496055	0.08168088
N1124	3L	1547747	1548747	-0.642117768	0.08168088
N1125	X	3343583	3344583	-1.906059135	0.08168088
N1126	3L	14485235	14486235	-1.012220686	0.08168088
N1127	2L	21283797	21285715	-0.551909914	0.08168088
N1128	X	7299636	7300636	-0.743215161	0.08168088
N1129	2R	15785457	15786457	-1.225316329	0.081708628
N1130	X	20503014	20504014	-0.663545876	0.081708628
N1131	X	12503816	12504816	-0.518886982	0.081708628
N1132	3R	26890017	26891017	-0.715708332	0.081708628
N1133	3R	14712926	14713926	-0.825164927	0.081887844
N1134	3R	24864308	24865308	0.719790609	0.081929225
N1135	X	13817462	13818462	-0.701336976	0.08227473
N1136	2L	5081774	5083530	-0.595772706	0.08227544
N1137	2L	8425070	8426806	-0.473721963	0.082419046
N1138	3L	19940736	19943550	-0.46484489	0.082419046
N1139	3R	8664648	8665648	-1.08939639	0.082419046
N1140	2R	12540943	12541943	-0.869998221	0.082860098
N1141	X	19148490	19150272	-0.629412678	0.0830082
N1142	3L	524520	525520	-0.969186963	0.083097817
N1143	3R	17656408	17658142	-0.789332847	0.083097817
N1144	2L	22156510	22158502	-0.716152306	0.083097817
N1145	3R	9903582	9904582	-0.930274223	0.083206485
N1146	X	655770	656770	-0.410839041	0.083238826
N1147	X	1944937	1945937	-0.975819282	0.083238826
N1148	3R	7780968	7781968	-0.57262239	0.083263121
N1149	3L	17987842	17988842	-0.90881131	0.083296757
N1150	X	9587615	9588615	-0.884320592	0.083296757
N1151	2R	14324353	14325353	-0.633894803	0.083296757
N1152	2L	14657019	14658019	-0.994874642	0.083296757
N1153	3L	10988498	10989498	-0.946701242	0.083296757
N1154	3L	16216794	16217794	-1.08026634	0.083296757
N1155	3R	16449424	16450424	-0.513863994	0.083296757
N1156	X	6800377	6801377	-0.510058266	0.083343198
N1157	X	23095929	23096929	-0.491276278	0.083343198
N1158	2L	16501645	16503304	-0.733954172	0.083343198
N1159	3L	19333537	19335464	-0.585682086	0.083343198
N1160	3R	4296823	4297823	-0.588582007	0.083411646
N1161	3L	19603163	19604163	-0.796701428	0.083411646
N1162	X	17531530	17532530	-0.802167294	0.083411646
N1163	3R	23638540	23639540	-0.624536196	0.083411646
N1164	3L	7854420	7855420	-0.89070907	0.083411646
N1165	X	12612967	12613967	-0.702495398	0.083411646
N1166	2L	7048780	7049780	-0.515182879	0.083411646
N1167	3R	4394970	4395970	-0.446871662	0.083411646
N1168	2R	16229767	16230767	-0.707743238	0.083517552
N1169	X	21367060	21368060	-0.858561742	0.083599129
N1170	3R	30829790	30830790	-0.841431453	0.083881957
N1171	3R	15087058	15088058	-0.978785113	0.083918023
N1172	2L	8956154	8957154	-0.6893663	0.083918023
N1173	2L	16465680	16466680	-1.158448056	0.084073092
N1174	3L	6258294	6259294	-0.89982829	0.084169815
N1175	3L	17883911	17884911	-0.828302191	0.084213719
N1176	X	2948830	2949830	-0.937851397	0.084213719
N1177	3L	3545459	3546459	-0.698177926	0.084213719
N1178	2R	21835992	21836992	-0.489602134	0.084227855
N1179	2R	16047106	16048106	-0.652837153	0.084227855
N1180	2R	9832336	9834074	-0.484986224	0.084227855
N1181	X	291949	293815	-0.567909961	0.084227855
N1182	3R	21097450	21098450	-0.56820869	0.084227855
N1183	3L	10898764	10899764	-0.626103482	0.084227855
N1184	4	806596	808553	-0.588147584	0.084277947
N1185	3L	19082455	19083455	-0.878211479	0.084419799
N1186	X	13087239	13088239	-0.550686109	0.084524552
N1187	3L	16988322	16990268	-0.599803311	0.084549951
N1188	2L	7219591	7220591	-0.678952845	0.084661954
N1189	3L	8575417	8576417	-1.215399381	0.084661954
N1190	2L	7812998	7813998	-0.451606908	0.084782564
N1191	2L	3422207	3423207	-0.548583932	0.084859763
N1192	3R	4680816	4681816	-0.669629032	0.085078345
N1193	3R	17136812	17137812	-0.72366904	0.085086036
N1194	X	720279	721279	-0.962524063	0.085086036
N1195	X	7109410	7110410	-0.569476334	0.085265986
N1196	3L	14306910	14307910	-1.114332594	0.085265986
N1197	3L	9422671	9423671	-0.525136209	0.085803137
N1198	2R	16573588	16574988	-0.661848845	0.085805262
N1199	3R	13363580	13364580	-0.58897411	0.08581778
N1200	X	17627019	17628019	-0.699289448	0.085831753
N1201	2L	20433753	20434753	-0.812531947	0.085934853
N1202	3R	19054851	19055851	-0.911804814	0.085934853
N1203	3R	15146607	15147607	-0.977507441	0.085934853
N1204	3R	19387301	19389000	-0.480008778	0.085934853
N1205	3L	21399861	21400861	-0.709981526	0.085934853
N1206	3R	25328896	25329896	-0.52960611	0.086077457
N1207	2R	5691978	5693828	-0.406855317	0.086228364
N1208	3L	11248327	11249327	-0.615417404	0.086228364
N1209	2R	11338424	11339424	-0.893083065	0.086228364
N1210	3R	5310871	5311871	-0.824530249	0.086228364
N1211	3R	12734434	12735434	-1.04430893	0.08704315
N1212	3R	31808892	31809892	-0.541965904	0.08704315
N1213	3L	6754735	6755735	0.666902712	0.087272579
N1214	3L	18685897	18686897	-0.440224532	0.087272579
N1215	2L	848909	849909	-0.634665782	0.087390883
N1216	3L	9766176	9767176	-0.802328784	0.087390883
N1217	3L	14204880	14205880	-1.063909973	0.087390883
N1218	3R	22053516	22054516	-0.761952415	0.087390883
N1219	X	17284864	17285864	-0.599991991	0.087390883
N1220	2L	8511443	8512443	-0.779141862	0.087390883
N1221	2L	3435884	3436884	-1.113925158	0.0878329
N1222	2L	6023922	6024922	-2.467379874	0.087880399
N1223	3L	18112592	18113592	-0.986166216	0.087896965
N1224	2R	8157882	8158882	-0.667858942	0.087942111
N1225	2L	10779444	10780444	-0.740997014	0.088325956
N1226	X	10815322	10816322	-0.935317897	0.08902262
N1227	3L	5826888	5827888	-0.904066539	0.089167408
N1228	2L	3783222	3784222	-0.740622186	0.089198039
N1229	3R	24878271	24879271	0.778825979	0.089498256
N1230	3L	7632859	7633859	-0.786536138	0.089498256
N1231	2L	22150306	22151306	-0.669857055	0.090146197
N1232	2L	3307231	3308231	-0.538894884	0.09021408
N1233	2R	9231395	9232395	-0.94623547	0.09077524
N1234	3L	2736243	2737243	-0.955162664	0.090804311
N1235	2L	14403267	14404267	-0.580526387	0.090804311
N1236	3R	19219782	19220782	-0.70631131	0.090804905
N1237	3R	26014128	26015128	-0.520879064	0.090804905
N1238	3R	5389693	5390693	-1.335203135	0.090876378
N1239	2L	5155841	5156841	-0.634578296	0.090893762
N1240	3R	9227561	9228561	-1.075874359	0.091235248
N1241	3R	24138168	24139893	-0.55432754	0.091235248
N1242	3R	14107579	14109075	-0.711240783	0.091235248
N1243	2R	17119967	17120967	-0.532791912	0.091235248
N1244	3L	17828349	17829349	-0.950876611	0.09138733
N1245	2L	5805367	5806367	-0.580944618	0.091419466
N1246	3L	15498583	15499583	-4.861721371	0.091626236
N1247	4	498829	499829	-0.763166709	0.092020317
N1248	X	1175532	1176532	-0.780088358	0.092166202
N1249	3L	21409340	21410340	-0.616826218	0.092173208
N1250	3L	19845359	19846359	-0.619977057	0.092319865
N1251	3R	13816172	13817172	-0.659226393	0.092353603
N1252	3L	7260190	7261190	-1.008625816	0.092357912
N1253	2R	20019981	20020981	-1.017817643	0.092357912
N1254	2L	13570990	13571990	-0.811703065	0.092357912
N1255	2L	4922856	4923856	-1.005695989	0.092368069
N1256	3R	8291794	8292794	-0.627620767	0.092453236
N1257	2R	6227104	6228104	-0.704289176	0.092567406
N1258	X	12715713	12716713	-0.690144007	0.092678564
N1259	3L	22819648	22820648	-0.866037642	0.092678564
N1260	3R	4668195	4669195	-0.486702974	0.092804891
N1261	2R	10768147	10769147	-0.502791412	0.093009306
N1262	3R	6406577	6407577	-0.533429587	0.093012974
N1263	2L	10495044	10496995	-0.555075892	0.093012974
N1264	2L	16524923	16526459	0.651815374	0.093012974
N1265	3L	14645401	14646401	-0.57971633	0.093012974
N1266	3L	4416462	4417462	-0.572111859	0.093012974
N1267	2L	5121298	5122298	-0.670704259	0.093083697
N1268	3R	19463550	19464550	-1.133151745	0.093083697
N1269	X	10369975	10370975	-0.496061584	0.093149362
N1270	2R	7063182	7064182	-0.536189276	0.093279833
N1271	3R	16497837	16499611	-0.679334018	0.093279833
N1272	2R	6748868	6749868	-0.508061733	0.093279833
N1273	3R	25902097	25904003	-0.598933152	0.093279833
N1274	2L	2795128	2796128	-0.797646634	0.093379681
N1275	X	522105	523105	-0.554213577	0.093507636
N1276	2R	16652657	16653657	-0.522685259	0.093558381
N1277	3R	17713512	17714512	-0.667694913	0.093558381
N1278	3R	11767367	11768367	-0.470533253	0.093656039
N1279	2L	1915291	1916291	-0.657302605	0.093718059
N1280	2R	6778742	6779742	-0.653417545	0.093718059
N1281	3L	9114424	9115424	-0.887778078	0.093898819
N1282	3L	8111520	8112520	0.696419324	0.09397509
N1283	X	10844598	10845598	-0.785749777	0.09397509
N1284	3R	19834614	19835614	-0.724107383	0.094531308
N1285	2R	15303903	15304903	-0.606708063	0.094676964
N1286	3L	7153967	7154967	-0.526793189	0.094676964
N1287	X	9162862	9164595	-0.507347597	0.094676964
N1288	2L	8570213	8571213	-0.638220373	0.094676964
N1289	3R	26723021	26724021	-0.831941718	0.094676964
N1290	4	403916	404916	-0.878572439	0.094676964
N1291	2R	11356177	11357177	-0.640599934	0.094676964
N1292	2L	20329304	20330864	-0.592495171	0.094676964
N1293	3R	27138672	27139672	-0.827617	0.094775854
N1294	3L	15171366	15172366	-0.881976217	0.094775854
N1295	X	17819982	17820982	-0.945283453	0.094818422
N1296	2R	22324525	22325525	-0.436065431	0.095069253
N1297	3R	30487969	30488969	-0.775689123	0.095079234
N1298	3R	21346553	21347553	-0.645349149	0.095079234
N1299	3R	27698415	27699415	1.171356314	0.095079234
N1300	4	275865	276865	-0.887060558	0.095129979
N1301	3R	4374755	4375755	-0.823562947	0.09518817
N1302	2L	1656777	1657777	-0.786367222	0.095467794
N1303	2R	17027949	17029601	-0.464462627	0.095467794
N1304	3R	27230530	27231530	-0.984413761	0.095467794
N1305	2R	6172697	6173697	-0.598601881	0.095655945
N1306	3L	14336578	14337578	-0.754705265	0.095779893
N1307	2L	14588579	14589579	-0.906229703	0.095779893
N1308	3L	14347430	14348430	-0.87315664	0.095827675
N1309	2L	6180300	6181300	-0.874606384	0.095827675
N1310	3R	12245982	12246982	-0.844628828	0.095926577
N1311	X	2538315	2539315	-0.669000536	0.095926577
N1312	3R	25346603	25347603	-0.647690404	0.095974217
N1313	X	20963139	20964139	-0.939173747	0.095974217
N1314	3L	15163115	15164115	-0.750092185	0.096057333
N1315	2L	4372568	4373568	-0.769116721	0.096190998
N1316	2L	13100416	13102071	-0.526430514	0.096286429
N1317	2R	10618052	10619052	-0.552918664	0.096286429
N1318	X	21306299	21307299	-0.66901957	0.096286429
N1319	2L	12368375	12370160	-0.64351295	0.096433281
N1320	3L	9640306	9641306	-0.644677796	0.096516603
N1321	2R	5677937	5678937	-0.93238353	0.096650455
N1322	X	13093821	13094821	-0.476120589	0.096650455
N1323	X	12760046	12761046	-0.918709854	0.096650455
N1324	3R	20252828	20253828	-0.508322204	0.096858911
N1325	2R	10603719	10605691	-0.463623013	0.096878029
N1326	3L	1488429	1489429	-1.255177896	0.09741429
N1327	2R	23924662	23925662	-0.719712125	0.09741429
N1328	X	13372948	13373948	-0.524900966	0.097420171
N1329	2L	13838890	13839890	-0.528054558	0.097431316
N1330	3L	500105	501105	-0.990675309	0.097431316
N1331	2R	21700822	21701822	-0.493152555	0.097431316
N1332	2R	12587927	12588927	-0.46514513	0.097431316
N1333	2R	23631986	23632986	-0.980993834	0.097431316
N1334	2R	7615579	7616579	-0.892830707	0.097431316
N1335	3L	14363571	14364571	-0.78039202	0.097675125
N1336	3R	13015921	13016921	-0.53608725	0.09777274
N1337	3R	17948069	17949069	-0.584067522	0.097939616
N1338	2R	12483536	12484536	-0.483183622	0.098004545
N1339	3R	20587738	20588738	-0.441406147	0.098102872
N1340	3R	28634007	28635752	-0.490328363	0.098102872
N1341	3R	18997039	18998039	-0.536513665	0.098102872
N1342	3L	12020613	12021613	-0.883200394	0.098102872
N1343	2L	20083324	20084324	-0.576959763	0.098102872
N1344	3L	3798830	3799830	-1.114959623	0.098102872
N1345	2R	8656809	8657809	-1.073339158	0.098102872
N1346	2R	6685824	6686824	-0.672694361	0.09830383
N1347	2R	14331745	14332745	-0.528420319	0.09830383
N1348	3L	11786038	11787038	-0.503954827	0.098591258
N1349	X	6219516	6220516	-0.581749684	0.098591258
N1350	2R	17261459	17262459	-0.727051244	0.098652468
N1351	2R	17693947	17694947	-0.667445589	0.098670736
N1352	3L	1875812	1876812	-1.207403805	0.098737469
N1353	2R	14088267	14090142	-0.461373998	0.098966744
N1354	2L	11839875	11840875	-0.543354221	0.098966744
N1355	3L	16381160	16382160	-0.466181205	0.098966744
N1356	2R	22317006	22318723	-0.446111093	0.099009236
N1357	3L	4113286	4116459	-0.435169241	0.099009236
N1358	2R	10428397	10430351	-0.484587841	0.099148095
N1359	3R	27131121	27132121	-0.565897587	0.099148095
N1360	3L	4625756	4627600	-0.616622971	0.099801836
N1361	X	17657728	17658728	-0.513459845	0.099801836
N1362	3R	24120442	24121442	1.52013122	0.099801836
N1363	3R	7507937	7508937	-0.845709635	0.099870145
N1364	2R	17925299	17926299	-1.340980166	0.099899919
N1365	2L	7449047	7450047	-0.830773092	0.099909665
N1366	2L	16761624	16762624	-0.785166021	0.100224143
N1367	2R	5884543	5885543	-0.82047556	0.100448673
N1368	3L	14668419	14669419	-0.603438839	0.100550876
N1369	2R	21640287	21641287	-0.553549334	0.100550876
N1370	3L	12046497	12047497	-0.732408007	0.100821987
N1371	2L	21237018	21238018	-0.528746379	0.100821987
N1372	2R	6643471	6644471	-0.586534084	0.100889402
N1373	3R	32049404	32050404	-0.650884539	0.100996853
N1374	3R	25353456	25354456	-1.194248458	0.101005832
N1375	2L	21248	22248	-0.664370091	0.101403002
N1376	2R	19690176	19691176	-0.443551489	0.101577845
N1377	2R	25105443	25106443	-0.987650488	0.101661291
N1378	3R	8040373	8041373	-0.734542734	0.101757999
N1379	2L	7461924	7462924	-0.87878251	0.101757999
N1380	2R	24683022	24684022	-0.826746172	0.101757999
N1381	2R	18017767	18018767	-0.516451132	0.101757999
N1382	2L	13403806	13404806	-1.204446425	0.101757999
N1383	2R	17126746	17127746	-0.86253514	0.101757999
N1384	X	14215468	14217048	-0.639738424	0.101757999
N1385	2L	9622286	9623286	-0.924228016	0.101757999
N1386	3R	22771613	22772613	-0.939324488	0.101871048
N1387	3R	30575458	30576458	-0.637777909	0.101871048
N1388	3L	7707010	7708010	-0.682926433	0.10200332
N1389	2R	21542707	21543707	-0.782887829	0.10200332
N1390	2R	19980450	19981450	-0.525759772	0.10200332
N1391	X	900711	901711	-1.117298738	0.102277399
N1392	X	3878689	3879689	-1.018880731	0.102277399
N1393	2R	7011579	7012579	-0.481707967	0.102297477
N1394	2L	21214828	21215828	-0.763770683	0.102297477
N1395	3L	13465457	13466457	-0.793594355	0.102297477
N1396	X	2158307	2159307	-0.439744234	0.102297477
N1397	2R	16594255	16595255	-0.52037414	0.102297477
N1398	3L	11554910	11555910	-0.797229643	0.102613115
N1399	3L	3185946	3186946	-0.527028915	0.102655318
N1400	2R	14138559	14139559	-0.774543219	0.102655318
N1401	3L	11578417	11579417	-1.198346256	0.102675336
N1402	3L	14107787	14109697	-0.582484536	0.102808664
N1403	3L	18836196	18837196	-0.465631134	0.102853124
N1404	2R	10100540	10102137	-0.494733548	0.10300942
N1405	X	19072648	19074575	-0.506735301	0.103072224
N1406	2L	21360667	21361667	-0.764460663	0.103100377
N1407	3L	526287	527287	-0.719947917	0.103100377
N1408	3L	14775391	14777296	-0.466793385	0.103166237
N1409	3R	27554490	27555490	-0.896705189	0.10320618
N1410	3R	10713424	10714424	-0.963547104	0.103257684
N1411	3L	21923515	21924515	-0.943457208	0.103257684
N1412	3R	11154350	11155350	-0.446247746	0.103266837
N1413	2L	13844906	13845906	-0.661354387	0.103296201
N1414	3R	16260246	16261246	-0.588731961	0.103490516
N1415	3L	9207257	9208257	-0.569978184	0.103552587
N1416	3R	30505144	30506144	-0.878034687	0.103552587
N1417	3R	21060262	21062157	-0.43334696	0.103803678
N1418	2R	14338326	14339326	-0.644672345	0.103803678
N1419	3R	4685167	4686167	-0.725378799	0.103803678
N1420	X	14918487	14919487	-0.612607602	0.10400433
N1421	2R	5886754	5887754	-0.610363417	0.10400433
N1422	3L	1021210	1022210	-0.636471053	0.10400433
N1423	3R	17679468	17680468	-0.548251111	0.104015487
N1424	2L	11833684	11834684	-0.896496219	0.104015487
N1425	X	20501317	20502317	-0.655290836	0.104125251
N1426	2R	6230062	6231062	-0.586056579	0.104125251
N1427	3R	7532504	7533504	-0.538210594	0.104142567
N1428	2L	78219	79219	-0.770237411	0.104142567
N1429	2L	2189745	2190745	-0.904381493	0.104142567
N1430	2L	867179	868179	-1.160406699	0.104163039
N1431	3R	19792283	19794677	-0.431024553	0.10445517
N1432	3L	19783537	19784537	-0.786060346	0.10445517
N1433	2L	19941488	19942488	-0.545512711	0.104566905
N1434	X	21301020	21303016	-0.529808804	0.104943684
N1435	3L	8840529	8841529	-0.483607015	0.104943684
N1436	2R	22657269	22658269	-0.590955204	0.104943684
N1437	3R	5300542	5302415	-0.542138126	0.104943684
N1438	3R	23672080	23673080	-0.744364523	0.104943684
N1439	3L	15289226	15290226	-0.684934377	0.104943684
N1440	3R	5703741	5704741	-0.682453567	0.104943684
N1441	2R	9883772	9884772	-0.686623019	0.104943684
N1442	3L	15097771	15099643	-0.534494148	0.104943684
N1443	X	8135119	8136119	-0.619971233	0.104943684
N1444	3L	22940444	22941444	-0.634712052	0.105110057
N1445	2R	20012688	20013688	-0.759034565	0.105617122
N1446	2L	7508365	7509365	-0.850601928	0.10563431
N1447	3R	19811260	19812260	-1.081196527	0.10567967
N1448	3R	11612870	11613870	-0.930936505	0.105766781
N1449	X	1576803	1578695	-0.467673966	0.105766781
N1450	2L	9507190	9508190	-0.711128484	0.105766781
N1451	3R	5732857	5733857	-0.480647801	0.105986302
N1452	3L	3133063	3134063	-0.934716319	0.106626438
N1453	2R	23711586	23712586	-0.479612269	0.106672741
N1454	3R	14467145	14468145	-0.784034911	0.106755533
N1455	3R	9596950	9597950	-0.584852942	0.106755533
N1456	3R	14684514	14685514	-0.733249245	0.106755533
N1457	2L	6524037	6525037	-0.791335167	0.106831495
N1458	3L	1164528	1165528	-0.986757472	0.106888386
N1459	2L	21622722	21623722	-0.514251517	0.106888386
N1460	3R	30564175	30565175	-0.635433384	0.106888386
N1461	3R	12652596	12653596	-0.837357091	0.106888386
N1462	3L	11631532	11632532	-0.646953146	0.106888386
N1463	3R	31060847	31063090	-0.380864117	0.106934714
N1464	3L	511423	512423	-0.457322704	0.106934714
N1465	2R	21714240	21715240	-0.828035351	0.106934714
N1466	3R	22049300	22050300	-1.136187123	0.106960027
N1467	3L	2175817	2176817	-1.100954836	0.107326604
N1468	X	7908511	7909511	-0.490771968	0.107326604
N1469	2L	3095619	3096619	-0.504687919	0.107326604
N1470	2R	23613026	23614026	0.719680189	0.107326604
N1471	3R	6209747	6210747	-0.898482616	0.107960702
N1472	3R	4995255	4996255	-0.918285683	0.108143832
N1473	X	13839810	13840810	-0.782830416	0.108373428
N1474	3R	4220696	4221696	-0.47172535	0.108373428
N1475	3L	14657237	14659181	-0.634870699	0.108373428
N1476	2R	15833582	15834582	-1.001882339	0.108373428
N1477	3R	30571026	30572026	-0.946486447	0.108506807
N1478	3R	10283715	10285410	-0.630524291	0.108534384
N1479	X	16405762	16406762	-0.460822042	0.108534384
N1480	2R	18049364	18050364	-0.682264353	0.108534384
N1481	2R	23752813	23753813	-0.453860609	0.108534384
N1482	3R	4905571	4906571	-0.455258173	0.108639652
N1483	3L	14481540	14482540	-0.779271074	0.108639652
N1484	3L	16393408	16394408	-0.911418536	0.108639652
N1485	X	21384801	21385801	-0.860895014	0.108639652
N1486	2R	15134975	15135975	-0.552808639	0.108639652
N1487	3L	487660	488660	-0.848654572	0.108679346
N1488	2R	22182485	22183485	-0.677650489	0.108679346
N1489	X	9220186	9221186	-1.080031241	0.108791404
N1490	2L	20912230	20913230	-0.803842608	0.108933824
N1491	3L	22741490	22742490	-0.485018114	0.108933824
N1492	X	588874	589874	-0.728539449	0.108933824
N1493	2R	24294203	24295203	-0.600117146	0.109043034
N1494	2L	7121029	7122029	-0.879426539	0.109043034
N1495	3L	8708282	8709282	-1.116917468	0.109043034
N1496	3L	11049050	11050050	-0.686953239	0.109055829
N1497	2R	21136313	21137313	-1.01769392	0.109055829
N1498	X	7303701	7304701	-0.517366276	0.109055829
N1499	X	8891303	8894097	-0.410815796	0.109055829
N1500	2L	12593167	12594167	-0.884594001	0.109055829
N1501	X	11787713	11788713	-0.936259113	0.109055829
N1502	2R	19228494	19230374	-0.442029428	0.10906129
N1503	3L	8671947	8672947	-0.655361166	0.10932852
N1504	3L	16337251	16338251	-0.791086653	0.109357706
N1505	2L	8974168	8975168	-0.859083627	0.109593973
N1506	2R	10043541	10044541	-0.563390537	0.109669471
N1507	3R	24233745	24234745	-0.469775904	0.109882391
N1508	2L	19422991	19424930	-0.424590514	0.110038573
N1509	2L	17383609	17385309	-0.528447809	0.110038573
N1510	X	19510019	19511019	-0.84187979	0.110038573
N1511	3R	26925753	26926753	-1.106145177	0.110038573
N1512	3L	19036752	19037752	-0.749604977	0.110038573
N1513	2L	6323411	6324411	-0.488109576	0.110137872
N1514	3R	10677058	10678058	-0.580871687	0.110137872
N1515	3L	19086102	19087102	-0.48427843	0.110297313
N1516	3L	7109384	7110384	-0.651823772	0.110459728
N1517	3R	19379497	19380497	-0.672916738	0.11047599
N1518	2R	19617316	19618316	-0.491657525	0.11079616
N1519	2R	7689787	7690787	-0.695716994	0.110827826
N1520	2L	13886054	13887054	-0.481437113	0.110943373
N1521	2R	19693650	19694650	-0.588590856	0.111004153
N1522	3R	29900504	29901504	-1.002112323	0.111004153
N1523	2R	19466843	19467843	-0.534877221	0.111244514
N1524	3L	336793	337793	-0.614144395	0.111244514
N1525	3L	11633907	11634907	-0.489472313	0.111244514
N1526	2R	20529026	20530026	-0.832828993	0.111244514
N1527	2R	9237214	9238214	-0.491161885	0.111244514
N1528	X	15297643	15300167	-0.446338293	0.111385333
N1529	3R	14061844	14062844	-0.99541111	0.111385333
N1530	2L	20310659	20311659	-0.568996273	0.111476297
N1531	2R	11718215	11719215	-0.680485197	0.111476297
N1532	2R	14678934	14679934	-1.300130634	0.111476297
N1533	2R	6146518	6147518	-0.575474564	0.111476297
N1534	3R	24934279	24935279	0.684987855	0.111686152
N1535	2R	9410657	9411657	-1.023916136	0.111686152
N1536	2R	13334613	13335613	-0.528743607	0.111784779
N1537	2L	20767205	20768205	-0.623901605	0.112023875
N1538	3R	6426296	6427296	-0.733273888	0.112302569
N1539	3R	9613370	9615291	-0.63046788	0.112321039
N1540	3R	13018004	13019004	-0.424719308	0.112718667
N1541	3L	3790919	3791919	-0.753710369	0.112718667
N1542	2L	16318728	16320454	-0.41731659	0.112792148
N1543	3R	7942443	7943443	-0.730913757	0.112835695
N1544	3L	1577860	1578860	-0.525690716	0.112835695
N1545	2R	21834735	21835735	-0.660365032	0.112835695
N1546	3R	18781127	18782127	-0.989026642	0.112888477
N1547	3R	8517484	8518484	-0.450647034	0.112991624
N1548	2R	13469591	13470591	-0.540673338	0.113119388
N1549	3L	15279506	15280506	-0.905496575	0.113120966
N1550	2L	10502029	10503029	-0.40952727	0.113120966
N1551	3R	6806477	6807477	-0.816149832	0.113270798
N1552	3R	5503447	5504447	-0.656883661	0.113346817
N1553	2R	17442458	17443458	-0.489682388	0.11361664
N1554	3R	12269569	12270569	0.673025493	0.113674706
N1555	3L	8096236	8097236	-0.498482676	0.113674706
N1556	2L	13963067	13964067	-1.00415511	0.113832039
N1557	2R	15954657	15955657	-0.452644048	0.113832039
N1558	3R	25320616	25321616	-0.429109727	0.114232123
N1559	2L	12456879	12457879	-0.485851174	0.114535331
N1560	2R	6145371	6146371	-0.443000686	0.114535331
N1561	2R	12138324	12139324	-0.566302565	0.114604797
N1562	3L	3801594	3802594	-0.652280567	0.114830726
N1563	3R	24084626	24085626	-0.45324538	0.115476825
N1564	2L	6047404	6048404	0.60241913	0.115476825
N1565	2L	5324798	5325798	-0.489361085	0.115615238
N1566	X	14594239	14595239	-0.726476521	0.115615238
N1567	3L	22880483	22881483	-0.91876846	0.115631542
N1568	2L	11043080	11044080	-0.814261562	0.115631542
N1569	2R	20654636	20655636	-0.424064414	0.115799309
N1570	2L	21134327	21136149	-0.503318837	0.115835013
N1571	2L	20286776	20287776	-1.382313185	0.115902548
N1572	3R	24302628	24303628	-0.699164247	0.11627049
N1573	3L	3459932	3460932	-0.79961377	0.11627049
N1574	3R	17725996	17726996	-0.67434909	0.11627049
N1575	2R	18352090	18353090	-0.744695951	0.11627049
N1576	2R	21817865	21818865	-0.822940847	0.11627049
N1577	3R	25061195	25062195	-0.949265189	0.11627049
N1578	2L	7065223	7066223	-1.227360697	0.11627049
N1579	X	8062704	8063704	-0.493009141	0.11627049
N1580	2R	6692471	6693471	-0.547084534	0.116433161
N1581	X	11805069	11806069	-0.51449152	0.116464466
N1582	2R	15998747	15999747	-0.535432597	0.116464466
N1583	3R	7761570	7762570	-0.899544471	0.116524593
N1584	2R	6974629	6975629	-0.9666998	0.116688449
N1585	2R	18776953	18777953	-0.547479113	0.117264437
N1586	2L	10455741	10456741	-0.417589372	0.117264437
N1587	3R	29584902	29585902	-0.456705503	0.117264437
N1588	3R	15891844	15892844	-0.630630383	0.117346433
N1589	2R	17073439	17074439	-0.78679852	0.117346433
N1590	3L	3925160	3926160	-0.677340881	0.117346433
N1591	3R	4667143	4668143	-0.62670065	0.117346433
N1592	3R	4186921	4187921	-0.644418359	0.117612028
N1593	3L	16890627	16891627	-0.614617914	0.117696047
N1594	3L	12049171	12050171	-0.554066896	0.117838079
N1595	2L	2922064	2923064	-0.933550743	0.118096164
N1596	3L	14317908	14318908	-1.157712435	0.118096164
N1597	3R	17788860	17789860	-0.814601594	0.118548131
N1598	3L	4071320	4072320	-0.606411491	0.11872591
N1599	X	8561616	8562616	-0.488033317	0.1189294
N1600	2R	24958759	24959759	-0.414377848	0.119256568
N1601	3R	30387533	30389375	-0.359623523	0.119256568
N1602	X	8198620	8199620	-1.064940951	0.119256568
N1603	X	7696447	7697447	-0.510730038	0.119256568
N1604	3R	20620337	20621337	-1.322013685	0.119256568
N1605	2R	15693620	15694620	-0.528381018	0.119256568
N1606	3R	17079550	17080550	-0.470415462	0.119256568
N1607	4	394202	395202	-0.853612027	0.119256568
N1608	3R	10406673	10407673	-0.555163867	0.119256568
N1609	3L	12385624	12386624	-0.52890232	0.119256568
N1610	2L	7352481	7353481	-1.028835224	0.119256568
N1611	3R	17080666	17081666	-0.834977705	0.119256568
N1612	3R	30573287	30574287	-0.668598298	0.119309885
N1613	2L	9010014	9011014	-0.591903128	0.119309885
N1614	2R	18688607	18689607	-0.486572372	0.119349478
N1615	2L	20067649	20068649	-0.49027823	0.11939634
N1616	X	1773790	1774790	-0.781542149	0.119462593
N1617	X	929684	930684	-0.786671765	0.119559003
N1618	3L	1739694	1740694	-0.614343376	0.11977641
N1619	2R	22667296	22668296	-0.534697285	0.11977641
N1620	2R	21651648	21652648	-0.698817903	0.11977641
N1621	3R	23773525	23774525	-0.75442834	0.11977641
N1622	2L	18648836	18649836	-0.633971519	0.11977641
N1623	2R	6006559	6007559	-0.9093341	0.11977641
N1624	2R	10849633	10850633	-0.438957837	0.11977641
N1625	3R	19514223	19515223	-0.750248341	0.11977641
N1626	2R	9819679	9820679	-0.536382815	0.11977641
N1627	3L	22801712	22802712	-1.019301243	0.11977641
N1628	X	4602775	4603775	-0.610619989	0.11977641
N1629	3R	25626294	25627294	-0.557184282	0.11977641
N1630	3R	21206344	21207344	-0.522584718	0.120346653
N1631	2R	21896430	21897430	-0.702461784	0.120346653
N1632	2L	21366963	21367963	-0.590058523	0.120346653
N1633	3R	25646582	25647582	-0.596786956	0.120396393
N1634	3L	12262207	12263207	-0.920043435	0.120436529
N1635	3L	13432450	13434064	-0.592389503	0.121008522
N1636	3R	13434460	13435460	-0.822304658	0.121284799
N1637	X	16694170	16695170	-0.876325286	0.121284799
N1638	2L	20802702	20803702	-0.993888321	0.121336227
N1639	3R	12378909	12379909	-0.507345266	0.121699618
N1640	2R	20244996	20245996	-0.447512655	0.121747557
N1641	3R	24594777	24596486	-0.561775776	0.121747557
N1642	3R	12585448	12587341	-0.556581931	0.121860071
N1643	3L	18885238	18886755	-0.66053138	0.121862033
N1644	X	7301103	7302103	-0.808195653	0.121862033
N1645	3L	17483226	17484226	-0.556287148	0.121862033
N1646	3L	7104606	7105606	-0.805282061	0.121979349
N1647	2R	13536733	13537733	-0.733826027	0.121979349
N1648	3L	1591749	1592749	-0.532497134	0.122041712
N1649	3R	5057880	5058880	-0.759438861	0.122119891
N1650	2L	11037149	11039738	-0.384541736	0.122147766
N1651	2L	14268267	14269267	-1.002615258	0.122235448
N1652	3L	22472930	22473930	-0.503646203	0.122235448
N1653	3R	16050415	16051415	-0.49534087	0.122235448
N1654	X	10211144	10212144	-0.465190562	0.122451497
N1655	3L	20377333	20378333	-0.683595284	0.122800676
N1656	X	17624226	17625226	-0.921259569	0.122808935
N1657	3L	1324393	1326051	-0.413785943	0.123099021
N1658	2L	5774628	5775628	-0.61351116	0.123512714
N1659	2L	10145571	10147316	-0.474407517	0.123609636
N1660	3R	30648250	30649250	-0.716779182	0.123649152
N1661	3R	21587282	21588282	-0.557753371	0.123649152
N1662	3R	25904609	25905609	-0.846171935	0.124067496
N1663	X	10484240	10485240	-0.526598911	0.124101905
N1664	4	638559	639559	-0.7804552	0.124627558
N1665	3L	894721	895721	-0.858732503	0.124627558
N1666	2R	20005878	20006878	-0.796860197	0.124627558
N1667	2R	19163782	19164782	-0.471704319	0.124693755
N1668	3L	20754853	20755853	-0.908769578	0.124693755
N1669	3R	4984403	4985403	-0.60512669	0.124693755
N1670	X	4171123	4172123	-0.682192195	0.124891297
N1671	2R	22680539	22681539	-0.39463846	0.124891297
N1672	X	17880262	17881262	-0.578105172	0.12495773
N1673	X	11433663	11434663	-0.616988318	0.124968049
N1674	X	3925816	3926816	-0.752531697	0.124990025
N1675	2L	7055883	7056883	-1.014728837	0.124990025
N1676	2R	17750078	17751078	-0.610126281	0.124990025
N1677	X	12507876	12509681	-0.493778509	0.124990025
N1678	X	18863334	18864334	-0.406733533	0.12503471
N1679	3R	16008638	16009638	-0.474037937	0.12503471
N1680	3R	29228797	29229797	-0.406939039	0.125256063
N1681	3L	15512969	15513969	-0.678393731	0.125256063
N1682	3R	10119260	10120260	-0.889061181	0.125256063
N1683	2L	2542311	2543311	-0.854239723	0.125650812
N1684	3L	14004084	14005084	-0.390377573	0.125669607
N1685	2R	21056275	21057275	-0.564615767	0.125669607
N1686	3R	30062213	30063213	-0.526656817	0.125669607
N1687	3R	9954313	9955313	-0.562429278	0.125669607
N1688	X	2654427	2655427	-0.49714631	0.12582687
N1689	3R	21739541	21740541	-0.680104677	0.126045112
N1690	3L	11428135	11429135	-0.712749236	0.12606268
N1691	3L	14631469	14633103	-0.479454945	0.126104329
N1692	2R	12945811	12948723	-0.373921635	0.126104329
N1693	3L	3349333	3350333	-0.425540952	0.126104329
N1694	2L	425862	426862	-0.526238104	0.126104329
N1695	3R	21895193	21896193	-0.986254211	0.126104329
N1696	3L	16587917	16588917	-0.533134979	0.126104329
N1697	3L	4232490	4233490	-0.574286726	0.126104329
N1698	3R	14028517	14029517	-0.383690017	0.126313071
N1699	3L	17718328	17719328	-0.953121327	0.126420845
N1700	2R	9266173	9267173	-0.513018244	0.126462954
N1701	3R	11683310	11684920	-0.417113535	0.126462954
N1702	3L	175623	176623	-0.483561146	0.126642011
N1703	X	15481996	15482996	-0.84056786	0.126642011
N1704	2L	2810216	2811216	1.108401551	0.126642011
N1705	3R	16279759	16280759	-0.409974221	0.126642011
N1706	3R	29774097	29775097	-0.436321435	0.126664363
N1707	2R	7634943	7636864	-0.417140185	0.126693756
N1708	3R	32055088	32056088	-0.689717939	0.126693756
N1709	3L	15320289	15322196	-0.57655827	0.126750494
N1710	3L	11219695	11221153	-0.509973144	0.126750494
N1711	2L	244057	245057	-0.537592964	0.127082081
N1712	3R	20550226	20552222	-0.407053005	0.127082081
N1713	3L	12078919	12079919	-0.543294298	0.127082081
N1714	2L	9446074	9447988	-0.60494118	0.127216904
N1715	3L	2662899	2663899	-0.897447594	0.127221853
N1716	3R	25755677	25756677	-0.52004057	0.127241784
N1717	2R	15801909	15802909	-0.361302706	0.127408085
N1718	X	8889609	8890609	-0.627488062	0.127440903
N1719	3R	18396616	18397616	-0.47265959	0.127440903
N1720	2R	12337429	12338429	-0.96886484	0.127440903
N1721	X	9597900	9598900	-0.455464623	0.127440903
N1722	X	3873018	3874018	-0.694248476	0.127461183
N1723	3R	18114946	18115946	-0.546981822	0.127793924
N1724	3L	7530127	7531127	-0.53035286	0.127924963
N1725	3R	24021512	24022512	-0.864863058	0.127924963
N1726	2L	3643870	3645681	-0.508100002	0.128014549
N1727	2L	21082307	21083307	-0.479322793	0.128304804
N1728	3R	21869657	21870657	-0.466190505	0.128595248
N1729	2R	18335520	18336520	-1.050857323	0.128620209
N1730	X	15078112	15079112	-0.464157751	0.128677517
N1731	2L	12132101	12133101	-0.922794168	0.129034065
N1732	2R	10599928	10600928	-0.521487328	0.129711956
N1733	X	13931144	13932144	-0.553888198	0.129711956
N1734	2R	7186498	7187498	-0.54044142	0.129711956
N1735	X	13717488	13718488	-1.036364781	0.129711956
N1736	X	2192878	2193878	-1.347108353	0.129711956
N1737	3L	20187841	20188841	-0.54002595	0.129711956
N1738	2R	11105674	11107222	-0.471058592	0.129711956
N1739	3L	6277801	6278801	-1.180157592	0.129711956
N1740	2L	2307320	2308320	-0.685159344	0.129789683
N1741	3L	11366059	11367059	-0.957515924	0.12980345
N1742	3L	16521289	16522289	-0.850321466	0.12980345
N1743	3L	14402246	14403246	-0.58044163	0.12980345
N1744	3L	10553936	10554936	-0.77678683	0.12980345
N1745	3L	10849801	10850801	-0.865105518	0.130184563
N1746	X	15891600	15892600	-0.415466307	0.130184563
N1747	3R	24101455	24102455	-0.581274272	0.130184563
N1748	X	18406292	18407292	-0.461196005	0.130184563
N1749	3R	9047131	9048131	-0.455235475	0.130184563
N1750	2R	11901080	11902080	-0.569818207	0.130184563
N1751	2L	10552495	10553495	-0.575345621	0.130184563
N1752	X	12653889	12654889	-0.396250598	0.130184563
N1753	2L	14638195	14641894	-0.439280035	0.130184563
N1754	3R	18279181	18280181	-0.415305458	0.130232174
N1755	2L	9589286	9590286	-0.507057669	0.130347366
N1756	2L	7385661	7386661	-0.577094619	0.130347366
N1757	2L	2748112	2749112	0.578170521	0.130347366
N1758	X	135757	136757	-0.873967915	0.130347366
N1759	3L	14992455	14993455	-0.611873025	0.130347366
N1760	3L	11946975	11947975	-0.510660162	0.130534429
N1761	X	21064784	21065784	-0.659005363	0.130534429
N1762	3R	15198052	15199052	-0.517446505	0.130534429
N1763	3R	26738183	26739183	-0.72689948	0.130534429
N1764	3L	3522527	3523527	-0.77515146	0.130534429
N1765	2L	8230704	8232376	-0.594789314	0.130534429
N1766	3R	9630290	9631290	-1.167581363	0.130534429
N1767	2L	12029279	12031215	-0.440216832	0.131064256
N1768	2R	11306545	11308507	-0.512056139	0.1310721
N1769	X	8048911	8049911	-0.507188015	0.131249364
N1770	2R	19368164	19370143	-0.693534479	0.131522506
N1771	3L	11789402	11790402	-0.629132192	0.131981564
N1772	2R	8447289	8448289	-0.700682269	0.132148835
N1773	2L	430608	431608	-0.639046496	0.132256653
N1774	2L	14687912	14689646	-0.471562065	0.132256653
N1775	X	19291757	19292757	-0.552485741	0.132256653
N1776	3L	15637333	15638333	-0.993777487	0.132256653
N1777	3R	15297612	15298612	-0.383853373	0.132256653
N1778	3L	13385874	13386874	-0.951055596	0.132256653
N1779	3R	15246297	15247297	-0.447484577	0.132256653
N1780	2L	21204400	21205400	-0.88521038	0.132256653
N1781	3L	3431595	3432595	-0.571434356	0.132330688
N1782	X	11818746	11819746	-0.37806628	0.132401054
N1783	X	3744184	3745184	-0.560496908	0.132650183
N1784	3L	2431952	2432952	-0.730392289	0.132650183
N1785	3R	4911884	4912884	-0.409441232	0.132672378
N1786	2L	18953809	18954809	-0.673556607	0.132672378
N1787	2L	11824264	11825264	-0.649080605	0.132672378
N1788	2R	11322643	11323643	-0.737849982	0.132672378
N1789	2R	15599993	15600993	-0.837894374	0.132698932
N1790	X	8591651	8592651	-0.430494174	0.132698932
N1791	X	15626055	15627055	-0.853840053	0.132698932
N1792	3L	16199281	16200281	-0.973740453	0.13281958
N1793	X	6655991	6657483	-0.515277114	0.13281958
N1794	3R	18726911	18727911	-0.508056948	0.13281958
N1795	3R	26876263	26877263	-0.541149318	0.132910809
N1796	3L	12789804	12793995	-0.358250213	0.132987265
N1797	2L	20899064	20900064	-0.838529812	0.132987265
N1798	2L	3475010	3476010	0.66271754	0.13308328
N1799	3R	26123705	26125282	-0.502491438	0.133424872
N1800	2L	16535389	16536389	-0.794989973	0.133644178
N1801	2R	6836657	6837657	-0.970974139	0.133722441
N1802	3L	17467096	17468096	-0.647836125	0.133788202
N1803	3L	20743888	20744888	-0.558642898	0.133878192
N1804	3R	18089312	18090312	-0.862453857	0.133878192
N1805	X	6870935	6872859	-0.473975341	0.133878192
N1806	2R	8714831	8715831	-0.642096771	0.134032735
N1807	2R	20831876	20832876	-0.413348672	0.134238651
N1808	3L	19812996	19813996	-0.813883061	0.134238651
N1809	3R	20914133	20915133	-0.535350906	0.134296417
N1810	X	18778542	18779542	-0.451046614	0.134302696
N1811	2R	22700347	22701347	-0.534752102	0.134302696
N1812	X	16448330	16449330	-0.58065889	0.134314397
N1813	3R	4251145	4252145	-0.812141176	0.134314397
N1814	3R	5263720	5264720	-0.509347582	0.134314397
N1815	3R	24272388	24273388	-0.62591153	0.134314397
N1816	2R	21031974	21032974	-0.875266472	0.134314397
N1817	X	13754190	13755190	-0.774920692	0.134314397
N1818	2R	5772687	5773687	-0.498532345	0.134341577
N1819	2R	19986469	19987469	-0.7468763	0.134357599
N1820	3R	4300168	4301168	-0.5620292	0.134412076
N1821	3L	6696588	6697588	-0.749748698	0.134441609
N1822	2L	10543952	10544952	-0.770622132	0.134441609
N1823	2R	10770927	10772553	-0.536257192	0.134756306
N1824	X	20496836	20497836	-0.91053218	0.134833643
N1825	3L	535616	536616	-0.877195232	0.134884952
N1826	2R	6080355	6081355	-0.721492715	0.135355717
N1827	X	16282124	16283124	-0.399345215	0.135670864
N1828	3R	18030547	18031547	-0.821916248	0.135749059
N1829	2R	23700495	23701495	-0.37054864	0.135749059
N1830	2L	10684485	10685485	-0.864113286	0.135749059
N1831	X	3749709	3751967	-0.426987059	0.135749059
N1832	3L	9358371	9359371	-0.497657266	0.135749059
N1833	X	14219940	14220940	-0.422884222	0.135749059
N1834	2L	10232214	10233214	-0.486990867	0.135749059
N1835	2L	7560887	7561887	-1.028549052	0.135839925
N1836	X	17602166	17603166	0.907792949	0.135839925
N1837	3L	12266490	12268110	-0.472892299	0.135844876
N1838	2R	6129022	6130022	-0.499120007	0.135878235
N1839	2R	6941005	6942005	-0.900127842	0.135878235
N1840	2L	3297764	3298764	-0.444445907	0.135878235
N1841	3L	15590860	15591860	-0.705741091	0.136102443
N1842	3R	18199464	18200464	-0.448767318	0.136102443
N1843	X	12886162	12887162	-0.79197432	0.136102443
N1844	3R	15893134	15894134	-0.817549503	0.136366164
N1845	3L	18633289	18634289	-0.663835033	0.136366164
N1846	2L	7441311	7442311	-0.686649367	0.136553595
N1847	3L	8398715	8399715	-0.63808728	0.136570471
N1848	3R	5129191	5130191	-0.679479049	0.136570471
N1849	3L	2188425	2189425	-0.563277637	0.136588521
N1850	X	578799	579799	-0.554409334	0.136714322
N1851	3R	23675929	23676929	-0.856514993	0.136714322
N1852	2R	12876062	12877062	-0.372135577	0.136828429
N1853	2L	182261	183261	-0.639304029	0.136828429
N1854	2R	15666967	15667967	-0.609670782	0.136828429
N1855	2L	10262934	10264740	-0.454397963	0.136828429
N1856	2R	7452683	7454608	-0.421650682	0.137052995
N1857	3L	9629695	9630695	-0.696015502	0.13737495
N1858	2R	9140295	9141295	-0.449059139	0.13737495
N1859	X	20481012	20482012	-0.403437409	0.13737495
N1860	3L	2396551	2397551	-0.826196637	0.13737495
N1861	3L	11819457	11820457	-0.466645656	0.137414574
N1862	2L	18616778	18617778	-0.514888487	0.137450755
N1863	3R	23163829	23164829	1.030982117	0.137450755
N1864	X	15307234	15308234	-0.661018549	0.137450755
N1865	3R	5483291	5484291	-0.719860634	0.137587363
N1866	2L	13059830	13060830	0.634696295	0.137632698
N1867	X	19697163	19698163	-0.397923157	0.137802249
N1868	3R	24278540	24279540	-0.618728542	0.138255666
N1869	X	19479603	19480603	-0.432454267	0.138255666
N1870	3L	9397800	9398800	-0.487420435	0.138408506
N1871	3L	17547556	17548556	-0.903188074	0.138622224
N1872	3L	18102491	18103491	-0.91205024	0.138622224
N1873	2R	9067768	9068768	-0.684292274	0.138622224
N1874	3R	25757291	25758291	-0.678059575	0.139132322
N1875	2L	18477190	18479806	-0.510630656	0.139240524
N1876	2R	14225324	14226911	-0.450501371	0.139317571
N1877	2L	10205624	10207347	0.667429544	0.139379481
N1878	2L	6526646	6527646	-0.708845736	0.139496723
N1879	2R	12759173	12760173	1.394245592	0.139496723
N1880	2R	7607194	7608194	-0.757506507	0.140005256
N1881	4	823891	825620	-0.657099995	0.140005256
N1882	X	13128387	13129387	-0.448124441	0.140055365
N1883	3L	17886888	17887888	-0.788790351	0.140055365
N1884	2R	14336131	14337131	-0.531321036	0.140075795
N1885	3L	14398990	14399990	-1.089190454	0.140075795
N1886	2L	20086308	20087308	-0.392587243	0.140075795
N1887	2L	1142465	1143465	-0.628501865	0.140075795
N1888	3R	19574947	19575947	-0.675138781	0.140075795
N1889	X	15886178	15887178	-0.394717286	0.140123627
N1890	3L	18842956	18843956	-0.827161188	0.140265035
N1891	3L	18846104	18847104	-0.460033277	0.140456293
N1892	2L	21054723	21055723	-0.744178238	0.140456293
N1893	3L	4337071	4338905	-0.588285502	0.140456293
N1894	3L	1228455	1229455	-1.364985548	0.140456293
N1895	3L	14276666	14277666	-0.573459872	0.140481771
N1896	3L	14061755	14062755	-0.817679636	0.140650097
N1897	3L	13862039	13863039	-0.555849049	0.140833733
N1898	X	13304973	13305973	-0.753002429	0.140864694
N1899	2L	10498905	10499905	-0.671971698	0.141129115
N1900	2L	3523615	3524615	-0.468240597	0.141129115
N1901	3R	23171560	23172560	-0.588804466	0.141129115
N1902	3L	3761503	3762503	-0.699951628	0.141463031
N1903	2L	17471409	17472409	-0.563549211	0.141463031
N1904	4	314522	315522	-0.381830414	0.141463031
N1905	2L	6084352	6085352	-0.511476251	0.141748219
N1906	2L	18401	19401	-0.535890458	0.141748219
N1907	2L	10261824	10262824	-0.960919557	0.141748219
N1908	2L	8028847	8029847	-0.405824257	0.141748219
N1909	X	13561050	13562050	-0.489007425	0.141748219
N1910	2R	8674778	8676653	-0.407279298	0.141748219
N1911	2L	7796310	7797310	-0.683509397	0.141748219
N1912	3R	5335656	5336656	-1.042373531	0.141748219
N1913	3R	9454536	9455536	-0.718705288	0.141748219
N1914	2L	7436475	7437475	-0.609984353	0.141748219
N1915	2R	17781323	17782323	-0.476798331	0.141748219
N1916	X	13331665	13333250	-0.567021912	0.141748219
N1917	3L	14409333	14410333	-0.898659556	0.141748219
N1918	2R	5860061	5861061	-0.818846474	0.141748219
N1919	3R	7128871	7129871	-0.559294947	0.141751146
N1920	3R	13782297	13783297	-0.506609707	0.141751146
N1921	3R	14051062	14052062	-0.460410604	0.141751146
N1922	2L	10056277	10057277	-0.859078035	0.141755657
N1923	3L	5823218	5824218	-0.799154739	0.141784274
N1924	3L	566682	567682	-0.569455452	0.141784274
N1925	2R	18775024	18776024	-0.51856128	0.141784274
N1926	X	6356402	6357402	-0.699876282	0.141964746
N1927	X	22556098	22557098	-0.601841378	0.141964746
N1928	2L	1591842	1592842	-0.734954201	0.141987452
N1929	2R	15129678	15130678	-0.767415847	0.141987452
N1930	X	18397249	18398249	-0.882856214	0.14205617
N1931	2L	8619460	8620460	-0.678957432	0.142204244
N1932	3R	4475750	4476750	-0.750355941	0.142204244
N1933	3L	19648285	19649285	-0.672587626	0.142372808
N1934	3R	10099212	10100212	-0.563844348	0.14243816
N1935	3R	20707793	20708793	-1.042782925	0.142801731
N1936	3R	8318666	8319666	-0.537266278	0.142801731
N1937	2L	2357003	2358003	-0.446021921	0.142807383
N1938	2R	12006360	12007360	-0.834632745	0.143141955
N1939	3R	21152608	21153608	-0.57713463	0.143206761
N1940	2R	7637688	7638688	-0.473642151	0.143206761
N1941	2L	2174902	2175902	-0.493204981	0.143206761
N1942	3R	17055856	17056856	0.611850261	0.143206761
N1943	3L	465102	466102	-0.496095162	0.143212773
N1944	3L	12862456	12863456	-0.568489468	0.143212773
N1945	3L	13250703	13251703	-0.865576246	0.143212773
N1946	2L	1199595	1200595	-0.515391233	0.143212773
N1947	3R	22047457	22048457	-0.665005014	0.143212773
N1948	2L	12643698	12644698	-0.496257605	0.143212773
N1949	2L	8009914	8010914	-0.424071002	0.143212773
N1950	2L	11980888	11981888	-0.517156834	0.143212773
N1951	3L	14450044	14451044	-0.904607013	0.143212773
N1952	3R	30599465	30600465	-0.408124281	0.143343802
N1953	X	18083338	18084338	-0.572468726	0.143343802
N1954	2L	21085140	21086140	-0.619872528	0.143646321
N1955	3L	15998102	15999990	-0.406561541	0.143715304
N1956	2L	5793746	5794746	-0.706903372	0.14378941
N1957	3L	19325077	19326077	-0.852900739	0.143802374
N1958	3L	8949551	8952222	-0.413577814	0.143802374
N1959	2L	11145543	11146543	-0.864644367	0.143965292
N1960	X	21053565	21054565	-0.444102873	0.143965292
N1961	2R	11464061	11465061	-0.782649952	0.143993784
N1962	3R	14307640	14308640	-0.699776536	0.144120516
N1963	2L	434960	435960	-0.562089011	0.144279239
N1964	2R	17124098	17125098	-0.538655464	0.144279239
N1965	2R	17495439	17496439	-0.575645231	0.144408959
N1966	2R	18617545	18618545	0.72856058	0.144408959
N1967	3L	120627	121627	-0.668277351	0.144408959
N1968	2R	12514147	12515993	-0.615781136	0.144408959
N1969	2L	5737096	5738096	-0.65811803	0.144408959
N1970	3R	24285168	24286168	-0.650243342	0.144408959
N1971	3L	6090334	6091334	-0.683672838	0.144464144
N1972	3R	23214310	23216027	-0.384417762	0.144815469
N1973	X	1256378	1257378	-0.507073916	0.144815469
N1974	2R	19699325	19700325	-0.722690668	0.14497176
N1975	3R	5304363	5305363	-0.557643052	0.14497176
N1976	X	15788441	15789441	-0.566410185	0.144998301
N1977	2L	1065857	1066857	-1.312867512	0.145020644
N1978	3L	8016426	8017426	-0.486763087	0.145037531
N1979	2L	12641366	12642950	-0.385721603	0.145037531
N1980	3R	17699881	17700881	-0.446635577	0.145037531
N1981	3R	5987135	5988820	-0.456881019	0.145037531
N1982	3L	7843374	7844374	-0.58302637	0.145267261
N1983	2R	16747944	16748944	-0.809605957	0.145370333
N1984	3L	22774215	22775215	-0.443952304	0.145453556
N1985	2R	21075548	21076548	-0.512603191	0.145632396
N1986	3L	16229983	16230983	1.269641641	0.145632396
N1987	3L	20508245	20509245	-0.446456208	0.145846227
N1988	2R	24335286	24336286	-0.654829028	0.145846227
N1989	2L	21976728	21977728	-0.886072402	0.145899468
N1990	X	1050781	1053560	-0.342747107	0.146255525
N1991	2R	12952974	12953974	-0.469902943	0.146747608
N1992	3L	14419642	14420642	-1.442637984	0.147086219
N1993	2L	13872626	13873626	-0.599765851	0.147086219
N1994	2R	13882996	13883996	-0.68097925	0.147086219
N1995	X	6855735	6857719	-0.439250014	0.147094729
N1996	3R	14703432	14704432	-0.386571678	0.147094729
N1997	3R	11229959	11230959	-0.562211398	0.147278268
N1998	2R	17375453	17376453	-0.763249276	0.147335253
N1999	3L	20206462	20207462	-0.429802418	0.147976609
[truncated: 10,103 more rows]
