# Supplementary material for: Growth phase diets diminish histone acetyltransferase Gcn5 function and shorten lifespan of Drosophila males
Source: EMBO Rep. 2025 Jul 10;26(15):3856–88. doi: 10.1038/s44319-025-00503-8 (PMC12332192; doi:10.1038/s44319-025-00503-8)
Supplement: Supplementary file 18 — Source data Fig. 4 [file 44319_2025_503_MOESM18_ESM.zip]

Archive with 30 entries (29 files):
- EMBOR-2024-60144V2_SourceDataForFigure4/
- __MACOSX/._EMBOR-2024-60144V2_SourceDataForFigure4
- EMBOR-2024-60144V2_SourceDataForFigure4/.DS_Store
- __MACOSX/EMBOR-2024-60144V2_SourceDataForFigure4/._.DS_Store
- EMBOR-2024-60144V2_SourceDataForFigure4/Figure4I.csv
- __MACOSX/EMBOR-2024-60144V2_SourceDataForFigure4/._Figure4I.csv
- EMBOR-2024-60144V2_SourceDataForFigure4/Figure4H.csv
- __MACOSX/EMBOR-2024-60144V2_SourceDataForFigure4/._Figure4H.csv
- EMBOR-2024-60144V2_SourceDataForFigure4/Figure4J.csv
- __MACOSX/EMBOR-2024-60144V2_SourceDataForFigure4/._Figure4J.csv
- EMBOR-2024-60144V2_SourceDataForFigure4/Figure4K.csv
- __MACOSX/EMBOR-2024-60144V2_SourceDataForFigure4/._Figure4K.csv
- EMBOR-2024-60144V2_SourceDataForFigure4/Figure4N.csv
- __MACOSX/EMBOR-2024-60144V2_SourceDataForFigure4/._Figure4N.csv
- EMBOR-2024-60144V2_SourceDataForFigure4/Figure4L.csv
- __MACOSX/EMBOR-2024-60144V2_SourceDataForFigure4/._Figure4L.csv
- EMBOR-2024-60144V2_SourceDataForFigure4/Figure4M.csv
- __MACOSX/EMBOR-2024-60144V2_SourceDataForFigure4/._Figure4M.csv
- EMBOR-2024-60144V2_SourceDataForFigure4/Figure4C.csv
- __MACOSX/EMBOR-2024-60144V2_SourceDataForFigure4/._Figure4C.csv
- EMBOR-2024-60144V2_SourceDataForFigure4/Figure4B.csv
- __MACOSX/EMBOR-2024-60144V2_SourceDataForFigure4/._Figure4B.csv
- EMBOR-2024-60144V2_SourceDataForFigure4/Figure4F.csv
- __MACOSX/EMBOR-2024-60144V2_SourceDataForFigure4/._Figure4F.csv
- EMBOR-2024-60144V2_SourceDataForFigure4/Figure4G.csv
- __MACOSX/EMBOR-2024-60144V2_SourceDataForFigure4/._Figure4G.csv
- EMBOR-2024-60144V2_SourceDataForFigure4/Figure4E.csv
- __MACOSX/EMBOR-2024-60144V2_SourceDataForFigure4/._Figure4E.csv
- EMBOR-2024-60144V2_SourceDataForFigure4/Figure4D.csv
- __MACOSX/EMBOR-2024-60144V2_SourceDataForFigure4/._Figure4D.csv
