# Supplementary material for: Growth phase diets diminish histone acetyltransferase Gcn5 function and shorten lifespan of Drosophila males
Source: EMBO Rep. 2025 Jul 10;26(15):3856–88. doi: 10.1038/s44319-025-00503-8 (PMC12332192; doi:10.1038/s44319-025-00503-8)
Supplement: Supplementary file 18 — Source data Fig. 4 [file 44319_2025_503_MOESM18_ESM.zip › EMBOR-2024-60144V2_SourceDataForFigure4/Figure4H.csv]

Time	RU0uM	RU2uM
8	0	0
9	52.33333333	17.5
10	65.5	62.5
11	65.83333333	64.5
12	66	65.16666667
13	66	65.5
14	66	65.5
15	66	65.5
