# Supplementary material for: Growth phase diets diminish histone acetyltransferase Gcn5 function and shorten lifespan of Drosophila males
Source: EMBO Rep. 2025 Jul 10;26(15):3856–88. doi: 10.1038/s44319-025-00503-8 (PMC12332192; doi:10.1038/s44319-025-00503-8)
Supplement: Supplementary file 18 — Source data Fig. 4 [file 44319_2025_503_MOESM18_ESM.zip › EMBOR-2024-60144V2_SourceDataForFigure4/Figure4J.csv]

Time	RU0uM	RU2uM
8	0	0
9	42.5	42.33333333
10	67	67.83333333
11	67.66666667	68.83333333
12	67.83333333	68.83333333
13	67.83333333	68.83333333
14	67.83333333	69
15	67.83333333	69
