# Supplementary material for: Growth phase diets diminish histone acetyltransferase Gcn5 function and shorten lifespan of Drosophila males
Source: EMBO Rep. 2025 Jul 10;26(15):3856–88. doi: 10.1038/s44319-025-00503-8 (PMC12332192; doi:10.1038/s44319-025-00503-8)
Supplement: Supplementary file 18 — Source data Fig. 4 [file 44319_2025_503_MOESM18_ESM.zip › EMBOR-2024-60144V2_SourceDataForFigure4/Figure4K.csv]

ElavGSGcn5i_RU0uM	ElavGSGcn5i_RU2uM	TIGSGcn5i_RU0uM	TIGSGcn5i_RU2uM	UroGSGcn5i_RU0uM	UroGSGcn5i_RU2uM
86.66666667	20	63.33333333	60	100	93.33333333
96.2962963	43.33333333	83.33333333	93.33333333	100	100
73.33333333	33.33333333	83.33333333	90	100	100
96.66666667	43.33333333	96.66666667	86.66666667	96.66666667	90
96.66666667	43.33333333	90	86.66666667	93.33333333	90
