# Supplementary material for: Growth phase diets diminish histone acetyltransferase Gcn5 function and shorten lifespan of Drosophila males
Source: EMBO Rep. 2025 Jul 10;26(15):3856–88. doi: 10.1038/s44319-025-00503-8 (PMC12332192; doi:10.1038/s44319-025-00503-8)
Supplement: Supplementary file 18 — Source data Fig. 4 [file 44319_2025_503_MOESM18_ESM.zip › EMBOR-2024-60144V2_SourceDataForFigure4/Figure4N.csv]

Time	RU0uM	RU2uM
0	100	100
2	100	100
5	100	100
8	99.5	99.5
11	99.5	99.5
15	99.5	99.5
19	99.5	99.5
22	99.5	99.5
25	99.5	98.5
28	99.5	97.494898
32	98.441489	95.987245
35	97.377257	94.982143
39	96.313025	93.47449
43	93.652444	91.966837
46	92.588212	91.966837
49	87.799166	87.946429
53	79.817424	77.392857
56	71.835681	65.331633
60	58.000661	49.25
64	44.165641	40.204082
67	34.055434	29.65051
71	23.413111	19.59949
74	18.091949	15.579082
77	14.367136	12.982568
81	10.642323	9.866752
84	9.045975	7.789541
88	5.853278	5.71233
92	4.789045	4.673724
95	1.596348	3.635119
99	0.532116	2.077211
102	0.532116	1.038605
105	0.532116	0.519303
109	0.532116	0
114	0.532116
118	0
