# Supplementary material for: Growth phase diets diminish histone acetyltransferase Gcn5 function and shorten lifespan of Drosophila males
Source: EMBO Rep. 2025 Jul 10;26(15):3856–88. doi: 10.1038/s44319-025-00503-8 (PMC12332192; doi:10.1038/s44319-025-00503-8)
Supplement: Supplementary file 18 — Source data Fig. 4 [file 44319_2025_503_MOESM18_ESM.zip › EMBOR-2024-60144V2_SourceDataForFigure4/Figure4L.csv]

Time	RU0uM	RU2uM
0	100	100
2	100	100
5	100	100
8	99.5	100
11	99.5	100
15	98.994924	100
19	98.994924	100
22	98.994924	99.5
25	98.994924	97
28	98.994924	92.476684
32	98.994924	84.391291
35	98.994924	70.74719
39	98.994924	59.124437
43	96.888649	41.43764
46	95.829757	31.836235
49	92.123633	24.256179
53	86.299726	15.665449
56	82.064156	11.622753
60	75.181356	7.580056
64	63.53354	7.580056
67	49.76794	7.074719
71	38.64957	5.558708
74	28.060647	5.053371
77	23.825078	4.548034
81	15.883385	3.537359
84	12.177262	3.032022
88	9.530031	2.021348
92	7.412246	1.516011
95	5.823908	1.010674
99	4.235569	0.505337
102	2.117785	0.505337
105	2.117785	0.505337
109	0	0
