# Supplementary material for: Growth phase diets diminish histone acetyltransferase Gcn5 function and shorten lifespan of Drosophila males
Source: EMBO Rep. 2025 Jul 10;26(15):3856–88. doi: 10.1038/s44319-025-00503-8 (PMC12332192; doi:10.1038/s44319-025-00503-8)
Supplement: Supplementary file 18 — Source data Fig. 4 [file 44319_2025_503_MOESM18_ESM.zip › EMBOR-2024-60144V2_SourceDataForFigure4/Figure4M.csv]

Time	RU0uM	RU2uM
0	100	100
2	100	100
5	100	99
8	99	98.5
11	99	98.5
15	99	98.5
19	99	97.986979
22	99	97.986979
25	98.470588	97.471258
28	97.941176	96.952794
32	96.882353	95.380587
35	95.294118	93.79091
39	92.647059	90.593493
43	87.352941	87.396075
46	79.941176	77.803823
49	72	70.343183
53	60.882353	56.38194
56	49.235294	39.198873
60	30.705882	24.70066
64	20.117647	16.646097
67	16.941176	11.813359
71	12.705882	8.591534
74	9	7.517592
77	6.882353	7.517592
81	3.176471	4.295767
84	2.647059	4.295767
88	2.647059	4.295767
92	2.647059	2.684854
95	2.647059	2.684854
99	2.117647	1.610913
102	2.117647	0.536971
105	1.588235	0
109	0
