# Supplementary material for: Growth phase diets diminish histone acetyltransferase Gcn5 function and shorten lifespan of Drosophila males
Source: EMBO Rep. 2025 Jul 10;26(15):3856–88. doi: 10.1038/s44319-025-00503-8 (PMC12332192; doi:10.1038/s44319-025-00503-8)
Supplement: Supplementary file 18 — Source data Fig. 4 [file 44319_2025_503_MOESM18_ESM.zip › EMBOR-2024-60144V2_SourceDataForFigure4/Figure4B.csv]

mCherryKD_RU0uM	mCherryKD_RU2uM	Gcn5KD_RU0uM	Gcn5KD_RU2uM
1.155551029	1.027890908	1.080392892	0.756414056
1.036962265	1.024696919	0.980517196	0.915366415
0.913635678	1.012575311	1.066955597	0.751759274
0.913429152	0.906475708	0.884742156	0.702020895
