# Supplementary material for: Growth phase diets diminish histone acetyltransferase Gcn5 function and shorten lifespan of Drosophila males
Source: EMBO Rep. 2025 Jul 10;26(15):3856–88. doi: 10.1038/s44319-025-00503-8 (PMC12332192; doi:10.1038/s44319-025-00503-8)
Supplement: Supplementary file 18 — Source data Fig. 4 [file 44319_2025_503_MOESM18_ESM.zip › EMBOR-2024-60144V2_SourceDataForFigure4/Figure4F.csv]

Time	RU0uM	RU2uM
0	100	100
2	100	100
5	100	100
9	99	99
13	99	99
17	99	98.494898
21	98.484375	98.494898
25	97.963294	98.494898
29	97.963294	97.468909
32	97.963294	96.955915
36	96.3747	92.289588
39	94.256574	89.697184
43	87.902199	83.475414
47	79.429698	74.661239
50	71.486728	65.847065
54	46.598756	35.256696
57	30.712816	27.479484
61	21.181253	16.072906
64	17.474533	15.035944
67	12.17922	10.888097
71	6.883907	7.258732
75	2.647657	5.184808
78	1.588594	4.147847
81	1.588594	2.592404
84	1.059063	1.555442
88	1.059063	1.036962
91	0.529531	0
95	0
