# Supplementary material for: Growth phase diets diminish histone acetyltransferase Gcn5 function and shorten lifespan of Drosophila males
Source: EMBO Rep. 2025 Jul 10;26(15):3856–88. doi: 10.1038/s44319-025-00503-8 (PMC12332192; doi:10.1038/s44319-025-00503-8)
Supplement: Supplementary file 18 — Source data Fig. 4 [file 44319_2025_503_MOESM18_ESM.zip › EMBOR-2024-60144V2_SourceDataForFigure4/Figure4G.csv]

Time	RU0uM	RU2uM
0	100	100
2	100	100
5	100	100
9	100	87.5
13	99.497487	86.5
17	99.497487	84
21	99.497487	83.493976
25	99.497487	82.450301
29	99.497487	80.884789
32	99.497487	77.753765
36	98.421839	74.076222
39	98.421839	61.467503
43	97.884015	46.757332
47	95.732718	39.318665
50	94.119245	27.629332
54	80.673638	17.002666
57	68.841505	14.345999
61	52.706777	11.158
64	42.488116	11.158
67	28.504686	7.97
71	20.437322	6.907333
75	12.907782	5.844666
78	10.756485	5.844666
81	8.067364	4.250667
84	7.52954	3.719333
88	5.916067	2.125333
91	4.302594	2.125333
95	3.226946	1.594
99	1.075649	0.531333
102	0.537824	0.531333
105	0.537824	0.531333
109	0.537824	0.531333
113	0	0
