# Supplementary material for: Growth phase diets diminish histone acetyltransferase Gcn5 function and shorten lifespan of Drosophila males
Source: EMBO Rep. 2025 Jul 10;26(15):3856–88. doi: 10.1038/s44319-025-00503-8 (PMC12332192; doi:10.1038/s44319-025-00503-8)
Supplement: Supplementary file 18 — Source data Fig. 4 [file 44319_2025_503_MOESM18_ESM.zip › EMBOR-2024-60144V2_SourceDataForFigure4/Figure4E.csv]

Time	RU0uM	RU2uM
9	0	0
10	31.75	4.875
11	58.25	49.5
12	59.375	60.625
13	60.125	61.125
14	60.25	61.375
15	60.375	61.5
16	60.5	61.625
