# Supplementary material for: Growth phase diets diminish histone acetyltransferase Gcn5 function and shorten lifespan of Drosophila males
Source: EMBO Rep. 2025 Jul 10;26(15):3856–88. doi: 10.1038/s44319-025-00503-8 (PMC12332192; doi:10.1038/s44319-025-00503-8)
Supplement: Supplementary file 18 — Source data Fig. 4 [file 44319_2025_503_MOESM18_ESM.zip › EMBOR-2024-60144V2_SourceDataForFigure4/Figure4D.csv]

Time	RU0uM	RU2uM
9	0	0
10	33.5	20
11	64.125	67.875
12	65.375	69.75
13	65.875	69.875
14	66.5	70.125
15	66.5	70.125
16	66.625	70.125
