# Supplementary material for: Growth phase diets diminish histone acetyltransferase Gcn5 function and shorten lifespan of Drosophila males
Source: EMBO Rep. 2025 Jul 10;26(15):3856–88. doi: 10.1038/s44319-025-00503-8 (PMC12332192; doi:10.1038/s44319-025-00503-8)
Supplement: Supplementary file 19 — Source data Fig. 5 [file 44319_2025_503_MOESM19_ESM.zip]

Archive with 32 entries (29 files):
- EMBOR-2024-60144V2_SourceDataForFigure5/
- __MACOSX/._EMBOR-2024-60144V2_SourceDataForFigure5
- EMBOR-2024-60144V2_SourceDataForFigure5/.DS_Store
- __MACOSX/EMBOR-2024-60144V2_SourceDataForFigure5/._.DS_Store
- EMBOR-2024-60144V2_SourceDataForFigure5/Figure5A/
- EMBOR-2024-60144V2_SourceDataForFigure5/Figure5K.csv
- __MACOSX/EMBOR-2024-60144V2_SourceDataForFigure5/._Figure5K.csv
- EMBOR-2024-60144V2_SourceDataForFigure5/Figure5J.csv
- __MACOSX/EMBOR-2024-60144V2_SourceDataForFigure5/._Figure5J.csv
- EMBOR-2024-60144V2_SourceDataForFigure5/Figure5H.csv
- __MACOSX/EMBOR-2024-60144V2_SourceDataForFigure5/._Figure5H.csv
- EMBOR-2024-60144V2_SourceDataForFigure5/Figure5I.csv
- __MACOSX/EMBOR-2024-60144V2_SourceDataForFigure5/._Figure5I.csv
- EMBOR-2024-60144V2_SourceDataForFigure5/Figure5D.csv
- __MACOSX/EMBOR-2024-60144V2_SourceDataForFigure5/._Figure5D.csv
- EMBOR-2024-60144V2_SourceDataForFigure5/Figure5E.csv
- __MACOSX/EMBOR-2024-60144V2_SourceDataForFigure5/._Figure5E.csv
- EMBOR-2024-60144V2_SourceDataForFigure5/Figure5F.csv
- __MACOSX/EMBOR-2024-60144V2_SourceDataForFigure5/._Figure5F.csv
- EMBOR-2024-60144V2_SourceDataForFigure5/Figure5B.csv
- __MACOSX/EMBOR-2024-60144V2_SourceDataForFigure5/._Figure5B.csv
- EMBOR-2024-60144V2_SourceDataForFigure5/Figure5L/
- EMBOR-2024-60144V2_SourceDataForFigure5/Figure5C.csv
- __MACOSX/EMBOR-2024-60144V2_SourceDataForFigure5/._Figure5C.csv
- EMBOR-2024-60144V2_SourceDataForFigure5/Figure5A/Figure5A_splitless.csv
- __MACOSX/EMBOR-2024-60144V2_SourceDataForFigure5/Figure5A/._Figure5A_splitless.csv
- EMBOR-2024-60144V2_SourceDataForFigure5/Figure5A/Figure5A_split.csv
- __MACOSX/EMBOR-2024-60144V2_SourceDataForFigure5/Figure5A/._Figure5A_split.csv
- EMBOR-2024-60144V2_SourceDataForFigure5/Figure5L/Figure5L_intracellular.csv
- __MACOSX/EMBOR-2024-60144V2_SourceDataForFigure5/Figure5L/._Figure5L_intracellular.csv
- EMBOR-2024-60144V2_SourceDataForFigure5/Figure5L/Figure5L_extracellular.csv
- __MACOSX/EMBOR-2024-60144V2_SourceDataForFigure5/Figure5L/._Figure5L_extracellular.csv
