# Supplementary material for: Growth phase diets diminish histone acetyltransferase Gcn5 function and shorten lifespan of Drosophila males
Source: EMBO Rep. 2025 Jul 10;26(15):3856–88. doi: 10.1038/s44319-025-00503-8 (PMC12332192; doi:10.1038/s44319-025-00503-8)
Supplement: Supplementary file 19 — Source data Fig. 5 [file 44319_2025_503_MOESM19_ESM.zip › EMBOR-2024-60144V2_SourceDataForFigure5/Figure5K.csv]

Time	Control	Ole	Ole_Val	Ace	Ole_Ace	Ole_Val_Ace
0	100	100	100	100	100	100
3	100	100	100	100	100	100
7	100	98.62069	97.647059	100	98.550725	95.945946
10	100	97.931034	96.470588	100	98.550725	94.594595
14	100	97.931034	96.470588	98.130841	95.652174	93.243243
17	100	97.241379	96.470588	98.130841	94.202899	91.891892
21	98.591549	95.172414	95.294118	98.130841	92.753623	90.540541
24	97.887324	93.793103	90.588235	97.196262	92.753623	90.540541
28	97.887324	93.103448	90.588235	97.196262	92.753623	90.540541
31	97.887324	93.103448	90.588235	97.196262	92.753623	90.540541
34	97.887324	93.103448	90.588235	97.196262	92.753623	89.189189
38	97.172818	91.724138	89.411765	95.308956	91.281343	86.486486
42	94.314794	87.586207	85.882353	92.477997	88.336784	82.432432
45	90.027758	86.896552	82.352941	87.759731	86.864504	77.027027
48	88.598746	84.137931	80	83.985119	82.447665	66.023166
52	78.514336	78.62069	72.941176	73.604936	70.669427	56.394788
56	69.790521	68.275862	64.705882	66.055712	60.363469	44.015444
59	54.523844	54.482759	51.764706	54.731876	44.168392	38.513514
63	39.984152	38.62069	38.823529	41.520733	26.501035	24.758687
66	21.809538	19.310345	14.117647	26.422285	13.250518	13.754826
69	10.904769	8.275862	9.411765	13.211142	5.889119	4.126448
73	2.907938	4.137931	2.352941	2.830959	1.47228	0
77	0	0	0	0.943653	0
79				0
