# Supplementary material for: Growth phase diets diminish histone acetyltransferase Gcn5 function and shorten lifespan of Drosophila males
Source: EMBO Rep. 2025 Jul 10;26(15):3856–88. doi: 10.1038/s44319-025-00503-8 (PMC12332192; doi:10.1038/s44319-025-00503-8)
Supplement: Supplementary file 19 — Source data Fig. 5 [file 44319_2025_503_MOESM19_ESM.zip › EMBOR-2024-60144V2_SourceDataForFigure5/Figure5H.csv]

Control	nat3fed
35.15221114	61.04951351
29.67215083	46.20130166
36.24300763	40.73412084
