# Supplementary material for: Growth phase diets diminish histone acetyltransferase Gcn5 function and shorten lifespan of Drosophila males
Source: EMBO Rep. 2025 Jul 10;26(15):3856–88. doi: 10.1038/s44319-025-00503-8 (PMC12332192; doi:10.1038/s44319-025-00503-8)
Supplement: Supplementary file 19 — Source data Fig. 5 [file 44319_2025_503_MOESM19_ESM.zip › EMBOR-2024-60144V2_SourceDataForFigure5/Figure5D.csv]

Time	Control	Ole1	Val_Ile	Ole_Val_Ile
0	100	100	100	100
3	100	100	100	100
7	99.145299	100	98.876404	98
11	99.145299	98.333333	97.752809	96
15	99.145299	98.333333	96.629213	94.666667
18	99.145299	98.333333	96.629213	93.333333
22	99.145299	98.333333	95.505618	92.666667
25	99.145299	98.333333	95.505618	92
29	97.421033	96.666667	95.505618	91.328467
33	95.696767	93.333333	94.382022	91.328467
36	94.826796	93.333333	94.382022	90.656934
40	93.956826	91.666667	93.258427	86.627737
44	90.476943	86.666667	87.640449	80.583942
47	81.606655	78.333333	82.022472	74.540146
50	72.736366	76.666667	71.910112	73.868613
54	62.979049	73.333333	64.044944	69.839416
58	44.351443	60	48.314607	60.34668
61	31.933039	48.333333	23.595506	50.853944
64	24.836808	24.166667	15.337079	31.190419
67	12.418404	17.261905	8.258427	16.951315
71	5.322173	3.452381	2.359551	6.780526
75	0.887029	0	0	1.356105
79	0			0
