# Supplementary material for: Growth phase diets diminish histone acetyltransferase Gcn5 function and shorten lifespan of Drosophila males
Source: EMBO Rep. 2025 Jul 10;26(15):3856–88. doi: 10.1038/s44319-025-00503-8 (PMC12332192; doi:10.1038/s44319-025-00503-8)
Supplement: Supplementary file 19 — Source data Fig. 5 [file 44319_2025_503_MOESM19_ESM.zip › EMBOR-2024-60144V2_SourceDataForFigure5/Figure5E.csv]

Time	Control	Val	ControlwoTween80
0	100	100	100
3	100	100	98.888889
6	99.038462	99.193548	97.777778
9	99.038462	98.387097	97.777778
12	98.067496	98.387097	97.777778
16	98.067496	98.387097	95.503876
19	96.106146	98.387097	94.366925
23	95.125471	98.387097	93.229974
27	95.125471	98.387097	93.229974
30	95.125471	98.387097	92.093023
34	95.125471	98.387097	92.093023
38	90.17102	97.580645	90.956072
41	90.17102	94.354839	88.682171
45	86.207458	90.322581	85.271318
49	76.298555	78.225806	78.449612
52	67.380542	74.193548	77.312661
56	54.306706	57.331378	63.465618
59	44.249908	42.998534	49.618574
62	36.20447	32.881232	40.387211
65	22.124954	15.107593	20.770566
70	10.056797	8.886819	10.385283
73	4.022719	3.554728	2.307841
77	0	0.888682	0
80		0
