# Supplementary material for: Growth phase diets diminish histone acetyltransferase Gcn5 function and shorten lifespan of Drosophila males
Source: EMBO Rep. 2025 Jul 10;26(15):3856–88. doi: 10.1038/s44319-025-00503-8 (PMC12332192; doi:10.1038/s44319-025-00503-8)
Supplement: Supplementary file 19 — Source data Fig. 5 [file 44319_2025_503_MOESM19_ESM.zip › EMBOR-2024-60144V2_SourceDataForFigure5/Figure5B.csv]

V	I	F	L	T	R	W	K	M	H	Y	C	A	S	N	G	P	D	E	Q
3.0543	2.1409	0.8793	0.83809	0.083451	-0.47158	-0.93099	-1.3621	-1.3954	-1.4289	0.55371	-0.16214	-0.44307	-0.63169	-1.0669	-1.1773	-1.2542	-1.2619	-1.7083	-1.9156
