# Supplementary material for: Growth phase diets diminish histone acetyltransferase Gcn5 function and shorten lifespan of Drosophila males
Source: EMBO Rep. 2025 Jul 10;26(15):3856–88. doi: 10.1038/s44319-025-00503-8 (PMC12332192; doi:10.1038/s44319-025-00503-8)
Supplement: Supplementary file 19 — Source data Fig. 5 [file 44319_2025_503_MOESM19_ESM.zip › EMBOR-2024-60144V2_SourceDataForFigure5/Figure5A/Figure5A_splitless.csv]

	Control_3	Control_2	Control_1	nat3_2	nat3_1	nat3_3
Capric_acid;10:0	-0.923652663	-0.791482123	-0.962978267	0.525522024	1.069324273	1.083266756
Lauric_acid;12:0	-0.95352162	-0.817282727	-0.90176957	0.580775658	0.840294215	1.251504044
Myristoleic_acid;(Z)14:1n-5	-0.864466722	-0.965569527	-0.810966106	0.739362319	0.558434557	1.343205478
Myristic_acid;14:0	-0.962870091	-0.881101516	-0.875374075	0.760488822	0.850280861	1.108575999
cis-10-Pentadecenoic_acid;(Z)15:1n-5	-1.094831329	-0.810175337	-0.776120473	0.602435814	0.941392686	1.13729864
Pentadecanoic_acid;15:0	-1.006913141	-0.893281702	-0.804011583	0.677836424	0.892376906	1.133993096
Margaric_acid;17:0	-0.921949554	-0.888223803	-0.816743614	0.489496122	1.360349729	0.77707112
Nonadecanoic_acid;19:0	-0.941994087	-0.82644555	-0.797069771	0.477713272	1.483590205	0.604205931
cis-11-Eicosenoic_acid;(Z)20:1n-9	-0.948032907	-0.996348068	-0.782832415	0.806234626	0.977861252	0.943117513
Arachidic_acid;20:0	-0.943935228	-0.920840155	-0.869173019	0.869873674	0.856174163	1.007900565
Behenic_acid;22:0	-0.936812651	-0.911710866	-0.880403463	0.976310201	0.76003135	0.992585428
Lignoceric_acid;24:0	-0.92842667	-0.907691395	-0.891297048	0.984648113	0.745766007	0.997000993
Pentacosanoic_acid;25:0	-0.9387419	-0.919097583	-0.878047525	0.953374633	0.94349336	0.839019015
Cerotic_acid;26:0	-0.958829091	-0.902601564	-0.872590503	1.002899611	0.878684634	0.852436913
Heptacosanoic_acid;27:0	-0.968185986	-0.912747242	-0.850453277	1.016911755	0.891995391	0.822479359
Octacosanoic_acid;28:0	-0.922937375	-0.934627156	-0.685867839	1.489215119	0.651195921	0.40302133
Nonacosanoic_acid;29:0	-0.941382948	-0.601465145	-1.132327872	0.968940328	1.047290466	0.658945171
