# Supplementary material for: Growth phase diets diminish histone acetyltransferase Gcn5 function and shorten lifespan of Drosophila males
Source: EMBO Rep. 2025 Jul 10;26(15):3856–88. doi: 10.1038/s44319-025-00503-8 (PMC12332192; doi:10.1038/s44319-025-00503-8)
Supplement: Supplementary file 19 — Source data Fig. 5 [file 44319_2025_503_MOESM19_ESM.zip › EMBOR-2024-60144V2_SourceDataForFigure5/Figure5A/Figure5A_split.csv]

	Control_3	Control_1	Control_2	nat3_2	nat3_3	nat3_1
Palmitoleic_acid;(Z)16:1n-7	-0.87133376	-0.825365483	-0.955978364	0.437703672	1.084954832	1.130019103
Palmitic_aid;16:0	-0.879410321	-0.845063295	-0.952023286	0.515434916	1.132442318	1.028619668
Oleic_acid;(Z)18:1n-9	-0.88585062	-0.788590527	-0.962267259	0.398015589	1.079684016	1.1590088
Elaidic_acid;(E)18:1n-9	-0.848757659	-0.789809676	-0.98681231	0.376527022	1.048364092	1.20048853
Stearic_acid;18:0	-0.896212078	-0.820743175	-0.925424492	0.406750737	1.151795142	1.083833867
