# Supplementary material for: Growth phase diets diminish histone acetyltransferase Gcn5 function and shorten lifespan of Drosophila males
Source: EMBO Rep. 2025 Jul 10;26(15):3856–88. doi: 10.1038/s44319-025-00503-8 (PMC12332192; doi:10.1038/s44319-025-00503-8)
Supplement: Supplementary file 19 — Source data Fig. 5 [file 44319_2025_503_MOESM19_ESM.zip › EMBOR-2024-60144V2_SourceDataForFigure5/Figure5L/Figure5L_intracellular.csv]

Acetic_acid_Control	Acetic_acid_nat3	Propionic_acid_Control	Propionic_acid_nat3	Isobutyric_acid_Control	Isobutyric_acid_nat3	Butyric_acid_Control	Butyric_acid_nat3	2-Methylbutyric_acid_Control	2-Methylbutyric_acid_nat3	Isovaleric_acid_Control	Isovaleric_acid_nat3	Caproic_acid_Control	Caproic_acid_nat3
3522266	1830952	23323.00586	17790.51367	444272.75	392176.3438	106.4893799	158.7299805	31494.74219	22736.94336	13514.28516	7173.589844	13718.0166	11989.63086
3375807.5	1871847.25	18663.05859	18650.17383	401680.625	404836.875	883.4276123	2186.106689	27908.46875	23204.7832	11630.9209	8313.287109	10671.9668	10711.55078
3227042.5	1931015	19998.04883	15717.96094	421749.9688	417723.8438	481.6503906	1335.263672	31402.83008	25341.83203	9325.448242	7579.337891	11600.24414	10620.62988
