# Supplementary material for: Growth phase diets diminish histone acetyltransferase Gcn5 function and shorten lifespan of Drosophila males
Source: EMBO Rep. 2025 Jul 10;26(15):3856–88. doi: 10.1038/s44319-025-00503-8 (PMC12332192; doi:10.1038/s44319-025-00503-8)
Supplement: Supplementary file 19 — Source data Fig. 5 [file 44319_2025_503_MOESM19_ESM.zip › EMBOR-2024-60144V2_SourceDataForFigure5/Figure5L/Figure5L_extracellular.csv]

Acetic_acid_Control	Acetic_acid_nat3	Propionic_acid_Control	Propionic_acid_nat3	Isobutyric_acid_Control	Isobutyric_acid_nat3	Butyric_acid_Control	Butyric_acid_nat3	2-Methylbutyric_acid_Control	2-Methylbutyric_acid_nat3	Isovaleric_acid_Control	Isovaleric_acid_nat3	Caproic_acid_Control	Caproic_acid_nat3
352631.9473	333691.443	3896.559251	6944.321518	6526.241997	1652.937552	111.3518086	257.120304	32.30761669	39.1048218	424.2694104	229.0265316	779.058875	1226.378329
366488.1579	317267.8996	3653.674753	3805.497013	6951.962993	1796.147957	56.4882427	291.7585929	148.4297389	66.13996271	339.8501234	212.3350864	897.3280222	1261.337827
369315.7531	358142.9383	4068.275727	4635.61367	7085.723777	753.4754633	113.6912737	216.8633795	122.9784856	45.61808202	511.9069584	297.3371497	757.5028216	1451.762674
