# Supplementary material for: Growth phase diets diminish histone acetyltransferase Gcn5 function and shorten lifespan of Drosophila males
Source: EMBO Rep. 2025 Jul 10;26(15):3856–88. doi: 10.1038/s44319-025-00503-8 (PMC12332192; doi:10.1038/s44319-025-00503-8)
Supplement: Supplementary file 20 — Source data Fig. 6 [file 44319_2025_503_MOESM20_ESM.zip]

Archive with 20 entries (19 files):
- EMBOR-2024-60144V2_SourceDataForFigure6/
- __MACOSX/._EMBOR-2024-60144V2_SourceDataForFigure6
- EMBOR-2024-60144V2_SourceDataForFigure6/.DS_Store
- __MACOSX/EMBOR-2024-60144V2_SourceDataForFigure6/._.DS_Store
- EMBOR-2024-60144V2_SourceDataForFigure6/Figure6A.csv
- __MACOSX/EMBOR-2024-60144V2_SourceDataForFigure6/._Figure6A.csv
- EMBOR-2024-60144V2_SourceDataForFigure6/Figure6B.csv
- __MACOSX/EMBOR-2024-60144V2_SourceDataForFigure6/._Figure6B.csv
- EMBOR-2024-60144V2_SourceDataForFigure6/Figure6C.csv
- __MACOSX/EMBOR-2024-60144V2_SourceDataForFigure6/._Figure6C.csv
- EMBOR-2024-60144V2_SourceDataForFigure6/Figure6G.csv
- __MACOSX/EMBOR-2024-60144V2_SourceDataForFigure6/._Figure6G.csv
- EMBOR-2024-60144V2_SourceDataForFigure6/Figure6F.csv
- __MACOSX/EMBOR-2024-60144V2_SourceDataForFigure6/._Figure6F.csv
- EMBOR-2024-60144V2_SourceDataForFigure6/Figure6D.csv
- __MACOSX/EMBOR-2024-60144V2_SourceDataForFigure6/._Figure6D.csv
- EMBOR-2024-60144V2_SourceDataForFigure6/Figure6E.csv
- __MACOSX/EMBOR-2024-60144V2_SourceDataForFigure6/._Figure6E.csv
- EMBOR-2024-60144V2_SourceDataForFigure6/Figure6H.csv
- __MACOSX/EMBOR-2024-60144V2_SourceDataForFigure6/._Figure6H.csv
