# Supplementary material for: Growth phase diets diminish histone acetyltransferase Gcn5 function and shorten lifespan of Drosophila males
Source: EMBO Rep. 2025 Jul 10;26(15):3856–88. doi: 10.1038/s44319-025-00503-8 (PMC12332192; doi:10.1038/s44319-025-00503-8)
Supplement: Supplementary file 20 — Source data Fig. 6 [file 44319_2025_503_MOESM20_ESM.zip › EMBOR-2024-60144V2_SourceDataForFigure6/Figure6A.csv]

Up_OVAfed	Up_nat3fed
FBgn0000044	FBgn0000044
FBgn0000046	FBgn0000046
FBgn0000064	FBgn0000064
FBgn0000116	FBgn0000116
FBgn0000244	FBgn0000406
FBgn0000326	FBgn0000449
FBgn0000406	FBgn0000473
FBgn0000442	FBgn0000565
FBgn0000473	FBgn0001078
FBgn0000533	FBgn0001098
FBgn0000565	FBgn0001128
FBgn0000667	FBgn0001208
FBgn0001078	FBgn0001285
FBgn0001083	FBgn0001311
FBgn0001091	FBgn0001941
FBgn0001092	FBgn0002440
FBgn0001098	FBgn0002570
FBgn0001128	FBgn0002719
FBgn0001208	FBgn0002772
FBgn0001250	FBgn0002773
FBgn0001311	FBgn0002868
FBgn0002121	FBgn0002933
FBgn0002440	FBgn0003060
FBgn0002524	FBgn0003076
FBgn0002531	FBgn0003086
FBgn0002533	FBgn0003149
FBgn0002534	FBgn0003312
FBgn0002535	FBgn0003374
FBgn0002578	FBgn0003863
FBgn0002719	FBgn0003890
FBgn0002772	FBgn0003961
FBgn0002773	FBgn0004425
FBgn0002789	FBgn0004431
FBgn0002868	FBgn0004507
FBgn0002869	FBgn0004629
FBgn0003086	FBgn0004652
FBgn0003091	FBgn0004858
FBgn0003149	FBgn0004959
FBgn0003174	FBgn0005278
FBgn0003206	FBgn0005666
FBgn0003374	FBgn0010053
FBgn0003378	FBgn0010263
FBgn0003515	FBgn0010294
FBgn0003863	FBgn0010357
FBgn0003890	FBgn0010381
FBgn0004028	FBgn0010387
FBgn0004117	FBgn0010388
FBgn0004169	FBgn0010395
FBgn0004228	FBgn0010397
FBgn0004426	FBgn0010423
FBgn0004427	FBgn0011576
FBgn0004428	FBgn0011695
FBgn0004507	FBgn0011828
FBgn0004516	FBgn0012034
FBgn0004577	FBgn0012036
FBgn0004629	FBgn0013307
FBgn0004652	FBgn0013308
FBgn0004852	FBgn0013763
FBgn0004888	FBgn0013771
FBgn0005666	FBgn0013772
FBgn0005670	FBgn0013773
FBgn0010038	FBgn0014000
FBgn0010052	FBgn0014031
FBgn0010053	FBgn0014033
FBgn0010223	FBgn0014396
FBgn0010263	FBgn0014469
FBgn0010294	FBgn0014863
FBgn0010357	FBgn0014906
FBgn0010358	FBgn0015037
FBgn0010381	FBgn0015039
FBgn0010383	FBgn0015040
FBgn0010387	FBgn0015336
FBgn0010395	FBgn0015570
FBgn0010397	FBgn0015576
FBgn0010423	FBgn0015714
FBgn0010482	FBgn0015765
FBgn0010516	FBgn0016013
FBgn0010548	FBgn0016684
FBgn0011286	FBgn0016694
FBgn0011556	FBgn0017482
FBgn0011576	FBgn0017561
FBgn0011603	FBgn0020414
FBgn0011695	FBgn0020642
FBgn0011722	FBgn0021765
FBgn0011822	FBgn0022355
FBgn0011834	FBgn0022359
FBgn0012034	FBgn0023496
FBgn0012036	FBgn0023507
FBgn0012344	FBgn0023535
FBgn0013307	FBgn0023541
FBgn0013679	FBgn0024293
FBgn0013680	FBgn0024361
FBgn0013684	FBgn0024740
FBgn0013763	FBgn0024912
FBgn0013771	FBgn0024945
FBgn0013772	FBgn0024947
FBgn0013773	FBgn0025393
FBgn0014000	FBgn0025595
FBgn0014031	FBgn0025643
FBgn0014033	FBgn0025680
FBgn0014073	FBgn0025692
FBgn0014396	FBgn0025814
FBgn0014469	FBgn0025879
FBgn0014859	FBgn0026061
FBgn0014863	FBgn0026077
FBgn0014869	FBgn0026315
FBgn0014906	FBgn0026415
FBgn0015010	FBgn0026439
FBgn0015034	FBgn0026570
FBgn0015035	FBgn0026593
FBgn0015037	FBgn0027356
FBgn0015038	FBgn0027560
FBgn0015039	FBgn0027571
FBgn0015040	FBgn0027584
FBgn0015336	FBgn0027843
FBgn0015570	FBgn0027929
FBgn0015575	FBgn0028396
FBgn0015576	FBgn0028424
FBgn0015577	FBgn0028430
FBgn0015623	FBgn0028491
FBgn0015714	FBgn0028514
FBgn0015766	FBgn0028526
FBgn0015808	FBgn0028532
FBgn0016650	FBgn0028542
FBgn0016684	FBgn0028543
FBgn0016694	FBgn0028546
FBgn0016920	FBgn0028550
FBgn0017424	FBgn0028583
FBgn0017482	FBgn0028855
FBgn0017558	FBgn0028940
FBgn0017561	FBgn0028950
FBgn0019982	FBgn0029091
FBgn0020414	FBgn0029167
FBgn0020415	FBgn0029507
FBgn0020508	FBgn0029608
FBgn0020545	FBgn0029690
FBgn0020642	FBgn0029762
FBgn0020906	FBgn0029813
FBgn0021765	FBgn0029827
FBgn0021979	FBgn0029843
FBgn0022160	FBgn0029879
FBgn0022355	FBgn0029994
FBgn0022770	FBgn0030013
FBgn0023129	FBgn0030040
FBgn0023197	FBgn0030041
FBgn0023507	FBgn0030234
FBgn0023530	FBgn0030251
FBgn0023537	FBgn0030262
FBgn0023541	FBgn0030272
FBgn0024293	FBgn0030309
FBgn0024361	FBgn0030310
FBgn0024740	FBgn0030331
FBgn0024945	FBgn0030332
FBgn0024947	FBgn0030347
FBgn0024957	FBgn0030443
FBgn0024997	FBgn0030482
FBgn0025352	FBgn0030484
FBgn0025393	FBgn0030510
FBgn0025578	FBgn0030539
FBgn0025592	FBgn0030544
FBgn0025595	FBgn0030558
FBgn0025620	FBgn0030575
FBgn0025643	FBgn0030586
FBgn0025680	FBgn0030593
FBgn0025692	FBgn0030607
FBgn0025814	FBgn0030679
FBgn0025837	FBgn0030688
FBgn0025866	FBgn0030747
FBgn0026061	FBgn0030775
FBgn0026077	FBgn0030777
FBgn0026190	FBgn0030798
FBgn0026315	FBgn0030824
FBgn0026415	FBgn0030828
FBgn0026439	FBgn0030914
FBgn0026565	FBgn0030926
FBgn0026593	FBgn0030929
FBgn0026760	FBgn0031000
FBgn0027341	FBgn0031002
FBgn0027356	FBgn0031004
FBgn0027493	FBgn0031010
FBgn0027547	FBgn0031032
FBgn0027560	FBgn0031033
FBgn0027571	FBgn0031034
FBgn0027580	FBgn0031089
FBgn0027584	FBgn0031170
FBgn0027590	FBgn0031178
FBgn0027600	FBgn0031263
FBgn0027843	FBgn0031389
FBgn0027929	FBgn0031412
FBgn0028325	FBgn0031417
FBgn0028396	FBgn0031432
FBgn0028422	FBgn0031461
FBgn0028479	FBgn0031489
FBgn0028482	FBgn0031512
FBgn0028491	FBgn0031528
FBgn0028519	FBgn0031548
FBgn0028542	FBgn0031558
FBgn0028543	FBgn0031559
FBgn0028544	FBgn0031560
FBgn0028546	FBgn0031561
FBgn0028550	FBgn0031563
FBgn0028583	FBgn0031689
FBgn0028670	FBgn0031694
FBgn0028855	FBgn0031695
FBgn0028886	FBgn0031703
FBgn0028936	FBgn0031732
FBgn0028940	FBgn0031737
FBgn0028950	FBgn0031813
FBgn0028956	FBgn0031816
FBgn0028983	FBgn0031824
FBgn0029091	FBgn0031836
FBgn0029167	FBgn0031971
FBgn0029608	FBgn0031975
FBgn0029689	FBgn0031998
FBgn0029690	FBgn0032002
FBgn0029762	FBgn0032010
FBgn0029766	FBgn0032022
FBgn0029795	FBgn0032076
FBgn0029827	FBgn0032087
FBgn0029831	FBgn0032088
FBgn0029843	FBgn0032116
FBgn0029994	FBgn0032156
FBgn0030005	FBgn0032161
FBgn0030013	FBgn0032235
FBgn0030040	FBgn0032252
FBgn0030041	FBgn0032280
FBgn0030056	FBgn0032281
FBgn0030098	FBgn0032282
FBgn0030148	FBgn0032283
FBgn0030234	FBgn0032284
FBgn0030244	FBgn0032285
FBgn0030251	FBgn0032286
FBgn0030262	FBgn0032287
FBgn0030272	FBgn0032289
FBgn0030309	FBgn0032304
FBgn0030331	FBgn0032382
FBgn0030332	FBgn0032422
FBgn0030347	FBgn0032433
FBgn0030425	FBgn0032435
FBgn0030443	FBgn0032495
FBgn0030478	FBgn0032603
FBgn0030482	FBgn0032613
FBgn0030484	FBgn0032638
FBgn0030510	FBgn0032652
FBgn0030519	FBgn0032669
FBgn0030528	FBgn0032670
FBgn0030539	FBgn0032693
FBgn0030544	FBgn0032706
FBgn0030558	FBgn0032772
FBgn0030574	FBgn0032774
FBgn0030575	FBgn0032775
FBgn0030586	FBgn0032779
FBgn0030603	FBgn0032782
FBgn0030607	FBgn0032899
FBgn0030608	FBgn0032945
FBgn0030638	FBgn0032981
FBgn0030679	FBgn0033115
FBgn0030688	FBgn0033129
FBgn0030724	FBgn0033130
FBgn0030731	FBgn0033205
FBgn0030745	FBgn0033221
FBgn0030747	FBgn0033234
FBgn0030763	FBgn0033302
FBgn0030774	FBgn0033387
FBgn0030775	FBgn0033395
FBgn0030776	FBgn0033397
FBgn0030777	FBgn0033446
FBgn0030798	FBgn0033448
FBgn0030817	FBgn0033465
FBgn0030824	FBgn0033483
FBgn0030828	FBgn0033501
FBgn0030914	FBgn0033504
FBgn0030926	FBgn0033518
FBgn0030929	FBgn0033520
FBgn0030976	FBgn0033593
FBgn0030984	FBgn0033598
FBgn0030998	FBgn0033631
FBgn0031000	FBgn0033658
FBgn0031002	FBgn0033659
FBgn0031004	FBgn0033729
FBgn0031010	FBgn0033731
FBgn0031033	FBgn0033742
FBgn0031034	FBgn0033782
FBgn0031069	FBgn0033787
FBgn0031089	FBgn0033788
FBgn0031092	FBgn0033789
FBgn0031170	FBgn0033792
FBgn0031178	FBgn0033817
FBgn0031249	FBgn0033820
FBgn0031263	FBgn0033821
FBgn0031289	FBgn0033873
FBgn0031412	FBgn0033875
FBgn0031428	FBgn0033926
FBgn0031461	FBgn0033928
FBgn0031478	FBgn0033942
FBgn0031512	FBgn0033945
FBgn0031514	FBgn0033978
FBgn0031517	FBgn0034010
FBgn0031523	FBgn0034141
FBgn0031528	FBgn0034160
FBgn0031547	FBgn0034162
FBgn0031548	FBgn0034229
FBgn0031558	FBgn0034279
FBgn0031559	FBgn0034289
FBgn0031560	FBgn0034290
FBgn0031561	FBgn0034294
FBgn0031563	FBgn0034295
FBgn0031564	FBgn0034356
FBgn0031579	FBgn0034365
FBgn0031689	FBgn0034387
FBgn0031692	FBgn0034399
FBgn0031693	FBgn0034406
FBgn0031694	FBgn0034436
FBgn0031695	FBgn0034439
FBgn0031703	FBgn0034468
FBgn0031732	FBgn0034480
FBgn0031737	FBgn0034497
FBgn0031801	FBgn0034501
FBgn0031805	FBgn0034512
FBgn0031813	FBgn0034542
FBgn0031814	FBgn0034612
FBgn0031821	FBgn0034628
FBgn0031836	FBgn0034629
FBgn0031860	FBgn0034638
FBgn0031914	FBgn0034662
FBgn0031930	FBgn0034663
FBgn0031936	FBgn0034664
FBgn0031937	FBgn0034710
FBgn0031940	FBgn0034715
FBgn0031945	FBgn0034733
FBgn0031971	FBgn0034736
FBgn0031975	FBgn0034741
FBgn0031987	FBgn0034755
FBgn0031990	FBgn0034783
FBgn0031998	FBgn0034909
FBgn0032010	FBgn0034920
FBgn0032024	FBgn0034985
FBgn0032076	FBgn0034990
FBgn0032085	FBgn0035083
FBgn0032087	FBgn0035094
FBgn0032088	FBgn0035112
FBgn0032116	FBgn0035176
FBgn0032144	FBgn0035186
FBgn0032154	FBgn0035270
FBgn0032156	FBgn0035290
FBgn0032160	FBgn0035309
FBgn0032161	FBgn0035410
FBgn0032162	FBgn0035438
FBgn0032166	FBgn0035439
FBgn0032167	FBgn0035444
FBgn0032235	FBgn0035544
FBgn0032280	FBgn0035557
FBgn0032281	FBgn0035587
FBgn0032282	FBgn0035588
FBgn0032283	FBgn0035710
FBgn0032284	FBgn0035743
FBgn0032285	FBgn0035770
FBgn0032286	FBgn0035789
FBgn0032287	FBgn0035798
FBgn0032304	FBgn0035811
FBgn0032382	FBgn0035815
FBgn0032422	FBgn0035887
FBgn0032435	FBgn0035926
FBgn0032495	FBgn0035929
FBgn0032536	FBgn0035977
FBgn0032638	FBgn0036023
FBgn0032652	FBgn0036106
FBgn0032668	FBgn0036181
FBgn0032669	FBgn0036211
FBgn0032670	FBgn0036225
FBgn0032685	FBgn0036229
FBgn0032693	FBgn0036262
FBgn0032706	FBgn0036320
FBgn0032715	FBgn0036361
FBgn0032726	FBgn0036362
FBgn0032733	FBgn0036377
FBgn0032752	FBgn0036393
FBgn0032772	FBgn0036411
FBgn0032773	FBgn0036428
FBgn0032774	FBgn0036454
FBgn0032779	FBgn0036468
FBgn0032782	FBgn0036469
FBgn0032820	FBgn0036471
FBgn0032881	FBgn0036551
FBgn0032899	FBgn0036563
FBgn0032913	FBgn0036732
FBgn0032940	FBgn0036766
FBgn0032981	FBgn0036770
FBgn0033047	FBgn0036821
FBgn0033048	FBgn0036824
FBgn0033065	FBgn0036843
FBgn0033079	FBgn0036862
FBgn0033115	FBgn0036939
FBgn0033124	FBgn0036948
FBgn0033128	FBgn0036952
FBgn0033129	FBgn0036992
FBgn0033130	FBgn0037045
FBgn0033138	FBgn0037057
FBgn0033170	FBgn0037090
FBgn0033205	FBgn0037151
FBgn0033221	FBgn0037166
FBgn0033226	FBgn0037228
FBgn0033234	FBgn0037288
FBgn0033292	FBgn0037304
FBgn0033296	FBgn0037358
FBgn0033297	FBgn0037386
FBgn0033302	FBgn0037410
FBgn0033304	FBgn0037420
FBgn0033367	FBgn0037440
FBgn0033395	FBgn0037473
FBgn0033397	FBgn0037485
FBgn0033446	FBgn0037487
FBgn0033448	FBgn0037646
FBgn0033465	FBgn0037683
FBgn0033466	FBgn0037684
FBgn0033483	FBgn0037724
FBgn0033494	FBgn0037730
FBgn0033504	FBgn0037786
FBgn0033518	FBgn0037817
FBgn0033520	FBgn0037850
FBgn0033541	FBgn0037973
FBgn0033593	FBgn0038038
FBgn0033658	FBgn0038072
FBgn0033659	FBgn0038082
FBgn0033668	FBgn0038115
FBgn0033729	FBgn0038135
FBgn0033731	FBgn0038147
FBgn0033781	FBgn0038151
FBgn0033782	FBgn0038181
FBgn0033787	FBgn0038201
FBgn0033788	FBgn0038237
FBgn0033789	FBgn0038238
FBgn0033792	FBgn0038243
FBgn0033807	FBgn0038257
FBgn0033821	FBgn0038292
FBgn0033873	FBgn0038294
FBgn0033879	FBgn0038299
FBgn0033906	FBgn0038348
FBgn0033919	FBgn0038349
FBgn0033926	FBgn0038353
FBgn0033928	FBgn0038366
FBgn0033942	FBgn0038420
FBgn0033978	FBgn0038455
FBgn0033981	FBgn0038482
FBgn0034010	FBgn0038523
FBgn0034058	FBgn0038680
FBgn0034076	FBgn0038717
FBgn0034141	FBgn0038718
FBgn0034160	FBgn0038774
FBgn0034162	FBgn0038783
FBgn0034197	FBgn0038795
FBgn0034215	FBgn0038804
FBgn0034229	FBgn0038866
FBgn0034253	FBgn0038873
FBgn0034279	FBgn0038878
FBgn0034288	FBgn0038924
FBgn0034289	FBgn0038938
FBgn0034290	FBgn0038967
FBgn0034294	FBgn0038972
FBgn0034356	FBgn0038986
FBgn0034365	FBgn0039022
FBgn0034387	FBgn0039051
FBgn0034390	FBgn0039052
FBgn0034406	FBgn0039091
FBgn0034420	FBgn0039107
FBgn0034428	FBgn0039114
FBgn0034429	FBgn0039151
FBgn0034432	FBgn0039156
FBgn0034436	FBgn0039226
FBgn0034437	FBgn0039249
FBgn0034439	FBgn0039311
FBgn0034468	FBgn0039321
FBgn0034470	FBgn0039323
FBgn0034471	FBgn0039428
FBgn0034479	FBgn0039454
FBgn0034480	FBgn0039464
FBgn0034497	FBgn0039470
FBgn0034501	FBgn0039482
FBgn0034512	FBgn0039521
FBgn0034588	FBgn0039543
FBgn0034612	FBgn0039611
FBgn0034628	FBgn0039645
FBgn0034629	FBgn0039667
FBgn0034638	FBgn0039737
FBgn0034642	FBgn0039756
FBgn0034662	FBgn0039777
FBgn0034663	FBgn0039798
FBgn0034664	FBgn0039800
FBgn0034710	FBgn0039807
FBgn0034715	FBgn0039817
FBgn0034718	FBgn0039818
FBgn0034733	FBgn0039827
FBgn0034755	FBgn0039849
FBgn0034797	FBgn0039915
FBgn0034808	FBgn0039941
FBgn0034856	FBgn0039970
FBgn0034883	FBgn0040064
FBgn0034909	FBgn0040091
FBgn0034920	FBgn0040099
FBgn0034971	FBgn0040212
FBgn0034985	FBgn0040256
FBgn0035006	FBgn0040259
FBgn0035043	FBgn0040260
FBgn0035083	FBgn0040305
FBgn0035089	FBgn0040322
FBgn0035090	FBgn0040336
FBgn0035094	FBgn0040342
FBgn0035112	FBgn0040350
FBgn0035147	FBgn0040364
FBgn0035154	FBgn0040393
FBgn0035169	FBgn0040609
FBgn0035176	FBgn0040717
FBgn0035186	FBgn0040723
FBgn0035189	FBgn0040725
FBgn0035252	FBgn0040729
FBgn0035266	FBgn0040736
FBgn0035270	FBgn0040743
FBgn0035286	FBgn0040827
FBgn0035309	FBgn0040941
FBgn0035312	FBgn0041150
FBgn0035325	FBgn0041183
FBgn0035343	FBgn0042101
FBgn0035360	FBgn0042102
FBgn0035375	FBgn0042105
FBgn0035383	FBgn0043792
FBgn0035398	FBgn0045038
FBgn0035409	FBgn0045980
FBgn0035410	FBgn0046113
FBgn0035427	FBgn0050035
FBgn0035438	FBgn0050043
FBgn0035439	FBgn0050047
FBgn0035510	FBgn0050090
FBgn0035517	FBgn0050118
FBgn0035542	FBgn0050151
FBgn0035544	FBgn0050371
FBgn0035550	FBgn0050375
FBgn0035587	FBgn0050411
FBgn0035588	FBgn0050457
FBgn0035607	FBgn0050502
FBgn0035619	FBgn0051028
FBgn0035620	FBgn0051087
FBgn0035649	FBgn0051089
FBgn0035665	FBgn0051098
FBgn0035710	FBgn0051106
FBgn0035742	FBgn0051198
FBgn0035743	FBgn0051233
FBgn0035770	FBgn0051266
FBgn0035779	FBgn0051313
FBgn0035785	FBgn0051321
FBgn0035789	FBgn0051380
FBgn0035798	FBgn0051410
FBgn0035811	FBgn0051439
FBgn0035815	FBgn0051475
FBgn0035887	FBgn0051549
FBgn0035926	FBgn0051673
FBgn0035968	FBgn0051698
FBgn0035985	FBgn0051719
FBgn0036046	FBgn0051789
FBgn0036106	FBgn0051792
FBgn0036108	FBgn0051926
FBgn0036109	FBgn0051973
FBgn0036147	FBgn0052082
FBgn0036181	FBgn0052091
FBgn0036211	FBgn0052107
FBgn0036225	FBgn0052170
FBgn0036227	FBgn0052207
FBgn0036228	FBgn0052249
FBgn0036229	FBgn0052284
FBgn0036361	FBgn0052302
FBgn0036362	FBgn0052368
FBgn0036377	FBgn0052373
FBgn0036393	FBgn0052428
FBgn0036422	FBgn0052564
FBgn0036449	FBgn0052649
FBgn0036454	FBgn0052656
FBgn0036467	FBgn0052687
FBgn0036468	FBgn0052750
FBgn0036471	FBgn0053056
FBgn0036493	FBgn0053080
FBgn0036547	FBgn0053093
FBgn0036551	FBgn0053120
FBgn0036552	FBgn0053178
FBgn0036553	FBgn0053225
FBgn0036563	FBgn0053282
FBgn0036575	FBgn0053301
FBgn0036589	FBgn0053458
FBgn0036599	FBgn0053459
FBgn0036622	FBgn0053469
FBgn0036623	FBgn0053494
FBgn0036663	FBgn0053519
FBgn0036713	FBgn0053926
FBgn0036717	FBgn0053965
FBgn0036727	FBgn0053978
FBgn0036765	FBgn0054056
FBgn0036766	FBgn0058160
FBgn0036770	FBgn0058178
FBgn0036787	FBgn0062978
FBgn0036821	FBgn0063491
FBgn0036824	FBgn0063492
FBgn0036833	FBgn0063493
FBgn0036837	FBgn0063497
FBgn0036843	FBgn0063649
FBgn0036862	FBgn0063667
FBgn0036948	FBgn0063923
FBgn0036951	FBgn0083956
FBgn0036952	FBgn0083972
FBgn0036953	FBgn0085205
FBgn0036985	FBgn0085227
FBgn0037020	FBgn0085319
FBgn0037057	FBgn0085345
FBgn0037070	FBgn0085425
FBgn0037083	FBgn0085455
FBgn0037090	FBgn0085484
FBgn0037100	FBgn0086367
FBgn0037127	FBgn0086450
FBgn0037138	FBgn0086687
FBgn0037144	FBgn0086758
FBgn0037146	FBgn0086906
FBgn0037151	FBgn0086917
FBgn0037174	FBgn0243514
FBgn0037275	FBgn0250836
FBgn0037288	FBgn0259101
FBgn0037304	FBgn0259111
FBgn0037341	FBgn0259209
FBgn0037358	FBgn0259237
FBgn0037440	FBgn0259697
FBgn0037485	FBgn0259715
FBgn0037487	FBgn0259896
FBgn0037517	FBgn0259992
FBgn0037562	FBgn0260004
FBgn0037601	FBgn0260226
FBgn0037646	FBgn0260745
FBgn0037683	FBgn0260954
FBgn0037684	FBgn0260955
FBgn0037715	FBgn0260997
FBgn0037723	FBgn0261113
FBgn0037724	FBgn0261534
FBgn0037730	FBgn0261552
FBgn0037743	FBgn0261560
FBgn0037765	FBgn0261575
FBgn0037781	FBgn0261625
FBgn0037782	FBgn0261628
FBgn0037783	FBgn0261833
FBgn0037786	FBgn0261989
FBgn0037817	FBgn0262007
FBgn0037845	FBgn0262362
FBgn0037870	FBgn0262508
FBgn0037890	FBgn0262531
FBgn0037906	FBgn0262562
FBgn0037996	FBgn0262565
FBgn0038009	FBgn0262587
FBgn0038038	FBgn0262605
FBgn0038063	FBgn0262808
FBgn0038072	FBgn0262816
FBgn0038082	FBgn0262881
FBgn0038088	FBgn0262964
FBgn0038114	FBgn0263080
FBgn0038135	FBgn0263081
FBgn0038151	FBgn0263321
FBgn0038161	FBgn0264489
FBgn0038181	FBgn0264541
FBgn0038238	FBgn0264695
FBgn0038241	FBgn0264699
FBgn0038242	FBgn0264776
FBgn0038243	FBgn0264894
FBgn0038250	FBgn0265068
FBgn0038262	FBgn0265146
FBgn0038291	FBgn0265180
FBgn0038292	FBgn0265185
FBgn0038294	FBgn0265186
FBgn0038348	FBgn0265191
FBgn0038349	FBgn0265413
FBgn0038353	FBgn0265577
FBgn0038366	FBgn0265580
FBgn0038419	FBgn0265851
FBgn0038420	FBgn0266005
FBgn0038451	FBgn0266261
FBgn0038455	FBgn0266448
FBgn0038466	FBgn0266534
FBgn0038468	FBgn0266692
FBgn0038481	FBgn0266758
FBgn0038482	FBgn0266819
FBgn0038484	FBgn0266983
FBgn0038492	FBgn0267073
FBgn0038511	FBgn0267111
FBgn0038523	FBgn0267278
FBgn0038595	FBgn0267339
FBgn0038629	FBgn0267408
FBgn0038631	FBgn0267432
FBgn0038643	FBgn0267462
FBgn0038645	FBgn0267568
FBgn0038646	FBgn0267627
FBgn0038647	FBgn0267828
FBgn0038680
FBgn0038717
FBgn0038718
FBgn0038733
FBgn0038734
FBgn0038742
FBgn0038753
FBgn0038774
FBgn0038783
FBgn0038795
FBgn0038804
FBgn0038819
FBgn0038866
FBgn0038873
FBgn0038874
FBgn0038878
FBgn0038919
FBgn0038924
FBgn0038938
FBgn0038973
FBgn0038977
FBgn0039022
FBgn0039024
FBgn0039031
FBgn0039051
FBgn0039052
FBgn0039081
FBgn0039084
FBgn0039091
FBgn0039107
FBgn0039114
FBgn0039151
FBgn0039156
FBgn0039239
FBgn0039249
FBgn0039299
FBgn0039311
FBgn0039315
FBgn0039321
FBgn0039323
FBgn0039326
FBgn0039428
FBgn0039452
FBgn0039453
FBgn0039454
FBgn0039470
FBgn0039481
FBgn0039482
FBgn0039507
FBgn0039519
FBgn0039521
FBgn0039543
FBgn0039580
FBgn0039611
FBgn0039645
FBgn0039667
FBgn0039737
FBgn0039756
FBgn0039760
FBgn0039777
FBgn0039779
FBgn0039798
FBgn0039800
FBgn0039805
FBgn0039807
FBgn0039817
FBgn0039818
FBgn0039849
FBgn0039854
FBgn0039864
FBgn0039897
FBgn0039915
FBgn0039925
FBgn0039941
FBgn0040060
FBgn0040064
FBgn0040069
FBgn0040252
FBgn0040256
FBgn0040259
FBgn0040260
FBgn0040305
FBgn0040336
FBgn0040342
FBgn0040350
FBgn0040364
FBgn0040383
FBgn0040384
FBgn0040393
FBgn0040565
FBgn0040600
FBgn0040609
FBgn0040717
FBgn0040718
FBgn0040723
FBgn0040743
FBgn0040813
FBgn0040827
FBgn0040950
FBgn0040959
FBgn0041181
FBgn0041183
FBgn0041789
FBgn0042102
FBgn0042104
FBgn0042105
FBgn0042119
FBgn0042627
FBgn0042696
FBgn0042701
FBgn0043471
FBgn0043792
FBgn0045038
FBgn0045980
FBgn0046113
FBgn0046875
FBgn0050016
FBgn0050043
FBgn0050047
FBgn0050118
FBgn0050148
FBgn0050151
FBgn0050163
FBgn0050285
FBgn0050288
FBgn0050289
FBgn0050296
FBgn0050339
FBgn0050371
FBgn0050375
FBgn0050377
FBgn0050411
FBgn0050438
FBgn0050495
FBgn0050502
FBgn0051004
FBgn0051041
FBgn0051087
FBgn0051098
FBgn0051103
FBgn0051104
FBgn0051106
FBgn0051198
FBgn0051233
FBgn0051266
FBgn0051267
FBgn0051269
FBgn0051272
FBgn0051313
FBgn0051321
FBgn0051343
FBgn0051352
FBgn0051380
FBgn0051431
FBgn0051439
FBgn0051446
FBgn0051454
FBgn0051464
FBgn0051475
FBgn0051663
FBgn0051673
FBgn0051698
FBgn0051719
FBgn0051789
FBgn0051792
FBgn0051793
FBgn0051821
FBgn0051956
FBgn0051973
FBgn0051997
FBgn0052053
FBgn0052082
FBgn0052091
FBgn0052170
FBgn0052191
FBgn0052195
FBgn0052198
FBgn0052224
FBgn0052241
FBgn0052249
FBgn0052302
FBgn0052304
FBgn0052373
FBgn0052404
FBgn0052405
FBgn0052499
FBgn0052512
FBgn0052557
FBgn0052564
FBgn0052571
FBgn0052603
FBgn0052633
FBgn0052645
FBgn0052656
FBgn0052687
FBgn0052694
FBgn0052750
FBgn0052751
FBgn0053056
FBgn0053080
FBgn0053120
FBgn0053128
FBgn0053138
FBgn0053178
FBgn0053181
FBgn0053192
FBgn0053196
FBgn0053282
FBgn0053301
FBgn0053307
FBgn0053333
FBgn0053459
FBgn0053469
FBgn0053494
FBgn0053519
FBgn0053926
FBgn0053965
FBgn0053986
FBgn0054003
FBgn0054056
FBgn0062412
FBgn0062978
FBgn0063492
FBgn0063493
FBgn0063497
FBgn0063499
FBgn0063649
FBgn0063923
FBgn0066101
FBgn0082585
FBgn0083956
FBgn0083972
FBgn0085195
FBgn0085205
FBgn0085227
FBgn0085256
FBgn0085280
FBgn0085308
FBgn0085311
FBgn0085313
FBgn0085317
FBgn0085359
FBgn0085419
FBgn0085425
FBgn0085428
FBgn0085452
FBgn0085483
FBgn0085484
FBgn0086347
FBgn0086355
FBgn0086367
FBgn0086450
FBgn0086687
FBgn0086708
FBgn0086906
FBgn0086917
FBgn0243514
FBgn0250757
FBgn0250815
FBgn0250836
FBgn0259101
FBgn0259111
FBgn0259173
FBgn0259175
FBgn0259209
FBgn0259247
FBgn0259715
FBgn0259749
FBgn0259896
FBgn0259977
FBgn0259992
FBgn0259998
FBgn0260000
FBgn0260004
FBgn0260027
FBgn0260226
FBgn0260386
FBgn0260632
FBgn0260747
FBgn0260954
FBgn0260955
FBgn0261113
FBgn0261261
FBgn0261362
FBgn0261446
FBgn0261508
FBgn0261509
FBgn0261534
FBgn0261552
FBgn0261560
FBgn0261611
FBgn0261625
FBgn0261675
FBgn0261862
FBgn0261989
FBgn0261990
FBgn0262021
FBgn0262146
FBgn0262508
FBgn0262524
FBgn0262559
FBgn0262562
FBgn0262605
FBgn0262613
FBgn0262624
FBgn0262721
FBgn0262782
FBgn0262808
FBgn0262811
FBgn0262952
FBgn0263002
FBgn0263020
FBgn0263080
FBgn0263081
FBgn0263096
FBgn0263118
FBgn0263120
FBgn0263200
FBgn0263234
FBgn0263241
FBgn0263321
FBgn0263390
FBgn0263413
FBgn0263776
FBgn0264078
FBgn0264294
FBgn0264295
FBgn0264489
FBgn0264695
FBgn0264699
FBgn0264750
FBgn0264776
FBgn0264789
FBgn0264894
FBgn0264987
FBgn0265052
FBgn0265068
FBgn0265081
FBgn0265146
FBgn0265180
FBgn0265185
FBgn0265186
FBgn0265191
FBgn0265577
FBgn0265851
FBgn0265991
FBgn0266005
FBgn0266261
FBgn0266359
FBgn0266405
FBgn0266446
FBgn0266448
FBgn0266631
FBgn0266758
FBgn0267073
FBgn0267111
FBgn0267164
FBgn0267314
FBgn0267339
FBgn0267385
FBgn0267408
FBgn0267549
FBgn0267661
FBgn0267803
FBgn0267828
