# Supplementary material for: Growth phase diets diminish histone acetyltransferase Gcn5 function and shorten lifespan of Drosophila males
Source: EMBO Rep. 2025 Jul 10;26(15):3856–88. doi: 10.1038/s44319-025-00503-8 (PMC12332192; doi:10.1038/s44319-025-00503-8)
Supplement: Supplementary file 20 — Source data Fig. 6 [file 44319_2025_503_MOESM20_ESM.zip › EMBOR-2024-60144V2_SourceDataForFigure6/Figure6B.csv]

Down_OVAfed	Down_nat3fed
FBgn0000008	FBgn0000008
FBgn0000071	FBgn0000071
FBgn0000078	FBgn0000078
FBgn0000079	FBgn0000079
FBgn0000097	FBgn0000097
FBgn0000153	FBgn0000153
FBgn0000241	FBgn0000241
FBgn0000422	FBgn0000422
FBgn0000448	FBgn0000448
FBgn0000463	FBgn0000527
FBgn0000527	FBgn0000567
FBgn0000567	FBgn0000568
FBgn0000568	FBgn0000594
FBgn0000578	FBgn0000721
FBgn0000719	FBgn0001112
FBgn0000721	FBgn0001170
FBgn0001112	FBgn0001224
FBgn0001170	FBgn0001225
FBgn0001224	FBgn0001226
FBgn0001225	FBgn0001227
FBgn0001226	FBgn0001229
FBgn0001227	FBgn0001233
FBgn0001229	FBgn0001253
FBgn0001230	FBgn0001254
FBgn0001253	FBgn0001255
FBgn0001254	FBgn0002534
FBgn0001255	FBgn0002564
FBgn0002571	FBgn0002778
FBgn0002577	FBgn0003046
FBgn0002643	FBgn0003162
FBgn0002732	FBgn0003204
FBgn0002945	FBgn0003255
FBgn0003046	FBgn0003339
FBgn0003117	FBgn0003447
FBgn0003162	FBgn0003719
FBgn0003204	FBgn0004003
FBgn0003209	FBgn0004237
FBgn0003255	FBgn0004511
FBgn0003319	FBgn0004588
FBgn0003339	FBgn0004797
FBgn0003358	FBgn0004865
FBgn0003447	FBgn0004885
FBgn0003507	FBgn0005612
FBgn0003888	FBgn0005626
FBgn0003997	FBgn0005638
FBgn0004003	FBgn0005655
FBgn0004108	FBgn0010300
FBgn0004360	FBgn0010358
FBgn0004369	FBgn0010470
FBgn0004514	FBgn0010591
FBgn0004588	FBgn0011204
FBgn0004606	FBgn0011589
FBgn0004865	FBgn0011706
FBgn0004885	FBgn0015011
FBgn0005592	FBgn0015229
FBgn0005612	FBgn0016031
FBgn0005626	FBgn0016078
FBgn0005638	FBgn0016930
FBgn0005672	FBgn0019929
FBgn0005775	FBgn0019952
FBgn0010300	FBgn0020236
FBgn0010470	FBgn0020294
FBgn0011204	FBgn0020445
FBgn0011656	FBgn0020633
FBgn0011666	FBgn0020762
FBgn0011817	FBgn0020880
FBgn0012042	FBgn0021776
FBgn0014135	FBgn0023023
FBgn0014163	FBgn0023214
FBgn0015229	FBgn0023526
FBgn0015400	FBgn0023528
FBgn0015774	FBgn0024294
FBgn0016032	FBgn0024366
FBgn0016061	FBgn0024958
FBgn0016930	FBgn0024989
FBgn0019952	FBgn0024995
FBgn0020299	FBgn0025456
FBgn0020445	FBgn0025525
FBgn0020762	FBgn0025574
FBgn0020880	FBgn0025682
FBgn0022700	FBgn0025697
FBgn0023023	FBgn0026263
FBgn0023214	FBgn0026319
FBgn0023495	FBgn0026320
FBgn0023526	FBgn0026404
FBgn0023528	FBgn0026619
FBgn0024294	FBgn0026755
FBgn0024366	FBgn0027506
FBgn0024958	FBgn0027515
FBgn0025186	FBgn0027548
FBgn0025456	FBgn0027570
FBgn0025525	FBgn0027578
FBgn0025574	FBgn0027589
FBgn0025682	FBgn0027608
FBgn0025687	FBgn0027790
FBgn0025693	FBgn0027865
FBgn0025697	FBgn0028394
FBgn0026197	FBgn0028533
FBgn0026319	FBgn0028916
FBgn0026361	FBgn0028939
FBgn0026404	FBgn0029123
FBgn0026619	FBgn0029804
FBgn0027359	FBgn0029824
FBgn0027506	FBgn0029830
FBgn0027515	FBgn0029835
FBgn0027570	FBgn0029848
FBgn0027578	FBgn0029863
FBgn0027608	FBgn0030029
FBgn0027790	FBgn0030051
FBgn0027865	FBgn0030098
FBgn0028371	FBgn0030102
FBgn0028394	FBgn0030148
FBgn0028533	FBgn0030157
FBgn0028534	FBgn0030183
FBgn0028646	FBgn0030326
FBgn0028862	FBgn0030329
FBgn0028920	FBgn0030493
FBgn0028939	FBgn0030541
FBgn0029002	FBgn0030542
FBgn0029123	FBgn0030617
FBgn0029170	FBgn0030778
FBgn0029584	FBgn0030809
FBgn0029804	FBgn0030816
FBgn0029821	FBgn0030880
FBgn0029824	FBgn0030897
FBgn0029830	FBgn0030927
FBgn0029848	FBgn0030932
FBgn0029863	FBgn0030992
FBgn0029924	FBgn0031248
FBgn0030051	FBgn0031267
FBgn0030097	FBgn0031450
FBgn0030102	FBgn0031646
FBgn0030114	FBgn0031741
FBgn0030157	FBgn0031747
FBgn0030158	FBgn0031800
FBgn0030183	FBgn0031835
FBgn0030230	FBgn0031865
FBgn0030274	FBgn0031907
FBgn0030326	FBgn0031913
FBgn0030327	FBgn0031959
FBgn0030493	FBgn0032025
FBgn0030541	FBgn0032350
FBgn0030542	FBgn0032402
FBgn0030769	FBgn0032414
FBgn0030778	FBgn0032663
FBgn0030809	FBgn0032684
FBgn0030816	FBgn0032713
FBgn0030836	FBgn0032803
FBgn0030837	FBgn0032864
FBgn0030886	FBgn0032955
FBgn0030897	FBgn0033132
FBgn0030927	FBgn0033355
FBgn0031016	FBgn0033437
FBgn0031264	FBgn0033438
FBgn0031267	FBgn0033439
FBgn0031384	FBgn0033602
FBgn0031450	FBgn0033638
FBgn0031490	FBgn0033639
FBgn0031632	FBgn0033654
FBgn0031646	FBgn0033667
FBgn0031738	FBgn0033725
FBgn0031741	FBgn0033730
FBgn0031800	FBgn0033798
FBgn0031835	FBgn0033936
FBgn0031865	FBgn0034032
FBgn0031894	FBgn0034075
FBgn0031907	FBgn0034085
FBgn0031939	FBgn0034093
FBgn0031957	FBgn0034137
FBgn0031959	FBgn0034366
FBgn0031973	FBgn0034396
FBgn0032025	FBgn0034494
FBgn0032066	FBgn0034543
FBgn0032067	FBgn0034623
FBgn0032139	FBgn0034647
FBgn0032143	FBgn0034670
FBgn0032350	FBgn0034706
FBgn0032402	FBgn0034724
FBgn0032405	FBgn0034784
FBgn0032663	FBgn0034796
FBgn0032684	FBgn0034860
FBgn0032713	FBgn0034876
FBgn0032770	FBgn0034884
FBgn0032803	FBgn0034885
FBgn0032805	FBgn0034899
FBgn0032840	FBgn0034901
FBgn0032864	FBgn0034914
FBgn0032955	FBgn0034943
FBgn0033108	FBgn0034997
FBgn0033132	FBgn0034999
FBgn0033294	FBgn0035040
FBgn0033301	FBgn0035049
FBgn0033356	FBgn0035056
FBgn0033438	FBgn0035091
FBgn0033439	FBgn0035144
FBgn0033458	FBgn0035146
FBgn0033592	FBgn0035173
FBgn0033602	FBgn0035204
FBgn0033635	FBgn0035281
FBgn0033638	FBgn0035282
FBgn0033639	FBgn0035300
FBgn0033654	FBgn0035412
FBgn0033724	FBgn0035430
FBgn0033725	FBgn0035452
FBgn0033730	FBgn0035522
FBgn0033785	FBgn0035539
FBgn0033936	FBgn0035553
FBgn0033999	FBgn0035625
FBgn0034075	FBgn0035626
FBgn0034085	FBgn0035692
FBgn0034221	FBgn0035742
FBgn0034366	FBgn0035767
FBgn0034396	FBgn0035772
FBgn0034408	FBgn0035781
FBgn0034462	FBgn0035949
FBgn0034494	FBgn0035964
FBgn0034499	FBgn0035983
FBgn0034623	FBgn0036240
FBgn0034647	FBgn0036264
FBgn0034670	FBgn0036287
FBgn0034706	FBgn0036360
FBgn0034724	FBgn0036364
FBgn0034796	FBgn0036416
FBgn0034860	FBgn0036417
FBgn0034876	FBgn0036436
FBgn0034884	FBgn0036600
FBgn0034897	FBgn0036601
FBgn0034903	FBgn0036620
FBgn0034914	FBgn0036665
FBgn0034974	FBgn0036678
FBgn0034996	FBgn0036756
FBgn0034997	FBgn0036761
FBgn0035016	FBgn0036773
FBgn0035049	FBgn0036831
FBgn0035056	FBgn0036846
FBgn0035091	FBgn0036848
FBgn0035144	FBgn0036877
FBgn0035160	FBgn0036956
FBgn0035173	FBgn0036975
FBgn0035193	FBgn0036999
FBgn0035204	FBgn0037065
FBgn0035237	FBgn0037067
FBgn0035267	FBgn0037126
FBgn0035282	FBgn0037140
FBgn0035348	FBgn0037153
FBgn0035430	FBgn0037217
FBgn0035452	FBgn0037235
FBgn0035522	FBgn0037290
FBgn0035539	FBgn0037315
FBgn0035553	FBgn0037323
FBgn0035625	FBgn0037387
FBgn0035692	FBgn0037409
FBgn0035737	FBgn0037448
FBgn0035767	FBgn0037515
FBgn0035772	FBgn0037615
FBgn0035780	FBgn0037623
FBgn0035949	FBgn0037624
FBgn0035964	FBgn0037677
FBgn0035983	FBgn0037697
FBgn0036144	FBgn0037721
FBgn0036240	FBgn0037788
FBgn0036264	FBgn0037835
FBgn0036287	FBgn0037933
FBgn0036316	FBgn0037960
FBgn0036341	FBgn0037975
FBgn0036360	FBgn0037999
FBgn0036364	FBgn0038071
FBgn0036417	FBgn0038083
FBgn0036433	FBgn0038110
FBgn0036436	FBgn0038126
FBgn0036567	FBgn0038150
FBgn0036665	FBgn0038194
FBgn0036677	FBgn0038260
FBgn0036678	FBgn0038286
FBgn0036761	FBgn0038341
FBgn0036773	FBgn0038404
FBgn0036790	FBgn0038435
FBgn0036806	FBgn0038460
FBgn0036846	FBgn0038485
FBgn0036848	FBgn0038509
FBgn0036849	FBgn0038535
FBgn0036851	FBgn0038608
FBgn0036877	FBgn0038784
FBgn0036956	FBgn0038820
FBgn0036975	FBgn0038845
FBgn0037021	FBgn0038846
FBgn0037126	FBgn0038855
FBgn0037217	FBgn0038897
FBgn0037235	FBgn0038943
FBgn0037290	FBgn0038966
FBgn0037315	FBgn0039030
FBgn0037323	FBgn0039073
FBgn0037448	FBgn0039130
FBgn0037515	FBgn0039161
FBgn0037553	FBgn0039184
FBgn0037623	FBgn0039189
FBgn0037635	FBgn0039203
FBgn0037665	FBgn0039223
FBgn0037677	FBgn0039257
FBgn0037710	FBgn0039269
FBgn0037788	FBgn0039467
FBgn0037801	FBgn0039475
FBgn0037835	FBgn0039480
FBgn0037933	FBgn0039492
FBgn0037960	FBgn0039593
FBgn0037972	FBgn0039612
FBgn0037999	FBgn0039620
FBgn0038070	FBgn0039632
FBgn0038071	FBgn0039637
FBgn0038110	FBgn0039686
FBgn0038126	FBgn0039688
FBgn0038129	FBgn0039704
FBgn0038180	FBgn0039795
FBgn0038247	FBgn0039804
FBgn0038260	FBgn0039844
FBgn0038286	FBgn0039851
FBgn0038341	FBgn0039852
FBgn0038404	FBgn0039872
FBgn0038435	FBgn0039886
FBgn0038467	FBgn0040153
FBgn0038676	FBgn0040297
FBgn0038846	FBgn0040359
FBgn0038855	FBgn0040367
FBgn0038881	FBgn0040397
FBgn0038943	FBgn0040636
FBgn0039008	FBgn0040682
FBgn0039073	FBgn0041092
FBgn0039130	FBgn0041710
FBgn0039161	FBgn0041713
FBgn0039203	FBgn0042135
FBgn0039217	FBgn0043362
FBgn0039223	FBgn0045064
FBgn0039257	FBgn0045759
FBgn0039354	FBgn0046258
FBgn0039467	FBgn0046876
FBgn0039473	FBgn0047095
FBgn0039474	FBgn0050089
FBgn0039475	FBgn0050106
FBgn0039476	FBgn0050359
FBgn0039492	FBgn0050458
FBgn0039590	FBgn0051036
FBgn0039593	FBgn0051126
FBgn0039620	FBgn0051224
FBgn0039632	FBgn0051324
FBgn0039637	FBgn0051636
FBgn0039642	FBgn0051728
FBgn0039686	FBgn0051741
FBgn0039688	FBgn0051869
FBgn0039704	FBgn0052071
FBgn0039795	FBgn0052073
FBgn0039804	FBgn0052100
FBgn0039844	FBgn0052333
FBgn0039851	FBgn0052354
FBgn0039852	FBgn0052447
FBgn0039886	FBgn0052451
FBgn0040153	FBgn0052745
FBgn0040271	FBgn0053013
FBgn0040359	FBgn0053096
FBgn0040367	FBgn0053126
FBgn0040397	FBgn0053143
FBgn0040491	FBgn0053208
FBgn0040503	FBgn0053265
FBgn0040682	FBgn0053514
FBgn0041092	FBgn0053970
FBgn0041096	FBgn0063083
FBgn0041188	FBgn0083978
FBgn0041581	FBgn0085222
FBgn0041582	FBgn0085235
FBgn0041710	FBgn0085307
FBgn0041713	FBgn0085325
FBgn0042135	FBgn0085380
FBgn0043362	FBgn0085408
FBgn0045064	FBgn0085426
FBgn0046258	FBgn0085480
FBgn0046687	FBgn0086359
FBgn0046876	FBgn0086655
FBgn0047095	FBgn0250839
FBgn0050088	FBgn0250869
FBgn0050089	FBgn0259164
FBgn0050106	FBgn0259168
FBgn0050287	FBgn0259227
FBgn0050361	FBgn0259229
FBgn0051036	FBgn0259236
FBgn0051044	FBgn0260440
FBgn0051105	FBgn0260474
FBgn0051224	FBgn0260743
FBgn0051324	FBgn0260768
FBgn0051634	FBgn0260945
FBgn0051636	FBgn0260964
FBgn0051728	FBgn0261090
FBgn0051777	FBgn0261239
FBgn0051869	FBgn0261445
FBgn0052029	FBgn0261548
FBgn0052100	FBgn0261612
FBgn0052279	FBgn0261799
FBgn0052354	FBgn0262081
FBgn0052447	FBgn0262103
FBgn0052745	FBgn0262580
FBgn0052982	FBgn0262870
FBgn0053012	FBgn0262993
FBgn0053013	FBgn0263106
FBgn0053087	FBgn0263236
FBgn0053126	FBgn0263239
FBgn0053143	FBgn0263246
FBgn0053208	FBgn0263617
FBgn0053265	FBgn0263773
FBgn0053306	FBgn0263864
FBgn0053346	FBgn0264376
FBgn0053514	FBgn0264490
FBgn0053970	FBgn0264493
FBgn0058002	FBgn0264562
FBgn0060296	FBgn0264570
FBgn0063083	FBgn0264712
FBgn0066365	FBgn0264753
FBgn0083978	FBgn0264787
FBgn0083991	FBgn0265011
FBgn0085222	FBgn0265540
FBgn0085235	FBgn0265726
FBgn0085249	FBgn0265835
FBgn0085282	FBgn0265961
FBgn0085325	FBgn0265998
FBgn0085370	FBgn0266212
FBgn0085376	FBgn0266228
FBgn0085380	FBgn0266737
FBgn0085387	FBgn0267181
FBgn0085391	FBgn0267336
FBgn0085404	FBgn0267841
FBgn0085407
FBgn0085409
FBgn0085426
FBgn0085443
FBgn0086359
FBgn0086655
FBgn0086673
FBgn0086674
FBgn0086675
FBgn0243486
FBgn0250839
FBgn0250908
FBgn0259098
FBgn0259150
FBgn0259164
FBgn0259168
FBgn0259227
FBgn0259236
FBgn0259984
FBgn0260474
FBgn0260768
FBgn0260945
FBgn0260964
FBgn0261239
FBgn0261445
FBgn0261514
FBgn0261548
FBgn0261612
FBgn0261698
FBgn0261799
FBgn0262005
FBgn0262081
FBgn0262103
FBgn0262139
FBgn0262141
FBgn0262733
FBgn0262737
FBgn0262866
FBgn0262993
FBgn0263039
FBgn0263109
FBgn0263236
FBgn0263239
FBgn0263246
FBgn0263380
FBgn0263400
FBgn0263617
FBgn0263773
FBgn0263864
FBgn0264490
FBgn0264493
FBgn0264562
FBgn0264574
FBgn0264712
FBgn0264746
FBgn0264753
FBgn0265011
FBgn0265192
FBgn0265266
FBgn0265540
FBgn0265726
FBgn0265835
FBgn0265836
FBgn0265961
FBgn0265998
FBgn0266327
FBgn0266418
FBgn0266456
FBgn0266639
FBgn0267033
FBgn0267181
FBgn0267208
FBgn0267336
FBgn0267668
FBgn0267841
