# Supplementary material for: Growth phase diets diminish histone acetyltransferase Gcn5 function and shorten lifespan of Drosophila males
Source: EMBO Rep. 2025 Jul 10;26(15):3856–88. doi: 10.1038/s44319-025-00503-8 (PMC12332192; doi:10.1038/s44319-025-00503-8)
Supplement: Supplementary file 20 — Source data Fig. 6 [file 44319_2025_503_MOESM20_ESM.zip › EMBOR-2024-60144V2_SourceDataForFigure6/Figure6C.csv]

	OVA_vs_C	Gcn5_vs_c
FBgn0034920	1.279511282	1.191513153
FBgn0035607	1.244142488	1.167432279
FBgn0010263	1.231244956	1.209784593
FBgn0051454	1.327851292	1.23626494
FBgn0030262	1.319182162	1.2283218
FBgn0004169	1.15248291	1.22432269
FBgn0039321	1.296582716	1.376746436
FBgn0029994	1.282514432	1.364771022
FBgn0003515	1.275204437	1.401976058
FBgn0031010	1.247962785	1.355893771
FBgn0036362	1.178665603	1.38310726
FBgn0030688	1.124376517	1.566102359
FBgn0035710	1.119861907	1.550428559
FBgn0037562	1.085466047	1.549741097
FBgn0038631	1.223530938	1.513025617
FBgn0022355	1.18744282	1.514901821
FBgn0029167	1.004674963	1.495763316
FBgn0030347	1.02390535	1.45585701
FBgn0000442	1.030885571	1.345601978
FBgn0033787	0.974745688	1.319931907
FBgn0036229	1.447952206	1.313392895
FBgn0039481	1.485833223	1.259565424
FBgn0036948	1.364572382	1.328915955
FBgn0038783	1.430493168	1.206252185
FBgn0031170	1.379815067	1.172645359
FBgn0051272	1.590283474	1.425178204
FBgn0026061	1.565662456	1.447654801
FBgn0035309	1.473596399	1.3995405
FBgn0038135	1.473345791	1.371964807
FBgn0265186	0.956149094	1.934815367
FBgn0015038	0.971732664	1.880708351
FBgn0265185	0.899733413	1.934815367
FBgn0036862	0.903440818	1.91499606
FBgn0039760	1.055002881	1.863538497
FBgn0024293	0.755179393	1.888465958
FBgn0034288	0.777224463	1.831796008
FBgn0038419	0.811449907	1.918376936
FBgn0250757	1.122441598	1.768053467
FBgn0267408	1.111895877	1.722364294
FBgn0016694	1.033365203	1.720834221
FBgn0264489	1.062798563	1.644506518
FBgn0265191	0.897789201	1.741095087
FBgn0261625	0.902444759	1.706130224
FBgn0038680	0.913527901	1.776001158
FBgn0051719	0.771688339	1.721699988
FBgn0011603	0.76837694	1.71708211
FBgn0004516	0.737024817	1.649087271
FBgn0040723	0.745701443	1.606265428
FBgn0261552	0.538167519	1.718184413
FBgn0036766	0.575286513	1.642778044
FBgn0038243	0.593926871	1.82756006
FBgn0032782	0.691837678	1.491101336
FBgn0034279	0.679737956	1.455230216
FBgn0032156	0.632220557	1.502973651
FBgn0262524	0.616991179	1.569007995
FBgn0050285	0.870630459	1.586893665
FBgn0033446	0.843283623	1.47056971
FBgn0030745	0.67524882	0.944522647
FBgn0032284	0.64612242	0.943944323
FBgn0053056	0.667281887	0.923800647
FBgn0014906	0.660965778	0.918053691
FBgn0031514	0.667717427	0.900502198
FBgn0017424	0.652919206	0.892023012
FBgn0036211	0.619008779	0.977663914
FBgn0037890	0.593048894	0.977673166
FBgn0031693	0.72514046	1.018853678
FBgn0032495	0.712717988	0.99501417
FBgn0029689	0.681616096	0.979338518
FBgn0263241	0.671771392	1.03963173
FBgn0030510	0.79479024	1.028235685
FBgn0033128	0.782439105	1.006881546
FBgn0030251	0.825145146	0.99061589
FBgn0086708	0.748829098	1.054470314
FBgn0259101	0.868857214	0.903478369
FBgn0039737	0.852019074	0.901735778
FBgn0265052	0.867772437	0.868422466
FBgn0039239	0.913579796	0.863046208
FBgn0086906	0.816540875	0.88522943
FBgn0033541	0.811683384	0.870892131
FBgn0010397	0.821053792	0.837453867
FBgn0040950	0.808165394	0.843658966
FBgn0052633	0.740829097	0.886270091
FBgn0038645	0.745309732	0.873263315
FBgn0004228	0.716699567	0.874293963
FBgn0032752	0.722116837	0.845445196
FBgn0038919	0.736760187	0.948913355
FBgn0039315	0.750518438	0.931378125
FBgn0050289	0.788660283	0.919544601
FBgn0031836	0.855975729	1.313151798
FBgn0050016	0.852459258	1.288914875
FBgn0039024	0.818712978	1.298351147
FBgn0051973	0.792497909	1.309663227
FBgn0011722	0.827092227	1.222715632
FBgn0031695	0.783985904	1.215594368
FBgn0036952	0.993764594	1.256390497
FBgn0042105	0.917005719	1.232866114
FBgn0040259	1.023903504	1.20330508
FBgn0036106	0.974296402	1.174474801
FBgn0020545	0.61850364	1.249779212
FBgn0033504	0.639950793	1.226387827
FBgn0037358	0.669270213	1.252663352
FBgn0030041	0.632771646	1.372648733
FBgn0031579	0.512944467	1.320521317
FBgn0037517	0.522735408	1.264970486
FBgn0036227	0.718790399	1.16085038
FBgn0036563	0.65104816	1.169916497
FBgn0032235	0.705545864	1.098187529
FBgn0033138	0.673787922	1.107522114
FBgn0015040	0.505058147	1.121497542
FBgn0002121	0.524424954	1.038398082
FBgn0039323	1.136444206	0.945415894
FBgn0030484	1.108978166	0.946671887
FBgn0037070	1.09311269	0.918164523
FBgn0040260	1.119304363	0.831913109
FBgn0013763	1.078689463	0.989139048
FBgn0010038	1.051051697	0.957694797
FBgn0030798	1.017461581	0.995351554
FBgn0039941	1.169147485	1.101170146
FBgn0039052	1.176167485	1.089750962
FBgn0035112	1.169635067	1.055839871
FBgn0026315	1.237269836	0.972316008
FBgn0028396	1.162502864	1.001236697
FBgn0035094	0.960957084	0.991008541
FBgn0030234	0.955584731	0.944344339
FBgn0052304	0.896272307	1.003396214
FBgn0042104	0.908531539	0.981717198
FBgn0035770	0.927983151	1.110315631
FBgn0032536	0.928621973	1.07598587
FBgn0038595	0.998168903	1.094687906
FBgn0031563	1.366742887	1.859385299
FBgn0051106	1.349918716	1.84395302
FBgn0039326	1.379357788	1.825474622
FBgn0263390	1.415579031	1.829400261
FBgn0033448	1.380872182	1.953543071
FBgn0031000	1.560427558	1.846965727
FBgn0032422	1.538467391	1.855391814
FBgn0036471	1.512366874	1.932564632
FBgn0033395	1.432347405	2.095113698
FBgn0030558	1.439157218	2.082443645
FBgn0051087	1.214070588	1.830008375
FBgn0036225	1.172514702	1.811697819
FBgn0013773	1.277573352	1.869827659
FBgn0032435	1.265134501	1.758875576
FBgn0035325	1.211395797	1.722205357
FBgn0053986	1.245351507	1.663432574
FBgn0033659	1.496985839	1.705728754
FBgn0265180	1.448517454	1.741095087
FBgn0037765	1.481441008	1.647029674
FBgn0040813	1.157798472	2.08259476
FBgn0051439	1.164361667	2.052923301
FBgn0032088	1.216773968	2.193552435
FBgn0039051	1.319250983	2.126002146
FBgn0034406	1.268981028	2.021420458
FBgn0031732	1.096405329	2.212824199
FBgn0039756	0.983526747	2.209570562
FBgn0033124	1.013566748	2.080136805
FBgn0015037	1.469354664	2.382844639
FBgn0001128	1.361307419	2.298485586
FBgn0052564	1.338917434	2.517404039
FBgn0014031	1.181086161	2.388901664
FBgn0033928	1.104145592	2.334371535
FBgn0002578	0.769476357	2.52858618
FBgn0033205	0.683029475	2.518705498
FBgn0012036	0.633856602	2.310925175
FBgn0029766	0.582718235	2.319485026
FBgn0051464	0.779006736	2.317443254
FBgn0038455	0.729955469	2.223332834
FBgn0034638	0.888274356	2.281005892
FBgn0035510	0.832810254	2.121066994
FBgn0013771	0.972097742	2.692996936
FBgn0053282	1.009940124	2.648364469
FBgn0034479	0.907086148	2.737557121
FBgn0038466	0.999155361	2.513661542
FBgn0261990	0.852289044	2.471491152
FBgn0034512	0.620131028	3.096439495
FBgn0033792	1.771563434	2.351477083
FBgn0050502	1.687412932	2.314713717
FBgn0032282	1.799660148	2.143966451
FBgn0033978	1.698055319	2.047700334
FBgn0032283	2.066727222	2.269005686
FBgn0038353	2.005549144	2.102689885
FBgn0033397	2.112047348	2.882651193
FBgn0033729	2.071732653	2.816906873
FBgn0051446	1.838578564	2.655309662
FBgn0030040	1.879556647	2.525395872
FBgn0036361	1.507664225	3.426841157
FBgn0259715	1.495298527	3.276831762
FBgn0032281	1.695946131	3.410848449
FBgn0002773	1.729044675	3.042288258
FBgn0031561	1.588592317	2.944966326
FBgn0030425	1.345493287	3.176199241
FBgn0033873	1.468087382	2.782921227
FBgn0039521	1.420488878	2.774408545
FBgn0032087	1.314334254	2.746942838
FBgn0033065	1.744766223	1.559675933
FBgn0026439	1.684673351	1.557253082
FBgn0037724	1.689089113	1.458930303
FBgn0039779	1.612845276	1.592163724
FBgn0015714	1.57484303	1.566179843
FBgn0264776	1.843731456	1.698943378
FBgn0052656	1.824403246	1.667972011
FBgn0051041	1.880948878	1.571995666
FBgn0003086	1.8202901	1.566004214
FBgn0053178	1.786148346	1.432792213
FBgn0034289	1.764375963	1.43240757
FBgn0039311	1.816586027	1.427434665
FBgn0036228	1.837980059	1.480231428
FBgn0032981	1.816097304	1.336498109
FBgn0063499	1.689372851	1.334957123
FBgn0037288	1.994252643	1.254192425
FBgn0051792	2.001535599	1.218819187
FBgn0011695	2.070801075	1.321142687
FBgn0038938	2.183283901	1.399057967
FBgn0050371	2.037445753	1.474733065
FBgn0030929	2.041757596	1.848141964
FBgn0035798	2.008413893	1.876669998
FBgn0031178	2.100080283	1.750349517
FBgn0034715	1.987169518	1.684215964
FBgn0038718	1.913776832	1.725470636
FBgn0038291	2.308976034	1.798392711
FBgn0043471	2.063310767	0.884098659
FBgn0039519	2.042660608	0.902288154
FBgn0034229	2.199154855	0.921361986
FBgn0017561	1.992340155	1.027596309
FBgn0264695	2.159301002	1.173926549
FBgn0046875	2.151941004	1.110614866
FBgn0010423	2.296377827	1.169698085
FBgn0030824	2.239808199	0.766945238
FBgn0031737	2.211165452	0.780147465
FBgn0052224	2.275934369	0.770242163
FBgn0030148	2.165957727	0.71153978
FBgn0038866	2.318358697	0.864488997
FBgn0002440	2.319382844	0.854244279
FBgn0033731	2.376682398	0.906802352
FBgn0051313	2.446269855	1.351402062
FBgn0013772	2.441998451	1.300277218
FBgn0033788	2.430719287	1.547637935
FBgn0027560	2.690422975	1.306486552
FBgn0036468	2.553495811	1.247747292
FBgn0031560	2.533108084	1.053932928
FBgn0036622	3.109928068	1.469757333
FBgn0037684	3.06972586	1.081037401
FBgn0010387	2.626210306	1.828954415
FBgn0051198	2.7623151	1.65898269
FBgn0035176	2.814843553	1.943941493
FBgn0031033	3.362671379	1.907376489
FBgn0051233	3.152633294	1.985233179
FBgn0032286	2.948411118	0.204949561
FBgn0015034	2.82137289	0.176839835
FBgn0038451	3.130346316	0.273567668
FBgn0039482	3.092120955	0.63875451
FBgn0036575	2.836936474	0.633275015
FBgn0032304	3.788787829	0.544475041
FBgn0032669	3.478836282	0.749236369
FBgn0010381	3.467376442	0.371402025
FBgn0038082	3.298291857	0.385015725
FBgn0051343	3.03876577	2.566744538
FBgn0261989	3.101108338	2.471491152
FBgn0037090	2.844883611	2.300792843
FBgn0036393	2.689779963	2.783244167
FBgn0038973	2.640526175	2.63494811
FBgn0033789	3.534925059	3.004068859
FBgn0035619	1.217208173	0.572619894
FBgn0010052	1.206283001	0.575917219
FBgn0033658	1.242757235	0.559612884
FBgn0042627	1.279321948	0.595813514
FBgn0033048	1.257853348	0.531030522
FBgn0004629	1.249109552	0.51992196
FBgn0031004	1.315951995	0.532701995
FBgn0030747	1.101736928	0.593942044
FBgn0004117	1.118916532	0.556197171
FBgn0051267	1.151816931	0.62205933
FBgn0014859	1.199224528	0.529806979
FBgn0034664	1.165854227	0.540067868
FBgn0037485	1.138004175	0.495433428
FBgn0036589	0.966710489	0.506519259
FBgn0037174	0.962225626	0.505760826
FBgn0085425	0.963653424	0.479006221
FBgn0046113	0.933041414	0.52405571
FBgn0039453	1.049962967	0.486728627
FBgn0039805	1.017053583	0.453151995
FBgn0035343	1.052280035	0.560925035
FBgn0037723	1.039756868	0.539281519
FBgn0036552	0.969516485	0.574641889
FBgn0031069	1.152959897	0.411500924
FBgn0036821	1.116918172	0.446227021
FBgn0004507	1.107332607	0.356408491
FBgn0034612	1.10651229	0.294926128
FBgn0034390	0.971325047	0.790113109
FBgn0034436	0.954283245	0.780193754
FBgn0264894	0.973465414	0.746552437
FBgn0031975	1.016611216	0.774813689
FBgn0035587	0.917112039	0.803049278
FBgn0038647	0.934042061	0.766348489
FBgn0039156	0.902434605	0.723115084
FBgn0015039	0.88152496	0.738736747
FBgn0032820	1.014368751	0.632045729
FBgn0052170	0.996636865	0.634529671
FBgn0050148	1.027689015	0.644550474
FBgn0052302	0.955801549	0.687688462
FBgn0029762	0.975874035	0.660213388
FBgn0034755	1.070726552	0.684024916
FBgn0262508	1.013857717	0.69809406
FBgn0030574	0.802849169	0.595423476
FBgn0038292	0.782963331	0.611497061
FBgn0259977	0.794597768	0.639764706
FBgn0037817	0.75621778	0.594606913
FBgn0038349	0.724747257	0.601015797
FBgn0015336	0.786298196	0.506531647
FBgn0037057	0.856460646	0.606152186
FBgn0004652	0.83594523	0.576704225
FBgn0040252	0.893801908	0.580361547
FBgn0014000	0.872810044	0.669941807
FBgn0051673	0.851663576	0.659954035
FBgn0004028	0.986499166	0.29807272
FBgn0000533	0.950720096	0.313945976
FBgn0052694	0.973669191	0.381649168
FBgn0000064	0.917335913	0.356327295
FBgn0002789	0.875413691	0.332077353
FBgn0035815	0.833608587	0.416909937
FBgn0030976	0.822204686	0.390789513
FBgn0034437	0.804467773	0.41546547
FBgn0003149	0.90967063	0.438365526
FBgn0000667	0.857174341	0.488684632
FBgn0086367	0.791340605	0.344270075
FBgn0053138	0.785661183	0.338286761
FBgn0000116	0.836162844	0.299842748
FBgn0039925	0.742112489	0.319476192
FBgn0038420	0.752309192	0.280135633
FBgn0001083	0.782703975	0.226793457
FBgn0033129	1.076857137	0.268051336
FBgn0037781	1.07806547	0.258942642
FBgn0050047	1.056661477	0.246458722
FBgn0031002	1.078868646	0.161904452
FBgn0031813	1.036702613	0.203611594
FBgn0022160	1.183460784	0.185809461
FBgn0051266	1.155693045	0.209558601
FBgn0038878	1.201331104	0.112691342
FBgn0037845	1.150249164	0.088283046
FBgn0052373	0.778962245	0.743673863
FBgn0263118	0.762145788	0.737703179
FBgn0004852	0.742930923	0.730572775
FBgn0033926	0.76714009	0.700355585
FBgn0053128	0.751759961	0.707944913
FBgn0010053	0.705311756	0.683040878
FBgn0052195	0.690280356	0.678680903
FBgn0038734	0.721533962	0.669373873
FBgn0020508	0.686600351	0.8098377
FBgn0051098	0.690212698	0.782780838
FBgn0037715	0.768358736	0.787262781
FBgn0032154	0.653875269	0.704230968
FBgn0033807	0.670363804	0.687346686
FBgn0259247	0.616933719	0.735895625
FBgn0040600	0.604376884	0.802833802
FBgn0037020	0.576262894	0.799102366
FBgn0033221	0.606587656	0.771976582
FBgn0025592	0.590648445	0.775913405
FBgn0261113	0.631740489	0.802453541
FBgn0265991	0.622514833	0.776706253
FBgn0051793	0.535295807	0.827250036
FBgn0035360	0.523529662	0.801023439
FBgn0039081	0.552513744	0.551225007
FBgn0052557	0.52803021	0.559881914
FBgn0050296	0.529884432	0.540598993
FBgn0037743	0.513920718	0.534761729
FBgn0263120	0.573321841	0.527563227
FBgn0035043	0.533200318	0.477441868
FBgn0261261	0.522504439	0.485394413
FBgn0033226	0.548383024	0.482010493
FBgn0042696	0.499703425	0.533395065
FBgn0038646	0.485601944	0.534462629
FBgn0033304	0.498709448	0.557774837
FBgn0002868	0.473529432	0.605225031
FBgn0034718	0.45014152	0.598359836
FBgn0030056	0.576370182	0.588914199
FBgn0032638	0.5752375	0.57840706
FBgn0085452	0.570528306	0.599327249
FBgn0035147	0.674591945	0.580228357
FBgn0030608	0.662031512	0.563574737
FBgn0028983	0.493043993	0.657733437
FBgn0031814	0.486332692	0.635558701
FBgn0086347	0.523064095	0.62389248
FBgn0050118	0.536204269	0.683681533
FBgn0066101	0.500279531	0.68778278
FBgn0034215	0.710527048	0.485042675
FBgn0003890	0.704600569	0.485581309
FBgn0017558	0.698263173	0.475782833
FBgn0034501	0.70274674	0.500216587
FBgn0030309	0.702175804	0.49373129
FBgn0034365	0.707867179	0.524277873
FBgn0033483	0.640814157	0.512143767
FBgn0052053	0.645915108	0.479466164
FBgn0001098	0.644903996	0.471646201
FBgn0031805	0.638837281	0.453218376
FBgn0034797	0.626446372	0.428428174
FBgn0037146	0.597524001	0.446918194
FBgn0034197	0.742967881	0.418927247
FBgn0063649	0.742216945	0.41345268
FBgn0010482	0.728290861	0.407296599
FBgn0015623	0.728779908	0.399730636
FBgn0031860	0.744476075	0.444078451
FBgn0042102	0.692902435	0.45836603
FBgn0012344	0.700659906	0.446742448
FBgn0267828	0.700072844	0.372359798
FBgn0039151	0.688129908	0.370509025
FBgn0035169	0.704299832	0.348138497
FBgn0036824	0.648633127	0.390795365
FBgn0024947	0.582888875	0.362945299
FBgn0020415	0.569268023	0.347281022
FBgn0019982	0.606327248	0.32236851
FBgn0001311	0.590791814	0.323519258
FBgn0001250	0.573015691	0.314784832
FBgn0259175	0.551527248	0.305275599
FBgn0001208	0.702866964	0.294546793
FBgn0010223	0.685294933	0.252226048
FBgn0051475	0.626247226	0.280219226
FBgn0053196	0.558912894	0.425629846
FBgn0037341	0.554595077	0.391780543
FBgn0003091	0.517988211	0.373618017
FBgn0051352	0.464012645	0.401178563
FBgn0039507	0.451437342	0.466646353
FBgn0033466	0.471507658	0.319215287
FBgn0035375	0.414343178	0.355779847
FBgn0031936	0.945822317	0.157657668
FBgn0050495	0.940316075	0.153348491
FBgn0038294	0.912453825	0.153589717
FBgn0050339	0.928430103	0.122639449
FBgn0026760	0.924004622	0.126834282
FBgn0266758	0.875831068	0.173258534
FBgn0033170	0.92399022	0.214942363
FBgn0037786	0.929815964	0.208069752
FBgn0030679	0.888231497	0.256121795
FBgn0030926	0.743970971	0.153026107
FBgn0035649	0.745525625	0.148943276
FBgn0026415	0.703069471	0.163174765
FBgn0030817	0.732661276	0.116496544
FBgn0033981	0.732928699	0.101454747
FBgn0037601	0.82789062	0.046637036
FBgn0261560	0.831695602	0.021607396
FBgn0029690	0.834919796	0.104564712
FBgn0038924	0.67581365	-0.014588907
FBgn0029843	0.682455843	-0.024919703
FBgn0030731	0.70212704	-0.005384193
FBgn0086355	0.674417555	0.015437143
FBgn0021979	0.675017048	-0.05069609
FBgn0034883	0.745125257	0.019340094
FBgn0039818	0.71513373	0.02380322
FBgn0030528	0.818479273	0.005307986
FBgn0034387	0.809212278	-0.013257298
FBgn0053080	0.788696682	-0.03139396
FBgn0039864	0.808921828	-0.094941554
FBgn0263200	0.639468342	0.175006035
FBgn0036599	0.642548306	0.160756282
FBgn0033919	0.617495147	0.175037664
FBgn0027341	0.609015636	0.2094983
FBgn0262559	0.543056874	0.169501522
FBgn0259173	0.536895653	0.119833216
FBgn0016650	0.542276021	0.086582157
FBgn0039897	0.545773945	0.068589854
FBgn0004888	0.565502644	0.082620097
FBgn0001092	0.610425465	0.068745455
FBgn0037440	0.578289369	0.05500678
FBgn0045038	0.638428569	0.09473756
FBgn0264294	0.470095425	0.263588023
FBgn0031478	0.454000066	0.273929738
FBgn0260632	0.416701633	0.258340951
FBgn0030478	0.497017898	0.256839229
FBgn0035266	0.499438807	0.223642591
FBgn0000326	0.470663437	0.180531022
FBgn0032166	0.446852025	0.150158096
FBgn0039249	0.433805386	0.207307783
FBgn0039854	0.454492386	0.056963299
FBgn0003174	0.446177932	0.028386168
FBgn0028325	0.514207495	0.027566508
FBgn0264750	0.487766559	0.095787563
FBgn0039580	0.465864279	-0.007652359
FBgn0010516	0.472294631	-0.038097907
FBgn0038742	0.44126682	-0.078117158
FBgn0033906	0.420586719	-0.066979949
FBgn0034162	0.848310778	-0.292990915
FBgn0043792	0.832492369	-0.287839933
FBgn0032160	0.815786873	-0.306187677
FBgn0030098	0.830033686	-0.327171218
FBgn0011556	0.783997852	-0.230500328
FBgn0052499	0.747935769	-0.245817263
FBgn0259111	0.901393933	-0.199724879
FBgn0031564	0.83834787	-0.171380424
FBgn0030244	0.872053889	-0.329398027
FBgn0032715	0.886021908	-0.353723854
FBgn0032899	0.83714049	-0.385755983
FBgn0000565	0.847789859	-0.407043667
FBgn0052512	0.946771283	-0.376185456
FBgn0031689	0.689172755	-0.385123805
FBgn0001091	0.671271979	-0.416302803
FBgn0032881	0.637983864	-0.350580876
FBgn0261675	0.619833617	-0.400156243
FBgn0035550	0.778428473	-0.402151175
FBgn0051997	0.740914689	-0.44035026
FBgn0262562	0.665787379	-0.177751595
FBgn0033668	0.63573807	-0.176963259
FBgn0030607	0.596152722	-0.138628622
FBgn0035252	0.607444433	-0.151935171
FBgn0262782	0.571646761	-0.07531187
FBgn0030724	0.564470698	-0.080741701
FBgn0031821	0.558165185	-0.110905848
FBgn0031428	0.527901135	-0.124171264
FBgn0034141	0.613428552	-0.211237011
FBgn0266446	0.599965911	-0.209022874
FBgn0261509	0.598289671	-0.262698712
FBgn0034420	0.564299272	-0.257508466
FBgn0039107	0.643294989	-0.284513282
FBgn0034253	0.557999312	-0.197623257
FBgn0039807	0.543125114	-0.213171062
FBgn0054056	0.49322055	-0.225878223
FBgn0036553	0.492047564	-0.147233638
FBgn0035090	0.49882154	-0.161792887
FBgn0033879	0.429084811	-0.193087493
FBgn0031517	0.551694021	-0.377118795
FBgn0032162	0.553687737	-0.413813554
FBgn0050438	0.517204455	-0.488168221
FBgn0038250	0.458188545	-0.323179687
FBgn0031987	0.455273214	-0.425790278
FBgn0003206	0.379862618	-0.449303227
FBgn0031289	1.274319997	0.033657104
FBgn0035785	1.28421698	0.016266947
FBgn0030828	1.285628487	0.05130352
FBgn0030984	1.244978893	0.050048008
FBgn0026190	1.245783614	-0.01138296
FBgn0037144	1.160915758	-0.003464671
FBgn0016920	1.154405061	-0.002094274
FBgn0085419	1.327753556	-0.008165501
FBgn0029608	1.34474539	-0.044739349
FBgn0023129	1.341697248	-0.109054617
FBgn0053965	1.244551081	-0.123302059
FBgn0039299	1.246059075	-0.124988752
FBgn0040064	1.169566758	-0.097956398
FBgn0039611	1.192358158	-0.151986796
FBgn0266448	1.222724095	-0.209022874
FBgn0025814	1.114153667	-0.0789898
FBgn0038262	1.082444412	-0.099639668
FBgn0037730	1.096909919	-0.142062627
FBgn0035398	0.880355826	-0.093270799
FBgn0039091	0.901425054	-0.116800882
FBgn0036109	0.90142666	-0.047259501
FBgn0038063	0.999676347	-0.122883478
FBgn0031937	0.986713636	-0.158153226
FBgn0032774	0.956742607	0.020637889
FBgn0083956	0.998671927	-0.055970736
FBgn0035588	0.970525486	-0.267968082
FBgn0003378	0.964575076	-0.276826241
FBgn0036449	1.017321518	-0.268850683
FBgn0024740	1.066748104	-0.217963552
FBgn0033494	1.057860855	-0.238607467
FBgn0035410	1.312406971	-0.203741655
FBgn0038038	1.354766622	-0.275859893
FBgn0021765	1.284493435	-0.322676822
FBgn0003374	1.22343379	-0.298671948
FBgn0030775	1.265300798	-0.414019853
FBgn0002531	1.216316141	-0.372718002
FBgn0005670	1.153992664	-0.405242581
FBgn0031249	1.829722318	0.541156591
FBgn0039798	1.802480714	0.484589198
FBgn0052241	1.883686336	0.483867169
FBgn0045980	1.890215333	0.57814196
FBgn0032085	2.056512742	0.536973643
FBgn0011834	2.01342153	0.546546887
FBgn0034733	1.710192302	0.703166271
FBgn0031930	1.684326648	0.689326994
FBgn0032779	1.741215089	0.629933295
FBgn0032706	1.729585105	0.628103522
FBgn0052603	1.742706401	0.571641871
FBgn0036377	1.728160134	0.539339259
FBgn0003863	1.619077093	0.213179733
FBgn0036953	1.61635065	0.198841382
FBgn0032024	1.634190222	0.131137241
FBgn0002772	1.576190212	0.160756069
FBgn0035544	1.794955738	0.092112894
FBgn0031703	1.73310846	0.059199785
FBgn0012034	1.876063032	0.312258691
FBgn0035186	1.823403208	0.244179437
FBgn0263020	1.927995281	0.162549546
FBgn0025595	1.729539187	0.447763485
FBgn0034662	1.744120046	0.385894713
FBgn0037100	1.641766025	0.418850587
FBgn0032287	1.692150797	0.304508942
FBgn0052750	1.353455335	0.314946583
FBgn0031528	1.314376068	0.323188987
FBgn0038977	1.395623821	0.303765219
FBgn0038733	1.366818681	0.247032416
FBgn0039915	1.35133081	0.232316591
FBgn0040060	1.348129087	0.203575908
FBgn0038795	1.325265965	0.39695328
FBgn0030914	1.292233591	0.425769141
FBgn0030776	1.257459645	0.399456204
FBgn0037783	1.258772205	0.363629647
FBgn0011576	1.503271264	0.424347309
FBgn0036985	1.466029012	0.450035426
FBgn0000473	1.452396725	0.405747161
FBgn0000044	1.419681137	0.385749617
FBgn0033296	1.537092607	0.373360059
FBgn0032076	1.583833765	0.094757386
FBgn0053192	1.567920764	0.072395983
FBgn0039454	1.549900336	0.047652931
FBgn0036108	1.518272769	-0.01109513
FBgn0032913	1.516448392	-0.037838527
FBgn0051269	1.473778886	0.034593372
FBgn0030005	1.432516621	0.095462611
FBgn0014396	1.378487214	0.091029898
FBgn0036467	1.392653996	0.168169221
FBgn0038366	1.41372879	0.549195846
FBgn0030774	1.383266765	0.565334102
FBgn0039667	1.396221725	0.497769598
FBgn0038629	1.553079932	0.545973768
FBgn0037646	1.487540665	0.559548788
FBgn0035620	1.420413849	0.686012791
FBgn0053120	1.398548918	0.696432608
FBgn0038774	1.417507408	0.645183334
FBgn0000046	1.428001918	0.607824208
FBgn0038482	1.541347739	0.714754143
FBgn0032670	1.553511621	0.682605813
FBgn0053519	1.618660904	0.672857035
FBgn0034642	1.505510459	0.654659055
FBgn0033821	1.519649236	0.616054137
FBgn0002719	1.47694734	0.798146408
FBgn0031523	1.503218139	0.737605583
FBgn0038481	1.340169189	0.815255887
FBgn0050043	1.287555612	0.804023101
FBgn0031692	1.349027603	0.756710083
FBgn0035409	1.302416241	0.687568801
FBgn0031548	1.24482927	0.699568306
FBgn0039022	1.449875245	1.060594981
FBgn0036551	1.41043729	1.034314448
FBgn0005666	1.319751573	1.025476509
FBgn0050411	1.302242241	0.991064904
FBgn0031412	1.42941868	0.866327451
FBgn0028940	1.386758232	0.846818019
FBgn0051789	1.339270398	0.901671639
FBgn0050151	1.678665855	0.911720295
FBgn0038348	1.678967251	0.900183745
FBgn0051321	1.553913704	0.926031975
FBgn0028583	2.048151718	0.310543902
FBgn0259209	2.023454359	0.318906995
FBgn0032668	2.190710417	0.261639093
FBgn0040827	2.242654878	0.580956966
FBgn0040256	2.290809837	0.461129481
FBgn0039470	2.532895665	0.452410792
FBgn0034290	2.594743006	0.142478325
FBgn0038181	2.25154593	0.035636871
FBgn0063493	2.068200977	-0.008913358
FBgn0050163	2.410447754	-0.156656282
FBgn0034497	1.935360636	-0.194255451
FBgn0260004	1.939204185	-0.203953311
FBgn0032652	1.978033723	-0.115092097
FBgn0033593	1.803843131	-0.147390388
FBgn0063923	1.621408736	-0.130884087
FBgn0029827	1.608024119	-0.138748639
FBgn0030544	1.538301621	-0.21217353
FBgn0034429	1.595251089	-0.308071947
FBgn0051104	1.767661321	-0.524222949
FBgn0023541	1.770480581	-0.547130039
FBgn0037487	1.834115518	-0.521626299
FBgn0013307	1.923005715	-0.585501465
FBgn0034468	1.698616411	-0.649633339
FBgn0038484	1.842479417	-0.386394767
FBgn0038009	1.725960347	-0.373065199
FBgn0053301	2.896027661	-0.02273592
FBgn0052249	3.008797686	-0.136349616
FBgn0037996	2.674945626	-0.242821252
FBgn0250836	2.761144778	-0.369771359
FBgn0052405	3.321414223	-0.325508987
FBgn0034076	3.312636004	-0.897871393
FBgn0030575	3.172675106	-0.932832541
FBgn0038717	2.94552279	-0.666010439
FBgn0038523	2.917385162	-1.098997518
FBgn0034356	2.997077047	-1.184086305
FBgn0034710	2.087118848	-0.738321183
FBgn0020642	2.052791765	-0.828863347
FBgn0010357	2.162986008	-0.85637521
FBgn0002533	2.045107304	-1.049248227
FBgn0039817	1.95852717	-1.060759057
FBgn0034010	1.685775399	-0.995290984
FBgn0033292	1.627595272	-0.954644943
FBgn0037782	1.867002352	-0.828813061
FBgn0063497	2.204488307	-1.553042875
FBgn0032685	1.343522603	-0.57335313
FBgn0030539	1.294054482	-0.636467062
FBgn0035006	1.18491822	-0.683118506
FBgn0014863	1.4721877	-0.77372738
FBgn0031089	1.452291482	-0.756791423
FBgn0035985	1.116829101	-0.929268226
FBgn0030777	1.125500095	-0.938332795
FBgn0002535	1.133125947	-0.911515472
FBgn0051821	1.115420713	-0.856217605
FBgn0036717	1.347464958	-1.017509359
FBgn0040743	1.215276351	-1.054746744
FBgn0032144	1.154460821	-1.067230105
FBgn0052571	1.224071425	-1.274236774
FBgn0035286	1.015045474	-1.035424932
FBgn0033297	1.098481288	-1.137655011
FBgn0039114	1.046386069	-1.179242496
FBgn0051103	0.840895201	-0.537900465
FBgn0032285	0.828285545	-0.582544558
FBgn0030443	0.929019457	-0.54021256
FBgn0036547	0.7548931	-0.648974258
FBgn0030519	0.722381596	-0.648483854
FBgn0038161	0.673987814	-0.613327543
FBgn0034663	1.050914399	-0.717691987
FBgn0033302	0.964334698	-0.652511811
FBgn0032161	0.919789642	-0.790076526
FBgn0034439	0.857649609	-0.815239609
FBgn0036046	0.940906887	-0.944577877
FBgn0035968	0.903178633	-0.977702589
FBgn0037127	0.857821713	-0.990760945
FBgn0263234	0.612106211	-0.573357269
FBgn0261611	0.59923538	-0.56270616
FBgn0025352	0.586771676	-0.514657213
FBgn0035189	0.578194585	-0.621507816
FBgn0085428	0.573692341	-0.656695036
FBgn0036843	0.483379161	-0.575287858
FBgn0035517	0.485897826	-0.657539794
FBgn0015808	0.421939442	-0.739360973
FBgn0262624	0.668998919	-0.810179537
FBgn0032733	0.603983939	-0.832472301
FBgn0035089	0.589724153	-0.847667921
FBgn0031092	0.4920491	-1.110573912
FBgn0035154	0.776702221	-0.956363938
FBgn0034588	0.667923931	-0.886076461
FBgn0052191	0.700378861	-0.949731314
FBgn0029795	0.642107704	-0.989139972
FBgn0031940	0.657525953	-1.020756855
FBgn0037083	0.701877747	-1.021484316
FBgn0033942	0.669285359	-1.068530995
FBgn0035887	1.416000894	-1.729418911
FBgn0036833	1.326049768	-1.686097878
FBgn0050375	1.151044846	-1.672419565
FBgn0029831	1.070830726	-1.894483817
FBgn0038511	0.750787693	-1.249405969
FBgn0002869	0.880148655	-1.11299954
FBgn0036713	0.935219095	-1.202630234
FBgn0010383	0.794908922	-1.469242959
FBgn0038492	0.797930141	-1.526322536
FBgn0035779	0.77250887	-1.519690827
FBgn0035743	2.460042432	5.410282825
FBgn0011822	2.399022582	5.063865334
FBgn0034160	2.84582898	5.187979151
FBgn0035742	2.206909206	5.830345015
FBgn0034480	1.964047308	5.504935402
FBgn0034294	1.804986387	3.67448396
FBgn0031801	1.589582933	3.768647918
FBgn0033234	1.599440615	4.404818879
FBgn0010294	2.457292239	3.851809327
FBgn0012042	-1.157558701	5.221989797
FBgn0041581	-0.977612622	4.918772044
FBgn0032066	-2.895452641	2.777602031
FBgn0034471	5.384347781	1.379123944
FBgn0052751	5.549221356	1.179531175
FBgn0035926	4.926569048	0.38459642
FBgn0052404	4.373727241	0.495276959
FBgn0052198	4.071749492	1.785875143
FBgn0042119	3.601616358	1.641136501
FBgn0030331	4.216272561	1.143743672
FBgn0038873	5.965735336	0.39590379
FBgn0040609	6.344331363	-0.273079519
FBgn0038241	5.559591657	3.802860933
FBgn0038242	4.803640311	4.399317128
FBgn0031034	5.222610637	2.60892647
FBgn0015035	8.866800704	3.076197028
FBgn0002534	1.79076448	-5.926108797
FBgn0025578	1.306825449	-4.006954463
FBgn0261362	0.715834884	-3.621633947
FBgn0032280	2.442206593	-2.327953961
FBgn0041183	2.276908978	-2.733199093
FBgn0034428	1.602961013	-2.547121458
FBgn0051698	1.496469499	-2.368647641
FBgn0031512	1.397503413	-2.416910548
FBgn0033367	0.760233306	-2.693631192
FBgn0020906	0.700921733	-2.702461062
FBgn0086917	0.595339035	-2.127877367
FBgn0038819	0.817462144	-2.12766409
FBgn0035427	0.862693957	-1.923986728
FBgn0030586	0.916036559	-2.006609885
FBgn0000527	-8.395016907	-1.698643451
FBgn0034623	-7.964136117	-3.797974684
FBgn0005626	-5.300877531	-0.610171844
FBgn0038846	-5.583032959	-2.917440623
FBgn0036417	-5.632826903	-2.361542358
FBgn0039161	-5.958215534	-2.125998332
FBgn0032067	-3.890628237	0.797207874
FBgn0023495	-2.594845818	0.292097578
FBgn0085426	-2.564392993	-0.238515138
FBgn0000448	-3.24913361	-1.051912953
FBgn0039476	-3.777331692	-0.126844055
FBgn0033602	-3.125575052	-0.19466688
FBgn0264562	-3.357387919	-0.506638746
FBgn0002571	-1.549420293	1.474298344
FBgn0033458	-1.402320749	1.174017423
FBgn0035780	-0.789477626	0.988531435
FBgn0036316	-0.642302593	0.548005442
FBgn0261698	-0.766083413	0.525487737
FBgn0260768	-0.937093365	0.475641064
FBgn0011656	-0.610398884	0.191394713
FBgn0053012	-0.649520268	0.17732709
FBgn0033724	-0.812851714	0.190765818
FBgn0030157	-0.737712299	0.245433067
FBgn0030837	-0.747575896	0.184787946
FBgn0036956	-0.983128176	0.185496184
FBgn0036849	-1.04500034	0.110735739
FBgn0031957	-1.366820793	0.394575591
FBgn0011204	-1.386376255	0.121640039
FBgn0037126	-1.413990502	0.020276644
FBgn0058002	-1.41202727	0.001279042
FBgn0051869	-0.814723474	-0.376151863
FBgn0038247	-0.870021573	-0.334752099
FBgn0036287	-0.688130539	-0.322498497
FBgn0026319	-0.730429804	-0.358014408
FBgn0031973	-0.764293908	-0.231450014
FBgn0014163	-0.805244665	-0.206450451
FBgn0035160	-0.76046133	-0.280642903
FBgn0085282	-0.770084247	-0.275436331
FBgn0037972	-0.823572616	-0.051480541
FBgn0004514	-0.84539969	-0.159984757
FBgn0036567	-0.858686662	-0.091541446
FBgn0035193	-0.871315797	-0.127793762
FBgn0035282	-0.931144842	-0.275451906
FBgn0261514	-0.968825702	-0.251802359
FBgn0052354	-0.85361555	-0.240822291
FBgn0039217	-0.889242459	-0.192736928
FBgn0003117	-0.924743399	-0.222449819
FBgn0027359	-0.442499402	0.118646076
FBgn0038129	-0.544604925	0.088308386
FBgn0260964	-0.509972783	0.098279401
FBgn0004606	-0.519506814	0.090682259
FBgn0026197	-0.552579116	0.043838236
FBgn0033356	-0.618561967	0.062315183
FBgn0015400	-0.573152505	-0.029203408
FBgn0085407	-0.593377532	-0.084066123
FBgn0250908	-0.634431139	-0.075562279
FBgn0259236	-0.510709121	-0.093623856
FBgn0085409	-0.539867479	-0.069179904
FBgn0036806	-0.431654507	-0.059030343
FBgn0085391	-0.471399886	-0.058321279
FBgn0267033	-0.491925948	-0.017941815
FBgn0031016	-0.500318343	-0.03063152
FBgn0085387	-0.676799064	-0.080607851
FBgn0003997	-0.740267179	-0.11551079
FBgn0259984	-0.608370475	-0.183266642
FBgn0085376	-0.661020968	-0.225515049
FBgn0030897	-0.692354657	-0.160667083
FBgn0052982	-0.674411248	-0.18287074
FBgn0262866	-0.587154029	-0.263568272
FBgn0040271	-0.537335108	-0.235826213
FBgn0005775	-0.523755677	-0.280885463
FBgn0004369	-0.449840241	-0.214101082
FBgn0000463	-0.453763491	-0.261983808
FBgn0003507	-0.431637103	-0.126108099
FBgn0005672	-0.479537384	-0.127778341
FBgn0027506	-0.45991452	-0.165045901
FBgn0050088	-2.323244307	-1.245900985
FBgn0052279	-1.910595775	-1.260732273
FBgn0051636	-1.947891712	-1.555112194
FBgn0051324	-1.915606752	-0.733796228
FBgn0030541	-2.030502557	-0.817614313
FBgn0032663	-2.008947257	-0.975680553
FBgn0039474	-2.222566309	-0.847082914
FBgn0022700	-2.061632598	-0.342693589
FBgn0264490	-1.679843067	-0.289083749
FBgn0039473	-1.564967643	-0.466122508
FBgn0034996	-1.707903636	-0.777897641
FBgn0029824	-1.662996857	-0.860170725
FBgn0035625	-1.592128589	-0.621912113
FBgn0260474	-1.474264521	-0.626710932
FBgn0031646	-1.512529057	-0.677594373
FBgn0037999	-1.100383708	-0.396232334
FBgn0036360	-1.188987889	-0.331394167
FBgn0039008	-1.250694298	-0.413217144
FBgn0032143	-1.338044594	-0.279616854
FBgn0085404	-1.298411426	-0.188118937
FBgn0051036	-1.395191857	-0.183790725
FBgn0036851	-1.057169659	-0.105574715
FBgn0033730	-1.045775628	-0.183300931
FBgn0038676	-1.120334975	-0.174993445
FBgn0033294	-1.160798167	-0.205484443
FBgn0264753	-1.384917364	-0.635086873
FBgn0002577	-1.399025555	-0.628152055
FBgn0032803	-1.251493938	-0.690498029
FBgn0033725	-1.262283602	-0.54879053
FBgn0001224	-1.303549145	-0.550055172
FBgn0034796	-1.050036988	-0.55496035
FBgn0000097	-0.962546376	-0.638088878
FBgn0039686	-1.011195813	-0.608364449
FBgn0039688	-1.006898884	-0.634030749
FBgn0263773	-1.191345534	-0.857274961
FBgn0263239	-1.27298715	-0.794942185
FBgn0036677	-1.302417207	-0.889985106
FBgn0034647	-1.01906375	-0.901891963
FBgn0053013	-1.074489697	-0.860599182
FBgn0001230	-1.109581945	-0.795696458
FBgn0003255	-1.027464841	-0.738263317
FBgn0025456	-1.045158218	-0.751613331
FBgn0002945	-0.448733064	-0.445713596
FBgn0041188	-0.566265749	-0.451670354
FBgn0014135	-0.531114374	-0.380247065
FBgn0002643	-0.54977659	-0.377249167
FBgn0266418	-0.54840088	-0.395796948
FBgn0034408	-0.497722831	-0.541874306
FBgn0035016	-0.439469021	-0.595562698
FBgn0015774	-0.487977049	-0.6297649
FBgn0039590	-0.432286183	-0.692299752
FBgn0038467	-0.430292898	-0.752231492
FBgn0086675	-0.527664689	-0.667642992
FBgn0262139	-0.566770718	-0.658744103
FBgn0023023	-0.58073852	-0.670049219
FBgn0085370	-0.520702653	-0.755066514
FBgn0265192	-0.580706288	-0.778986464
FBgn0051224	-0.576686523	-0.720862996
FBgn0041096	-0.569783155	-0.738572647
FBgn0034724	-0.659728788	-0.685764985
FBgn0041092	-0.695715493	-0.643741427
FBgn0046258	-0.709977552	-0.651391439
FBgn0039642	-0.640611642	-0.587761383
FBgn0261548	-0.692993254	-0.618088843
FBgn0029002	-0.661989339	-0.61083996
FBgn0031835	-0.668408702	-0.620519031
FBgn0086673	-0.677302389	-0.621917698
FBgn0051777	-0.768777665	-0.548943891
FBgn0038286	-0.791401721	-0.538853262
FBgn0034884	-0.834185773	-0.527621386
FBgn0265011	-0.871281394	-0.539708094
FBgn0030816	-0.624634379	-0.503931248
FBgn0000578	-0.647207691	-0.472992466
FBgn0036144	-0.674635761	-0.485355019
FBgn0261445	-0.726638515	-0.428560075
FBgn0010470	-0.719983903	-0.489804411
FBgn0005592	-0.692192862	-0.499542035
FBgn0026404	-0.701124105	-0.50399478
FBgn0000567	-0.707561171	-0.505053133
FBgn0036773	-0.694587517	-0.88367975
FBgn0030183	-0.724841204	-0.931051115
FBgn0003888	-0.739709416	-0.920788838
FBgn0028371	-0.640139665	-0.78202653
FBgn0262103	-0.675118121	-0.789677172
FBgn0036848	-0.670597983	-0.825153756
FBgn0034221	-0.728977576	-0.780535264
FBgn0261612	-0.715314639	-0.799130404
FBgn0053087	-0.730478176	-0.797558094
FBgn0262081	-0.926403802	-0.704103332
FBgn0035772	-0.789699336	-0.71631621
FBgn0032864	-0.813962124	-0.819880242
FBgn0010300	-0.790589932	-0.821521737
FBgn0000568	-0.792120682	-0.840346971
FBgn0025525	-0.862219681	-0.954223159
FBgn0003447	-0.88196258	-0.800866604
FBgn0025682	-0.916227181	-0.836750839
FBgn0023214	-0.912828443	-0.864323297
FBgn0037960	-0.924725735	-0.878370252
FBgn0011817	-0.49590077	-0.83322164
FBgn0030274	-0.446043477	-0.864173382
FBgn0037710	-0.434107919	-0.878449894
FBgn0031632	-0.46607725	-0.905749941
FBgn0029821	-0.480642308	-0.921250838
FBgn0004108	-0.434155604	-0.936893085
FBgn0035267	-0.44165233	-0.948711971
FBgn0262733	-0.452177218	-0.954277757
FBgn0031738	-0.613243845	-0.897629258
FBgn0004360	-0.625165333	-0.939150684
FBgn0085443	-0.608165127	-0.926377066
FBgn0031384	-0.605060977	-0.947039282
FBgn0000719	-0.515037182	-0.950260475
FBgn0046687	-0.529257641	-0.965291011
FBgn0037235	-0.559890975	-0.945127927
FBgn0264493	-0.555366246	-0.908723826
FBgn0000721	-0.547339386	-0.927327152
FBgn0031894	-0.63907061	-0.98717016
FBgn0083978	-0.636549827	-0.991542636
FBgn0030158	-0.647128752	-1.020436234
FBgn0030809	-0.643690166	-1.048291038
FBgn0086655	-0.769652253	-1.047187043
FBgn0029584	-0.781058174	-1.048088877
FBgn0263109	-0.693220517	-1.086216138
FBgn0259227	-0.721865978	-1.072097519
FBgn0035144	-0.733546827	-1.084425041
FBgn0020299	-0.478338063	-1.031185651
FBgn0011666	-0.520137175	-1.050920851
FBgn0034897	-0.529271923	-1.03217522
FBgn0038855	-0.545643352	-1.030932809
FBgn0039130	-0.536616468	-1.09057578
FBgn0031450	-0.495055946	-1.118561281
FBgn0030327	-0.51309062	-1.139047518
FBgn0028646	-0.586802268	-1.133456798
FBgn0267841	-0.554010635	-1.151615497
FBgn0051728	-0.544747178	-1.160546801
FBgn0039886	-0.537899743	-1.16863972
FBgn0004588	-4.117401606	-2.78909171
FBgn0000153	-3.457400641	-1.962343324
FBgn0051634	-3.656033024	-2.112679155
FBgn0039203	-3.317326711	-2.342758065
FBgn0037835	-3.485829062	-2.673058735
FBgn0033936	-2.885284305	-3.880606551
FBgn0263236	-3.606923383	-3.79570458
FBgn0039475	-3.165620173	-3.201339814
FBgn0004865	-3.33988311	-3.368412168
FBgn0005638	-3.497132226	-3.297582266
FBgn0036877	-3.51733794	-3.385631284
FBgn0031907	-1.647177354	-3.850068489
FBgn0001254	-1.621409064	-4.298923745
FBgn0037677	-1.917334504	-4.180868464
FBgn0032684	-1.348841067	-2.791989658
FBgn0027570	-1.521121871	-2.851085878
FBgn0036264	-1.456576309	-3.002091162
FBgn0037665	-1.11694907	-3.377486858
FBgn0034903	-1.67679143	-3.480883243
FBgn0038943	-1.553740058	-3.200460654
FBgn0053143	-1.553387047	-3.221978908
FBgn0024294	-1.642234091	-3.144196141
FBgn0001255	-1.670887233	-3.17339756
FBgn0035553	-2.59705343	-2.766759386
FBgn0039795	-2.817291775	-2.849147804
FBgn0035949	-2.696330607	-2.992725644
FBgn0034860	-2.185626534	-2.015261713
FBgn0031959	-2.266025792	-2.005648425
FBgn0037290	-2.561381486	-2.034389326
FBgn0250839	-2.659288783	-2.179835086
FBgn0259164	-2.220504093	-2.621758788
FBgn0046876	-1.633171042	-2.53009889
FBgn0030493	-1.693685574	-2.432548519
FBgn0001253	-1.737278479	-2.491047105
FBgn0038126	-2.030281444	-2.486008553
FBgn0037323	-1.8720011	-2.324561524
FBgn0033439	-1.96763839	-2.321507939
FBgn0243486	-0.533025188	-2.201048462
FBgn0000071	-0.629606716	-2.178641665
FBgn0039632	-0.833266827	-2.173491891
FBgn0001112	-0.798705233	-2.368814091
FBgn0035964	-0.653128772	-2.348264258
FBgn0004003	-0.708411329	-2.252314887
FBgn0001225	-0.74884387	-2.302249178
FBgn0039620	-0.51450673	-2.885750625
FBgn0003046	-0.676501592	-3.069035853
FBgn0052447	-0.920462865	-2.624753794
FBgn0033592	-1.052551944	-2.616438776
FBgn0038260	-0.961118395	-2.961319326
FBgn0053126	-1.003152561	-2.945664496
FBgn0000422	-0.997608861	-2.989001758
FBgn0039257	-1.568897023	-1.986141622
FBgn0033999	-1.827823445	-1.96120302
FBgn0029804	-1.725814107	-1.705902899
FBgn0036665	-1.842559015	-1.701879151
FBgn0030542	-1.755115977	-1.807931998
FBgn0000241	-1.824128514	-1.801542351
FBgn0039354	-1.574950956	-1.612507982
FBgn0030326	-1.54166014	-1.770765078
FBgn0032139	-1.34119471	-1.59470904
FBgn0032025	-1.409671902	-1.540806987
FBgn0032402	-1.447987572	-1.573776598
FBgn0053970	-1.256282252	-1.747094295
FBgn0039804	-1.384265463	-1.754440093
FBgn0035049	-1.229247644	-1.866923204
FBgn0039851	-1.237358151	-1.958548933
FBgn0030836	-1.386388725	-1.895512669
FBgn0034085	-1.354360699	-1.956104037
FBgn0034075	-0.962315747	-2.238086154
FBgn0001229	-0.998777261	-2.352478712
FBgn0034462	-1.027827655	-2.355600618
FBgn0030102	-1.009351292	-2.1109453
FBgn0036436	-1.148715418	-2.223429799
FBgn0038071	-1.070148324	-2.21007994
FBgn0265726	-1.097680536	-2.185979333
FBgn0039704	-1.131488121	-2.490796815
FBgn0032713	-1.198614276	-2.519466024
FBgn0000008	-1.202431284	-2.367832709
FBgn0036846	-1.192202968	-2.244654073
FBgn0035056	-1.199938298	-2.285089485
FBgn0264712	-1.224424393	-2.132608164
FBgn0031741	-1.326656363	-2.128347701
FBgn0029863	-1.391605234	-2.15860691
FBgn0020445	-1.401596297	-2.452482149
FBgn0035539	-1.426004783	-2.284282031
FBgn0037515	-1.510577646	-2.320264118
FBgn0016930	-1.01433408	-1.095625462
FBgn0029170	-1.022160771	-1.138409077
FBgn0038070	-0.988270286	-1.034964387
FBgn0034997	-1.047215975	-0.946455316
FBgn0052029	-1.065685235	-0.97704598
FBgn0040153	-1.273065048	-1.062487776
FBgn0029123	-1.239798901	-1.108672847
FBgn0035173	-1.192547116	-1.02637926
FBgn0039637	-1.229720655	-0.980824084
FBgn0035737	-1.23410297	-0.998190684
FBgn0001226	-0.970980333	-1.39716233
FBgn0036975	-1.101071802	-1.425482282
FBgn0027790	-1.062328226	-1.4818281
FBgn0038341	-1.260165304	-1.258842246
FBgn0039593	-1.139525763	-1.223346267
FBgn0052745	-1.107468978	-1.342374133
FBgn0003162	-1.041728602	-1.292606799
FBgn0035430	-1.001392309	-1.230462544
FBgn0033438	-1.018092868	-1.247170163
FBgn0033635	-1.016288119	-1.250738618
FBgn0003358	-0.834462113	-1.437160125
FBgn0034706	-0.789782153	-1.338461254
FBgn0034494	-0.731415805	-1.398428205
FBgn0004885	-0.827653696	-1.201731408
FBgn0042135	-0.831386435	-1.224453938
FBgn0035091	-0.835242952	-1.229687758
FBgn0029830	-0.859444599	-1.324166451
FBgn0036433	-0.887216518	-1.272401222
FBgn0015229	-0.898738279	-1.298216771
FBgn0034876	-0.833693197	-1.079406346
FBgn0035692	-0.861832362	-1.123333036
FBgn0261239	-0.667244139	-1.249336812
FBgn0033785	-0.695367658	-1.242465433
FBgn0026361	-0.762075213	-1.242442473
FBgn0034914	-0.724422501	-1.291947321
FBgn0267336	-0.783022945	-1.146261318
FBgn0037635	-0.711505952	-1.157079756
FBgn0043362	-0.710255398	-1.127792883
FBgn0039492	-0.7255742	-1.134740831
FBgn0037021	-0.71367338	-1.192786375
FBgn0003209	-0.749495332	-1.18551039
FBgn0020762	-0.739879739	-1.173518976
FBgn0034974	-0.731277201	-1.184345255
FBgn0033301	-0.451368852	-1.621052696
FBgn0086674	-0.491132836	-1.674427193
FBgn0038110	-0.596014896	-1.367386005
FBgn0263864	-0.615091889	-1.387815957
FBgn0019952	-0.650689434	-1.400310236
FBgn0001227	-0.64449317	-1.43606502
FBgn0036240	-0.676877218	-1.523365358
FBgn0002732	-0.551293299	-1.549706705
FBgn0003204	-0.541198154	-1.466966026
FBgn0039844	-0.593858832	-1.457405967
FBgn0031939	-0.443466271	-1.445883712
FBgn0038881	-0.490835873	-1.39646416
FBgn0036341	-0.53762825	-1.363415453
FBgn0016032	-0.553828362	-1.373016104
FBgn0033654	-0.528774459	-1.237988748
FBgn0037315	-0.468722434	-1.244401904
FBgn0036761	-0.477803932	-1.285947521
FBgn0003339	-0.590976387	-1.26427914
FBgn0262737	-0.607170595	-1.282988337
FBgn0052100	-0.574791969	-1.245110477
FBgn0260945	-0.564663981	-1.266048144
FBgn0025574	-0.568208129	-1.272796972
FBgn0035522	-1.146984312	-1.807340127
FBgn0053208	-1.041976993	-1.784069695
FBgn0037623	-1.055895666	-1.875823186
FBgn0030051	-0.958009318	-1.887385408
FBgn0032350	-0.95324046	-1.982771574
FBgn0005612	-0.996779463	-1.932184991
FBgn0033638	-1.006766609	-1.970825536
FBgn0032405	-1.160689854	-1.560376134
FBgn0036678	-1.118184427	-1.604975138
FBgn0034366	-1.111333007	-1.672015643
FBgn0039223	-1.085520477	-1.712591945
FBgn0027865	-0.908634503	-1.511197192
FBgn0040491	-0.935048511	-1.542551445
FBgn0265998	-0.893261547	-1.636962678
FBgn0033639	-0.926780485	-1.660650548
FBgn0036364	-0.977203624	-1.66107923
FBgn0003319	-1.003007598	-1.652626697
FBgn0026619	-0.545170144	-1.793292518
FBgn0028394	-0.47217039	-1.808562046
FBgn0053514	-0.490858639	-1.858470822
FBgn0037933	-0.512697961	-1.915114162
FBgn0264574	-0.586093081	-1.970651585
FBgn0035452	-0.559239851	-1.927594832
FBgn0029924	-0.579905945	-1.934955346
FBgn0034499	-0.696222827	-1.728046333
FBgn0060296	-0.659287396	-1.69483102
FBgn0039852	-0.631069559	-1.729301416
FBgn0039073	-0.692494308	-1.636150262
FBgn0033132	-0.760130977	-1.631135645
FBgn0035204	-0.788133721	-1.67766927
FBgn0034396	-0.865955987	-1.941439381
FBgn0045064	-0.874581674	-1.949274271
FBgn0037448	-0.764046178	-1.927791728
FBgn0030114	-0.75037416	-1.958360687
FBgn0035767	-0.751137817	-1.963288259
FBgn0035983	-0.760968316	-1.835925428
FBgn0031865	-0.759256269	-1.887075401
FBgn0038180	-0.839976273	-1.848067066
FBgn0259168	-0.853716746	-1.835713603
FBgn0038404	-0.878242368	-1.789963881
FBgn0032955	-0.894630158	-1.81937622
