# Supplementary material for: Growth phase diets diminish histone acetyltransferase Gcn5 function and shorten lifespan of Drosophila males
Source: EMBO Rep. 2025 Jul 10;26(15):3856–88. doi: 10.1038/s44319-025-00503-8 (PMC12332192; doi:10.1038/s44319-025-00503-8)
Supplement: Supplementary file 20 — Source data Fig. 6 [file 44319_2025_503_MOESM20_ESM.zip › EMBOR-2024-60144V2_SourceDataForFigure6/Figure6G.csv]

	Kdm4_vs_c	OVA_vs_C
FBgn0052803	1.874121967	0.071367578
FBgn0035827	1.861586787	0.066890368
FBgn0037445	1.84633851	0.089531212
FBgn0002948	1.830732462	0.080522505
FBgn0039877	1.844757814	0.036279017
FBgn0051064	1.83644234	0.034391502
FBgn0050169	1.839340267	0.020204487
FBgn0023511	1.830594274	0.049208481
FBgn0034729	1.919290162	0.057089939
FBgn0037894	1.902818057	0.062865296
FBgn0003401	1.898657582	0.039925215
FBgn0003353	1.902597421	0.025988598
FBgn0033715	1.948504492	0.038116506
FBgn0038055	1.943663491	0.038413508
FBgn0051156	1.884496992	-0.059345269
FBgn0052484	1.877483678	-0.066493352
FBgn0032968	1.904541129	-0.074766961
FBgn0034132	1.899893922	-0.037877762
FBgn0051907	1.89866836	-0.054285698
FBgn0035021	1.85444112	-0.061515466
FBgn0028935	1.885632466	-0.001461192
FBgn0010315	1.870208026	-0.0024167
FBgn0052086	1.863886031	-0.019448861
FBgn0028850	1.91427188	-0.003192266
FBgn0063670	1.897226819	0.01149435
FBgn0035431	1.94600856	0.111102759
FBgn0031312	1.936842696	0.114598912
FBgn0052533	1.954830775	0.098628979
FBgn0261850	1.909897487	0.123332799
FBgn0041186	1.891600122	0.110601313
FBgn0031074	1.929165798	0.153761729
FBgn0035088	2.044015132	0.094424818
FBgn0010770	2.027805963	0.103961589
FBgn0036745	2.00406048	0.12056047
FBgn0032790	1.994506808	0.069846502
FBgn0040475	1.994506808	-0.03936464
FBgn0031549	1.994506808	-0.040096779
FBgn0000109	1.999900095	-0.041023457
FBgn0264738	1.994506808	-0.03123729
FBgn0036035	2.00603925	-0.026855579
FBgn0037921	1.975839527	-0.033004925
FBgn0045063	1.975935991	0.00566846
FBgn0027532	1.9701886	-0.008765843
FBgn0032388	2.017305175	0.004639577
FBgn0036134	2.012642078	0.005006764
FBgn0030790	1.994506808	0.031783894
FBgn0034849	2.033019694	0.036306197
FBgn0037040	2.038241532	-0.06389802
FBgn0004587	2.039300929	-0.073531865
FBgn0034750	2.027790706	-0.05409141
FBgn0028474	2.059161668	-0.050198429
FBgn0031492	2.062331141	-0.06284419
FBgn0029976	2.034658184	-0.114948767
FBgn0051030	1.98460532	-0.108199385
FBgn0030578	1.973298381	-0.105448494
FBgn0001179	1.987423011	-0.090684919
FBgn0004462	1.961626426	-0.081688696
FBgn0033539	1.957445896	-0.089876889
FBgn0030520	2.078625409	0.124249848
FBgn0004907	2.078345391	0.121427916
FBgn0086134	2.05960413	0.121716751
FBgn0037712	2.098459052	0.138372039
FBgn0024920	2.089474746	0.132936155
FBgn0003366	2.07425391	0.184709659
FBgn0050291	2.074100868	0.169752014
FBgn0033777	2.143985954	0.183588173
FBgn0038470	2.015172221	0.238734332
FBgn0038414	1.994506808	0.239279851
FBgn0031397	2.017037558	0.277221795
FBgn0037134	2.027532652	0.206232137
FBgn0033178	1.994506808	0.180455383
FBgn0013733	1.774954067	0.238684603
FBgn0029529	1.761475293	0.227824818
FBgn0039094	1.810873075	0.259450691
FBgn0260866	1.876025248	0.28376137
FBgn0023095	1.861095124	0.192687409
FBgn0015521	1.811263054	0.164902027
FBgn0039757	1.850838026	0.140636437
FBgn0035849	1.852604677	0.119273228
FBgn0027951	1.751217544	-0.027765695
FBgn0043903	1.750844071	-0.027824382
FBgn0035209	1.750711537	-0.035246128
FBgn0040575	1.74435394	-0.033613093
FBgn0031585	1.754534071	-0.046609333
FBgn0035110	1.724749275	-0.04952676
FBgn0041147	1.720188755	-0.046976528
FBgn0037632	1.7344336	-0.054123098
FBgn0038739	1.731255592	-0.073379677
FBgn0034263	1.687796598	-0.040955363
FBgn0051627	1.682869212	-0.047546995
FBgn0019660	1.673596166	-0.047537173
FBgn0052590	1.688130614	-0.058633675
FBgn0036403	1.696609896	-0.020264172
FBgn0250732	1.674574818	-0.029933715
FBgn0032115	1.699472517	-0.077838951
FBgn0032175	1.703474299	-0.087915361
FBgn0086253	1.719986263	-0.099524076
FBgn0037231	1.713646005	-0.114858422
FBgn0024365	1.809185245	-0.016073963
FBgn0263005	1.809901461	-0.019050006
FBgn0039924	1.804273351	-0.01695023
FBgn0051029	1.80180869	-0.005382343
FBgn0033260	1.807907996	0.034149209
FBgn0083968	1.785218057	0.030363358
FBgn0032149	1.757431669	0.016406027
FBgn0031489	1.746810921	0.004041043
FBgn0031379	1.78138484	0.001424085
FBgn0038957	1.82179667	-0.035066657
FBgn0014075	1.814866068	-0.050158651
FBgn0037170	1.795190897	-0.061724613
FBgn0011640	1.81515809	-0.084924466
FBgn0036082	1.810722609	-0.099553671
FBgn0000541	1.78669302	-0.09933824
FBgn0083940	1.78068676	-0.097696393
FBgn0038567	1.794186189	-0.125255887
FBgn0030648	1.78985651	-0.127194232
FBgn0028520	1.807169265	-0.146742002
FBgn0032723	1.817137664	-0.118556751
FBgn0037638	1.868977443	-0.101355579
FBgn0030328	1.871700298	-0.12490226
FBgn0051992	1.90154552	-0.103305413
FBgn0052406	1.867109034	-0.15883
FBgn0085290	1.924531464	-0.201312536
FBgn0040973	1.918558332	-0.217585779
FBgn0000163	1.907422673	-0.195493315
FBgn0036299	1.905858536	-0.205764638
FBgn0031619	1.948074456	-0.200532071
FBgn0010774	1.92239436	-0.178364785
FBgn0003866	1.996377772	-0.225662856
FBgn0010909	1.929860494	-0.306942861
FBgn0069969	1.917910418	-0.300789516
FBgn0036319	1.936796041	-0.325835607
FBgn0013765	1.940944743	-0.269760066
FBgn0040942	1.898877343	-0.278283272
FBgn0051646	1.793599375	-0.33698085
FBgn0032192	1.77916362	-0.334326556
FBgn0259110	1.846960491	-0.294597183
FBgn0263029	1.85113566	-0.211783612
FBgn0036980	1.847398137	-0.231999615
FBgn0032648	2.292243759	-0.036601991
FBgn0031786	2.277047386	-0.033990033
FBgn0043456	2.293512556	-0.072381959
FBgn0032817	2.229603239	-0.009148475
FBgn0036222	2.232776145	-0.021159681
FBgn0047135	2.266134335	-0.002656194
FBgn0036897	2.316400874	-0.114957692
FBgn0031314	2.314907246	-0.118072088
FBgn0260007	2.294273083	-0.105451755
FBgn0043900	2.267822153	-0.122812976
FBgn0053229	2.187548148	-0.10774129
FBgn0001970	2.180839092	-0.111841937
FBgn0037455	2.185189119	-0.124355846
FBgn0031197	2.177152452	-0.078855774
FBgn0023177	2.176978578	-0.093293523
FBgn0250840	2.236251892	-0.135910646
FBgn0036062	2.221489173	-0.154100575
FBgn0032047	2.12343095	-0.029469305
FBgn0050447	2.121973101	-0.048995437
FBgn0029661	2.113211567	-0.038949627
FBgn0033716	2.10226085	-0.044764532
FBgn0036895	2.113356003	0.010568179
FBgn0030691	2.104283363	-0.00637576
FBgn0012058	2.089729096	-0.064726229
FBgn0001139	2.101654323	-0.089283293
FBgn0024277	2.131486492	-0.087312534
FBgn0261854	2.178933732	0.003451722
FBgn0030429	2.164208722	-0.014466269
FBgn0004049	2.202129778	-0.049814693
FBgn0022224	2.195419037	-0.064214799
FBgn0039867	2.185009157	0.089728186
FBgn0003274	2.168289114	0.100194484
FBgn0024811	2.154260543	0.081725687
FBgn0038020	2.114236267	0.060025586
FBgn0030092	2.116297517	0.055518335
FBgn0002031	2.130631572	0.066745929
FBgn0052720	2.18145921	0.059402156
FBgn0035909	2.174756254	0.049267851
FBgn0039182	2.219995934	0.036921456
FBgn0032634	2.225476623	0.111026318
FBgn0051038	2.18872908	0.144663822
FBgn0085233	2.38508229	-0.080581468
FBgn0003416	2.375098774	-0.074711138
FBgn0032598	2.361520118	-0.059165104
FBgn0040904	2.379077215	-0.025526233
FBgn0052568	2.34291689	-0.017528927
FBgn0031571	2.432635246	-0.024311298
FBgn0038745	2.36553039	0.031357028
FBgn0002962	2.352654008	0.040678965
FBgn0052137	2.417794854	0.039933315
FBgn0040356	2.527498883	-0.11303196
FBgn0030657	2.528549963	-0.126923498
FBgn0082582	2.566284455	-0.185203846
FBgn0002576	2.489161889	-0.18898458
FBgn0003944	2.491753582	-0.22359198
FBgn0037149	2.461004315	-0.166220149
FBgn0011217	2.398386869	-0.129367898
FBgn0050345	2.4000115	-0.188100697
FBgn0031213	2.321184054	0.356155949
FBgn0034022	2.296447999	0.34302865
FBgn0046302	2.27674316	0.303560625
FBgn0028473	2.307590121	0.269269184
FBgn0052251	2.249005534	0.250634921
FBgn0037720	2.257119004	0.21876568
FBgn0035082	2.270124464	0.190891033
FBgn0029176	2.250224544	0.175292224
FBgn0013548	2.320398245	0.121854241
FBgn0034398	2.313683671	0.11290907
FBgn0026373	2.356855558	0.087757854
FBgn0027785	2.267773397	0.108037424
FBgn0035601	2.275540065	0.075170496
FBgn0003942	2.432485183	0.173591068
FBgn0045866	2.402255336	0.17450952
FBgn0000077	2.342824335	0.220163121
FBgn0036762	2.716032071	0.182706218
FBgn0010424	2.705862394	0.171751029
FBgn0037249	2.695801459	0.128949276
FBgn0024985	2.666362507	0.159215651
FBgn0050401	2.63045297	0.147831607
FBgn0036728	2.743684753	0.229036001
FBgn0016123	2.759316573	0.18383145
FBgn0030718	2.525370106	0.155538829
FBgn0002023	2.544926439	0.116359425
FBgn0038268	2.585329221	0.097846907
FBgn0040493	2.511746963	0.053135824
FBgn0011836	2.496551717	0.044598257
FBgn0003116	2.564390703	0.221628803
FBgn0030065	2.439618611	0.329834198
FBgn0001941	2.427434238	0.339163363
FBgn0016126	2.463528868	0.392453987
FBgn0003721	2.589134749	0.59463724
FBgn0085417	2.612700139	0.514163808
FBgn0030041	2.297164682	0.632771646
FBgn0020415	2.316392523	0.569268023
FBgn0030999	2.376027102	0.622496844
FBgn0033271	2.411956221	0.72589181
FBgn0033547	1.712122985	0.044607201
FBgn0033688	1.710977924	0.037177696
FBgn0036916	1.698186674	0.027575788
FBgn0029629	1.685495162	0.050869467
FBgn0029685	1.668995056	0.015464247
FBgn0000416	1.638724289	0.012408529
FBgn0000183	1.634929819	0.096924752
FBgn0022023	1.627419818	0.091782563
FBgn0039594	1.652980423	0.110010802
FBgn0040338	1.667823008	0.075904023
FBgn0032595	1.653326316	0.078995923
FBgn0037917	1.714785024	0.149974534
FBgn0052695	1.710152526	0.134819401
FBgn0027086	1.737097581	0.121579357
FBgn0031389	1.677899568	0.136362141
FBgn0037535	1.685921835	0.111417347
FBgn0015268	1.721977095	0.08207153
FBgn0031374	1.733074745	0.058749979
FBgn0034176	1.763288725	0.095897999
FBgn0029785	1.584526301	0.068612801
FBgn0032746	1.585160874	0.062682191
FBgn0025807	1.574776856	0.064765413
FBgn0263647	1.560803083	0.060630664
FBgn0034496	1.590356711	0.08802035
FBgn0032665	1.594676739	0.077485119
FBgn0000212	1.606447657	0.060126486
FBgn0260655	1.590455861	0.03687455
FBgn0051803	1.595658345	0.012274245
FBgn0032341	1.5061603	0.065373749
FBgn0020270	1.507480743	0.056128462
FBgn0031085	1.511546921	0.048960964
FBgn0010339	1.510793299	0.045631327
FBgn0035287	1.547958676	0.040678589
FBgn0040465	1.53857868	0.039066894
FBgn0039790	1.532776399	0.054255854
FBgn0035416	1.533299162	0.108601305
FBgn0035721	1.520564418	0.097154242
FBgn0033222	1.609726793	0.311777946
FBgn0040056	1.60367616	0.301515667
FBgn0028426	1.608235304	0.284653017
FBgn0039641	1.64357089	0.234534395
FBgn0031918	1.618764605	0.228300776
FBgn0004959	1.638947774	0.261264797
FBgn0013689	1.571429589	0.211670932
FBgn0029508	1.541982633	0.23885038
FBgn0033134	1.571089583	0.266942257
FBgn0032187	1.528948322	0.20093294
FBgn0033579	1.534332133	0.173215192
FBgn0046879	1.706058291	0.207371142
FBgn0030722	1.68548777	0.224754546
FBgn0035495	1.724120982	0.186247368
FBgn0031661	1.714951215	0.195186779
FBgn0035470	1.652362072	0.177376309
FBgn0035206	1.623335407	0.170999249
FBgn0025885	1.471328452	0.285276103
FBgn0040650	1.454426183	0.289618011
FBgn0051702	1.44370193	0.26991974
FBgn0050011	1.499705687	0.227735073
FBgn0035760	1.45813994	0.229028247
FBgn0036627	1.519915403	0.330962264
FBgn0027375	1.487223591	0.316080616
FBgn0030026	1.422657601	0.312728874
FBgn0038832	1.40570084	0.300188725
FBgn0261458	1.382480982	0.311802048
FBgn0020764	1.421013554	0.3379192
FBgn0013953	1.562054146	0.400581772
FBgn0040773	1.557803327	0.39020305
FBgn0035171	1.583892486	0.401728204
FBgn0015522	1.493925074	0.452005885
FBgn0034971	1.513709618	0.390529026
FBgn0030753	1.424898894	0.406308801
FBgn0037678	1.816220743	0.371428235
FBgn0041156	1.791870425	0.374867935
FBgn0001149	1.78722187	0.404259073
FBgn0010549	1.703244486	0.437055377
FBgn0032734	1.719421756	0.393764477
FBgn0037138	1.697815987	0.526399826
FBgn0013675	1.646380009	0.464548899
FBgn0039856	1.962378352	0.453402972
FBgn0001168	1.933014886	0.460383232
FBgn0039319	1.93564682	0.507696445
FBgn0000579	1.884435612	0.44351503
FBgn0038250	1.869550935	0.458188545
FBgn0028546	1.946117911	0.602510255
FBgn0037890	1.924483047	0.593048894
FBgn0029849	2.007692508	0.452805929
FBgn0036819	1.98801974	0.409283782
FBgn0036750	2.062813109	0.415568124
FBgn0040079	1.994506808	0.329384716
FBgn0034110	1.994506808	0.329056717
FBgn0052649	1.97945743	0.359052899
FBgn0036599	2.153272415	0.642548306
FBgn0085415	2.110328805	0.623154668
FBgn0038700	2.153324383	0.55122343
FBgn0039092	2.06503645	0.582084158
FBgn0052843	2.0662054	0.496058001
FBgn0035083	2.01523143	0.74318338
FBgn0039778	1.994506808	0.657582724
FBgn0031107	1.309104274	-0.033873338
FBgn0037987	1.306884228	-0.035090478
FBgn0033168	1.304279995	-0.040716027
FBgn0030676	1.292497085	-0.038658777
FBgn0002716	1.284628719	-0.031350398
FBgn0033055	1.277834128	-0.032091232
FBgn0032196	1.270728946	-0.030584095
FBgn0013269	1.27747349	-0.018300057
FBgn0037610	1.31750017	-0.094338554
FBgn0031101	1.306154467	-0.094992383
FBgn0031573	1.289276203	-0.093669039
FBgn0022893	1.295350294	-0.115344308
FBgn0039904	1.28398228	-0.068754328
FBgn0035138	1.26571835	-0.081367762
FBgn0033491	1.20044043	-0.048525668
FBgn0036142	1.199183507	-0.054925595
FBgn0051230	1.212766754	-0.055707967
FBgn0029717	1.209317593	-0.03289805
FBgn0004174	1.197518716	-0.026488524
FBgn0040022	1.231827749	-0.067972735
FBgn0004363	1.22455787	-0.064179564
FBgn0047338	1.248350238	-0.041088573
FBgn0037794	1.239315841	0.002570299
FBgn0037059	1.240450661	-0.000676596
FBgn0039848	1.24615787	0.015336862
FBgn0031639	1.262019689	-0.000225773
FBgn0036780	1.22219349	0.004533168
FBgn0029715	1.22825265	-0.017503929
FBgn0011705	1.18166707	-0.055686888
FBgn0041605	1.18311605	-0.058573984
FBgn0034083	1.17817546	-0.04802322
FBgn0085479	1.180522063	-0.034377849
FBgn0032796	1.17077626	-0.038975912
FBgn0004924	1.168975144	-0.057332625
FBgn0039977	1.16418921	-0.068178558
FBgn0266848	1.142173198	-0.037569738
FBgn0032525	1.132954026	-0.04150077
FBgn0030395	1.145844989	-0.049731203
FBgn0032124	1.152071764	-0.030526591
FBgn0039766	1.149258639	-0.070868374
FBgn0026206	1.148997676	-0.074460899
FBgn0025702	1.15162564	-0.083957674
FBgn0029936	1.145553412	-0.082535041
FBgn0037402	1.138048784	-0.093028185
FBgn0037857	1.133069086	-0.066768652
FBgn0038993	1.149510996	-0.11894365
FBgn0028993	1.126783192	-0.132172664
FBgn0029726	1.111684234	-0.109219039
FBgn0014022	1.113883924	-0.1210065
FBgn0031869	1.21371636	-0.150098297
FBgn0028327	1.21371636	-0.156978371
FBgn0004372	1.207010857	-0.163274175
FBgn0032195	1.221243582	-0.134698928
FBgn0031191	1.205630735	-0.129348589
FBgn0015818	1.190861322	-0.089681475
FBgn0032026	1.177888349	-0.094631242
FBgn0002932	1.204940822	-0.101251648
FBgn0040967	1.27583614	-0.210849902
FBgn0035558	1.277923589	-0.222332673
FBgn0029970	1.2589114	-0.218512213
FBgn0028875	1.262500944	-0.197960983
FBgn0000024	1.258198055	-0.206114713
FBgn0259728	1.24395538	-0.234998531
FBgn0039241	1.29099171	-0.23439183
FBgn0052670	1.252615249	-0.157662789
FBgn0004797	1.241770612	-0.177779363
FBgn0032428	1.293519962	-0.151293694
FBgn0026438	1.357259312	-0.251232388
FBgn0034965	1.352515269	-0.268775287
FBgn0036161	1.353455774	-0.228504584
FBgn0034850	1.342255409	-0.125720579
FBgn0033754	1.332790383	-0.128966576
FBgn0028360	1.341076138	-0.114308206
FBgn0030667	1.36297192	-0.148477331
FBgn0264711	1.359691031	-0.149819028
FBgn0032681	1.364987922	-0.178057218
FBgn0036107	1.347555453	-0.195300504
FBgn0036734	1.32835081	-0.191601857
FBgn0040345	1.306600984	-0.191138023
FBgn0000346	1.035766074	-0.090424902
FBgn0035435	1.03211703	-0.089312609
FBgn0032123	1.022211233	-0.092286716
FBgn0032315	1.021557752	-0.091851843
FBgn0037514	1.020324711	-0.107283758
FBgn0039776	1.04686429	-0.098952586
FBgn0035437	1.036069972	-0.103360637
FBgn0053061	1.02960131	-0.073455036
FBgn0040389	1.017996072	-0.07690157
FBgn0004132	1.020173538	-0.062135309
FBgn0039809	1.00080858	-0.070136631
FBgn0039343	1.057750536	-0.083671439
FBgn0085337	1.059845415	-0.087045423
FBgn0029941	1.059213884	-0.096146161
FBgn0259982	1.05805474	-0.123682457
FBgn0031070	1.050366669	-0.121677413
FBgn0031759	1.0808939	-0.116052885
FBgn0011785	1.101860799	-0.090619133
FBgn0031853	1.099946753	-0.101029499
FBgn0039752	1.090241686	-0.08673486
FBgn0050037	1.078936465	-0.095605809
FBgn0024732	1.011077303	-0.125387958
FBgn0031995	1.018517643	-0.139865115
FBgn0016794	1.011837658	-0.152238421
FBgn0038223	1.014623465	-0.160272705
FBgn0022238	1.035833298	-0.130090337
FBgn0037700	1.029505421	-0.136179753
FBgn0050472	1.046036923	-0.143125651
FBgn0032100	1.018568088	-0.197504614
FBgn0040752	1.019795901	-0.215132604
FBgn0003141	1.045798276	-0.1995527
FBgn0000289	1.058422081	-0.16483896
FBgn0027594	1.059834745	-0.168545178
FBgn0042126	1.114119363	-0.221097647
FBgn0029740	1.106416725	-0.21644276
FBgn0085287	1.09235731	-0.228898931
FBgn0040705	1.126642713	-0.191396565
FBgn0040071	1.12738919	-0.212182312
FBgn0037229	1.163291556	-0.178872787
FBgn0032262	1.138116615	-0.161298853
FBgn0041194	1.1930791	-0.204341843
FBgn0034913	1.200071976	-0.230688217
FBgn0037074	1.157445525	-0.269709263
FBgn0030666	1.135084604	-0.265582725
FBgn0004567	1.161732179	-0.234909377
FBgn0011305	1.100507348	-0.292020955
FBgn0061356	1.057372808	-0.217108848
FBgn0023130	1.060827749	-0.225614714
FBgn0032343	1.047469727	-0.239903934
FBgn0034117	1.074025857	-0.257063375
FBgn0023097	1.06175228	-0.246963866
FBgn0032083	1.029519994	-0.301621449
FBgn0037992	1.028832421	-0.315361884
FBgn0035477	1.01354835	-0.26026089
FBgn0037443	1.235729934	-0.347608177
FBgn0016078	1.225607456	-0.356434534
FBgn0015609	1.24246059	-0.373943792
FBgn0032400	1.201359893	-0.358714231
FBgn0264340	1.184743542	-0.388950851
FBgn0001085	1.24320907	-0.319066287
FBgn0033188	1.197970111	-0.31607427
FBgn0039055	1.07091217	-0.353546152
FBgn0020617	1.056132684	-0.346302575
FBgn0026320	1.032733074	-0.37182803
FBgn0000061	1.078300328	-0.412848171
FBgn0034021	1.00132392	-0.422620882
FBgn0036448	1.140906491	-0.45022464
FBgn0035132	1.14334996	-0.453536269
FBgn0039471	1.06387746	-0.47683051
FBgn0031955	1.07748971	-0.507039837
FBgn0034945	1.530527702	-0.027434044
FBgn0034918	1.525290491	-0.037342839
FBgn0034776	1.507909203	-0.02467663
FBgn0028343	1.513027975	-0.033883587
FBgn0039067	1.507505002	-0.004278852
FBgn0037293	1.500917238	-0.00759531
FBgn0260639	1.474235685	-0.015639423
FBgn0030407	1.468493672	-0.020054087
FBgn0033028	1.46640773	-0.029980608
FBgn0260643	1.479775252	-0.050475485
FBgn0042198	1.460783457	-0.053003298
FBgn0028870	1.538008945	-0.05427728
FBgn0039207	1.537605142	-0.060166169
FBgn0029667	1.531273461	-0.063211095
FBgn0040344	1.51180743	-0.050150028
FBgn0052432	1.515180972	-0.0556386
FBgn0086129	1.514957716	-0.064406535
FBgn0046225	1.51562566	-0.104103459
FBgn0025676	1.50792995	-0.09703288
FBgn0051457	1.531214005	-0.095380311
FBgn0039928	1.50034641	-0.075825572
FBgn0034689	1.498948685	-0.086615209
FBgn0015544	1.356950443	-0.041672689
FBgn0052026	1.344194682	-0.050166725
FBgn0052459	1.35033192	-0.065122583
FBgn0030207	1.32877917	-0.043405399
FBgn0038976	1.325275203	-0.063532185
FBgn0039631	1.328862299	-0.075474048
FBgn0052707	1.34188515	-0.011668534
FBgn0027338	1.338891605	-0.027833018
FBgn0024975	1.374372135	-0.025625453
FBgn0035411	1.400742555	-0.102921443
FBgn0034418	1.385456639	-0.088784614
FBgn0050392	1.385440296	-0.123229968
FBgn0028554	1.37789195	-0.125719511
FBgn0032197	1.391718102	-0.062361691
FBgn0261267	1.3624225	-0.08631443
FBgn0037345	1.46212195	0.054669475
FBgn0035830	1.46013191	0.050539032
FBgn0027549	1.454519987	0.074621156
FBgn0033434	1.438544409	0.042363635
FBgn0025820	1.47481532	0.088831836
FBgn0034734	1.463532711	0.084004343
FBgn0039681	1.47634058	0.073820293
FBgn0031952	1.461121306	0.009919612
FBgn0054039	1.442059071	0.014884872
FBgn0045035	1.396240028	0.108043195
FBgn0044872	1.379268292	0.090436234
FBgn0030066	1.420169602	0.08778261
FBgn0035271	1.405347545	0.027036347
FBgn0032372	1.402161125	0.026077513
FBgn0042693	1.382172178	0.015346049
FBgn0036317	1.36775096	0.00645146
FBgn0052574	1.418978047	-0.0271258
FBgn0036440	1.408670918	-0.039808011
FBgn0029895	1.633130074	-0.09657515
FBgn0039797	1.632120016	-0.100583346
FBgn0050271	1.641325538	-0.118170854
FBgn0036868	1.643998064	-0.138056347
FBgn0017457	1.616314082	-0.160837948
FBgn0085239	1.604091253	-0.151100233
FBgn0032231	1.62317965	-0.18008705
FBgn0051716	1.57031917	-0.146239954
FBgn0034126	1.579945889	-0.165693578
FBgn0003334	1.535262391	-0.139852509
FBgn0051229	1.542297182	-0.160979252
FBgn0039349	1.582653041	-0.108187594
FBgn0032385	1.566680726	-0.123954387
FBgn0051007	1.552896179	-0.105301444
FBgn0050007	1.64291246	-0.048100026
FBgn0037579	1.631772627	-0.05184139
FBgn0030975	1.61987014	-0.035339574
FBgn0027074	1.648836042	-0.072636784
FBgn0031638	1.646725968	-0.08764909
FBgn0011740	1.66649029	-0.06749131
FBgn0003139	1.571179625	-0.036566454
FBgn0051151	1.56418736	-0.038269047
FBgn0036659	1.570161423	-0.046012323
FBgn0026393	1.588980846	-0.032870174
FBgn0010415	1.698691771	-0.138906405
FBgn0039019	1.686570604	-0.142701455
FBgn0036004	1.701444841	-0.166824712
FBgn0031407	1.695965476	-0.192499102
FBgn0010894	1.676509325	-0.201975188
FBgn0017414	1.671584876	-0.212005415
FBgn0052056	1.644396056	-0.212839278
FBgn0000715	1.476248007	-0.171536676
FBgn0040719	1.475723396	-0.172678611
FBgn0000658	1.458968562	-0.157074757
FBgn0030590	1.488470856	-0.125526545
FBgn0020269	1.496632349	-0.149837284
FBgn0000316	1.444174989	-0.107584227
FBgn0046704	1.44675998	-0.110237288
FBgn0011224	1.439134445	-0.12353003
FBgn0027949	1.433717942	-0.122876602
FBgn0044452	1.447741357	-0.196589891
FBgn0003892	1.420164953	-0.206955043
FBgn0034276	1.55413744	-0.27982798
FBgn0000137	1.54196348	-0.281193904
FBgn0052774	1.5059586	-0.212603231
FBgn0051901	1.487188417	-0.28215788
FBgn0038716	1.47238472	-0.310059861
FBgn0034282	1.085724007	-0.072215121
FBgn0003495	1.082298532	-0.072033183
FBgn0031758	1.088255698	-0.067662316
FBgn0050065	1.0765585	-0.061247012
FBgn0027529	1.100177487	-0.035190633
FBgn0031097	1.087832556	-0.037757712
FBgn0004395	1.104323172	-0.04729674
FBgn0026089	1.055872712	-0.051112799
FBgn0031281	1.056133813	-0.058852077
FBgn0051735	1.06379609	-0.049356815
FBgn0027087	1.066628613	-0.033623884
FBgn0036973	1.05278065	-0.034477881
FBgn0052071	1.038513591	-0.026149679
FBgn0002775	1.04261893	-0.030974971
FBgn0031683	1.029009699	-0.024237657
FBgn0028684	1.029638366	-0.006852026
FBgn0025626	1.029521164	-0.012897921
FBgn0044871	1.03296921	-0.039630464
FBgn0051010	1.029538021	-0.037169074
FBgn0034975	1.024508061	-0.035228502
FBgn0031335	1.01525587	-0.044563023
FBgn0034033	1.10044529	0.004757591
FBgn0034744	1.095141739	0.008238055
FBgn0002638	1.1058979	0.017155873
FBgn0014024	1.114618469	0.013987958
FBgn0001233	1.11717855	0.006068219
FBgn0001612	1.10934576	-0.010148624
FBgn0029524	1.06806817	-0.006660553
FBgn0051128	1.066980185	-0.009699259
FBgn0039229	1.083823539	0.001899672
FBgn0026634	1.07399691	0.025286374
FBgn0030597	1.069055399	0.01385187
FBgn0032671	1.161326914	0.010478503
FBgn0034368	1.157824548	0.005543928
FBgn0039488	1.165203444	-0.001916357
FBgn0052409	1.16737307	0.019176876
FBgn0004394	1.18577817	-0.019064806
FBgn0027492	1.17581233	-0.020165291
FBgn0032924	1.17938173	-0.003617324
FBgn0036531	1.211580975	0.037089642
FBgn0051404	1.210290806	0.034607448
FBgn0040755	1.217607437	0.026276985
FBgn0032378	1.18935012	0.031319602
FBgn0037647	1.146988251	0.063870131
FBgn0015277	1.135777304	0.060633392
FBgn0033317	1.14997853	0.051581157
FBgn0029665	1.14468702	0.029332814
FBgn0035414	1.138172638	0.034655942
FBgn0030290	1.121702608	0.038977488
FBgn0038300	1.172567435	0.081730544
FBgn0050055	1.170383146	0.079595012
FBgn0037067	1.164255054	0.066759387
FBgn0026372	1.148881469	0.085746346
FBgn0028525	1.148654931	0.074879868
FBgn0052017	1.17002357	0.092149393
FBgn0030011	1.16569587	0.096458715
FBgn0037338	1.158280748	0.098927556
FBgn0050360	1.174415785	0.105680736
FBgn0032597	1.204514875	0.084121322
FBgn0037998	1.204046834	0.079268271
FBgn0036826	1.206802556	0.067355156
FBgn0036725	1.202135656	0.100870132
FBgn0034261	1.18637031	0.132984342
FBgn0033918	1.181896609	0.125856646
FBgn0028342	1.126564405	0.162468638
FBgn0033912	1.123865493	0.149379087
FBgn0004242	1.152544792	0.147431843
FBgn0250838	1.131041606	0.187194146
FBgn0027081	1.08067137	0.150613413
FBgn0020386	1.092322518	0.12751336
FBgn0037385	1.120260409	0.113535445
FBgn0030035	1.098538327	0.089533917
FBgn0005558	1.054460238	0.033945906
FBgn0034982	1.047659875	0.025914916
FBgn0035390	1.04554574	0.046925768
FBgn0034658	1.039420043	0.0211394
FBgn0033473	1.037920239	0.021680074
FBgn0031799	1.045489822	0.014091644
FBgn0032339	1.020576494	0.071600118
FBgn0036922	1.01292876	0.055261466
FBgn0039158	1.026009987	0.033963672
FBgn0031883	1.013321139	0.033546913
FBgn0029860	1.040577655	0.166366279
FBgn0032724	1.04367678	0.158886722
FBgn0034697	1.053209996	0.163729191
FBgn0260026	1.03191254	0.144889663
FBgn0033783	1.011725549	0.133286927
FBgn0035471	1.057409364	0.105804004
FBgn0032934	1.042605904	0.089311071
FBgn0030555	1.017328402	0.091750818
FBgn0035152	1.008556498	0.095118833
FBgn0033443	1.139470686	0.302097416
FBgn0030759	1.146577373	0.284781633
FBgn0039360	1.104933675	0.30510753
FBgn0032234	1.10884124	0.258988582
FBgn0002354	1.11597396	0.242420791
FBgn0035321	1.12707175	0.264694318
FBgn0014032	1.050734385	0.390433323
FBgn0023516	1.047987449	0.340533841
FBgn0037993	1.04380554	0.24465562
FBgn0033339	1.025877237	0.254040216
FBgn0037620	1.002477463	0.198338491
FBgn0032702	1.074043244	0.225578341
FBgn0030584	1.09432209	0.197607688
FBgn0263025	1.254724085	0.300154937
FBgn0030678	1.206663636	0.324381912
FBgn0033582	1.225079441	0.26424865
FBgn0029880	1.211562673	0.240468653
FBgn0039430	1.299483827	0.275994217
FBgn0035612	1.27980758	0.267347107
FBgn0031432	1.306200276	0.251711269
FBgn0032750	1.3178343	0.135195009
FBgn0020407	1.304638179	0.123091623
FBgn0053100	1.34188515	0.11284468
FBgn0031635	1.308861046	0.098140472
FBgn0014861	1.288345652	0.097673666
FBgn0027518	1.33695324	0.158574431
FBgn0005593	1.339019244	0.145845258
FBgn0035496	1.339180583	0.179079807
FBgn0029867	1.229072113	0.176341371
FBgn0085318	1.2232216	0.178756575
FBgn0033052	1.229738426	0.207010089
FBgn0031739	1.275350909	0.206821941
FBgn0031818	1.275593822	0.150904227
FBgn0024733	1.27253651	0.153346409
FBgn0031834	1.232353698	0.142223289
FBgn0263026	1.254724085	0.07855341
FBgn0037608	1.242166711	0.078991165
FBgn0037644	1.238199078	0.09290964
FBgn0036671	1.226969408	0.062471677
FBgn0031318	1.221767364	0.062249296
FBgn0015924	1.244205816	0.054327356
FBgn0031988	1.273661425	0.041675076
FBgn0051697	1.25703345	0.037990956
FBgn0027343	1.302194481	0.047342175
FBgn0041706	1.300128417	0.043615608
FBgn0051637	1.30233737	0.061187025
FBgn0038172	1.340100968	0.072238831
FBgn0050077	1.34704639	0.054744301
FBgn0050463	1.33305596	0.039032678
FBgn0030109	1.32851443	0.011448964
FBgn0017579	1.465635969	0.128588032
FBgn0034351	1.457258752	0.135821833
FBgn0038195	1.455968445	0.113798522
FBgn0010213	1.429205631	0.134279649
FBgn0051898	1.466194198	0.178186383
FBgn0033268	1.451708515	0.169149903
FBgn0031519	1.419276156	0.203612078
FBgn0035733	1.396678071	0.20778525
FBgn0033010	1.378400681	0.194345215
FBgn0039112	1.376079122	0.188837809
FBgn0000536	1.383912452	0.162872762
FBgn0015271	1.39620935	0.144371852
FBgn0013676	1.178048969	0.446124401
FBgn0038877	1.18456404	0.425710128
FBgn0037433	1.187644315	0.376416065
FBgn0035538	1.173716039	0.374440183
FBgn0261628	1.14468702	0.448993518
FBgn0003357	1.12047831	0.457445581
FBgn0035931	1.109821065	0.506875328
FBgn0013678	1.263285243	0.549479554
FBgn0031282	1.21726269	0.555220583
FBgn0031520	1.049846899	0.5312973
FBgn0031990	1.026206761	0.529832615
FBgn0036368	1.01482831	0.568198487
FBgn0001092	1.045664517	0.610425465
FBgn0003356	1.052618846	0.585366727
FBgn0037223	1.423773837	0.617293625
FBgn0032156	1.395213764	0.632220557
FBgn0031547	1.416890526	0.56822544
FBgn0032154	1.324237757	0.653875269
FBgn0261509	1.34602991	0.598289671
FBgn0040837	1.371989203	0.501885273
FBgn0038037	1.346647341	0.503354319
FBgn0031092	1.406062492	0.4920491
FBgn0026872	1.27608431	0.478369236
FBgn0002524	1.306180168	0.415968766
FBgn0039315	1.298015008	0.750518438
FBgn0033981	1.303762261	0.732928699
FBgn0038919	1.280033	0.736760187
FBgn0034501	1.273887187	0.70274674
FBgn0259977	1.333574948	0.794597768
FBgn0030251	1.25244355	0.825145146
FBgn0051265	1.222746814	0.814707717
FBgn0036469	1.260957227	0.861529793
FBgn0032824	1.150835046	0.66010158
FBgn0038237	1.109821065	0.664573363
FBgn0045038	1.202533743	0.638428569
FBgn0040723	1.187567479	0.745701443
FBgn0052082	1.140370428	0.734480036
FBgn0040730	1.00821002	0.893897062
FBgn0033047	1.013942208	0.881776445
FBgn0037601	1.024122817	0.82789062
FBgn0035649	1.023179105	0.745525625
FBgn0051789	1.182553181	1.339270398
FBgn0030539	1.169254164	1.294054482
FBgn0030828	1.028787823	1.285628487
FBgn0034664	1.176945336	1.165854227
FBgn0014031	1.141207653	1.181086161
FBgn0039299	1.180924508	1.246059075
FBgn0038647	1.250226057	0.934042061
FBgn0028550	1.15670978	0.953159445
FBgn0039760	1.18075413	1.055002881
FBgn0030763	1.064948055	1.083416522
FBgn0052170	1.040009177	0.996636865
FBgn0260000	1.380306078	1.094951048
FBgn0016694	1.431344849	1.033365203
FBgn0042701	1.340664425	1.021276479
FBgn0031975	1.307431234	1.016611216
FBgn0031010	1.39448876	1.247962785
FBgn0002570	1.404982332	1.184677372
FBgn0039818	1.792342056	0.71513373
FBgn0023537	1.798027464	0.684942892
FBgn0023530	1.75928154	0.685503155
FBgn0039685	1.777313417	0.627911792
FBgn0015766	1.680987315	0.697662137
FBgn0024293	1.538393022	0.755179393
FBgn0000442	1.79486735	1.030885571
FBgn0039453	1.764962856	1.049962967
FBgn0039239	1.718577516	0.913579796
FBgn0050148	1.6631835	1.027689015
FBgn0052379	1.584656276	0.974102358
FBgn0261508	2.06681404	1.205295881
FBgn0013763	1.922302585	1.078689463
FBgn0038038	1.889096321	1.354766622
FBgn0002869	2.025801551	0.880148655
FBgn0052304	1.90338429	0.896272307
FBgn0035097	2.829334062	-0.025456746
FBgn0036063	2.798854137	-0.023763477
FBgn0029079	2.845848521	-0.053919274
FBgn0052081	2.790669594	-0.081681897
FBgn0051547	2.775632966	-0.074576925
FBgn0034681	2.772151772	-0.053381394
FBgn0260934	2.767509444	0.013615214
FBgn0021768	2.7489258	-0.096386276
FBgn0003885	2.7441039	-0.095613658
FBgn0052238	2.71461051	-0.089333131
FBgn0005779	2.733071609	-0.05397306
FBgn0052192	2.694639961	-0.031334786
FBgn0029822	2.67243313	-0.04757343
FBgn0264950	2.69832442	0.083101998
FBgn0002899	2.672789263	0.081807617
FBgn0038369	2.718695195	0.059059097
FBgn0027094	2.650188528	0.052942475
FBgn0054001	2.65383183	0.014908468
FBgn0085284	2.869618715	-0.12948575
FBgn0051245	2.852641538	-0.129962008
FBgn0085293	2.838353551	-0.120324249
FBgn0038084	2.875171107	-0.100858439
FBgn0039920	2.889510428	-0.158381762
FBgn0038675	2.902833472	-0.205318608
FBgn0011739	2.836901517	-0.174970981
FBgn0039735	2.948674891	-0.066653504
FBgn0024998	2.948553214	-0.074784123
FBgn0038694	2.915239267	-0.04781639
FBgn0051882	2.988038982	-0.098226433
FBgn0032846	2.856959999	0.098048487
FBgn0033989	2.806085358	0.100624567
FBgn0037491	2.860841401	0.0253877
FBgn0051183	2.901018951	0.183990342
FBgn0038613	2.874323316	0.17440008
FBgn0038584	3.058152715	0.148901246
FBgn0004777	3.021522063	0.088111912
FBgn0052104	2.938954626	0.096793436
FBgn0027783	2.961499903	0.013094767
FBgn0000454	2.69119654	-0.274436802
FBgn0004101	2.665012707	-0.268802825
FBgn0050046	2.722304481	-0.253515766
FBgn0008646	2.715606926	-0.310459695
FBgn0034894	2.749800254	-0.352352948
FBgn0052218	2.687153079	-0.366933111
FBgn0031631	2.75579519	-0.194622019
FBgn0015602	2.790226103	-0.270397504
FBgn0034301	2.951841041	-0.228157164
FBgn0003165	2.945150611	-0.355360038
FBgn0058354	3.083075317	-0.361242465
FBgn0260660	3.066930335	-0.486500322
FBgn0037466	3.082841011	-0.054858766
FBgn0037312	3.060406808	-0.041768083
FBgn0029724	3.065601891	-0.078166589
FBgn0001280	3.031115456	-0.01173394
FBgn0052758	3.032837494	-0.057535746
FBgn0032084	3.083815943	0.020630754
FBgn0261792	3.185152628	-0.080759438
FBgn0039357	3.175867411	-0.105418126
FBgn0262902	3.154286632	-0.17904257
FBgn0038191	3.103441065	-0.110452471
FBgn0030082	3.049969374	-0.128482937
FBgn0052343	3.298283431	-0.085338825
FBgn0051281	3.290015904	-0.090677313
FBgn0034455	3.258864038	-0.075579063
FBgn0243512	3.288649208	0.014699878
FBgn0261835	3.309030743	-0.014985559
FBgn0261791	3.185152628	-0.022185498
FBgn0264678	3.146664027	-0.023559448
FBgn0263601	3.206657868	0.013736003
FBgn0086444	3.391358275	0.144679535
FBgn0263598	3.16736517	0.367800657
FBgn0085334	3.621362901	0.428501011
FBgn0035044	3.556524293	0.474207644
FBgn0031182	3.437173116	0.417313592
FBgn0032923	3.784734285	0.129813632
FBgn0053002	3.636631926	0.087851929
FBgn0052068	3.620769862	0.251845614
FBgn0037746	3.492399519	-0.008382327
FBgn0046332	3.473723294	-0.102007365
FBgn0052808	3.572128618	-0.13215776
FBgn0031377	3.371552997	-0.108549955
FBgn0052313	3.380964356	-0.120801161
FBgn0051465	3.394843009	-0.111180707
FBgn0001123	3.757472342	-0.114863462
FBgn0052675	3.77524121	-0.145099423
FBgn0037521	3.666052382	-0.217994838
FBgn0250835	3.59953226	-0.297688656
FBgn0263072	3.938431877	-0.259242314
FBgn0085397	3.968938661	-0.417938014
FBgn0259146	3.77933811	-0.49330147
FBgn0037710	3.644142635	-0.434107919
FBgn0262737	3.677021069	-0.607170595
FBgn0051559	3.761122181	-0.803662238
FBgn0035619	2.698573809	1.217208173
FBgn0003374	2.664680487	1.22343379
FBgn0030774	2.607411438	1.383266765
FBgn0037781	2.370367485	1.07806547
FBgn0052645	2.360986522	0.954040298
FBgn0026760	2.588948541	0.924004622
FBgn0039821	2.964850352	0.600313826
FBgn0032638	2.859122565	0.5752375
FBgn0040383	2.920911288	0.710585005
FBgn0053169	2.87451389	0.384358648
FBgn0035375	2.817014577	0.414343178
FBgn0036713	2.935273084	0.935219095
FBgn0022355	3.667535824	1.18744282
FBgn0052072	3.508830801	1.105027978
FBgn0000640	3.395114697	0.829267792
FBgn0034546	2.120681343	-0.135529096
FBgn0014010	2.103639558	-0.130822635
FBgn0004390	2.154599243	-0.157150028
FBgn0023167	2.098479362	-0.235383826
FBgn0030905	2.082029363	-0.251296453
FBgn0037705	2.239089562	-0.248634336
FBgn0031465	2.193761433	-0.255221502
FBgn0035283	2.199051272	-0.304321015
FBgn0036576	2.198427407	-0.311444035
FBgn0021764	2.016302096	-0.270204914
FBgn0035533	2.016300293	-0.282872602
FBgn0037676	2.031119668	-0.306895826
FBgn0034763	1.994506808	-0.320994507
FBgn0000042	1.990535983	-0.339040512
FBgn0037760	2.12376363	-0.343329692
FBgn0000017	2.052328935	-0.388116234
FBgn0003430	1.952180746	-0.402119098
FBgn0263706	1.944198241	-0.399634852
FBgn0020506	1.994073385	-0.443241478
FBgn0040045	1.87979214	-0.489905606
FBgn0039769	1.89347367	-0.546573255
FBgn0030617	1.954752393	-0.49685317
FBgn0039590	2.184157693	-0.432286183
FBgn0011592	2.1676122	-0.44026411
FBgn0029821	2.058265285	-0.480642308
FBgn0052100	2.178731578	-0.574791969
FBgn0036040	2.150045093	-0.555017084
FBgn0034396	2.046932469	-0.865955987
FBgn0029830	1.942581383	-0.859444599
FBgn0035767	2.03238299	-0.751137817
FBgn0052194	2.275239698	-0.63453808
FBgn0085249	2.272082388	-0.779602318
FBgn0010407	2.475262242	-0.327046223
FBgn0034104	2.466576957	-0.36717437
FBgn0259950	2.371806517	-0.333559532
FBgn0000463	2.407324198	-0.453763491
FBgn0025687	2.388514236	-0.495000973
FBgn0011817	2.647460618	-0.49590077
FBgn0037203	2.53297984	-0.455113294
FBgn0005612	2.664912084	-0.996779463
FBgn0001229	2.541137837	-0.998777261
FBgn0066365	2.743256135	-1.702694528
FBgn0001253	2.750707317	-1.737278479
FBgn0264753	2.767509444	-1.384917364
FBgn0039189	1.532046497	-0.433256529
FBgn0035085	1.519284825	-0.437814273
FBgn0038966	1.531030548	-0.41426489
FBgn0028523	1.49035695	-0.449737966
FBgn0051163	1.46226867	-0.426033851
FBgn0264598	1.343436094	-0.374477865
FBgn0046697	1.3304408	-0.37518506
FBgn0039682	1.326817849	-0.415583993
FBgn0013983	1.39452456	-0.415859518
FBgn0000210	1.244180084	-0.666009653
FBgn0034724	1.235664008	-0.659728788
FBgn0034784	1.196571836	-0.630542714
FBgn0038460	1.28697627	-0.608386106
FBgn0034582	1.329600406	-0.660674747
FBgn0020299	1.303288022	-0.478338063
FBgn0052027	1.32082126	-0.508032439
FBgn0032449	1.223414209	-0.553980833
FBgn0016032	1.463808068	-0.553828362
FBgn0038535	1.369344934	-0.568362859
FBgn0085376	1.479775252	-0.661020968
FBgn0031100	1.35541094	-0.782153916
FBgn0026197	1.057724504	-0.552579116
FBgn0260945	1.059845415	-0.564663981
FBgn0000071	1.09660642	-0.629606716
FBgn0031747	1.075887673	-0.6814697
FBgn0046258	1.055357713	-0.709977552
FBgn0053012	1.01662787	-0.649520268
FBgn0039294	1.663079047	-0.330105979
FBgn0002543	1.63460091	-0.338779013
FBgn0259685	1.58715329	-0.378847194
FBgn0035358	1.642227598	-0.483209762
FBgn0039111	1.727510474	-0.3460732
FBgn0051126	1.68279926	-0.355816964
FBgn0032330	1.758226953	-0.413496652
FBgn0051044	1.812759153	-0.642857739
FBgn0030114	1.777979667	-0.75037416
FBgn0036567	1.613968686	-0.858686662
FBgn0033730	2.018616413	-1.045775628
FBgn0039688	1.874704796	-1.006898884
FBgn0036436	1.925661496	-1.148715418
FBgn0036678	1.83974135	-1.118184427
FBgn0032405	2.131072163	-1.160689854
FBgn0035049	1.7364713	-1.229247644
FBgn0032068	1.514268156	-1.358987028
FBgn0003162	1.354832667	-1.041728602
FBgn0000422	1.09927038	-0.997608861
FBgn0032684	1.04456539	-1.348841067
FBgn0050458	1.18341098	-1.553886088
FBgn0030493	1.994506808	-1.693685574
FBgn0000079	1.886392311	-2.246834969
FBgn0035553	1.4243484	-2.59705343
FBgn0250846	5.595609942	-0.09519204
FBgn0052087	5.635784419	-0.15582544
FBgn0038890	5.523951604	-0.153053093
FBgn0053202	5.494615522	-0.191863486
FBgn0259978	5.519101876	0.025070093
FBgn0263605	5.542760009	-0.012001851
FBgn0002838	5.841964007	-0.069828744
FBgn0038773	5.73252246	0.022223712
FBgn0259145	5.593043336	-0.449391886
FBgn0085370	5.121830026	-0.520702653
FBgn0086675	5.063798773	-0.527664689
FBgn0086673	5.063798773	-0.677302389
FBgn0005592	4.930168034	-0.692192862
FBgn0260743	4.767159392	-0.416104202
FBgn0010433	5.079691	-0.089660666
FBgn0035624	5.103882408	-0.212032812
FBgn0003900	4.910336415	-0.234253301
FBgn0052554	5.044706024	0.046972567
FBgn0085229	4.269565751	0.097191711
FBgn0034066	4.219680799	0.112070431
FBgn0053098	4.270818204	0.025064832
FBgn0053110	4.207590361	0.010126929
FBgn0051874	4.214263828	-0.11077772
FBgn0050404	4.225809917	-0.138847098
FBgn0052301	4.055281916	-0.002998674
FBgn0040294	4.663302476	-0.035765408
FBgn0052548	4.689360023	-0.103481001
FBgn0038740	4.512378945	0.048665902
FBgn0001089	4.324383863	-0.372169424
FBgn0051719	4.63072571	0.771688339
FBgn0085452	4.326534967	0.570528306
FBgn0259219	5.978541583	0.32645456
FBgn0261836	5.850090526	0.343815175
FBgn0053054	5.846122203	0.178657026
FBgn0051675	6.108713971	0.704494751
FBgn0053056	5.447741356	0.667281887
FBgn0086445	5.38563636	0.206300717
FBgn0260004	6.129493623	1.939204185
FBgn0085446	6.501749171	-0.085752629
FBgn0259993	6.267082848	-0.259627726
FBgn0085430	6.858958845	-0.383358977
FBgn0011230	7.317402624	0.108732337
FBgn0260003	6.964413909	0.09669285
FBgn0262738	10.61239829	0.020796177
FBgn0085267	10.61239829	-0.09801037
FBgn0052719	10.8223949	-0.00506381
FBgn0033659	1.045405631	1.496985839
FBgn0031412	1.088474571	1.42941868
FBgn0040364	1.196470324	1.542486072
FBgn0035439	1.004718959	1.65444296
FBgn0033234	1.001655529	1.599440615
FBgn0038353	1.344283922	2.005549144
FBgn0031249	1.410430956	1.829722318
FBgn0032981	1.079854142	1.816097304
FBgn0012034	1.012358522	1.876063032
FBgn0002719	1.387781218	1.47694734
FBgn0033395	1.312709665	1.432347405
FBgn0053120	1.449334959	1.398548918
FBgn0038733	1.620113983	1.366818681
FBgn0031548	1.556581848	1.24482927
FBgn0038629	1.758900898	1.553079932
FBgn0034429	1.655569498	1.595251089
FBgn0033978	1.57822253	1.698055319
FBgn0039084	1.6051037	2.113832449
FBgn0013307	1.757901881	1.923005715
FBgn0039519	2.570947793	2.042660608
FBgn0262021	2.779931571	1.730406936
FBgn0050151	2.252677651	1.678665855
FBgn0011822	2.429026796	2.399022582
FBgn0027560	1.230339415	2.690422975
FBgn0036468	1.267576918	2.553495811
FBgn0050163	1.123938504	2.410447754
FBgn0032669	1.10753522	3.478836282
FBgn0031033	1.138499442	3.362671379
FBgn0030331	1.994506808	4.216272561
FBgn0010381	-1.044693318	3.467376442
FBgn0042119	-1.290547872	3.601616358
FBgn0052405	-1.56351561	3.321414223
FBgn0052198	-1.531519466	4.071749492
FBgn0038451	-1.060213661	3.130346316
FBgn0034160	-1.076753773	2.84582898
FBgn0051198	-1.495081779	2.7623151
FBgn0036575	-2.091270966	2.836936474
FBgn0051343	-2.579268031	3.03876577
FBgn0040609	-1.558033165	6.344331363
FBgn0031034	-1.399649424	5.222610637
FBgn0015035	1.141123924	8.866800704
FBgn0034623	1.088180818	-7.964136117
FBgn0085235	-4.891084357	-5.033367924
FBgn0000527	-3.641339094	-8.395016907
FBgn0052079	-7.352828561	0.209641814
FBgn0020521	-8.281853774	-0.185706548
FBgn0053977	-7.987750706	0.254871691
FBgn0053971	-7.987750706	0.137939652
FBgn0042101	-8.884731603	1.139171737
FBgn0040532	-8.873826275	0.417500675
FBgn0037756	-9.165438132	-0.14935742
FBgn0000043	-9.449044329	-0.245313925
FBgn0000120	-10.0717366	-0.153428682
FBgn0051867	-10.25591878	0.001785927
FBgn0038718	-5.442288668	1.913776832
FBgn0032685	-5.866998629	1.343522603
FBgn0000473	-4.472841521	1.452396725
FBgn0040813	-5.012089093	1.157798472
FBgn0082585	-4.392756591	0.816361612
FBgn0005660	-4.598636127	0.663759372
FBgn0002564	-4.541920906	0.529033029
FBgn0053181	-4.20308077	0.524990326
FBgn0035667	-4.292220148	0.529009239
FBgn0032160	-4.001730642	0.815786873
FBgn0052373	-4.052699782	0.778962245
FBgn0053080	-4.09769926	0.788696682
FBgn0033760	-5.68906204	-0.753933807
FBgn0051642	-5.635589551	-0.025892559
FBgn0004647	-5.606392963	-0.233483342
FBgn0261545	-5.765243218	-0.195662305
FBgn0001090	-5.716730392	-0.157160801
FBgn0052369	-5.691371297	-0.193547685
FBgn0004896	-6.711702356	-0.016011483
FBgn0052666	-6.296137576	-0.270578583
FBgn0031734	-6.426873541	-0.281805836
FBgn0040508	-6.310424286	-0.081071416
FBgn0051717	-6.345548645	-0.033053752
FBgn0001202	-6.342947311	-0.051448137
FBgn0003448	-5.880071284	-0.245691295
FBgn0010197	-6.109101924	-0.296124561
FBgn0011710	-6.182577505	-0.251667879
FBgn0260444	-6.206961447	0.239676935
FBgn0037687	-5.951132096	0.184312415
FBgn0050443	-5.901535623	0.09981264
FBgn0035518	-6.086159097	0.066801582
FBgn0022361	-6.120752601	0.077678054
FBgn0039828	-6.101338827	-0.01412542
FBgn0027945	-6.079093672	-0.067477428
FBgn0085387	-4.665631034	-0.676799064
FBgn0011260	-4.847509031	-0.474742181
FBgn0001104	-4.721044263	-0.236015909
FBgn0020294	-4.693134186	-0.316540438
FBgn0010014	-4.439591423	-0.292888969
FBgn0259680	-4.581644914	-0.329043662
FBgn0053156	-4.547613537	-0.155912433
FBgn0015024	-4.460376991	-0.191159077
FBgn0040318	-4.507422439	-0.219004342
FBgn0000152	-4.711611644	0.363095369
FBgn0086712	-4.795396893	0.276824342
FBgn0001248	-4.876895109	0.24760501
FBgn0259676	-4.306439987	0.100123324
FBgn0032340	-4.292712582	0.032478404
FBgn0038235	-4.398294024	0.163047234
FBgn0052344	-4.421229372	0.069954823
FBgn0086346	-4.652028396	0.112337987
FBgn0001990	-4.581060412	-0.051966159
FBgn0020381	-4.518723276	0.211284349
FBgn0086378	-4.465401572	0.127465362
FBgn0052000	-4.518174467	0.118519403
FBgn0053093	-5.254332809	0.377304561
FBgn0035227	-5.056545004	0.180092359
FBgn0265451	-5.187656852	0.1617535
FBgn0002787	-5.256328598	-0.014708363
FBgn0052657	-5.343466046	-0.036448788
FBgn0039560	-5.416188485	-0.022224799
FBgn0026199	-5.449612765	0.000336723
FBgn0051924	-5.193210204	-0.123889008
FBgn0000247	-5.144222729	0.007843724
FBgn0037046	-5.11438953	-0.062592258
FBgn0039286	-4.980077614	-0.139523976
FBgn0261570	-4.97822092	-0.150013571
FBgn0010583	-5.064264511	-0.195074019
FBgn0052600	-5.112846666	-0.271894654
FBgn0000256	-4.87650275	0.110307348
FBgn0051788	-4.9870916	0.040091886
FBgn0033063	-4.835171181	-0.015186279
FBgn0054029	-4.860390758	-0.07649345
FBgn0052054	-4.769195041	-0.057765429
FBgn0261461	-4.749073038	-0.122754207
FBgn0051660	-4.839791756	-0.155483864
FBgn0050391	-4.870257002	-0.131345638
FBgn0033602	-1.10846067	-3.125575052
FBgn0039476	-1.390554902	-3.777331692
FBgn0031959	-1.044288425	-2.266025792
FBgn0038435	-1.12903701	-1.711828383
FBgn0040367	-1.585760815	-2.004423173
FBgn0053143	-2.08132478	-1.553387047
FBgn0037999	-2.32339397	-1.100383708
FBgn0034997	-2.209258922	-1.047215975
FBgn0039704	-2.170408448	-1.131488121
FBgn0039637	-1.42198453	-1.229720655
FBgn0033458	-1.5647253	-1.402320749
FBgn0030778	-1.626298463	-1.060147804
FBgn0010388	-1.502599664	-0.88406179
FBgn0003255	-1.450795978	-1.027464841
FBgn0030158	-1.660669619	-0.647128752
FBgn0053087	-1.62771773	-0.730478176
FBgn0052185	-1.729030682	-0.817746715
FBgn0010300	-1.760981152	-0.790589932
FBgn0035772	-1.782554417	-0.789699336
FBgn0032085	-1.259565663	2.056512742
FBgn0050371	-1.259118033	2.037445753
FBgn0028583	-1.19863358	2.048151718
FBgn0020642	-1.085419984	2.052791765
FBgn0263080	-1.04782871	2.229831937
FBgn0028526	-1.353548516	2.022678709
FBgn0039817	-1.438751688	1.95852717
FBgn0026439	-1.314293831	1.684673351
FBgn0002773	-1.548320076	1.729044675
FBgn0041183	-1.966359553	2.276908978
FBgn0039481	-1.064510891	1.485833223
FBgn0051269	-1.081406018	1.473778886
FBgn0031089	-1.031850825	1.452291482
FBgn0000046	-1.063607115	1.428001918
FBgn0000044	-1.261664748	1.419681137
FBgn0033448	-1.238255252	1.380872182
FBgn0030005	-1.210305611	1.432516621
FBgn0037070	-1.058267306	1.09311269
FBgn0030443	-1.059371393	0.929019457
FBgn0010052	-1.089061761	1.206283001
FBgn0051956	-1.100337202	1.159362564
FBgn0052571	-1.196032896	1.224071425
FBgn0033742	-1.241018287	1.002559159
FBgn0035985	-1.258932721	1.116829101
FBgn0025814	-1.276946889	1.114153667
FBgn0025643	-1.457942815	1.413303552
FBgn0051106	-1.461963423	1.349918716
FBgn0025578	-1.513625117	1.306825449
FBgn0038479	-1.440228467	1.199701616
FBgn0039611	-1.580716131	1.192358158
FBgn0038774	-1.660774848	1.417507408
FBgn0051698	-1.758758156	1.496469499
FBgn0036181	-1.831870227	1.225524142
FBgn0039915	-1.745978752	1.35133081
FBgn0005666	-1.759172611	1.319751573
FBgn0063499	-2.316468707	1.689372851
FBgn0026061	-2.06348468	1.565662456
FBgn0034428	-2.164375689	1.602961013
FBgn0085419	-2.263071999	1.327753556
FBgn0039645	-2.532657184	1.442954939
FBgn0013771	-2.278785862	0.972097742
FBgn0028936	-2.385335285	1.047672736
FBgn0035968	-1.754679978	0.903178633
FBgn0039756	-1.890541628	0.983526747
FBgn0039091	-1.877321653	0.901425054
FBgn0003377	-2.060851417	0.857306822
FBgn0053138	-2.089944447	0.785661183
FBgn0063649	-2.196256615	0.742216945
FBgn0003372	-2.193158589	0.651290156
FBgn0051793	-1.983358706	0.535295807
FBgn0261611	-2.07778064	0.59923538
FBgn0001311	-1.848500078	0.590791814
FBgn0052633	-1.962279272	0.740829097
FBgn0017558	-1.923731977	0.698263173
FBgn0259101	-3.149106269	0.868857214
FBgn0052483	-2.905065421	0.962328977
FBgn0085319	-3.02809229	0.944986021
FBgn0001208	-2.785089602	0.702866964
FBgn0051673	-2.598768872	0.851663576
FBgn0053127	-2.682469781	1.030366504
FBgn0001078	-2.645004148	0.939626362
FBgn0040717	-3.572598569	1.255947676
FBgn0050272	-3.845061759	1.441783308
FBgn0051446	-2.815666099	1.838578564
FBgn0031000	-2.78370212	1.560427558
FBgn0050043	-2.791858128	1.287555612
FBgn0033296	-3.127270276	1.537092607
FBgn0035710	-3.122030728	1.119861907
FBgn0030984	-3.131756814	1.244978893
FBgn0039051	-3.209950596	1.319250983
FBgn0001255	-2.917477078	-1.670887233
FBgn0046876	-3.829368709	-1.633171042
FBgn0042135	-3.973936842	-0.831386435
FBgn0003319	-3.971808203	-1.003007598
FBgn0085345	-4.09009509	-1.011671256
FBgn0045759	-3.501027565	-0.656811271
FBgn0025682	-3.468109456	-0.916227181
FBgn0085391	-3.763893727	-0.471399886
FBgn0051463	-3.817406193	-0.45710167
FBgn0036890	-3.85507096	-0.588763287
FBgn0262103	-3.945772635	-0.675118121
FBgn0036502	-4.269864904	-0.39614943
FBgn0264368	-4.138159442	-0.296468044
FBgn0031491	-4.13638061	-0.379926079
FBgn0052445	-4.328783665	-0.109587833
FBgn0002734	-4.072396778	-0.136198274
FBgn0052846	-4.176489811	-0.113164893
FBgn0259483	-4.181068963	-0.165984578
FBgn0016917	-4.036677063	0.115951297
FBgn0051249	-4.09009509	0.092500033
FBgn0052016	-4.00151621	-0.071557584
FBgn0051294	-4.06489795	-0.020016028
FBgn0045073	-4.228280019	0.110165496
FBgn0002626	-4.147535655	0.129740877
FBgn0038365	-4.163731706	0.069295629
FBgn0031247	-4.116008688	0.011695499
FBgn0050385	-4.137459783	0.03126088
FBgn0000063	-4.136187163	-0.053503129
FBgn0052811	-4.181994924	-0.017115903
FBgn0053180	-4.20308077	-0.029073975
FBgn0053170	-3.654721897	0.289286411
FBgn0003360	-3.804096078	0.333949989
FBgn0053172	-3.694171934	0.154525036
FBgn0010269	-3.74574545	0.068672303
FBgn0039118	-3.74577101	0.028834931
FBgn0053969	-3.998652386	0.252086428
FBgn0024222	-3.952236327	0.157337867
FBgn0032021	-3.956699712	0.154821618
FBgn0050295	-3.855058447	0.214403384
FBgn0038146	-3.850412232	0.189168842
FBgn0052850	-3.86249323	0.161748903
FBgn0050010	-3.870569685	0.156782052
FBgn0034072	-3.645378969	-0.234793372
FBgn0085399	-3.619306348	-0.193862046
FBgn0052549	-3.617357378	-0.21563743
FBgn0039373	-3.585011488	-0.061816742
FBgn0040324	-3.586649372	-0.13856182
FBgn0039369	-3.633972844	-0.103941432
FBgn0038917	-3.670058512	-0.111366859
FBgn0051678	-3.671189005	-0.118025269
FBgn0000575	-3.946622454	-0.238517407
FBgn0004956	-3.813532727	-0.256497716
FBgn0032533	-3.77700252	-0.330750724
FBgn0052544	-3.8377521	-0.3161628
FBgn0053123	-3.928905962	-0.001930661
FBgn0033342	-3.817281241	0.003737521
FBgn0001942	-3.850928615	0.006688859
FBgn0002715	-3.699719146	-0.076252402
FBgn0053136	-3.71551611	-0.034603788
FBgn0025388	-3.733462972	-0.02266046
FBgn0000114	-3.829427706	-0.114338705
FBgn0264433	-3.769797501	-0.150650102
FBgn0028965	-3.820055625	-0.144367797
FBgn0031464	-3.800804864	-0.154467251
FBgn0259707	-3.813088343	-0.162314008
FBgn0030271	-3.365251627	0.713365968
FBgn0035252	-3.751792463	0.607444433
FBgn0085428	-3.537464184	0.573692341
FBgn0000299	-3.572097625	0.445090078
FBgn0085257	-3.590487799	0.422168134
FBgn0260006	-3.006714868	0.398351011
FBgn0052318	-3.186871474	0.333075356
FBgn0011205	-3.231117944	0.329449854
FBgn0050074	-3.146825082	0.38269859
FBgn0000273	-3.133394078	0.327769605
FBgn0085386	-3.12470593	0.299088031
FBgn0040843	-3.378819228	0.396107536
FBgn0030704	-3.393875435	0.33918311
FBgn0023170	-3.424256449	0.275129574
FBgn0051720	-3.436606901	0.155896786
FBgn0063491	-3.466381946	0.184982571
FBgn0030752	-3.294201062	0.227605251
FBgn0031306	-3.15904233	0.241653576
FBgn0062442	-3.177349853	0.180551568
FBgn0259482	-3.152998542	0.151843321
FBgn0085385	-3.297413643	0.082937137
FBgn0030881	-3.15610657	0.08664894
FBgn0052643	-3.19620151	0.048973756
FBgn0000566	-3.197870129	0.105893393
FBgn0036365	-3.231710202	0.112096417
FBgn0050277	-3.242129931	0.110188737
FBgn0000617	-3.374275777	-0.007052762
FBgn0085199	-3.332008917	-0.059641009
FBgn0259481	-3.451814546	-0.130277015
FBgn0001138	-3.438109955	-0.162500987
FBgn0001974	-3.502013618	-0.042791486
FBgn0038892	-3.41725557	-0.062299565
FBgn0040751	-3.450252439	-0.070699798
FBgn0052831	-3.457891419	-0.082215452
FBgn0052441	-3.42734519	0.10196666
FBgn0003346	-3.435674262	0.02759875
FBgn0016070	-3.585592342	0.007406642
FBgn0052263	-3.554684201	0.057943369
FBgn0259742	-3.518344817	0.020484528
FBgn0086691	-3.538224038	0.162858481
FBgn0003328	-3.507997233	0.098441173
FBgn0052521	-3.575652171	0.105661541
FBgn0067102	-3.607162587	0.120311276
FBgn0037197	-3.174405065	-0.210813206
FBgn0262514	-3.192628614	-0.128544363
FBgn0051099	-3.21414566	-0.115310325
FBgn0000283	-3.216135799	-0.129206457
FBgn0003483	-3.168241604	0.01544561
FBgn0037831	-3.146644508	-0.007402363
FBgn0050197	-3.221875532	-0.042122044
FBgn0039559	-3.144104749	-0.050161748
FBgn0004638	-3.155206707	-0.056294012
FBgn0261385	-3.148327393	-0.078534377
FBgn0031044	-3.15610657	-0.07554513
FBgn0062449	-3.068212264	0.029098206
FBgn0051739	-3.015300809	-0.004568822
FBgn0013759	-3.037682564	0.006423126
FBgn0033350	-3.018416173	0.016834129
FBgn0259936	-3.023999129	0.016202909
FBgn0052281	-3.093734122	-0.012194212
FBgn0051365	-3.102493019	-0.034953148
FBgn0052588	-3.09544893	-0.046721731
FBgn0025635	-3.07460005	-0.080016401
FBgn0001965	-3.053720877	-0.057733668
FBgn0043796	-3.044364425	-0.085817614
FBgn0052354	-2.856860032	-0.85361555
FBgn0000577	-3.028351266	-0.326463949
FBgn0002413	-3.170782867	-0.378766422
FBgn0000719	-2.834313054	-0.515037182
FBgn0001148	-2.949939327	-0.481315251
FBgn0030559	-2.773268328	-0.362398045
FBgn0002632	-2.806685799	-0.417744392
FBgn0052532	-2.934739864	-0.365018673
FBgn0085413	-2.850470492	-0.310647404
FBgn0260793	-2.877989232	-0.331178239
FBgn0264542	-3.323880499	-0.314030579
FBgn0051721	-3.321494298	-0.376501416
FBgn0259677	-3.459408028	-0.378068896
FBgn0086778	-3.503734744	-0.41758883
FBgn0000721	-3.250928237	-0.547339386
FBgn0039479	-3.146644508	-0.492786169
FBgn0041096	-3.153009224	-0.569783155
FBgn0000594	-3.220097669	-0.691255011
FBgn0051051	-3.19657983	-0.701677214
FBgn0050361	-3.181370163	-0.722220008
FBgn0004391	-3.05887944	0.127633942
FBgn0036715	-2.96848255	0.076856914
FBgn0034419	-2.928406407	0.067868581
FBgn0261065	-2.954143749	0.037781552
FBgn0051223	-2.957302924	0.111183791
FBgn0002590	-2.979303006	0.123067443
FBgn0036117	-2.979808959	0.149416061
FBgn0053139	-2.938490151	0.151446533
FBgn0003308	-2.944724566	0.148615064
FBgn0038045	-2.699757715	0.244998453
FBgn0051496	-2.746711225	0.238582987
FBgn0051116	-2.829324055	0.2771253
FBgn0036479	-2.845418181	0.278877589
FBgn0025800	-2.826373216	0.180067543
FBgn0003396	-2.850684645	0.190725202
FBgn0002183	-2.776567548	0.075577529
FBgn0040227	-2.742233237	0.133802597
FBgn0014026	-2.777972567	0.161445067
FBgn0085305	-2.857709927	0.15037049
FBgn0085412	-2.850470492	0.11843914
FBgn0053107	-2.847270169	0.112368475
FBgn0014020	-2.85986887	0.095594684
FBgn0033696	-2.868885247	0.088520822
FBgn0000246	-2.871956487	0.083067421
FBgn0052797	-2.62242963	-0.277216467
FBgn0000449	-2.59661407	-0.310745069
FBgn0052639	-2.540838318	-0.152519696
FBgn0004838	-2.48314098	-0.155532538
FBgn0004387	-2.5008576	-0.183503959
FBgn0052407	-2.51628371	-0.181581924
FBgn0053145	-2.620657943	-0.078511753
FBgn0036729	-2.64452641	-0.08522956
FBgn0052228	-2.643453392	-0.108193634
FBgn0016696	-2.637580494	-0.122464621
FBgn0037384	-2.604464815	-0.121585881
FBgn0028370	-2.602303812	-0.147783713
FBgn0035689	-2.589324032	-0.195027069
FBgn0004057	-2.618937492	-0.193068633
FBgn0002609	-2.943939507	-0.204680867
FBgn0051050	-3.024806427	-0.172477386
FBgn0014388	-3.025302377	-0.201619864
FBgn0040505	-2.843939441	-0.217114764
FBgn0025641	-2.880666117	-0.234512713
FBgn0036052	-2.825780845	-0.066470891
FBgn0052320	-2.777969765	-0.141788786
FBgn0002526	-2.869820902	-0.151211847
FBgn0250876	-2.854982156	-0.117698717
FBgn0038042	-2.84006073	-0.114423874
FBgn0038342	-2.845773026	-0.115717072
FBgn0000119	-2.88273218	-0.066042435
FBgn0031240	-2.920831942	-0.028121933
FBgn0029113	-2.81956092	0.03238433
FBgn0259824	-2.857662951	-0.003005734
FBgn0000330	-2.85987211	-0.011875303
FBgn0031190	-2.675416342	0.00276012
FBgn0029928	-2.68903333	-0.018443962
FBgn0052971	-2.71241632	-0.020164289
FBgn0052240	-2.692371025	-0.071290182
FBgn0250754	-2.730258106	-0.073237853
FBgn0039371	-2.723373745	-0.107805418
FBgn0037504	-2.751520734	-0.103696806
FBgn0051869	-2.417728343	-0.814723474
FBgn0000639	-2.09383767	-0.823185575
FBgn0001227	-2.257243415	-0.64449317
FBgn0003339	-2.1536504	-0.590976387
FBgn0262139	-2.185050178	-0.566770718
FBgn0003204	-2.703611436	-0.541198154
FBgn0030742	-2.468734325	-0.372463569
FBgn0008651	-2.52504213	-0.38204968
FBgn0053993	-2.452370946	-0.500163163
FBgn0052423	-2.436367507	-0.528700695
FBgn0003996	-2.229456193	-0.433895051
FBgn0031016	-2.279363	-0.500318343
FBgn0005564	-2.368527215	-0.314920265
FBgn0002778	-2.334499337	-0.367750604
FBgn0010453	-2.382954679	-0.400405404
FBgn0039530	-2.356883846	-0.434552741
FBgn0040099	-1.899581833	0.462871796
FBgn0003231	-1.793084245	0.456621602
FBgn0051337	-1.792708915	0.446904461
FBgn0261682	-1.847729218	0.383705313
FBgn0046114	-1.909964227	0.374844872
FBgn0031649	-1.879471932	0.333774783
FBgn0014391	-1.999685034	0.353702005
FBgn0004368	-2.007448479	0.337431652
FBgn0033948	-2.066154857	0.277524738
FBgn0024992	-2.01750644	0.25100324
FBgn0029888	-2.043553101	0.253781185
FBgn0030418	-2.04668093	0.24380175
FBgn0010611	-1.91348325	0.253868931
FBgn0001989	-1.925347328	0.199738075
FBgn0051441	-1.804076515	0.249369012
FBgn0035523	-1.818150891	0.270059658
FBgn0035996	-1.823987813	0.253455512
FBgn0037076	-1.803885831	0.142618191
FBgn0005683	-1.833705829	0.172357636
FBgn0001220	-1.845409164	0.10508113
FBgn0036688	-1.852329929	0.087308407
FBgn0085212	-1.816027664	0.085975637
FBgn0034196	-1.801704466	0.109181795
FBgn0035842	-1.792520539	0.09596571
FBgn0039016	-1.96296137	0.157167024
FBgn0035359	-1.957423004	0.14169808
FBgn0037347	-1.879413564	0.174923888
FBgn0028970	-1.851999445	0.149263121
FBgn0003978	-1.868184212	0.152982161
FBgn0029686	-1.900934441	0.106145483
FBgn0067629	-1.897801924	0.141754879
FBgn0030501	-1.914899175	0.136690538
FBgn0032919	-1.929857756	0.145745032
FBgn0035771	-1.930007898	0.141539094
FBgn0051076	-2.016923179	0.111188432
FBgn0051632	-2.02198983	0.071068849
FBgn0034361	-2.043981843	0.158680949
FBgn0051729	-2.071795289	0.100376384
FBgn0038799	-2.080267972	0.107963654
FBgn0004370	-2.204204864	0.110512068
FBgn0002901	-2.193907925	0.100057317
FBgn0019644	-2.175628365	0.172380621
FBgn0032213	-2.13789104	0.208609701
FBgn0037024	-2.122711932	0.165659858
FBgn0032471	-2.151751376	-0.03977852
FBgn0040237	-2.163293583	-0.007759065
FBgn0052685	-2.178259009	-0.0181968
FBgn0046301	-2.220556413	0.006205907
FBgn0259234	-2.191227553	0.032387189
FBgn0000317	-2.193587213	0.021556262
FBgn0039601	-2.198791239	0.018588917
FBgn0040238	-2.07449929	0.004836277
FBgn0053092	-2.095493193	0.005612556
FBgn0027587	-2.085359987	-0.024026724
FBgn0042132	-2.109011933	-0.041186782
FBgn0034067	-2.080974918	0.06953206
FBgn0032433	-2.07519222	0.038374039
FBgn0037307	-2.143119632	0.029163166
FBgn0015360	-2.140793262	0.079285403
FBgn0086768	-2.16241118	0.068525747
FBgn0035839	-1.96995952	0.088187097
FBgn0037042	-1.962746242	0.036332733
FBgn0039125	-1.987622225	0.050380693
FBgn0035148	-2.024628913	0.014078267
FBgn0030622	-2.008035697	-0.038544861
FBgn0013811	-1.986680738	-0.006985781
FBgn0085312	-1.998485824	-0.01410425
FBgn0028513	-1.834625092	-0.070965313
FBgn0010280	-1.854118427	-0.046910745
FBgn0036160	-1.847357499	-0.059329434
FBgn0085453	-1.87276377	-0.101851041
FBgn0001316	-1.84954423	-0.103144921
FBgn0036784	-1.851449074	-0.104087147
FBgn0032338	-1.946756333	-0.125063858
FBgn0015520	-1.880589873	-0.142871775
FBgn0036491	-1.895062782	-0.152979119
FBgn0038568	-1.909881717	-0.086796942
FBgn0003044	-1.939006441	-0.053470389
FBgn0050423	-1.946442829	-0.085440019
FBgn0036224	-1.958811548	-0.073989925
FBgn0086784	-1.77892997	0.028892656
FBgn0011763	-1.763176666	0.016919801
FBgn0052488	-1.777215437	0.012910913
FBgn0030208	-1.782942933	-0.074715264
FBgn0038046	-1.804172448	-0.067252481
FBgn0051108	-1.79215265	-0.040194482
FBgn0011824	-1.788314025	-0.007091892
FBgn0032609	-1.80414505	-0.016923996
FBgn0030675	-1.88743634	0.063452837
FBgn0004055	-1.88167598	0.047671488
FBgn0038862	-1.88447324	0.0221993
FBgn0030522	-1.905228211	0.028302282
FBgn0010441	-1.820728662	0.033417507
FBgn0083953	-1.826593571	0.034272134
FBgn0259734	-1.826161485	0.000944508
FBgn0052676	-1.844354609	0.001430498
FBgn0038737	-1.847326617	-0.011106832
FBgn0034310	-1.937966832	-0.013350901
FBgn0051875	-1.912062297	-0.016422495
FBgn0014143	-1.905238378	-0.030060588
FBgn0262097	-1.869494559	-0.002829973
FBgn0039742	-1.866203301	-0.023122924
FBgn0019661	-1.880874438	-0.019679002
FBgn0052088	-1.886513269	-0.068823095
FBgn0004913	-1.877007702	-0.040940222
FBgn0031630	-1.890421056	-0.040803776
FBgn0002121	-2.373076519	0.524424954
FBgn0036147	-2.572899779	0.4486875
FBgn0010352	-2.19431478	0.460099573
FBgn0035131	-2.188756234	0.405766629
FBgn0034122	-2.191227553	0.379821472
FBgn0032264	-2.241052362	0.420225441
FBgn0051216	-2.26122286	0.373643475
FBgn0052506	-2.196765403	0.246231521
FBgn0050383	-2.256497111	0.281321079
FBgn0036772	-2.23147293	0.195412179
FBgn0028552	-2.251419144	0.197303409
FBgn0040849	-2.306945157	0.284794623
FBgn0027291	-2.329513963	0.24084914
FBgn0266839	-2.324155404	0.365224502
FBgn0011768	-2.304986327	0.331706009
FBgn0000409	-2.373770422	0.354233478
FBgn0033744	-2.427840416	0.326631336
FBgn0029507	-2.572994445	0.182326417
FBgn0010100	-2.600526092	0.163742173
FBgn0052813	-2.62451196	0.146852382
FBgn0028518	-2.544150513	0.294807741
FBgn0027791	-2.600949871	0.311913365
FBgn0004620	-2.607562676	0.259995648
FBgn0052594	-2.639877033	0.234262194
FBgn0026181	-2.492062266	0.17129968
FBgn0053113	-2.411818328	0.191692474
FBgn0030352	-2.425655263	0.218635204
FBgn0259678	-2.436656428	0.207151681
FBgn0023549	-2.42359758	0.098494465
FBgn0002921	-2.408565344	0.136869492
FBgn0003460	-2.435050375	0.144364053
FBgn0001991	-2.34914943	0.120196816
FBgn0051778	-2.331035802	0.0957625
FBgn0034769	-2.372617195	0.19158992
FBgn0250910	-2.379576957	0.141058076
FBgn0035232	-2.379198376	0.135493243
FBgn0261571	-2.41379208	-0.090342647
FBgn0046696	-2.42059474	-0.026708318
FBgn0029702	-2.47054713	-0.035564852
FBgn0086779	-2.504268829	-0.014530819
FBgn0010247	-2.536375339	-0.023254982
FBgn0010309	-2.532032859	-0.100721893
FBgn0039518	-2.526077262	-0.063333453
FBgn0052986	-2.53721558	-0.054429531
FBgn0027889	-2.481123666	0.063673581
FBgn0000257	-2.530147191	0.069752809
FBgn0023512	-2.54890244	0.083822544
FBgn0050484	-2.536748729	0.088879732
FBgn0029679	-2.542407283	0.088071834
FBgn0086707	-2.602476712	0.073178535
FBgn0022027	-2.62282599	0.071458849
FBgn0038220	-2.58738114	-0.022588827
FBgn0037435	-2.587027371	0.022097076
FBgn0000377	-2.615772094	0.018220625
FBgn0034223	-1.994662486	-0.154265275
FBgn0083943	-2.000427064	-0.127198665
FBgn0037500	-2.01925835	-0.13024367
FBgn0051415	-2.086428642	-0.123183176
FBgn0050056	-2.054347522	-0.207722335
FBgn0003720	-2.082194953	-0.212940746
FBgn0034774	-2.177255804	-0.178546822
FBgn0086677	-2.19166756	-0.217821998
FBgn0052207	-2.219189365	-0.224324732
FBgn0038872	-2.227251369	-0.218004157
FBgn0041723	-2.085527178	-0.274919964
FBgn0087012	-2.100489345	-0.305364251
FBgn0003719	-2.14756079	-0.25949364
FBgn0261523	-2.09001122	-0.246520365
FBgn0043783	-2.113891796	-0.247490056
FBgn0052246	-2.36577769	-0.203677101
FBgn0024238	-2.35841092	-0.258579735
FBgn0019828	-2.423600388	-0.177115263
FBgn0004359	-2.445777943	-0.179291764
FBgn0085265	-2.422837796	-0.219827317
FBgn0030876	-2.447969784	-0.228858053
FBgn0260936	-2.432105726	-0.238712391
FBgn0000053	-2.438260124	-0.232607608
FBgn0044020	-2.165222801	-0.114292497
FBgn0010750	-2.183927262	-0.067045214
FBgn0031779	-2.16803112	-0.055380243
FBgn0039104	-2.17358791	-0.057455708
FBgn0032635	-2.242636517	-0.144167552
FBgn0028868	-2.220295569	-0.060573974
FBgn0037035	-2.238001788	-0.063591963
FBgn0032391	-2.241381265	-0.073477614
FBgn0000261	-2.229456193	-0.096430185
FBgn0036964	-2.253878375	-0.0924435
FBgn0000032	-2.260634674	-0.087161898
FBgn0036900	-2.277718159	0.030443903
FBgn0015797	-2.330476099	0.043618087
FBgn0003386	-2.344867296	0.008876468
FBgn0262117	-2.356231601	0.018788534
FBgn0039250	-2.324901863	0.001952842
FBgn0052121	-2.320055024	0.014373562
FBgn0051368	-2.329713877	0.013052095
FBgn0041182	-2.281357296	-0.065004799
FBgn0015777	-2.308145835	-0.064510056
FBgn0051115	-2.31686265	-0.092575619
FBgn0041161	-2.329819756	-0.128297478
FBgn0030989	-2.335903111	-0.047487122
FBgn0053129	-2.346562099	-0.057870312
FBgn0052673	-2.339885601	-0.068028208
FBgn0050109	-2.367327587	-0.061776965
FBgn0037242	-2.38758509	-0.034994139
FBgn0038454	-2.381902368	-0.058295247
FBgn0034840	-2.386401409	-0.046448284
FBgn0010114	-2.377852643	-0.044411405
FBgn0031047	-2.378873869	-0.050285974
FBgn0038238	-1.447630611	0.970296485
FBgn0015039	-1.403284804	0.88152496
FBgn0004428	-1.465400516	0.843616705
FBgn0050289	-1.249468724	0.788660283
FBgn0037715	-1.235592915	0.768358736
FBgn0034288	-1.166801375	0.777224463
FBgn0035510	-1.165191015	0.832810254
FBgn0036663	-1.203380439	0.808606511
FBgn0033926	-1.611604717	0.76714009
FBgn0035929	-1.546021768	0.689592074
FBgn0030745	-1.548218876	0.67524882
FBgn0026570	-1.49670897	0.625669749
FBgn0039107	-1.518266045	0.643294989
FBgn0040305	-1.049717184	0.537600549
FBgn0028956	-1.03600006	0.485280032
FBgn0038803	-1.049042991	0.442597141
FBgn0001137	-1.062293408	0.4493264
FBgn0038136	-1.034035589	0.718428845
FBgn0052191	-1.032366874	0.700378861
FBgn0036824	-1.122011114	0.648633127
FBgn0017424	-1.16776235	0.652919206
FBgn0046880	-1.157045934	0.535051776
FBgn0004592	-1.133293933	0.582730092
FBgn0035089	-1.093543662	0.589724153
FBgn0013680	-1.105556717	0.579445324
FBgn0033138	-1.431397697	0.673787922
FBgn0042102	-1.32242235	0.692902435
FBgn0034883	-1.385816583	0.745125257
FBgn0034053	-1.281900045	0.621103157
FBgn0030257	-1.198543188	0.637116116
FBgn0051475	-1.217189657	0.626247226
FBgn0032940	-1.346134054	0.538727151
FBgn0034990	-1.321228383	0.599207116
FBgn0019982	-1.352098024	0.606327248
FBgn0011283	-1.34420868	0.394532157
FBgn0039249	-1.399460962	0.433805386
FBgn0053985	-1.3137349	0.486007412
FBgn0022382	-1.289056418	0.441443404
FBgn0033781	-1.304136278	0.446287205
FBgn0030700	-1.241762156	0.505124019
FBgn0030478	-1.176477821	0.497017898
FBgn0051612	-1.192615225	0.468911503
FBgn0036550	-1.237840468	0.420506208
FBgn0026409	-1.216816046	0.386906394
FBgn0003206	-1.237690309	0.379862618
FBgn0031285	-1.587581415	0.433582054
FBgn0259173	-1.585424956	0.536895653
FBgn0028325	-1.676250752	0.514207495
FBgn0051373	-1.453346315	0.496322191
FBgn0066101	-1.532981543	0.500279531
FBgn0038972	-1.502663037	0.544109084
FBgn0004430	-1.511971008	0.547223288
FBgn0036249	-1.419329421	0.37743944
FBgn0259143	-1.476567475	0.366968921
FBgn0053978	-1.514490102	0.27628889
FBgn0016715	-1.521225268	0.22445351
FBgn0032833	-1.56841308	0.324246914
FBgn0052485	-1.532466964	0.318758961
FBgn0038721	-1.518620948	0.351993197
FBgn0034392	-1.509623846	0.337208577
FBgn0040382	-1.713839676	0.35346255
FBgn0260632	-1.681410349	0.416701633
FBgn0034717	-1.636860519	0.371022105
FBgn0085279	-1.681099886	0.212785195
FBgn0010019	-1.696489863	0.183739858
FBgn0004404	-1.710758595	0.152806746
FBgn0039328	-1.751986839	0.187359612
FBgn0083985	-1.612687937	0.25984029
FBgn0052702	-1.654585222	0.244889075
FBgn0261806	-1.63789443	0.20542461
FBgn0025382	-1.594274357	0.167556534
FBgn0015872	-1.59571311	0.181277582
FBgn0040899	-1.605231824	0.190277031
FBgn0038682	-1.144831973	0.381480201
FBgn0032224	-1.10003233	0.392146978
FBgn0038984	-1.082935602	0.358153066
FBgn0022772	-1.06484524	0.316169023
FBgn0051133	-1.110978859	0.31330806
FBgn0026718	-1.140230192	0.309310178
FBgn0040780	-1.09323632	0.280660629
FBgn0264570	-1.11936089	0.26349844
FBgn0026374	-1.122704546	0.2553622
FBgn0031678	-1.029367907	0.236850271
FBgn0030990	-1.025394633	0.196106725
FBgn0040349	-1.067660485	0.200879812
FBgn0001297	-1.107529554	0.223758281
FBgn0038458	-1.105148399	0.204322711
FBgn0020300	-1.00740872	0.135354636
FBgn0001258	-1.016471697	0.112401301
FBgn0050381	-1.021809219	0.101147779
FBgn0025366	-1.049669367	0.172205216
FBgn0051715	-1.04559579	0.157790602
FBgn0027786	-1.05440072	0.153475603
FBgn0038271	-1.04402154	0.130239855
FBgn0016119	-1.071572707	0.143266196
FBgn0050001	-1.067908156	0.135552359
FBgn0029131	-1.117196656	0.162654066
FBgn0259243	-1.10291191	0.143792889
FBgn0038395	-1.138020636	0.089408219
FBgn0024509	-1.137334463	0.131794273
FBgn0058191	-1.1142464	0.121910715
FBgn0035831	-1.124812595	0.112311351
FBgn0050342	-1.06726592	0.097347752
FBgn0031426	-1.079043909	0.099726087
FBgn0010551	-1.077896281	0.080177279
FBgn0033616	-1.077283969	0.079474314
FBgn0030391	-1.091067649	0.084246886
FBgn0036085	-1.099030659	0.08368141
FBgn0030600	-1.100848893	0.100107596
FBgn0051199	-1.111787998	0.087696536
FBgn0005671	-1.392987473	0.302629157
FBgn0015221	-1.39413648	0.261741965
FBgn0051674	-1.44866682	0.225240096
FBgn0031141	-1.415479616	0.203299427
FBgn0024846	-1.430809033	0.196861693
FBgn0029789	-1.322639996	0.196001025
FBgn0024321	-1.308564081	0.151497996
FBgn0026741	-1.413935055	0.151267732
FBgn0029892	-1.399771286	0.149054792
FBgn0052250	-1.39225713	0.140225845
FBgn0036557	-1.346837149	0.161211836
FBgn0034000	-1.371790919	0.166016684
FBgn0034928	-1.346423533	0.138012342
FBgn0036853	-1.367406412	0.141889382
FBgn0028833	-1.312267577	0.352218773
FBgn0030052	-1.333430699	0.327042499
FBgn0034389	-1.19241589	0.334008809
FBgn0036940	-1.219203733	0.32991697
FBgn0033209	-1.189222572	0.276902526
FBgn0261995	-1.203066065	0.262914594
FBgn0031637	-1.231168379	0.303893585
FBgn0033564	-1.242209652	0.281435602
FBgn0035334	-1.229261735	0.236405956
FBgn0052528	-1.234221368	0.213082897
FBgn0020249	-1.256448706	0.235730345
FBgn0052202	-1.23792251	0.255043938
FBgn0011581	-1.23759893	0.252351002
FBgn0040649	-1.245748553	0.260323375
FBgn0031321	-1.250704421	0.250331884
FBgn0058263	-1.192319439	0.21533567
FBgn0051815	-1.197313978	0.210095368
FBgn0031773	-1.194723155	0.192486617
FBgn0037913	-1.197351263	0.175879755
FBgn0033224	-1.25026231	0.186928944
FBgn0034634	-1.259565663	0.166827819
FBgn0037150	-1.212347377	0.150318467
FBgn0034405	-1.242036437	0.140650206
FBgn0037408	-1.23953781	0.13364081
FBgn0029664	-1.313441898	0.082020829
FBgn0039727	-1.30912803	0.062139489
FBgn0010421	-1.325903694	0.067386329
FBgn0261286	-1.350089098	0.046011299
FBgn0032799	-1.360887466	0.091589681
FBgn0005694	-1.365537797	0.094870003
FBgn0250825	-1.372056896	0.063118231
FBgn0001222	-1.377803778	0.065899199
FBgn0038106	-1.422751268	0.020792483
FBgn0052296	-1.416728823	0.045423155
FBgn0024991	-1.414922833	0.036451855
FBgn0032268	-1.438261737	0.04328273
FBgn0050410	-1.43859209	0.033684775
FBgn0011020	-1.378514517	0.023049718
FBgn0051477	-1.392455608	0.005251822
FBgn0001247	-1.392652956	-0.000762535
FBgn0041164	-1.43054435	-0.002699873
FBgn0250786	-1.408968442	-0.000536975
FBgn0052255	-1.411885891	-0.014519801
FBgn0011284	-1.451875969	0.142646942
FBgn0086706	-1.453988803	0.142671396
FBgn0040634	-1.42916503	0.111064268
FBgn0011747	-1.458846333	0.109869914
FBgn0052113	-1.508715437	0.169919605
FBgn0028978	-1.49165559	0.186789885
FBgn0003886	-1.490435114	0.17868982
FBgn0010078	-1.521098019	0.147210467
FBgn0015794	-1.522339743	0.125458163
FBgn0027106	-1.49173741	0.123484602
FBgn0052221	-1.486360179	0.133273819
FBgn0004901	-1.489235141	0.134650053
FBgn0051676	-1.4915441	0.096465547
FBgn0030196	-1.50881391	0.100617634
FBgn0085198	-1.51734105	0.087419799
FBgn0036279	-1.52263783	0.068288924
FBgn0011236	-1.529418418	0.061721342
FBgn0010173	-1.548078502	0.089137463
FBgn0050157	-1.539210221	0.099725813
FBgn0039861	-1.539766618	0.094199808
FBgn0051450	-1.48343129	0.015924819
FBgn0037022	-1.49943438	-0.001214524
FBgn0035243	-1.492405388	0.046212887
FBgn0052095	-1.517136585	0.045461975
FBgn0039902	-1.50972555	0.025305301
FBgn0024556	-1.45478597	0.035618961
FBgn0040777	-1.460320906	0.045706487
FBgn0046685	-1.468707974	0.038941338
FBgn0003660	-1.462668842	0.086913968
FBgn0016081	-1.478258949	0.081425884
FBgn0040666	-1.45715529	0.071592054
FBgn0038845	-1.45974748	0.060248789
FBgn0261287	-1.350089098	-0.13823869
FBgn0029088	-1.348368451	-0.152878809
FBgn0051957	-1.342653499	-0.160996513
FBgn0034915	-1.342283523	-0.110886286
FBgn0030120	-1.348849869	-0.109164261
FBgn0028932	-1.35938246	-0.109216849
FBgn0033185	-1.361666777	-0.117954389
FBgn0032754	-1.248497453	-0.060682575
FBgn0036498	-1.255802201	-0.049102175
FBgn0051088	-1.26579705	-0.054227141
FBgn0003321	-1.278426759	-0.055135704
FBgn0030462	-1.272649348	-0.079365909
FBgn0004654	-1.282649976	-0.072275164
FBgn0036470	-1.287495648	-0.072597162
FBgn0052232	-1.26268336	-0.130244868
FBgn0034232	-1.28191085	-0.119172084
FBgn0032966	-1.279489757	-0.135282278
FBgn0032366	-1.27737067	-0.098124601
FBgn0052487	-1.29883629	-0.096556066
FBgn0038547	-1.296495227	-0.106586632
FBgn0031566	-1.303057964	-0.110624685
FBgn0035335	-1.302689292	-0.116993702
FBgn0035868	-1.351645776	-0.022755142
FBgn0050460	-1.363617616	-0.030098299
FBgn0031022	-1.311674433	-0.014254868
FBgn0031721	-1.325533987	-0.000707548
FBgn0011762	-1.331395108	-0.004682131
FBgn0003598	-1.29419509	-0.030541582
FBgn0002036	-1.30397016	-0.054721536
FBgn0052181	-1.315345541	-0.054899676
FBgn0001185	-1.319608821	-0.038061703
FBgn0052945	-1.30935121	-0.0449912
FBgn0030434	-1.313338781	-0.042174594
FBgn0036684	-1.401069688	-0.05471631
FBgn0002044	-1.415073009	-0.042573555
FBgn0029526	-1.417853677	-0.04383903
FBgn0033279	-1.442575175	-0.034818567
FBgn0010772	-1.438841677	-0.056965554
FBgn0051510	-1.439006693	-0.063404174
FBgn0026427	-1.371230141	-0.062574545
FBgn0051093	-1.383042508	-0.061096086
FBgn0051639	-1.391876836	-0.074346548
FBgn0000274	-1.37652936	-0.08728461
FBgn0003612	-1.390612704	-0.093152313
FBgn0000411	-1.413106297	-0.074882408
FBgn0052572	-1.426064433	-0.075556283
FBgn0039494	-1.43233369	-0.074641365
FBgn0029955	-1.409152713	-0.099815925
FBgn0039561	-1.407257487	-0.101735821
FBgn0051682	-1.4266112	-0.09419186
FBgn0052591	-1.414649981	-0.092782691
FBgn0028896	-1.41947812	-0.088993619
FBgn0032205	-1.224118682	0.101585691
FBgn0022338	-1.245068022	0.095166839
FBgn0005616	-1.28824256	0.081724714
FBgn0027497	-1.268552297	0.082025104
FBgn0050421	-1.27790315	0.085715606
FBgn0024364	-1.235063661	0.075649794
FBgn0027526	-1.249468724	0.067949071
FBgn0264353	-1.246558881	0.041175931
FBgn0037330	-1.248600272	0.038801671
FBgn0039045	-1.184115593	0.129963575
FBgn0030460	-1.197194293	0.134678374
FBgn0034477	-1.164365364	0.100793678
FBgn0023542	-1.18142968	0.106469555
FBgn0052163	-1.198163944	0.107769234
FBgn0010412	-1.199013547	0.091484156
FBgn0029885	-1.18357683	0.072251155
FBgn0003140	-1.17330323	0.040917786
FBgn0028700	-1.184306037	0.048784591
FBgn0013334	-1.200155205	0.051357256
FBgn0261983	-1.206802525	0.056921718
FBgn0015925	-1.213568812	0.053010113
FBgn0261846	-1.198559091	0.025766279
FBgn0039379	-1.208037641	0.026362904
FBgn0030937	-1.205811026	0.019834247
FBgn0259985	-1.227858383	-0.000598894
FBgn0025111	-1.215098931	0.018441765
FBgn0037751	-1.229242921	0.029707882
[truncated: 353 more rows]
