# Supplementary material for: Growth phase diets diminish histone acetyltransferase Gcn5 function and shorten lifespan of Drosophila males
Source: EMBO Rep. 2025 Jul 10;26(15):3856–88. doi: 10.1038/s44319-025-00503-8 (PMC12332192; doi:10.1038/s44319-025-00503-8)
Supplement: Supplementary file 20 — Source data Fig. 6 [file 44319_2025_503_MOESM20_ESM.zip › EMBOR-2024-60144V2_SourceDataForFigure6/Figure6F.csv]

Up_OVAfed	Down_OVAfed	Up_Ada2a	Down_Ada2a
FBgn0000044	FBgn0000008	FBgn0002534	FBgn0000008
FBgn0000046	FBgn0000071	FBgn0003372	FBgn0000071
FBgn0000064	FBgn0000078	FBgn0020506	FBgn0000153
FBgn0000116	FBgn0000079	FBgn0020643	FBgn0000180
FBgn0000244	FBgn0000097	FBgn0020906	FBgn0000210
FBgn0000326	FBgn0000153	FBgn0025578	FBgn0000241
FBgn0000406	FBgn0000241	FBgn0026755	FBgn0000422
FBgn0000442	FBgn0000422	FBgn0030595	FBgn0000527
FBgn0000473	FBgn0000448	FBgn0031512	FBgn0000591
FBgn0000533	FBgn0000463	FBgn0031929	FBgn0001225
FBgn0000565	FBgn0000527	FBgn0032538	FBgn0001229
FBgn0000667	FBgn0000567	FBgn0033367	FBgn0001253
FBgn0001078	FBgn0000568	FBgn0034428	FBgn0001254
FBgn0001083	FBgn0000578	FBgn0035427	FBgn0001255
FBgn0001091	FBgn0000719	FBgn0035887	FBgn0003319
FBgn0001092	FBgn0000721	FBgn0036768	FBgn0004003
FBgn0001098	FBgn0001112	FBgn0036833	FBgn0004588
FBgn0001128	FBgn0001170	FBgn0037678	FBgn0004589
FBgn0001208	FBgn0001224	FBgn0038784	FBgn0004590
FBgn0001250	FBgn0001225	FBgn0038819	FBgn0004591
FBgn0001311	FBgn0001226	FBgn0051698	FBgn0004594
FBgn0002121	FBgn0001227	FBgn0261362	FBgn0004865
FBgn0002440	FBgn0001229	FBgn0000044	FBgn0005612
FBgn0002524	FBgn0001230	FBgn0000046	FBgn0005638
FBgn0002531	FBgn0001253	FBgn0000055	FBgn0010222
FBgn0002533	FBgn0001254	FBgn0000056	FBgn0020445
FBgn0002534	FBgn0001255	FBgn0000064	FBgn0022774
FBgn0002535	FBgn0002571	FBgn0000116	FBgn0024294
FBgn0002578	FBgn0002577	FBgn0000299	FBgn0026619
FBgn0002719	FBgn0002643	FBgn0000326	FBgn0027570
FBgn0002772	FBgn0002732	FBgn0000473	FBgn0028394
FBgn0002773	FBgn0002945	FBgn0000533	FBgn0029804
FBgn0002789	FBgn0003046	FBgn0000635	FBgn0029831
FBgn0002868	FBgn0003117	FBgn0000667	FBgn0029863
FBgn0002869	FBgn0003162	FBgn0001092	FBgn0029898
FBgn0003086	FBgn0003204	FBgn0001098	FBgn0029913
FBgn0003091	FBgn0003209	FBgn0001124	FBgn0029924
FBgn0003149	FBgn0003255	FBgn0001258	FBgn0030051
FBgn0003174	FBgn0003319	FBgn0001285	FBgn0030102
FBgn0003206	FBgn0003339	FBgn0001967	FBgn0030114
FBgn0003374	FBgn0003358	FBgn0002440	FBgn0030326
FBgn0003378	FBgn0003447	FBgn0002533	FBgn0030493
FBgn0003515	FBgn0003507	FBgn0002535	FBgn0030494
FBgn0003863	FBgn0003888	FBgn0002562	FBgn0030542
FBgn0003890	FBgn0003997	FBgn0002570	FBgn0030586
FBgn0004028	FBgn0004003	FBgn0002571	FBgn0030876
FBgn0004117	FBgn0004108	FBgn0002641	FBgn0031515
FBgn0004169	FBgn0004360	FBgn0002719	FBgn0031747
FBgn0004228	FBgn0004369	FBgn0002772	FBgn0031907
FBgn0004426	FBgn0004514	FBgn0002789	FBgn0031959
FBgn0004427	FBgn0004588	FBgn0002939	FBgn0031970
FBgn0004428	FBgn0004606	FBgn0003071	FBgn0032132
FBgn0004507	FBgn0004865	FBgn0003074	FBgn0032139
FBgn0004516	FBgn0004885	FBgn0003076	FBgn0032350
FBgn0004577	FBgn0005592	FBgn0003086	FBgn0032684
FBgn0004629	FBgn0005612	FBgn0003089	FBgn0032713
FBgn0004652	FBgn0005626	FBgn0003149	FBgn0032824
FBgn0004852	FBgn0005638	FBgn0003358	FBgn0032935
FBgn0004888	FBgn0005672	FBgn0003515	FBgn0032955
FBgn0005666	FBgn0005775	FBgn0003721	FBgn0033132
FBgn0005670	FBgn0010300	FBgn0003890	FBgn0033203
FBgn0010038	FBgn0010470	FBgn0004028	FBgn0033301
FBgn0010052	FBgn0011204	FBgn0004117	FBgn0033320
FBgn0010053	FBgn0011656	FBgn0004169	FBgn0033439
FBgn0010223	FBgn0011666	FBgn0004228	FBgn0033592
FBgn0010263	FBgn0011817	FBgn0004429	FBgn0033638
FBgn0010294	FBgn0012042	FBgn0004430	FBgn0033639
FBgn0010357	FBgn0014135	FBgn0004507	FBgn0033936
FBgn0010358	FBgn0014163	FBgn0004554	FBgn0034075
FBgn0010381	FBgn0015229	FBgn0004652	FBgn0034366
FBgn0010383	FBgn0015400	FBgn0004783	FBgn0034396
FBgn0010387	FBgn0015774	FBgn0004852	FBgn0034462
FBgn0010395	FBgn0016032	FBgn0005630	FBgn0034499
FBgn0010397	FBgn0016061	FBgn0005666	FBgn0034623
FBgn0010423	FBgn0016930	FBgn0010015	FBgn0034785
FBgn0010482	FBgn0019952	FBgn0010038	FBgn0034860
FBgn0010516	FBgn0020299	FBgn0010039	FBgn0034903
FBgn0010548	FBgn0020445	FBgn0010040	FBgn0034999
FBgn0011286	FBgn0020762	FBgn0010042	FBgn0035049
FBgn0011556	FBgn0020880	FBgn0010043	FBgn0035056
FBgn0011576	FBgn0022700	FBgn0010044	FBgn0035146
FBgn0011603	FBgn0023023	FBgn0010053	FBgn0035204
FBgn0011695	FBgn0023214	FBgn0010223	FBgn0035434
FBgn0011722	FBgn0023495	FBgn0010241	FBgn0035522
FBgn0011822	FBgn0023526	FBgn0010246	FBgn0035539
FBgn0011834	FBgn0023528	FBgn0010263	FBgn0035553
FBgn0012034	FBgn0024294	FBgn0010357	FBgn0035767
FBgn0012036	FBgn0024366	FBgn0010397	FBgn0035949
FBgn0012344	FBgn0024958	FBgn0010423	FBgn0035964
FBgn0013307	FBgn0025186	FBgn0010482	FBgn0035983
FBgn0013679	FBgn0025456	FBgn0010549	FBgn0036364
FBgn0013680	FBgn0025525	FBgn0011206	FBgn0036410
FBgn0013684	FBgn0025574	FBgn0011296	FBgn0036416
FBgn0013763	FBgn0025682	FBgn0011554	FBgn0036417
FBgn0013771	FBgn0025687	FBgn0011555	FBgn0036436
FBgn0013772	FBgn0025693	FBgn0011556	FBgn0036549
FBgn0013773	FBgn0025697	FBgn0011576	FBgn0036587
FBgn0014000	FBgn0026197	FBgn0011695	FBgn0036846
FBgn0014031	FBgn0026319	FBgn0011722	FBgn0036877
FBgn0014033	FBgn0026361	FBgn0011834	FBgn0037203
FBgn0014073	FBgn0026404	FBgn0012051	FBgn0037323
FBgn0014396	FBgn0026619	FBgn0013763	FBgn0037396
FBgn0014469	FBgn0027359	FBgn0013772	FBgn0037448
FBgn0014859	FBgn0027506	FBgn0013995	FBgn0037515
FBgn0014863	FBgn0027515	FBgn0014368	FBgn0037592
FBgn0014869	FBgn0027570	FBgn0014454	FBgn0037612
FBgn0014906	FBgn0027578	FBgn0014859	FBgn0037623
FBgn0015010	FBgn0027608	FBgn0014863	FBgn0037665
FBgn0015034	FBgn0027790	FBgn0015001	FBgn0037677
FBgn0015035	FBgn0027865	FBgn0015032	FBgn0037835
FBgn0015037	FBgn0028371	FBgn0015033	FBgn0037933
FBgn0015038	FBgn0028394	FBgn0015036	FBgn0037975
FBgn0015039	FBgn0028533	FBgn0015040	FBgn0038071
FBgn0015040	FBgn0028534	FBgn0015714	FBgn0038126
FBgn0015336	FBgn0028646	FBgn0016013	FBgn0038180
FBgn0015570	FBgn0028862	FBgn0016075	FBgn0038509
FBgn0015575	FBgn0028920	FBgn0017448	FBgn0038716
FBgn0015576	FBgn0028939	FBgn0019982	FBgn0038756
FBgn0015577	FBgn0029002	FBgn0020508	FBgn0038846
FBgn0015623	FBgn0029123	FBgn0020545	FBgn0039073
FBgn0015714	FBgn0029170	FBgn0020637	FBgn0039161
FBgn0015766	FBgn0029584	FBgn0020639	FBgn0039223
FBgn0015808	FBgn0029804	FBgn0020640	FBgn0039257
FBgn0016650	FBgn0029821	FBgn0020642	FBgn0039283
FBgn0016684	FBgn0029824	FBgn0020645	FBgn0039313
FBgn0016694	FBgn0029830	FBgn0020765	FBgn0039592
FBgn0016920	FBgn0029848	FBgn0021906	FBgn0039620
FBgn0017424	FBgn0029863	FBgn0022160	FBgn0039632
FBgn0017482	FBgn0029924	FBgn0022700	FBgn0039704
FBgn0017558	FBgn0030051	FBgn0022708	FBgn0039795
FBgn0017561	FBgn0030097	FBgn0023495	FBgn0039804
FBgn0019982	FBgn0030102	FBgn0023541	FBgn0039851
FBgn0020414	FBgn0030114	FBgn0024980	FBgn0039852
FBgn0020415	FBgn0030157	FBgn0025814	FBgn0040850
FBgn0020508	FBgn0030158	FBgn0026061	FBgn0041160
FBgn0020545	FBgn0030183	FBgn0026314	FBgn0041183
FBgn0020642	FBgn0030230	FBgn0026315	FBgn0045064
FBgn0020906	FBgn0030274	FBgn0026403	FBgn0046253
FBgn0021765	FBgn0030326	FBgn0026439	FBgn0046876
FBgn0021979	FBgn0030327	FBgn0026754	FBgn0050083
FBgn0022160	FBgn0030493	FBgn0027560	FBgn0050345
FBgn0022355	FBgn0030541	FBgn0028325	FBgn0050471
FBgn0022770	FBgn0030542	FBgn0028563	FBgn0051547
FBgn0023129	FBgn0030769	FBgn0028573	FBgn0051634
FBgn0023197	FBgn0030778	FBgn0028583	FBgn0052447
FBgn0023507	FBgn0030809	FBgn0028699	FBgn0053126
FBgn0023530	FBgn0030816	FBgn0028940	FBgn0053143
FBgn0023537	FBgn0030836	FBgn0028983	FBgn0053208
FBgn0023541	FBgn0030837	FBgn0029155	FBgn0060296
FBgn0024293	FBgn0030886	FBgn0029167	FBgn0086674
FBgn0024361	FBgn0030897	FBgn0029827	FBgn0086917
FBgn0024740	FBgn0030927	FBgn0029843	FBgn0243486
FBgn0024945	FBgn0031016	FBgn0029849	FBgn0250839
FBgn0024947	FBgn0031264	FBgn0029851	FBgn0259164
FBgn0024957	FBgn0031267	FBgn0029942	FBgn0259168
FBgn0024997	FBgn0031384	FBgn0029994	FBgn0259697
FBgn0025352	FBgn0031450	FBgn0030005	FBgn0263236
FBgn0025393	FBgn0031490	FBgn0030026	FBgn0264712
FBgn0025578	FBgn0031632	FBgn0030148	FBgn0265575
FBgn0025592	FBgn0031646	FBgn0030157	FBgn0265726
FBgn0025595	FBgn0031738	FBgn0030218	FBgn0265998
FBgn0025620	FBgn0031741	FBgn0030234	FBgn0000022
FBgn0025643	FBgn0031800	FBgn0030244	FBgn0000024
FBgn0025680	FBgn0031835	FBgn0030246	FBgn0000043
FBgn0025692	FBgn0031865	FBgn0030251	FBgn0000053
FBgn0025814	FBgn0031894	FBgn0030257	FBgn0000054
FBgn0025837	FBgn0031907	FBgn0030261	FBgn0000097
FBgn0025866	FBgn0031939	FBgn0030270	FBgn0000117
FBgn0026061	FBgn0031957	FBgn0030338	FBgn0000119
FBgn0026077	FBgn0031959	FBgn0030347	FBgn0000157
FBgn0026190	FBgn0031973	FBgn0030443	FBgn0000173
FBgn0026315	FBgn0032025	FBgn0030481	FBgn0000250
FBgn0026415	FBgn0032066	FBgn0030492	FBgn0000307
FBgn0026439	FBgn0032067	FBgn0030509	FBgn0000320
FBgn0026565	FBgn0032139	FBgn0030510	FBgn0000352
FBgn0026593	FBgn0032143	FBgn0030511	FBgn0000382
FBgn0026760	FBgn0032350	FBgn0030539	FBgn0000404
FBgn0027341	FBgn0032402	FBgn0030543	FBgn0000405
FBgn0027356	FBgn0032405	FBgn0030544	FBgn0000412
FBgn0027493	FBgn0032663	FBgn0030574	FBgn0000448
FBgn0027547	FBgn0032684	FBgn0030593	FBgn0000459
FBgn0027560	FBgn0032713	FBgn0030610	FBgn0000463
FBgn0027571	FBgn0032770	FBgn0030612	FBgn0000492
FBgn0027580	FBgn0032803	FBgn0030615	FBgn0000497
FBgn0027584	FBgn0032805	FBgn0030668	FBgn0000524
FBgn0027590	FBgn0032840	FBgn0030688	FBgn0000547
FBgn0027600	FBgn0032864	FBgn0030745	FBgn0000557
FBgn0027843	FBgn0032955	FBgn0030746	FBgn0000565
FBgn0027929	FBgn0033108	FBgn0030747	FBgn0000567
FBgn0028325	FBgn0033132	FBgn0030774	FBgn0000568
FBgn0028396	FBgn0033294	FBgn0030775	FBgn0000575
FBgn0028422	FBgn0033301	FBgn0030776	FBgn0000576
FBgn0028479	FBgn0033356	FBgn0030777	FBgn0000577
FBgn0028482	FBgn0033438	FBgn0030817	FBgn0000578
FBgn0028491	FBgn0033439	FBgn0030824	FBgn0000615
FBgn0028519	FBgn0033458	FBgn0030828	FBgn0000636
FBgn0028542	FBgn0033592	FBgn0030832	FBgn0000639
FBgn0028543	FBgn0033602	FBgn0030882	FBgn0000719
FBgn0028544	FBgn0033635	FBgn0030914	FBgn0001075
FBgn0028546	FBgn0033638	FBgn0030926	FBgn0001085
FBgn0028550	FBgn0033639	FBgn0030968	FBgn0001086
FBgn0028583	FBgn0033654	FBgn0030976	FBgn0001089
FBgn0028670	FBgn0033724	FBgn0030981	FBgn0001090
FBgn0028855	FBgn0033725	FBgn0030984	FBgn0001099
FBgn0028886	FBgn0033730	FBgn0031004	FBgn0001142
FBgn0028936	FBgn0033785	FBgn0031010	FBgn0001169
FBgn0028940	FBgn0033936	FBgn0031045	FBgn0001223
FBgn0028950	FBgn0033999	FBgn0031089	FBgn0001224
FBgn0028956	FBgn0034075	FBgn0031141	FBgn0001226
FBgn0028983	FBgn0034085	FBgn0031170	FBgn0001227
FBgn0029091	FBgn0034221	FBgn0031184	FBgn0001228
FBgn0029167	FBgn0034366	FBgn0031232	FBgn0001235
FBgn0029608	FBgn0034396	FBgn0031249	FBgn0001256
FBgn0029689	FBgn0034408	FBgn0031277	FBgn0001259
FBgn0029690	FBgn0034462	FBgn0031389	FBgn0001296
FBgn0029762	FBgn0034494	FBgn0031418	FBgn0001320
FBgn0029766	FBgn0034499	FBgn0031505	FBgn0001404
FBgn0029795	FBgn0034623	FBgn0031514	FBgn0001977
FBgn0029827	FBgn0034647	FBgn0031523	FBgn0001981
FBgn0029831	FBgn0034670	FBgn0031533	FBgn0001987
FBgn0029843	FBgn0034706	FBgn0031542	FBgn0002413
FBgn0029994	FBgn0034724	FBgn0031548	FBgn0002542
FBgn0030005	FBgn0034796	FBgn0031560	FBgn0002543
FBgn0030013	FBgn0034860	FBgn0031579	FBgn0002577
FBgn0030040	FBgn0034876	FBgn0031629	FBgn0002592
FBgn0030041	FBgn0034884	FBgn0031653	FBgn0002609
FBgn0030056	FBgn0034897	FBgn0031654	FBgn0002629
FBgn0030098	FBgn0034903	FBgn0031678	FBgn0002633
FBgn0030148	FBgn0034914	FBgn0031688	FBgn0002643
FBgn0030234	FBgn0034974	FBgn0031692	FBgn0002732
FBgn0030244	FBgn0034996	FBgn0031693	FBgn0002733
FBgn0030251	FBgn0034997	FBgn0031695	FBgn0002734
FBgn0030262	FBgn0035016	FBgn0031703	FBgn0002778
FBgn0030272	FBgn0035049	FBgn0031737	FBgn0002862
FBgn0030309	FBgn0035056	FBgn0031805	FBgn0002865
FBgn0030331	FBgn0035091	FBgn0031813	FBgn0002945
FBgn0030332	FBgn0035144	FBgn0031821	FBgn0002973
FBgn0030347	FBgn0035160	FBgn0031830	FBgn0003002
FBgn0030425	FBgn0035173	FBgn0031836	FBgn0003028
FBgn0030443	FBgn0035193	FBgn0031860	FBgn0003048
FBgn0030478	FBgn0035204	FBgn0031930	FBgn0003087
FBgn0030482	FBgn0035237	FBgn0031937	FBgn0003090
FBgn0030484	FBgn0035267	FBgn0031940	FBgn0003117
FBgn0030510	FBgn0035282	FBgn0031942	FBgn0003124
FBgn0030519	FBgn0035348	FBgn0031948	FBgn0003162
FBgn0030528	FBgn0035430	FBgn0031974	FBgn0003165
FBgn0030539	FBgn0035452	FBgn0031975	FBgn0003169
FBgn0030544	FBgn0035522	FBgn0032002	FBgn0003204
FBgn0030558	FBgn0035539	FBgn0032024	FBgn0003205
FBgn0030574	FBgn0035553	FBgn0032029	FBgn0003209
FBgn0030575	FBgn0035625	FBgn0032049	FBgn0003255
FBgn0030586	FBgn0035692	FBgn0032066	FBgn0003285
FBgn0030603	FBgn0035737	FBgn0032067	FBgn0003312
FBgn0030607	FBgn0035767	FBgn0032068	FBgn0003326
FBgn0030608	FBgn0035772	FBgn0032069	FBgn0003339
FBgn0030638	FBgn0035780	FBgn0032085	FBgn0003371
FBgn0030679	FBgn0035949	FBgn0032131	FBgn0003375
FBgn0030688	FBgn0035964	FBgn0032144	FBgn0003377
FBgn0030724	FBgn0035983	FBgn0032178	FBgn0003378
FBgn0030731	FBgn0036144	FBgn0032205	FBgn0003391
FBgn0030745	FBgn0036240	FBgn0032222	FBgn0003423
FBgn0030747	FBgn0036264	FBgn0032234	FBgn0003435
FBgn0030763	FBgn0036287	FBgn0032235	FBgn0003447
FBgn0030774	FBgn0036316	FBgn0032286	FBgn0003507
FBgn0030775	FBgn0036341	FBgn0032287	FBgn0003514
FBgn0030776	FBgn0036360	FBgn0032304	FBgn0003525
FBgn0030777	FBgn0036364	FBgn0032373	FBgn0003716
FBgn0030798	FBgn0036417	FBgn0032393	FBgn0003744
FBgn0030817	FBgn0036433	FBgn0032433	FBgn0003866
FBgn0030824	FBgn0036436	FBgn0032536	FBgn0003870
FBgn0030828	FBgn0036567	FBgn0032603	FBgn0003888
FBgn0030914	FBgn0036665	FBgn0032618	FBgn0003889
FBgn0030926	FBgn0036677	FBgn0032669	FBgn0003896
FBgn0030929	FBgn0036678	FBgn0032670	FBgn0003969
FBgn0030976	FBgn0036761	FBgn0032685	FBgn0003975
FBgn0030984	FBgn0036773	FBgn0032706	FBgn0003997
FBgn0030998	FBgn0036790	FBgn0032715	FBgn0004009
FBgn0031000	FBgn0036806	FBgn0032782	FBgn0004106
FBgn0031002	FBgn0036846	FBgn0032785	FBgn0004108
FBgn0031004	FBgn0036848	FBgn0032801	FBgn0004133
FBgn0031010	FBgn0036849	FBgn0032809	FBgn0004170
FBgn0031033	FBgn0036851	FBgn0032810	FBgn0004171
FBgn0031034	FBgn0036877	FBgn0032835	FBgn0004172
FBgn0031069	FBgn0036956	FBgn0032850	FBgn0004173
FBgn0031089	FBgn0036975	FBgn0032889	FBgn0004174
FBgn0031092	FBgn0037021	FBgn0032899	FBgn0004175
FBgn0031170	FBgn0037126	FBgn0032910	FBgn0004197
FBgn0031178	FBgn0037217	FBgn0032913	FBgn0004227
FBgn0031249	FBgn0037235	FBgn0032981	FBgn0004237
FBgn0031263	FBgn0037290	FBgn0033033	FBgn0004362
FBgn0031289	FBgn0037315	FBgn0033048	FBgn0004364
FBgn0031412	FBgn0037323	FBgn0033065	FBgn0004431
FBgn0031428	FBgn0037448	FBgn0033128	FBgn0004514
FBgn0031461	FBgn0037515	FBgn0033129	FBgn0004593
FBgn0031478	FBgn0037553	FBgn0033138	FBgn0004606
FBgn0031512	FBgn0037623	FBgn0033204	FBgn0004607
FBgn0031514	FBgn0037635	FBgn0033214	FBgn0004618
FBgn0031517	FBgn0037665	FBgn0033215	FBgn0004644
FBgn0031523	FBgn0037677	FBgn0033221	FBgn0004646
FBgn0031528	FBgn0037710	FBgn0033246	FBgn0004647
FBgn0031547	FBgn0037788	FBgn0033271	FBgn0004795
FBgn0031548	FBgn0037801	FBgn0033292	FBgn0004839
FBgn0031558	FBgn0037835	FBgn0033294	FBgn0004859
FBgn0031559	FBgn0037933	FBgn0033297	FBgn0004876
FBgn0031560	FBgn0037960	FBgn0033302	FBgn0004885
FBgn0031561	FBgn0037972	FBgn0033304	FBgn0004893
FBgn0031563	FBgn0037999	FBgn0033308	FBgn0004919
FBgn0031564	FBgn0038070	FBgn0033423	FBgn0004959
FBgn0031579	FBgn0038071	FBgn0033446	FBgn0005619
FBgn0031689	FBgn0038110	FBgn0033458	FBgn0005626
FBgn0031692	FBgn0038126	FBgn0033464	FBgn0005631
FBgn0031693	FBgn0038129	FBgn0033494	FBgn0005640
FBgn0031694	FBgn0038180	FBgn0033502	FBgn0005672
FBgn0031695	FBgn0038247	FBgn0033523	FBgn0005677
FBgn0031703	FBgn0038260	FBgn0033524	FBgn0005695
FBgn0031732	FBgn0038286	FBgn0033598	FBgn0010105
FBgn0031737	FBgn0038341	FBgn0033600	FBgn0010194
FBgn0031801	FBgn0038404	FBgn0033631	FBgn0010225
FBgn0031805	FBgn0038435	FBgn0033658	FBgn0010228
FBgn0031813	FBgn0038467	FBgn0033661	FBgn0010238
FBgn0031814	FBgn0038676	FBgn0033703	FBgn0010288
FBgn0031821	FBgn0038846	FBgn0033720	FBgn0010300
FBgn0031836	FBgn0038855	FBgn0033726	FBgn0010313
FBgn0031860	FBgn0038881	FBgn0033728	FBgn0010342
FBgn0031914	FBgn0038943	FBgn0033742	FBgn0010381
FBgn0031930	FBgn0039008	FBgn0033787	FBgn0010407
FBgn0031936	FBgn0039073	FBgn0033788	FBgn0010452
FBgn0031937	FBgn0039130	FBgn0033807	FBgn0010488
FBgn0031940	FBgn0039161	FBgn0033821	FBgn0010575
FBgn0031945	FBgn0039203	FBgn0033826	FBgn0010651
FBgn0031971	FBgn0039217	FBgn0033904	FBgn0010877
FBgn0031975	FBgn0039223	FBgn0033905	FBgn0010909
FBgn0031987	FBgn0039257	FBgn0033917	FBgn0011204
FBgn0031990	FBgn0039354	FBgn0033927	FBgn0011224
FBgn0031998	FBgn0039467	FBgn0033945	FBgn0011244
FBgn0032010	FBgn0039473	FBgn0033980	FBgn0011273
FBgn0032024	FBgn0039474	FBgn0033981	FBgn0011305
FBgn0032076	FBgn0039475	FBgn0033982	FBgn0011474
FBgn0032085	FBgn0039476	FBgn0034052	FBgn0011591
FBgn0032087	FBgn0039492	FBgn0034092	FBgn0011592
FBgn0032088	FBgn0039590	FBgn0034143	FBgn0011606
FBgn0032116	FBgn0039593	FBgn0034159	FBgn0011653
FBgn0032144	FBgn0039620	FBgn0034162	FBgn0011666
FBgn0032154	FBgn0039632	FBgn0034197	FBgn0011672
FBgn0032156	FBgn0039637	FBgn0034204	FBgn0011674
FBgn0032160	FBgn0039642	FBgn0034219	FBgn0011706
FBgn0032161	FBgn0039686	FBgn0034229	FBgn0011710
FBgn0032162	FBgn0039688	FBgn0034247	FBgn0011737
FBgn0032166	FBgn0039704	FBgn0034267	FBgn0011743
FBgn0032167	FBgn0039795	FBgn0034279	FBgn0011817
FBgn0032235	FBgn0039804	FBgn0034289	FBgn0013263
FBgn0032280	FBgn0039844	FBgn0034292	FBgn0013272
FBgn0032281	FBgn0039851	FBgn0034293	FBgn0013276
FBgn0032282	FBgn0039852	FBgn0034295	FBgn0013279
FBgn0032283	FBgn0039886	FBgn0034318	FBgn0013301
FBgn0032284	FBgn0040153	FBgn0034329	FBgn0013305
FBgn0032285	FBgn0040271	FBgn0034330	FBgn0013717
FBgn0032286	FBgn0040359	FBgn0034335	FBgn0013718
FBgn0032287	FBgn0040367	FBgn0034382	FBgn0013726
FBgn0032304	FBgn0040397	FBgn0034390	FBgn0013732
FBgn0032382	FBgn0040491	FBgn0034429	FBgn0013753
FBgn0032422	FBgn0040503	FBgn0034436	FBgn0013770
FBgn0032435	FBgn0040682	FBgn0034437	FBgn0013953
FBgn0032495	FBgn0041092	FBgn0034440	FBgn0013997
FBgn0032536	FBgn0041096	FBgn0034468	FBgn0014029
FBgn0032638	FBgn0041188	FBgn0034471	FBgn0014133
FBgn0032652	FBgn0041581	FBgn0034484	FBgn0014163
FBgn0032668	FBgn0041582	FBgn0034497	FBgn0015229
FBgn0032669	FBgn0041710	FBgn0034517	FBgn0015283
FBgn0032670	FBgn0041713	FBgn0034553	FBgn0015296
FBgn0032685	FBgn0042135	FBgn0034582	FBgn0015371
FBgn0032693	FBgn0043362	FBgn0034588	FBgn0015380
FBgn0032706	FBgn0045064	FBgn0034605	FBgn0015396
FBgn0032715	FBgn0046258	FBgn0034624	FBgn0015509
FBgn0032726	FBgn0046687	FBgn0034642	FBgn0015550
FBgn0032733	FBgn0046876	FBgn0034662	FBgn0015625
FBgn0032752	FBgn0047095	FBgn0034663	FBgn0015754
FBgn0032772	FBgn0050088	FBgn0034664	FBgn0015774
FBgn0032773	FBgn0050089	FBgn0034710	FBgn0015795
FBgn0032774	FBgn0050106	FBgn0034733	FBgn0015831
FBgn0032779	FBgn0050287	FBgn0034736	FBgn0015838
FBgn0032782	FBgn0050361	FBgn0034755	FBgn0015904
FBgn0032820	FBgn0051036	FBgn0034756	FBgn0015919
FBgn0032881	FBgn0051044	FBgn0034759	FBgn0016032
FBgn0032899	FBgn0051105	FBgn0034761	FBgn0016076
FBgn0032913	FBgn0051224	FBgn0034783	FBgn0016700
FBgn0032940	FBgn0051324	FBgn0034819	FBgn0016754
FBgn0032981	FBgn0051634	FBgn0034883	FBgn0016794
FBgn0033047	FBgn0051636	FBgn0034900	FBgn0016797
FBgn0033048	FBgn0051728	FBgn0034901	FBgn0016926
FBgn0033065	FBgn0051777	FBgn0034915	FBgn0016930
FBgn0033079	FBgn0051869	FBgn0034920	FBgn0016984
FBgn0033115	FBgn0052029	FBgn0034988	FBgn0017550
FBgn0033124	FBgn0052100	FBgn0035006	FBgn0019643
FBgn0033128	FBgn0052279	FBgn0035043	FBgn0019650
FBgn0033129	FBgn0052354	FBgn0035044	FBgn0019828
FBgn0033130	FBgn0052447	FBgn0035094	FBgn0019890
FBgn0033138	FBgn0052745	FBgn0035147	FBgn0019952
FBgn0033170	FBgn0052982	FBgn0035154	FBgn0019972
FBgn0033205	FBgn0053012	FBgn0035186	FBgn0020257
FBgn0033221	FBgn0053013	FBgn0035189	FBgn0020279
FBgn0033226	FBgn0053087	FBgn0035252	FBgn0020299
FBgn0033234	FBgn0053126	FBgn0035265	FBgn0020304
FBgn0033292	FBgn0053143	FBgn0035281	FBgn0020306
FBgn0033296	FBgn0053208	FBgn0035298	FBgn0020309
FBgn0033297	FBgn0053265	FBgn0035309	FBgn0020371
FBgn0033302	FBgn0053306	FBgn0035343	FBgn0020399
FBgn0033304	FBgn0053346	FBgn0035355	FBgn0020513
FBgn0033367	FBgn0053514	FBgn0035359	FBgn0020521
FBgn0033395	FBgn0053970	FBgn0035374	FBgn0020647
FBgn0033397	FBgn0058002	FBgn0035410	FBgn0020762
FBgn0033446	FBgn0060296	FBgn0035413	FBgn0022702
FBgn0033448	FBgn0063083	FBgn0035476	FBgn0022800
FBgn0033465	FBgn0066365	FBgn0035544	FBgn0022960
FBgn0033466	FBgn0083978	FBgn0035545	FBgn0023000
FBgn0033483	FBgn0083991	FBgn0035550	FBgn0023094
FBgn0033494	FBgn0085222	FBgn0035551	FBgn0023214
FBgn0033504	FBgn0085235	FBgn0035552	FBgn0024245
FBgn0033518	FBgn0085249	FBgn0035582	FBgn0024320
FBgn0033520	FBgn0085282	FBgn0035587	FBgn0024806
FBgn0033541	FBgn0085325	FBgn0035588	FBgn0024836
FBgn0033593	FBgn0085370	FBgn0035600	FBgn0024897
FBgn0033658	FBgn0085376	FBgn0035607	FBgn0025456
FBgn0033659	FBgn0085380	FBgn0035611	FBgn0025525
FBgn0033668	FBgn0085387	FBgn0035619	FBgn0025558
FBgn0033729	FBgn0085391	FBgn0035620	FBgn0025574
FBgn0033731	FBgn0085404	FBgn0035649	FBgn0025740
FBgn0033781	FBgn0085407	FBgn0035670	FBgn0025743
FBgn0033782	FBgn0085409	FBgn0035697	FBgn0025790
FBgn0033787	FBgn0085426	FBgn0035710	FBgn0026063
FBgn0033788	FBgn0085443	FBgn0035718	FBgn0026084
FBgn0033789	FBgn0086359	FBgn0035777	FBgn0026141
FBgn0033792	FBgn0086655	FBgn0035779	FBgn0026144
FBgn0033807	FBgn0086673	FBgn0035780	FBgn0026160
FBgn0033821	FBgn0086674	FBgn0035805	FBgn0026239
FBgn0033873	FBgn0086675	FBgn0035813	FBgn0026263
FBgn0033879	FBgn0243486	FBgn0035859	FBgn0026319
FBgn0033906	FBgn0250839	FBgn0035886	FBgn0026320
FBgn0033919	FBgn0250908	FBgn0035926	FBgn0026361
FBgn0033926	FBgn0259098	FBgn0035931	FBgn0026371
FBgn0033928	FBgn0259150	FBgn0035985	FBgn0026374
FBgn0033942	FBgn0259164	FBgn0036023	FBgn0026404
FBgn0033978	FBgn0259168	FBgn0036024	FBgn0026411
FBgn0033981	FBgn0259227	FBgn0036043	FBgn0026718
FBgn0034010	FBgn0259236	FBgn0036108	FBgn0027066
FBgn0034058	FBgn0259984	FBgn0036109	FBgn0027111
FBgn0034076	FBgn0260474	FBgn0036117	FBgn0027259
FBgn0034141	FBgn0260768	FBgn0036131	FBgn0027280
FBgn0034160	FBgn0260945	FBgn0036187	FBgn0027363
FBgn0034162	FBgn0260964	FBgn0036208	FBgn0027491
FBgn0034197	FBgn0261239	FBgn0036211	FBgn0027524
FBgn0034215	FBgn0261445	FBgn0036226	FBgn0027594
FBgn0034229	FBgn0261514	FBgn0036227	FBgn0027660
FBgn0034253	FBgn0261548	FBgn0036228	FBgn0027790
FBgn0034279	FBgn0261612	FBgn0036229	FBgn0027865
FBgn0034288	FBgn0261698	FBgn0036282	FBgn0027932
FBgn0034289	FBgn0261799	FBgn0036320	FBgn0028341
FBgn0034290	FBgn0262005	FBgn0036321	FBgn0028377
FBgn0034294	FBgn0262081	FBgn0036359	FBgn0028379
FBgn0034356	FBgn0262103	FBgn0036362	FBgn0028387
FBgn0034365	FBgn0262139	FBgn0036367	FBgn0028396
FBgn0034387	FBgn0262141	FBgn0036393	FBgn0028399
FBgn0034390	FBgn0262733	FBgn0036466	FBgn0028406
FBgn0034406	FBgn0262737	FBgn0036468	FBgn0028407
FBgn0034420	FBgn0262866	FBgn0036471	FBgn0028412
FBgn0034428	FBgn0262993	FBgn0036501	FBgn0028421
FBgn0034429	FBgn0263039	FBgn0036547	FBgn0028484
FBgn0034432	FBgn0263109	FBgn0036551	FBgn0028509
FBgn0034436	FBgn0263236	FBgn0036552	FBgn0028554
FBgn0034437	FBgn0263239	FBgn0036563	FBgn0028560
FBgn0034439	FBgn0263246	FBgn0036575	FBgn0028567
FBgn0034468	FBgn0263380	FBgn0036589	FBgn0028582
FBgn0034470	FBgn0263400	FBgn0036597	FBgn0028622
FBgn0034471	FBgn0263617	FBgn0036599	FBgn0028685
FBgn0034479	FBgn0263773	FBgn0036600	FBgn0028686
FBgn0034480	FBgn0263864	FBgn0036601	FBgn0028687
FBgn0034497	FBgn0264490	FBgn0036622	FBgn0028688
FBgn0034501	FBgn0264493	FBgn0036638	FBgn0028689
FBgn0034512	FBgn0264562	FBgn0036717	FBgn0028690
FBgn0034588	FBgn0264574	FBgn0036749	FBgn0028691
FBgn0034612	FBgn0264712	FBgn0036760	FBgn0028692
FBgn0034628	FBgn0264746	FBgn0036764	FBgn0028693
FBgn0034629	FBgn0264753	FBgn0036782	FBgn0028708
FBgn0034638	FBgn0265011	FBgn0036806	FBgn0028955
FBgn0034642	FBgn0265192	FBgn0036824	FBgn0028980
FBgn0034662	FBgn0265266	FBgn0036831	FBgn0028988
FBgn0034663	FBgn0265540	FBgn0036910	FBgn0028993
FBgn0034664	FBgn0265726	FBgn0036947	FBgn0029002
FBgn0034710	FBgn0265835	FBgn0036948	FBgn0029082
FBgn0034715	FBgn0265836	FBgn0036949	FBgn0029093
FBgn0034718	FBgn0265961	FBgn0036952	FBgn0029114
FBgn0034733	FBgn0265998	FBgn0036953	FBgn0029123
FBgn0034755	FBgn0266327	FBgn0036985	FBgn0029128
FBgn0034797	FBgn0266418	FBgn0036996	FBgn0029170
FBgn0034808	FBgn0266456	FBgn0036997	FBgn0029175
FBgn0034856	FBgn0266639	FBgn0037057	FBgn0029584
FBgn0034883	FBgn0267033	FBgn0037069	FBgn0029659
FBgn0034909	FBgn0267181	FBgn0037083	FBgn0029661
FBgn0034920	FBgn0267208	FBgn0037127	FBgn0029676
FBgn0034971	FBgn0267336	FBgn0037144	FBgn0029725
FBgn0034985	FBgn0267668	FBgn0037166	FBgn0029730
FBgn0035006	FBgn0267841	FBgn0037174	FBgn0029750
FBgn0035043		FBgn0037204	FBgn0029752
FBgn0035083		FBgn0037230	FBgn0029770
FBgn0035089		FBgn0037288	FBgn0029817
FBgn0035090		FBgn0037341	FBgn0029820
FBgn0035094		FBgn0037345	FBgn0029824
FBgn0035112		FBgn0037354	FBgn0029830
FBgn0035147		FBgn0037356	FBgn0029859
FBgn0035154		FBgn0037358	FBgn0029860
FBgn0035169		FBgn0037410	FBgn0029896
FBgn0035176		FBgn0037420	FBgn0029903
FBgn0035186		FBgn0037440	FBgn0029940
FBgn0035189		FBgn0037485	FBgn0029945
FBgn0035252		FBgn0037517	FBgn0029946
FBgn0035266		FBgn0037548	FBgn0029947
FBgn0035270		FBgn0037646	FBgn0029949
FBgn0035286		FBgn0037684	FBgn0029952
FBgn0035309		FBgn0037709	FBgn0030105
FBgn0035312		FBgn0037714	FBgn0030158
FBgn0035325		FBgn0037715	FBgn0030159
FBgn0035343		FBgn0037761	FBgn0030160
FBgn0035360		FBgn0037781	FBgn0030183
FBgn0035375		FBgn0037782	FBgn0030191
FBgn0035383		FBgn0037783	FBgn0030215
FBgn0035398		FBgn0037807	FBgn0030242
FBgn0035409		FBgn0037817	FBgn0030245
FBgn0035410		FBgn0037818	FBgn0030247
FBgn0035427		FBgn0037845	FBgn0030274
FBgn0035438		FBgn0037873	FBgn0030277
FBgn0035439		FBgn0037890	FBgn0030278
FBgn0035510		FBgn0037912	FBgn0030280
FBgn0035517		FBgn0037913	FBgn0030313
FBgn0035542		FBgn0037934	FBgn0030329
FBgn0035544		FBgn0037935	FBgn0030357
FBgn0035550		FBgn0037936	FBgn0030374
FBgn0035587		FBgn0037955	FBgn0030485
FBgn0035588		FBgn0037996	FBgn0030521
FBgn0035607		FBgn0038005	FBgn0030536
FBgn0035619		FBgn0038009	FBgn0030617
FBgn0035620		FBgn0038017	FBgn0030624
FBgn0035649		FBgn0038020	FBgn0030697
FBgn0035665		FBgn0038038	FBgn0030701
FBgn0035710		FBgn0038063	FBgn0030744
FBgn0035742		FBgn0038074	FBgn0030766
FBgn0035743		FBgn0038082	FBgn0030780
FBgn0035770		FBgn0038098	FBgn0030788
FBgn0035779		FBgn0038107	FBgn0030805
FBgn0035785		FBgn0038115	FBgn0030806
FBgn0035789		FBgn0038130	FBgn0030809
FBgn0035798		FBgn0038135	FBgn0030816
FBgn0035811		FBgn0038136	FBgn0030838
FBgn0035815		FBgn0038181	FBgn0030847
FBgn0035887		FBgn0038271	FBgn0030854
FBgn0035926		FBgn0038291	FBgn0030864
FBgn0035968		FBgn0038292	FBgn0030894
FBgn0035985		FBgn0038294	FBgn0030936
FBgn0036046		FBgn0038344	FBgn0030955
FBgn0036106		FBgn0038348	FBgn0030958
FBgn0036108		FBgn0038400	FBgn0030959
FBgn0036109		FBgn0038405	FBgn0030964
FBgn0036147		FBgn0038407	FBgn0030975
FBgn0036181		FBgn0038414	FBgn0030996
FBgn0036211		FBgn0038450	FBgn0031016
FBgn0036225		FBgn0038451	FBgn0031037
FBgn0036227		FBgn0038474	FBgn0031080
FBgn0036228		FBgn0038479	FBgn0031118
FBgn0036229		FBgn0038481	FBgn0031127
FBgn0036361		FBgn0038482	FBgn0031128
FBgn0036362		FBgn0038484	FBgn0031129
FBgn0036377		FBgn0038505	FBgn0031163
FBgn0036393		FBgn0038508	FBgn0031208
FBgn0036422		FBgn0038570	FBgn0031220
FBgn0036449		FBgn0038613	FBgn0031235
FBgn0036454		FBgn0038629	FBgn0031240
FBgn0036467		FBgn0038631	FBgn0031248
FBgn0036468		FBgn0038645	FBgn0031250
FBgn0036471		FBgn0038647	FBgn0031251
FBgn0036493		FBgn0038662	FBgn0031270
FBgn0036547		FBgn0038674	FBgn0031295
FBgn0036551		FBgn0038681	FBgn0031323
FBgn0036552		FBgn0038700	FBgn0031335
FBgn0036553		FBgn0038701	FBgn0031343
FBgn0036563		FBgn0038717	FBgn0031347
FBgn0036575		FBgn0038731	FBgn0031381
FBgn0036589		FBgn0038734	FBgn0031395
FBgn0036599		FBgn0038740	FBgn0031442
FBgn0036622		FBgn0038774	FBgn0031450
FBgn0036623		FBgn0038783	FBgn0031457
FBgn0036663		FBgn0038790	FBgn0031464
FBgn0036713		FBgn0038795	FBgn0031471
FBgn0036717		FBgn0038799	FBgn0031488
FBgn0036727		FBgn0038834	FBgn0031489
FBgn0036765		FBgn0038845	FBgn0031491
FBgn0036766		FBgn0038865	FBgn0031501
FBgn0036770		FBgn0038866	FBgn0031526
FBgn0036787		FBgn0038873	FBgn0031531
FBgn0036821		FBgn0038878	FBgn0031534
FBgn0036824		FBgn0038924	FBgn0031535
FBgn0036833		FBgn0038930	FBgn0031545
FBgn0036837		FBgn0038938	FBgn0031554
FBgn0036843		FBgn0038977	FBgn0031574
FBgn0036862		FBgn0038983	FBgn0031575
FBgn0036948		FBgn0038986	FBgn0031585
FBgn0036951		FBgn0039006	FBgn0031619
FBgn0036952		FBgn0039022	FBgn0031632
FBgn0036953		FBgn0039024	FBgn0031646
FBgn0036985		FBgn0039045	FBgn0031681
FBgn0037020		FBgn0039049	FBgn0031690
FBgn0037057		FBgn0039052	FBgn0031723
FBgn0037070		FBgn0039053	FBgn0031728
FBgn0037083		FBgn0039085	FBgn0031735
FBgn0037090		FBgn0039086	FBgn0031769
FBgn0037100		FBgn0039091	FBgn0031784
FBgn0037127		FBgn0039094	FBgn0031831
FBgn0037138		FBgn0039107	FBgn0031835
FBgn0037144		FBgn0039145	FBgn0031849
FBgn0037146		FBgn0039154	FBgn0031858
FBgn0037151		FBgn0039156	FBgn0031859
FBgn0037174		FBgn0039237	FBgn0031872
FBgn0037275		FBgn0039239	FBgn0031888
FBgn0037288		FBgn0039297	FBgn0031894
FBgn0037304		FBgn0039298	FBgn0031896
FBgn0037341		FBgn0039311	FBgn0031920
FBgn0037358		FBgn0039315	FBgn0031939
FBgn0037440		FBgn0039316	FBgn0031941
FBgn0037485		FBgn0039321	FBgn0031957
FBgn0037487		FBgn0039349	FBgn0031976
FBgn0037517		FBgn0039358	FBgn0032006
FBgn0037562		FBgn0039435	FBgn0032025
FBgn0037601		FBgn0039438	FBgn0032036
FBgn0037646		FBgn0039453	FBgn0032061
FBgn0037683		FBgn0039454	FBgn0032072
FBgn0037684		FBgn0039464	FBgn0032078
FBgn0037715		FBgn0039470	FBgn0032105
FBgn0037723		FBgn0039471	FBgn0032111
FBgn0037724		FBgn0039473	FBgn0032123
FBgn0037730		FBgn0039476	FBgn0032172
FBgn0037743		FBgn0039481	FBgn0032202
FBgn0037765		FBgn0039482	FBgn0032231
FBgn0037781		FBgn0039519	FBgn0032262
FBgn0037782		FBgn0039564	FBgn0032269
FBgn0037783		FBgn0039609	FBgn0032291
FBgn0037786		FBgn0039667	FBgn0032297
FBgn0037817		FBgn0039719	FBgn0032314
FBgn0037845		FBgn0039737	FBgn0032343
FBgn0037870		FBgn0039748	FBgn0032358
FBgn0037890		FBgn0039761	FBgn0032360
FBgn0037906		FBgn0039768	FBgn0032370
FBgn0037996		FBgn0039769	FBgn0032371
FBgn0038009		FBgn0039778	FBgn0032376
FBgn0038038		FBgn0039780	FBgn0032385
FBgn0038063		FBgn0039801	FBgn0032400
FBgn0038072		FBgn0039805	FBgn0032402
FBgn0038082		FBgn0039820	FBgn0032405
FBgn0038088		FBgn0039821	FBgn0032414
FBgn0038114		FBgn0039840	FBgn0032424
FBgn0038135		FBgn0039872	FBgn0032464
FBgn0038151		FBgn0039873	FBgn0032467
FBgn0038161		FBgn0039897	FBgn0032474
FBgn0038181		FBgn0039941	FBgn0032514
FBgn0038238		FBgn0040060	FBgn0032520
FBgn0038241		FBgn0040250	FBgn0032522
FBgn0038242		FBgn0040252	FBgn0032525
FBgn0038243		FBgn0040257	FBgn0032549
FBgn0038250		FBgn0040259	FBgn0032587
FBgn0038262		FBgn0040260	FBgn0032588
FBgn0038291		FBgn0040262	FBgn0032590
FBgn0038292		FBgn0040319	FBgn0032624
FBgn0038294		FBgn0040582	FBgn0032632
FBgn0038348		FBgn0040606	FBgn0032633
FBgn0038349		FBgn0040609	FBgn0032635
FBgn0038353		FBgn0040653	FBgn0032636
FBgn0038366		FBgn0040764	FBgn0032637
FBgn0038419		FBgn0040797	FBgn0032638
FBgn0038420		FBgn0040843	FBgn0032639
FBgn0038451		FBgn0040923	FBgn0032649
FBgn0038455		FBgn0040993	FBgn0032650
FBgn0038466		FBgn0042101	FBgn0032658
FBgn0038468		FBgn0042102	FBgn0032664
FBgn0038481		FBgn0042104	FBgn0032666
FBgn0038482		FBgn0042105	FBgn0032677
FBgn0038484		FBgn0042118	FBgn0032682
FBgn0038492		FBgn0042132	FBgn0032689
FBgn0038511		FBgn0042137	FBgn0032694
FBgn0038523		FBgn0042206	FBgn0032723
FBgn0038595		FBgn0042627	FBgn0032731
FBgn0038629		FBgn0042696	FBgn0032740
FBgn0038631		FBgn0043470	FBgn0032741
FBgn0038643		FBgn0043471	FBgn0032755
FBgn0038645		FBgn0044872	FBgn0032768
FBgn0038646		FBgn0046113	FBgn0032769
FBgn0038647		FBgn0046776	FBgn0032803
FBgn0038680		FBgn0046875	FBgn0032848
FBgn0038717		FBgn0046878	FBgn0032864
FBgn0038718		FBgn0050016	FBgn0032869
FBgn0038733		FBgn0050025	FBgn0032876
FBgn0038734		FBgn0050029	FBgn0032900
FBgn0038742		FBgn0050043	FBgn0032943
FBgn0038753		FBgn0050047	FBgn0033020
FBgn0038774		FBgn0050049	FBgn0033031
FBgn0038783		FBgn0050082	FBgn0033042
FBgn0038795		FBgn0050148	FBgn0033063
FBgn0038804		FBgn0050151	FBgn0033074
FBgn0038819		FBgn0050163	FBgn0033133
FBgn0038866		FBgn0050187	FBgn0033137
FBgn0038873		FBgn0050195	FBgn0033159
FBgn0038874		FBgn0050196	FBgn0033174
FBgn0038878		FBgn0050272	FBgn0033188
FBgn0038919		FBgn0050296	FBgn0033243
FBgn0038924		FBgn0050339	FBgn0033274
FBgn0038938		FBgn0050371	FBgn0033279
FBgn0038973		FBgn0050411	FBgn0033285
FBgn0038977		FBgn0050457	FBgn0033286
FBgn0039022		FBgn0050479	FBgn0033287
FBgn0039024		FBgn0050480	FBgn0033355
FBgn0039031		FBgn0050495	FBgn0033364
FBgn0039051		FBgn0050503	FBgn0033438
FBgn0039052		FBgn0051005	FBgn0033442
FBgn0039081		FBgn0051014	FBgn0033463
FBgn0039084		FBgn0051015	FBgn0033512
FBgn0039091		FBgn0051041	FBgn0033519
FBgn0039107		FBgn0051081	FBgn0033542
FBgn0039114		FBgn0051086	FBgn0033544
FBgn0039151		FBgn0051089	FBgn0033551
FBgn0039156		FBgn0051091	FBgn0033593
FBgn0039239		FBgn0051098	FBgn0033602
FBgn0039249		FBgn0051103	FBgn0033627
FBgn0039299		FBgn0051104	FBgn0033635
FBgn0039311		FBgn0051148	FBgn0033636
FBgn0039315		FBgn0051248	FBgn0033654
FBgn0039321		FBgn0051259	FBgn0033680
FBgn0039323		FBgn0051262	FBgn0033705
FBgn0039326		FBgn0051265	FBgn0033710
FBgn0039428		FBgn0051266	FBgn0033724
FBgn0039452		FBgn0051267	FBgn0033725
FBgn0039453		FBgn0051269	FBgn0033760
FBgn0039454		FBgn0051272	FBgn0033784
FBgn0039470		FBgn0051313	FBgn0033785
FBgn0039481		FBgn0051321	FBgn0033799
FBgn0039482		FBgn0051343	FBgn0033818
FBgn0039507		FBgn0051454	FBgn0033868
FBgn0039519		FBgn0051469	FBgn0033875
FBgn0039521		FBgn0051548	FBgn0033886
FBgn0039543		FBgn0051633	FBgn0033887
FBgn0039580		FBgn0051673	FBgn0033888
FBgn0039611		FBgn0051674	FBgn0033893
FBgn0039645		FBgn0051704	FBgn0033953
FBgn0039667		FBgn0051789	FBgn0033954
FBgn0039737		FBgn0051792	FBgn0033963
FBgn0039756		FBgn0051793	FBgn0033984
FBgn0039760		FBgn0051821	FBgn0033988
FBgn0039777		FBgn0051832	FBgn0034032
FBgn0039779		FBgn0051973	FBgn0034063
FBgn0039798		FBgn0052053	FBgn0034072
FBgn0039800		FBgn0052054	FBgn0034081
FBgn0039805		FBgn0052071	FBgn0034094
FBgn0039807		FBgn0052073	FBgn0034097
FBgn0039817		FBgn0052107	FBgn0034127
FBgn0039818		FBgn0052195	FBgn0034132
FBgn0039849		FBgn0052198	FBgn0034133
FBgn0039854		FBgn0052241	FBgn0034144
FBgn0039864		FBgn0052248	FBgn0034158
FBgn0039897		FBgn0052249	FBgn0034180
FBgn0039915		FBgn0052266	FBgn0034199
FBgn0039925		FBgn0052302	FBgn0034221
FBgn0039941		FBgn0052304	FBgn0034223
FBgn0040060		FBgn0052311	FBgn0034263
FBgn0040064		FBgn0052373	FBgn0034264
FBgn0040069		FBgn0052404	FBgn0034278
FBgn0040252		FBgn0052405	FBgn0034313
FBgn0040256		FBgn0052407	FBgn0034400
FBgn0040259		FBgn0052483	FBgn0034403
FBgn0040260		FBgn0052499	FBgn0034408
FBgn0040305		FBgn0052564	FBgn0034416
FBgn0040336		FBgn0052571	FBgn0034435
FBgn0040342		FBgn0052603	FBgn0034443
FBgn0040350		FBgn0052633	FBgn0034460
FBgn0040364		FBgn0052649	FBgn0034461
FBgn0040383		FBgn0052667	FBgn0034464
FBgn0040384		FBgn0052669	FBgn0034467
FBgn0040393		FBgn0052694	FBgn0034472
FBgn0040565		FBgn0052750	FBgn0034478
FBgn0040600		FBgn0052751	FBgn0034483
FBgn0040609		FBgn0053012	FBgn0034505
FBgn0040717		FBgn0053093	FBgn0034507
FBgn0040718		FBgn0053110	FBgn0034518
FBgn0040723		FBgn0053127	FBgn0034519
FBgn0040743		FBgn0053128	FBgn0034543
FBgn0040813		FBgn0053138	FBgn0034573
FBgn0040827		FBgn0053158	FBgn0034595
FBgn0040950		FBgn0053178	FBgn0034606
FBgn0040959		FBgn0053301	FBgn0034636
FBgn0041181		FBgn0053302	FBgn0034659
FBgn0041183		FBgn0053508	FBgn0034671
FBgn0041789		FBgn0053509	FBgn0034674
FBgn0042102		FBgn0053510	FBgn0034705
FBgn0042104		FBgn0053511	FBgn0034706
FBgn0042105		FBgn0053519	FBgn0034724
FBgn0042119		FBgn0053523	FBgn0034725
FBgn0042627		FBgn0053548	FBgn0034739
FBgn0042696		FBgn0053965	FBgn0034741
FBgn0042701		FBgn0053966	FBgn0034763
FBgn0043471		FBgn0058198	FBgn0034786
FBgn0043792		FBgn0058298	FBgn0034796
FBgn0045038		FBgn0063493	FBgn0034804
FBgn0045980		FBgn0063497	FBgn0034816
FBgn0046113		FBgn0063499	FBgn0034826
FBgn0046875		FBgn0085425	FBgn0034827
FBgn0050016		FBgn0085455	FBgn0034840
FBgn0050043		FBgn0085456	FBgn0034842
FBgn0050047		FBgn0085474	FBgn0034861
FBgn0050118		FBgn0085475	FBgn0034876
FBgn0050148		FBgn0086254	FBgn0034882
FBgn0050151		FBgn0086367	FBgn0034894
FBgn0050163		FBgn0086519	FBgn0034897
FBgn0050285		FBgn0086611	FBgn0034907
FBgn0050288		FBgn0086906	FBgn0034914
FBgn0050289		FBgn0250836	FBgn0034974
FBgn0050296		FBgn0250906	FBgn0034997
FBgn0050339		FBgn0259101	FBgn0035016
FBgn0050371		FBgn0259175	FBgn0035028
FBgn0050375		FBgn0259209	FBgn0035033
FBgn0050377		FBgn0259237	FBgn0035034
FBgn0050411		FBgn0259238	FBgn0035047
FBgn0050438		FBgn0259708	FBgn0035085
FBgn0050495		FBgn0259709	FBgn0035091
FBgn0050502		FBgn0259710	FBgn0035107
FBgn0051004		FBgn0259711	FBgn0035124
FBgn0051041		FBgn0260388	FBgn0035142
FBgn0051087		FBgn0260393	FBgn0035143
FBgn0051098		FBgn0260632	FBgn0035155
FBgn0051103		FBgn0260763	FBgn0035160
FBgn0051104		FBgn0260764	FBgn0035161
FBgn0051106		FBgn0261436	FBgn0035173
FBgn0051198		FBgn0261479	FBgn0035196
FBgn0051233		FBgn0261565	FBgn0035197
FBgn0051266		FBgn0261575	FBgn0035198
FBgn0051267		FBgn0261611	FBgn0035241
FBgn0051269		FBgn0261675	FBgn0035246
FBgn0051272		FBgn0261836	FBgn0035267
FBgn0051313		FBgn0261930	FBgn0035283
FBgn0051321		FBgn0262007	FBgn0035290
FBgn0051343		FBgn0262008	FBgn0035293
FBgn0051352		FBgn0262508	FBgn0035308
FBgn0051380		FBgn0262509	FBgn0035346
FBgn0051431		FBgn0262524	FBgn0035380
FBgn0051439		FBgn0263030	FBgn0035425
FBgn0051446		FBgn0263031	FBgn0035430
FBgn0051454		FBgn0263131	FBgn0035436
FBgn0051464		FBgn0263200	FBgn0035455
FBgn0051475		FBgn0263234	FBgn0035491
FBgn0051663		FBgn0263241	FBgn0035571
FBgn0051673		FBgn0264695	FBgn0035574
FBgn0051698		FBgn0264750	FBgn0035585
FBgn0051719		FBgn0264815	FBgn0035598
FBgn0051789		FBgn0264894	FBgn0035623
FBgn0051792		FBgn0265052	FBgn0035692
FBgn0051793		FBgn0266064	FBgn0035709
FBgn0051821		FBgn0266417	FBgn0035730
FBgn0051956		FBgn0266446	FBgn0035737
FBgn0051973		FBgn0266448	FBgn0035763
FBgn0051997		FBgn0266451	FBgn0035772
FBgn0052053		FBgn0266758	FBgn0035776
FBgn0052082		FBgn0267828	FBgn0035823
FBgn0052091		FBgn0001128	FBgn0035852
FBgn0052170		FBgn0002569	FBgn0035855
FBgn0052191		FBgn0002578	FBgn0035868
FBgn0052195		FBgn0002773	FBgn0035871
FBgn0052198		FBgn0002933	FBgn0035915
FBgn0052224		FBgn0003060	FBgn0035916
FBgn0052241		FBgn0003961	FBgn0035959
FBgn0052249		FBgn0004516	FBgn0035971
FBgn0052302		FBgn0010041	FBgn0035988
FBgn0052304		FBgn0010294	FBgn0036014
FBgn0052373		FBgn0010295	FBgn0036022
FBgn0052404		FBgn0010387	FBgn0036029
FBgn0052405		FBgn0011603	FBgn0036030
FBgn0052499		FBgn0011774	FBgn0036082
FBgn0052512		FBgn0011822	FBgn0036085
FBgn0052557		FBgn0012036	FBgn0036093
FBgn0052564		FBgn0013308	FBgn0036101
FBgn0052571		FBgn0013771	FBgn0036116
FBgn0052603		FBgn0014031	FBgn0036141
FBgn0052633		FBgn0015038	FBgn0036144
FBgn0052645		FBgn0020270	FBgn0036159
FBgn0052656		FBgn0023535	FBgn0036180
FBgn0052687		FBgn0024293	FBgn0036194
FBgn0052694		FBgn0024912	FBgn0036196
FBgn0052750		FBgn0025583	FBgn0036204
FBgn0052751		FBgn0027348	FBgn0036214
FBgn0053056		FBgn0027657	FBgn0036217
FBgn0053080		FBgn0029639	FBgn0036240
FBgn0053120		FBgn0029766	FBgn0036327
FBgn0053128		FBgn0030040	FBgn0036341
FBgn0053138		FBgn0030189	FBgn0036345
FBgn0053178		FBgn0030394	FBgn0036373
FBgn0053181		FBgn0030398	FBgn0036381
FBgn0053192		FBgn0030425	FBgn0036402
FBgn0053196		FBgn0030558	FBgn0036403
FBgn0053282		FBgn0031000	FBgn0036415
FBgn0053301		FBgn0031033	FBgn0036421
FBgn0053307		FBgn0031034	FBgn0036433
FBgn0053333		FBgn0031561	FBgn0036437
FBgn0053459		FBgn0031563	FBgn0036438
FBgn0053469		FBgn0031580	FBgn0036441
FBgn0053494		FBgn0031732	FBgn0036443
FBgn0053519		FBgn0031801	FBgn0036448
FBgn0053926		FBgn0032087	FBgn0036463
FBgn0053965		FBgn0032088	FBgn0036490
FBgn0053986		FBgn0032136	FBgn0036496
FBgn0054003		FBgn0032281	FBgn0036498
FBgn0054056		FBgn0032282	FBgn0036516
FBgn0062412		FBgn0032283	FBgn0036518
FBgn0062978		FBgn0032422	FBgn0036522
FBgn0063492		FBgn0032435	FBgn0036565
FBgn0063493		FBgn0033205	FBgn0036576
FBgn0063497		FBgn0033234	FBgn0036652
FBgn0063499		FBgn0033395	FBgn0036656
FBgn0063649		FBgn0033397	FBgn0036677
FBgn0063923		FBgn0033448	FBgn0036684
FBgn0066101		FBgn0033659	FBgn0036685
FBgn0082585		FBgn0033729	FBgn0036687
FBgn0083956		FBgn0033789	FBgn0036703
FBgn0083972		FBgn0033792	FBgn0036723
FBgn0085195		FBgn0033820	FBgn0036729
FBgn0085205		FBgn0033873	FBgn0036741
FBgn0085227		FBgn0033928	FBgn0036761
FBgn0085256		FBgn0033978	FBgn0036773
FBgn0085280		FBgn0034011	FBgn0036785
FBgn0085308		FBgn0034160	FBgn0036786
FBgn0085311		FBgn0034288	FBgn0036890
FBgn0085313		FBgn0034294	FBgn0036905
FBgn0085317		FBgn0034328	FBgn0036925
FBgn0085359		FBgn0034406	FBgn0036926
FBgn0085419		FBgn0034480	FBgn0036975
FBgn0085425		FBgn0034638	FBgn0036980
FBgn0085428		FBgn0035325	FBgn0036988
FBgn0085452		FBgn0035742	FBgn0037007
FBgn0085483		FBgn0035743	FBgn0037016
FBgn0085484		FBgn0035798	FBgn0037021
FBgn0086347		FBgn0035929	FBgn0037035
FBgn0086355		FBgn0035996	FBgn0037064
FBgn0086367		FBgn0036225	FBgn0037086
FBgn0086450		FBgn0036262	FBgn0037094
FBgn0086687		FBgn0036290	FBgn0037114
FBgn0086708		FBgn0036361	FBgn0037123
FBgn0086906		FBgn0036394	FBgn0037191
FBgn0086917		FBgn0036469	FBgn0037207
FBgn0243514		FBgn0036766	FBgn0037235
FBgn0250757		FBgn0036767	FBgn0037310
FBgn0250815		FBgn0036862	FBgn0037315
FBgn0250836		FBgn0036992	FBgn0037370
FBgn0259101		FBgn0037090	FBgn0037387
FBgn0259111		FBgn0037386	FBgn0037442
FBgn0259173		FBgn0037563	FBgn0037443
FBgn0259175		FBgn0037850	FBgn0037454
FBgn0259209		FBgn0037973	FBgn0037455
FBgn0259247		FBgn0038239	FBgn0037460
FBgn0259715		FBgn0038241	FBgn0037461
FBgn0259749		FBgn0038242	FBgn0037463
FBgn0259896		FBgn0038290	FBgn0037468
FBgn0259977		FBgn0038455	FBgn0037472
FBgn0259992		FBgn0038466	FBgn0037500
FBgn0259998		FBgn0038658	FBgn0037502
FBgn0260000		FBgn0038680	FBgn0037514
FBgn0260004		FBgn0038718	FBgn0037538
FBgn0260027		FBgn0038832	FBgn0037556
FBgn0260226		FBgn0038972	FBgn0037579
FBgn0260386		FBgn0038973	FBgn0037624
FBgn0260632		FBgn0039051	FBgn0037635
FBgn0260747		FBgn0039102	FBgn0037664
FBgn0260954		FBgn0039226	FBgn0037702
FBgn0260955		FBgn0039310	FBgn0037703
FBgn0261113		FBgn0039319	FBgn0037710
FBgn0261261		FBgn0039325	FBgn0037721
FBgn0261362		FBgn0039326	FBgn0037730
FBgn0261446		FBgn0039486	FBgn0037734
FBgn0261508		FBgn0039521	FBgn0037739
FBgn0261509		FBgn0039756	FBgn0037742
FBgn0261534		FBgn0039760	FBgn0037746
FBgn0261552		FBgn0039779	FBgn0037759
FBgn0261560		FBgn0040211	FBgn0037828
FBgn0261611		FBgn0040723	FBgn0037838
FBgn0261625		FBgn0040730	FBgn0037852
FBgn0261675		FBgn0040734	FBgn0037856
FBgn0261862		FBgn0040736	FBgn0037860
FBgn0261989		FBgn0040813	FBgn0037910
FBgn0261990		FBgn0040837	FBgn0037939
FBgn0262021		FBgn0042119	FBgn0037956
FBgn0262146		FBgn0050026	FBgn0037960
FBgn0262508		FBgn0050502	FBgn0037985
FBgn0262524		FBgn0051087	FBgn0038018
FBgn0262559		FBgn0051198	FBgn0038052
FBgn0262562		FBgn0051233	FBgn0038053
FBgn0262605		FBgn0051288	FBgn0038078
FBgn0262613		FBgn0051439	FBgn0038079
FBgn0262624		FBgn0051446	FBgn0038100
FBgn0262721		FBgn0051463	FBgn0038110
FBgn0262782		FBgn0051464	FBgn0038122
FBgn0262808		FBgn0051719	FBgn0038127
FBgn0262811		FBgn0051769	FBgn0038129
FBgn0262952		FBgn0051974	FBgn0038198
FBgn0263002		FBgn0052284	FBgn0038210
FBgn0263020		FBgn0052625	FBgn0038248
FBgn0263080		FBgn0052656	FBgn0038281
FBgn0263081		FBgn0053281	FBgn0038286
FBgn0263096		FBgn0053282	FBgn0038324
FBgn0263118		FBgn0053983	FBgn0038341
FBgn0263120		FBgn0053985	FBgn0038356
FBgn0263200		FBgn0053986	FBgn0038373
FBgn0263234		FBgn0063494	FBgn0038377
FBgn0263241		FBgn0063495	FBgn0038423
FBgn0263321		FBgn0259714	FBgn0038445
FBgn0263390		FBgn0259715	FBgn0038460
FBgn0263413		FBgn0259716	FBgn0038476
FBgn0263776		FBgn0261552	FBgn0038511
FBgn0264078		FBgn0261625	FBgn0038535
FBgn0264294		FBgn0261673	FBgn0038539
FBgn0264295		FBgn0261681	FBgn0038567
FBgn0264489		FBgn0261682	FBgn0038575
FBgn0264695		FBgn0261989	FBgn0038598
FBgn0264699		FBgn0261990	FBgn0038630
FBgn0264750		FBgn0263235	FBgn0038655
FBgn0264776		FBgn0263390	FBgn0038694
FBgn0264789		FBgn0264489	FBgn0038706
FBgn0264894		FBgn0264775	FBgn0038720
FBgn0264987		FBgn0264776	FBgn0038797
FBgn0265052		FBgn0265180	FBgn0038809
FBgn0265068		FBgn0265185	FBgn0038815
FBgn0265081		FBgn0265186	FBgn0038826
FBgn0265146		FBgn0265191	FBgn0038853
FBgn0265180		FBgn0266375	FBgn0038855
FBgn0265185		FBgn0267408	FBgn0038881
FBgn0265186			FBgn0038892
FBgn0265191			FBgn0038921
FBgn0265577			FBgn0038957
FBgn0265851			FBgn0038965
FBgn0265991			FBgn0038966
FBgn0266005			FBgn0038978
FBgn0266261			FBgn0038979
FBgn0266359			FBgn0039008
FBgn0266405			FBgn0039030
FBgn0266446			FBgn0039055
FBgn0266448			FBgn0039065
FBgn0266631			FBgn0039070
FBgn0266758			FBgn0039071
FBgn0267073			FBgn0039088
FBgn0267111			FBgn0039099
FBgn0267164			FBgn0039104
FBgn0267314			FBgn0039109
FBgn0267339			FBgn0039124
FBgn0267385			FBgn0039130
FBgn0267408			FBgn0039131
FBgn0267549			FBgn0039135
FBgn0267661			FBgn0039136
FBgn0267803			FBgn0039141
FBgn0267828			FBgn0039160
			FBgn0039172
			FBgn0039189
			FBgn0039190
			FBgn0039234
			FBgn0039241
			FBgn0039261
			FBgn0039273
			FBgn0039331
			FBgn0039368
			FBgn0039373
			FBgn0039398
			FBgn0039465
			FBgn0039492
			FBgn0039498
			FBgn0039511
			FBgn0039532
			FBgn0039590
			FBgn0039593
			FBgn0039637
			FBgn0039642
			FBgn0039686
			FBgn0039707
			FBgn0039714
			FBgn0039767
			FBgn0039788
			FBgn0039792
			FBgn0039797
			FBgn0039844
			FBgn0039944
			FBgn0039945
			FBgn0040001
			FBgn0040071
			FBgn0040153
			FBgn0040230
			FBgn0040271
			FBgn0040321
			FBgn0040491
			FBgn0040532
			FBgn0040649
			FBgn0040679
			FBgn0040694
			FBgn0040696
			FBgn0040732
			FBgn0040747
			FBgn0040752
			FBgn0040763
			FBgn0040773
			FBgn0040778
			FBgn0040812
			FBgn0040814
			FBgn0040816
			FBgn0040942
			FBgn0040963
			FBgn0040992
			FBgn0040996
			FBgn0041096
			FBgn0041102
			FBgn0041171
			FBgn0041182
			FBgn0041188
			FBgn0041194
			FBgn0041604
			FBgn0042133
			FBgn0042135
			FBgn0042189
			FBgn0043069
			FBgn0043362
			FBgn0044047
			FBgn0044324
			FBgn0044452
			FBgn0044823
			FBgn0045063
			FBgn0045770
			FBgn0046247
			FBgn0046258
			FBgn0046687
			FBgn0050039
			FBgn0050058
			FBgn0050065
			FBgn0050088
			FBgn0050090
			FBgn0050192
			FBgn0050222
			FBgn0050271
			FBgn0050324
			FBgn0050344
			FBgn0050355
			FBgn0050359
			FBgn0050376
			FBgn0050393
			FBgn0050418
			FBgn0050429
			FBgn0050430
			FBgn0050440
			FBgn0050447
			FBgn0050472
			FBgn0050487
			FBgn0051025
			FBgn0051029
			FBgn0051050
			FBgn0051072
			FBgn0051075
			FBgn0051076
			FBgn0051088
			FBgn0051093
			FBgn0051100
			FBgn0051163
			FBgn0051174
			FBgn0051205
			FBgn0051206
			FBgn0051217
			FBgn0051224
			FBgn0051226
			FBgn0051230
			FBgn0051274
			FBgn0051281
			FBgn0051287
			FBgn0051294
			FBgn0051324
			FBgn0051357
			FBgn0051363
			FBgn0051391
			FBgn0051406
			FBgn0051407
			FBgn0051410
			FBgn0051453
			FBgn0051482
			FBgn0051525
			FBgn0051528
			FBgn0051538
			FBgn0051601
			FBgn0051624
			FBgn0051636
			FBgn0051639
			FBgn0051644
			FBgn0051679
			FBgn0051683
			FBgn0051709
			FBgn0051710
			FBgn0051728
			FBgn0051735
			FBgn0051740
			FBgn0051777
			FBgn0051778
			FBgn0051787
			FBgn0051788
			FBgn0051802
			FBgn0051803
			FBgn0051805
			FBgn0051806
			FBgn0051816
			FBgn0051820
			FBgn0051870
			FBgn0051882
			FBgn0051901
			FBgn0051907
			FBgn0051909
			FBgn0051935
			FBgn0051948
			FBgn0051949
			FBgn0051960
			FBgn0051976
			FBgn0051988
			FBgn0052029
			FBgn0052081
			FBgn0052141
			FBgn0052227
			FBgn0052240
			FBgn0052264
			FBgn0052279
			FBgn0052299
			FBgn0052313
			FBgn0052351
			FBgn0052354
			FBgn0052412
			FBgn0052436
			FBgn0052440
			FBgn0052450
			FBgn0052459
			FBgn0052568
			FBgn0052588
			FBgn0052652
			FBgn0052655
			FBgn0052690
			FBgn0052698
			FBgn0052713
			FBgn0052718
			FBgn0052762
			FBgn0052832
			FBgn0052835
			FBgn0052945
			FBgn0052982
			FBgn0053087
			FBgn0053095
			FBgn0053096
			FBgn0053136
			FBgn0053144
			FBgn0053278
			FBgn0053293
			FBgn0058354
			FBgn0061197
			FBgn0061469
			FBgn0061515
			FBgn0062517
			FBgn0063261
			FBgn0064912
			FBgn0067861
			FBgn0069354
			FBgn0083978
			FBgn0085370
			FBgn0085397
			FBgn0085408
			FBgn0085430
			FBgn0085433
			FBgn0085443
			FBgn0085446
			FBgn0085464
			FBgn0086350
			FBgn0086655
			FBgn0086675
			FBgn0086690
			FBgn0086909
			FBgn0086915
			FBgn0243516
			FBgn0250840
			FBgn0250845
			FBgn0250846
			FBgn0250904
			FBgn0250907
			FBgn0259176
			FBgn0259244
			FBgn0259685
			FBgn0259701
			FBgn0259702
			FBgn0259703
			FBgn0259794
			FBgn0259795
			FBgn0259935
			FBgn0259984
			FBgn0260392
			FBgn0260401
			FBgn0260441
			FBgn0260451
			FBgn0260461
			FBgn0260462
			FBgn0260470
			FBgn0260474
			FBgn0260634
			FBgn0260660
			FBgn0260744
			FBgn0260749
			FBgn0260761
			FBgn0260762
			FBgn0260799
			FBgn0260936
			FBgn0260945
			FBgn0261108
			FBgn0261238
			FBgn0261239
			FBgn0261274
			FBgn0261277
			FBgn0261278
			FBgn0261287
			FBgn0261395
			FBgn0261445
			FBgn0261456
			FBgn0261564
			FBgn0261570
			FBgn0261573
			FBgn0261574
			FBgn0261588
			FBgn0261648
			FBgn0261671
			FBgn0261686
			FBgn0261698
			FBgn0261710
			FBgn0261788
			FBgn0261803
			FBgn0261931
			FBgn0261963
			FBgn0261986
			FBgn0262029
			FBgn0262081
			FBgn0262103
			FBgn0262112
			FBgn0262114
			FBgn0262139
			FBgn0262720
			FBgn0262733
			FBgn0262737
			FBgn0262742
			FBgn0262866
			FBgn0263109
			FBgn0263240
			FBgn0263705
			FBgn0263706
			FBgn0263750
			FBgn0263773
			FBgn0263864
			FBgn0263934
			FBgn0263998
			FBgn0264075
			FBgn0264090
			FBgn0264270
			FBgn0264273
			FBgn0264302
			FBgn0264303
			FBgn0264307
			FBgn0264442
			FBgn0264490
			FBgn0264494
			FBgn0264607
			FBgn0264742
			FBgn0264743
			FBgn0264751
			FBgn0264753
			FBgn0264816
			FBgn0265089
			FBgn0265140
			FBgn0265192
			FBgn0265269
			FBgn0265274
			FBgn0265276
			FBgn0265434
			FBgn0265512
			FBgn0266186
			FBgn0266410
			FBgn0266418
			FBgn0266521
			FBgn0266696
			FBgn0267336
			FBgn0267366
			FBgn0267486
			FBgn0267488
			FBgn0267689
			FBgn0267726
			FBgn0267727
			FBgn0267841
			FBgn0267978
			FBgn0001281
			FBgn0012042
			FBgn0013300
			FBgn0014865
			FBgn0031476
			FBgn0031751
			FBgn0032312
			FBgn0034082
			FBgn0034459
			FBgn0037101
			FBgn0038200
			FBgn0038359
			FBgn0039077
			FBgn0040519
			FBgn0052064
			FBgn0052192
			FBgn0052368
			FBgn0052371
			FBgn0270925
