# Supplementary material for: Growth phase diets diminish histone acetyltransferase Gcn5 function and shorten lifespan of Drosophila males
Source: EMBO Rep. 2025 Jul 10;26(15):3856–88. doi: 10.1038/s44319-025-00503-8 (PMC12332192; doi:10.1038/s44319-025-00503-8)
Supplement: Supplementary file 20 — Source data Fig. 6 [file 44319_2025_503_MOESM20_ESM.zip › EMBOR-2024-60144V2_SourceDataForFigure6/Figure6D.csv]

Up_OVAfed	Down_OVAfed	Up_Gcn5	Down_Gcn5
FBgn0000044	FBgn0000008	FBgn0000279	FBgn0000008
FBgn0000046	FBgn0000071	FBgn0001128	FBgn0000071
FBgn0000064	FBgn0000078	FBgn0001281	FBgn0000153
FBgn0000116	FBgn0000079	FBgn0002569	FBgn0000180
FBgn0000244	FBgn0000097	FBgn0002578	FBgn0000210
FBgn0000326	FBgn0000153	FBgn0002773	FBgn0000241
FBgn0000406	FBgn0000241	FBgn0002933	FBgn0000422
FBgn0000442	FBgn0000422	FBgn0003060	FBgn0000527
FBgn0000473	FBgn0000448	FBgn0003067	FBgn0000591
FBgn0000533	FBgn0000463	FBgn0003961	FBgn0001112
FBgn0000565	FBgn0000527	FBgn0004516	FBgn0001225
FBgn0000667	FBgn0000567	FBgn0010041	FBgn0001229
FBgn0001078	FBgn0000568	FBgn0010294	FBgn0001253
FBgn0001083	FBgn0000578	FBgn0010295	FBgn0001254
FBgn0001091	FBgn0000719	FBgn0010387	FBgn0001255
FBgn0001092	FBgn0000721	FBgn0010388	FBgn0002534
FBgn0001098	FBgn0001112	FBgn0011603	FBgn0003046
FBgn0001128	FBgn0001170	FBgn0011774	FBgn0003319
FBgn0001208	FBgn0001224	FBgn0011822	FBgn0003372
FBgn0001250	FBgn0001225	FBgn0012036	FBgn0004003
FBgn0001311	FBgn0001226	FBgn0012042	FBgn0004588
FBgn0002121	FBgn0001227	FBgn0013300	FBgn0004589
FBgn0002440	FBgn0001229	FBgn0013308	FBgn0004590
FBgn0002524	FBgn0001230	FBgn0013771	FBgn0004591
FBgn0002531	FBgn0001253	FBgn0013773	FBgn0004592
FBgn0002533	FBgn0001254	FBgn0014031	FBgn0004594
FBgn0002534	FBgn0001255	FBgn0014865	FBgn0004865
FBgn0002535	FBgn0002571	FBgn0015035	FBgn0005612
FBgn0002578	FBgn0002577	FBgn0015037	FBgn0005638
FBgn0002719	FBgn0002643	FBgn0015038	FBgn0010222
FBgn0002772	FBgn0002732	FBgn0016694	FBgn0010408
FBgn0002773	FBgn0002945	FBgn0020270	FBgn0010591
FBgn0002789	FBgn0003046	FBgn0023535	FBgn0020445
FBgn0002868	FBgn0003117	FBgn0024293	FBgn0020506
FBgn0002869	FBgn0003162	FBgn0024912	FBgn0020643
FBgn0003086	FBgn0003204	FBgn0025583	FBgn0020906
FBgn0003091	FBgn0003209	FBgn0027348	FBgn0022774
FBgn0003149	FBgn0003255	FBgn0027657	FBgn0024294
FBgn0003174	FBgn0003319	FBgn0029639	FBgn0025578
FBgn0003206	FBgn0003339	FBgn0029766	FBgn0026619
FBgn0003374	FBgn0003358	FBgn0030040	FBgn0026755
FBgn0003378	FBgn0003447	FBgn0030189	FBgn0027570
FBgn0003515	FBgn0003507	FBgn0030394	FBgn0028394
FBgn0003863	FBgn0003888	FBgn0030398	FBgn0029804
FBgn0003890	FBgn0003997	FBgn0030425	FBgn0029831
FBgn0004028	FBgn0004003	FBgn0030432	FBgn0029863
FBgn0004117	FBgn0004108	FBgn0030558	FBgn0029898
FBgn0004169	FBgn0004360	FBgn0030999	FBgn0029913
FBgn0004228	FBgn0004369	FBgn0031000	FBgn0029924
FBgn0004426	FBgn0004514	FBgn0031033	FBgn0030051
FBgn0004427	FBgn0004588	FBgn0031034	FBgn0030102
FBgn0004428	FBgn0004606	FBgn0031178	FBgn0030114
FBgn0004507	FBgn0004865	FBgn0031417	FBgn0030186
FBgn0004516	FBgn0004885	FBgn0031476	FBgn0030326
FBgn0004577	FBgn0005592	FBgn0031561	FBgn0030493
FBgn0004629	FBgn0005612	FBgn0031563	FBgn0030494
FBgn0004652	FBgn0005626	FBgn0031580	FBgn0030542
FBgn0004852	FBgn0005638	FBgn0031700	FBgn0030586
FBgn0004888	FBgn0005672	FBgn0031732	FBgn0030594
FBgn0005666	FBgn0005775	FBgn0031751	FBgn0030595
FBgn0005670	FBgn0010300	FBgn0031801	FBgn0030756
FBgn0010038	FBgn0010470	FBgn0032087	FBgn0030836
FBgn0010052	FBgn0011204	FBgn0032088	FBgn0030876
FBgn0010053	FBgn0011656	FBgn0032136	FBgn0031116
FBgn0010223	FBgn0011666	FBgn0032281	FBgn0031512
FBgn0010263	FBgn0011817	FBgn0032282	FBgn0031515
FBgn0010294	FBgn0012042	FBgn0032283	FBgn0031741
FBgn0010357	FBgn0014135	FBgn0032312	FBgn0031747
FBgn0010358	FBgn0014163	FBgn0032322	FBgn0031791
FBgn0010381	FBgn0015229	FBgn0032391	FBgn0031865
FBgn0010383	FBgn0015400	FBgn0032422	FBgn0031907
FBgn0010387	FBgn0015774	FBgn0032435	FBgn0031929
FBgn0010395	FBgn0016032	FBgn0032472	FBgn0031959
FBgn0010397	FBgn0016061	FBgn0032968	FBgn0031970
FBgn0010423	FBgn0016930	FBgn0033027	FBgn0032084
FBgn0010482	FBgn0019952	FBgn0033124	FBgn0032132
FBgn0010516	FBgn0020299	FBgn0033205	FBgn0032139
FBgn0010548	FBgn0020445	FBgn0033234	FBgn0032280
FBgn0011286	FBgn0020762	FBgn0033238	FBgn0032350
FBgn0011556	FBgn0020880	FBgn0033387	FBgn0032538
FBgn0011576	FBgn0022700	FBgn0033395	FBgn0032684
FBgn0011603	FBgn0023023	FBgn0033397	FBgn0032713
FBgn0011695	FBgn0023214	FBgn0033448	FBgn0032783
FBgn0011722	FBgn0023495	FBgn0033659	FBgn0032824
FBgn0011822	FBgn0023526	FBgn0033712	FBgn0032934
FBgn0011834	FBgn0023528	FBgn0033729	FBgn0032935
FBgn0012034	FBgn0024294	FBgn0033789	FBgn0032955
FBgn0012036	FBgn0024366	FBgn0033792	FBgn0033132
FBgn0012344	FBgn0024958	FBgn0033820	FBgn0033203
FBgn0013307	FBgn0025186	FBgn0033835	FBgn0033289
FBgn0013679	FBgn0025456	FBgn0033873	FBgn0033301
FBgn0013680	FBgn0025525	FBgn0033928	FBgn0033320
FBgn0013684	FBgn0025574	FBgn0033978	FBgn0033367
FBgn0013763	FBgn0025682	FBgn0034011	FBgn0033439
FBgn0013771	FBgn0025687	FBgn0034082	FBgn0033592
FBgn0013772	FBgn0025693	FBgn0034160	FBgn0033638
FBgn0013773	FBgn0025697	FBgn0034288	FBgn0033639
FBgn0014000	FBgn0026197	FBgn0034294	FBgn0033708
FBgn0014031	FBgn0026319	FBgn0034328	FBgn0033936
FBgn0014033	FBgn0026361	FBgn0034331	FBgn0033999
FBgn0014073	FBgn0026404	FBgn0034406	FBgn0034075
FBgn0014396	FBgn0026619	FBgn0034407	FBgn0034085
FBgn0014469	FBgn0027359	FBgn0034459	FBgn0034301
FBgn0014859	FBgn0027506	FBgn0034479	FBgn0034366
FBgn0014863	FBgn0027515	FBgn0034480	FBgn0034396
FBgn0014869	FBgn0027570	FBgn0034489	FBgn0034428
FBgn0014906	FBgn0027578	FBgn0034512	FBgn0034462
FBgn0015010	FBgn0027608	FBgn0034638	FBgn0034499
FBgn0015034	FBgn0027790	FBgn0034712	FBgn0034623
FBgn0015035	FBgn0027865	FBgn0034715	FBgn0034661
FBgn0015037	FBgn0028371	FBgn0034728	FBgn0034688
FBgn0015038	FBgn0028394	FBgn0035176	FBgn0034784
FBgn0015039	FBgn0028533	FBgn0035325	FBgn0034785
FBgn0015040	FBgn0028534	FBgn0035388	FBgn0034860
FBgn0015336	FBgn0028646	FBgn0035510	FBgn0034903
FBgn0015570	FBgn0028862	FBgn0035742	FBgn0034999
FBgn0015575	FBgn0028920	FBgn0035743	FBgn0035049
FBgn0015576	FBgn0028939	FBgn0035798	FBgn0035056
FBgn0015577	FBgn0029002	FBgn0035929	FBgn0035146
FBgn0015623	FBgn0029123	FBgn0035996	FBgn0035204
FBgn0015714	FBgn0029170	FBgn0036225	FBgn0035300
FBgn0015766	FBgn0029584	FBgn0036262	FBgn0035427
FBgn0015808	FBgn0029804	FBgn0036290	FBgn0035434
FBgn0016650	FBgn0029821	FBgn0036361	FBgn0035452
FBgn0016684	FBgn0029824	FBgn0036369	FBgn0035522
FBgn0016694	FBgn0029830	FBgn0036394	FBgn0035539
FBgn0016920	FBgn0029848	FBgn0036469	FBgn0035553
FBgn0017424	FBgn0029863	FBgn0036690	FBgn0035578
FBgn0017482	FBgn0029924	FBgn0036766	FBgn0035767
FBgn0017558	FBgn0030051	FBgn0036767	FBgn0035781
FBgn0017561	FBgn0030097	FBgn0036862	FBgn0035887
FBgn0019982	FBgn0030102	FBgn0036992	FBgn0035949
FBgn0020414	FBgn0030114	FBgn0037090	FBgn0035964
FBgn0020415	FBgn0030157	FBgn0037101	FBgn0035983
FBgn0020508	FBgn0030158	FBgn0037386	FBgn0036264
FBgn0020545	FBgn0030183	FBgn0037520	FBgn0036364
FBgn0020642	FBgn0030230	FBgn0037563	FBgn0036410
FBgn0020906	FBgn0030274	FBgn0037765	FBgn0036416
FBgn0021765	FBgn0030326	FBgn0037850	FBgn0036417
FBgn0021979	FBgn0030327	FBgn0037973	FBgn0036436
FBgn0022160	FBgn0030493	FBgn0038200	FBgn0036481
FBgn0022355	FBgn0030541	FBgn0038237	FBgn0036549
FBgn0022770	FBgn0030542	FBgn0038239	FBgn0036587
FBgn0023129	FBgn0030769	FBgn0038241	FBgn0036605
FBgn0023197	FBgn0030778	FBgn0038242	FBgn0036665
FBgn0023507	FBgn0030809	FBgn0038243	FBgn0036678
FBgn0023530	FBgn0030816	FBgn0038290	FBgn0036756
FBgn0023537	FBgn0030836	FBgn0038299	FBgn0036768
FBgn0023541	FBgn0030837	FBgn0038353	FBgn0036833
FBgn0024293	FBgn0030886	FBgn0038359	FBgn0036846
FBgn0024361	FBgn0030897	FBgn0038419	FBgn0036877
FBgn0024740	FBgn0030927	FBgn0038455	FBgn0037067
FBgn0024945	FBgn0031016	FBgn0038466	FBgn0037167
FBgn0024947	FBgn0031264	FBgn0038470	FBgn0037203
FBgn0024957	FBgn0031267	FBgn0038530	FBgn0037290
FBgn0024997	FBgn0031384	FBgn0038658	FBgn0037323
FBgn0025352	FBgn0031450	FBgn0038680	FBgn0037396
FBgn0025393	FBgn0031490	FBgn0038718	FBgn0037448
FBgn0025578	FBgn0031632	FBgn0038832	FBgn0037515
FBgn0025592	FBgn0031646	FBgn0038972	FBgn0037592
FBgn0025595	FBgn0031738	FBgn0038973	FBgn0037612
FBgn0025620	FBgn0031741	FBgn0039051	FBgn0037623
FBgn0025643	FBgn0031800	FBgn0039077	FBgn0037665
FBgn0025680	FBgn0031835	FBgn0039102	FBgn0037677
FBgn0025692	FBgn0031865	FBgn0039226	FBgn0037678
FBgn0025814	FBgn0031894	FBgn0039310	FBgn0037835
FBgn0025837	FBgn0031907	FBgn0039319	FBgn0037933
FBgn0025866	FBgn0031939	FBgn0039325	FBgn0037975
FBgn0026061	FBgn0031957	FBgn0039326	FBgn0038071
FBgn0026077	FBgn0031959	FBgn0039486	FBgn0038095
FBgn0026190	FBgn0031973	FBgn0039521	FBgn0038126
FBgn0026315	FBgn0032025	FBgn0039591	FBgn0038179
FBgn0026415	FBgn0032066	FBgn0039644	FBgn0038180
FBgn0026439	FBgn0032067	FBgn0039752	FBgn0038194
FBgn0026565	FBgn0032139	FBgn0039756	FBgn0038214
FBgn0026593	FBgn0032143	FBgn0039760	FBgn0038260
FBgn0026760	FBgn0032350	FBgn0039779	FBgn0038404
FBgn0027341	FBgn0032402	FBgn0040211	FBgn0038509
FBgn0027356	FBgn0032405	FBgn0040519	FBgn0038516
FBgn0027493	FBgn0032663	FBgn0040602	FBgn0038610
FBgn0027547	FBgn0032684	FBgn0040687	FBgn0038716
FBgn0027560	FBgn0032713	FBgn0040723	FBgn0038756
FBgn0027571	FBgn0032770	FBgn0040730	FBgn0038784
FBgn0027580	FBgn0032803	FBgn0040734	FBgn0038819
FBgn0027584	FBgn0032805	FBgn0040735	FBgn0038820
FBgn0027590	FBgn0032840	FBgn0040736	FBgn0038846
FBgn0027600	FBgn0032864	FBgn0040813	FBgn0038943
FBgn0027843	FBgn0032955	FBgn0040837	FBgn0038959
FBgn0027929	FBgn0033108	FBgn0041184	FBgn0039073
FBgn0028325	FBgn0033132	FBgn0041337	FBgn0039161
FBgn0028396	FBgn0033294	FBgn0041579	FBgn0039203
FBgn0028422	FBgn0033301	FBgn0041581	FBgn0039223
FBgn0028479	FBgn0033356	FBgn0041627	FBgn0039257
FBgn0028482	FBgn0033438	FBgn0042119	FBgn0039283
FBgn0028491	FBgn0033439	FBgn0050026	FBgn0039312
FBgn0028519	FBgn0033458	FBgn0050285	FBgn0039313
FBgn0028542	FBgn0033592	FBgn0050502	FBgn0039354
FBgn0028543	FBgn0033602	FBgn0051087	FBgn0039475
FBgn0028544	FBgn0033635	FBgn0051106	FBgn0039592
FBgn0028546	FBgn0033638	FBgn0051198	FBgn0039620
FBgn0028550	FBgn0033639	FBgn0051233	FBgn0039632
FBgn0028583	FBgn0033654	FBgn0051288	FBgn0039704
FBgn0028670	FBgn0033724	FBgn0051439	FBgn0039795
FBgn0028855	FBgn0033725	FBgn0051446	FBgn0039804
FBgn0028886	FBgn0033730	FBgn0051463	FBgn0039851
FBgn0028936	FBgn0033785	FBgn0051464	FBgn0039852
FBgn0028940	FBgn0033936	FBgn0051614	FBgn0040817
FBgn0028950	FBgn0033999	FBgn0051719	FBgn0040850
FBgn0028956	FBgn0034075	FBgn0051769	FBgn0041160
FBgn0028983	FBgn0034085	FBgn0051974	FBgn0041183
FBgn0029091	FBgn0034221	FBgn0052064	FBgn0045064
FBgn0029167	FBgn0034366	FBgn0052192	FBgn0046253
FBgn0029608	FBgn0034396	FBgn0052283	FBgn0046689
FBgn0029689	FBgn0034408	FBgn0052284	FBgn0046876
FBgn0029690	FBgn0034462	FBgn0052368	FBgn0050083
FBgn0029762	FBgn0034494	FBgn0052371	FBgn0050345
FBgn0029766	FBgn0034499	FBgn0052437	FBgn0050375
FBgn0029795	FBgn0034623	FBgn0052625	FBgn0050471
FBgn0029827	FBgn0034647	FBgn0052656	FBgn0051547
FBgn0029831	FBgn0034670	FBgn0053281	FBgn0051634
FBgn0029843	FBgn0034706	FBgn0053282	FBgn0051698
FBgn0029994	FBgn0034724	FBgn0053460	FBgn0052023
FBgn0030005	FBgn0034796	FBgn0053461	FBgn0052447
FBgn0030013	FBgn0034860	FBgn0053462	FBgn0053126
FBgn0030040	FBgn0034876	FBgn0053532	FBgn0053143
FBgn0030041	FBgn0034884	FBgn0053533	FBgn0053208
FBgn0030056	FBgn0034897	FBgn0053983	FBgn0053514
FBgn0030098	FBgn0034903	FBgn0053985	FBgn0053970
FBgn0030148	FBgn0034914	FBgn0053986	FBgn0060296
FBgn0030234	FBgn0034974	FBgn0063494	FBgn0086674
FBgn0030244	FBgn0034996	FBgn0063495	FBgn0086917
FBgn0030251	FBgn0034997	FBgn0086758	FBgn0243486
FBgn0030262	FBgn0035016	FBgn0250757	FBgn0250839
FBgn0030272	FBgn0035049	FBgn0259683	FBgn0259164
FBgn0030309	FBgn0035056	FBgn0259714	FBgn0259168
FBgn0030331	FBgn0035091	FBgn0259715	FBgn0259697
FBgn0030332	FBgn0035144	FBgn0259716	FBgn0261362
FBgn0030347	FBgn0035160	FBgn0260455	FBgn0263236
FBgn0030425	FBgn0035173	FBgn0261552	FBgn0264574
FBgn0030443	FBgn0035193	FBgn0261625	FBgn0264712
FBgn0030478	FBgn0035204	FBgn0261673	FBgn0265575
FBgn0030482	FBgn0035237	FBgn0261681	FBgn0265726
FBgn0030484	FBgn0035267	FBgn0261682	FBgn0265998
FBgn0030510	FBgn0035282	FBgn0261989
FBgn0030519	FBgn0035348	FBgn0261990
FBgn0030528	FBgn0035430	FBgn0262579
FBgn0030539	FBgn0035452	FBgn0262656
FBgn0030544	FBgn0035522	FBgn0263235
FBgn0030558	FBgn0035539	FBgn0263390
FBgn0030574	FBgn0035553	FBgn0264489
FBgn0030575	FBgn0035625	FBgn0264775
FBgn0030586	FBgn0035692	FBgn0264776
FBgn0030603	FBgn0035737	FBgn0265180
FBgn0030607	FBgn0035767	FBgn0265185
FBgn0030608	FBgn0035772	FBgn0265186
FBgn0030638	FBgn0035780	FBgn0265191
FBgn0030679	FBgn0035949	FBgn0266375
FBgn0030688	FBgn0035964	FBgn0267408
FBgn0030724	FBgn0035983	FBgn0270925
FBgn0030731	FBgn0036144
FBgn0030745	FBgn0036240
FBgn0030747	FBgn0036264
FBgn0030763	FBgn0036287
FBgn0030774	FBgn0036316
FBgn0030775	FBgn0036341
FBgn0030776	FBgn0036360
FBgn0030777	FBgn0036364
FBgn0030798	FBgn0036417
FBgn0030817	FBgn0036433
FBgn0030824	FBgn0036436
FBgn0030828	FBgn0036567
FBgn0030914	FBgn0036665
FBgn0030926	FBgn0036677
FBgn0030929	FBgn0036678
FBgn0030976	FBgn0036761
FBgn0030984	FBgn0036773
FBgn0030998	FBgn0036790
FBgn0031000	FBgn0036806
FBgn0031002	FBgn0036846
FBgn0031004	FBgn0036848
FBgn0031010	FBgn0036849
FBgn0031033	FBgn0036851
FBgn0031034	FBgn0036877
FBgn0031069	FBgn0036956
FBgn0031089	FBgn0036975
FBgn0031092	FBgn0037021
FBgn0031170	FBgn0037126
FBgn0031178	FBgn0037217
FBgn0031249	FBgn0037235
FBgn0031263	FBgn0037290
FBgn0031289	FBgn0037315
FBgn0031412	FBgn0037323
FBgn0031428	FBgn0037448
FBgn0031461	FBgn0037515
FBgn0031478	FBgn0037553
FBgn0031512	FBgn0037623
FBgn0031514	FBgn0037635
FBgn0031517	FBgn0037665
FBgn0031523	FBgn0037677
FBgn0031528	FBgn0037710
FBgn0031547	FBgn0037788
FBgn0031548	FBgn0037801
FBgn0031558	FBgn0037835
FBgn0031559	FBgn0037933
FBgn0031560	FBgn0037960
FBgn0031561	FBgn0037972
FBgn0031563	FBgn0037999
FBgn0031564	FBgn0038070
FBgn0031579	FBgn0038071
FBgn0031689	FBgn0038110
FBgn0031692	FBgn0038126
FBgn0031693	FBgn0038129
FBgn0031694	FBgn0038180
FBgn0031695	FBgn0038247
FBgn0031703	FBgn0038260
FBgn0031732	FBgn0038286
FBgn0031737	FBgn0038341
FBgn0031801	FBgn0038404
FBgn0031805	FBgn0038435
FBgn0031813	FBgn0038467
FBgn0031814	FBgn0038676
FBgn0031821	FBgn0038846
FBgn0031836	FBgn0038855
FBgn0031860	FBgn0038881
FBgn0031914	FBgn0038943
FBgn0031930	FBgn0039008
FBgn0031936	FBgn0039073
FBgn0031937	FBgn0039130
FBgn0031940	FBgn0039161
FBgn0031945	FBgn0039203
FBgn0031971	FBgn0039217
FBgn0031975	FBgn0039223
FBgn0031987	FBgn0039257
FBgn0031990	FBgn0039354
FBgn0031998	FBgn0039467
FBgn0032010	FBgn0039473
FBgn0032024	FBgn0039474
FBgn0032076	FBgn0039475
FBgn0032085	FBgn0039476
FBgn0032087	FBgn0039492
FBgn0032088	FBgn0039590
FBgn0032116	FBgn0039593
FBgn0032144	FBgn0039620
FBgn0032154	FBgn0039632
FBgn0032156	FBgn0039637
FBgn0032160	FBgn0039642
FBgn0032161	FBgn0039686
FBgn0032162	FBgn0039688
FBgn0032166	FBgn0039704
FBgn0032167	FBgn0039795
FBgn0032235	FBgn0039804
FBgn0032280	FBgn0039844
FBgn0032281	FBgn0039851
FBgn0032282	FBgn0039852
FBgn0032283	FBgn0039886
FBgn0032284	FBgn0040153
FBgn0032285	FBgn0040271
FBgn0032286	FBgn0040359
FBgn0032287	FBgn0040367
FBgn0032304	FBgn0040397
FBgn0032382	FBgn0040491
FBgn0032422	FBgn0040503
FBgn0032435	FBgn0040682
FBgn0032495	FBgn0041092
FBgn0032536	FBgn0041096
FBgn0032638	FBgn0041188
FBgn0032652	FBgn0041581
FBgn0032668	FBgn0041582
FBgn0032669	FBgn0041710
FBgn0032670	FBgn0041713
FBgn0032685	FBgn0042135
FBgn0032693	FBgn0043362
FBgn0032706	FBgn0045064
FBgn0032715	FBgn0046258
FBgn0032726	FBgn0046687
FBgn0032733	FBgn0046876
FBgn0032752	FBgn0047095
FBgn0032772	FBgn0050088
FBgn0032773	FBgn0050089
FBgn0032774	FBgn0050106
FBgn0032779	FBgn0050287
FBgn0032782	FBgn0050361
FBgn0032820	FBgn0051036
FBgn0032881	FBgn0051044
FBgn0032899	FBgn0051105
FBgn0032913	FBgn0051224
FBgn0032940	FBgn0051324
FBgn0032981	FBgn0051634
FBgn0033047	FBgn0051636
FBgn0033048	FBgn0051728
FBgn0033065	FBgn0051777
FBgn0033079	FBgn0051869
FBgn0033115	FBgn0052029
FBgn0033124	FBgn0052100
FBgn0033128	FBgn0052279
FBgn0033129	FBgn0052354
FBgn0033130	FBgn0052447
FBgn0033138	FBgn0052745
FBgn0033170	FBgn0052982
FBgn0033205	FBgn0053012
FBgn0033221	FBgn0053013
FBgn0033226	FBgn0053087
FBgn0033234	FBgn0053126
FBgn0033292	FBgn0053143
FBgn0033296	FBgn0053208
FBgn0033297	FBgn0053265
FBgn0033302	FBgn0053306
FBgn0033304	FBgn0053346
FBgn0033367	FBgn0053514
FBgn0033395	FBgn0053970
FBgn0033397	FBgn0058002
FBgn0033446	FBgn0060296
FBgn0033448	FBgn0063083
FBgn0033465	FBgn0066365
FBgn0033466	FBgn0083978
FBgn0033483	FBgn0083991
FBgn0033494	FBgn0085222
FBgn0033504	FBgn0085235
FBgn0033518	FBgn0085249
FBgn0033520	FBgn0085282
FBgn0033541	FBgn0085325
FBgn0033593	FBgn0085370
FBgn0033658	FBgn0085376
FBgn0033659	FBgn0085380
FBgn0033668	FBgn0085387
FBgn0033729	FBgn0085391
FBgn0033731	FBgn0085404
FBgn0033781	FBgn0085407
FBgn0033782	FBgn0085409
FBgn0033787	FBgn0085426
FBgn0033788	FBgn0085443
FBgn0033789	FBgn0086359
FBgn0033792	FBgn0086655
FBgn0033807	FBgn0086673
FBgn0033821	FBgn0086674
FBgn0033873	FBgn0086675
FBgn0033879	FBgn0243486
FBgn0033906	FBgn0250839
FBgn0033919	FBgn0250908
FBgn0033926	FBgn0259098
FBgn0033928	FBgn0259150
FBgn0033942	FBgn0259164
FBgn0033978	FBgn0259168
FBgn0033981	FBgn0259227
FBgn0034010	FBgn0259236
FBgn0034058	FBgn0259984
FBgn0034076	FBgn0260474
FBgn0034141	FBgn0260768
FBgn0034160	FBgn0260945
FBgn0034162	FBgn0260964
FBgn0034197	FBgn0261239
FBgn0034215	FBgn0261445
FBgn0034229	FBgn0261514
FBgn0034253	FBgn0261548
FBgn0034279	FBgn0261612
FBgn0034288	FBgn0261698
FBgn0034289	FBgn0261799
FBgn0034290	FBgn0262005
FBgn0034294	FBgn0262081
FBgn0034356	FBgn0262103
FBgn0034365	FBgn0262139
FBgn0034387	FBgn0262141
FBgn0034390	FBgn0262733
FBgn0034406	FBgn0262737
FBgn0034420	FBgn0262866
FBgn0034428	FBgn0262993
FBgn0034429	FBgn0263039
FBgn0034432	FBgn0263109
FBgn0034436	FBgn0263236
FBgn0034437	FBgn0263239
FBgn0034439	FBgn0263246
FBgn0034468	FBgn0263380
FBgn0034470	FBgn0263400
FBgn0034471	FBgn0263617
FBgn0034479	FBgn0263773
FBgn0034480	FBgn0263864
FBgn0034497	FBgn0264490
FBgn0034501	FBgn0264493
FBgn0034512	FBgn0264562
FBgn0034588	FBgn0264574
FBgn0034612	FBgn0264712
FBgn0034628	FBgn0264746
FBgn0034629	FBgn0264753
FBgn0034638	FBgn0265011
FBgn0034642	FBgn0265192
FBgn0034662	FBgn0265266
FBgn0034663	FBgn0265540
FBgn0034664	FBgn0265726
FBgn0034710	FBgn0265835
FBgn0034715	FBgn0265836
FBgn0034718	FBgn0265961
FBgn0034733	FBgn0265998
FBgn0034755	FBgn0266327
FBgn0034797	FBgn0266418
FBgn0034808	FBgn0266456
FBgn0034856	FBgn0266639
FBgn0034883	FBgn0267033
FBgn0034909	FBgn0267181
FBgn0034920	FBgn0267208
FBgn0034971	FBgn0267336
FBgn0034985	FBgn0267668
FBgn0035006	FBgn0267841
FBgn0035043
FBgn0035083
FBgn0035089
FBgn0035090
FBgn0035094
FBgn0035112
FBgn0035147
FBgn0035154
FBgn0035169
FBgn0035176
FBgn0035186
FBgn0035189
FBgn0035252
FBgn0035266
FBgn0035270
FBgn0035286
FBgn0035309
FBgn0035312
FBgn0035325
FBgn0035343
FBgn0035360
FBgn0035375
FBgn0035383
FBgn0035398
FBgn0035409
FBgn0035410
FBgn0035427
FBgn0035438
FBgn0035439
FBgn0035510
FBgn0035517
FBgn0035542
FBgn0035544
FBgn0035550
FBgn0035587
FBgn0035588
FBgn0035607
FBgn0035619
FBgn0035620
FBgn0035649
FBgn0035665
FBgn0035710
FBgn0035742
FBgn0035743
FBgn0035770
FBgn0035779
FBgn0035785
FBgn0035789
FBgn0035798
FBgn0035811
FBgn0035815
FBgn0035887
FBgn0035926
FBgn0035968
FBgn0035985
FBgn0036046
FBgn0036106
FBgn0036108
FBgn0036109
FBgn0036147
FBgn0036181
FBgn0036211
FBgn0036225
FBgn0036227
FBgn0036228
FBgn0036229
FBgn0036361
FBgn0036362
FBgn0036377
FBgn0036393
FBgn0036422
FBgn0036449
FBgn0036454
FBgn0036467
FBgn0036468
FBgn0036471
FBgn0036493
FBgn0036547
FBgn0036551
FBgn0036552
FBgn0036553
FBgn0036563
FBgn0036575
FBgn0036589
FBgn0036599
FBgn0036622
FBgn0036623
FBgn0036663
FBgn0036713
FBgn0036717
FBgn0036727
FBgn0036765
FBgn0036766
FBgn0036770
FBgn0036787
FBgn0036821
FBgn0036824
FBgn0036833
FBgn0036837
FBgn0036843
FBgn0036862
FBgn0036948
FBgn0036951
FBgn0036952
FBgn0036953
FBgn0036985
FBgn0037020
FBgn0037057
FBgn0037070
FBgn0037083
FBgn0037090
FBgn0037100
FBgn0037127
FBgn0037138
FBgn0037144
FBgn0037146
FBgn0037151
FBgn0037174
FBgn0037275
FBgn0037288
FBgn0037304
FBgn0037341
FBgn0037358
FBgn0037440
FBgn0037485
FBgn0037487
FBgn0037517
FBgn0037562
FBgn0037601
FBgn0037646
FBgn0037683
FBgn0037684
FBgn0037715
FBgn0037723
FBgn0037724
FBgn0037730
FBgn0037743
FBgn0037765
FBgn0037781
FBgn0037782
FBgn0037783
FBgn0037786
FBgn0037817
FBgn0037845
FBgn0037870
FBgn0037890
FBgn0037906
FBgn0037996
FBgn0038009
FBgn0038038
FBgn0038063
FBgn0038072
FBgn0038082
FBgn0038088
FBgn0038114
FBgn0038135
FBgn0038151
FBgn0038161
FBgn0038181
FBgn0038238
FBgn0038241
FBgn0038242
FBgn0038243
FBgn0038250
FBgn0038262
FBgn0038291
FBgn0038292
FBgn0038294
FBgn0038348
FBgn0038349
FBgn0038353
FBgn0038366
FBgn0038419
FBgn0038420
FBgn0038451
FBgn0038455
FBgn0038466
FBgn0038468
FBgn0038481
FBgn0038482
FBgn0038484
FBgn0038492
FBgn0038511
FBgn0038523
FBgn0038595
FBgn0038629
FBgn0038631
FBgn0038643
FBgn0038645
FBgn0038646
FBgn0038647
FBgn0038680
FBgn0038717
FBgn0038718
FBgn0038733
FBgn0038734
FBgn0038742
FBgn0038753
FBgn0038774
FBgn0038783
FBgn0038795
FBgn0038804
FBgn0038819
FBgn0038866
FBgn0038873
FBgn0038874
FBgn0038878
FBgn0038919
FBgn0038924
FBgn0038938
FBgn0038973
FBgn0038977
FBgn0039022
FBgn0039024
FBgn0039031
FBgn0039051
FBgn0039052
FBgn0039081
FBgn0039084
FBgn0039091
FBgn0039107
FBgn0039114
FBgn0039151
FBgn0039156
FBgn0039239
FBgn0039249
FBgn0039299
FBgn0039311
FBgn0039315
FBgn0039321
FBgn0039323
FBgn0039326
FBgn0039428
FBgn0039452
FBgn0039453
FBgn0039454
FBgn0039470
FBgn0039481
FBgn0039482
FBgn0039507
FBgn0039519
FBgn0039521
FBgn0039543
FBgn0039580
FBgn0039611
FBgn0039645
FBgn0039667
FBgn0039737
FBgn0039756
FBgn0039760
FBgn0039777
FBgn0039779
FBgn0039798
FBgn0039800
FBgn0039805
FBgn0039807
FBgn0039817
FBgn0039818
FBgn0039849
FBgn0039854
FBgn0039864
FBgn0039897
FBgn0039915
FBgn0039925
FBgn0039941
FBgn0040060
FBgn0040064
FBgn0040069
FBgn0040252
FBgn0040256
FBgn0040259
FBgn0040260
FBgn0040305
FBgn0040336
FBgn0040342
FBgn0040350
FBgn0040364
FBgn0040383
FBgn0040384
FBgn0040393
FBgn0040565
FBgn0040600
FBgn0040609
FBgn0040717
FBgn0040718
FBgn0040723
FBgn0040743
FBgn0040813
FBgn0040827
FBgn0040950
FBgn0040959
FBgn0041181
FBgn0041183
FBgn0041789
FBgn0042102
FBgn0042104
FBgn0042105
FBgn0042119
FBgn0042627
FBgn0042696
FBgn0042701
FBgn0043471
FBgn0043792
FBgn0045038
FBgn0045980
FBgn0046113
FBgn0046875
FBgn0050016
FBgn0050043
FBgn0050047
FBgn0050118
FBgn0050148
FBgn0050151
FBgn0050163
FBgn0050285
FBgn0050288
FBgn0050289
FBgn0050296
FBgn0050339
FBgn0050371
FBgn0050375
FBgn0050377
FBgn0050411
FBgn0050438
FBgn0050495
FBgn0050502
FBgn0051004
FBgn0051041
FBgn0051087
FBgn0051098
FBgn0051103
FBgn0051104
FBgn0051106
FBgn0051198
FBgn0051233
FBgn0051266
FBgn0051267
FBgn0051269
FBgn0051272
FBgn0051313
FBgn0051321
FBgn0051343
FBgn0051352
FBgn0051380
FBgn0051431
FBgn0051439
FBgn0051446
FBgn0051454
FBgn0051464
FBgn0051475
FBgn0051663
FBgn0051673
FBgn0051698
FBgn0051719
FBgn0051789
FBgn0051792
FBgn0051793
FBgn0051821
FBgn0051956
FBgn0051973
FBgn0051997
FBgn0052053
FBgn0052082
FBgn0052091
FBgn0052170
FBgn0052191
FBgn0052195
FBgn0052198
FBgn0052224
FBgn0052241
FBgn0052249
FBgn0052302
FBgn0052304
FBgn0052373
FBgn0052404
FBgn0052405
FBgn0052499
FBgn0052512
FBgn0052557
FBgn0052564
FBgn0052571
FBgn0052603
FBgn0052633
FBgn0052645
FBgn0052656
FBgn0052687
FBgn0052694
FBgn0052750
FBgn0052751
FBgn0053056
FBgn0053080
FBgn0053120
FBgn0053128
FBgn0053138
FBgn0053178
FBgn0053181
FBgn0053192
FBgn0053196
FBgn0053282
FBgn0053301
FBgn0053307
FBgn0053333
FBgn0053459
FBgn0053469
FBgn0053494
FBgn0053519
FBgn0053926
FBgn0053965
FBgn0053986
FBgn0054003
FBgn0054056
FBgn0062412
FBgn0062978
FBgn0063492
FBgn0063493
FBgn0063497
FBgn0063499
FBgn0063649
FBgn0063923
FBgn0066101
FBgn0082585
FBgn0083956
FBgn0083972
FBgn0085195
FBgn0085205
FBgn0085227
FBgn0085256
FBgn0085280
FBgn0085308
FBgn0085311
FBgn0085313
FBgn0085317
FBgn0085359
FBgn0085419
FBgn0085425
FBgn0085428
FBgn0085452
FBgn0085483
FBgn0085484
FBgn0086347
FBgn0086355
FBgn0086367
FBgn0086450
FBgn0086687
FBgn0086708
FBgn0086906
FBgn0086917
FBgn0243514
FBgn0250757
FBgn0250815
FBgn0250836
FBgn0259101
FBgn0259111
FBgn0259173
FBgn0259175
FBgn0259209
FBgn0259247
FBgn0259715
FBgn0259749
FBgn0259896
FBgn0259977
FBgn0259992
FBgn0259998
FBgn0260000
FBgn0260004
FBgn0260027
FBgn0260226
FBgn0260386
FBgn0260632
FBgn0260747
FBgn0260954
FBgn0260955
FBgn0261113
FBgn0261261
FBgn0261362
FBgn0261446
FBgn0261508
FBgn0261509
FBgn0261534
FBgn0261552
FBgn0261560
FBgn0261611
FBgn0261625
FBgn0261675
FBgn0261862
FBgn0261989
FBgn0261990
FBgn0262021
FBgn0262146
FBgn0262508
FBgn0262524
FBgn0262559
FBgn0262562
FBgn0262605
FBgn0262613
FBgn0262624
FBgn0262721
FBgn0262782
FBgn0262808
FBgn0262811
FBgn0262952
FBgn0263002
FBgn0263020
FBgn0263080
FBgn0263081
FBgn0263096
FBgn0263118
FBgn0263120
FBgn0263200
FBgn0263234
FBgn0263241
FBgn0263321
FBgn0263390
FBgn0263413
FBgn0263776
FBgn0264078
FBgn0264294
FBgn0264295
FBgn0264489
FBgn0264695
FBgn0264699
FBgn0264750
FBgn0264776
FBgn0264789
FBgn0264894
FBgn0264987
FBgn0265052
FBgn0265068
FBgn0265081
FBgn0265146
FBgn0265180
FBgn0265185
FBgn0265186
FBgn0265191
FBgn0265577
FBgn0265851
FBgn0265991
FBgn0266005
FBgn0266261
FBgn0266359
FBgn0266405
FBgn0266446
FBgn0266448
FBgn0266631
FBgn0266758
FBgn0267073
FBgn0267111
FBgn0267164
FBgn0267314
FBgn0267339
FBgn0267385
FBgn0267408
FBgn0267549
FBgn0267661
FBgn0267803
FBgn0267828
