# Supplementary material for: Growth phase diets diminish histone acetyltransferase Gcn5 function and shorten lifespan of Drosophila males
Source: EMBO Rep. 2025 Jul 10;26(15):3856–88. doi: 10.1038/s44319-025-00503-8 (PMC12332192; doi:10.1038/s44319-025-00503-8)
Supplement: Supplementary file 20 — Source data Fig. 6 [file 44319_2025_503_MOESM20_ESM.zip › EMBOR-2024-60144V2_SourceDataForFigure6/Figure6E.csv]

	OVA_vs_C	Ada2a_vs_c
FBgn0034920	1.279511282	3.504867713
FBgn0035607	1.244142488	5.112854831
FBgn0010263	1.231244956	2.434703659
FBgn0051454	1.327851292	3.767093332
FBgn0030262	1.319182162	-0.39511808
FBgn0004169	1.15248291	3.576811227
FBgn0039321	1.296582716	3.100213687
FBgn0029994	1.282514432	5.334078373
FBgn0003515	1.275204437	2.387049176
FBgn0031010	1.247962785	2.422549379
FBgn0036362	1.178665603	1.894771311
FBgn0030688	1.124376517	3.345191646
FBgn0035710	1.119861907	2.970717614
FBgn0037562	1.085466047	0.963862406
FBgn0038631	1.223530938	2.158782712
FBgn0022355	1.18744282	1.202778767
FBgn0029167	1.004674963	3.06396667
FBgn0030347	1.02390535	1.98068021
FBgn0000442	1.030885571	1.471521306
FBgn0033787	0.974745688	2.291529814
FBgn0036229	1.447952206	3.212405199
FBgn0039481	1.485833223	2.067637645
FBgn0036948	1.364572382	3.238784018
FBgn0038783	1.430493168	7.012150749
FBgn0031170	1.379815067	4.767486223
FBgn0051272	1.590283474	3.810536391
FBgn0026061	1.565662456	3.843203192
FBgn0035309	1.473596399	2.92088963
FBgn0038135	1.473345791	6.95267774
FBgn0265186	0.956149094	3.507506359
FBgn0015038	0.971732664	5.459107028
FBgn0265185	0.899733413	3.507506359
FBgn0036862	0.903440818	2.042560329
FBgn0039760	1.055002881	2.077435984
FBgn0024293	0.755179393	2.8018134
FBgn0034288	0.777224463	7.385544471
FBgn0038419	0.811449907	-0.315375842
FBgn0250757	1.122441598	0.645594229
FBgn0267408	1.111895877	4.342736599
FBgn0016694	1.033365203	1.295611246
FBgn0264489	1.062798563	3.623874659
FBgn0265191	0.897789201	3.85674337
FBgn0261625	0.902444759	2.466476723
FBgn0038680	0.913527901	3.789953914
FBgn0051719	0.771688339	1.972882738
FBgn0011603	0.76837694	3.32953213
FBgn0004516	0.737024817	2.360044358
FBgn0040723	0.745701443	2.702347791
FBgn0261552	0.538167519	1.734018019
FBgn0036766	0.575286513	2.253272917
FBgn0038243	0.593926871	0.295846322
FBgn0032782	0.691837678	1.750009526
FBgn0034279	0.679737956	1.693181616
FBgn0032156	0.632220557	1.20703061
FBgn0262524	0.616991179	2.600853322
FBgn0050285	0.870630459	1.268718699
FBgn0033446	0.843283623	2.558229525
FBgn0030745	0.67524882	2.880849756
FBgn0032284	0.64612242	0.837772201
FBgn0053056	0.667281887	1.097318029
FBgn0014906	0.660965778	0.193898347
FBgn0031514	0.667717427	1.973634394
FBgn0017424	0.652919206	-0.775489183
FBgn0036211	0.619008779	1.995964241
FBgn0037890	0.593048894	1.647275183
FBgn0031693	0.72514046	3.462673019
FBgn0032495	0.712717988	1.466952483
FBgn0029689	0.681616096	1.361502649
FBgn0263241	0.671771392	3.20905097
FBgn0030510	0.79479024	1.83209645
FBgn0033128	0.782439105	3.225756913
FBgn0030251	0.825145146	1.704499978
FBgn0086708	0.748829098	0.9565501
FBgn0259101	0.868857214	1.913587299
FBgn0039737	0.852019074	1.705148191
FBgn0265052	0.867772437	3.904379507
FBgn0039239	0.913579796	1.706968189
FBgn0086906	0.816540875	4.543855776
FBgn0033541	0.811683384	0.513835323
FBgn0010397	0.821053792	1.844650257
FBgn0040950	0.808165394	1.559740734
FBgn0052633	0.740829097	3.090870696
FBgn0038645	0.745309732	2.129662826
FBgn0004228	0.716699567	3.194898946
FBgn0032752	0.722116837	0.411104966
FBgn0038919	0.736760187	0.974941369
FBgn0039315	0.750518438	5.270927366
FBgn0050289	0.788660283	1.146983203
FBgn0031836	0.855975729	2.29639043
FBgn0050016	0.852459258	1.951765004
FBgn0039024	0.818712978	3.020121484
FBgn0051973	0.792497909	1.735836345
FBgn0011722	0.827092227	1.828774163
FBgn0031695	0.783985904	2.443035955
FBgn0036952	0.993764594	3.533391802
FBgn0042105	0.917005719	2.72415609
FBgn0040259	1.023903504	2.995526045
FBgn0036106	0.974296402	-1.085022043
FBgn0020545	0.61850364	1.98297064
FBgn0033504	0.639950793	1.545083586
FBgn0037358	0.669270213	2.366034687
FBgn0030041	0.632771646	-1.280697952
FBgn0031579	0.512944467	2.373950085
FBgn0037517	0.522735408	2.481129723
FBgn0036227	0.718790399	5.023473418
FBgn0036563	0.65104816	2.216309025
FBgn0032235	0.705545864	1.972055261
FBgn0033138	0.673787922	3.315479299
FBgn0015040	0.505058147	3.102488441
FBgn0002121	0.524424954	0.4650777
FBgn0039323	1.136444206	0.577810344
FBgn0030484	1.108978166	0.464284442
FBgn0037070	1.09311269	0.725221449
FBgn0040260	1.119304363	2.155348049
FBgn0013763	1.078689463	1.71918667
FBgn0010038	1.051051697	4.213051968
FBgn0030798	1.017461581	0.065541334
FBgn0039941	1.169147485	3.20668426
FBgn0039052	1.176167485	4.150138372
FBgn0035112	1.169635067	0.860574087
FBgn0026315	1.237269836	5.414682485
FBgn0028396	1.162502864	-3.865502426
FBgn0035094	0.960957084	2.018818124
FBgn0030234	0.955584731	2.984118888
FBgn0052304	0.896272307	3.840139101
FBgn0042104	0.908531539	3.924550186
FBgn0035770	0.927983151	0.055503145
FBgn0032536	0.928621973	1.906343083
FBgn0038595	0.998168903	0.97210976
FBgn0031563	1.366742887	2.791838753
FBgn0051106	1.349918716	0.66171386
FBgn0039326	1.379357788	2.696763861
FBgn0263390	1.415579031	3.419298966
FBgn0033448	1.380872182	5.04355538
FBgn0031000	1.560427558	5.477476037
FBgn0032422	1.538467391	4.541729811
FBgn0036471	1.512366874	6.118238496
FBgn0033395	1.432347405	2.702581437
FBgn0030558	1.439157218	4.263305283
FBgn0051087	1.214070588	3.694884596
FBgn0036225	1.172514702	4.845780106
FBgn0013773	1.277573352	1.344861575
FBgn0032435	1.265134501	2.616615433
FBgn0035325	1.211395797	3.32103792
FBgn0053986	1.245351507	2.102325411
FBgn0033659	1.496985839	2.997185815
FBgn0265180	1.448517454	3.85674337
FBgn0037765	1.481441008	1.200902564
FBgn0040813	1.157798472	7.11228368
FBgn0051439	1.164361667	4.677532878
FBgn0032088	1.216773968	5.463512883
FBgn0039051	1.319250983	3.976014649
FBgn0034406	1.268981028	3.526231942
FBgn0031732	1.096405329	3.430222026
FBgn0039756	0.983526747	2.668463918
FBgn0033124	1.013566748	0.59577179
FBgn0015037	1.469354664	1.103221032
FBgn0001128	1.361307419	6.252621336
FBgn0052564	1.338917434	5.395888005
FBgn0014031	1.181086161	3.762010763
FBgn0033928	1.104145592	4.696152849
FBgn0002578	0.769476357	4.35566487
FBgn0033205	0.683029475	3.329001639
FBgn0012036	0.633856602	4.768399635
FBgn0029766	0.582718235	4.758177157
FBgn0051464	0.779006736	3.492897257
FBgn0038455	0.729955469	3.259964966
FBgn0034638	0.888274356	2.953755524
FBgn0035510	0.832810254	0.830467175
FBgn0013771	0.972097742	4.119666865
FBgn0053282	1.009940124	4.743136263
FBgn0034479	0.907086148	0.957787825
FBgn0038466	0.999155361	4.380224614
FBgn0261990	0.852289044	2.240436929
FBgn0034512	0.620131028	-1.226416936
FBgn0033792	1.771563434	4.028407523
FBgn0050502	1.687412932	4.534542144
FBgn0032282	1.799660148	7.658761463
FBgn0033978	1.698055319	4.870155874
FBgn0032283	2.066727222	3.848601844
FBgn0038353	2.005549144	1.39682158
FBgn0033397	2.112047348	4.549647945
FBgn0033729	2.071732653	7.418443292
FBgn0051446	1.838578564	5.414548357
FBgn0030040	1.879556647	3.856315892
FBgn0036361	1.507664225	5.20566365
FBgn0259715	1.495298527	2.90367851
FBgn0032281	1.695946131	7.269193859
FBgn0002773	1.729044675	4.278815063
FBgn0031561	1.588592317	4.971789599
FBgn0030425	1.345493287	3.407691115
FBgn0033873	1.468087382	3.233368216
FBgn0039521	1.420488878	5.427715374
FBgn0032087	1.314334254	3.240148127
FBgn0033065	1.744766223	5.254965936
FBgn0026439	1.684673351	1.974557814
FBgn0037724	1.689089113	1.528500925
FBgn0039779	1.612845276	3.459831914
FBgn0015714	1.57484303	3.181581227
FBgn0264776	1.843731456	1.895369226
FBgn0052656	1.824403246	2.307471876
FBgn0051041	1.880948878	2.493689014
FBgn0003086	1.8202901	4.037569688
FBgn0053178	1.786148346	4.405337326
FBgn0034289	1.764375963	3.594230916
FBgn0039311	1.816586027	4.509103938
FBgn0036228	1.837980059	2.928746137
FBgn0032981	1.816097304	3.065871128
FBgn0063499	1.689372851	3.298018193
FBgn0037288	1.994252643	2.235979044
FBgn0051792	2.001535599	1.894762376
FBgn0011695	2.070801075	4.24719539
FBgn0038938	2.183283901	1.866465876
FBgn0050371	2.037445753	3.324092939
FBgn0030929	2.041757596	1.128988491
FBgn0035798	2.008413893	5.033989524
FBgn0031178	2.100080283	0.653538311
FBgn0034715	1.987169518	1.521443446
FBgn0038718	1.913776832	4.789526304
FBgn0038291	2.308976034	3.145508282
FBgn0043471	2.063310767	5.542146236
FBgn0039519	2.042660608	3.452118898
FBgn0034229	2.199154855	5.715632501
FBgn0017561	1.992340155	0.683827503
FBgn0264695	2.159301002	5.701120941
FBgn0046875	2.151941004	4.119679436
FBgn0010423	2.296377827	7.375583297
FBgn0030824	2.239808199	4.124237556
FBgn0031737	2.211165452	6.909515786
FBgn0052224	2.275934369	1.102725996
FBgn0030148	2.165957727	3.319480071
FBgn0038866	2.318358697	2.548013071
FBgn0002440	2.319382844	5.37995983
FBgn0033731	2.376682398	1.569676103
FBgn0051313	2.446269855	3.324603259
FBgn0013772	2.441998451	2.622250496
FBgn0033788	2.430719287	1.805516045
FBgn0027560	2.690422975	2.277656886
FBgn0036468	2.553495811	1.716450813
FBgn0031560	2.533108084	1.848579489
FBgn0036622	3.109928068	6.061834071
FBgn0037684	3.06972586	2.442932115
FBgn0010387	2.626210306	4.509404714
FBgn0051198	2.7623151	5.233248871
FBgn0035176	2.814843553	1.556105533
FBgn0031033	3.362671379	2.31571275
FBgn0051233	3.152633294	5.945477305
FBgn0032286	2.948411118	2.812826875
FBgn0015034	2.82137289	0.667141237
FBgn0038451	3.130346316	2.404473784
FBgn0039482	3.092120955	4.571175813
FBgn0036575	2.836936474	4.10624922
FBgn0032304	3.788787829	5.185119933
FBgn0032669	3.478836282	3.23407969
FBgn0010381	3.467376442	-3.710763588
FBgn0038082	3.298291857	4.999102356
FBgn0051343	3.03876577	5.733891957
FBgn0261989	3.101108338	2.240436929
FBgn0037090	2.844883611	4.819824698
FBgn0036393	2.689779963	4.037930806
FBgn0038973	2.640526175	5.520752656
FBgn0033789	3.534925059	5.355790997
FBgn0035619	1.217208173	5.426455154
FBgn0010052	1.206283001	1.31599743
FBgn0033658	1.242757235	2.154092848
FBgn0042627	1.279321948	1.777609046
FBgn0033048	1.257853348	2.006542135
FBgn0004629	1.249109552	0.846408019
FBgn0031004	1.315951995	2.889827649
FBgn0030747	1.101736928	2.56224229
FBgn0004117	1.118916532	3.814885476
FBgn0051267	1.151816931	5.203065147
FBgn0014859	1.199224528	1.976595073
FBgn0034664	1.165854227	4.966209951
FBgn0037485	1.138004175	2.965742015
FBgn0036589	0.966710489	3.375163372
FBgn0037174	0.962225626	2.082346292
FBgn0085425	0.963653424	1.691282843
FBgn0046113	0.933041414	3.158739352
FBgn0039453	1.049962967	3.475418389
FBgn0039805	1.017053583	4.326050094
FBgn0035343	1.052280035	2.44187545
FBgn0037723	1.039756868	0.919979564
FBgn0036552	0.969516485	3.767970625
FBgn0031069	1.152959897	1.313827563
FBgn0036821	1.116918172	0.722219013
FBgn0004507	1.107332607	4.320555385
FBgn0034612	1.10651229	1.375431174
FBgn0034390	0.971325047	5.778568805
FBgn0034436	0.954283245	2.794727499
FBgn0264894	0.973465414	2.336120181
FBgn0031975	1.016611216	2.356242484
FBgn0035587	0.917112039	1.647780408
FBgn0038647	0.934042061	3.165125128
FBgn0039156	0.902434605	2.687961495
FBgn0015039	0.88152496	0.886608669
FBgn0032820	1.014368751	1.45818175
FBgn0052170	0.996636865	0.695186801
FBgn0050148	1.027689015	3.052663977
FBgn0052302	0.955801549	2.523544097
FBgn0029762	0.975874035	1.17414964
FBgn0034755	1.070726552	2.757392813
FBgn0262508	1.013857717	1.750870111
FBgn0030574	0.802849169	3.476907198
FBgn0038292	0.782963331	2.497775872
FBgn0259977	0.794597768	1.418400852
FBgn0037817	0.75621778	2.188960534
FBgn0038349	0.724747257	0.36059091
FBgn0015336	0.786298196	0.398181207
FBgn0037057	0.856460646	2.586301001
FBgn0004652	0.83594523	1.98334558
FBgn0040252	0.893801908	4.019379455
FBgn0014000	0.872810044	1.584229865
FBgn0051673	0.851663576	2.612593247
FBgn0004028	0.986499166	2.245360837
FBgn0000533	0.950720096	1.832299726
FBgn0052694	0.973669191	2.058817512
FBgn0000064	0.917335913	1.608398547
FBgn0002789	0.875413691	3.051292289
FBgn0035815	0.833608587	0.459834526
FBgn0030976	0.822204686	3.09638404
FBgn0034437	0.804467773	4.785596435
FBgn0003149	0.90967063	4.424919389
FBgn0000667	0.857174341	2.711567587
FBgn0086367	0.791340605	1.717193264
FBgn0053138	0.785661183	3.221292358
FBgn0000116	0.836162844	2.52576746
FBgn0039925	0.742112489	0.058075074
FBgn0038420	0.752309192	0.925896883
FBgn0001083	0.782703975	0.861315147
FBgn0033129	1.076857137	2.511250042
FBgn0037781	1.07806547	2.025502012
FBgn0050047	1.056661477	3.197872481
FBgn0031002	1.078868646	1.480763813
FBgn0031813	1.036702613	3.033686839
FBgn0022160	1.183460784	2.904719204
FBgn0051266	1.155693045	5.756068536
FBgn0038878	1.201331104	2.351994345
FBgn0037845	1.150249164	2.788462934
FBgn0052373	0.778962245	3.303594065
FBgn0263118	0.762145788	1.190801046
FBgn0004852	0.742930923	3.979534245
FBgn0033926	0.76714009	1.58136514
FBgn0053128	0.751759961	1.690992368
FBgn0010053	0.705311756	2.138429313
FBgn0052195	0.690280356	4.002434179
FBgn0038734	0.721533962	3.647736759
FBgn0020508	0.686600351	4.985433036
FBgn0051098	0.690212698	2.962337782
FBgn0037715	0.768358736	3.297176761
FBgn0032154	0.653875269	0.540062207
FBgn0033807	0.670363804	3.700250434
FBgn0259247	0.616933719	1.573349167
FBgn0040600	0.604376884	0.214833392
FBgn0037020	0.576262894	1.470427344
FBgn0033221	0.606587656	3.575854619
FBgn0025592	0.590648445	1.383045568
FBgn0261113	0.631740489	0.737126997
FBgn0265991	0.622514833	1.360738135
FBgn0051793	0.535295807	2.582018048
FBgn0035360	0.523529662	0.827097166
FBgn0039081	0.552513744	1.059540967
FBgn0052557	0.52803021	1.428635344
FBgn0050296	0.529884432	2.062299171
FBgn0037743	0.513920718	1.506562805
FBgn0263120	0.573321841	0.983771072
FBgn0035043	0.533200318	1.827901036
FBgn0261261	0.522504439	0.592618163
FBgn0033226	0.548383024	0.330027948
FBgn0042696	0.499703425	1.689046659
FBgn0038646	0.485601944	0.912236069
FBgn0033304	0.498709448	1.999770667
FBgn0002868	0.473529432	-0.225870274
FBgn0034718	0.45014152	0.711163153
FBgn0030056	0.576370182	1.370702134
FBgn0032638	0.5752375	-3.108109135
FBgn0085452	0.570528306	1.008924344
FBgn0035147	0.674591945	1.703327439
FBgn0030608	0.662031512	0.608148351
FBgn0028983	0.493043993	1.770495063
FBgn0031814	0.486332692	-1.562248265
FBgn0086347	0.523064095	0.455448098
FBgn0050118	0.536204269	0.923763613
FBgn0066101	0.500279531	0.687054141
FBgn0034215	0.710527048	0.710424935
FBgn0003890	0.704600569	2.48735637
FBgn0017558	0.698263173	0.794625581
FBgn0034501	0.70274674	0.559107957
FBgn0030309	0.702175804	0.934393425
FBgn0034365	0.707867179	1.433555413
FBgn0033483	0.640814157	0.208078651
FBgn0052053	0.645915108	2.134117757
FBgn0001098	0.644903996	1.585345456
FBgn0031805	0.638837281	1.585752776
FBgn0034797	0.626446372	0.301030691
FBgn0037146	0.597524001	1.476733546
FBgn0034197	0.742967881	3.054390614
FBgn0063649	0.742216945	0.871227241
FBgn0010482	0.728290861	4.487740121
FBgn0015623	0.728779908	1.401281739
FBgn0031860	0.744476075	3.597251303
FBgn0042102	0.692902435	2.299361049
FBgn0012344	0.700659906	-0.133178286
FBgn0267828	0.700072844	2.76881426
FBgn0039151	0.688129908	-0.233426161
FBgn0035169	0.704299832	1.3169689
FBgn0036824	0.648633127	3.039684102
FBgn0024947	0.582888875	1.544211441
FBgn0020415	0.569268023	-0.304243116
FBgn0019982	0.606327248	1.75910962
FBgn0001311	0.590791814	0.428903202
FBgn0001250	0.573015691	1.078443111
FBgn0259175	0.551527248	1.882422777
FBgn0001208	0.702866964	-0.081005831
FBgn0010223	0.685294933	2.861323914
FBgn0051475	0.626247226	1.0357527
FBgn0053196	0.558912894	0.886555782
FBgn0037341	0.554595077	1.739023629
FBgn0003091	0.517988211	0.538259672
FBgn0051352	0.464012645	1.092988687
FBgn0039507	0.451437342	0.065348505
FBgn0033466	0.471507658	0.08987231
FBgn0035375	0.414343178	1.000252635
FBgn0031936	0.945822317	0.164398442
FBgn0050495	0.940316075	2.072280307
FBgn0038294	0.912453825	3.373942228
FBgn0050339	0.928430103	2.077650852
FBgn0026760	0.924004622	0.204929329
FBgn0266758	0.875831068	1.62205314
FBgn0033170	0.92399022	0.322243153
FBgn0037786	0.929815964	1.077411477
FBgn0030679	0.888231497	1.11741262
FBgn0030926	0.743970971	1.884619563
FBgn0035649	0.745525625	2.093422561
FBgn0026415	0.703069471	-0.514442559
FBgn0030817	0.732661276	2.341665935
FBgn0033981	0.732928699	3.938619365
FBgn0037601	0.82789062	0.947298528
FBgn0261560	0.831695602	-0.478553607
FBgn0029690	0.834919796	0.491997786
FBgn0038924	0.67581365	2.26885981
FBgn0029843	0.682455843	1.588206768
FBgn0030731	0.70212704	1.259091124
FBgn0086355	0.674417555	1.578033532
FBgn0021979	0.675017048	-0.31282148
FBgn0034883	0.745125257	2.736758507
FBgn0039818	0.71513373	0.831582451
FBgn0030528	0.818479273	1.12022212
FBgn0034387	0.809212278	0.604294928
FBgn0053080	0.788696682	0.129320398
FBgn0039864	0.808921828	-0.454511064
FBgn0263200	0.639468342	1.936610089
FBgn0036599	0.642548306	1.878604607
FBgn0033919	0.617495147	0.517826168
FBgn0027341	0.609015636	0.267798671
FBgn0262559	0.543056874	1.288301234
FBgn0259173	0.536895653	0.253357781
FBgn0016650	0.542276021	-0.285608689
FBgn0039897	0.545773945	2.016298154
FBgn0004888	0.565502644	-0.19395104
FBgn0001092	0.610425465	1.597781519
FBgn0037440	0.578289369	1.673039603
FBgn0045038	0.638428569	0.90061419
FBgn0264294	0.470095425	-1.014874918
FBgn0031478	0.454000066	0.797393848
FBgn0260632	0.416701633	1.887227781
FBgn0030478	0.497017898	0.926593842
FBgn0035266	0.499438807	0.584554561
FBgn0000326	0.470663437	1.69450069
FBgn0032166	0.446852025	0.342887407
FBgn0039249	0.433805386	0.68244604
FBgn0039854	0.454492386	1.44377767
FBgn0003174	0.446177932	0.007735206
FBgn0028325	0.514207495	1.731245228
FBgn0264750	0.487766559	1.654958435
FBgn0039580	0.465864279	0.14668605
FBgn0010516	0.472294631	0.845687035
FBgn0038742	0.44126682	0.329272485
FBgn0033906	0.420586719	0.534544904
FBgn0034162	0.848310778	3.768734435
FBgn0043792	0.832492369	-0.015634207
FBgn0032160	0.815786873	0.777200957
FBgn0030098	0.830033686	-0.439168288
FBgn0011556	0.783997852	6.461346286
FBgn0052499	0.747935769	2.528380236
FBgn0259111	0.901393933	0.240569109
FBgn0031564	0.83834787	0.63049079
FBgn0030244	0.872053889	1.879246694
FBgn0032715	0.886021908	1.669799311
FBgn0032899	0.83714049	1.902654604
FBgn0000565	0.847789859	-1.975253845
FBgn0052512	0.946771283	0.582840682
FBgn0031689	0.689172755	1.568449637
FBgn0001091	0.671271979	1.309456023
FBgn0032881	0.637983864	0.560951669
FBgn0261675	0.619833617	3.430682324
FBgn0035550	0.778428473	2.420592005
FBgn0051997	0.740914689	0.783350099
FBgn0262562	0.665787379	0.373284728
FBgn0033668	0.63573807	0.929334694
FBgn0030607	0.596152722	0.363761029
FBgn0035252	0.607444433	1.903472758
FBgn0262782	0.571646761	0.478783346
FBgn0030724	0.564470698	0.942768917
FBgn0031821	0.558165185	2.10458558
FBgn0031428	0.527901135	0.710192818
FBgn0034141	0.613428552	0.441820973
FBgn0266446	0.599965911	3.061817576
FBgn0261509	0.598289671	0.001317293
FBgn0034420	0.564299272	0.708745461
FBgn0039107	0.643294989	3.069324799
FBgn0034253	0.557999312	-0.11840032
FBgn0039807	0.543125114	1.170754729
FBgn0054056	0.49322055	0.630996709
FBgn0036553	0.492047564	-0.620007461
FBgn0035090	0.49882154	-0.295788661
FBgn0033879	0.429084811	1.082951748
FBgn0031517	0.551694021	0.049064354
FBgn0032162	0.553687737	1.170568462
FBgn0050438	0.517204455	0.096390023
FBgn0038250	0.458188545	-0.888828661
FBgn0031987	0.455273214	0.665848988
FBgn0003206	0.379862618	-0.003700768
FBgn0031289	1.274319997	0.893302824
FBgn0035785	1.28421698	0.649186988
FBgn0030828	1.285628487	1.87899249
FBgn0030984	1.244978893	2.653379822
FBgn0026190	1.245783614	0.637109019
FBgn0037144	1.160915758	1.846512956
FBgn0016920	1.154405061	0.146701171
FBgn0085419	1.327753556	0.008055762
FBgn0029608	1.34474539	1.359393999
FBgn0023129	1.341697248	-0.732691288
FBgn0053965	1.244551081	3.958070703
FBgn0039299	1.246059075	-1.166631996
FBgn0040064	1.169566758	0.012601091
FBgn0039611	1.192358158	1.194326327
FBgn0266448	1.222724095	3.061817576
FBgn0025814	1.114153667	1.934847066
FBgn0038262	1.082444412	1.353254998
FBgn0037730	1.096909919	-1.9678397
FBgn0035398	0.880355826	0.078752165
FBgn0039091	0.901425054	3.94225608
FBgn0036109	0.90142666	3.988005307
FBgn0038063	0.999676347	1.860422349
FBgn0031937	0.986713636	1.728209092
FBgn0032774	0.956742607	0.531906214
FBgn0083956	0.998671927	0.448434883
FBgn0035588	0.970525486	2.678593286
FBgn0003378	0.964575076	-2.317992312
FBgn0036449	1.017321518	-1.262727326
FBgn0024740	1.066748104	0.200401141
FBgn0033494	1.057860855	1.641506007
FBgn0035410	1.312406971	2.25848833
FBgn0038038	1.354766622	2.113784254
FBgn0021765	1.284493435	-0.079085058
FBgn0003374	1.22343379	-1.390729675
FBgn0030775	1.265300798	4.381006808
FBgn0002531	1.216316141	1.279314349
FBgn0005670	1.153992664	0.787773666
FBgn0031249	1.829722318	5.881668169
FBgn0039798	1.802480714	0.934564831
FBgn0052241	1.883686336	6.557711327
FBgn0045980	1.890215333	0.34268694
FBgn0032085	2.056512742	2.045011725
FBgn0011834	2.01342153	4.096527197
FBgn0034733	1.710192302	2.842137297
FBgn0031930	1.684326648	4.786843175
FBgn0032779	1.741215089	1.560979572
FBgn0032706	1.729585105	2.077481733
FBgn0052603	1.742706401	6.675100531
FBgn0036377	1.728160134	1.258549549
FBgn0003863	1.619077093	0.374602311
FBgn0036953	1.61635065	5.903847914
FBgn0032024	1.634190222	2.416250792
FBgn0002772	1.576190212	4.199641928
FBgn0035544	1.794955738	2.17218426
FBgn0031703	1.73310846	4.182793881
FBgn0012034	1.876063032	1.244889314
FBgn0035186	1.823403208	2.393577539
FBgn0263020	1.927995281	0.113458257
FBgn0025595	1.729539187	-0.598087806
FBgn0034662	1.744120046	6.134816206
FBgn0037100	1.641766025	0.572034621
FBgn0032287	1.692150797	4.16253721
FBgn0052750	1.353455335	2.284886376
FBgn0031528	1.314376068	1.158664823
FBgn0038977	1.395623821	2.959209096
FBgn0038733	1.366818681	0.693741562
FBgn0039915	1.35133081	0.649372205
FBgn0040060	1.348129087	1.726304059
FBgn0038795	1.325265965	5.964527846
FBgn0030914	1.292233591	2.901647419
FBgn0030776	1.257459645	3.913995561
FBgn0037783	1.258772205	5.862072985
FBgn0011576	1.503271264	3.140458706
FBgn0036985	1.466029012	3.577554126
FBgn0000473	1.452396725	4.880861945
FBgn0000044	1.419681137	2.204558104
FBgn0033296	1.537092607	1.24117507
FBgn0032076	1.583833765	1.407661926
FBgn0053192	1.567920764	0.274739612
FBgn0039454	1.549900336	1.892560748
FBgn0036108	1.518272769	5.320406053
FBgn0032913	1.516448392	5.886689805
FBgn0051269	1.473778886	3.845633181
FBgn0030005	1.432516621	3.545711329
FBgn0014396	1.378487214	0.218961855
FBgn0036467	1.392653996	1.418330733
FBgn0038366	1.41372879	-0.116717372
FBgn0030774	1.383266765	4.515169589
FBgn0039667	1.396221725	3.162983882
FBgn0038629	1.553079932	1.953171778
FBgn0037646	1.487540665	1.770775158
FBgn0035620	1.420413849	7.059036314
FBgn0053120	1.398548918	0.630059111
FBgn0038774	1.417507408	3.924938422
FBgn0000046	1.428001918	2.974249786
FBgn0038482	1.541347739	5.134454726
FBgn0032670	1.553511621	2.510343215
FBgn0053519	1.618660904	5.297108336
FBgn0034642	1.505510459	1.739195801
FBgn0033821	1.519649236	2.237221964
FBgn0002719	1.47694734	2.778366645
FBgn0031523	1.503218139	2.02395302
FBgn0038481	1.340169189	5.767488429
FBgn0050043	1.287555612	3.210017294
FBgn0031692	1.349027603	6.200906963
FBgn0035409	1.302416241	-1.503029032
FBgn0031548	1.24482927	2.194141315
FBgn0039022	1.449875245	2.914177562
FBgn0036551	1.41043729	3.473443507
FBgn0005666	1.319751573	3.097059451
FBgn0050411	1.302242241	2.653028021
FBgn0031412	1.42941868	-0.501301064
FBgn0028940	1.386758232	3.516959747
FBgn0051789	1.339270398	2.71036422
FBgn0050151	1.678665855	1.81010496
FBgn0038348	1.678967251	2.70847445
FBgn0051321	1.553913704	3.40250128
FBgn0028583	2.048151718	2.105755594
FBgn0259209	2.023454359	3.682383429
FBgn0032668	2.190710417	0.64943465
FBgn0040827	2.242654878	0.661343765
FBgn0040256	2.290809837	0.818787655
FBgn0039470	2.532895665	5.911539048
FBgn0034290	2.594743006	0.951682939
FBgn0038181	2.25154593	6.349399205
FBgn0063493	2.068200977	3.342615103
FBgn0050163	2.410447754	5.814896445
FBgn0034497	1.935360636	3.375367313
FBgn0260004	1.939204185	0.824313965
FBgn0032652	1.978033723	0.662499851
FBgn0033593	1.803843131	-1.76164862
FBgn0063923	1.621408736	0.871896342
FBgn0029827	1.608024119	1.826023094
FBgn0030544	1.538301621	2.842800472
FBgn0034429	1.595251089	5.234892085
FBgn0051104	1.767661321	5.585828902
FBgn0023541	1.770480581	3.046947799
FBgn0037487	1.834115518	1.130535926
FBgn0013307	1.923005715	-1.555523185
FBgn0034468	1.698616411	2.269705636
FBgn0038484	1.842479417	2.209734869
FBgn0038009	1.725960347	3.370191072
FBgn0053301	2.896027661	1.900596692
FBgn0052249	3.008797686	5.623165013
FBgn0037996	2.674945626	5.863115708
FBgn0250836	2.761144778	7.16968235
FBgn0052405	3.321414223	3.545118255
FBgn0034076	3.312636004	-0.192285269
FBgn0030575	3.172675106	1.391150818
FBgn0038717	2.94552279	3.471244032
FBgn0038523	2.917385162	0.238120346
FBgn0034356	2.997077047	-1.460434848
FBgn0034710	2.087118848	2.382667264
FBgn0020642	2.052791765	6.449727523
FBgn0010357	2.162986008	2.76432481
FBgn0002533	2.045107304	4.300069048
FBgn0039817	1.95852717	0.210344063
FBgn0034010	1.685775399	0.316846002
FBgn0033292	1.627595272	1.759622515
FBgn0037782	1.867002352	4.256826019
FBgn0063497	2.204488307	1.686263835
FBgn0032685	1.343522603	3.389312937
FBgn0030539	1.294054482	4.17045718
FBgn0035006	1.18491822	5.038613653
FBgn0014863	1.4721877	2.19581776
FBgn0031089	1.452291482	2.017693547
FBgn0035985	1.116829101	4.247966437
FBgn0030777	1.125500095	3.183388886
FBgn0002535	1.133125947	3.577977764
FBgn0051821	1.115420713	1.886161647
FBgn0036717	1.347464958	3.562304653
FBgn0040743	1.215276351	0.086699254
FBgn0032144	1.154460821	4.164826764
FBgn0052571	1.224071425	4.457812707
FBgn0035286	1.015045474	-0.756749955
FBgn0033297	1.098481288	2.332396443
FBgn0039114	1.046386069	-1.255740467
FBgn0051103	0.840895201	1.881977931
FBgn0032285	0.828285545	0.823446337
FBgn0030443	0.929019457	2.040617931
FBgn0036547	0.7548931	1.8315884
FBgn0030519	0.722381596	1.538575977
FBgn0038161	0.673987814	1.063081758
FBgn0034663	1.050914399	3.219791656
FBgn0033302	0.964334698	1.910644849
FBgn0032161	0.919789642	1.310937447
FBgn0034439	0.857649609	-0.429589696
FBgn0036046	0.940906887	0.829856218
FBgn0035968	0.903178633	0.386615225
FBgn0037127	0.857821713	2.22412289
FBgn0263234	0.612106211	2.470298913
FBgn0261611	0.59923538	1.597179163
FBgn0025352	0.586771676	-0.089146566
FBgn0035189	0.578194585	3.513523115
FBgn0085428	0.573692341	0.352436664
FBgn0036843	0.483379161	-0.366118591
FBgn0035517	0.485897826	1.470564045
FBgn0015808	0.421939442	0.437982066
FBgn0262624	0.668998919	-0.421303453
FBgn0032733	0.603983939	1.48082431
FBgn0035089	0.589724153	0.878802006
FBgn0031092	0.4920491	-1.571332798
FBgn0035154	0.776702221	3.669495911
FBgn0034588	0.667923931	3.292344269
FBgn0052191	0.700378861	1.098710128
FBgn0029795	0.642107704	1.371899741
FBgn0031940	0.657525953	5.126517619
FBgn0037083	0.701877747	2.007980765
FBgn0033942	0.669285359	-0.524046955
FBgn0035887	1.416000894	3.599597094
FBgn0036833	1.326049768	4.833165396
FBgn0050375	1.151044846	-0.460018392
FBgn0029831	1.070830726	-4.160768613
FBgn0038511	0.750787693	-1.939071135
FBgn0002869	0.880148655	-0.331396317
FBgn0036713	0.935219095	0.941977299
FBgn0010383	0.794908922	0.568050974
FBgn0038492	0.797930141	-1.575163352
FBgn0035779	0.77250887	5.324069495
FBgn0035743	2.460042432	6.472403695
FBgn0011822	2.399022582	4.735022212
FBgn0034160	2.84582898	5.265050311
FBgn0035742	2.206909206	7.317308428
FBgn0034480	1.964047308	4.632779283
FBgn0034294	1.804986387	6.080840095
FBgn0031801	1.589582933	5.08469215
FBgn0033234	1.599440615	1.885761814
FBgn0010294	2.457292239	6.249734456
FBgn0012042	-1.157558701	-2.213330856
FBgn0041581	-0.977612622	-0.939250773
FBgn0032066	-2.895452641	7.881810965
FBgn0034471	5.384347781	2.134651734
FBgn0052751	5.549221356	2.882347804
FBgn0035926	4.926569048	7.369976918
FBgn0052404	4.373727241	4.613377258
FBgn0052198	4.071749492	7.580967857
FBgn0042119	3.601616358	4.196626556
FBgn0030331	4.216272561	1.418513233
FBgn0038873	5.965735336	2.365067775
FBgn0040609	6.344331363	3.648838023
FBgn0038241	5.559591657	3.016955345
FBgn0038242	4.803640311	3.885485319
FBgn0031034	5.222610637	1.9797024
FBgn0015035	8.866800704	1.299526515
FBgn0002534	1.79076448	5.367341252
FBgn0025578	1.306825449	8.185452649
FBgn0261362	0.715834884	1.695913112
FBgn0032280	2.442206593	1.911640767
FBgn0041183	2.276908978	-1.78269935
FBgn0034428	1.602961013	3.46900603
FBgn0051698	1.496469499	1.964513947
FBgn0031512	1.397503413	1.842229418
FBgn0033367	0.760233306	1.68890142
FBgn0020906	0.700921733	4.207446689
FBgn0086917	0.595339035	-4.160417178
FBgn0038819	0.817462144	3.356207687
FBgn0035427	0.862693957	3.304804695
FBgn0030586	0.916036559	-4.268351398
FBgn0000527	-8.395016907	-8.15035542
FBgn0034623	-7.964136117	-4.255952134
FBgn0005626	-5.300877531	-2.934241661
FBgn0038846	-5.583032959	-5.912753698
FBgn0036417	-5.632826903	-10.22176603
FBgn0039161	-5.958215534	-8.432021586
FBgn0032067	-3.890628237	4.30271818
FBgn0023495	-2.594845818	3.264647555
FBgn0085426	-2.564392993	-0.586167428
FBgn0000448	-3.24913361	-2.282020298
FBgn0039476	-3.777331692	3.337745793
FBgn0033602	-3.125575052	-3.633409245
FBgn0264562	-3.357387919	-0.384384576
FBgn0002571	-1.549420293	6.310144857
FBgn0033458	-1.402320749	1.987542336
FBgn0035780	-0.789477626	3.634043122
FBgn0036316	-0.642302593	-1.346676521
FBgn0261698	-0.766083413	-2.02856272
FBgn0260768	-0.937093365	-0.024417893
FBgn0011656	-0.610398884	0.177987576
FBgn0053012	-0.649520268	2.503326984
FBgn0033724	-0.812851714	-2.90460701
FBgn0030157	-0.737712299	2.035584604
FBgn0030837	-0.747575896	1.242639906
FBgn0036956	-0.983128176	-0.896152645
FBgn0036849	-1.04500034	-0.006008764
FBgn0031957	-1.366820793	-4.395857976
FBgn0011204	-1.386376255	-2.256632662
FBgn0037126	-1.413990502	-0.445100096
FBgn0058002	-1.41202727	0.37721526
FBgn0051869	-0.814723474	-1.035478566
FBgn0038247	-0.870021573	0.072044601
FBgn0036287	-0.688130539	-0.016400835
FBgn0026319	-0.730429804	-2.064226625
FBgn0031973	-0.764293908	-0.144140315
FBgn0014163	-0.805244665	-4.193486144
FBgn0035160	-0.76046133	-4.004080923
FBgn0085282	-0.770084247	-0.511522201
FBgn0037972	-0.823572616	-1.21246463
FBgn0004514	-0.84539969	-1.874601966
FBgn0036567	-0.858686662	0.01351442
FBgn0035193	-0.871315797	-1.147301577
FBgn0035282	-0.931144842	0.027362146
FBgn0261514	-0.968825702	-0.17782649
FBgn0052354	-0.85361555	-1.777952953
FBgn0039217	-0.889242459	0.123444773
FBgn0003117	-0.924743399	-2.853921927
FBgn0027359	-0.442499402	0.787054317
FBgn0038129	-0.544604925	-1.805918005
FBgn0260964	-0.509972783	0.312812567
FBgn0004606	-0.519506814	-2.015643511
FBgn0026197	-0.552579116	-0.069659793
FBgn0033356	-0.618561967	0.3163288
FBgn0015400	-0.573152505	-0.459116863
FBgn0085407	-0.593377532	0.269488079
FBgn0250908	-0.634431139	0.476002466
FBgn0259236	-0.510709121	-0.124450931
FBgn0085409	-0.539867479	0.133533521
FBgn0036806	-0.431654507	2.848422139
FBgn0085391	-0.471399886	0.320517898
FBgn0267033	-0.491925948	0.199411666
FBgn0031016	-0.500318343	-2.097812349
FBgn0085387	-0.676799064	-0.24050349
FBgn0003997	-0.740267179	-2.935773585
FBgn0259984	-0.608370475	-3.031158899
FBgn0085376	-0.661020968	0.008568869
FBgn0030897	-0.692354657	0.110741347
FBgn0052982	-0.674411248	-2.430435403
FBgn0262866	-0.587154029	-1.939649801
FBgn0040271	-0.537335108	-2.460691662
FBgn0005775	-0.523755677	-1.238165616
FBgn0004369	-0.449840241	-0.947215496
FBgn0000463	-0.453763491	-2.791888189
FBgn0003507	-0.431637103	-1.595328683
FBgn0005672	-0.479537384	-2.294495133
FBgn0027506	-0.45991452	-1.151199047
FBgn0050088	-2.323244307	-2.961818793
FBgn0052279	-1.910595775	-7.010057576
FBgn0051636	-1.947891712	-3.380889403
FBgn0051324	-1.915606752	-3.430015774
FBgn0030541	-2.030502557	0.409177475
FBgn0032663	-2.008947257	-0.821903664
FBgn0039474	-2.222566309	1.526994617
FBgn0022700	-2.061632598	3.88721588
FBgn0264490	-1.679843067	-4.33758075
FBgn0039473	-1.564967643	4.026380807
FBgn0034996	-1.707903636	-0.551618584
FBgn0029824	-1.662996857	-3.713605116
FBgn0035625	-1.592128589	-0.590234549
FBgn0260474	-1.474264521	-1.799308511
FBgn0031646	-1.512529057	-1.801614355
FBgn0037999	-1.100383708	-1.117928718
FBgn0036360	-1.188987889	-0.651669655
FBgn0039008	-1.250694298	-1.647865758
FBgn0032143	-1.338044594	-1.060940655
FBgn0085404	-1.298411426	0.011972155
FBgn0051036	-1.395191857	0.227892329
FBgn0036851	-1.057169659	0.569225707
FBgn0033730	-1.045775628	-0.172673632
FBgn0038676	-1.120334975	0.063790407
FBgn0033294	-1.160798167	5.605299565
FBgn0264753	-1.384917364	-2.65877156
FBgn0002577	-1.399025555	-2.640073222
FBgn0032803	-1.251493938	-3.354127916
FBgn0033725	-1.262283602	-3.943382065
FBgn0001224	-1.303549145	-4.769918589
FBgn0034796	-1.050036988	-2.325383118
FBgn0000097	-0.962546376	-3.330789682
FBgn0039686	-1.011195813	-1.636626545
FBgn0039688	-1.006898884	-1.006792866
FBgn0263773	-1.191345534	-3.360801654
FBgn0263239	-1.27298715	-1.219808828
FBgn0036677	-1.302417207	-1.613972946
FBgn0034647	-1.01906375	-0.401164186
FBgn0053013	-1.074489697	0.411961149
FBgn0001230	-1.109581945	-0.89317033
FBgn0003255	-1.027464841	-3.383385965
FBgn0025456	-1.045158218	-4.332343776
FBgn0002945	-0.448733064	-2.836919021
FBgn0041188	-0.566265749	-2.110668845
FBgn0014135	-0.531114374	0.322655937
FBgn0002643	-0.54977659	-2.27567793
FBgn0266418	-0.54840088	-2.217656906
FBgn0034408	-0.497722831	-2.098942069
FBgn0035016	-0.439469021	-1.914393242
FBgn0015774	-0.487977049	-2.019537758
FBgn0039590	-0.432286183	-2.075099403
FBgn0038467	-0.430292898	-0.559498122
FBgn0086675	-0.527664689	-2.230882038
FBgn0262139	-0.566770718	-2.271563468
FBgn0023023	-0.58073852	0.170963358
FBgn0085370	-0.520702653	-2.706812291
FBgn0265192	-0.580706288	-2.934368525
FBgn0051224	-0.576686523	-2.45012893
FBgn0041096	-0.569783155	-1.719812803
FBgn0034724	-0.659728788	-1.958321992
FBgn0041092	-0.695715493	-1.273268246
FBgn0046258	-0.709977552	-4.44273925
FBgn0039642	-0.640611642	-1.984616281
FBgn0261548	-0.692993254	-0.639726891
FBgn0029002	-0.661989339	-2.78396215
FBgn0031835	-0.668408702	-2.23210742
FBgn0086673	-0.677302389	-0.090720461
FBgn0051777	-0.768777665	-2.747563762
FBgn0038286	-0.791401721	-3.597617565
FBgn0034884	-0.834185773	1.565473426
FBgn0265011	-0.871281394	0.086311422
FBgn0030816	-0.624634379	-3.204202431
FBgn0000578	-0.647207691	-2.624796476
FBgn0036144	-0.674635761	-2.604268534
FBgn0261445	-0.726638515	-1.896281351
FBgn0010470	-0.719983903	-1.436399694
FBgn0005592	-0.692192862	-0.875263318
FBgn0026404	-0.701124105	-3.147764171
FBgn0000567	-0.707561171	-2.450328597
FBgn0036773	-0.694587517	-2.157575405
FBgn0030183	-0.724841204	-4.895771322
FBgn0003888	-0.739709416	-3.665988563
FBgn0028371	-0.640139665	-1.460617746
FBgn0262103	-0.675118121	-2.854072048
FBgn0036848	-0.670597983	-1.036573159
FBgn0034221	-0.728977576	-3.367511194
FBgn0261612	-0.715314639	-1.272391349
FBgn0053087	-0.730478176	-2.787208277
FBgn0262081	-0.926403802	-2.753300084
FBgn0035772	-0.789699336	-2.325444311
FBgn0032864	-0.813962124	-1.608353488
FBgn0010300	-0.790589932	-2.863751801
FBgn0000568	-0.792120682	-2.585293299
FBgn0025525	-0.862219681	-2.008512262
FBgn0003447	-0.88196258	-4.474463694
FBgn0025682	-0.916227181	-1.017100244
FBgn0023214	-0.912828443	-2.497932014
FBgn0037960	-0.924725735	-3.170272812
FBgn0011817	-0.49590077	-3.104515258
FBgn0030274	-0.446043477	-2.511125257
FBgn0037710	-0.434107919	-2.283209971
FBgn0031632	-0.46607725	-2.328697728
FBgn0029821	-0.480642308	-1.316273224
FBgn0004108	-0.434155604	-3.051425201
FBgn0035267	-0.44165233	-2.450172277
FBgn0262733	-0.452177218	-1.702606204
FBgn0031738	-0.613243845	-1.346625775
FBgn0004360	-0.625165333	-1.431137694
FBgn0085443	-0.608165127	-1.785905835
FBgn0031384	-0.605060977	-0.480636775
FBgn0000719	-0.515037182	-1.924571137
FBgn0046687	-0.529257641	-2.618461193
FBgn0037235	-0.559890975	-3.001655616
FBgn0264493	-0.555366246	-1.568689934
FBgn0000721	-0.547339386	-1.381489298
FBgn0031894	-0.63907061	-2.716038516
FBgn0083978	-0.636549827	-2.102716558
FBgn0030158	-0.647128752	-4.094067641
FBgn0030809	-0.643690166	-2.262598024
FBgn0086655	-0.769652253	-2.132836725
FBgn0029584	-0.781058174	-3.822393406
FBgn0263109	-0.693220517	-2.764789108
FBgn0259227	-0.721865978	-1.211667404
FBgn0035144	-0.733546827	-1.417943146
FBgn0020299	-0.478338063	-2.266683672
FBgn0011666	-0.520137175	-2.225360826
FBgn0034897	-0.529271923	-2.239655424
FBgn0038855	-0.545643352	-2.106196574
FBgn0039130	-0.536616468	-3.230256497
FBgn0031450	-0.495055946	-2.405873881
FBgn0030327	-0.51309062	-0.594598386
FBgn0028646	-0.586802268	0.849105517
FBgn0267841	-0.554010635	-2.023375033
FBgn0051728	-0.544747178	-2.183551922
FBgn0039886	-0.537899743	-0.377426989
FBgn0004588	-4.117401606	-8.846376078
FBgn0000153	-3.457400641	-7.495867871
FBgn0051634	-3.656033024	-3.411560098
FBgn0039203	-3.317326711	-0.869239636
FBgn0037835	-3.485829062	-5.329178765
FBgn0033936	-2.885284305	-2.907106192
FBgn0263236	-3.606923383	-4.522343417
FBgn0039475	-3.165620173	0.907296205
FBgn0004865	-3.33988311	-5.915132799
FBgn0005638	-3.497132226	-6.782364741
FBgn0036877	-3.51733794	-5.721435991
FBgn0031907	-1.647177354	-6.195054752
FBgn0001254	-1.621409064	-7.866749653
FBgn0037677	-1.917334504	-3.450039697
FBgn0032684	-1.348841067	-2.574324771
FBgn0027570	-1.521121871	-3.300409941
FBgn0036264	-1.456576309	-0.556091022
FBgn0037665	-1.11694907	-4.930800311
FBgn0034903	-1.67679143	-3.277515531
FBgn0038943	-1.553740058	-0.495650071
FBgn0053143	-1.553387047	-4.132703687
FBgn0024294	-1.642234091	-7.758159906
FBgn0001255	-1.670887233	-5.333736774
FBgn0035553	-2.59705343	-2.477704532
FBgn0039795	-2.817291775	-7.436579446
FBgn0035949	-2.696330607	-2.241302283
FBgn0034860	-2.185626534	-3.125288197
FBgn0031959	-2.266025792	-3.607522844
FBgn0037290	-2.561381486	-0.130779733
FBgn0250839	-2.659288783	-5.612545446
FBgn0259164	-2.220504093	-6.09462313
FBgn0046876	-1.633171042	-4.918443981
FBgn0030493	-1.693685574	-5.021306768
FBgn0001253	-1.737278479	-5.721697357
FBgn0038126	-2.030281444	-3.06757608
FBgn0037323	-1.8720011	-3.083437224
FBgn0033439	-1.96763839	-5.380604651
FBgn0243486	-0.533025188	-4.062033851
FBgn0000071	-0.629606716	-5.3084871
FBgn0039632	-0.833266827	-2.884205975
FBgn0001112	-0.798705233	-0.769206598
FBgn0035964	-0.653128772	-2.238288972
FBgn0004003	-0.708411329	-3.222825842
FBgn0001225	-0.74884387	-4.863436635
FBgn0039620	-0.51450673	-1.850961452
FBgn0003046	-0.676501592	-0.522878597
FBgn0052447	-0.920462865	-4.212651294
FBgn0033592	-1.052551944	-4.425613169
FBgn0038260	-0.961118395	0.708443544
FBgn0053126	-1.003152561	-5.791423928
FBgn0000422	-0.997608861	-3.978189424
FBgn0039257	-1.568897023	-2.187967514
FBgn0033999	-1.827823445	0.798315296
FBgn0029804	-1.725814107	-2.943018684
FBgn0036665	-1.842559015	-0.462578994
FBgn0030542	-1.755115977	-2.448985579
FBgn0000241	-1.824128514	-2.768337892
FBgn0039354	-1.574950956	0.368485946
FBgn0030326	-1.54166014	-5.729545705
FBgn0032139	-1.34119471	-2.594026888
FBgn0032025	-1.409671902	-4.070551456
FBgn0032402	-1.447987572	-3.952317855
FBgn0053970	-1.256282252	-0.53329321
FBgn0039804	-1.384265463	-4.162038721
FBgn0035049	-1.229247644	-5.732623114
FBgn0039851	-1.237358151	-5.718446904
FBgn0030836	-1.386388725	1.27494533
FBgn0034085	-1.354360699	-0.231324289
FBgn0034075	-0.962315747	-1.959932224
FBgn0001229	-0.998777261	-5.660451286
FBgn0034462	-1.027827655	-3.510326678
FBgn0030102	-1.009351292	-1.691109675
FBgn0036436	-1.148715418	-4.826738855
FBgn0038071	-1.070148324	-5.149450877
FBgn0265726	-1.097680536	-5.96231071
FBgn0039704	-1.131488121	-5.227102312
FBgn0032713	-1.198614276	-4.957870072
FBgn0000008	-1.202431284	-3.592464507
FBgn0036846	-1.192202968	-3.98615727
FBgn0035056	-1.199938298	-1.835874356
FBgn0264712	-1.224424393	-3.944885237
FBgn0031741	-1.326656363	0.274697779
FBgn0029863	-1.391605234	-2.659692722
FBgn0020445	-1.401596297	-4.812203421
FBgn0035539	-1.426004783	-4.570738157
FBgn0037515	-1.510577646	-2.155860118
FBgn0016930	-1.01433408	-4.639845269
FBgn0029170	-1.022160771	-2.481291626
FBgn0038070	-0.988270286	-1.332435447
FBgn0034997	-1.047215975	-2.214050968
FBgn0052029	-1.065685235	-2.00259754
FBgn0040153	-1.273065048	-3.577270067
FBgn0029123	-1.239798901	-4.793994023
FBgn0035173	-1.192547116	-3.00631674
FBgn0039637	-1.229720655	-3.738284494
FBgn0035737	-1.23410297	-1.616577947
FBgn0001226	-0.970980333	-4.842872857
FBgn0036975	-1.101071802	-3.334538799
FBgn0027790	-1.062328226	-2.89502706
FBgn0038341	-1.260165304	-3.069330502
FBgn0039593	-1.139525763	-6.067242038
FBgn0052745	-1.107468978	-0.509675173
FBgn0003162	-1.041728602	-4.586292837
FBgn0035430	-1.001392309	-2.677165659
FBgn0033438	-1.018092868	-4.615524461
FBgn0033635	-1.016288119	-2.253997231
FBgn0003358	-0.834462113	4.155300283
FBgn0034706	-0.789782153	-2.896934417
FBgn0034494	-0.731415805	-0.816712483
FBgn0004885	-0.827653696	-3.725084267
FBgn0042135	-0.831386435	-2.301983792
FBgn0035091	-0.835242952	-2.625261798
FBgn0029830	-0.859444599	-2.620092932
FBgn0036433	-0.887216518	-1.635888562
FBgn0015229	-0.898738279	-3.24230934
FBgn0034876	-0.833693197	-2.631818975
FBgn0035692	-0.861832362	-2.382589752
FBgn0261239	-0.667244139	-1.859423999
FBgn0033785	-0.695367658	-1.752657089
FBgn0026361	-0.762075213	-1.832298569
FBgn0034914	-0.724422501	-2.792168723
FBgn0267336	-0.783022945	-1.776531889
FBgn0037635	-0.711505952	-2.496465035
FBgn0043362	-0.710255398	-2.061344051
FBgn0039492	-0.7255742	-3.601082322
FBgn0037021	-0.71367338	-1.726049944
FBgn0003209	-0.749495332	-2.237702291
FBgn0020762	-0.739879739	-2.460301989
FBgn0034974	-0.731277201	-2.116199247
FBgn0033301	-0.451368852	-2.358542119
FBgn0086674	-0.491132836	-2.119671225
FBgn0038110	-0.596014896	-2.833542735
FBgn0263864	-0.615091889	-2.288027449
FBgn0019952	-0.650689434	-3.777593005
FBgn0001227	-0.64449317	-4.505566284
FBgn0036240	-0.676877218	-2.210911657
FBgn0002732	-0.551293299	-3.859407549
FBgn0003204	-0.541198154	-2.386782329
FBgn0039844	-0.593858832	-4.149675242
FBgn0031939	-0.443466271	-3.991114711
FBgn0038881	-0.490835873	-2.800935735
FBgn0036341	-0.53762825	-2.669684059
FBgn0016032	-0.553828362	-2.114660109
FBgn0033654	-0.528774459	-2.008506421
FBgn0037315	-0.468722434	-1.825089894
FBgn0036761	-0.477803932	-2.683923256
FBgn0003339	-0.590976387	-2.753848552
FBgn0262737	-0.607170595	-4.564151476
FBgn0052100	-0.574791969	-1.56896381
FBgn0260945	-0.564663981	-2.259280101
FBgn0025574	-0.568208129	-3.804355529
FBgn0035522	-1.146984312	-3.056810335
FBgn0053208	-1.041976993	-3.440953001
FBgn0037623	-1.055895666	-5.341020311
FBgn0030051	-0.958009318	-2.861750106
FBgn0032350	-0.95324046	-2.851736544
FBgn0005612	-0.996779463	-4.01307168
FBgn0033638	-1.006766609	-3.159329135
FBgn0032405	-1.160689854	-4.355547165
FBgn0036678	-1.118184427	-0.685249638
FBgn0034366	-1.111333007	-3.705821918
FBgn0039223	-1.085520477	-1.94646057
FBgn0027865	-0.908634503	-2.592641392
FBgn0040491	-0.935048511	-2.416152218
FBgn0265998	-0.893261547	-2.842057517
FBgn0033639	-0.926780485	-4.071773362
FBgn0036364	-0.977203624	-2.52534518
FBgn0003319	-1.003007598	-2.508837593
FBgn0026619	-0.545170144	-2.59827647
FBgn0028394	-0.47217039	-2.478598334
FBgn0053514	-0.490858639	0.444289645
FBgn0037933	-0.512697961	-3.738471253
FBgn0264574	-0.586093081	-1.387303616
FBgn0035452	-0.559239851	-1.296774183
FBgn0029924	-0.579905945	-1.799690424
FBgn0034499	-0.696222827	-2.423974053
FBgn0060296	-0.659287396	-1.904631938
FBgn0039852	-0.631069559	-3.309381502
FBgn0039073	-0.692494308	-2.047748246
FBgn0033132	-0.760130977	-3.583651928
FBgn0035204	-0.788133721	-2.360561211
FBgn0034396	-0.865955987	-2.099630292
FBgn0045064	-0.874581674	-3.906512545
FBgn0037448	-0.764046178	-3.726979089
FBgn0030114	-0.75037416	-3.478281216
FBgn0035767	-0.751137817	-2.322881865
FBgn0035983	-0.760968316	-3.755674115
FBgn0031865	-0.759256269	-0.47915427
FBgn0038180	-0.839976273	-4.910212906
FBgn0259168	-0.853716746	-3.822576017
FBgn0038404	-0.878242368	-1.012042758
FBgn0032955	-0.894630158	-2.847269093
