# Supplementary material for: Growth phase diets diminish histone acetyltransferase Gcn5 function and shorten lifespan of Drosophila males
Source: EMBO Rep. 2025 Jul 10;26(15):3856–88. doi: 10.1038/s44319-025-00503-8 (PMC12332192; doi:10.1038/s44319-025-00503-8)
Supplement: Supplementary file 20 — Source data Fig. 6 [file 44319_2025_503_MOESM20_ESM.zip › EMBOR-2024-60144V2_SourceDataForFigure6/Figure6H.csv]

Up_OVAfed	Down_OVAfed	Up_Kdm4	Down_Kdm4
FBgn0000044	FBgn0000008	FBgn0000527	FBgn0038846
FBgn0000046	FBgn0000071	FBgn0039161	FBgn0002534
FBgn0000064	FBgn0000078	FBgn0037835	FBgn0036877
FBgn0000116	FBgn0000079	FBgn0033936	FBgn0263236
FBgn0000244	FBgn0000097	FBgn0039203	FBgn0004865
FBgn0000326	FBgn0000153	FBgn0052071	FBgn0005638
FBgn0000406	FBgn0000241	FBgn0031959	FBgn0053265
FBgn0000442	FBgn0000422	FBgn0034899	FBgn0037290
FBgn0000473	FBgn0000448	FBgn0035949	FBgn0264562
FBgn0000533	FBgn0000463	FBgn0259229	FBgn0039795
FBgn0000565	FBgn0000527	FBgn0053143	FBgn0034860
FBgn0000667	FBgn0000567	FBgn0036264	FBgn0025697
FBgn0001078	FBgn0000568	FBgn0033355	FBgn0250839
FBgn0001083	FBgn0000578	FBgn0029824	FBgn0032684
FBgn0001091	FBgn0000719	FBgn0037515	FBgn0002564
FBgn0001092	FBgn0000721	FBgn0001225	FBgn0030148
FBgn0001098	FBgn0001112	FBgn0035049	FBgn0035742
FBgn0001128	FBgn0001170	FBgn0035626	FBgn0037323
FBgn0001208	FBgn0001224	FBgn0263106	FBgn0026755
FBgn0001250	FBgn0001225	FBgn0039637	FBgn0032803
FBgn0001311	FBgn0001226	FBgn0030326	FBgn0030098
FBgn0002121	FBgn0001227	FBgn0001224	FBgn0039475
FBgn0002440	FBgn0001229	FBgn0035412	FBgn0036975
FBgn0002524	FBgn0001230	FBgn0036601	FBgn0037140
FBgn0002531	FBgn0001253	FBgn0051324	FBgn0030102
FBgn0002533	FBgn0001254	FBgn0000422	FBgn0001253
FBgn0002534	FBgn0001255	FBgn0027608	FBgn0031741
FBgn0002535	FBgn0002571	FBgn0050458	FBgn0040367
FBgn0002578	FBgn0002577	FBgn0039759	FBgn0004511
FBgn0002719	FBgn0002643	FBgn0037960	FBgn0029804
FBgn0002772	FBgn0002732	FBgn0039467	FBgn0039686
FBgn0002773	FBgn0002945	FBgn0029830	FBgn0040359
FBgn0002789	FBgn0003046	FBgn0033592	FBgn0034903
FBgn0002868	FBgn0003117	FBgn0045064	FBgn0030029
FBgn0002869	FBgn0003162	FBgn0267336	FBgn0019952
FBgn0003086	FBgn0003204	FBgn0036240	FBgn0039872
FBgn0003091	FBgn0003209	FBgn0035281	FBgn0036831
FBgn0003149	FBgn0003255	FBgn0027790	FBgn0020445
FBgn0003174	FBgn0003319	FBgn0036364	FBgn0038943
FBgn0003206	FBgn0003339	FBgn0250869	FBgn0046876
FBgn0003374	FBgn0003358	FBgn0020762	FBgn0035522
FBgn0003378	FBgn0003447	FBgn0265266	FBgn0052198
FBgn0003515	FBgn0003507	FBgn0039593	FBgn0031970
FBgn0003863	FBgn0003888	FBgn0026319	FBgn0031248
FBgn0003890	FBgn0003997	FBgn0267486	FBgn0034647
FBgn0004028	FBgn0004003	FBgn0000568	FBgn0036436
FBgn0004117	FBgn0004108	FBgn0032805	FBgn0038260
FBgn0004169	FBgn0004360	FBgn0261548	FBgn0029848
FBgn0004228	FBgn0004369	FBgn0035040	FBgn0010497
FBgn0004426	FBgn0004514	FBgn0034724	FBgn0034796
FBgn0004427	FBgn0004588	FBgn0033730	FBgn0034784
FBgn0004428	FBgn0004606	FBgn0032405	FBgn0001255
FBgn0004507	FBgn0004865	FBgn0031835	FBgn0034394
FBgn0004516	FBgn0004885	FBgn0042135	FBgn0035173
FBgn0004577	FBgn0005592	FBgn0046258	FBgn0032350
FBgn0004629	FBgn0005612	FBgn0052982	FBgn0261799
FBgn0004652	FBgn0005626	FBgn0003209	FBgn0034999
FBgn0004852	FBgn0005638	FBgn0034012	FBgn0035781
FBgn0004888	FBgn0005672	FBgn0028394	FBgn0035875
FBgn0005666	FBgn0005775	FBgn0036600	FBgn0039851
FBgn0005670	FBgn0010300	FBgn0032139	FBgn0038676
FBgn0010038	FBgn0010470	FBgn0085387	FBgn0259998
FBgn0010052	FBgn0011204	FBgn0038880	FBgn0037409
FBgn0010053	FBgn0011656	FBgn0052248	FBgn0035430
FBgn0010223	FBgn0011666	FBgn0034996	FBgn0039704
FBgn0010263	FBgn0011817	FBgn0030114	FBgn0025682
FBgn0010294	FBgn0012042	FBgn0030897	FBgn0030778
FBgn0010357	FBgn0014135	FBgn0034443	FBgn0028533
FBgn0010358	FBgn0014163	FBgn0030809	FBgn0001226
FBgn0010381	FBgn0015229	FBgn0032734	FBgn0001230
FBgn0010383	FBgn0015400	FBgn0260964	FBgn0035056
FBgn0010387	FBgn0015774	FBgn0003448	FBgn0001254
FBgn0010395	FBgn0016032	FBgn0260945	FBgn0038404
FBgn0010397	FBgn0016061	FBgn0037933	FBgn0038784
FBgn0010423	FBgn0016930	FBgn0027109	FBgn0038291
FBgn0010482	FBgn0019952	FBgn0001296	FBgn0052447
FBgn0010516	FBgn0020299	FBgn0031450	FBgn0038083
FBgn0010548	FBgn0020445	FBgn0033188	FBgn0024366
FBgn0011286	FBgn0020762	FBgn0037697	FBgn0038959
FBgn0011556	FBgn0020880	FBgn0033132	FBgn0002565
FBgn0011576	FBgn0022700	FBgn0052451	FBgn0002577
FBgn0011603	FBgn0023023	FBgn0052333	FBgn0029835
FBgn0011695	FBgn0023214	FBgn0025833	FBgn0003204
FBgn0011722	FBgn0023495	FBgn0030260	FBgn0037788
FBgn0011822	FBgn0023526	FBgn0086711	FBgn0038194
FBgn0011834	FBgn0023528	FBgn0030158	FBgn0031865
FBgn0012034	FBgn0024294	FBgn0035348	FBgn0039620
FBgn0012036	FBgn0024366	FBgn0030230	FBgn0010470
FBgn0012344	FBgn0024958	FBgn0037204	FBgn0038897
FBgn0013307	FBgn0025186	FBgn0013433	FBgn0052354
FBgn0013679	FBgn0025456	FBgn0031623	FBgn0046253
FBgn0013680	FBgn0025525	FBgn0030964	FBgn0004003
FBgn0013684	FBgn0025574	FBgn0262737	FBgn0051126
FBgn0013763	FBgn0025682	FBgn0050361	FBgn0034943
FBgn0013771	FBgn0025687	FBgn0031906	FBgn0032449
FBgn0013772	FBgn0025693	FBgn0036890	FBgn0034885
FBgn0013773	FBgn0025697	FBgn0046687	FBgn0031913
FBgn0014000	FBgn0026197	FBgn0003888	FBgn0066365
FBgn0014031	FBgn0026319	FBgn0005775	FBgn0016047
FBgn0014033	FBgn0026361	FBgn0259481	FBgn0039768
FBgn0014073	FBgn0026404	FBgn0038596	FBgn0051559
FBgn0014396	FBgn0026619	FBgn0001977	FBgn0265011
FBgn0014469	FBgn0027359	FBgn0028645	FBgn0032856
FBgn0014859	FBgn0027506	FBgn0032100	FBgn0001112
FBgn0014863	FBgn0027515	FBgn0030357	FBgn0037099
FBgn0014869	FBgn0027570	FBgn0027363	FBgn0039852
FBgn0014906	FBgn0027578	FBgn0037021	FBgn0037999
FBgn0015010	FBgn0027608	FBgn0019890	FBgn0030595
FBgn0015034	FBgn0027790	FBgn0033356	FBgn0036678
FBgn0015035	FBgn0027865	FBgn0266410	FBgn0037992
FBgn0015037	FBgn0028371	FBgn0038540	FBgn0038535
FBgn0015038	FBgn0028394	FBgn0052683	FBgn0038608
FBgn0015039	FBgn0028533	FBgn0035903	FBgn0035300
FBgn0015040	FBgn0028534	FBgn0037503	FBgn0037753
FBgn0015336	FBgn0028646	FBgn0032935	FBgn0036676
FBgn0015570	FBgn0028862	FBgn0010651	FBgn0039167
FBgn0015575	FBgn0028920	FBgn0032731	FBgn0033999
FBgn0015576	FBgn0028939	FBgn0034573	FBgn0003447
FBgn0015577	FBgn0029002	FBgn0036291	FBgn0002535
FBgn0015623	FBgn0029123	FBgn0028953	FBgn0035779
FBgn0015714	FBgn0029170	FBgn0015774	FBgn0039471
FBgn0015766	FBgn0029584	FBgn0037167	FBgn0038070
FBgn0015808	FBgn0029804	FBgn0002643	FBgn0039886
FBgn0016650	FBgn0029821	FBgn0033133	FBgn0032770
FBgn0016684	FBgn0029824	FBgn0036381	FBgn0030928
FBgn0016694	FBgn0029830	FBgn0086365	FBgn0001218
FBgn0016920	FBgn0029848	FBgn0031697	FBgn0002735
FBgn0017424	FBgn0029863	FBgn0010039	FBgn0000721
FBgn0017482	FBgn0029924	FBgn0039529	FBgn0001258
FBgn0017558	FBgn0030051	FBgn0004369	FBgn0086359
FBgn0017561	FBgn0030097	FBgn0034935	FBgn0003292
FBgn0019982	FBgn0030102	FBgn0010399	FBgn0028646
FBgn0020414	FBgn0030114	FBgn0036544	FBgn0034997
FBgn0020415	FBgn0030157	FBgn0266450	FBgn0024989
FBgn0020508	FBgn0030158	FBgn0035501	FBgn0040636
FBgn0020545	FBgn0030183	FBgn0250835	FBgn0032143
FBgn0020642	FBgn0030230	FBgn0263240	FBgn0260393
FBgn0020906	FBgn0030274	FBgn0003710	FBgn0034093
FBgn0021765	FBgn0030326	FBgn0260657	FBgn0035484
FBgn0021979	FBgn0030327	FBgn0028743	FBgn0086673
FBgn0022160	FBgn0030493	FBgn0033724	FBgn0033635
FBgn0022355	FBgn0030541	FBgn0002869	FBgn0031264
FBgn0022770	FBgn0030542	FBgn0034636	FBgn0085330
FBgn0023129	FBgn0030769	FBgn0040733	FBgn0033543
FBgn0023197	FBgn0030778	FBgn0051935	FBgn0037972
FBgn0023507	FBgn0030809	FBgn0016032	FBgn0083978
FBgn0023530	FBgn0030816	FBgn0038354	FBgn0020633
FBgn0023537	FBgn0030836	FBgn0016926	FBgn0032414
FBgn0023541	FBgn0030837	FBgn0267253	FBgn0005655
FBgn0024293	FBgn0030886	FBgn0013984	FBgn0038180
FBgn0024361	FBgn0030897	FBgn0035142	FBgn0034897
FBgn0024740	FBgn0030927	FBgn0004108	FBgn0039313
FBgn0024945	FBgn0031016	FBgn0053302	FBgn0030617
FBgn0024947	FBgn0031264	FBgn0043364	FBgn0033257
FBgn0024957	FBgn0031267	FBgn0003371	FBgn0263109
FBgn0024997	FBgn0031384	FBgn0052204	FBgn0031252
FBgn0025352	FBgn0031450	FBgn0003326	FBgn0015550
FBgn0025393	FBgn0031490	FBgn0035193	FBgn0039073
FBgn0025578	FBgn0031632	FBgn0011818	FBgn0033459
FBgn0025592	FBgn0031646	FBgn0013725	FBgn0038261
FBgn0025595	FBgn0031738	FBgn0031522	FBgn0086674
FBgn0025620	FBgn0031741	FBgn0037007	FBgn0031419
FBgn0025643	FBgn0031800	FBgn0037176	FBgn0038095
FBgn0025680	FBgn0031835	FBgn0034184	FBgn0037664
FBgn0025692	FBgn0031865	FBgn0010607	FBgn0023529
FBgn0025814	FBgn0031894	FBgn0034789	FBgn0022772
FBgn0025837	FBgn0031907	FBgn0259823	FBgn0032783
FBgn0025866	FBgn0031939	FBgn0037760	FBgn0051728
FBgn0026061	FBgn0031957	FBgn0052677	FBgn0034296
FBgn0026077	FBgn0031959	FBgn0031673	FBgn0036289
FBgn0026190	FBgn0031973	FBgn0030960	FBgn0039476
FBgn0026315	FBgn0032025	FBgn0000459	FBgn0033212
FBgn0026415	FBgn0032066	FBgn0034720	FBgn0001321
FBgn0026439	FBgn0032067	FBgn0053547	FBgn0030955
FBgn0026565	FBgn0032139	FBgn0033988	FBgn0028920
FBgn0026593	FBgn0032143	FBgn0052259	FBgn0087021
FBgn0026760	FBgn0032350	FBgn0035754	FBgn0264574
FBgn0027341	FBgn0032402	FBgn0259244	FBgn0020385
FBgn0027356	FBgn0032405	FBgn0023479	FBgn0039562
FBgn0027493	FBgn0032663	FBgn0261555	FBgn0031930
FBgn0027547	FBgn0032684	FBgn0031762	FBgn0031515
FBgn0027560	FBgn0032713	FBgn0000039	FBgn0029170
FBgn0027571	FBgn0032770	FBgn0017590	FBgn0039761
FBgn0027580	FBgn0032803	FBgn0028494	FBgn0036529
FBgn0027584	FBgn0032805	FBgn0010014	FBgn0031879
FBgn0027590	FBgn0032840	FBgn0051694	FBgn0025693
FBgn0027600	FBgn0032864	FBgn0266129	FBgn0037710
FBgn0027843	FBgn0032955	FBgn0267002	FBgn0031939
FBgn0027929	FBgn0033108	FBgn0044452	FBgn0029924
FBgn0028325	FBgn0033132	FBgn0032401	FBgn0261803
FBgn0028396	FBgn0033294	FBgn0030174	FBgn0003525
FBgn0028422	FBgn0033301	FBgn0259834	FBgn0030968
FBgn0028479	FBgn0033356	FBgn0050418	FBgn0037718
FBgn0028482	FBgn0033438	FBgn0052183	FBgn0034614
FBgn0028491	FBgn0033439	FBgn0030634	FBgn0033809
FBgn0028519	FBgn0033458	FBgn0004606	FBgn0022774
FBgn0028542	FBgn0033592	FBgn0029820	FBgn0038821
FBgn0028543	FBgn0033602	FBgn0033476	FBgn0036667
FBgn0028544	FBgn0033635	FBgn0004449	FBgn0036463
FBgn0028546	FBgn0033638	FBgn0032895	FBgn0038819
FBgn0028550	FBgn0033639	FBgn0035877	FBgn0034712
FBgn0028583	FBgn0033654	FBgn0038926	FBgn0035666
FBgn0028670	FBgn0033724	FBgn0000382	FBgn0002567
FBgn0028855	FBgn0033725	FBgn0028481	FBgn0037782
FBgn0028886	FBgn0033730	FBgn0036806	FBgn0265575
FBgn0028936	FBgn0033785	FBgn0266137	FBgn0261270
FBgn0028940	FBgn0033936	FBgn0050390	FBgn0039776
FBgn0028950	FBgn0033999	FBgn0033313	FBgn0262867
FBgn0028956	FBgn0034075	FBgn0052311	FBgn0011653
FBgn0028983	FBgn0034085	FBgn0051163	FBgn0035922
FBgn0029091	FBgn0034221	FBgn0039584	FBgn0004106
FBgn0029167	FBgn0034366	FBgn0034567	FBgn0052364
FBgn0029608	FBgn0034396	FBgn0265182	FBgn0038076
FBgn0029689	FBgn0034408	FBgn0000577	FBgn0000592
FBgn0029690	FBgn0034462	FBgn0036926	FBgn0014861
FBgn0029762	FBgn0034494	FBgn0037798	FBgn0003965
FBgn0029766	FBgn0034499	FBgn0085391	FBgn0034145
FBgn0029795	FBgn0034623	FBgn0028562	FBgn0004107
FBgn0029827	FBgn0034647	FBgn0038337	FBgn0029866
FBgn0029831	FBgn0034670	FBgn0035719	FBgn0023477
FBgn0029843	FBgn0034706	FBgn0001276	FBgn0033458
FBgn0029994	FBgn0034724	FBgn0004509	FBgn0027095
FBgn0030005	FBgn0034796	FBgn0051922	FBgn0030097
FBgn0030013	FBgn0034860	FBgn0027491	FBgn0051176
FBgn0030040	FBgn0034876	FBgn0086675	FBgn0263705
FBgn0030041	FBgn0034884	FBgn0037754	FBgn0036502
FBgn0030056	FBgn0034897	FBgn0032363	FBgn0032620
FBgn0030098	FBgn0034903	FBgn0036844	FBgn0031589
FBgn0030148	FBgn0034914	FBgn0037442	FBgn0037996
FBgn0030234	FBgn0034974	FBgn0030941	FBgn0010638
FBgn0030244	FBgn0034996	FBgn0261963	FBgn0034688
FBgn0030251	FBgn0034997	FBgn0034978	FBgn0033215
FBgn0030262	FBgn0035016	FBgn0039647	FBgn0038701
FBgn0030272	FBgn0035049	FBgn0039098	FBgn0085466
FBgn0030309	FBgn0035056	FBgn0023524	FBgn0036764
FBgn0030331	FBgn0035091	FBgn0040080	FBgn0033890
FBgn0030332	FBgn0035144	FBgn0003254	FBgn0017577
FBgn0030347	FBgn0035160	FBgn0037015	FBgn0262733
FBgn0030425	FBgn0035173	FBgn0039135	FBgn0030590
FBgn0030443	FBgn0035193	FBgn0029996	FBgn0003141
FBgn0030478	FBgn0035204	FBgn0033566	FBgn0261985
FBgn0030482	FBgn0035237	FBgn0029708	FBgn0264326
FBgn0030484	FBgn0035267	FBgn0037050	FBgn0259716
FBgn0030510	FBgn0035282	FBgn0023179	FBgn0036815
FBgn0030519	FBgn0035348	FBgn0032629	FBgn0020907
FBgn0030528	FBgn0035430	FBgn0264324	FBgn0011016
FBgn0030539	FBgn0035452	FBgn0265512	FBgn0047135
FBgn0030544	FBgn0035522	FBgn0011764	FBgn0259113
FBgn0030558	FBgn0035539	FBgn0267001	FBgn0085377
FBgn0030574	FBgn0035553	FBgn0262976	FBgn0031449
FBgn0030575	FBgn0035625	FBgn0015609	FBgn0011762
FBgn0030586	FBgn0035692	FBgn0052179	FBgn0261526
FBgn0030603	FBgn0035737	FBgn0000635	FBgn0002736
FBgn0030607	FBgn0035767	FBgn0052406	FBgn0029002
FBgn0030608	FBgn0035772	FBgn0035756	FBgn0014879
FBgn0030638	FBgn0035780	FBgn0038422	FBgn0011704
FBgn0030679	FBgn0035949	FBgn0032741	FBgn0038958
FBgn0030688	FBgn0035964	FBgn0037128	FBgn0035644
FBgn0030724	FBgn0035983	FBgn0030530	FBgn0037739
FBgn0030731	FBgn0036144	FBgn0028407	FBgn0039642
FBgn0030745	FBgn0036240	FBgn0260795	FBgn0029676
FBgn0030747	FBgn0036264	FBgn0036518	FBgn0005696
FBgn0030763	FBgn0036287	FBgn0000557	FBgn0031516
FBgn0030774	FBgn0036316	FBgn0036394	FBgn0025815
FBgn0030775	FBgn0036341	FBgn0039286	FBgn0038610
FBgn0030776	FBgn0036360	FBgn0032231	FBgn0024227
FBgn0030777	FBgn0036364	FBgn0053988	FBgn0038681
FBgn0030798	FBgn0036417	FBgn0004168	FBgn0039312
FBgn0030817	FBgn0036433	FBgn0028993	FBgn0037875
FBgn0030824	FBgn0036436	FBgn0030206	FBgn0000404
FBgn0030828	FBgn0036567	FBgn0037472	FBgn0033214
FBgn0030914	FBgn0036665	FBgn0034788	FBgn0020655
FBgn0030926	FBgn0036677	FBgn0020304	FBgn0024332
FBgn0030929	FBgn0036678	FBgn0042650	FBgn0038916
FBgn0030976	FBgn0036761	FBgn0004462	FBgn0002592
FBgn0030984	FBgn0036773	FBgn0051721	FBgn0032105
FBgn0030998	FBgn0036790	FBgn0035831	FBgn0261584
FBgn0031000	FBgn0036806	FBgn0039808	FBgn0023180
FBgn0031002	FBgn0036846	FBgn0039714	FBgn0033359
FBgn0031004	FBgn0036848	FBgn0043884	FBgn0015805
FBgn0031010	FBgn0036849	FBgn0038980	FBgn0034500
FBgn0031033	FBgn0036851	FBgn0035763	FBgn0037612
FBgn0031034	FBgn0036877	FBgn0035540	FBgn0035918
FBgn0031069	FBgn0036956	FBgn0038816	FBgn0003997
FBgn0031089	FBgn0036975	FBgn0010905	FBgn0030796
FBgn0031092	FBgn0037021	FBgn0031275	FBgn0021795
FBgn0031170	FBgn0037126	FBgn0262476	FBgn0031875
FBgn0031178	FBgn0037217	FBgn0024277	FBgn0035872
FBgn0031249	FBgn0037235	FBgn0050158	FBgn0037801
FBgn0031263	FBgn0037290	FBgn0004118	FBgn0260484
FBgn0031289	FBgn0037315	FBgn0266421	FBgn0033075
FBgn0031412	FBgn0037323	FBgn0260462	FBgn0029079
FBgn0031428	FBgn0037448	FBgn0034109	FBgn0023550
FBgn0031461	FBgn0037515	FBgn0037676	FBgn0035574
FBgn0031478	FBgn0037553	FBgn0017551	FBgn0035121
FBgn0031512	FBgn0037623	FBgn0039064	FBgn0034753
FBgn0031514	FBgn0037635	FBgn0052264	FBgn0016123
FBgn0031517	FBgn0037665	FBgn0004880	FBgn0261119
FBgn0031523	FBgn0037677	FBgn0052085	FBgn0030805
FBgn0031528	FBgn0037710	FBgn0001122	FBgn0029128
FBgn0031547	FBgn0037788	FBgn0026411	FBgn0086368
FBgn0031548	FBgn0037801	FBgn0030085	FBgn0024920
FBgn0031558	FBgn0037835	FBgn0003042	FBgn0034602
FBgn0031559	FBgn0037933	FBgn0024285	FBgn0004430
FBgn0031560	FBgn0037960	FBgn0036202	FBgn0267033
FBgn0031561	FBgn0037972	FBgn0035179	FBgn0037298
FBgn0031563	FBgn0037999	FBgn0000303	FBgn0029828
FBgn0031564	FBgn0038070	FBgn0038277	FBgn0032198
FBgn0031579	FBgn0038071	FBgn0033054	FBgn0001086
FBgn0031689	FBgn0038110	FBgn0022702	FBgn0004654
FBgn0031692	FBgn0038126	FBgn0001257	FBgn0034299
FBgn0031693	FBgn0038129	FBgn0035850	FBgn0259676
FBgn0031694	FBgn0038180	FBgn0051660	FBgn0020506
FBgn0031695	FBgn0038247	FBgn0028984	FBgn0000405
FBgn0031703	FBgn0038260	FBgn0003310	FBgn0086357
FBgn0031732	FBgn0038286	FBgn0004055	FBgn0033365
FBgn0031737	FBgn0038341	FBgn0051357	FBgn0015001
FBgn0031801	FBgn0038404	FBgn0026592	FBgn0085282
FBgn0031805	FBgn0038435	FBgn0002183	FBgn0263199
FBgn0031813	FBgn0038467	FBgn0051961	FBgn0038463
FBgn0031814	FBgn0038676	FBgn0036668	FBgn0261053
FBgn0031821	FBgn0038846	FBgn0020309	FBgn0029882
FBgn0031836	FBgn0038855	FBgn0264001	FBgn0000996
FBgn0031860	FBgn0038881	FBgn0259680	FBgn0263260
FBgn0031914	FBgn0038943	FBgn0004390	FBgn0030683
FBgn0031930	FBgn0039008	FBgn0039734	FBgn0003507
FBgn0031936	FBgn0039073	FBgn0053203	FBgn0025700
FBgn0031937	FBgn0039130	FBgn0032233	FBgn0050345
FBgn0031940	FBgn0039161	FBgn0031866	FBgn0035610
FBgn0031945	FBgn0039203	FBgn0259994	FBgn0001089
FBgn0031971	FBgn0039217	FBgn0262483	FBgn0039687
FBgn0031975	FBgn0039223	FBgn0011824	FBgn0042112
FBgn0031987	FBgn0039257	FBgn0005536	FBgn0034956
FBgn0031990	FBgn0039354	FBgn0266019	FBgn0035718
FBgn0031998	FBgn0039467	FBgn0038020	FBgn0004197
FBgn0032010	FBgn0039473	FBgn0032683	FBgn0038886
FBgn0032024	FBgn0039474	FBgn0052227	FBgn0035162
FBgn0032076	FBgn0039475	FBgn0042175	FBgn0032681
FBgn0032085	FBgn0039476	FBgn0028406	FBgn0037678
FBgn0032087	FBgn0039492	FBgn0011582	FBgn0033691
FBgn0032088	FBgn0039590	FBgn0030320	FBgn0050115
FBgn0032116	FBgn0039593	FBgn0028497	FBgn0029838
FBgn0032144	FBgn0039620	FBgn0037849	FBgn0031779
FBgn0032154	FBgn0039632	FBgn0030891	FBgn0003257
FBgn0032156	FBgn0039637	FBgn0037690	FBgn0036596
FBgn0032160	FBgn0039642	FBgn0019972	FBgn0014870
FBgn0032161	FBgn0039686	FBgn0038595	FBgn0035679
FBgn0032162	FBgn0039688	FBgn0034484	FBgn0250837
FBgn0032166	FBgn0039704	FBgn0250791	FBgn0038129
FBgn0032167	FBgn0039795	FBgn0036354	FBgn0259170
FBgn0032235	FBgn0039804	FBgn0035504	FBgn0022700
FBgn0032280	FBgn0039844	FBgn0033657	FBgn0036334
FBgn0032281	FBgn0039851	FBgn0004177	FBgn0261278
FBgn0032282	FBgn0039852	FBgn0260793	FBgn0022343
FBgn0032283	FBgn0039886	FBgn0038890	FBgn0015376
FBgn0032284	FBgn0040153	FBgn0003557	FBgn0014427
FBgn0032285	FBgn0040271	FBgn0267487	FBgn0027527
FBgn0032286	FBgn0040359	FBgn0034534	FBgn0033998
FBgn0032287	FBgn0040367	FBgn0039332	FBgn0032069
FBgn0032304	FBgn0040397	FBgn0030766	FBgn0028999
FBgn0032382	FBgn0040491	FBgn0037705	FBgn0031518
FBgn0032422	FBgn0040503	FBgn0261788	FBgn0010246
FBgn0032435	FBgn0040682	FBgn0000318	FBgn0266696
FBgn0032495	FBgn0041092	FBgn0262730	FBgn0030027
FBgn0032536	FBgn0041096	FBgn0028738	FBgn0032644
FBgn0032638	FBgn0041188	FBgn0019968	FBgn0261373
FBgn0032652	FBgn0041581	FBgn0034915	FBgn0004057
FBgn0032668	FBgn0041582	FBgn0034691	FBgn0034802
FBgn0032669	FBgn0041710	FBgn0036935	FBgn0025837
FBgn0032670	FBgn0041713	FBgn0039883	FBgn0035886
FBgn0032685	FBgn0042135	FBgn0035157	FBgn0032373
FBgn0032693	FBgn0043362	FBgn0036608	FBgn0040340
FBgn0032706	FBgn0045064	FBgn0031065	FBgn0262619
FBgn0032715	FBgn0046258	FBgn0028408	FBgn0038826
FBgn0032726	FBgn0046687	FBgn0036746	FBgn0031049
FBgn0032733	FBgn0046876	FBgn0032322	FBgn0037312
FBgn0032752	FBgn0047095	FBgn0031888	FBgn0027359
FBgn0032772	FBgn0050088	FBgn0031483	FBgn0038307
FBgn0032773	FBgn0050089	FBgn0031977	FBgn0034346
FBgn0032774	FBgn0050106	FBgn0004103	FBgn0037416
FBgn0032779	FBgn0050287	FBgn0035246	FBgn0051229
FBgn0032782	FBgn0050361	FBgn0038139	FBgn0000109
FBgn0032820	FBgn0051036	FBgn0039238	FBgn0011710
FBgn0032881	FBgn0051044	FBgn0001291	FBgn0001090
FBgn0032899	FBgn0051105	FBgn0028996	FBgn0014342
FBgn0032913	FBgn0051224	FBgn0035914	FBgn0051414
FBgn0032940	FBgn0051324	FBgn0014388	FBgn0031948
FBgn0032981	FBgn0051634	FBgn0011826	FBgn0052418
FBgn0033047	FBgn0051636	FBgn0033108	FBgn0022349
FBgn0033048	FBgn0051728	FBgn0038498	FBgn0025641
FBgn0033065	FBgn0051777	FBgn0034313	FBgn0030598
FBgn0033079	FBgn0051869	FBgn0028888	FBgn0030668
FBgn0033115	FBgn0052029	FBgn0050172	FBgn0036422
FBgn0033124	FBgn0052100	FBgn0040208	FBgn0035780
FBgn0033128	FBgn0052279	FBgn0033177	FBgn0261794
FBgn0033129	FBgn0052354	FBgn0034072	FBgn0028327
FBgn0033130	FBgn0052447	FBgn0262527	FBgn0033679
FBgn0033138	FBgn0052745	FBgn0024913	FBgn0022338
FBgn0033170	FBgn0052982	FBgn0038837	FBgn0033113
FBgn0033205	FBgn0053012	FBgn0031770	FBgn0038810
FBgn0033221	FBgn0053013	FBgn0052057	FBgn0004584
FBgn0033226	FBgn0053087	FBgn0028331	FBgn0053099
FBgn0033234	FBgn0053126	FBgn0038128	FBgn0054026
FBgn0033292	FBgn0053143	FBgn0033791	FBgn0032961
FBgn0033296	FBgn0053208	FBgn0259745	FBgn0034301
FBgn0033297	FBgn0053265	FBgn0032840	FBgn0032929
FBgn0033302	FBgn0053306	FBgn0033261	FBgn0031968
FBgn0033304	FBgn0053346	FBgn0260006	FBgn0030836
FBgn0033367	FBgn0053514	FBgn0003302	FBgn0024510
FBgn0033395	FBgn0053970	FBgn0032130	FBgn0030034
FBgn0033397	FBgn0058002	FBgn0037060	FBgn0038973
FBgn0033446	FBgn0060296	FBgn0267912	FBgn0033112
FBgn0033448	FBgn0063083	FBgn0266723	FBgn0037025
FBgn0033465	FBgn0066365	FBgn0038582	FBgn0031957
FBgn0033466	FBgn0083978	FBgn0032209	FBgn0000463
FBgn0033483	FBgn0083991	FBgn0036835	FBgn0028474
FBgn0033494	FBgn0085222	FBgn0261244	FBgn0062413
FBgn0033504	FBgn0085235	FBgn0026373	FBgn0052446
FBgn0033518	FBgn0085249	FBgn0042712	FBgn0025633
FBgn0033520	FBgn0085282	FBgn0037949	FBgn0000259
FBgn0033541	FBgn0085325	FBgn0053158	FBgn0264816
FBgn0033593	FBgn0085370	FBgn0005660	FBgn0010382
FBgn0033658	FBgn0085376	FBgn0051390	FBgn0086372
FBgn0033659	FBgn0085380	FBgn0038016	FBgn0263133
FBgn0033668	FBgn0085387	FBgn0050423	FBgn0031091
FBgn0033729	FBgn0085391	FBgn0039283	FBgn0011787
FBgn0033731	FBgn0085404	FBgn0260817	FBgn0010812
FBgn0033781	FBgn0085407	FBgn0016700	FBgn0036978
FBgn0033782	FBgn0085409	FBgn0034527	FBgn0050008
FBgn0033787	FBgn0085426	FBgn0036290	FBgn0024362
FBgn0033788	FBgn0085443	FBgn0000355	FBgn0265089
FBgn0033789	FBgn0086359	FBgn0038282	FBgn0038484
FBgn0033792	FBgn0086655	FBgn0028400	FBgn0031256
FBgn0033807	FBgn0086673	FBgn0028343	FBgn0015245
FBgn0033821	FBgn0086674	FBgn0038975	FBgn0031492
FBgn0033873	FBgn0086675	FBgn0262739	FBgn0000317
FBgn0033879	FBgn0243486	FBgn0243512	FBgn0266369
FBgn0033906	FBgn0250839	FBgn0035521	FBgn0262720
FBgn0033919	FBgn0250908	FBgn0004198	FBgn0035947
FBgn0033926	FBgn0259098	FBgn0000346	FBgn0030612
FBgn0033928	FBgn0259150	FBgn0025117	FBgn0033204
FBgn0033942	FBgn0259164	FBgn0036196	FBgn0031220
FBgn0033978	FBgn0259168	FBgn0050334	FBgn0031791
FBgn0033981	FBgn0259227	FBgn0026702	FBgn0037763
FBgn0034010	FBgn0259236	FBgn0031881	FBgn0015391
FBgn0034058	FBgn0259984	FBgn0032750	FBgn0026143
FBgn0034076	FBgn0260474	FBgn0033872	FBgn0040650
FBgn0034141	FBgn0260768	FBgn0278604	FBgn0037810
FBgn0034160	FBgn0260945	FBgn0038431	FBgn0016041
FBgn0034162	FBgn0260964	FBgn0029853	FBgn0260856
FBgn0034197	FBgn0261239	FBgn0051706	FBgn0263102
FBgn0034215	FBgn0261445	FBgn0032420	FBgn0038437
FBgn0034229	FBgn0261514	FBgn0033793	FBgn0266084
FBgn0034253	FBgn0261548	FBgn0003380	FBgn0034117
FBgn0034279	FBgn0261612	FBgn0037719	FBgn0262801
FBgn0034288	FBgn0261698	FBgn0040850	FBgn0035909
FBgn0034289	FBgn0261799	FBgn0028978	FBgn0034804
FBgn0034290	FBgn0262005	FBgn0039946	FBgn0039769
FBgn0034294	FBgn0262081	FBgn0003132	FBgn0034277
FBgn0034356	FBgn0262103	FBgn0035092	FBgn0003124
FBgn0034365	FBgn0262139	FBgn0034908	FBgn0038179
FBgn0034387	FBgn0262141	FBgn0040351	FBgn0038251
FBgn0034390	FBgn0262733	FBgn0032682	FBgn0262111
FBgn0034406	FBgn0262737	FBgn0085447	FBgn0036272
FBgn0034420	FBgn0262866	FBgn0036199	FBgn0053129
FBgn0034428	FBgn0262993	FBgn0030742	FBgn0030038
FBgn0034429	FBgn0263039	FBgn0015296	FBgn0034940
FBgn0034432	FBgn0263109	FBgn0265002	FBgn0030105
FBgn0034436	FBgn0263236	FBgn0036309	FBgn0021761
FBgn0034437	FBgn0263239	FBgn0036945	FBgn0030305
FBgn0034439	FBgn0263246	FBgn0003460	FBgn0039882
FBgn0034468	FBgn0263380	FBgn0034379	FBgn0035608
FBgn0034470	FBgn0263400	FBgn0052095	FBgn0035760
FBgn0034471	FBgn0263617	FBgn0033738	FBgn0039069
FBgn0034479	FBgn0263773	FBgn0037627	FBgn0039155
FBgn0034480	FBgn0263864	FBgn0001319	FBgn0265298
FBgn0034497	FBgn0264490	FBgn0086370	FBgn0038207
FBgn0034501	FBgn0264493	FBgn0013972	FBgn0037232
FBgn0034512	FBgn0264562	FBgn0052202	FBgn0037846
FBgn0034588	FBgn0264574	FBgn0020258	FBgn0033062
FBgn0034612	FBgn0264712	FBgn0052706	FBgn0051674
FBgn0034628	FBgn0264746	FBgn0038504	FBgn0033584
FBgn0034629	FBgn0264753	FBgn0015791	FBgn0262029
FBgn0034638	FBgn0265011	FBgn0028369	FBgn0000053
FBgn0034642	FBgn0265192	FBgn0052756	FBgn0037838
FBgn0034662	FBgn0265266	FBgn0038750	FBgn0039741
FBgn0034663	FBgn0265540	FBgn0262160	FBgn0020389
FBgn0034664	FBgn0265726	FBgn0261064	FBgn0040398
FBgn0034710	FBgn0265835	FBgn0034433	FBgn0259714
FBgn0034715	FBgn0265836	FBgn0266409	FBgn0259979
FBgn0034718	FBgn0265961	FBgn0051140	FBgn0264495
FBgn0034733	FBgn0265998	FBgn0050015	FBgn0011754
FBgn0034755	FBgn0266327	FBgn0029095	FBgn0036415
FBgn0034797	FBgn0266418	FBgn0040752	FBgn0003714
FBgn0034808	FBgn0266456	FBgn0031804	FBgn0053276
FBgn0034856	FBgn0266639	FBgn0033153	FBgn0037010
FBgn0034883	FBgn0267033	FBgn0037317	FBgn0041630
FBgn0034909	FBgn0267181	FBgn0024248	FBgn0034059
FBgn0034920	FBgn0267208	FBgn0052944	FBgn0030447
FBgn0034971	FBgn0267336	FBgn0038465	FBgn0031194
FBgn0034985	FBgn0267668	FBgn0260642	FBgn0037197
FBgn0035006	FBgn0267841	FBgn0003388	FBgn0039835
FBgn0035043		FBgn0053653	FBgn0032244
FBgn0035083		FBgn0033911	FBgn0050471
FBgn0035089		FBgn0051118	FBgn0051159
FBgn0035090		FBgn0038839	FBgn0087002
FBgn0035094		FBgn0086251	FBgn0016715
FBgn0035112		FBgn0038578	FBgn0036853
FBgn0035147		FBgn0001297	FBgn0033316
FBgn0035154		FBgn0025634	FBgn0040373
FBgn0035169		FBgn0015754	FBgn0025684
FBgn0035176		FBgn0003886	FBgn0037913
FBgn0035186		FBgn0040985	FBgn0023441
FBgn0035189		FBgn0031414	FBgn0024994
FBgn0035252		FBgn0039932	FBgn0051075
FBgn0035266		FBgn0039282	FBgn0037364
FBgn0035270		FBgn0039003	FBgn0261674
FBgn0035286		FBgn0053107	FBgn0028938
FBgn0035309		FBgn0043903	FBgn0033502
FBgn0035312		FBgn0005411	FBgn0000636
FBgn0035325		FBgn0035023	FBgn0036335
FBgn0035343		FBgn0034654	FBgn0053012
FBgn0035360		FBgn0030961	FBgn0262126
FBgn0035375		FBgn0000108	FBgn0004924
FBgn0035383		FBgn0035879	FBgn0030208
FBgn0035398		FBgn0004921	FBgn0031143
FBgn0035409		FBgn0031832	FBgn0013563
FBgn0035410		FBgn0029152	FBgn0263077
FBgn0035427		FBgn0039120	FBgn0023549
FBgn0035438		FBgn0038475	FBgn0033093
FBgn0035439		FBgn0004436	FBgn0027529
FBgn0035510		FBgn0270928	FBgn0051687
FBgn0035517		FBgn0020269	FBgn0261243
FBgn0035542		FBgn0010114	FBgn0035678
FBgn0035544		FBgn0034968	FBgn0030837
FBgn0035550		FBgn0043458	FBgn0033233
FBgn0035587		FBgn0024234	FBgn0041164
FBgn0035588		FBgn0011705	FBgn0036996
FBgn0035607		FBgn0032221	FBgn0039641
FBgn0035619		FBgn0022935	FBgn0032253
FBgn0035620		FBgn0051092	FBgn0027106
FBgn0035649		FBgn0032048	FBgn0001215
FBgn0035665		FBgn0003943	FBgn0263355
FBgn0035710		FBgn0038053	FBgn0039094
FBgn0035742		FBgn0039316	FBgn0061492
FBgn0035743		FBgn0037922	FBgn0033983
FBgn0035770		FBgn0036212	FBgn0030239
FBgn0035779		FBgn0083940	FBgn0027108
FBgn0035785		FBgn0053481	FBgn0024289
FBgn0035789		FBgn0036257	FBgn0023388
FBgn0035798		FBgn0264270	FBgn0039217
FBgn0035811		FBgn0052380	FBgn0034275
FBgn0035815		FBgn0004575	FBgn0262570
FBgn0035887		FBgn0039172	FBgn0020306
FBgn0035926		FBgn0003041	FBgn0050187
FBgn0035968		FBgn0038246	FBgn0029665
FBgn0035985		FBgn0022023	FBgn0267978
FBgn0036046		FBgn0037240	FBgn0029709
FBgn0036106		FBgn0010417	FBgn0052654
FBgn0036108		FBgn0265598	FBgn0030503
FBgn0036109		FBgn0029899	FBgn0035880
FBgn0036147		FBgn0033951	FBgn0039109
FBgn0036181		FBgn0015795	FBgn0051259
FBgn0036211		FBgn0025702	FBgn0000253
FBgn0036225		FBgn0029105	FBgn0034661
FBgn0036227		FBgn0041605	FBgn0038306
FBgn0036228		FBgn0028399	FBgn0035421
FBgn0036229		FBgn0266101	FBgn0037537
FBgn0036361		FBgn0038584	FBgn0259166
FBgn0036362		FBgn0041210	FBgn0002441
FBgn0036377		FBgn0035714	FBgn0004359
FBgn0036393		FBgn0005777	FBgn0027338
FBgn0036422		FBgn0028708	FBgn0033085
FBgn0036449		FBgn0035470	FBgn0030519
FBgn0036454		FBgn0030286	FBgn0052843
FBgn0036467		FBgn0032124	FBgn0027558
FBgn0036468		FBgn0026309	FBgn0261524
FBgn0036471		FBgn0027111	FBgn0050360
FBgn0036493		FBgn0051619	FBgn0031245
FBgn0036547		FBgn0036101	FBgn0038682
FBgn0036551		FBgn0031745	FBgn0033246
FBgn0036552		FBgn0020224	FBgn0032261
FBgn0036553		FBgn0003093	FBgn0263396
FBgn0036563		FBgn0267252	FBgn0052112
FBgn0036575		FBgn0010520	FBgn0032538
FBgn0036589		FBgn0005586	FBgn0035987
FBgn0036599		FBgn0035528	FBgn0259238
FBgn0036622		FBgn0034008	FBgn0263144
FBgn0036623		FBgn0052278	FBgn0032997
FBgn0036663		FBgn0030648	FBgn0041194
FBgn0036713		FBgn0037981	FBgn0032026
FBgn0036717		FBgn0031609	FBgn0000261
FBgn0036727		FBgn0037717	FBgn0030306
FBgn0036765		FBgn0015773	FBgn0032913
FBgn0036766		FBgn0019940	FBgn0040308
FBgn0036770		FBgn0032193	FBgn0263198
FBgn0036787		FBgn0015834	FBgn0035388
FBgn0036821		FBgn0053147	FBgn0036008
FBgn0036824		FBgn0010173	FBgn0031320
FBgn0036833		FBgn0035996	FBgn0051248
FBgn0036837		FBgn0013759	FBgn0031530
FBgn0036843		FBgn0040759	FBgn0004396
FBgn0036862		FBgn0032601	FBgn0025571
FBgn0036948		FBgn0260943	FBgn0051102
FBgn0036951		FBgn0004513	FBgn0053548
FBgn0036952		FBgn0265003	FBgn0031533
FBgn0036953		FBgn0085194	FBgn0035039
FBgn0036985		FBgn0038745	FBgn0050354
FBgn0037020		FBgn0259219	FBgn0085405
FBgn0037057		FBgn0086656	FBgn0035343
FBgn0037070		FBgn0030189	FBgn0039403
FBgn0037083		FBgn0035346	FBgn0035253
FBgn0037090		FBgn0003392	FBgn0085313
FBgn0037100		FBgn0037796	FBgn0037779
FBgn0037127		FBgn0038641	FBgn0053051
FBgn0037138		FBgn0003134	FBgn0030661
FBgn0037144		FBgn0036500	FBgn0037102
FBgn0037146		FBgn0005427	FBgn0010287
FBgn0037151		FBgn0031855	FBgn0086691
FBgn0037174		FBgn0025185	FBgn0039015
FBgn0037275		FBgn0003386	FBgn0000477
FBgn0037288		FBgn0026371	FBgn0039450
FBgn0037304		FBgn0039089	FBgn0003175
FBgn0037341		FBgn0030749	FBgn0031392
FBgn0037358		FBgn0262473	FBgn0260855
FBgn0037440		FBgn0011746	FBgn0033712
FBgn0037485		FBgn0034318	FBgn0027587
FBgn0037487		FBgn0051072	FBgn0015625
FBgn0037517		FBgn0001994	FBgn0003089
FBgn0037562		FBgn0260658	FBgn0025687
FBgn0037601		FBgn0035041	FBgn0031195
FBgn0037646		FBgn0030706	FBgn0015781
FBgn0037683		FBgn0027657	FBgn0031077
FBgn0037684		FBgn0033750	FBgn0051344
FBgn0037715		FBgn0039431	FBgn0050410
FBgn0037723		FBgn0051760	FBgn0033970
FBgn0037724		FBgn0000376	FBgn0036768
FBgn0037730		FBgn0010309	FBgn0027552
FBgn0037743		FBgn0024326	FBgn0039877
FBgn0037765		FBgn0004435	FBgn0032727
FBgn0037781		FBgn0051030	FBgn0002571
FBgn0037782		FBgn0265623	FBgn0033100
FBgn0037783		FBgn0052574	FBgn0032787
FBgn0037786		FBgn0037956	FBgn0031494
FBgn0037817		FBgn0004635	FBgn0000615
FBgn0037845		FBgn0033934	FBgn0038829
FBgn0037870		FBgn0037617	FBgn0016696
FBgn0037890		FBgn0051388	FBgn0030692
FBgn0037906		FBgn0033627	FBgn0052669
FBgn0037996		FBgn0050389	FBgn0036763
FBgn0038009		FBgn0011737	FBgn0034756
FBgn0038038		FBgn0013263	FBgn0036836
FBgn0038063		FBgn0000038	FBgn0010772
FBgn0038072		FBgn0266347	FBgn0250907
FBgn0038082		FBgn0010220	FBgn0035904
FBgn0038088		FBgn0037293	FBgn0011606
FBgn0038114		FBgn0005779	FBgn0030159
FBgn0038135		FBgn0026438	FBgn0031117
FBgn0038151		FBgn0040299	FBgn0051915
FBgn0038161		FBgn0033876	FBgn0035771
FBgn0038181		FBgn0052177	FBgn0033989
FBgn0038238		FBgn0265262	FBgn0038412
FBgn0038241		FBgn0033902	FBgn0036117
FBgn0038242		FBgn0004381	FBgn0266580
FBgn0038243		FBgn0039911	FBgn0260942
FBgn0038250		FBgn0033649	FBgn0030494
FBgn0038262		FBgn0262954	FBgn0020392
FBgn0038291		FBgn0035495	FBgn0031378
FBgn0038292		FBgn0030053	FBgn0029980
FBgn0038294		FBgn0004907	FBgn0037186
FBgn0038348		FBgn0033556	FBgn0036550
FBgn0038349		FBgn0024150	FBgn0039050
FBgn0038353		FBgn0030834	FBgn0032195
FBgn0038366		FBgn0000489	FBgn0040634
FBgn0038419		FBgn0040505	FBgn0031003
FBgn0038420		FBgn0069969	FBgn0010391
FBgn0038451		FBgn0032642	FBgn0028563
FBgn0038455		FBgn0259678	FBgn0033827
FBgn0038466		FBgn0034094	FBgn0264560
FBgn0038468		FBgn0264325	FBgn0038700
FBgn0038481		FBgn0041707	FBgn0259916
FBgn0038482		FBgn0259222	FBgn0035620
FBgn0038484		FBgn0264815	FBgn0033187
FBgn0038492		FBgn0015268	FBgn0263916
FBgn0038511		FBgn0032484	FBgn0039674
FBgn0038523		FBgn0036398	FBgn0030930
FBgn0038595		FBgn0038344	FBgn0033812
FBgn0038629		FBgn0010415	FBgn0028534
FBgn0038631		FBgn0033686	FBgn0035942
FBgn0038643		FBgn0035708	FBgn0036749
FBgn0038645		FBgn0032234	FBgn0040389
FBgn0038646		FBgn0021814	FBgn0262717
FBgn0038647		FBgn0032013	FBgn0034971
FBgn0038680		FBgn0003862	FBgn0041585
FBgn0038717		FBgn0025582	FBgn0035206
FBgn0038718		FBgn0026090	FBgn0052250
FBgn0038733		FBgn0031643	FBgn0034142
FBgn0038734		FBgn0003520	FBgn0032600
FBgn0038742		FBgn0033315	FBgn0052548
FBgn0038753		FBgn0035537	FBgn0037185
FBgn0038774		FBgn0013347	FBgn0050147
FBgn0038783		FBgn0032943	FBgn0033296
FBgn0038795		FBgn0002921	FBgn0030884
FBgn0038804		FBgn0261556	FBgn0004901
FBgn0038819		FBgn0022984	FBgn0036569
FBgn0038866		FBgn0053983	FBgn0029710
FBgn0038873		FBgn0033243	FBgn0034002
FBgn0038874		FBgn0037270	FBgn0053523
FBgn0038878		FBgn0029898	FBgn0040232
FBgn0038919		FBgn0260634	FBgn0032394
FBgn0038924		FBgn0036165	FBgn0039379
FBgn0038938		FBgn0037082	FBgn0016650
FBgn0038973		FBgn0028509	FBgn0023511
FBgn0038977		FBgn0015794	FBgn0036929
FBgn0039022		FBgn0262057	FBgn0261872
FBgn0039024		FBgn0033484	FBgn0036662
FBgn0039031		FBgn0263256	FBgn0037723
FBgn0039051		FBgn0039900	FBgn0031702
FBgn0039052		FBgn0037345	FBgn0263973
FBgn0039081		FBgn0039462	FBgn0033048
FBgn0039084		FBgn0052600	FBgn0031312
FBgn0039091		FBgn0046879	FBgn0050440
FBgn0039107		FBgn0036984	FBgn0032598
FBgn0039114		FBgn0032702	FBgn0000588
FBgn0039151		FBgn0025366	FBgn0034052
FBgn0039156		FBgn0031580	FBgn0051720
FBgn0039239		FBgn0030011	FBgn0029975
FBgn0039249		FBgn0036258	FBgn0038660
FBgn0039299		FBgn0028704	FBgn0031883
FBgn0039311		FBgn0033739	FBgn0036191
FBgn0039315		FBgn0051665	FBgn0032923
FBgn0039321		FBgn0042178	FBgn0016122
FBgn0039323		FBgn0013732	FBgn0031488
FBgn0039326		FBgn0037408	FBgn0024273
FBgn0039428		FBgn0029093	FBgn0027615
FBgn0039452		FBgn0264606	FBgn0030486
FBgn0039453		FBgn0025726	FBgn0025578
FBgn0039454		FBgn0000120	FBgn0259682
FBgn0039470		FBgn0030716	FBgn0034578
FBgn0039481		FBgn0031253	FBgn0002174
FBgn0039482		FBgn0035638	FBgn0033451
FBgn0039507		FBgn0013467	FBgn0050491
FBgn0039519		FBgn0039260	FBgn0036919
FBgn0039521		FBgn0023416	FBgn0267727
FBgn0039543		FBgn0011581	FBgn0014877
FBgn0039580		FBgn0035498	FBgn0040958
FBgn0039611		FBgn0039809	FBgn0027945
FBgn0039645		FBgn0039509	FBgn0029795
FBgn0039667		FBgn0039402	FBgn0039290
FBgn0039737		FBgn0035481	FBgn0030349
FBgn0039756		FBgn0035251	FBgn0034488
FBgn0039760		FBgn0033948	FBgn0035203
FBgn0039777		FBgn0037547	FBgn0032679
FBgn0039779		FBgn0051633	FBgn0035750
FBgn0039798		FBgn0027550	FBgn0051288
FBgn0039800		FBgn0031251	FBgn0015239
FBgn0039805		FBgn0029825	FBgn0039154
FBgn0039807		FBgn0038809	FBgn0031878
FBgn0039817		FBgn0025558	FBgn0263006
FBgn0039818		FBgn0032021	FBgn0034058
FBgn0039849		FBgn0264979	FBgn0029969
FBgn0039854		FBgn0035806	FBgn0031183
FBgn0039864		FBgn0039966	FBgn0037222
FBgn0039897		FBgn0034726	FBgn0036715
FBgn0039915		FBgn0026257	FBgn0037607
FBgn0039925		FBgn0038114	FBgn0027793
FBgn0039941		FBgn0052344	FBgn0024183
FBgn0040060		FBgn0030999	FBgn0031974
FBgn0040064		FBgn0046880	FBgn0036697
FBgn0040069		FBgn0263995	FBgn0037106
FBgn0040252		FBgn0028879	FBgn0263607
FBgn0040256		FBgn0266579	FBgn0034354
FBgn0040259		FBgn0038893	FBgn0038387
FBgn0040260		FBgn0033958	FBgn0037667
FBgn0040305		FBgn0052225	FBgn0032397
FBgn0040336		FBgn0011230	FBgn0031542
FBgn0040342		FBgn0264707	FBgn0027780
FBgn0040350		FBgn0031190	FBgn0036953
FBgn0040364		FBgn0032339	FBgn0035266
FBgn0040383		FBgn0033136	FBgn0036512
FBgn0040384		FBgn0028644	FBgn0035665
FBgn0040393		FBgn0004698	FBgn0014032
FBgn0040565		FBgn0015269	FBgn0036959
FBgn0040600		FBgn0263111	FBgn0051463
FBgn0040609		FBgn0051675	FBgn0019830
FBgn0040717		FBgn0262123	FBgn0030734
FBgn0040718		FBgn0028374	FBgn0003495
FBgn0040723		FBgn0031294	FBgn0035359
FBgn0040743		FBgn0028875	FBgn0050291
FBgn0040813		FBgn0039140	FBgn0045842
FBgn0040827		FBgn0035170	FBgn0030653
FBgn0040950		FBgn0030101	FBgn0053506
FBgn0040959		FBgn0052672	FBgn0040507
FBgn0041181		FBgn0034067	FBgn0038740
FBgn0041183		FBgn0015247	FBgn0086608
FBgn0041789		FBgn0030090	FBgn0037819
FBgn0042102		FBgn0036134	FBgn0027083
FBgn0042104		FBgn0032208	FBgn0260450
FBgn0042105		FBgn0011202	FBgn0036801
FBgn0042119		FBgn0004244	FBgn0261561
FBgn0042627		FBgn0259178	FBgn0042103
FBgn0042696		FBgn0032008	FBgn0261285
FBgn0042701		FBgn0038143	FBgn0011770
FBgn0043471		FBgn0036725	FBgn0033633
FBgn0043792		FBgn0027525	FBgn0052196
FBgn0045038		FBgn0039419	FBgn0037935
FBgn0045980		FBgn0037076	FBgn0037215
FBgn0046113		FBgn0004580	FBgn0036889
FBgn0046875		FBgn0036126	FBgn0051038
FBgn0050016		FBgn0032724	FBgn0035578
FBgn0050043		FBgn0036986	FBgn0019949
FBgn0050047		FBgn0039137	FBgn0039681
FBgn0050118		FBgn0039770	FBgn0033258
FBgn0050148		FBgn0029999	FBgn0034291
FBgn0050151		FBgn0267698	FBgn0039081
FBgn0050163		FBgn0033656	FBgn0038858
FBgn0050285		FBgn0038957	FBgn0032811
FBgn0050288		FBgn0010113	FBgn0003187
FBgn0050289		FBgn0259211	FBgn0024236
FBgn0050296		FBgn0013305	FBgn0259985
FBgn0050339		FBgn0026737	FBgn0250876
FBgn0050371		FBgn0030723	FBgn0034808
FBgn0050375		FBgn0030258	FBgn0031141
FBgn0050377		FBgn0031575	FBgn0044823
FBgn0050411		FBgn0033174	FBgn0053966
FBgn0050438		FBgn0030398	FBgn0030890
FBgn0050495		FBgn0032719	FBgn0040384
FBgn0050502		FBgn0029504	FBgn0053526
FBgn0051004		FBgn0036018	FBgn0033903
FBgn0051041		FBgn0037636	FBgn0033799
FBgn0051087		FBgn0000139	FBgn0031877
FBgn0051098		FBgn0262656	FBgn0038429
FBgn0051103		FBgn0260482	FBgn0039085
FBgn0051104		FBgn0028990	FBgn0027611
FBgn0051106		FBgn0034748	FBgn0015569
FBgn0051198		FBgn0264975	FBgn0031662
FBgn0051233		FBgn0033871	FBgn0261641
FBgn0051266		FBgn0027605	FBgn0003308
FBgn0051267		FBgn0038042	FBgn0035632
FBgn0051269		FBgn0034475	FBgn0000084
FBgn0051272		FBgn0031306	FBgn0028468
FBgn0051313		FBgn0003218	FBgn0037534
FBgn0051321		FBgn0033752	FBgn0032068
FBgn0051343		FBgn0011283	FBgn0032721
FBgn0051352		FBgn0037899	FBgn0030369
FBgn0051380		FBgn0051221	FBgn0050438
FBgn0051431		FBgn0035976	FBgn0035308
FBgn0051439		FBgn0039850	FBgn0262509
FBgn0051446		FBgn0036187	FBgn0033826
FBgn0051454		FBgn0039306	FBgn0015568
FBgn0051464		FBgn0263832	FBgn0031817
FBgn0051475		FBgn0029874	FBgn0052407
FBgn0051663		FBgn0015772	FBgn0038214
FBgn0051673		FBgn0038395	FBgn0021944
FBgn0051698		FBgn0040236	FBgn0039215
FBgn0051719		FBgn0031945	FBgn0039685
FBgn0051789		FBgn0029959	FBgn0023516
FBgn0051792		FBgn0035715	FBgn0015808
FBgn0051793		FBgn0051064	FBgn0034392
FBgn0051821		FBgn0016081	FBgn0030872
FBgn0051956		FBgn0027621	FBgn0039896
FBgn0051973		FBgn0026869	FBgn0032029
FBgn0051997		FBgn0046685	FBgn0032729
FBgn0052053		FBgn0261549	FBgn0040060
FBgn0052082		FBgn0033367	FBgn0036288
FBgn0052091		FBgn0259736	FBgn0038828
FBgn0052170		FBgn0020388	FBgn0054015
FBgn0052191		FBgn0033589	FBgn0003358
FBgn0052195		FBgn0033347	FBgn0051076
FBgn0052198		FBgn0004919	FBgn0033086
FBgn0052224		FBgn0040382	FBgn0001228
FBgn0052241		FBgn0031782	FBgn0037811
FBgn0052249		FBgn0033134	FBgn0000451
FBgn0052302		FBgn0042177	FBgn0030966
FBgn0052304		FBgn0032797	FBgn0031318
FBgn0052373		FBgn0004395	FBgn0036627
FBgn0052404		FBgn0264607	FBgn0027795
FBgn0052405		FBgn0031468	FBgn0264389
FBgn0052499		FBgn0260756	FBgn0051148
FBgn0052512		FBgn0033060	FBgn0039588
FBgn0052557		FBgn0000711	FBgn0013995
FBgn0052564		FBgn0010240	FBgn0030334
FBgn0052571		FBgn0030520	FBgn0035906
FBgn0052603		FBgn0038646	FBgn0031001
FBgn0052633		FBgn0036643	FBgn0025454
FBgn0052645		FBgn0263593	FBgn0036479
FBgn0052656		FBgn0014018	FBgn0037890
FBgn0052687		FBgn0038735	FBgn0037672
FBgn0052694		FBgn0051646	FBgn0033453
FBgn0052750		FBgn0032793	FBgn0003174
FBgn0052751		FBgn0032202	FBgn0052191
FBgn0053056		FBgn0020270	FBgn0042094
FBgn0053080		FBgn0032151	FBgn0034538
FBgn0053120		FBgn0039277	FBgn0085421
FBgn0053128		FBgn0026378	FBgn0027583
FBgn0053138		FBgn0015351	FBgn0033222
FBgn0053178		FBgn0039044	FBgn0052241
FBgn0053181		FBgn0032910	FBgn0029873
FBgn0053192		FBgn0039165	FBgn0027538
FBgn0053196		FBgn0031969	FBgn0031270
FBgn0053282		FBgn0263980	FBgn0038381
FBgn0053301		FBgn0052440	FBgn0032256
FBgn0053307		FBgn0037565	FBgn0043783
FBgn0053333		FBgn0259711	FBgn0027572
FBgn0053459		FBgn0041191	FBgn0036125
FBgn0053469		FBgn0052163	FBgn0037606
FBgn0053494		FBgn0004552	FBgn0032187
FBgn0053519		FBgn0052017	FBgn0028544
FBgn0053926		FBgn0086706	FBgn0040718
FBgn0053965		FBgn0004554	FBgn0035911
FBgn0053986		FBgn0052437	FBgn0010548
FBgn0054003		FBgn0035583	FBgn0031381
FBgn0054056		FBgn0032192	FBgn0036629
FBgn0062412		FBgn0036950	FBgn0036752
FBgn0062978		FBgn0035817	FBgn0030407
FBgn0063492		FBgn0262167	FBgn0036099
FBgn0063493		FBgn0035231	FBgn0037350
FBgn0063497		FBgn0033454	FBgn0052029
FBgn0063499		FBgn0013767	FBgn0260000
FBgn0063649		FBgn0000037	FBgn0051373
FBgn0063923		FBgn0033541	FBgn0034553
FBgn0066101		FBgn0037555	FBgn0036819
FBgn0082585		FBgn0032138	FBgn0042083
FBgn0083956		FBgn0027565	FBgn0030839
FBgn0083972		FBgn0037976	FBgn0034883
FBgn0085195		FBgn0051191	FBgn0039774
FBgn0085205		FBgn0053517	FBgn0039650
FBgn0085227		FBgn0033340	FBgn0036759
FBgn0085256		FBgn0030026	FBgn0000256
FBgn0085280		FBgn0036735	FBgn0001967
FBgn0085308		FBgn0038693	FBgn0000273
FBgn0085311		FBgn0003328	FBgn0030737
FBgn0085313		FBgn0011206	FBgn0038683
FBgn0085317		FBgn0034261	FBgn0029648
FBgn0085359		FBgn0024222	FBgn0036727
FBgn0085419		FBgn0033031	FBgn0263038
FBgn0085425		FBgn0038533	FBgn0039341
FBgn0085428		FBgn0259108	FBgn0030511
FBgn0085452		FBgn0030316	FBgn0033047
FBgn0085483		FBgn0032631	FBgn0032780
FBgn0085484		FBgn0052695	FBgn0032726
FBgn0086347		FBgn0260632	FBgn0035726
FBgn0086355		FBgn0039043	FBgn0086254
FBgn0086367		FBgn0053489	FBgn0039315
FBgn0086450		FBgn0023542	FBgn0037548
FBgn0086687		FBgn0261283	FBgn0270926
FBgn0086708		FBgn0262728	FBgn0032219
FBgn0086906		FBgn0010414	FBgn0015572
FBgn0086917		FBgn0030998	FBgn0264272
FBgn0243514		FBgn0267795	FBgn0030597
FBgn0250757		FBgn0035443	FBgn0050091
FBgn0250815		FBgn0036146	FBgn0034988
FBgn0250836		FBgn0015541	FBgn0030451
FBgn0259101		FBgn0038928	FBgn0015032
FBgn0259111		FBgn0036318	FBgn0032715
FBgn0259173		FBgn0041627	FBgn0036782
FBgn0259175		FBgn0050000	FBgn0035103
FBgn0259209		FBgn0037347	FBgn0001092
FBgn0259247		FBgn0043841	FBgn0032077
FBgn0259715		FBgn0039930	FBgn0039591
FBgn0259749		FBgn0263354	FBgn0030245
FBgn0259896		FBgn0015591	FBgn0034582
FBgn0259977		FBgn0034361	FBgn0037044
FBgn0259992		FBgn0031213	FBgn0036876
FBgn0259998		FBgn0036589	FBgn0037174
FBgn0260000		FBgn0037620	FBgn0040268
FBgn0260004		FBgn0262738	FBgn0038662
FBgn0260027		FBgn0032699	FBgn0042179
FBgn0260226		FBgn0039711	FBgn0030594
FBgn0260386		FBgn0051778	FBgn0015316
FBgn0260632		FBgn0001565	FBgn0051116
FBgn0260747		FBgn0002578	FBgn0033320
FBgn0260954		FBgn0028487	FBgn0040600
FBgn0260955		FBgn0032946	FBgn0038405
FBgn0261113		FBgn0260866	FBgn0010482
FBgn0261261		FBgn0010015	FBgn0039326
FBgn0261362		FBgn0033250	FBgn0033138
FBgn0261446		FBgn0034135	FBgn0004852
FBgn0261508		FBgn0045823	FBgn0040832
FBgn0261509		FBgn0011288	FBgn0027279
FBgn0261534		FBgn0029810	FBgn0033297
FBgn0261552		FBgn0027493	FBgn0036765
FBgn0261560		FBgn0026582	FBgn0036698
FBgn0261611		FBgn0038803	FBgn0027580
FBgn0261625		FBgn0002941	FBgn0039479
FBgn0261675		FBgn0039670	FBgn0038113
FBgn0261862		FBgn0001216	FBgn0035392
FBgn0261989		FBgn0031649	FBgn0040001
FBgn0261990		FBgn0052206	FBgn0037513
FBgn0262021		FBgn0263220	FBgn0001083
FBgn0262146		FBgn0000715	FBgn0026190
FBgn0262508		FBgn0038302	FBgn0015663
FBgn0262524		FBgn0262577	FBgn0261675
FBgn0262559		FBgn0264488	FBgn0053082
FBgn0262562		FBgn0025621	FBgn0027348
FBgn0262605		FBgn0262517	FBgn0039537
FBgn0262613		FBgn0025573	FBgn0035607
FBgn0262624		FBgn0000152	FBgn0037781
FBgn0262721		FBgn0037853	FBgn0034262
FBgn0262782		FBgn0040837	FBgn0023537
FBgn0262808		FBgn0036805	FBgn0036780
FBgn0262811		FBgn0004404	FBgn0032881
FBgn0262952		FBgn0031399	FBgn0030452
FBgn0263002		FBgn0036875	FBgn0035496
FBgn0263020		FBgn0039328	FBgn0063495
FBgn0263080		FBgn0028422	FBgn0260746
FBgn0263081		FBgn0040923	FBgn0032066
FBgn0263096		FBgn0029885	FBgn0266569
FBgn0263118		FBgn0037071	FBgn0037818
FBgn0263120		FBgn0028473	FBgn0002641
FBgn0263200		FBgn0046698	FBgn0032889
FBgn0263234		FBgn0039131	FBgn0021979
FBgn0263241		FBgn0031637	FBgn0031654
FBgn0263321		FBgn0003231	FBgn0035355
FBgn0263390		FBgn0039239	FBgn0038719
FBgn0263413		FBgn0038842	FBgn0032067
FBgn0263776		FBgn0029826	FBgn0031428
FBgn0264078		FBgn0036834	FBgn0038017
FBgn0264294		FBgn0036319	FBgn0261436
FBgn0264295		FBgn0031080	FBgn0032824
FBgn0264489		FBgn0052103	FBgn0037696
FBgn0264695		FBgn0265605	FBgn0031182
FBgn0264699		FBgn0036145	FBgn0032614
FBgn0264750		FBgn0003140	FBgn0038832
FBgn0264776		FBgn0261998	FBgn0032131
FBgn0264789		FBgn0037603	FBgn0039006
FBgn0264894		FBgn0265988	FBgn0037715
FBgn0264987		FBgn0034398	FBgn0035252
FBgn0265052		FBgn0034136	FBgn0033949
FBgn0265068		FBgn0263353	FBgn0031693
FBgn0265081		FBgn0029761	FBgn0033294
FBgn0265146		FBgn0053192	FBgn0033887
FBgn0265180		FBgn0040377	FBgn0020503
FBgn0265185		FBgn0041342	FBgn0029771
FBgn0265186		FBgn0086346	FBgn0038511
FBgn0265191		FBgn0035589	FBgn0024980
FBgn0265577		FBgn0265959	FBgn0051015
FBgn0265851		FBgn0020545	FBgn0038098
FBgn0265991		FBgn0036367	FBgn0026565
FBgn0266005		FBgn0259938	FBgn0038761
FBgn0266261		FBgn0037127	FBgn0002562
FBgn0266359		FBgn0039232	FBgn0027610
FBgn0266405		FBgn0043070	FBgn0030731
FBgn0266446		FBgn0027375	FBgn0037341
FBgn0266448		FBgn0025866	FBgn0263830
FBgn0266631		FBgn0035542	FBgn0033769
FBgn0266758		FBgn0039644	FBgn0014931
FBgn0267073		FBgn0053527	FBgn0035090
FBgn0267111		FBgn0037046	FBgn0037083
FBgn0267164		FBgn0037877	FBgn0025709
FBgn0267314		FBgn0034110	FBgn0038674
FBgn0267339		FBgn0024321	FBgn0041156
FBgn0267385		FBgn0020372	FBgn0050016
FBgn0267408		FBgn0012051	FBgn0037433
FBgn0267549		FBgn0033226	FBgn0037146
FBgn0267661		FBgn0033388	FBgn0031619
FBgn0267803		FBgn0014859	FBgn0032785
FBgn0267828		FBgn0020415	FBgn0036787
		FBgn0041181	FBgn0039045
		FBgn0052594	FBgn0004577
		FBgn0039209	FBgn0031418
		FBgn0010406	FBgn0052054
		FBgn0028516	FBgn0031937
		FBgn0033124	FBgn0039272
		FBgn0044050	FBgn0014417
		FBgn0039805	FBgn0035084
		FBgn0039297	FBgn0030574
		FBgn0038919	FBgn0052633
		FBgn0031579	FBgn0030425
		FBgn0034382	FBgn0030362
		FBgn0027341	FBgn0035429
		FBgn0032140	FBgn0037517
		FBgn0040843	FBgn0038756
		FBgn0033061	FBgn0032820
		FBgn0037747	FBgn0039084
		FBgn0263346	FBgn0032399
		FBgn0015577	FBgn0037518
		FBgn0034728	FBgn0000442
		FBgn0047178	FBgn0033292
		FBgn0036837	FBgn0035169
		FBgn0001168	FBgn0053307
		FBgn0051464	FBgn0037743
		FBgn0029663	FBgn0015036
		FBgn0034420	FBgn0036942
		FBgn0051216	FBgn0038643
		FBgn0031972	FBgn0039801
		FBgn0034489	FBgn0263200
		FBgn0029811	FBgn0035619
		FBgn0051793	FBgn0259247
		FBgn0004242	FBgn0034022
		FBgn0261261	FBgn0038262
		FBgn0004516	FBgn0020508
		FBgn0010041	FBgn0036368
		FBgn0085453	FBgn0011603
		FBgn0058178	FBgn0051014
		FBgn0032900	FBgn0038516
		FBgn0032752	FBgn0030509
		FBgn0032897	FBgn0005670
		FBgn0004858	FBgn0260386
		FBgn0036947	FBgn0023129
		FBgn0041184	FBgn0037870
		FBgn0262524	FBgn0033461
		FBgn0086758	FBgn0034479
		FBgn0029689	FBgn0050148
		FBgn0036467	FBgn0265052
		FBgn0052571	FBgn0038924
		FBgn0036663	FBgn0037709
		FBgn0051337	FBgn0033981
		FBgn0004512	FBgn0032639
		FBgn0052726	FBgn0035006
		FBgn0036732	FBgn0032162
		FBgn0036563	FBgn0053181
		FBgn0051004	FBgn0037973
		FBgn0265413	FBgn0039068
		FBgn0036599	FBgn0015033
		FBgn0051201	FBgn0085359
		FBgn0020416	FBgn0015623
		FBgn0035785	FBgn0262588
		FBgn0039226	FBgn0035588
		FBgn0033368	FBgn0040349
		FBgn0010295	FBgn0033304
		FBgn0011774	FBgn0025620
		FBgn0017581	FBgn0085415
		FBgn0039748	FBgn0026428
		FBgn0034399	FBgn0034642
		FBgn0034542	FBgn0014469
		FBgn0050052	FBgn0052694
		FBgn0031562	FBgn0032850
		FBgn0034197	FBgn0037934
		FBgn0051549	FBgn0033079
		FBgn0031523	FBgn0250757
		FBgn0035649	FBgn0002531
		FBgn0031461	FBgn0259167
		FBgn0031805	FBgn0032285
		FBgn0010038	FBgn0051431
		FBgn0263241	FBgn0052304
		FBgn0052091	FBgn0031824
		FBgn0033710	FBgn0082585
		FBgn0035270	FBgn0025814
		FBgn0036597	FBgn0037440
		FBgn0033945	FBgn0261836
		FBgn0054043	FBgn0038629
		FBgn0020414	FBgn0259173
		FBgn0034769	FBgn0034436
		FBgn0025879	FBgn0039849
		FBgn0264894	FBgn0031813
		FBgn0030257	FBgn0051104
		FBgn0050380	FBgn0039156
		FBgn0261113	FBgn0034428
		FBgn0045038	FBgn0033494
		FBgn0032235	FBgn0036208
		FBgn0033130	FBgn0051343
		FBgn0038419	FBgn0031688
		FBgn0038455	FBgn0031860
		FBgn0025583	FBgn0262508
		FBgn0023534	FBgn0039486
		FBgn0031263	FBgn0036824
		FBgn0036471	FBgn0035865
		FBgn0032252	FBgn0035734
		FBgn0037275	FBgn0035312
		FBgn0029766	FBgn0051475
		FBgn0050035	FBgn0035189
		FBgn0266758	FBgn0014000
		FBgn0028550	FBgn0036108
		FBgn0050285	FBgn0000565
		FBgn0035546	FBgn0000640
		FBgn0024945	FBgn0032693
		FBgn0041581	FBgn0000064
		FBgn0024912	FBgn0035550
		FBgn0052170	FBgn0050377
		FBgn0031695	FBgn0033524
		FBgn0037151	FBgn0040069
		FBgn0034053	FBgn0030073
		FBgn0002868	FBgn0037228
		FBgn0034741	FBgn0053056
		FBgn0025393	FBgn0034439
		FBgn0020642	FBgn0085425
		FBgn0030679	FBgn0012034
		FBgn0038299	FBgn0037144
		FBgn0030309	FBgn0037057
		FBgn0036939	FBgn0002440
		FBgn0031975	FBgn0020906
		FBgn0050026	FBgn0037045
		FBgn0063649	FBgn0052082
		FBgn0039521	FBgn0030688
		FBgn0036862	FBgn0030251
		FBgn0038237	FBgn0017482
		FBgn0038243	FBgn0034783
		FBgn0085256	FBgn0000075
		FBgn0003086	FBgn0027562
		FBgn0032774	FBgn0039107
		FBgn0027843	FBgn0050495
		FBgn0032022	FBgn0017561
		FBgn0039807	FBgn0035770
		FBgn0041183	FBgn0030746
		FBgn0014073	FBgn0031389
		FBgn0034920	FBgn0010053
		FBgn0033446	FBgn0036551
		FBgn0036469	FBgn0026570
		FBgn0036262	FBgn0029994
		FBgn0035544	FBgn0035811
		FBgn0016013	FBgn0002569
		FBgn0033928	FBgn0024997
		FBgn0032284	FBgn0035887
		FBgn0053178	FBgn0034736
		FBgn0035985	FBgn0030575
		FBgn0054005	FBgn0001128
		FBgn0032772	FBgn0032779
		FBgn0030824	FBgn0030607
		FBgn0034512	FBgn0051673
		FBgn0034755	FBgn0032287
		FBgn0037850	FBgn0037783
		FBgn0031089	FBgn0036109
		FBgn0012042	FBgn0030615
		FBgn0032281	FBgn0044048
		FBgn0031563	FBgn0030984
		FBgn0035977	FBgn0032433
		FBgn0031737	FBgn0032161
		FBgn0013771	FBgn0034406
		FBgn0038009	FBgn0051439
		FBgn0002773	FBgn0038115
		FBgn0051321	FBgn0030776
		FBgn0085319	FBgn0038680
		FBgn0031528	FBgn0002563
		FBgn0038242	FBgn0033742
		FBgn0038366	FBgn0016684
		FBgn0032422	FBgn0044872
		FBgn0035929	FBgn0036320
		FBgn0036393	FBgn0039779
		FBgn0039428	FBgn0037562
		FBgn0033926	FBgn0034429
		FBgn0053469	FBgn0259101
		FBgn0050457	FBgn0040252
		FBgn0027929	FBgn0028424
		FBgn0033659	FBgn0032603
		FBgn0040393	FBgn0038492
		FBgn0053494	FBgn0002533
		FBgn0010294	FBgn0052603
		FBgn0040736	FBgn0051269
		FBgn0033729	FBgn0030005
		FBgn0031560	FBgn0085345
		FBgn0028396	FBgn0039656
		FBgn0037090	FBgn0086917
		FBgn0034638	FBgn0038151
		FBgn0037420	FBgn0035309
		FBgn0031178	FBgn0033942
		FBgn0038074	FBgn0050090
		FBgn0038866	FBgn0039321
		FBgn0015037	FBgn0053120
		FBgn0032382	FBgn0053080
		FBgn0030558	FBgn0052373
		FBgn0028583	FBgn0086367
		FBgn0000406	FBgn0042102
		FBgn0033593	FBgn0031998
		FBgn0003961	FBgn0027571
		FBgn0003060	FBgn0011822
		FBgn0031971	FBgn0039800
		FBgn0002933	FBgn0053127
		FBgn0036468	FBgn0034198
		FBgn0033820	FBgn0026061
		FBgn0015714	FBgn0003312
		FBgn0040725	FBgn0040260
		FBgn0010381	FBgn0021765
		FBgn0027584	FBgn0034628
		FBgn0040609	FBgn0053225
		FBgn0000278	FBgn0000046
		FBgn0000279	FBgn0033448
		FBgn0000500	FBgn0043471
		FBgn0003057	FBgn0051789
		FBgn0004034	FBgn0038348
		FBgn0004623	FBgn0032076
		FBgn0010042	FBgn0038481
		FBgn0010385	FBgn0053459
		FBgn0011280	FBgn0040096
		FBgn0013275	FBgn0038938
		FBgn0013276	FBgn0001285
		FBgn0013277	FBgn0034662
		FBgn0013278	FBgn0026593
		FBgn0013279	FBgn0032981
		FBgn0014019	FBgn0035094
		FBgn0016975	FBgn0029608
		FBgn0016976	FBgn0030347
		FBgn0023178	FBgn0039311
		FBgn0025835	FBgn0063667
		FBgn0027544	FBgn0013773
		FBgn0028864	FBgn0011576
		FBgn0029851	FBgn0031170
		FBgn0030259	FBgn0033302
		FBgn0030543	FBgn0025595
		FBgn0030829	FBgn0029639
		FBgn0030832	FBgn0038468
		FBgn0030985	FBgn0034289
		FBgn0031276	FBgn0039052
		FBgn0031277	FBgn0038718
		FBgn0031700	FBgn0030798
		FBgn0031942	FBgn0051266
		FBgn0032181	FBgn0033658
		FBgn0032184	FBgn0052750
		FBgn0032404	FBgn0043792
		FBgn0032494	FBgn0034229
		FBgn0032835	FBgn0031732
		FBgn0033135	FBgn0037386
		FBgn0033391	FBgn0032282
		FBgn0033587	FBgn0035789
		FBgn0033588	FBgn0051265
		FBgn0033590	FBgn0038135
		FBgn0033594	FBgn0051792
		FBgn0033629	FBgn0038136
		FBgn0033703	FBgn0028945
		FBgn0033835	FBgn0028532
		FBgn0033869	FBgn0039941
		FBgn0033931	FBgn0022355
		FBgn0033943	FBgn0039543
		FBgn0033980	FBgn0036361
		FBgn0034011	FBgn0033395
		FBgn0034204	FBgn0034733
		FBgn0034329	FBgn0039470
		FBgn0034330	FBgn0013307
		FBgn0034331	FBgn0039022
		FBgn0034350	FBgn0034294
		FBgn0034407	FBgn0051106
		FBgn0034511	FBgn0028950
		FBgn0034517	FBgn0034629
		FBgn0034605	FBgn0034663
		FBgn0034768	FBgn0038795
		FBgn0034770	FBgn0034664
		FBgn0034828	FBgn0039114
		FBgn0034900	FBgn0039798
		FBgn0035022	FBgn0023496
		FBgn0035070	FBgn0038257
		FBgn0035413	FBgn0042105
		FBgn0035436	FBgn0002939
		FBgn0035548	FBgn0031010
		FBgn0035554	FBgn0034356
		FBgn0035889	FBgn0037786
		FBgn0036056	FBgn0051410
		FBgn0036057	FBgn0052249
		FBgn0036094	FBgn0040336
		FBgn0036110	FBgn0040256
		FBgn0036131	FBgn0002570
		FBgn0036176	FBgn0033873
		FBgn0036177	FBgn0015039
		FBgn0036359	FBgn0029827
		FBgn0036390	FBgn0038783
		FBgn0036466	FBgn0040827
		FBgn0036560	FBgn0052284
		FBgn0036575	FBgn0023541
		FBgn0036598	FBgn0010387
		FBgn0036607	FBgn0040743
		FBgn0036610	FBgn0063497
		FBgn0036639	FBgn0033792
		FBgn0036680	FBgn0034468
		FBgn0036690	FBgn0250836
		FBgn0036711	FBgn0262007
		FBgn0036878	FBgn0051233
		FBgn0036879	FBgn0034290
		FBgn0037078	FBgn0032669
		FBgn0037123	FBgn0035926
		FBgn0037124	FBgn0083972
		FBgn0037129	FBgn0015570
		FBgn0037131	FBgn0032652
		FBgn0037139	FBgn0039482
		FBgn0037175	FBgn0037684
		FBgn0037178	FBgn0042101
		FBgn0037180	FBgn0032613
		FBgn0037832	FBgn0038082
		FBgn0037908	FBgn0034710
		FBgn0038148	FBgn0036023
		FBgn0038159	FBgn0033978
		FBgn0038199	FBgn0051089
		FBgn0038239	FBgn0032304
		FBgn0038240	FBgn0031559
		FBgn0038505	FBgn0035743
		FBgn0038527	FBgn0030331
		FBgn0038528	FBgn0038873
		FBgn0038530	FBgn0031033
		FBgn0038730	FBgn0031034
		FBgn0038731	FBgn0000055
		FBgn0038790	FBgn0000056
		FBgn0038930	FBgn0001187
		FBgn0039237	FBgn0001223
		FBgn0039435	FBgn0001256
		FBgn0039436	FBgn0003065
		FBgn0039441	FBgn0003382
		FBgn0039629	FBgn0004047
		FBgn0039684	FBgn0004777
		FBgn0039719	FBgn0010040
		FBgn0039820	FBgn0011834
		FBgn0040251	FBgn0014368
		FBgn0040553	FBgn0014903
		FBgn0040571	FBgn0017448
		FBgn0040582	FBgn0020640
		FBgn0040601	FBgn0020643
		FBgn0040653	FBgn0020644
		FBgn0040688	FBgn0020645
		FBgn0040699	FBgn0020660
		FBgn0040734	FBgn0021742
		FBgn0040735	FBgn0025644
		FBgn0040775	FBgn0025645
		FBgn0040797	FBgn0026314
		FBgn0041225	FBgn0026778
		FBgn0043534	FBgn0027358
		FBgn0043536	FBgn0028948
		FBgn0043791	FBgn0028949
		FBgn0044011	FBgn0029573
		FBgn0044812	FBgn0029643
		FBgn0050045	FBgn0029645
		FBgn0050080	FBgn0029646
		FBgn0050120	FBgn0029647
		FBgn0050413	FBgn0029649
		FBgn0050497	FBgn0029681
		FBgn0051019	FBgn0029716
		FBgn0051262	FBgn0029769
		FBgn0051345	FBgn0029807
		FBgn0051354	FBgn0029836
		FBgn0051683	FBgn0030107
		FBgn0051780	FBgn0030187
		FBgn0051809	FBgn0030270
		FBgn0051975	FBgn0030340
		FBgn0051976	FBgn0030390
		FBgn0052185	FBgn0030459
		FBgn0052188	FBgn0030492
		FBgn0052189	FBgn0030562
		FBgn0052237	FBgn0030569
		FBgn0052266	FBgn0030570
		FBgn0052269	FBgn0030587
		FBgn0052270	FBgn0030592
		FBgn0052625	FBgn0030841
		FBgn0053057	FBgn0030882
		FBgn0053468	FBgn0030947
		FBgn0053470	FBgn0030980
		FBgn0053775	FBgn0031041
		FBgn0058198	FBgn0031232
		FBgn0061361	FBgn0031792
		FBgn0061362	FBgn0031801
		FBgn0063368	FBgn0032057
		FBgn0063496	FBgn0032058
		FBgn0083941	FBgn0032303
		FBgn0085193	FBgn0032362
		FBgn0085294	FBgn0032381
		FBgn0085296	FBgn0032387
		FBgn0085302	FBgn0032535
		FBgn0085310	FBgn0032612
		FBgn0085366	FBgn0032618
		FBgn0085485	FBgn0032668
		FBgn0085491	FBgn0032810
		FBgn0087005	FBgn0032839
		FBgn0259933	FBgn0033065
		FBgn0260233	FBgn0033097
		FBgn0260451	FBgn0033307
		FBgn0260470	FBgn0033308
		FBgn0260770	FBgn0033327
		FBgn0260775	FBgn0033362
		FBgn0261085	FBgn0033464
		FBgn0261399	FBgn0033481
		FBgn0261538	FBgn0033573
		FBgn0261704	FBgn0033601
		FBgn0262001	FBgn0033645
		FBgn0262607	FBgn0033732
		FBgn0262608	FBgn0033830
		FBgn0263021	FBgn0033874
		FBgn0266429	FBgn0033904
		FBgn0266445	FBgn0034131
		FBgn0266486	FBgn0034159
		FBgn0266526	FBgn0034166
			FBgn0034247
			FBgn0034391
			FBgn0034426
			FBgn0034427
			FBgn0034440
			FBgn0034441
			FBgn0034545
			FBgn0034548
			FBgn0034551
			FBgn0034563
			FBgn0034565
			FBgn0034624
			FBgn0034649
			FBgn0034758
			FBgn0034759
			FBgn0034782
			FBgn0034887
			FBgn0035077
			FBgn0035104
			FBgn0035428
			FBgn0035511
			FBgn0035685
			FBgn0035795
			FBgn0035845
			FBgn0035931
			FBgn0035941
			FBgn0036112
			FBgn0036138
			FBgn0036157
			FBgn0036349
			FBgn0036350
			FBgn0036351
			FBgn0036427
			FBgn0036592
			FBgn0036593
			FBgn0036767
			FBgn0036861
			FBgn0036977
			FBgn0037224
			FBgn0037395
			FBgn0037413
			FBgn0037414
			FBgn0037419
			FBgn0037424
			FBgn0037427
			FBgn0037428
			FBgn0037429
			FBgn0037430
			FBgn0037520
			FBgn0037714
			FBgn0037772
			FBgn0037940
			FBgn0038002
			FBgn0038073
			FBgn0038105
			FBgn0038132
			FBgn0038315
			FBgn0038394
			FBgn0038450
			FBgn0038479
			FBgn0038526
			FBgn0038631
			FBgn0038642
			FBgn0039049
			FBgn0039108
			FBgn0039180
			FBgn0039192
			FBgn0039194
			FBgn0039195
			FBgn0039196
			FBgn0039197
			FBgn0039198
			FBgn0039199
			FBgn0039200
			FBgn0039264
			FBgn0039308
			FBgn0039309
			FBgn0039324
			FBgn0039325
			FBgn0039387
			FBgn0039439
			FBgn0039443
			FBgn0039519
			FBgn0039609
			FBgn0039630
			FBgn0039736
			FBgn0039758
			FBgn0039780
			FBgn0039838
			FBgn0040104
			FBgn0040253
			FBgn0040255
			FBgn0040257
			FBgn0040261
			FBgn0040262
			FBgn0040353
			FBgn0040354
			FBgn0040360
			FBgn0040606
			FBgn0040764
			FBgn0040992
			FBgn0041579
			FBgn0042110
			FBgn0042137
			FBgn0043069
			FBgn0043470
			FBgn0043576
			FBgn0046878
			FBgn0047334
			FBgn0050049
			FBgn0050082
			FBgn0050101
			FBgn0050265
			FBgn0050272
			FBgn0050479
			FBgn0050480
			FBgn0051041
			FBgn0051080
			FBgn0051268
			FBgn0051274
			FBgn0051371
			FBgn0051437
			FBgn0051560
			FBgn0051561
			FBgn0051626
			FBgn0051668
			FBgn0051871
			FBgn0051954
			FBgn0052074
			FBgn0052220
			FBgn0052374
			FBgn0052376
			FBgn0052404
			FBgn0052495
			FBgn0052667
			FBgn0052751
			FBgn0052793
			FBgn0052855
			FBgn0053003
			FBgn0053263
			FBgn0053341
			FBgn0061359
			FBgn0061360
			FBgn0064116
			FBgn0064117
			FBgn0083951
			FBgn0083967
			FBgn0085342
			FBgn0085343
			FBgn0085456
			FBgn0085473
			FBgn0250862
			FBgn0259149
			FBgn0259192
			FBgn0259233
			FBgn0259721
			FBgn0259725
			FBgn0259726
			FBgn0259727
			FBgn0259733
			FBgn0259932
			FBgn0260228
			FBgn0260464
			FBgn0260467
			FBgn0260767
			FBgn0261360
			FBgn0263216
			FBgn0263251
			FBgn0263741
			FBgn0263760
			FBgn0265267
			FBgn0266136
			FBgn0266434
			FBgn0266435
