# Supplementary material for: Growth phase diets diminish histone acetyltransferase Gcn5 function and shorten lifespan of Drosophila males
Source: EMBO Rep. 2025 Jul 10;26(15):3856–88. doi: 10.1038/s44319-025-00503-8 (PMC12332192; doi:10.1038/s44319-025-00503-8)
Supplement: Supplementary file 21 — Source data Fig. 7 [file 44319_2025_503_MOESM21_ESM.zip]

Archive with 18 entries (17 files):
- EMBOR-2024-60144V2_SourceDataForFigure7/
- __MACOSX/._EMBOR-2024-60144V2_SourceDataForFigure7
- EMBOR-2024-60144V2_SourceDataForFigure7/.DS_Store
- __MACOSX/EMBOR-2024-60144V2_SourceDataForFigure7/._.DS_Store
- EMBOR-2024-60144V2_SourceDataForFigure7/Figure7E.csv
- __MACOSX/EMBOR-2024-60144V2_SourceDataForFigure7/._Figure7E.csv
- EMBOR-2024-60144V2_SourceDataForFigure7/Figure7D.csv
- __MACOSX/EMBOR-2024-60144V2_SourceDataForFigure7/._Figure7D.csv
- EMBOR-2024-60144V2_SourceDataForFigure7/Figure7F.csv
- __MACOSX/EMBOR-2024-60144V2_SourceDataForFigure7/._Figure7F.csv
- EMBOR-2024-60144V2_SourceDataForFigure7/Figure7G.csv
- __MACOSX/EMBOR-2024-60144V2_SourceDataForFigure7/._Figure7G.csv
- EMBOR-2024-60144V2_SourceDataForFigure7/Figure7C.csv
- __MACOSX/EMBOR-2024-60144V2_SourceDataForFigure7/._Figure7C.csv
- EMBOR-2024-60144V2_SourceDataForFigure7/Figure7B.csv
- __MACOSX/EMBOR-2024-60144V2_SourceDataForFigure7/._Figure7B.csv
- EMBOR-2024-60144V2_SourceDataForFigure7/Figure7A.csv
- __MACOSX/EMBOR-2024-60144V2_SourceDataForFigure7/._Figure7A.csv
