# Supplementary material for: Growth phase diets diminish histone acetyltransferase Gcn5 function and shorten lifespan of Drosophila males
Source: EMBO Rep. 2025 Jul 10;26(15):3856–88. doi: 10.1038/s44319-025-00503-8 (PMC12332192; doi:10.1038/s44319-025-00503-8)
Supplement: Supplementary file 21 — Source data Fig. 7 [file 44319_2025_503_MOESM21_ESM.zip › EMBOR-2024-60144V2_SourceDataForFigure7/Figure7E.csv]

Control	nat3fed
3.65905	4.26075
3.46691	5.49721
4.9053	5.56857
3.44112	6.31238
3.75302	5.45168
