# Supplementary material for: Growth phase diets diminish histone acetyltransferase Gcn5 function and shorten lifespan of Drosophila males
Source: EMBO Rep. 2025 Jul 10;26(15):3856–88. doi: 10.1038/s44319-025-00503-8 (PMC12332192; doi:10.1038/s44319-025-00503-8)
Supplement: Supplementary file 21 — Source data Fig. 7 [file 44319_2025_503_MOESM21_ESM.zip › EMBOR-2024-60144V2_SourceDataForFigure7/Figure7G.csv]

C14_0_control	C14_0_nat3fed	C14_1_control	C14_1_nat3fed	C16_0_control	C16_0_nat3fed	C16_1_control	C16_1_nat3fed	C18_0_control	C18_0_nat3fed	C18_1_control	C18_1_nat3fed
0.524359063	0.868820916	0.369897037	0.608619294	0.728017011	1.032838892	0.714767816	1.001528091	0.49646602	0.582641747	1.32980079	1.81009918
0.851443723	1.050952151	0.419704196	0.82227225	0.740340743	0.815811223	0.756284543	0.946176759	0.5012483	0.555200675	1.5722206	1.7519241
0.819952134	0.724935002	0.459447477	0.543130908	0.761071127	0.894738201	0.839292171	0.873689285	0.463902615	0.649675442	1.42866182	1.52940392
0.534410028	0.68403812	0.319939221	0.565785396	0.69616815	0.894312058	0.648758587	0.776261644	0.425962913	0.659046299	1.32047728	1.50135591
0.866216705	0.796819849	0.394445497	0.561700443	0.812380551	0.781625028	0.813981818	0.877339486	0.539936982	0.515900756	1.54349679	1.55347458
