# Supplementary material for: Growth phase diets diminish histone acetyltransferase Gcn5 function and shorten lifespan of Drosophila males
Source: EMBO Rep. 2025 Jul 10;26(15):3856–88. doi: 10.1038/s44319-025-00503-8 (PMC12332192; doi:10.1038/s44319-025-00503-8)
Supplement: Supplementary file 21 — Source data Fig. 7 [file 44319_2025_503_MOESM21_ESM.zip › EMBOR-2024-60144V2_SourceDataForFigure7/Figure7C.csv]

nat3fed	Gcn5KD	OVAfed
FBgn0037217	FBgn0027341	FBgn0037215
FBgn0037218	FBgn0261436	FBgn0263346
FBgn0086608	FBgn0037236	FBgn0027570
FBgn0267814	FBgn0037235	FBgn0010750
FBgn0051523	FBgn0267661	FBgn0003002
FBgn0263346	FBgn0037242	FBgn0000071
FBgn0027570	FBgn0263594	FBgn0266235
FBgn0037282	FBgn0051522	FBgn0015577
FBgn0259212	FBgn0263620	FBgn0000504
FBgn0264785	FBgn0087013	FBgn0037782
FBgn0013576	FBgn0263346	FBgn0024957
FBgn0010051	FBgn0026620	FBgn0037942
FBgn0037385	FBgn0037282	FBgn0260743
FBgn0037386	FBgn0003002	FBgn0260744
FBgn0264495	FBgn0010313	FBgn0037970
FBgn0000071	FBgn0259212	FBgn0010038
FBgn0266235	FBgn0037296	FBgn0010039
FBgn0037485	FBgn0037298	FBgn0038136
FBgn0037486	FBgn0040208	FBgn0052473
FBgn0015576	FBgn0037301	FBgn0263929
FBgn0267803	FBgn0260462	FBgn0038321
FBgn0015571	FBgn0264789	FBgn0053207
FBgn0015570	FBgn0264785	FBgn0063649
FBgn0042103	FBgn0037307	FBgn0038404
FBgn0037517	FBgn0267443	FBgn0004652
FBgn0037533	FBgn0013576	FBgn0038720
FBgn0037548	FBgn0051547	FBgn0014135
FBgn0037550	FBgn0010399	FBgn0051163
FBgn0037551	FBgn0010051	FBgn0051158
FBgn0266742	FBgn0037336	FBgn0020278
FBgn0062412	FBgn0014366	FBgn0039043
FBgn0040531	FBgn0015324	FBgn0085319
FBgn0261929	FBgn0250753	FBgn0263398
FBgn0003165	FBgn0044823	FBgn0266719
FBgn0000723	FBgn0037358	FBgn0039323
FBgn0261552	FBgn0037371	FBgn0039324
FBgn0037705	FBgn0027497	FBgn0011666
FBgn0260722	FBgn0028690	FBgn0263289
FBgn0037720	FBgn0037377	FBgn0004842
FBgn0012344	FBgn0037387	FBgn0051077
FBgn0037724	FBgn0267698	FBgn0264324
FBgn0267336	FBgn0010355	FBgn0265274
FBgn0040238	FBgn0002522	FBgn0053203
FBgn0262617	FBgn0003339	FBgn0265998
FBgn0011970	FBgn0261238	FBgn0039688
FBgn0015396	FBgn0015576	FBgn0016685
FBgn0040250	FBgn0261393	FBgn0039736
FBgn0040252	FBgn0015572	FBgn0039776
FBgn0046225	FBgn0267803	FBgn0082582
FBgn0259227	FBgn0015571	FBgn0039827
FBgn0260745	FBgn0015570	FBgn0061476
FBgn0038082	FBgn0042103	FBgn0039828
FBgn0038098	FBgn0037517	FBgn0003870
FBgn0000024	FBgn0037518	FBgn0005632
FBgn0038135	FBgn0037521	FBgn0011224
FBgn0038136	FBgn0051472	FBgn0039886
FBgn0052473	FBgn0000504	FBgn0264959
FBgn0263396	FBgn0040524	FBgn0267744
FBgn0264493	FBgn0037538	FBgn0086655
FBgn0263414	FBgn0243512	FBgn0033095
FBgn0086901	FBgn0037550	FBgn0266525
FBgn0086686	FBgn0037551	FBgn0053558
FBgn0038250	FBgn0037555	FBgn0066292
FBgn0038251	FBgn0037556	FBgn0263967
FBgn0265140	FBgn0266742	FBgn0033214
FBgn0263929	FBgn0062412	FBgn0042135
FBgn0038260	FBgn0261108	FBgn0050497
FBgn0038261	FBgn0020249	FBgn0266526
FBgn0038262	FBgn0000447	FBgn0033294
FBgn0038295	FBgn0037603	FBgn0033297
FBgn0038294	FBgn0086679	FBgn0050361
FBgn0038321	FBgn0037607	FBgn0033302
FBgn0021750	FBgn0012024	FBgn0263120
FBgn0051183	FBgn0037612	FBgn0050355
FBgn0063649	FBgn0037613	FBgn0002567
FBgn0038404	FBgn0037614	FBgn0262515
FBgn0040071	FBgn0037635	FBgn0259678
FBgn0038412	FBgn0264075	FBgn0033471
FBgn0040271	FBgn0002932	FBgn0050015
FBgn0014141	FBgn0010222	FBgn0033564
FBgn0038484	FBgn0014018	FBgn0061356
FBgn0038506	FBgn0037659	FBgn0033769
FBgn0038507	FBgn0003165	FBgn0261545
FBgn0262562	FBgn0037669	FBgn0013733
FBgn0003499	FBgn0037670	FBgn0033885
FBgn0042693	FBgn0261552	FBgn0033919
FBgn0023083	FBgn0000244	FBgn0261854
FBgn0038627	FBgn0005585	FBgn0015295
FBgn0263974	FBgn0051352	FBgn0034091
FBgn0051228	FBgn0037743	FBgn0010611
FBgn0038632	FBgn0002868	FBgn0034117
FBgn0024329	FBgn0037754	FBgn0024315
FBgn0261113	FBgn0037758	FBgn0265658
FBgn0038662	FBgn0037759	FBgn0010620
FBgn0026239	FBgn0037782	FBgn0028382
FBgn0004876	FBgn0266414	FBgn0010409
FBgn0038682	FBgn0263413	FBgn0034281
FBgn0086613	FBgn0028734	FBgn0003701
FBgn0038700	FBgn0004889	FBgn0034389
FBgn0038720	FBgn0037792	FBgn0065076
FBgn0024963	FBgn0262617	FBgn0011849
FBgn0014135	FBgn0015396	FBgn0022700
FBgn0038740	FBgn0259938	FBgn0034626
FBgn0038784	FBgn0001235	FBgn0034627
FBgn0067783	FBgn0037842	FBgn0025878
FBgn0038803	FBgn0037843	FBgn0034723
FBgn0013995	FBgn0037846	FBgn0050265
FBgn0038845	FBgn0267376	FBgn0034782
FBgn0264357	FBgn0037856	FBgn0025806
FBgn0001234	FBgn0042094	FBgn0034970
FBgn0008651	FBgn0040257	FBgn0019643
FBgn0013984	FBgn0040259	FBgn0035006
FBgn0051343	FBgn0037878	FBgn0085434
FBgn0051233	FBgn0020910	FBgn0261985
FBgn0259237	FBgn0037899	FBgn0035132
FBgn0038917	FBgn0037900	FBgn0001316
FBgn0264426	FBgn0037913	FBgn0266592
FBgn0051163	FBgn0037912	FBgn0085298
FBgn0266751	FBgn0259227	FBgn0035143
FBgn0038981	FBgn0037934	FBgn0035144
FBgn0266418	FBgn0017581	FBgn0035153
FBgn0039025	FBgn0051116	FBgn0035154
FBgn0039026	FBgn0259139	FBgn0035159
FBgn0262538	FBgn0019624	FBgn0266696
FBgn0262539	FBgn0037955	FBgn0035346
FBgn0004644	FBgn0037956	FBgn0053514
FBgn0265042	FBgn0038037	FBgn0035537
FBgn0262975	FBgn0038038	FBgn0035538
FBgn0051143	FBgn0004103	FBgn0262733
FBgn0002922	FBgn0086687	FBgn0035612
FBgn0004185	FBgn0002719	FBgn0035696
FBgn0025574	FBgn0038100	FBgn0035697
FBgn0259685	FBgn0020496	FBgn0001258
FBgn0053095	FBgn0038115	FBgn0035699
FBgn0053096	FBgn0260962	FBgn0020251
FBgn0266534	FBgn0086371	FBgn0035707
FBgn0051099	FBgn0027610	FBgn0024177
FBgn0051087	FBgn0038168	FBgn0023001
FBgn0004509	FBgn0024555	FBgn0052379
FBgn0039342	FBgn0264493	FBgn0035779
FBgn0039387	FBgn0038197	FBgn0035802
FBgn0051091	FBgn0003862	FBgn0052373
FBgn0259146	FBgn0038223	FBgn0261788
FBgn0015269	FBgn0038224	FBgn0035848
FBgn0001139	FBgn0024321	FBgn0035849
FBgn0039411	FBgn0051320	FBgn0267529
FBgn0039419	FBgn0038237	FBgn0263930
FBgn0039430	FBgn0265140	FBgn0001229
FBgn0039431	FBgn0262127	FBgn0001223
FBgn0263289	FBgn0263929	FBgn0001228
FBgn0051076	FBgn0038257	FBgn0035987
FBgn0004842	FBgn0038260	FBgn0259163
FBgn0039474	FBgn0038261	FBgn0265448
FBgn0039486	FBgn0038262	FBgn0266681
FBgn0039487	FBgn0028662	FBgn0036110
FBgn0003890	FBgn0261859	FBgn0013469
FBgn0000659	FBgn0038312	FBgn0041096
FBgn0265998	FBgn0003721	FBgn0263647
FBgn0039632	FBgn0266745	FBgn0250848
FBgn0039633	FBgn0038321	FBgn0036395
FBgn0039644	FBgn0021750	FBgn0262689
FBgn0039645	FBgn0267408	FBgn0036504
FBgn0039647	FBgn0038348	FBgn0036505
FBgn0004369	FBgn0038363	FBgn0259236
FBgn0001297	FBgn0262527	FBgn0036620
FBgn0051038	FBgn0003483	FBgn0042137
FBgn0003358	FBgn0038371	FBgn0261547
FBgn0039768	FBgn0022787	FBgn0036691
FBgn0039769	FBgn0262028	FBgn0023197
FBgn0039774	FBgn0038391	FBgn0000568
FBgn0011739	FBgn0010379	FBgn0267576
FBgn0085376	FBgn0040071	FBgn0005564
FBgn0261988	FBgn0250823	FBgn0022774
FBgn0039883	FBgn0038419	FBgn0053054
FBgn0025693	FBgn0027095	FBgn0053056
FBgn0033054	FBgn0038465	FBgn0052436
FBgn0263144	FBgn0038466	FBgn0037076
FBgn0033075	FBgn0020493	FBgn0037174
FBgn0053919	FBgn0038499	FBgn0266557
FBgn0000054	FBgn0262871	FBgn0031533
FBgn0266621	FBgn0261885	FBgn0000721
FBgn0033108	FBgn0267703	FBgn0041150
FBgn0085244	FBgn0267702	FBgn0261836
FBgn0265935	FBgn0042693	FBgn0031826
FBgn0033110	FBgn0020238	FBgn0051637
FBgn0265058	FBgn0038603	FBgn0263027
FBgn0033112	FBgn0028670	FBgn0264895
FBgn0033113	FBgn0264751	FBgn0031930
FBgn0053558	FBgn0004652	FBgn0261822
FBgn0066292	FBgn0038638	FBgn0011259
FBgn0011892	FBgn0024329	FBgn0051602
FBgn0050298	FBgn0026239	FBgn0003209
FBgn0033141	FBgn0004876	FBgn0032066
FBgn0050299	FBgn0038678	FBgn0032067
FBgn0010548	FBgn0016120	FBgn0032083
FBgn0263077	FBgn0038680	FBgn0051719
FBgn0050497	FBgn0261285	FBgn0051721
FBgn0266526	FBgn0267975	FBgn0032298
FBgn0033234	FBgn0260003	FBgn0032330
FBgn0033301	FBgn0261984	FBgn0262475
FBgn0267792	FBgn0038737	FBgn0085424
FBgn0001285	FBgn0014006	FBgn0262160
FBgn0033320	FBgn0038746	FBgn0023407
FBgn0011746	FBgn0038747	FBgn0028509
FBgn0016078	FBgn0261550	FBgn0028533
FBgn0266819	FBgn0016917	FBgn0028532
FBgn0033422	FBgn0038803	FBgn0012037
FBgn0033423	FBgn0038804	FBgn0003255
FBgn0259678	FBgn0083039	FBgn0261563
FBgn0033448	FBgn0038805	FBgn0003016
FBgn0033459	FBgn0038826	FBgn0010422
FBgn0033460	FBgn0038828	FBgn0001981
FBgn0033494	FBgn0038829	FBgn0032658
FBgn0033504	FBgn0027493	FBgn0051741
FBgn0263102	FBgn0264839	FBgn0000636
FBgn0033544	FBgn0053094	FBgn0032694
FBgn0050015	FBgn0002921	FBgn0032693
FBgn0266629	FBgn0013995	FBgn0263873
FBgn0040765	FBgn0263400	FBgn0263355
FBgn0003396	FBgn0011672	FBgn0051676
FBgn0011554	FBgn0025865	FBgn0004860
FBgn0011555	FBgn0038853	FBgn0000459
FBgn0015872	FBgn0038854	FBgn0005558
FBgn0001269	FBgn0264357	FBgn0025726
FBgn0033649	FBgn0001234
FBgn0033652	FBgn0002781
FBgn0033659	FBgn0013984
FBgn0260436	FBgn0011766
FBgn0085261	FBgn0051176
FBgn0014184	FBgn0038897
FBgn0050043	FBgn0051431
FBgn0053013	FBgn0064912
FBgn0033732	FBgn0038912
FBgn0261853	FBgn0264491
FBgn0045063	FBgn0038946
FBgn0050044	FBgn0038947
FBgn0022764	FBgn0038966
FBgn0027356	FBgn0038967
FBgn0033760	FBgn0085405
FBgn0261545	FBgn0263351
FBgn0265623	FBgn0038972
FBgn0033792	FBgn0038973
FBgn0033826	FBgn0038980
FBgn0000119	FBgn0038981
FBgn0033853	FBgn0046114
FBgn0000662	FBgn0039025
FBgn0013733	FBgn0039026
FBgn0033885	FBgn0039043
FBgn0000289	FBgn0267758
FBgn0265974	FBgn0039045
FBgn0027596	FBgn0004395
FBgn0261854	FBgn0039058
FBgn0265194	FBgn0262975
FBgn0034031	FBgn0024509
FBgn0260429	FBgn0002622
FBgn0034052	FBgn0051414
FBgn0050095	FBgn0039106
FBgn0086676	FBgn0039107
FBgn0034091	FBgn0039109
FBgn0050239	FBgn0039120
FBgn0050240	FBgn0015513
FBgn0050463	FBgn0053111
FBgn0025833	FBgn0085384
FBgn0034166	FBgn0260634
FBgn0265487	FBgn0004185
FBgn0262570	FBgn0025574
FBgn0034225	FBgn0001098
FBgn0016059	FBgn0015795
FBgn0011589	FBgn0053108
FBgn0034295	FBgn0020647
FBgn0034354	FBgn0039140
FBgn0050115	FBgn0039141
FBgn0000578	FBgn0053100
FBgn0263395	FBgn0013343
FBgn0034436	FBgn0015765
FBgn0263391	FBgn0039156
FBgn0028981	FBgn0011225
FBgn0050225	FBgn0086365
FBgn0050326	FBgn0028471
FBgn0012051	FBgn0267762
FBgn0003435	FBgn0011785
FBgn0050452	FBgn0039209
FBgn0050218	FBgn0039213
FBgn0011850	FBgn0046685
FBgn0034490	FBgn0267210
FBgn0050389	FBgn0040600
FBgn0034605	FBgn0039226
FBgn0034606	FBgn0039227
FBgn0261554	FBgn0265266
FBgn0020306	FBgn0039238
FBgn0082963	FBgn0015240
FBgn0082970	FBgn0039266
FBgn0083018	FBgn0051109
FBgn0082969	FBgn0051111
FBgn0083017	FBgn0266719
FBgn0003731	FBgn0051102
FBgn0050277	FBgn0051097
FBgn0034715	FBgn0039338
FBgn0260866	FBgn0259991
FBgn0034756	FBgn0039339
FBgn0050196	FBgn0265068
FBgn0034759	FBgn0039341
FBgn0034758	FBgn0039349
FBgn0260767	FBgn0039350
FBgn0034783	FBgn0027508
FBgn0003900	FBgn0266735
FBgn0085400	FBgn0261986
FBgn0034860	FBgn0051092
FBgn0034883	FBgn0002733
FBgn0034884	FBgn0266399
FBgn0265052	FBgn0263653
FBgn0034897	FBgn0001139
FBgn0000562	FBgn0263289
FBgn0034928	FBgn0039451
FBgn0005612	FBgn0051072
FBgn0034971	FBgn0027889
FBgn0003888	FBgn0001197
FBgn0035021	FBgn0004903
FBgn0035023	FBgn0002838
FBgn0035049	FBgn0039466
FBgn0050421	FBgn0029155
FBgn0020386	FBgn0042111
FBgn0264707	FBgn0267754
FBgn0004373	FBgn0039505
FBgn0052344	FBgn0039509
FBgn0052343	FBgn0015737
FBgn0261985	FBgn0040609
FBgn0035131	FBgn0027492
FBgn0035132	FBgn0039528
FBgn0001316	FBgn0039531
FBgn0035143	FBgn0039532
FBgn0035144	FBgn0261618
FBgn0035146	FBgn0000659
FBgn0016715	FBgn0024273
FBgn0263039	FBgn0015589
FBgn0264574	FBgn0264324
FBgn0024277	FBgn0265274
FBgn0004870	FBgn0265998
FBgn0025525	FBgn0039637
FBgn0264272	FBgn0041186
FBgn0035189	FBgn0028692
FBgn0053965	FBgn0039644
FBgn0267487	FBgn0039668
FBgn0003295	FBgn0086361
FBgn0052330	FBgn0039674
FBgn0052328	FBgn0027518
FBgn0052320	FBgn0267778
FBgn0011854	FBgn0039691
FBgn0011855	FBgn0001297
FBgn0035266	FBgn0039694
FBgn0035299	FBgn0039705
FBgn0035300	FBgn0039709
FBgn0026593	FBgn0003358
FBgn0035318	FBgn0039737
FBgn0040507	FBgn0002626
FBgn0264002	FBgn0039741
FBgn0266696	FBgn0086355
FBgn0010905	FBgn0039755
FBgn0264606	FBgn0039756
FBgn0263392	FBgn0015222
FBgn0035388	FBgn0015221
FBgn0035431	FBgn0020912
FBgn0035432	FBgn0039818
FBgn0014388	FBgn0039830
FBgn0052264	FBgn0039858
FBgn0004910	FBgn0003870
FBgn0035533	FBgn0261479
FBgn0266649	FBgn0022349
FBgn0035612	FBgn0002645
FBgn0035626	FBgn0033052
FBgn0040060	FBgn0033054
FBgn0264603	FBgn0000546
FBgn0250815	FBgn0263144
FBgn0035670	FBgn0267744
FBgn0261631	FBgn0086655
FBgn0035695	FBgn0262736
FBgn0035699	FBgn0000054
FBgn0020251	FBgn0266621
FBgn0035718	FBgn0033092
FBgn0261445	FBgn0259977
FBgn0259173	FBgn0033095
FBgn0035771	FBgn0266525
FBgn0267485	FBgn0263586
FBgn0035780	FBgn0033100
FBgn0035781	FBgn0033101
FBgn0052373	FBgn0265003
FBgn0261788	FBgn0265935
FBgn0052369	FBgn0029508
FBgn0262579	FBgn0050159
FBgn0027569	FBgn0015039
FBgn0263352	FBgn0266818
FBgn0035896	FBgn0050502
FBgn0010825	FBgn0259745
FBgn0262508	FBgn0033188
FBgn0266084	FBgn0265107
FBgn0035926	FBgn0264294
FBgn0035957	FBgn0033195
FBgn0011206	FBgn0261385
FBgn0036007	FBgn0263077
FBgn0016081	FBgn0266624
FBgn0259163	FBgn0263046
FBgn0265448	FBgn0050491
FBgn0266956	FBgn0050495
FBgn0036043	FBgn0033203
FBgn0040823	FBgn0033204
FBgn0262007	FBgn0033205
FBgn0052066	FBgn0050497
FBgn0026160	FBgn0266526
FBgn0020412	FBgn0033226
FBgn0036134	FBgn0033240
FBgn0036144	FBgn0033241
FBgn0261553	FBgn0033246
FBgn0036203	FBgn0033247
FBgn0015278	FBgn0025360
FBgn0036205	FBgn0033252
FBgn0262986	FBgn0021814
FBgn0028573	FBgn0025469
FBgn0041096	FBgn0028563
FBgn0036279	FBgn0050372
FBgn0083978	FBgn0033264
FBgn0036340	FBgn0263593
FBgn0023095	FBgn0263120
FBgn0026376	FBgn0005695
FBgn0013718	FBgn0263463
FBgn0001085	FBgn0033348
FBgn0036419	FBgn0033349
FBgn0087007	FBgn0033350
FBgn0267695	FBgn0033402
FBgn0041604	FBgn0017558
FBgn0259175	FBgn0033421
FBgn0011927	FBgn0263660
FBgn0011928	FBgn0266819
FBgn0036436	FBgn0261016
FBgn0260233	FBgn0033431
FBgn0013263	FBgn0023143
FBgn0036449	FBgn0033446
FBgn0036480	FBgn0054033
FBgn0036481	FBgn0033448
FBgn0036493	FBgn0033453
FBgn0036503	FBgn0033463
FBgn0004228	FBgn0050008
FBgn0267390	FBgn0050007
FBgn0036518	FBgn0011656
FBgn0000489	FBgn0266863
FBgn0260635	FBgn0261014
FBgn0264602	FBgn0262169
FBgn0005536	FBgn0004907
FBgn0010280	FBgn0003071
FBgn0053689	FBgn0050011
FBgn0053690	FBgn0033494
FBgn0026061	FBgn0033504
FBgn0262842	FBgn0001122
FBgn0000017	FBgn0261862
FBgn0010223	FBgn0005630
FBgn0267697	FBgn0266628
FBgn0261565	FBgn0263102
FBgn0261547	FBgn0033544
FBgn0036684	FBgn0053144
FBgn0036685	FBgn0265345
FBgn0036732	FBgn0003396
FBgn0036741	FBgn0033582
FBgn0036756	FBgn0033607
FBgn0261402	FBgn0033608
FBgn0261401	FBgn0033609
FBgn0036768	FBgn0033610
FBgn0000568	FBgn0259238
FBgn0086081	FBgn0000577
FBgn0036801	FBgn0033636
FBgn0036821	FBgn0264508
FBgn0002945	FBgn0033638
FBgn0016797	FBgn0033649
FBgn0020389	FBgn0260932
FBgn0004852	FBgn0000556
FBgn0261507	FBgn0015543
FBgn0261506	FBgn0260959
FBgn0036950	FBgn0033665
FBgn0260397	FBgn0033677
FBgn0036978	FBgn0262820
FBgn0011205	FBgn0033686
FBgn0037010	FBgn0027504
FBgn0037016	FBgn0085261
FBgn0045474	FBgn0014184
FBgn0037023	FBgn0023167
FBgn0037024	FBgn0267913
FBgn0040636	FBgn0050049
FBgn0267605	FBgn0050043
FBgn0052436	FBgn0033739
FBgn0037076	FBgn0010238
FBgn0261258	FBgn0033742
FBgn0037092	FBgn0033744
FBgn0262737	FBgn0022764
FBgn0037140	FBgn0050055
FBgn0004449	FBgn0033760
FBgn0267624	FBgn0261625
FBgn0037175	FBgn0033766
FBgn0037185	FBgn0033777
FBgn0260481	FBgn0266633
FBgn0037186	FBgn0000181
FBgn0027339	FBgn0033782
FBgn0037195	FBgn0265186
FBgn0052460	FBgn0265185
FBgn0037203	FBgn0033787
FBgn0031209	FBgn0043010
FBgn0051973	FBgn0011763
FBgn0016977	FBgn0033853
FBgn0020622	FBgn0027581
FBgn0004611	FBgn0266489
FBgn0031249	FBgn0013733
FBgn0053127	FBgn0262739
FBgn0005660	FBgn0033886
FBgn0031286	FBgn0013770
FBgn0010583	FBgn0261975
FBgn0003310	FBgn0002643
FBgn0040723	FBgn0265499
FBgn0259229	FBgn0033906
FBgn0031374	FBgn0000289
FBgn0031384	FBgn0050069
FBgn0051939	FBgn0033913
FBgn0000097	FBgn0001220
FBgn0011818	FBgn0033918
FBgn0024947	FBgn0027538
FBgn0041111	FBgn0261270
FBgn0042627	FBgn0261269
FBgn0015600	FBgn0033924
FBgn0011648	FBgn0033925
FBgn0031516	FBgn0267824
FBgn0085423	FBgn0024698
FBgn0261560	FBgn0261823
FBgn0000721	FBgn0265974
FBgn0003386	FBgn0010397
FBgn0004893	FBgn0020269
FBgn0031571	FBgn0050480
FBgn0021800	FBgn0050479
FBgn0000256	FBgn0033982
FBgn0085205	FBgn0033984
FBgn0031579	FBgn0015371
FBgn0031682	FBgn0019968
FBgn0003716	FBgn0034032
FBgn0046776	FBgn0264089
FBgn0031702	FBgn0034063
FBgn0031738	FBgn0034062
FBgn0086265	FBgn0014020
FBgn0001941	FBgn0050095
FBgn0031759	FBgn0086676
FBgn0026755	FBgn0034083
FBgn0031801	FBgn0010611
FBgn0259749	FBgn0050463
FBgn0051637	FBgn0013763
FBgn0015776	FBgn0026533
FBgn0051632	FBgn0034194
FBgn0031865	FBgn0265487
FBgn0004838	FBgn0021818
FBgn0259111	FBgn0022029
FBgn0260486	FBgn0027506
FBgn0264895	FBgn0034219
FBgn0031929	FBgn0034248
FBgn0031930	FBgn0266813
FBgn0262880	FBgn0034249
FBgn0085450	FBgn0029079
FBgn0267488	FBgn0029006
FBgn0266795	FBgn0264541
FBgn0261822	FBgn0261501
FBgn0003502	FBgn0028494
FBgn0051901	FBgn0034277
FBgn0026718	FBgn0265589
FBgn0004914	FBgn0034278
FBgn0003209	FBgn0028741
FBgn0032084	FBgn0250851
FBgn0032085	FBgn0041585
FBgn0052982	FBgn0010575
FBgn0041092	FBgn0013983
FBgn0267611	FBgn0027835
FBgn0265002	FBgn0050118
FBgn0032330	FBgn0261477
FBgn0264442	FBgn0034356
FBgn0040233	FBgn0050115
FBgn0032373	FBgn0261587
FBgn0264993	FBgn0262103
FBgn0020309	FBgn0010651
FBgn0264815	FBgn0010053
FBgn0264750	FBgn0034406
FBgn0263019	FBgn0034418
FBgn0000114	FBgn0034419
FBgn0032434	FBgn0263395
FBgn0032435	FBgn0034429
FBgn0032437	FBgn0013954
FBgn0085424	FBgn0086358
FBgn0032439	FBgn0034436
FBgn0032455	FBgn0263391
FBgn0032456	FBgn0003887
FBgn0259984	FBgn0260934
FBgn0028509	FBgn0034488
FBgn0028534	FBgn0034489
FBgn0028940	FBgn0027529
FBgn0028909	FBgn0034504
FBgn0051769	FBgn0034542
FBgn0016930	FBgn0034570
FBgn0265940	FBgn0003748
FBgn0004858	FBgn0261067
FBgn0265946	FBgn0261850
FBgn0003016	FBgn0265191
FBgn0000250	FBgn0265180
FBgn0261278	FBgn0050394
FBgn0051807	FBgn0020306
FBgn0053552	FBgn0034631
FBgn0032615	FBgn0043070
FBgn0264440	FBgn0003731
FBgn0032658	FBgn0016641
FBgn0000120	FBgn0010228
FBgn0041184	FBgn0004362
FBgn0085370	FBgn0034718
FBgn0045852	FBgn0265979
FBgn0051792	FBgn0013272
FBgn0032770	FBgn0034723
FBgn0032775	FBgn0265978
FBgn0051798	FBgn0034727
FBgn0264845	FBgn0034728
FBgn0032809	FBgn0034733
FBgn0032810	FBgn0003175
FBgn0005672	FBgn0034736
FBgn0000464	FBgn0034737
FBgn0032821	FBgn0260866
FBgn0032850	FBgn0050273
FBgn0260000	FBgn0050269
FBgn0003475	FBgn0040658
FBgn0032886	FBgn0034763
FBgn0010395	FBgn0020257
FBgn0040297	FBgn0034800
FBgn0032938	FBgn0034802
FBgn0032945	FBgn0034803
FBgn0032955	FBgn0015372
FBgn0032981	FBgn0034883
FBgn0267029	FBgn0034885
FBgn0029128	FBgn0004795
FBgn0004648	FBgn0266377
FBgn0266197	FBgn0000562
FBgn0260400	FBgn0025335
FBgn0023535	FBgn0034919
FBgn0261930	FBgn0261794
FBgn0025633	FBgn0263006
FBgn0021764	FBgn0034931
FBgn0040349	FBgn0005612
FBgn0040397	FBgn0259937
FBgn0040364	FBgn0261974
FBgn0040361	FBgn0266083
FBgn0261444	FBgn0034988
FBgn0028550	FBgn0035041
FBgn0052813	FBgn0264328
FBgn0261548	FBgn0015040
FBgn0029589	FBgn0035049
FBgn0264562	FBgn0050421
FBgn0025632	FBgn0027590
FBgn0025631	FBgn0035060
FBgn0040395	FBgn0015801
FBgn0000382	FBgn0035082
FBgn0004861	FBgn0035083
FBgn0005670	FBgn0035084
FBgn0004397	FBgn0035085
FBgn0003159	FBgn0035087
FBgn0028369	FBgn0010435
FBgn0040384	FBgn0020386
FBgn0023215	FBgn0267455
FBgn0086899	FBgn0024806
FBgn0265575	FBgn0004373
FBgn0028491	FBgn0261985
FBgn0026084	FBgn0035142
FBgn0000635	FBgn0035145
FBgn0262738	FBgn0263039
FBgn0003053	FBgn0035152
FBgn0266000	FBgn0052479
FBgn0052767	FBgn0035173
FBgn0266098	FBgn0024277
FBgn0029746	FBgn0267461
FBgn0029766	FBgn0035186
FBgn0029771	FBgn0264272
FBgn0052758	FBgn0035189
FBgn0029795	FBgn0035205
FBgn0261383	FBgn0035211
FBgn0029798	FBgn0010786
FBgn0000042	FBgn0261243
FBgn0040069	FBgn0011204
FBgn0003514	FBgn0035228
FBgn0262730	FBgn0035229
FBgn0029881	FBgn0052313
FBgn0029895	FBgn0041342
FBgn0259228	FBgn0035232
FBgn0029903	FBgn0035233
FBgn0265457	FBgn0035243
FBgn0029941	FBgn0267464
FBgn0029943	FBgn0053230
FBgn0260970	FBgn0035244
FBgn0027280	FBgn0035266
FBgn0029994	FBgn0250789
FBgn0029996	FBgn0024510
FBgn0040319	FBgn0011573
FBgn0261873	FBgn0027547
FBgn0053181	FBgn0035335
FBgn0030052	FBgn0035336
FBgn0261549	FBgn0010909
FBgn0030073	FBgn0035357
FBgn0264384	FBgn0250911
FBgn0259734	FBgn0035371
FBgn0085478	FBgn0035372
FBgn0261931	FBgn0044452
FBgn0028341	FBgn0263392
FBgn0261617	FBgn0035388
FBgn0266430	FBgn0035390
FBgn0030218	FBgn0052485
FBgn0052676	FBgn0035392
FBgn0003204	FBgn0266918
FBgn0265987	FBgn0035397
FBgn0025111	FBgn0035405
FBgn0003360	FBgn0024194
FBgn0267164	FBgn0035432
FBgn0001624	FBgn0014388
FBgn0001145	FBgn0026259
FBgn0262740	FBgn0035449
FBgn0052666	FBgn0027552
FBgn0014133	FBgn0035477
FBgn0267178	FBgn0024179
FBgn0002577	FBgn0028484
FBgn0030332	FBgn0267302
FBgn0030357	FBgn0035515
FBgn0264675	FBgn0041171
FBgn0267001	FBgn0035517
FBgn0052656	FBgn0035522
FBgn0030400	FBgn0035523
FBgn0265523	FBgn0035529
FBgn0264678	FBgn0066365
FBgn0030451	FBgn0035542
FBgn0030452	FBgn0035557
FBgn0266375	FBgn0262870
FBgn0030505	FBgn0035567
FBgn0030508	FBgn0261797
FBgn0030509	FBgn0027085
FBgn0030510	FBgn0035632
FBgn0030529	FBgn0267481
FBgn0052626	FBgn0260936
FBgn0267033	FBgn0015806
FBgn0265866	FBgn0035639
FBgn0026713	FBgn0053523
FBgn0040153	FBgn0261934
FBgn0020508	FBgn0261445
FBgn0015010	FBgn0035724
FBgn0003301	FBgn0250836
FBgn0264078	FBgn0010387
FBgn0030594	FBgn0259173
FBgn0030596	FBgn0035770
FBgn0027287	FBgn0035771
FBgn0266182	FBgn0082598
FBgn0022710	FBgn0259935
FBgn0030679	FBgn0014011
FBgn0030687	FBgn0015033
FBgn0030688	FBgn0028582
FBgn0003345	FBgn0016694
FBgn0010315	FBgn0035831
FBgn0030743	FBgn0011817
FBgn0011764	FBgn0052358
FBgn0030747	FBgn0052359
FBgn0030748	FBgn0052360
FBgn0030756	FBgn0035838
FBgn0027528	FBgn0035839
FBgn0030838	FBgn0010350
FBgn0024238	FBgn0035850
FBgn0259168	FBgn0027569
FBgn0030928	FBgn0035872
FBgn0030929	FBgn0035878
FBgn0267187	FBgn0035879
FBgn0027335	FBgn0001248
FBgn0030979	FBgn0020224
FBgn0085359	FBgn0263352
FBgn0030984	FBgn0035909
FBgn0031001	FBgn0260442
FBgn0031011	FBgn0263930
FBgn0259834	FBgn0263199
FBgn0031016	FBgn0040827
FBgn0027621	FBgn0011206
FBgn0031023	FBgn0085484
FBgn0031033	FBgn0035989
FBgn0087008	FBgn0023129
FBgn0052529	FBgn0005533
FBgn0086782	FBgn0040305
FBgn0266457	FBgn0035995
FBgn0031182	FBgn0035997
FBgn0039941	FBgn0035999
FBgn0085432	FBgn0267533
FBgn0039897	FBgn0035998
FBgn0259216	FBgn0036030
FBgn0042696	FBgn0267668
FBgn0264794	FBgn0010762
FBgn0004607	FBgn0026160
FBgn0026869	FBgn0013469
FBgn0039911	FBgn0036134
FBgn0005558	FBgn0261553
FBgn0039938	FBgn0265931
FBgn0025726	FBgn0036152
	FBgn0266786
	FBgn0259481
	FBgn0015828
	FBgn0036191
	FBgn0036196
	FBgn0261353
	FBgn0261381
	FBgn0015278
	FBgn0036206
	FBgn0022959
	FBgn0052103
	FBgn0036288
	FBgn0267241
	FBgn0036298
	FBgn0036309
	FBgn0052106
	FBgn0036316
	FBgn0083978
	FBgn0036340
	FBgn0010452
	FBgn0036368
	FBgn0036367
	FBgn0036397
	FBgn0036398
	FBgn0052133
	FBgn0061515
	FBgn0036402
	FBgn0026418
	FBgn0262891
	FBgn0026409
	FBgn0036428
	FBgn0003388
	FBgn0260233
	FBgn0013263
	FBgn0036449
	FBgn0002778
	FBgn0266452
	FBgn0036489
	FBgn0036488
	FBgn0004396
	FBgn0267390
	FBgn0259236
	FBgn0036522
	FBgn0040230
	FBgn0036536
	FBgn0266995
	FBgn0259824
	FBgn0036556
	FBgn0263601
	FBgn0005536
	FBgn0010280
	FBgn0003076
	FBgn0011016
	FBgn0036576
	FBgn0266099
	FBgn0036627
	FBgn0052163
	FBgn0002283
	FBgn0036646
	FBgn0042177
	FBgn0040512
	FBgn0025582
	FBgn0036663
	FBgn0010352
	FBgn0036684
	FBgn0053052
	FBgn0042641
	FBgn0052174
	FBgn0036732
	FBgn0000567
	FBgn0036745
	FBgn0036746
	FBgn0036761
	FBgn0036762
	FBgn0036770
	FBgn0036772
	FBgn0000568
	FBgn0013717
	FBgn0042134
	FBgn0040322
	FBgn0001078
	FBgn0267601
	FBgn0036837
	FBgn0002945
	FBgn0016797
	FBgn0036862
	FBgn0267576
	FBgn0005564
	FBgn0036896
	FBgn0261360
	FBgn0266136
	FBgn0261283
	FBgn0036909
	FBgn0040786
	FBgn0024889
	FBgn0036910
	FBgn0023094
	FBgn0262519
	FBgn0014037
	FBgn0052218
	FBgn0036920
	FBgn0036921
	FBgn0052226
	FBgn0264464
	FBgn0036967
	FBgn0264467
	FBgn0262057
	FBgn0036974
	FBgn0053969
	FBgn0267237
	FBgn0028978
	FBgn0036994
	FBgn0083120
	FBgn0086082
	FBgn0037012
	FBgn0037016
	FBgn0037021
	FBgn0037023
	FBgn0037024
	FBgn0259243
	FBgn0266933
	FBgn0037030
	FBgn0040636
	FBgn0003415
	FBgn0037057
	FBgn0052436
	FBgn0037076
	FBgn0037120
	FBgn0037121
	FBgn0262737
	FBgn0037144
	FBgn0004179
	FBgn0262951
	FBgn0037174
	FBgn0037184
	FBgn0037185
	FBgn0027339
	FBgn0266977
	FBgn0052460
	FBgn0002121
	FBgn0031228
	FBgn0025683
	FBgn0016977
	FBgn0266557
	FBgn0031245
	FBgn0267996
	FBgn0020622
	FBgn0004611
	FBgn0264855
	FBgn0263933
	FBgn0004583
	FBgn0031258
	FBgn0003963
	FBgn0005660
	FBgn0021874
	FBgn0031266
	FBgn0000442
	FBgn0003310
	FBgn0015905
	FBgn0016926
	FBgn0267281
	FBgn0031307
	FBgn0261458
	FBgn0031321
	FBgn0031322
	FBgn0086758
	FBgn0031356
	FBgn0031359
	FBgn0031374
	FBgn0001125
	FBgn0004507
	FBgn0085201
	FBgn0031401
	FBgn0267378
	FBgn0031413
	FBgn0031414
	FBgn0264978
	FBgn0011818
	FBgn0250906
	FBgn0031453
	FBgn0031461
	FBgn0031474
	FBgn0051694
	FBgn0031478
	FBgn0024947
	FBgn0041111
	FBgn0042627
	FBgn0027571
	FBgn0031516
	FBgn0031518
	FBgn0261560
	FBgn0004893
	FBgn0020762
	FBgn0031600
	FBgn0022153
	FBgn0011603
	FBgn0053196
	FBgn0031661
	FBgn0031662
	FBgn0031664
	FBgn0083962
	FBgn0053113
	FBgn0022023
	FBgn0031676
	FBgn0261836
	FBgn0003716
	FBgn0051971
	FBgn0051914
	FBgn0016076
	FBgn0031698
	FBgn0002525
	FBgn0031736
	FBgn0043362
	FBgn0261055
	FBgn0001128
	FBgn0000308
	FBgn0001942
	FBgn0001941
	FBgn0031766
	FBgn0051643
	FBgn0266449
	FBgn0266450
	FBgn0031779
	FBgn0265778
	FBgn0031799
	FBgn0015623
	FBgn0031813
	FBgn0259749
	FBgn0031820
	FBgn0031836
	FBgn0000392
	FBgn0085339
	FBgn0263200
	FBgn0028990
	FBgn0025777
	FBgn0015776
	FBgn0015777
	FBgn0264890
	FBgn0051632
	FBgn0031882
	FBgn0031883
	FBgn0262872
	FBgn0031897
	FBgn0040299
	FBgn0264997
	FBgn0031952
	FBgn0004177
	FBgn0031969
	FBgn0031976
	FBgn0044323
	FBgn0267488
	FBgn0266795
	FBgn0261822
	FBgn0031988
	FBgn0031990
	FBgn0263256
	FBgn0266880
	FBgn0032029
	FBgn0001084
	FBgn0266326
	FBgn0020497
	FBgn0028394
	FBgn0004914
	FBgn0266327
	FBgn0032061
	FBgn0003209
	FBgn0011705
	FBgn0032085
	FBgn0052982
	FBgn0041092
	FBgn0026439
	FBgn0085395
	FBgn0012036
	FBgn0002973
	FBgn0000273
	FBgn0270924
	FBgn0032156
	FBgn0032204
	FBgn0032205
	FBgn0032223
	FBgn0086347
	FBgn0053129
	FBgn0032330
	FBgn0032340
	FBgn0032341
	FBgn0028700
	FBgn0032348
	FBgn0040233
	FBgn0052831
	FBgn0264994
	FBgn0020309
	FBgn0264815
	FBgn0264750
	FBgn0040968
	FBgn0259989
	FBgn0010497
	FBgn0027081
	FBgn0015797
	FBgn0262475
	FBgn0265298
	FBgn0020443
	FBgn0259176
	FBgn0262353
	FBgn0263458
	FBgn0262160
	FBgn0032474
	FBgn0024291
	FBgn0051729
	FBgn0032512
	FBgn0032513
	FBgn0023407
	FBgn0259984
	FBgn0027844
	FBgn0028509
	FBgn0027348
	FBgn0261535
	FBgn0015791
	FBgn0266145
	FBgn0001970
	FBgn0266428
	FBgn0004858
	FBgn0265946
	FBgn0005771
	FBgn0003016
	FBgn0028911
	FBgn0028910
	FBgn0261268
	FBgn0024734
	FBgn0001994
	FBgn0040079
	FBgn0032587
	FBgn0051809
	FBgn0000636
	FBgn0086909
	FBgn0032699
	FBgn0032700
	FBgn0032701
	FBgn0045852
	FBgn0266209
	FBgn0032717
	FBgn0051752
	FBgn0053120
	FBgn0003896
	FBgn0015772
	FBgn0046302
	FBgn0032748
	FBgn0032781
	FBgn0032782
	FBgn0003346
	FBgn0024230
	FBgn0032793
	FBgn0002044
	FBgn0032796
	FBgn0053116
	FBgn0051697
	FBgn0005672
	FBgn0263873
	FBgn0014127
	FBgn0019686
	FBgn0260000
	FBgn0003475
	FBgn0000251
	FBgn0032889
	FBgn0051673
	FBgn0032899
	FBgn0032935
	FBgn0003930
	FBgn0051626
	FBgn0261239
	FBgn0032943
	FBgn0022893
	FBgn0266328
	FBgn0032957
	FBgn0000559
	FBgn0051612
	FBgn0028979
	FBgn0023537
	FBgn0023534
	FBgn0004648
	FBgn0266196
	FBgn0266197
	FBgn0040383
	FBgn0025620
	FBgn0265662
	FBgn0052815
	FBgn0040340
	FBgn0040397
	FBgn0028550
	FBgn0024365
	FBgn0024364
	FBgn0024986
	FBgn0052813
	FBgn0026872
	FBgn0260986
	FBgn0025381
	FBgn0025390
	FBgn0000210
	FBgn0001189
	FBgn0261548
	FBgn0028969
	FBgn0023515
	FBgn0000117
	FBgn0261954
	FBgn0025632
	FBgn0025631
	FBgn0025628
	FBgn0004861
	FBgn0023507
	FBgn0023549
	FBgn0029603
	FBgn0004397
	FBgn0003079
	FBgn0003159
	FBgn0040334
	FBgn0040336
	FBgn0003371
	FBgn0024997
	FBgn0086899
	FBgn0086667
	FBgn0052758
	FBgn0261383
	FBgn0029798
	FBgn0023458
	FBgn0026015
	FBgn0029857
	FBgn0085446
	FBgn0259228
	FBgn0029915
	FBgn0267087
	FBgn0029935
	FBgn0027342
	FBgn0265457
	FBgn0029941
	FBgn0024250
	FBgn0025800
	FBgn0030052
	FBgn0030053
	FBgn0030087
	FBgn0000077
	FBgn0010269
	FBgn0267101
	FBgn0266430
	FBgn0052687
	FBgn0085443
	FBgn0030234
	FBgn0262735
	FBgn0028421
	FBgn0085377
	FBgn0052666
	FBgn0030400
	FBgn0041203
	FBgn0030403
	FBgn0265523
	FBgn0267183
	FBgn0010303
	FBgn0030451
	FBgn0030452
	FBgn0030505
	FBgn0003218
	FBgn0030521
	FBgn0052626
	FBgn0267033
	FBgn0030600
	FBgn0030603
	FBgn0022710
	FBgn0030670
	FBgn0030671
	FBgn0030672
	FBgn0030679
	FBgn0003345
	FBgn0259700
	FBgn0259699
	FBgn0030747
	FBgn0026575
	FBgn0262734
	FBgn0011826
	FBgn0061200
	FBgn0025743
	FBgn0003189
	FBgn0052572
	FBgn0030812
	FBgn0030838
	FBgn0024238
	FBgn0030869
	FBgn0030872
	FBgn0030890
	FBgn0265784
	FBgn0052549
	FBgn0052547
	FBgn0030925
	FBgn0267278
	FBgn0085359
	FBgn0261461
	FBgn0031011
	FBgn0031012
	FBgn0052533
	FBgn0044030
	FBgn0031020
	FBgn0027621
	FBgn0031023
	FBgn0027291
	FBgn0261573
	FBgn0031030
	FBgn0031037
	FBgn0087008
	FBgn0043903
	FBgn0031057
	FBgn0031069
	FBgn0052529
	FBgn0086782
	FBgn0031170
	FBgn0031187
	FBgn0039890
	FBgn0004607
