# Supplementary material for: Growth phase diets diminish histone acetyltransferase Gcn5 function and shorten lifespan of Drosophila males
Source: EMBO Rep. 2025 Jul 10;26(15):3856–88. doi: 10.1038/s44319-025-00503-8 (PMC12332192; doi:10.1038/s44319-025-00503-8)
Supplement: Supplementary file 21 — Source data Fig. 7 [file 44319_2025_503_MOESM21_ESM.zip › EMBOR-2024-60144V2_SourceDataForFigure7/Figure7B.csv]

peakID	chr	start	end	FC	FDR
V1	3R	28903547	28904547	1.359659373	0.009194202
V2	3L	3904134	3905134	0.98214442	0.037089616
V3	2R	18614665	18615665	0.938029751	0.065604196
V4	2L	9333071	9334071	1.361131294	0.083593159
V5	2R	8895244	8896244	0.858964478	0.15523207
V6	3R	8520867	8521867	0.768580575	0.15523207
V7	3L	12692829	12693829	0.804072283	0.15523207
V8	2R	18534315	18535315	0.996992003	0.15523207
V9	2R	8164266	8165266	0.821914185	0.15523207
V10	3R	29267499	29268499	0.886551554	0.15523207
V11	2R	12930542	12931542	0.749026566	0.15523207
V12	2R	23849821	23850821	0.901189628	0.15523207
V13	2R	23929080	23930080	-0.753085344	0.15523207
V14	3R	12293220	12294220	0.972994168	0.15523207
V15	3R	30203600	30204600	0.854521922	0.15523207
V16	2R	23537870	23538870	0.957955701	0.167758587
V17	3R	11200426	11201426	0.747592875	0.172223227
V18	3L	17957927	17958927	0.821302978	0.172223227
V19	2L	480586	481586	0.735634283	0.175881887
V20	2R	5754131	5755131	0.92651999	0.208356616
V21	3L	8117640	8118640	0.931554228	0.208356616
V22	2L	7154892	7155892	0.864707028	0.208356616
V23	3R	18445575	18446575	0.735901489	0.208356616
V24	2R	14289258	14290258	0.72369746	0.208356616
V25	2L	2804572	2805572	0.695812174	0.208356616
V26	2R	18668176	18669176	0.844626739	0.208356616
V27	X	7320400	7321400	1.025645612	0.208356616
V28	2R	15308409	15309409	0.745820759	0.208356616
V29	2R	13238839	13239839	0.823101936	0.208356616
V30	2R	9428486	9429486	0.679179653	0.208356616
V31	X	6265375	6266375	0.74483687	0.211250517
V32	2R	13151995	13152995	0.741966544	0.211250517
V33	2R	8169834	8170834	0.90842491	0.211250517
V34	3R	30765117	30766117	0.799825825	0.211250517
V35	3L	16099889	16100889	0.68532436	0.211250517
V36	2L	2374062	2375062	0.733690738	0.211250517
V37	2R	22659825	22660825	0.718565706	0.211250517
V38	3R	10263647	10264647	0.801826158	0.211250517
V39	2L	9338639	9339639	0.736769424	0.211250517
V40	2R	12928129	12930052	0.596926186	0.211250517
V41	2L	2748112	2749112	0.660106519	0.211250517
V42	X	15697309	15698309	0.885772047	0.211250517
V43	3L	703508	704508	0.831411311	0.211250517
V44	2L	19581860	19582860	1.122933168	0.211250517
V45	2R	18528947	18529947	0.643054721	0.211250517
V46	3L	3041992	3042992	0.776032135	0.215862667
V47	3L	2651227	2652227	0.722437378	0.215862667
V48	2L	9632566	9633566	0.740955479	0.216008728
V49	2R	21060089	21061089	0.661471223	0.220155528
V50	3L	8534591	8535591	0.760658844	0.220155528
V51	2R	7931934	7932934	0.666045091	0.230231735
V52	3R	10387940	10388940	0.687053664	0.234502107
V53	3R	29151209	29152209	0.763701264	0.234502107
V54	3L	8177436	8178436	0.724029619	0.235354189
V55	2L	8196550	8197550	0.724859759	0.235925864
V56	3R	17132095	17133095	0.893639167	0.236661162
V57	X	6330105	6331105	0.846516766	0.237456076
V58	3L	5767601	5769460	0.58352933	0.238971284
V59	2L	4897367	4898944	0.697974904	0.24071335
V60	3R	24768652	24769652	0.681693077	0.245883122
V61	3R	15933477	15934477	0.747729902	0.248274131
V62	X	5980627	5981627	0.734239857	0.252123382
V63	3R	5377439	5378439	0.880397983	0.253524675
V64	3R	22022952	22023952	0.726310661	0.258018993
V65	3R	19877353	19878353	0.622919752	0.258478951
V66	2R	18802067	18803067	0.623370418	0.258837192
V67	3L	16202877	16203877	0.693397439	0.261366692
V68	3R	9064633	9065633	0.659585245	0.261577292
V69	X	20519143	20520143	0.741388735	0.261577292
V70	3L	5932069	5933069	0.678045204	0.261577292
V71	3R	24659240	24660240	0.696097986	0.261577292
V72	2L	1101668	1102668	0.705775334	0.261577292
V73	2R	22933762	22934762	0.635391526	0.261844897
V74	2L	6467105	6468105	0.826691565	0.264518417
V75	3L	637330	638330	0.715794516	0.268354878
V76	3R	29049052	29050052	0.802321555	0.268354878
V77	3L	11823829	11824829	0.75406163	0.268354878
V78	3R	23924015	23925015	0.809933903	0.271349415
V79	2R	13983025	13984025	0.659299394	0.271349415
V80	3R	7079042	7080785	0.607082787	0.271349415
V81	3R	15208826	15209826	0.654310727	0.271349415
V82	2R	9185407	9186407	0.648318044	0.271349415
V83	3R	16819185	16820185	0.823616177	0.271349415
V84	3R	31198259	31199259	-0.732539594	0.271349415
V85	2R	11192704	11193704	0.691216842	0.271349415
V86	2L	9700181	9701181	0.633960671	0.271349415
V87	3R	5672421	5673421	0.6038472	0.271349415
V88	3L	15580205	15581205	0.641308164	0.271349415
V89	2R	14858016	14859016	0.655965667	0.271349415
V90	3L	4068267	4069267	0.564189445	0.271349415
V91	3L	18999992	19000992	0.783849315	0.271349415
V92	2R	12926917	12927917	0.592718177	0.271349415
V93	2L	540473	541473	0.72363284	0.271349415
V94	2L	5979783	5980783	0.594032132	0.271349415
V95	3R	31776817	31777817	0.634364139	0.271349415
V96	2L	2731824	2732824	0.633935961	0.271349415
V97	3L	14613008	14614771	0.588965867	0.271349415
V98	2R	10810510	10811510	0.73242123	0.271349415
V99	2L	7222455	7223455	0.759742528	0.271349415
V100	3R	25482450	25483450	0.606080603	0.271885283
V101	3R	22745249	22746249	0.806699249	0.271885283
V102	3R	9926842	9927842	0.638845035	0.277100099
V103	3L	1188619	1189619	0.573576811	0.277100099
V104	3R	11564739	11565739	0.571605501	0.277100099
V105	2R	12387261	12388261	0.725423104	0.277100099
V106	2R	23611881	23612881	0.649682549	0.277100099
V107	2R	11284022	11285022	0.635215074	0.277100099
V108	3L	1967174	1968174	0.549134762	0.277100099
V109	3L	16878721	16879721	0.654221053	0.277100099
V110	2R	18546839	18547839	0.706885799	0.277100099
V111	2L	9945128	9946128	0.637764034	0.277100099
V112	2L	9525408	9526408	0.607966195	0.277100099
V113	3R	12719450	12721391	0.545050623	0.277100099
V114	X	2077882	2078882	0.819592288	0.277100099
V115	3R	14723952	14724952	0.606068157	0.277100099
V116	3L	5577669	5578669	0.672387491	0.277100099
V117	X	9148695	9149695	0.596037358	0.277100099
V118	2R	9792070	9793070	0.687277354	0.277100099
V119	2L	6192563	6193563	0.798009589	0.277339069
V120	2R	20976654	20977654	0.716928211	0.277703759
V121	3L	9718691	9719691	0.711398452	0.277703759
V122	2R	19373441	19374441	0.64792189	0.279100993
V123	X	1218103	1219103	0.906115433	0.279492964
V124	2R	12200196	12201196	0.642779515	0.279492964
V125	3R	24589419	24590419	0.61688015	0.279492964
V126	3R	9365573	9366573	0.61827225	0.279492964
V127	3R	20252828	20253828	0.615791428	0.279492964
V128	3R	25221157	25222157	0.693190583	0.283954064
V129	2R	17564445	17565445	0.674501853	0.284541495
V130	3R	11639688	11640688	0.666138192	0.284541495
V131	2R	23078670	23079670	0.599188921	0.284541495
V132	2R	21696506	21697506	0.69091005	0.284541495
V133	3R	26104100	26105100	-0.523374639	0.28485651
V134	3R	21777288	21778288	0.758685663	0.28485651
V135	2R	12924002	12925002	0.603407014	0.28485651
V136	X	2137138	2138138	0.702390259	0.28485651
V137	X	493165	494165	0.588458936	0.28485651
V138	2R	11149436	11150436	0.747115602	0.28485651
V139	2R	7688370	7689370	0.601100559	0.285814085
V140	3L	1329300	1330300	0.693987608	0.285814085
V141	2R	7792830	7793830	0.654708892	0.285814085
V142	3R	5216842	5217842	0.833556215	0.285814085
V143	2R	22249034	22250034	0.723054907	0.285814085
V144	3R	31067255	31068255	0.618840919	0.289917655
V145	2L	19131314	19132314	0.553865996	0.293086621
V146	2L	403651	404651	0.660140197	0.293685778
V147	3L	3808492	3809492	0.668268662	0.297271719
V148	2L	12055815	12056815	0.666013369	0.29810948
V149	X	15733711	15734711	0.606661139	0.29810948
V150	2R	16588664	16589664	0.590458664	0.29810948
V151	2R	24611051	24612051	0.577456402	0.29810948
V152	2R	22885416	22886416	0.600377074	0.29810948
V153	2R	24060311	24061311	0.61024025	0.29810948
V154	2L	12347444	12348444	0.570575677	0.29810948
V155	3R	29778404	29779404	0.604686262	0.301899319
V156	2L	6380553	6381553	0.782953421	0.301899319
V157	2L	10408994	10409994	0.648808108	0.30783149
V158	3R	27291935	27292935	0.608138503	0.30783149
V159	3R	31736667	31737667	0.577046427	0.30805799
V160	3L	22731072	22732072	0.649578551	0.30805799
V161	3R	17136837	17137837	0.625606228	0.30805799
V162	2L	2864114	2865114	0.642820331	0.30805799
V163	2L	18606444	18607444	0.713366123	0.311170835
V164	3R	21275875	21276875	0.654408378	0.320394054
V165	2R	8893225	8894225	0.622581335	0.320394054
V166	3L	8358758	8359758	0.557694994	0.320394054
V167	2L	12003013	12004013	0.653596802	0.320394054
V168	2R	11222238	11223238	0.585677836	0.320394054
V169	2R	12635527	12637313	0.553089788	0.320732434
V170	2R	14617476	14619318	0.575808125	0.320732434
V171	3R	4428726	4429726	0.603316086	0.320732434
V172	X	1481177	1482177	0.589791261	0.320732434
V173	3R	11407529	11408529	0.650267403	0.327771231
V174	3L	9640285	9641285	0.607173009	0.327771231
V175	3R	4470873	4471873	0.589867921	0.327771231
V176	4	82185	83185	-0.685440446	0.327771231
V177	3R	16249906	16250906	0.511536693	0.329615687
V178	3R	10094661	10095661	0.56302098	0.329615687
V179	3R	15993996	15994996	0.753089532	0.329615687
V180	3R	16651663	16652663	0.527524063	0.329615687
V181	X	18090902	18091902	0.634144937	0.329615687
V182	3R	10787909	10788909	0.580485112	0.329615687
V183	3R	10093170	10094170	0.727829482	0.329615687
V184	2L	2807979	2808979	0.596954415	0.329615687
V185	3R	9931197	9932197	0.660121911	0.329615687
V186	3L	11525609	11526609	0.514060849	0.329615687
V187	3R	8980172	8981172	0.532775251	0.329615687
V188	3R	23763156	23764156	0.525265765	0.329615687
V189	X	18092510	18093510	0.695388226	0.329615687
V190	3R	12630111	12631111	0.75864374	0.329615687
V191	3R	23995109	23996109	0.556172049	0.329615687
V192	3R	21781706	21782706	0.621407373	0.329615687
V193	2L	15484046	15485046	0.679813977	0.329615687
V194	2R	12343213	12344213	0.535155527	0.329615687
V195	3R	27026229	27027229	-0.708269984	0.329615687
V196	2L	20061121	20062121	0.591534347	0.329615687
V197	2L	1826112	1827112	0.609397813	0.329615687
V198	Y_mapped_Scaffold_18_D1698	11327	12327	0.944088117	0.329683776
V199	2L	6722573	6723573	0.521442439	0.329683776
V200	3R	30562798	30563798	0.541646589	0.345818586
V201	2L	6557202	6558202	0.601256964	0.345818586
V202	2R	16344128	16345128	0.607491068	0.345818586
V203	3R	19094593	19095593	0.597038567	0.345818586
V204	3L	21440678	21441678	0.662333081	0.345818586
V205	3R	27957798	27958798	0.618825467	0.345818586
V206	2L	16801348	16802348	0.741829665	0.345818586
V207	3R	10086437	10087437	0.62100621	0.345818586
V208	3L	3399368	3400368	0.606516531	0.345818586
V209	3R	24786787	24787787	0.627241131	0.345818586
V210	3R	8303387	8304387	0.601906987	0.34666894
V211	3R	14903744	14904744	0.568860211	0.35410981
V212	3R	30133846	30134846	0.519618431	0.354943916
V213	3L	15956257	15957257	0.551516487	0.354943916
V214	2L	3152582	3153582	0.629635654	0.359066384
V215	3R	30195354	30196354	0.698853716	0.359066384
V216	X	15084273	15085273	0.73749265	0.359744022
V217	2L	541969	542969	0.566560577	0.359744022
V218	X	21281651	21282651	0.683583953	0.359744022
V219	3L	21023014	21024014	0.640410705	0.359744022
V220	3R	14286173	14287173	0.565777916	0.359744022
V221	3R	29030000	29031000	0.730910353	0.359744022
V222	3R	7186037	7187037	0.542280841	0.359744022
V223	X	2731864	2732864	0.572195411	0.359744022
V224	2R	19138121	19139121	0.572745746	0.359744022
V225	2L	8376383	8377383	0.498068573	0.359744022
V226	2L	3055369	3056950	0.550950345	0.368765751
V227	3R	5053414	5054414	0.626943978	0.370353066
V228	2R	7938487	7939487	0.598379984	0.370685793
V229	X	1276118	1277118	0.57777544	0.371724615
V230	3L	16113125	16114125	0.514875127	0.371724615
V231	2R	23940211	23941211	0.547103474	0.371724615
V232	3L	11164301	11165301	0.547706068	0.371724615
V233	3R	23890446	23891446	0.51438281	0.371724615
V234	2L	19053709	19054709	0.616354612	0.371724615
V235	3R	25526107	25527107	0.634938863	0.371724615
V236	3R	11568737	11569737	0.524448251	0.371724615
V237	3R	6931745	6932745	0.654053315	0.375076471
V238	2L	1709539	1710539	0.527544665	0.375076471
V239	2L	11990510	11991510	0.705174959	0.375076471
V240	3L	8788161	8789161	0.58423008	0.375076471
V241	3R	14886056	14887056	0.528916305	0.375076471
V242	2R	24762581	24763581	0.553105055	0.377375669
V243	3L	20187843	20188843	0.512805924	0.377375669
V244	2L	7677996	7678996	0.476054167	0.378453173
V245	X	8436446	8437446	0.533211579	0.378614549
V246	3R	29631253	29632253	0.686359091	0.378679251
V247	3R	20407128	20408128	0.606623191	0.382482596
V248	3L	8127444	8128444	0.484543091	0.382930399
V249	2R	23881795	23882795	0.711835307	0.383826775
V250	3L	1755929	1756929	0.598231778	0.383826775
V251	2L	2810254	2811254	0.693496158	0.383826775
V252	2L	13965763	13967650	0.622406412	0.383826775
V253	2L	544028	545028	0.716824141	0.383826775
V254	X	2012432	2013432	0.646572314	0.38475127
V255	X	11600344	11601344	0.603180538	0.388048172
V256	2L	3770174	3771174	0.532326363	0.388048172
V257	2L	20822321	20823321	0.555908593	0.388048172
V258	3L	7947563	7948563	0.611209533	0.388444573
V259	3R	16452653	16453653	0.506371177	0.388444573
V260	2R	18695238	18696238	0.595861193	0.390649996
V261	2R	12165975	12166975	0.516913832	0.390649996
V262	3L	8123857	8124857	0.511439345	0.39108969
V263	X	19753891	19754891	0.598525015	0.39108969
V264	2L	13370401	13371401	0.517600577	0.39108969
V265	X	2048741	2049741	0.555768263	0.39108969
V266	2L	3703011	3704011	0.570255418	0.39108969
V267	2L	3871922	3872922	0.588542781	0.39108969
V268	3L	9094850	9095850	0.472899715	0.39108969
V269	2R	13424495	13425495	0.665097211	0.39108969
V270	3L	1120804	1121804	0.621814081	0.39108969
V271	2L	1667149	1668149	0.538283721	0.39108969
V272	3R	19164068	19165068	0.632734329	0.39108969
V273	3R	21493274	21494274	0.647702946	0.39108969
V274	2L	18611650	18612650	0.6271492	0.39108969
V275	2R	12652144	12653144	0.507655792	0.39108969
V276	2L	1729334	1730334	0.55656708	0.39108969
V277	3L	5145454	5146454	0.523444239	0.39108969
V278	X	934924	935924	0.645157839	0.39108969
V279	2R	18766741	18767741	0.665221501	0.39108969
V280	3R	5754151	5755151	0.57334803	0.39108969
V281	X	19479548	19480548	0.518735899	0.39108969
V282	2R	8145055	8146055	0.473546275	0.39108969
V283	3L	90407	91407	0.601604439	0.39108969
V284	3L	20511482	20512482	0.682225196	0.39108969
V285	2R	15998697	15999697	0.533761998	0.391260009
V286	3L	21279692	21280692	0.456966811	0.391260009
V287	3R	31220443	31221443	0.521487109	0.391260009
V288	2L	8699604	8701279	0.473514179	0.391260009
V289	2R	9564888	9565888	0.52762156	0.391659007
V290	3L	1190027	1191027	0.774029289	0.391659007
V291	2L	16817307	16818307	0.538559265	0.391659007
V292	3R	7089199	7090199	0.46325687	0.391659007
V293	X	6677783	6678783	0.540652597	0.391659007
V294	X	4701917	4702917	0.647537458	0.391659007
V295	3R	24348174	24349174	0.538088357	0.391911969
V296	2R	23697488	23698488	0.47404337	0.391911969
V297	3L	872069	873069	0.490050782	0.391911969
V298	2L	13244478	13245478	0.635566753	0.391911969
V299	X	8460895	8461895	0.516587675	0.391911969
V300	2R	7186565	7187565	0.516740967	0.391911969
V301	3L	12533379	12534379	0.493738105	0.391911969
V302	2R	9601521	9602521	0.519174552	0.391911969
V303	3R	20315141	20316141	0.576056472	0.391911969
V304	X	4649439	4650439	0.486790507	0.391911969
V305	3R	20957345	20958345	0.524520671	0.392875822
V306	2R	23594301	23595983	0.505906572	0.392875822
V307	2L	8516976	8517976	0.5137336	0.392875822
V308	3R	24654766	24655766	0.612949801	0.392875822
V309	3R	25874384	25875384	0.562587772	0.392875822
V310	2R	11424827	11425827	0.571872815	0.392875822
V311	3R	18399342	18400342	0.530854039	0.392875822
V312	3R	11759706	11760706	0.530567318	0.392875822
V313	2L	12514684	12515684	0.56278005	0.393503354
V314	2L	4978717	4979717	0.516087048	0.393503354
V315	3L	9349017	9350017	0.534833592	0.395431301
V316	2L	19320110	19321110	0.560237104	0.395572897
V317	2L	6950038	6951038	0.586126324	0.400951703
V318	3L	1856522	1857522	0.520139272	0.401323187
V319	2R	6707344	6708344	0.461659145	0.401323187
V320	3L	10895273	10896273	-0.560481424	0.401323187
V321	X	9108972	9109972	0.561557613	0.401323187
V322	2L	2751931	2752931	0.455276078	0.402656469
V323	3R	25044520	25045520	0.532028382	0.402749647
V324	2R	10421042	10422042	0.566481031	0.403742573
V325	2R	12484747	12486250	0.530069081	0.405666309
V326	3L	20507938	20508938	0.508172389	0.405666309
V327	3L	633710	634710	0.631321168	0.405666309
V328	2L	4893341	4894341	0.523951387	0.409045121
V329	2L	2151377	2152377	0.618822253	0.415059497
V330	2L	1742082	1743082	0.569458572	0.415059497
V331	3R	27116186	27117186	0.499547405	0.415059497
V332	2L	15303020	15304020	0.591577526	0.415059497
V333	2L	6047669	6048669	0.468082491	0.415059497
V334	X	14582414	14584280	0.485990374	0.415059497
V335	2R	22999682	23000682	-0.545972099	0.415059497
V336	2R	17062027	17063027	0.651753469	0.415059497
V337	3L	9729625	9730625	0.524089942	0.415059497
V338	2L	3456678	3457678	0.450568004	0.415059497
V339	2L	17483915	17484915	0.490780444	0.415059497
V340	3R	12992343	12993343	0.673807877	0.415083813
V341	X	789845	790845	0.625642427	0.415083813
V342	2L	4386461	4387461	0.655262398	0.415083813
V343	3R	31462628	31463628	0.579223423	0.415312714
V344	2L	19571605	19573402	0.450739512	0.417512045
V345	2R	14600587	14601587	0.498295829	0.417512045
V346	X	19521439	19522439	0.517556851	0.417512045
V347	2R	17430644	17431644	0.501048941	0.417512045
V348	2L	21628907	21629907	0.483023779	0.417512045
V349	2R	24393238	24394238	0.69792692	0.417512045
V350	2R	15941189	15942189	0.559163267	0.417512045
V351	3L	18022260	18023260	0.570131596	0.417512045
V352	2L	13373805	13374805	0.523805261	0.417512045
V353	3L	9845692	9847597	0.482540638	0.417512045
V354	3R	20781533	20782533	0.523734721	0.417512045
V355	2L	14023709	14024709	0.475625909	0.417512045
V356	2L	12458112	12459112	0.580272785	0.417512045
V357	3R	23601130	23602130	0.525486713	0.417512045
V358	3R	31252255	31253255	0.49685711	0.417512045
V359	2L	16799170	16800170	0.534484255	0.420531326
V360	2L	12054159	12055159	0.564467913	0.420531326
V361	X	11484871	11485871	0.55412839	0.420531326
V362	2R	24186098	24187098	0.522505086	0.420531326
V363	3L	10324730	10325730	0.639994263	0.420531326
V364	3L	16630310	16631310	0.563052568	0.420531326
V365	2R	13502244	13503244	0.443267662	0.425540609
V366	3L	1536511	1537511	0.443076289	0.425540609
V367	X	11713656	11714656	0.509036123	0.425540609
V368	3L	15520777	15521777	-0.5681967	0.425540609
V369	2R	18627520	18628520	0.587105186	0.428052055
V370	3L	16708630	16709630	0.533836299	0.428052055
V371	3L	18621491	18622491	0.516224749	0.430037523
V372	3R	17670260	17671260	0.508105401	0.430037523
V373	X	2142286	2143286	0.584174341	0.430037523
V374	2L	13365834	13366834	0.547504212	0.430037523
V375	3R	9532487	9533487	0.518222584	0.430037523
V376	3R	31591944	31592944	0.466294498	0.430037523
V377	X	10844604	10845604	0.598992288	0.430037523
V378	2R	14287614	14288614	0.493442078	0.430037523
V379	2L	6384877	6385877	0.586384056	0.432342955
V380	X	3743216	3744216	0.54317678	0.432342955
V381	2L	4459226	4460226	0.477632379	0.432342955
V382	2L	496770	497770	0.558185995	0.432342955
V383	3L	8691323	8693124	0.473719676	0.436969441
V384	3L	16659563	16662119	0.478379437	0.437742712
V385	X	12612950	12613950	-0.505811545	0.437742712
V386	2L	13514001	13515001	0.495216609	0.437742712
V387	2R	18043329	18044329	0.459215866	0.437742712
V388	X	10783242	10784242	0.685337628	0.438096536
V389	3R	20783351	20784351	0.456765192	0.439305662
V390	3R	16431444	16432444	0.538047288	0.439305662
V391	Y_mapped_Scaffold_18_D1698	984	1984	1.089899415	0.439305662
V392	3L	16112003	16113003	0.54011103	0.439617366
V393	3L	17846429	17847429	0.494939876	0.440692735
V394	X	16088816	16089816	0.627288217	0.440692735
V395	2R	24942130	24943130	0.498265389	0.440692735
V396	2L	6853694	6854694	0.612203261	0.440692735
V397	2R	23904037	23905037	0.523209598	0.440692735
V398	3L	8190895	8191895	0.510628948	0.440692735
V399	3R	17055901	17056901	0.538735215	0.440692735
V400	2L	21618434	21619434	0.514481317	0.440692735
V401	3L	19646761	19647761	-0.600788978	0.440692735
V402	2R	10075021	10076827	0.497506067	0.440792727
V403	3L	3941581	3942581	0.491864237	0.441318945
V404	2R	13255799	13256799	0.593546014	0.441318945
V405	X	7002180	7003180	-0.571877346	0.441318945
V406	2L	7782475	7783475	0.593387978	0.441318945
V407	3R	10394435	10395435	0.488608228	0.441318945
V408	3R	9683072	9684752	0.561070336	0.441839579
V409	X	17886861	17887861	0.489550643	0.443581821
V410	3L	1334209	1335209	0.483629421	0.443581821
V411	3L	1030811	1031811	0.458641685	0.443581821
V412	3L	251597	252597	0.555372961	0.443581821
V413	2R	14991819	14992819	0.481739514	0.446976837
V414	2L	3164727	3165727	0.540580155	0.446976837
V415	2R	8060627	8061627	0.561365301	0.446976837
V416	3L	17643849	17644849	0.464282605	0.446976837
V417	X	17147527	17148527	0.480828022	0.446976837
V418	2R	24571235	24572235	0.508198314	0.446976837
V419	3L	15576195	15577195	0.457410608	0.446976837
V420	2R	14993205	14994205	0.691105962	0.446976837
V421	2R	17421607	17422607	0.550086334	0.446976837
V422	3L	9726524	9727524	0.583172443	0.446976837
V423	2R	16346872	16347872	0.59844276	0.446976837
V424	X	12629110	12630110	0.583616402	0.446976837
V425	2L	20864458	20866443	0.436069194	0.447004897
V426	3L	7718747	7719747	0.412866185	0.447004897
V427	2R	7154849	7156760	0.568012902	0.447004897
V428	2L	11123173	11124173	0.509118537	0.447004897
V429	3R	10332496	10333496	0.556198557	0.447004897
V430	3R	30199980	30200980	0.458093836	0.447004897
V431	X	10212373	10213373	0.499524412	0.447004897
V432	3R	20989511	20990511	0.560109722	0.447004897
V433	3R	16483600	16484600	0.534574577	0.447004897
V434	3R	17149046	17150046	0.471484804	0.447004897
V435	3L	21506913	21507913	0.459226136	0.447004897
V436	2L	19533093	19534093	0.494712967	0.447004897
V437	3R	20756595	20757595	-0.46742184	0.447004897
V438	3R	14462545	14463545	0.493346905	0.447004897
V439	3R	24122087	24123087	0.560609809	0.447004897
V440	3R	28337368	28338368	0.589098269	0.447004897
V441	2L	6673317	6674317	0.486325487	0.447004897
V442	2R	14526287	14527287	0.514833876	0.447004897
V443	2R	22331428	22332428	0.482982373	0.447004897
V444	X	9778351	9779351	0.594683694	0.447004897
V445	3R	24252055	24253055	0.528998019	0.447004897
V446	3R	18121317	18122317	0.563034923	0.447004897
V447	3R	19904508	19905508	0.491475071	0.447004897
V448	X	19651666	19652666	0.479037783	0.447004897
V449	2L	3365593	3366593	0.452372556	0.447004897
V450	2L	18826213	18827213	0.604085319	0.447004897
V451	2R	22936506	22937506	0.427249241	0.447004897
V452	X	11557678	11558678	0.549403539	0.447004897
V453	2R	23706554	23707554	0.617434826	0.447004897
V454	3R	15286206	15287206	0.609180591	0.447004897
V455	3R	24850248	24852211	0.463900581	0.447004897
V456	X	13310455	13311455	0.554633652	0.447004897
V457	3R	16481843	16482843	0.434425819	0.447004897
V458	3L	21625897	21626897	0.489196641	0.447004897
V459	3R	17135354	17136354	0.487871697	0.447004897
V460	3R	13983187	13984187	0.48719642	0.447004897
V461	2L	10303304	10304304	0.493388823	0.447004897
V462	2L	19735405	19736405	0.442671831	0.447004897
V463	3R	26054872	26055872	0.499827588	0.447004897
V464	3R	31219210	31220210	0.494580254	0.447004897
V465	X	5989624	5990624	0.540448532	0.447004897
V466	3L	18992338	18993338	0.536888857	0.447004897
V467	3L	21275790	21276790	0.51321114	0.447004897
V468	3L	16698600	16699600	0.47383337	0.447004897
V469	3L	20301732	20302732	0.449577464	0.447004897
V470	2R	10737660	10739178	0.471255668	0.447004897
V471	2L	14599070	14600070	0.500178006	0.447004897
V472	3R	21107414	21108414	0.45904865	0.447004897
V473	3R	26866222	26867222	0.499450949	0.447004897
V474	X	9576615	9577615	0.435499081	0.447004897
V475	2R	18854616	18855616	0.432625964	0.447004897
V476	2R	13506851	13507851	0.507300294	0.447004897
V477	X	4936152	4937152	0.664284072	0.447004897
V478	3R	12648458	12649458	0.524557603	0.447064201
V479	3R	20057069	20058069	0.508329135	0.447064201
V480	2L	11931807	11932807	0.548307043	0.447064201
V481	3R	9055051	9056051	0.581588237	0.447064201
V482	3R	13363207	13364207	0.473331043	0.447064201
V483	3L	5793563	5794563	0.504207002	0.447064201
V484	3L	15241046	15242046	0.529122563	0.447064201
V485	2R	18094321	18095321	0.471452063	0.447064201
V486	3L	7650688	7651688	0.490750857	0.447064201
V487	3L	1247630	1248630	0.417456505	0.447064201
V488	2L	19138690	19139690	0.633074784	0.447064201
V489	2L	10411487	10412487	0.494780154	0.447064201
V490	2R	10423074	10424074	0.506551825	0.447064201
V491	3L	12117873	12118873	0.510213687	0.447064201
V492	3L	18771085	18772085	0.578607849	0.447064201
V493	2L	4123544	4124544	0.624705461	0.447064201
V494	3L	8289419	8290419	0.490971862	0.447064201
V495	2L	484147	485147	0.460216802	0.447304792
V496	3R	10411871	10412871	0.454730304	0.447304792
V497	2L	5324729	5325729	0.501199181	0.448573848
V498	2R	20561722	20562722	0.483487168	0.448891273
V499	2R	7471561	7472561	0.460309635	0.449315429
V500	X	13376023	13377023	0.56667473	0.449315429
V501	2R	6202167	6203167	0.507409924	0.449315429
V502	2L	3477617	3478617	0.465952018	0.449315429
V503	2R	9874819	9875819	0.528893285	0.449315429
V504	2L	19397278	19398278	0.518265155	0.449315429
V505	3R	18165894	18166894	0.479891969	0.449687695
V506	2L	16742847	16743847	0.443804367	0.455326594
V507	3R	17545888	17546888	0.586705876	0.455326594
V508	X	1172371	1173371	0.614277743	0.455326594
V509	2L	20770127	20771127	0.471935295	0.455326594
V510	3L	18672292	18673292	0.46101399	0.455326594
V511	X	4324332	4325332	0.585334645	0.457727096
V512	2R	9138363	9139363	0.522851142	0.457727096
V513	3L	17003457	17004457	0.455163469	0.457727096
V514	3L	16384025	16385025	0.515655527	0.457727096
V515	2R	22545922	22546922	0.495584997	0.457727096
V516	3L	9457356	9458356	0.445503735	0.457727096
V517	3L	18680448	18681448	0.545691473	0.457727096
V518	2L	4456450	4457450	0.502078105	0.459549091
V519	2R	7959418	7960418	0.454446134	0.459549091
V520	3L	7866848	7867848	1.163729567	0.459549091
V521	3L	8661809	8662809	0.528426168	0.459549091
V522	2R	17572561	17573561	0.405255639	0.459549091
V523	2R	17846144	17847144	0.467512625	0.459549091
V524	2L	12354872	12355872	-0.5558824	0.459549091
V525	2L	13378299	13379299	0.428553244	0.459549091
V526	2L	4968584	4969584	0.472833457	0.459549091
V527	2R	18850221	18851221	0.460949224	0.459549091
V528	3R	12296288	12297288	0.548494917	0.459549091
V529	3R	29490395	29491395	0.484558376	0.459549091
V530	3L	7978350	7979350	0.526568839	0.460275138
V531	3R	31718689	31719689	0.472916579	0.460275138
V532	X	15499760	15500760	0.502246766	0.460275138
V533	2R	8122355	8123355	0.441862857	0.460275138
V534	3R	8523317	8524317	0.490987553	0.460275138
V535	2R	13375143	13376143	0.522755703	0.460275138
V536	2L	5879008	5880008	0.516493414	0.460500966
V537	2L	2877857	2878857	0.456784576	0.460787591
V538	3L	8115543	8116543	0.415201994	0.460787591
V539	2R	8669994	8670994	0.425868551	0.460787591
V540	2R	12871999	12872999	0.485628712	0.461549576
V541	3L	17573596	17574596	0.501790147	0.464919515
V542	X	14951078	14952078	0.504546105	0.465287431
V543	2L	101975	102975	0.506922764	0.465287431
V544	X	2221976	2222976	0.49878057	0.466657337
V545	3L	7804312	7805312	0.48857333	0.466982591
V546	2R	11196927	11197927	0.436485062	0.466982591
V547	2L	4899591	4900591	0.492084951	0.466982591
V548	2R	22888384	22889384	0.455174678	0.466982591
V549	2R	14234815	14235815	0.529983825	0.470179205
V550	2R	22569453	22570453	0.485032255	0.470179205
V551	2L	19357260	19358929	0.483789517	0.471207935
V552	3L	5563118	5564118	0.47645078	0.471207935
V553	X	21349463	21350463	0.597931862	0.471430688
V554	3R	10707709	10708709	0.481803339	0.475441033
V555	3L	10744273	10745273	-0.477250919	0.478577241
V556	3R	25899453	25900453	-0.453237957	0.478577241
V557	X	15703466	15704466	0.45647805	0.478577241
V558	X	5618418	5620029	0.457608406	0.478655991
V559	3L	1206404	1207404	0.553841517	0.478655991
V560	2L	16719300	16720300	0.540284177	0.478655991
V561	3L	43897	44897	0.519491437	0.478655991
V562	2R	10047365	10048365	0.425183588	0.478655991
V563	3R	31395273	31396273	0.490208818	0.478655991
V564	3L	6233746	6234746	-0.477701107	0.478655991
V565	2R	20660395	20661395	0.606299351	0.478655991
V566	3R	27677004	27678004	0.5789752	0.478655991
V567	3L	7858028	7859028	0.484714651	0.478655991
V568	3R	24054184	24055184	0.495993872	0.478655991
V569	2L	1919393	1920393	0.552122262	0.478655991
V570	2R	20319841	20320841	0.440481575	0.478655991
V571	2L	18491	19491	0.468205865	0.478655991
V572	2R	24045822	24046822	0.392207284	0.478655991
V573	2L	9763142	9764142	0.535553994	0.478655991
V574	3L	19590109	19591109	0.535466225	0.478655991
V575	3L	9455672	9456672	0.388713916	0.478655991
V576	X	17739612	17740612	0.540121895	0.478655991
V577	3L	2392660	2393660	0.552937075	0.478655991
V578	3R	24115864	24116864	0.442643531	0.478655991
V579	3R	24530015	24531015	0.430819905	0.478655991
V580	3L	2373100	2374100	0.517864847	0.478655991
V581	2R	16207623	16208623	0.547146397	0.478655991
V582	3L	22006179	22007179	0.438915566	0.478655991
V583	X	6715324	6716324	-0.538342069	0.478655991
V584	2L	131498	132498	0.429318291	0.478655991
V585	3L	19257445	19258445	0.541461856	0.478655991
V586	3R	15985458	15986458	0.503702959	0.478655991
V587	2L	5052127	5053127	0.447320427	0.478655991
V588	3L	16380981	16381981	0.394837435	0.478655991
V589	3L	17241486	17242486	0.473611739	0.478655991
V590	3R	30744863	30745863	0.55486436	0.478655991
V591	2R	15135330	15136330	0.478757161	0.478655991
V592	3R	26058874	26059874	0.423774972	0.478655991
V593	X	3484994	3485994	0.464284164	0.478655991
V594	2R	18405693	18406693	0.457728052	0.478655991
V595	X	1482784	1483784	0.513754604	0.478655991
V596	2L	1414699	1415699	0.561624463	0.478655991
V597	3R	21520550	21521550	0.470147293	0.478655991
V598	2L	21838569	21839569	-0.434644497	0.478655991
V599	3R	7086024	7087024	0.442110454	0.478655991
V600	2R	16163618	16164618	0.505006185	0.478655991
V601	2R	15663700	15664700	0.56210943	0.478655991
V602	2L	19123230	19124230	0.439656964	0.478655991
V603	3L	11213450	11216112	0.415436333	0.478655991
V604	2L	4973603	4974603	0.444165039	0.480222562
V605	2L	4967176	4968176	0.443620707	0.480222562
V606	3L	7356353	7357353	0.402752135	0.480222562
V607	2L	20328417	20330889	0.40679518	0.480489311
V608	3L	16801319	16802319	0.433639106	0.480489311
V609	3L	8549815	8550815	0.456186863	0.480489311
V610	2L	12707287	12709197	0.394897818	0.480489311
V611	3R	12711692	12712692	0.679848081	0.480489311
V612	2L	6648763	6649763	0.406268379	0.480489311
V613	2R	13170754	13171754	0.478181894	0.480489311
V614	3R	5263721	5264721	0.430097058	0.481132983
V615	X	1271945	1272945	0.505389666	0.481132983
V616	2L	4891542	4892542	0.496571202	0.481132983
V617	X	8516843	8517843	0.633493476	0.481132983
V618	2R	25281097	25282097	3.086379361	0.481132983
V619	3R	29214663	29215663	0.414738693	0.483004653
V620	2L	3469376	3470376	0.593297692	0.484833899
V621	3R	21827416	21828416	-0.546837697	0.484833899
V622	3L	8603530	8604530	0.475770734	0.485480829
V623	X	3686614	3687614	0.610139277	0.485629206
V624	2L	13004038	13005038	0.481670451	0.485629206
V625	3R	28335281	28336281	0.401684714	0.485768015
V626	3L	4261847	4262847	0.461670793	0.485768015
V627	2L	19536489	19537489	-0.420440205	0.486884666
V628	3R	8669936	8670936	0.427712434	0.486884666
V629	3L	19446048	19447048	0.595166361	0.486884666
V630	2L	5151213	5152213	0.484322616	0.486884666
V631	2L	8239512	8240512	0.444884098	0.486884666
V632	2L	10227304	10228304	0.644522565	0.486884666
V633	X	15852513	15853513	0.448168305	0.486884666
V634	X	2651744	2652744	0.458566066	0.486884666
V635	3R	31460943	31461943	0.475813703	0.486884666
V636	2L	2039295	2040295	0.427415242	0.487015647
V637	3L	4405444	4406444	0.5298455	0.487015647
V638	3L	22262768	22263768	0.505131091	0.487015647
V639	2L	9908167	9909167	0.431481995	0.487015647
V640	2L	12433374	12435123	0.405163511	0.487015647
V641	3L	16566418	16567418	0.620683042	0.487015647
V642	3L	21533064	21534064	0.423812631	0.487015647
V643	3L	17576017	17577017	0.42216393	0.487015647
V644	2L	19785555	19786555	0.537955273	0.487015647
V645	2L	3655303	3656303	0.467115255	0.487015647
V646	3L	14426970	14428754	0.420075883	0.487015647
V647	2R	23547625	23548625	0.398127244	0.487015647
V648	2R	23401688	23402688	0.630098291	0.487015647
V649	3R	19852810	19853810	0.521504113	0.487015647
V650	3R	24934281	24935281	0.449586807	0.487399895
V651	3L	12193065	12194065	0.540848164	0.487873511
V652	2L	3717415	3718415	0.719052361	0.490963712
V653	2R	12882124	12883124	0.48246194	0.490963712
V654	X	5420279	5421279	0.496206253	0.490963712
V655	3L	9511267	9512267	0.435442449	0.490963712
V656	2R	21623816	21624816	0.461269209	0.490963712
V657	2L	18526138	18527138	0.525341145	0.490963712
V658	3L	20494971	20495971	0.540766824	0.490963712
V659	3R	24259316	24260316	0.469483877	0.490963712
V660	3L	17950056	17951056	0.452314165	0.490963712
V661	3L	6693553	6694553	0.499091683	0.490963712
V662	2L	8053208	8054208	-0.421045865	0.490963712
V663	2R	22415142	22416142	0.440583814	0.490963712
V664	2R	16007035	16008035	0.439646142	0.490963712
V665	2L	17471408	17472408	0.474886268	0.490963712
V666	2L	3572876	3573876	0.467312159	0.490963712
V667	2.11E+14	1513	2513	0.520114234	0.490963712
V668	X	16803177	16804177	0.452921569	0.490963712
V669	2L	5057649	5058649	0.441433843	0.490963712
V670	2R	10237971	10238971	-0.452120753	0.490963712
V671	2R	9183365	9184365	0.457408096	0.490963712
V672	3L	627972	628972	0.502656382	0.491993694
V673	2L	7828025	7829025	0.416031785	0.492870777
V674	2R	10125740	10126740	0.397537428	0.492870777
V675	2R	24552158	24553158	0.512679397	0.492870777
V676	3R	4433322	4434322	0.434564751	0.492870777
V677	3R	11818909	11819909	0.468198879	0.493435118
V678	3R	16994156	16995156	-0.865838399	0.493435118
V679	X	16886173	16887173	0.448529134	0.493435118
V680	2L	13834684	13835684	0.400748875	0.497229005
V681	2R	21616265	21617265	0.506150523	0.497229005
V682	2R	5724822	5725822	0.465668246	0.497229005
V683	3R	15838872	15839872	0.557855157	0.497229005
V684	3R	4378529	4379529	0.453947568	0.497229005
V685	2R	22561417	22562417	0.472987636	0.497229005
V686	2R	8067333	8068333	0.402230932	0.497229005
V687	2L	20683283	20684283	0.462211658	0.497229005
V688	3R	24168913	24169913	0.463433882	0.497229005
V689	2L	10749634	10750634	0.447657331	0.497592505
V690	3R	30743658	30744658	0.572249876	0.497592505
V691	X	13128457	13129457	0.501983006	0.497592505
V692	3R	15367045	15368045	0.525725564	0.49900977
V693	X	15709555	15710555	0.503090564	0.49900977
V694	3R	12425575	12426575	0.418340619	0.49900977
V695	3L	16011179	16012179	1.005745873	0.49900977
V696	2L	5801594	5802594	0.488661298	0.49900977
V697	2L	14768353	14769353	0.540099338	0.49900977
V698	3R	21739587	21740587	0.437780192	0.49900977
V699	2R	23709190	23710190	0.520117994	0.49900977
V700	3R	9556375	9557375	0.499396557	0.49900977
V701	2R	5413067	5414067	-0.418610055	0.49900977
V702	2L	18148293	18149293	0.463468067	0.49900977
V703	3R	27924541	27925541	0.407962003	0.49900977
V704	3R	25489616	25490616	0.465172887	0.49900977
V705	3L	21027530	21028530	0.508978736	0.49900977
V706	3R	30056429	30057429	0.543556281	0.49900977
V707	3R	5591093	5592093	0.422742027	0.49900977
V708	3R	4452921	4453921	0.460859331	0.49900977
V709	3R	28695860	28696860	0.505125544	0.49900977
V710	X	8681549	8682549	0.435146507	0.49900977
V711	2L	10482899	10483899	0.439749007	0.49900977
V712	3R	21118223	21119223	0.454994274	0.49900977
V713	3L	2377110	2378110	0.423741231	0.49900977
V714	X	15867303	15868303	0.446083919	0.49900977
V715	X	19304687	19305687	0.493271569	0.49900977
V716	3R	9019401	9020401	0.460228893	0.49900977
V717	3R	15347680	15348680	0.476829997	0.49900977
V718	3R	12016281	12017792	0.410219054	0.49900977
V719	2R	9968709	9969709	0.499224465	0.49900977
V720	X	15742002	15743002	0.477235928	0.49900977
V721	3R	15274904	15275904	0.393089755	0.499940135
V722	3R	26875134	26876134	0.427560092	0.499940135
V723	2L	20312119	20313119	0.493373949	0.499940135
V724	X	21344815	21345815	0.480009225	0.499940135
V725	2R	23061113	23062969	0.439481345	0.499940135
V726	2R	11078963	11079963	-0.422246793	0.499940135
V727	3R	12278573	12279573	0.493182664	0.501992615
V728	3L	14400273	14401273	-0.434955752	0.501992615
V729	3R	8012553	8013553	0.429295532	0.502243098
V730	X	2697656	2698656	0.484507558	0.502243098
V731	3L	11238948	11239948	0.452465184	0.502722445
V732	3R	9004797	9005797	0.516970415	0.504096634
V733	2L	136903	137903	0.411185879	0.505704604
V734	3L	2765949	2766949	0.468096741	0.505825335
V735	2R	24306744	24307744	0.445405228	0.505947238
V736	3R	26053794	26054794	0.456566173	0.508442753
V737	2L	18442894	18443894	0.461533781	0.508442753
V738	2R	21323316	21324316	0.43710742	0.5084825
V739	2L	9334344	9335344	0.456524073	0.508868081
V740	3R	24718951	24719951	0.463811128	0.508868081
V741	3L	4239504	4240504	0.433427047	0.510800983
V742	X	1470255	1471255	0.422945125	0.511715053
V743	3R	11976775	11977775	-0.520143061	0.511715053
V744	3L	22458665	22459665	0.476742162	0.511996292
V745	3R	8731067	8732714	0.416898312	0.511996292
V746	3L	15238274	15239274	0.484969589	0.511996292
V747	3L	22365338	22366338	0.46618866	0.511996292
V748	3R	8648630	8649630	0.461832398	0.511996292
V749	X	628837	629837	0.422150496	0.511996292
V750	3R	12959937	12960937	0.430259808	0.511996292
V751	3R	21273188	21274188	0.422315616	0.511996292
V752	X	10785697	10786697	0.514849609	0.512079777
V753	3L	12273202	12274202	-0.413215865	0.514030496
V754	3R	21218432	21219432	0.438912501	0.514030496
V755	X	16956267	16957267	0.620934442	0.514030496
V756	2L	18147091	18148091	0.463599078	0.514030496
V757	3R	22740514	22741514	0.416583623	0.514030496
V758	2R	13577969	13578969	0.449332471	0.514030496
V759	3L	2262261	2263261	0.410263042	0.51406736
V760	3R	22380923	22381923	0.426478851	0.514205031
V761	2R	14170598	14171598	0.376473056	0.514205031
V762	2L	20796939	20797939	0.431309702	0.514205031
V763	X	14589314	14590314	0.883336013	0.514205031
V764	2L	18943864	18944864	0.525657998	0.514251771
V765	3R	8563090	8564090	0.409991876	0.514300088
V766	3R	11409471	11410471	0.480362878	0.514750762
V767	3L	1883706	1885258	0.414902828	0.514750762
V768	X	8897705	8898705	0.490758158	0.515218004
V769	3R	31580325	31581325	0.415941027	0.515218004
V770	3R	5550024	5551024	0.540580324	0.515218004
V771	3L	8763262	8764262	0.440968561	0.515218004
V772	2L	6490445	6491445	0.450789379	0.515218004
V773	3R	14711542	14712542	0.452288033	0.515218004
V774	2R	20110717	20111717	0.448091217	0.515218004
V775	X	4551490	4552490	0.516233985	0.515605514
V776	3R	25069298	25070298	0.413292619	0.515914825
V777	2R	12478187	12479187	0.425306154	0.515914825
V778	3R	24661242	24662242	0.564331631	0.515914825
V779	X	2161758	2162758	0.582614925	0.515914825
V780	2R	11899114	11900114	0.396353996	0.515914825
V781	X	1379318	1380318	0.434351729	0.515914825
V782	3R	29112514	29113514	0.433472894	0.516653515
V783	2L	1183482	1184482	0.411459251	0.516653515
V784	2L	8327971	8328971	0.462803651	0.517397584
V785	3L	9686245	9687245	-0.410111158	0.517397584
V786	X	487229	488229	0.483261295	0.517943334
V787	3L	3161681	3162681	0.419556341	0.519160474
V788	3L	9838061	9839061	0.546854461	0.519160474
V789	2R	23851180	23852180	0.462641508	0.519160474
V790	3L	4225718	4226718	0.449878443	0.519160474
V791	3R	22976611	22978435	0.417769527	0.519160474
V792	2R	7158998	7159998	0.542516344	0.519160474
V793	2L	10506471	10507471	0.430763068	0.519160474
V794	2L	11010697	11011697	0.445703142	0.519160474
V795	2L	2495501	2496501	-0.498965556	0.519160474
V796	2R	14239300	14240300	0.382228791	0.519160474
V797	2L	7998431	7999431	0.471051349	0.519160474
V798	X	21060285	21061285	0.554056761	0.519160474
V799	3L	19924619	19925619	0.421452923	0.519160474
V800	3L	22677962	22678962	-0.407669509	0.519160474
V801	X	21042614	21043614	0.45626143	0.519160474
V802	3R	19249704	19250704	0.568829732	0.519160474
V803	3R	22763468	22764468	0.506688923	0.519160474
V804	3R	18742158	18743158	0.40731455	0.519160474
V805	2R	9813427	9814427	0.482483922	0.519160474
V806	3R	31404588	31405588	0.345036711	0.519160474
V807	3L	9340635	9341635	0.390535267	0.519160474
V808	X	21064994	21065994	0.438872741	0.519160474
V809	X	9158066	9159066	0.495526271	0.519160474
V810	X	2645514	2646514	0.455965334	0.519160474
V811	3L	4253523	4254523	0.43409354	0.519160474
V812	3R	5547147	5548147	0.410560663	0.519160474
V813	2L	9707218	9708218	0.446652598	0.519160474
V814	X	499257	500257	0.423109278	0.519160474
V815	3L	6042862	6043862	0.524717848	0.519160474
V816	2R	18770366	18771366	0.4728798	0.519160474
V817	3R	7542978	7543978	0.432585324	0.519160474
V818	3R	25661447	25662447	0.451561136	0.519160474
V819	3R	27069276	27070276	0.414720322	0.519160474
V820	X	12751285	12752285	0.388254112	0.519160474
V821	2R	24173828	24174828	0.414104523	0.519160474
V822	3R	5741901	5742901	0.386528393	0.519160474
V823	2R	8148140	8149140	0.412339318	0.519160474
V824	3R	8312840	8313840	0.460451015	0.519160474
V825	3R	22747009	22748009	0.510324365	0.519160474
V826	3L	17886762	17887762	-0.441414545	0.519160474
V827	2R	18754447	18755447	0.487093646	0.519160474
V828	2L	8940364	8941364	0.410366548	0.519160474
V829	2L	20969326	20970326	0.48994918	0.519160474
V830	2L	4117838	4118838	0.47814038	0.519160474
V831	2L	8072220	8073220	0.516577428	0.519160474
V832	3R	29924429	29925429	-0.385546118	0.519160474
V833	X	927752	928752	0.451875727	0.519160474
V834	2L	2753412	2754412	0.456530184	0.519160474
V835	3L	1861543	1862543	0.409740229	0.519160474
V836	X	19675504	19676504	0.489217438	0.519160474
V837	X	10772050	10773050	0.62312857	0.519160474
V838	X	15024213	15025213	0.449547786	0.519160474
V839	2L	18143767	18144767	0.459256597	0.519160474
V840	3L	3095673	3097316	0.475358646	0.519160474
V841	2L	8418676	8420265	0.440177566	0.519160474
V842	2L	9947074	9948933	0.416886296	0.519160474
V843	3L	1615701	1616701	0.486800749	0.519160474
V844	3L	4121659	4122659	0.406832646	0.519160474
V845	2R	22553702	22554702	0.420629967	0.519160474
V846	2L	6088010	6089010	0.375501213	0.519160474
V847	3R	20818143	20819143	0.421988974	0.519160474
V848	X	2585246	2586246	0.493167949	0.519160474
V849	3R	17053315	17055310	0.378231552	0.519160474
V850	X	13815721	13816721	0.48486389	0.519160474
V851	3L	17947004	17948004	0.390585703	0.519160474
V852	2L	7884846	7885846	0.408581701	0.519160474
V853	3R	11669331	11670331	0.478515728	0.519160474
V854	3L	19575383	19576383	0.481536551	0.519160474
V855	3R	24649445	24650445	0.414501405	0.519160474
V856	2R	16773560	16774560	0.459073675	0.519160474
V857	X	14832276	14833276	0.551000271	0.519160474
V858	3R	22366849	22367849	0.412143943	0.519160474
V859	3R	9797436	9798436	-0.342151717	0.519160474
V860	2L	6062333	6063333	0.367254837	0.519160474
V861	3R	18164046	18165046	0.40681889	0.519160474
V862	3L	540329	541329	0.367931233	0.519160474
V863	2R	12731853	12732853	0.40889068	0.519160474
V864	3L	1379524	1380524	0.446686692	0.519160474
V865	X	7010732	7011732	0.402427085	0.519160474
V866	3R	8652414	8653414	0.339225365	0.519160474
V867	2R	9427024	9428024	0.434642146	0.519160474
V868	3R	10557031	10558031	0.512766489	0.519160474
V869	3R	23095072	23096072	0.478846827	0.519160474
V870	3R	27110269	27111269	0.426407577	0.519160474
V871	X	6601271	6602271	0.484800877	0.519160474
V872	2L	5092669	5094581	0.387895969	0.519160474
V873	2L	6472945	6473945	0.433639611	0.519160474
V874	3L	9633860	9634860	0.455351833	0.519160474
V875	3R	5222813	5223813	0.399490901	0.519160474
V876	3R	30573284	30574284	-0.400037077	0.519160474
V877	3L	9859260	9860260	0.401358834	0.519160474
V878	X	8719911	8720911	0.484674291	0.519160474
V879	2L	3057510	3058510	0.408326966	0.519160474
V880	2R	24613959	24614959	0.496028144	0.519160474
V881	3R	18242267	18243267	0.431452016	0.519160474
V882	X	18384794	18385794	0.46142829	0.519160474
V883	2L	5195358	5196358	-0.475730771	0.519160474
V884	3L	16165306	16166306	0.446289287	0.519160474
V885	3R	12280457	12281457	0.382345268	0.519160474
V886	2R	12438054	12439054	0.456038863	0.519160474
V887	3L	5360192	5361192	0.448932043	0.519160474
V888	3L	17616701	17617701	0.480108297	0.519160474
V889	X	13889095	13890095	0.442061552	0.519160474
V890	3R	27919062	27920062	0.514187967	0.519160474
V891	2L	5906988	5907988	0.426719729	0.519160474
V892	X	6289172	6290172	0.457213	0.519160474
V893	3L	17968352	17969352	-0.489716181	0.519160474
V894	3R	10892945	10893945	0.466594621	0.519563474
V895	2L	865540	866540	0.449878525	0.519563474
V896	X	10368487	10369487	0.483741586	0.519563474
V897	2R	23867967	23868967	0.474865026	0.520100119
V898	3R	4436739	4437739	0.354834784	0.520175843
V899	2L	6612197	6613197	0.424743346	0.520175843
V900	3L	8314637	8315637	0.47143024	0.520175843
V901	X	16308494	16310190	0.417821885	0.522318217
V902	3R	31195443	31197361	0.366448191	0.522318217
V903	3L	5560970	5561970	0.442302589	0.523192456
V904	3L	20785255	20786255	0.36617138	0.523192456
V905	3L	22837949	22839944	0.358249924	0.523192456
V906	3R	6657510	6658510	0.501462523	0.523192456
V907	3L	19664131	19665131	0.474940556	0.523192456
V908	3R	19643900	19645472	0.39656081	0.523192456
V909	3R	26222024	26223024	0.458817504	0.523192456
V910	2L	16328498	16329498	0.410575707	0.523192456
V911	3R	11886611	11887611	0.476695435	0.523192456
V912	2L	2728578	2729578	0.405560856	0.523192456
V913	3R	30197595	30198595	0.46637386	0.523192456
V914	2R	17850473	17851473	0.403194459	0.523192456
V915	X	929791	930791	0.509258853	0.523192456
V916	3R	8001002	8002002	0.384359289	0.523192456
V917	X	9356094	9358001	0.380300109	0.523192456
V918	X	22460569	22462078	0.458099522	0.523192456
V919	3L	2476924	2477924	0.572082954	0.523192456
V920	3R	6678216	6679216	0.487144474	0.523192456
V921	2R	11988388	11989388	0.371783916	0.523192456
V922	3R	23226277	23227277	0.47154625	0.523192456
V923	3L	19931088	19932088	0.448579834	0.523192456
V924	X	19153119	19154119	0.472640283	0.523192456
V925	3L	10661101	10662101	0.481123903	0.523192456
V926	X	19266149	19267149	0.453329802	0.523192456
V927	X	1350491	1351491	0.479671236	0.523192456
V928	2L	19444422	19445422	0.368289344	0.523192456
V929	2L	1420084	1421084	0.42985657	0.523192456
V930	2R	8890793	8891793	0.413625361	0.523192456
V931	2R	17590299	17591299	0.43456215	0.523192456
V932	X	4113484	4114484	0.505389501	0.523192456
V933	2R	12389767	12390767	0.4462244	0.523192456
V934	3R	11221315	11222315	0.373707077	0.523192456
V935	2L	12983029	12984029	-0.497320102	0.523192456
V936	3L	8698508	8701216	0.360975035	0.523192456
V937	3L	12913303	12914303	0.391662862	0.523192456
V938	3L	1652335	1653335	0.422552444	0.523192456
V939	3R	15986933	15987933	0.425542076	0.523192456
V940	3R	22491022	22492022	0.43837798	0.523192456
V941	3R	12741043	12742854	-0.32191504	0.523192456
V942	2R	14157161	14158161	0.397954744	0.523192456
V943	3R	29137956	29138956	0.411818632	0.523192456
V944	3R	24650788	24651788	0.45143364	0.523192456
V945	2R	22798718	22799718	0.448293869	0.523192456
V946	2L	11849658	11850658	0.432635851	0.523192456
V947	2R	14215449	14216449	0.423513819	0.523192456
V948	2R	23365837	23366837	0.420043582	0.523192456
V949	3R	24799246	24800246	0.473743029	0.523192456
V950	3R	18675966	18676966	0.464330393	0.523192456
V951	2R	7589491	7590491	0.443156495	0.523192456
V952	3R	26977914	26978914	0.527883265	0.523192456
V953	3R	29789197	29790197	0.480807357	0.523192456
V954	2R	19358367	19359367	0.391908481	0.523192456
V955	3R	24804682	24805682	0.457401927	0.523192456
V956	2R	11669923	11670923	0.420054287	0.523192456
V957	3R	25024620	25025620	0.381100695	0.523192456
V958	3R	21138068	21139068	0.406444713	0.523192456
V959	2R	23066867	23067867	0.406169035	0.523192456
V960	3L	22455670	22456670	0.621738286	0.523192456
V961	2R	14493674	14494674	0.393160191	0.523192456
V962	2R	24780525	24781525	0.589001535	0.523192456
V963	3R	12459764	12460764	0.352537422	0.523192456
V964	3L	19094681	19095681	-0.420929979	0.523192456
V965	3R	26228918	26229918	0.443078824	0.523192456
V966	3L	12489725	12490725	0.406806689	0.523192456
V967	3R	28600045	28601045	0.380584913	0.523192456
V968	3R	9054038	9055038	0.442855431	0.523192456
V969	2L	3447654	3448654	-0.440760624	0.523192456
V970	3L	2773964	2774964	0.407974282	0.523192456
V971	3L	17849352	17850352	0.461809782	0.523192456
V972	3L	19158439	19159439	0.440237634	0.523192456
V973	3L	9451234	9452234	0.411132913	0.523192456
V974	2R	21659458	21660458	0.471732504	0.523192456
V975	X	1348958	1349958	0.409955948	0.523192456
V976	2R	23667876	23668876	0.399995675	0.523192456
V977	2R	14267407	14268407	0.425860736	0.523192456
V978	X	4319085	4320085	0.571220823	0.523192456
V979	2L	901166	902166	0.486046569	0.523192456
V980	3R	4852077	4853077	0.438978346	0.523192456
V981	2R	23864462	23865462	0.395801388	0.523192456
V982	3R	9235851	9236851	0.47475187	0.523192456
V983	X	15085482	15086482	0.468424599	0.523192456
V984	X	6528859	6529859	0.493407075	0.523192456
V985	3R	19161643	19162643	0.380793395	0.523192456
V986	X	6770571	6771571	0.406897583	0.523285856
V987	3R	24563181	24564181	0.439136461	0.523285856
V988	3L	3325843	3326843	0.372349921	0.523285856
V989	3L	12529370	12530370	0.368477423	0.523285856
V990	3L	264388	265388	0.387151144	0.524215502
V991	2R	12589215	12590215	0.399754973	0.525014537
V992	3R	18927956	18928956	0.470530603	0.527601553
V993	2L	5981834	5982834	0.359755922	0.527601553
V994	2R	7782081	7783081	0.46723678	0.527601553
V995	3L	19254723	19255723	0.357708889	0.527601553
V996	3R	29737606	29738606	0.475562594	0.527601553
V997	3L	542548	543548	0.386292419	0.527601553
V998	2L	14492836	14493836	0.437076258	0.527601553
V999	3L	12734203	12735203	0.385009546	0.527601553
V1000	3L	18109217	18110217	0.384096958	0.527718393
V1001	X	5887228	5888228	0.43193152	0.527718393
V1002	3R	10854108	10855108	0.370331655	0.527718393
V1003	2R	9588404	9589404	0.336930041	0.527718393
V1004	3R	12269554	12270554	0.507399856	0.527718393
V1005	2R	7812078	7813078	0.385211765	0.527718393
V1006	2R	24369486	24370486	0.438178814	0.527718393
V1007	2L	838431	839431	0.442335967	0.527718393
V1008	X	10848381	10849381	0.472941443	0.527718393
V1009	3R	28585030	28586030	0.440830329	0.527718393
V1010	3R	12299322	12300322	0.436247561	0.527718393
V1011	3R	9747126	9748126	0.385103898	0.527718393
V1012	2R	23377855	23378855	-0.359158374	0.527718393
V1013	2L	736572	737572	0.48961285	0.527718393
V1014	2R	19670241	19671241	0.483775093	0.528272247
V1015	3R	9724739	9725739	0.373371614	0.529369147
V1016	2L	137969	138969	0.459038606	0.531057383
V1017	2R	14184964	14185964	0.440725418	0.531434737
V1018	3L	2371560	2372560	0.353508078	0.531434737
V1019	3R	5758373	5759373	0.490330727	0.531434737
V1020	2L	856739	858604	0.385062158	0.531812347
V1021	X	22448779	22449779	0.448184992	0.531812347
V1022	3R	23957763	23958763	0.412941772	0.531812347
V1023	3L	16671008	16672008	0.41767621	0.531812347
V1024	3R	27112177	27113177	0.399090815	0.531812347
V1025	3R	29802602	29803602	0.361751839	0.531812347
V1026	3L	2587059	2588059	0.393213691	0.531812347
V1027	3R	28883105	28884105	0.425166697	0.531812347
V1028	X	15332624	15333624	0.402769376	0.531812347
V1029	X	22480937	22481937	0.391950136	0.531812347
V1030	3R	22465410	22466410	0.508426452	0.531812347
V1031	3L	14418581	14419581	0.456720354	0.531812347
V1032	3L	18462473	18463473	0.40416122	0.531812347
V1033	3R	22420668	22421668	0.390039	0.531812347
V1034	3R	24272368	24273368	0.42262481	0.531812347
V1035	3R	24785225	24786225	0.440477016	0.531812347
V1036	2L	1128329	1129329	0.393861227	0.531812347
V1037	3R	23657697	23658697	0.417337153	0.531812347
V1038	X	16640581	16641581	0.417873306	0.531812347
V1039	X	5671172	5673128	0.354899151	0.531812347
V1040	3R	12437527	12438527	0.422107967	0.531812347
V1041	2R	23356757	23357757	0.41222056	0.531812347
V1042	3L	2478220	2479220	0.522422572	0.532063735
V1043	3R	9762591	9763591	0.442140076	0.532063735
V1044	3R	31745352	31746352	0.4003992	0.532063735
V1045	2R	25223583	25225558	0.391499816	0.532063735
V1046	2R	17705010	17706010	-0.424692729	0.532063735
V1047	2L	8722031	8723031	0.405056201	0.5323409
V1048	3R	10350470	10351470	-0.403396423	0.5323409
V1049	X	12760061	12761061	0.50747593	0.534453118
V1050	3L	18171139	18173083	0.401848966	0.534453118
V1051	3L	8773303	8774303	0.421081908	0.534453118
V1052	3L	14177252	14178252	0.44503837	0.534453118
V1053	2L	16428069	16429069	0.474006584	0.534453118
V1054	3L	8424548	8425548	0.443726458	0.534453118
V1055	X	12889517	12890517	-0.473179281	0.534843411
V1056	X	6856985	6857985	0.483804401	0.535723812
V1057	3L	1589971	1590971	0.413484235	0.535723812
V1058	2R	6085007	6086007	0.38718221	0.535733681
V1059	3L	5135696	5136696	0.377050266	0.535733681
V1060	2R	24974908	24975908	0.489669012	0.535733681
V1061	2R	21603975	21604975	0.446524257	0.535733681
V1062	3R	22410298	22411298	0.38438811	0.535733681
V1063	3L	7510630	7511630	0.442728471	0.535733681
V1064	3R	22726581	22727581	0.384526337	0.535733681
V1065	2R	9910516	9911516	0.43614823	0.535733681
V1066	3L	15623045	15624045	-0.380857352	0.535733681
V1067	2L	6913665	6914665	0.466782324	0.535733681
V1068	4	724133	725133	0.428770884	0.535733681
V1069	3L	18046352	18047352	0.402668133	0.535733681
V1070	2R	8030592	8031592	0.50803962	0.535733681
V1071	2L	13967651	13968651	0.496988543	0.535733681
V1072	2L	1915267	1916267	0.483110842	0.535733681
V1073	2R	20643570	20644570	0.453543699	0.535733681
V1074	2R	16264117	16265117	0.49342851	0.535733681
V1075	2R	11289056	11290056	0.462720364	0.535733681
V1076	2R	17056199	17057199	0.50039047	0.535733681
V1077	3L	159206	160206	0.436086297	0.535733681
V1078	3R	27946400	27947400	0.352613607	0.535733681
V1079	2R	18819463	18820463	0.388383244	0.535733681
V1080	3L	2874460	2875460	0.436275405	0.535733681
V1081	3R	26461034	26462034	0.444346215	0.535733681
V1082	3R	23316551	23317551	-0.503679766	0.535733681
V1083	2R	12145448	12146448	0.39967194	0.535733681
V1084	2L	6342719	6343719	0.396247465	0.535733681
V1085	3L	7360762	7361762	0.391144024	0.535733681
V1086	X	16390905	16391905	0.426729161	0.535733681
V1087	3R	25328892	25329892	0.390940861	0.535733681
V1088	3R	30046066	30047066	0.357088067	0.535733681
V1089	2L	20751876	20752876	0.349625806	0.535733681
V1090	3R	19647929	19648929	0.422547097	0.535733681
V1091	X	16422345	16423345	0.418304618	0.535733681
V1092	3R	15972524	15973524	0.342604889	0.535733681
V1093	2R	6778803	6779803	0.422682293	0.535733681
V1094	2R	12980296	12981296	0.417330402	0.535733681
V1095	2L	10341466	10342466	0.369444105	0.535733681
V1096	3R	27678844	27679844	0.382310589	0.535733681
V1097	2L	8374060	8375060	0.476485508	0.535733681
V1098	3R	23927033	23928033	0.404849282	0.535733681
V1099	2R	18970515	18971515	0.428927083	0.535845939
V1100	2R	12674416	12675416	0.453240032	0.535845939
V1101	2R	13214317	13215317	0.390819759	0.535901226
V1102	X	1873242	1874242	0.353086676	0.536239086
V1103	3R	24517914	24518914	0.401487661	0.536239086
V1104	3R	20585197	20586197	0.372722252	0.536239086
V1105	2R	11437931	11438931	-0.368608828	0.536239086
V1106	3L	14756091	14757091	0.376785044	0.536239086
V1107	3R	25678130	25679130	0.375506567	0.536239086
V1108	3R	13050957	13052719	0.354422607	0.536239086
V1109	3L	16707630	16708630	0.445502273	0.536239086
V1110	X	3763010	3764010	0.420939819	0.536239086
V1111	3L	3809538	3810538	0.395657142	0.536239086
V1112	2R	14847744	14848744	0.414906951	0.536239086
V1113	2L	21303768	21304768	0.341618322	0.536239086
V1114	3L	18881741	18882741	0.433344786	0.536239086
V1115	X	13324474	13325474	0.462989252	0.536239086
V1116	2L	559127	560127	0.401732404	0.536239086
V1117	2L	3465906	3466906	0.341529716	0.536239086
V1118	3L	11289993	11290993	0.398171905	0.536239086
V1119	2L	10975770	10976770	0.411674641	0.536239086
V1120	3R	14659051	14660051	0.498780687	0.536239086
V1121	3L	15161432	15162432	0.429569277	0.539379973
V1122	2R	6613405	6614405	0.421965841	0.539379973
V1123	X	2703403	2705210	0.377473285	0.539379973
V1124	2R	23376419	23377419	0.3676518	0.539379973
V1125	3R	15265226	15266226	0.38190779	0.539379973
V1126	3R	27244645	27245645	0.407130695	0.539660906
V1127	3R	12717337	12718337	0.390327964	0.539660906
V1128	3L	14056533	14058370	0.36427997	0.539660906
V1129	3R	15547481	15548481	0.391330762	0.539660906
V1130	3L	4258822	4259822	0.351041606	0.539938789
V1131	2L	3376362	3377362	0.357256572	0.539938789
V1132	2L	22139023	22140023	-0.328572555	0.540565374
V1133	3L	20493195	20494195	0.445658966	0.540565374
V1134	2L	15335682	15336682	0.449091264	0.540565374
V1135	2R	7061382	7062382	0.391220617	0.540565374
V1136	3L	16416585	16417585	0.43102	0.540565374
V1137	2R	12140251	12141251	0.478085681	0.540600947
V1138	2L	1107747	1108747	0.450198463	0.542288696
V1139	3L	21204885	21205885	0.368757905	0.542853898
V1140	3L	1218414	1219414	0.582514219	0.542853898
V1141	3L	16228134	16229788	0.383933079	0.542853898
V1142	3R	30458715	30459715	0.43469901	0.542853898
V1143	X	1214536	1215536	0.485768907	0.542853898
V1144	X	2274430	2275430	0.431529372	0.542853898
V1145	4	44629	45629	-0.383234778	0.542853898
V1146	3R	14315638	14316638	0.43072817	0.542853898
V1147	3R	7966125	7967125	0.4468053	0.542853898
V1148	3L	3459936	3461935	0.416415628	0.542853898
V1149	3L	20317021	20318021	0.387774384	0.542853898
V1150	2L	8991227	8992227	0.414933249	0.542853898
V1151	3R	28588769	28589769	0.434943976	0.542853898
V1152	2L	16679563	16680563	0.438483572	0.542853898
V1153	2R	11292827	11293827	0.407206881	0.542853898
V1154	2R	6758585	6759585	0.389714436	0.542853898
V1155	3L	18893832	18895595	0.369808113	0.542853898
V1156	X	10460380	10461380	0.408186281	0.542853898
V1157	3L	229319	230319	0.416185025	0.542853898
V1158	3R	14296469	14297469	0.417837859	0.542853898
V1159	2R	23539071	23540071	0.535633645	0.542853898
V1160	3R	16099546	16100546	0.376003298	0.542853898
V1161	3R	4820836	4821836	0.392907589	0.542853898
V1162	3L	12500925	12501925	0.342662169	0.542853898
V1163	3R	30806735	30807735	0.353245792	0.542853898
V1164	3R	32052398	32053398	0.402753809	0.542853898
V1165	X	10717392	10718392	0.420157743	0.542853898
V1166	X	19597371	19598371	0.36358268	0.542853898
V1167	2R	10534432	10535432	0.373033739	0.542853898
V1168	4	1064289	1065289	0.43352505	0.542853898
V1169	2L	13969517	13971260	0.379091886	0.542853898
V1170	3L	7339317	7340317	0.344768919	0.542853898
V1171	X	5308589	5309589	0.377059578	0.542853898
V1172	3L	15987867	15988867	0.387314292	0.542853898
V1173	3R	17390982	17391982	0.385632349	0.542853898
V1174	3L	3400679	3401679	0.458698125	0.542853898
V1175	3R	23261790	23262790	0.446310572	0.542853898
V1176	3L	1401073	1402073	0.425249725	0.542853898
V1177	2R	6675548	6676548	0.373296225	0.542853898
V1178	3R	28552585	28553585	-0.42183839	0.542853898
V1179	3R	25902066	25903066	-0.372894366	0.542853898
V1180	2L	2167905	2168905	0.479949423	0.542853898
V1181	3R	13013825	13014825	0.465040799	0.542853898
V1182	2L	9892819	9893819	0.387512675	0.542853898
V1183	3R	23933560	23934560	0.375284009	0.542853898
V1184	3R	19861018	19862018	0.322832279	0.542853898
V1185	3L	17426549	17427549	0.437429088	0.542853898
V1186	X	9585258	9586258	0.420831874	0.542853898
V1187	2L	14629297	14630297	0.479095518	0.542853898
V1188	3R	15213287	15214287	0.385460479	0.542853898
V1189	3R	24931616	24932616	0.60966278	0.542853898
V1190	2R	24145459	24146459	-0.416951444	0.542853898
V1191	3R	23120613	23121613	0.375430642	0.542853898
V1192	3R	17064905	17065905	0.390575617	0.542853898
V1193	2L	7700823	7701823	0.364247614	0.542853898
V1194	3R	25893106	25894106	0.397285531	0.542853898
V1195	X	11137448	11138448	0.52670942	0.542853898
V1196	X	581636	582636	0.390262294	0.542853898
V1197	X	16448074	16449074	0.401321473	0.542853898
V1198	3L	1617756	1618756	0.358433658	0.542853898
V1199	2L	6367206	6368206	0.390268702	0.542853898
V1200	2R	18610527	18612304	0.391660687	0.543217589
V1201	3L	16154555	16155555	0.362139235	0.543217589
V1202	3R	23331522	23332522	0.403181896	0.543217589
V1203	3R	16341677	16342677	0.352857671	0.543217589
V1204	3L	16160811	16161811	0.346220407	0.543217589
V1205	3R	8316810	8317810	0.357588657	0.543217589
V1206	2R	24560464	24562191	0.389783469	0.543217589
V1207	3L	8186367	8187367	0.344557596	0.543217589
V1208	3R	23117325	23118325	0.377850715	0.543217589
V1209	3L	16675953	16676953	-0.433004209	0.543217589
V1210	3L	8676169	8677169	0.425554752	0.543217589
V1211	2R	17789069	17790069	0.358156845	0.543217589
V1212	X	16610323	16611323	0.440513804	0.543217589
V1213	3R	11175444	11176444	0.410123337	0.543217589
V1214	2R	7127225	7128225	-0.356402806	0.543217589
V1215	2L	20889850	20890850	0.401008057	0.543217589
V1216	2R	17766350	17767350	0.414248568	0.543217589
V1217	2L	11277645	11278645	0.473290617	0.543217589
V1218	2L	19756300	19757300	0.409408621	0.543217589
V1219	2L	10437176	10438176	0.376392692	0.543217589
V1220	X	16270585	16271585	0.397771346	0.543217589
V1221	X	8404016	8405016	0.516981937	0.543217589
V1222	3R	13659659	13660659	0.448037591	0.543217589
V1223	2L	14107692	14108692	0.444731293	0.543217589
V1224	2L	21188890	21189890	0.411965441	0.543217589
V1225	X	8056419	8059118	0.366959009	0.543217589
V1226	2L	16761099	16762099	0.45153135	0.543217589
V1227	2R	21834882	21835882	-0.400827394	0.543217589
V1228	3R	28874981	28875981	0.97671158	0.543217589
V1229	3L	16149087	16150087	0.384261232	0.543217589
V1230	3L	8720727	8721727	0.439294727	0.543217589
V1231	X	10805436	10806436	0.423347022	0.543217589
V1232	3R	9352252	9353252	0.388773538	0.543217589
V1233	X	15139105	15140105	0.403874397	0.543217589
V1234	2R	12514993	12515993	0.423893561	0.543217589
V1235	X	11615941	11616941	0.447573891	0.543217589
V1236	2L	19813942	19814942	0.413581824	0.543217589
V1237	X	19636935	19637935	0.400567304	0.543217589
V1238	3R	7144350	7145350	0.385731225	0.543217589
V1239	2L	16525820	16526820	0.375706801	0.543217589
V1240	2R	8732878	8733878	0.438775093	0.543481153
V1241	2L	20749983	20750983	0.433200634	0.543734757
V1242	3R	22446299	22447980	0.375764548	0.543827186
V1243	2R	6114993	6116985	0.343022877	0.543827186
V1244	2L	21086467	21087467	0.451010523	0.543995223
V1245	2R	15951702	15952702	0.479734743	0.544762193
V1246	2R	12985243	12986243	0.431682816	0.544968081
V1247	3R	4198392	4199392	-0.403177665	0.544968081
V1248	2R	13939708	13940708	0.403650282	0.545071317
V1249	2R	16828471	16829471	0.363447577	0.545071317
V1250	3L	3308513	3309513	0.424313999	0.547210661
V1251	2L	2584056	2585056	0.373401857	0.547497563
V1252	3L	8514288	8515288	0.463731559	0.547497563
V1253	3R	28605703	28606703	0.377443232	0.547519727
V1254	3R	22593057	22594057	0.490776721	0.547519727
V1255	2R	13218836	13219836	0.405731156	0.547519727
V1256	3L	3417946	3418946	0.411575181	0.547519727
V1257	2L	21245905	21246905	0.395319763	0.547519727
V1258	3L	9971824	9972824	0.379764845	0.547519727
V1259	2R	10479675	10480675	0.343090818	0.547519727
V1260	2R	17396562	17397562	-0.36832265	0.547519727
V1261	2R	17568152	17569152	0.350376937	0.547519727
V1262	3L	15078912	15079912	0.387100542	0.547519727
V1263	3L	324091	325091	0.446605984	0.547519727
V1264	3L	20474550	20475550	0.361479687	0.547539867
V1265	2L	8941517	8942517	0.364765331	0.547539867
V1266	3L	22407658	22408658	0.390667593	0.547539867
V1267	3L	16980949	16981949	0.411169761	0.547539867
V1268	3R	21101080	21102080	0.405261945	0.547797625
V1269	3R	8822618	8823618	0.395433525	0.548190703
V1270	3L	3144853	3145853	0.429303507	0.548199349
V1271	3L	22864421	22865421	0.436775638	0.548199349
V1272	3L	1517179	1518179	0.357308979	0.549969567
V1273	2R	11370561	11371561	0.427611483	0.550111405
V1274	2L	3783215	3784215	-0.394341464	0.550165912
V1275	4	73255	74255	-0.441413799	0.550413673
V1276	2R	21536327	21537327	0.435913101	0.550413673
V1277	2L	3514261	3515261	0.337760302	0.550603388
V1278	2R	14411175	14412175	0.334438755	0.550603388
V1279	2R	20060584	20061584	0.447573306	0.550603388
V1280	3R	4294512	4295512	0.476761358	0.550603388
V1281	X	19578313	19579313	0.358428948	0.550646263
V1282	3L	4123441	4124441	0.414729963	0.551446004
V1283	3L	8974384	8975384	0.383437364	0.551446004
V1284	2L	3041541	3042541	0.360335861	0.551446004
V1285	3L	14785458	14787410	0.350624985	0.551446004
V1286	3L	9722791	9723791	0.330024263	0.551446004
V1287	2R	7962079	7963079	0.363833482	0.551446004
V1288	3L	9713265	9714998	0.360596022	0.552916267
V1289	3R	21063988	21064988	0.325431765	0.553797154
V1290	2R	15554827	15555827	0.377664216	0.554013205
V1291	3R	19070934	19072883	-0.303002304	0.554013205
V1292	2L	5946639	5947639	0.401668282	0.554152681
V1293	2R	17053834	17054834	0.375342113	0.554152681
V1294	2R	9284607	9285607	0.36109367	0.554152681
V1295	2R	10645352	10646352	0.311432179	0.554152681
V1296	2R	22881880	22882880	0.378339787	0.554152681
V1297	3R	12271178	12272178	0.438172847	0.554152681
V1298	3R	9033237	9034237	0.430104604	0.554152681
V1299	X	15344787	15345787	0.44485566	0.554152681
V1300	3L	12137467	12138467	0.40023358	0.554152681
V1301	3R	19149915	19150915	0.413392268	0.554152681
V1302	3R	28879970	28880970	0.461348449	0.554152681
V1303	3R	22618098	22619098	0.441955035	0.554373102
V1304	2L	8541394	8542394	0.39412752	0.554613762
V1305	2R	22596880	22597880	0.385820282	0.554613762
V1306	3L	15235172	15236172	0.359332968	0.554613762
V1307	2L	1157070	1158070	0.376148428	0.554613762
V1308	2L	13780304	13781304	0.393549425	0.554613762
V1309	2R	11188968	11189968	0.410814544	0.554613762
V1310	X	801121	802121	0.399192153	0.554613762
V1311	2L	5294366	5295366	0.347510115	0.554613762
V1312	3L	9501919	9502919	0.433411099	0.555160306
V1313	3R	19028537	19029537	0.341943727	0.555160306
V1314	3L	21617036	21618036	0.334763933	0.555160306
V1315	2R	19287321	19288321	-0.519021751	0.555160306
V1316	2L	19794957	19795957	0.361852132	0.555160306
V1317	X	11569967	11571906	0.348863405	0.555160306
V1318	3R	30297392	30298392	0.355797517	0.555160306
V1319	2L	4850092	4851092	0.383478564	0.555160306
V1320	3L	20787510	20788510	0.369709587	0.555160306
V1321	3L	2485284	2486284	0.483689145	0.555160306
V1322	2L	244009	245009	0.398990553	0.555160306
V1323	3R	18225726	18226726	0.374015084	0.555160306
V1324	3R	11231423	11232423	0.364229062	0.555222488
V1325	2L	6045624	6046624	0.328119657	0.555222488
V1326	3R	11457292	11458292	0.388960253	0.555222488
V1327	2R	20005992	20006992	0.454105839	0.555624839
V1328	3R	18182846	18183846	0.468981778	0.556457372
V1329	2L	12096143	12097143	0.463746355	0.556673657
V1330	X	8973908	8974908	0.488057762	0.556673657
V1331	2L	19008730	19009730	0.357489526	0.556673657
V1332	3L	10630680	10631680	0.382633721	0.556673657
V1333	3R	29861794	29862794	0.367454435	0.557191135
V1334	3R	16272863	16273863	0.37953356	0.557191135
V1335	2R	14173178	14174178	0.356247703	0.557191135
V1336	2L	13384876	13385876	0.400240793	0.557191135
V1337	3L	13249086	13250086	0.465369084	0.557191135
V1338	2R	17460628	17461628	0.357438028	0.557191135
V1339	X	16554178	16555178	0.433892168	0.557191135
V1340	3L	5926264	5927264	0.364773864	0.557191135
V1341	3L	22741431	22742431	0.378069506	0.557191135
V1342	3R	9985706	9986706	0.379511345	0.557211229
V1343	3L	11708380	11709380	0.376996364	0.557576533
V1344	3R	12282582	12283582	0.394521595	0.557576533
V1345	2R	6807250	6808250	0.416995353	0.557670727
V1346	3R	9047146	9048146	0.360622914	0.557670727
V1347	X	16880897	16881897	0.540121442	0.557701232
V1348	X	9243104	9244104	0.360521246	0.557701232
V1349	3R	24770814	24771814	0.37171286	0.557701232
V1350	X	17291765	17292765	0.43513981	0.557701232
V1351	3R	27736676	27737676	0.370381379	0.557701232
V1352	3L	16043462	16044462	0.452968952	0.557701232
V1353	3R	7249397	7250397	0.33070536	0.557701232
V1354	X	1922540	1923540	0.397211259	0.557701232
V1355	2L	567732	568732	0.345549705	0.557701232
V1356	2L	12000706	12002703	0.360028927	0.557741829
V1357	3R	23363182	23364182	0.419957799	0.557741829
V1358	3R	16434509	16435509	0.384805793	0.557741829
V1359	2L	8988653	8989653	0.367179673	0.557741829
V1360	3L	1745022	1746022	0.398778234	0.557741829
V1361	2R	6661589	6662589	0.349578462	0.557741829
V1362	2L	20637997	20638997	0.416936608	0.559089049
V1363	2L	5306230	5307230	0.38568323	0.559089049
V1364	3R	8342907	8343907	0.401753843	0.559579298
V1365	3L	11554932	11555932	-0.382148182	0.561554573
V1366	3L	9446855	9447855	0.395879108	0.564163316
V1367	2L	6065603	6066603	0.319772965	0.564678805
V1368	X	15501286	15502286	0.405266139	0.564678805
V1369	3L	19909095	19910095	0.34016332	0.566023701
V1370	3R	18667574	18668574	0.432679975	0.566023701
V1371	2L	16310324	16311324	0.34086004	0.566179239
V1372	3R	7999414	8000414	0.403425836	0.566179239
V1373	2L	5724240	5725240	0.427498802	0.566179239
V1374	2L	18604622	18605622	0.413947721	0.566179239
V1375	3R	25265273	25266273	0.340948284	0.566179239
V1376	X	15074998	15075998	0.375884681	0.566179239
V1377	2R	15542007	15543007	0.325738479	0.566179239
V1378	3L	21025863	21026863	0.35734548	0.566179239
V1379	2R	1597215	1598215	0.485519496	0.566179239
V1380	2L	134283	135283	0.341121467	0.566179239
V1381	3R	24230153	24231153	0.348356328	0.566179239
V1382	2R	8569874	8570874	0.404834705	0.566179239
V1383	3R	12456158	12457158	0.393670604	0.566179239
V1384	2L	2771678	2772678	0.423876446	0.566179239
V1385	3L	6074889	6075889	0.33711891	0.566179239
V1386	3R	11245406	11246406	0.459267526	0.566179239
V1387	3L	3515079	3516079	0.373022977	0.566179239
V1388	2L	8952319	8953319	-0.339093423	0.566179239
V1389	3R	9784031	9785031	0.494613212	0.566179239
V1390	2L	4224098	4225098	0.335978098	0.566179239
V1391	2R	6668440	6669440	0.319889363	0.566179239
V1392	3L	21973369	21974369	0.367740884	0.566179239
V1393	2R	9087229	9088229	0.355731389	0.566179239
V1394	2L	10971790	10972790	0.392939697	0.566179239
V1395	3R	21829160	21830160	-0.343253416	0.566179239
V1396	X	10743940	10745735	0.332523098	0.566179239
V1397	2L	3775428	3776428	0.436047401	0.566179239
V1398	3L	18681493	18682493	0.395080639	0.566179239
V1399	3R	26917293	26918293	0.377290473	0.566179239
V1400	X	10595482	10596482	0.371795765	0.566179239
V1401	2L	14371757	14372757	-0.422427654	0.566179239
V1402	2L	9576129	9577129	0.381909352	0.566179239
V1403	3L	837228	838228	0.315686638	0.566179239
V1404	3R	13017364	13018364	0.359365156	0.566179239
V1405	2L	8023810	8024810	0.550275181	0.566179239
V1406	2L	21161750	21163456	0.370701718	0.566179239
V1407	3R	14031554	14032554	0.345912836	0.566179239
V1408	3R	13839509	13840509	0.375482859	0.566179239
V1409	3R	8349471	8350471	0.347588662	0.566179239
V1410	2L	13367126	13368126	0.356225367	0.566179239
V1411	2R	21057482	21058482	0.36453591	0.566179239
V1412	3R	5668700	5669700	0.368509701	0.566179239
V1413	X	17186120	17187120	0.479327768	0.566179239
V1414	2L	13549011	13550741	0.375030223	0.566179239
V1415	2R	7565182	7566182	0.35121391	0.566179239
V1416	3R	9782537	9783537	0.404209666	0.566179239
V1417	2L	7418021	7419021	0.441830015	0.566179239
V1418	X	12727502	12728502	0.379535722	0.566179239
V1419	3L	2166539	2167539	0.428311808	0.566179239
V1420	2L	8425000	8426000	0.364261377	0.566179239
V1421	2L	17477175	17478175	0.367953426	0.566179239
V1422	2L	8123440	8124440	0.400794074	0.566179239
V1423	2R	17616163	17617163	0.443686987	0.566179239
V1424	2R	23842960	23843960	0.460306207	0.566179239
V1425	2L	9953835	9954835	0.361239306	0.566179239
V1426	X	22539747	22540747	0.340961202	0.566179239
V1427	2L	524357	525357	0.407675191	0.567418302
V1428	3R	4397272	4398272	0.354699175	0.567418302
V1429	2L	3445449	3446449	-0.342483882	0.567418302
V1430	2R	19479282	19480282	0.363059907	0.567698914
V1431	3R	24333017	24334017	0.357200236	0.567812903
V1432	X	3449512	3450512	0.417037242	0.567812903
V1433	3R	26235124	26236124	0.352143211	0.568196228
V1434	3R	11949284	11950284	0.382821164	0.568316081
V1435	3R	30177066	30178066	0.416215695	0.568316081
V1436	3L	20777641	20778641	0.323226804	0.568975352
V1437	3R	24629763	24630763	0.378002627	0.568975352
V1438	3L	18000734	18001734	0.41480013	0.568982847
V1439	2R	16098118	16099118	0.342447343	0.569172979
V1440	3R	18185133	18186133	0.484399436	0.569172979
V1441	2L	7077010	7078010	0.465011692	0.570763302
V1442	3R	31194313	31195313	0.390128325	0.570763302
V1443	2L	2769480	2770480	0.324759456	0.570763302
V1444	2L	12692413	12693413	0.356719493	0.570763302
V1445	2R	23071484	23072484	0.374878523	0.571636335
V1446	2L	17590627	17591627	0.459230779	0.572408123
V1447	2R	23953417	23954417	0.336015229	0.572408123
V1448	3L	12269566	12270566	0.334887817	0.572408123
V1449	X	8141654	8142654	0.382362736	0.572408123
V1450	2L	16789606	16791533	0.316443132	0.572408123
V1451	2R	6459976	6460976	0.413109368	0.572408123
V1452	2L	13994601	13995601	-0.368024148	0.572408123
V1453	2R	15528556	15529556	0.352802527	0.572408123
V1454	2L	8953384	8954384	0.426642086	0.572408123
V1455	X	475097	477612	0.353505564	0.572621075
V1456	3R	19837659	19838659	0.404901264	0.572621075
V1457	X	16349915	16350915	0.430874775	0.572621075
V1458	2R	17535636	17536636	0.356095581	0.572621075
V1459	2L	1123328	1124328	0.383348674	0.572621075
V1460	2L	2757805	2758805	0.441673947	0.572621075
V1461	2L	10732067	10733067	0.352557006	0.572621075
V1462	2R	9110398	9111398	0.392986428	0.572621075
V1463	3R	24037312	24038312	0.349802577	0.572621075
V1464	3L	12265289	12266289	0.363738704	0.572621075
V1465	2L	3698683	3699683	0.418685634	0.572621075
V1466	2L	15750601	15751601	0.426529246	0.572621075
V1467	3L	616312	617312	0.415585213	0.572621075
V1468	3L	4277564	4278564	0.364542359	0.572621075
V1469	2R	21090369	21091369	0.399957771	0.572621075
V1470	3R	13263713	13264713	0.336372056	0.572621075
V1471	3R	17810791	17811791	0.367407178	0.572621075
V1472	2R	13967944	13968944	0.373020033	0.572621075
V1473	3R	31713160	31714160	0.35226083	0.572621075
V1474	2R	21538693	21539693	0.398113885	0.572621075
V1475	3L	7976014	7977014	0.405289225	0.572621075
V1476	3R	9245306	9246306	0.367600696	0.572621075
V1477	2L	14461936	14462936	0.452703138	0.572621075
V1478	X	11610843	11612590	0.374174999	0.572621075
V1479	X	7919803	7920803	0.451364502	0.572621075
V1480	2R	10734601	10735601	0.316108137	0.572621075
V1481	3L	7816723	7817723	-0.33872056	0.572621075
V1482	3L	6742408	6744263	0.3753593	0.572621075
V1483	2R	14935286	14936286	0.344678945	0.572621075
V1484	2R	12706072	12707072	0.362701943	0.572621075
V1485	3L	21878995	21879995	0.352099464	0.572621075
V1486	3L	17948082	17950011	0.353416824	0.572621075
V1487	2L	10331107	10332107	0.399527192	0.572621075
V1488	3L	15519658	15520658	-0.3725488	0.572621075
V1489	3R	18030349	18031349	0.405319428	0.572621075
V1490	3L	17999228	18000228	0.354806462	0.573040071
V1491	3L	21380739	21381739	0.399408672	0.573040071
V1492	2R	10271254	10272254	0.358238417	0.573040071
V1493	2R	6878262	6879262	0.342878659	0.573040071
V1494	X	2699083	2700083	0.457069137	0.573040071
V1495	2L	5519579	5520579	0.33634233	0.573040071
V1496	2R	12027306	12028306	0.360796529	0.573040071
V1497	3R	15262996	15263996	0.361163236	0.573040071
V1498	2L	18326134	18327134	-0.335785851	0.573040071
V1499	3R	30106386	30107386	0.425627556	0.573040071
V1500	X	21053399	21054399	0.3728073	0.573040071
V1501	2R	15693615	15694615	0.375907412	0.573040071
V1502	3L	19585652	19586652	0.303267904	0.573040071
V1503	3R	16146374	16147374	0.343361964	0.573228853
V1504	2R	7395083	7396083	0.3902333	0.573228853
V1505	3R	23092925	23093925	0.426423364	0.573402304
V1506	3L	4236882	4237882	0.43239671	0.573402304
V1507	2R	17077879	17078879	0.408730758	0.573764101
V1508	3L	174056	175056	0.395429374	0.573764101
V1509	3L	16586704	16587704	0.315434964	0.573793112
V1510	X	7908401	7909401	0.380166383	0.575293309
V1511	2R	17868681	17869681	0.331536909	0.575838314
V1512	2R	23543649	23544649	0.447151475	0.575929142
V1513	X	5988453	5989453	0.383582368	0.575964006
V1514	2L	8382351	8383351	0.35148074	0.575964006
V1515	2R	17592134	17593134	0.324406379	0.575964006
V1516	X	4540248	4541248	0.328223454	0.575964006
V1517	3R	7902047	7903047	0.448726748	0.575964006
V1518	X	8157007	8158007	0.351591557	0.575964006
V1519	2R	11783450	11784450	-0.38506226	0.575964006
V1520	3R	11882128	11883128	0.383970637	0.575964006
V1521	3L	6488082	6489082	0.325364678	0.575964006
V1522	2R	21072357	21073357	0.338411977	0.575964006
V1523	3L	19793308	19794308	0.342961724	0.575964006
V1524	3L	20435869	20436869	0.352809067	0.575964006
V1525	3R	20020779	20021779	0.393699206	0.575964006
V1526	3L	21011112	21012112	0.338334112	0.575964006
V1527	3R	24228638	24229638	0.40328292	0.575964006
V1528	2R	7748229	7749229	0.376762596	0.575964006
V1529	2L	3895946	3896946	0.352002485	0.575964006
V1530	2R	21367668	21368668	0.413914808	0.575964006
V1531	2L	9894684	9895684	0.329982751	0.575964006
V1532	X	19743835	19744835	0.347560877	0.575964006
V1533	4	163318	164318	0.354085225	0.575964006
V1534	3R	25248687	25249687	0.420284458	0.575964006
V1535	3L	2631112	2632112	0.327496739	0.575964006
V1536	2R	10026146	10027146	0.369370932	0.575964006
V1537	3L	1324383	1325383	0.339990085	0.575964006
V1538	X	5322138	5323138	0.49982353	0.575964006
V1539	2L	18953872	18954872	0.356908581	0.575964006
V1540	2R	17086639	17087639	0.375195833	0.575964006
V1541	3L	679931	680931	0.384910854	0.575964006
V1542	X	7307315	7308315	0.363782237	0.575964006
V1543	3L	3083051	3084051	0.33275756	0.575964006
V1544	2R	9399702	9400702	0.419854542	0.575964006
V1545	3R	17087690	17088690	0.409166891	0.575964006
V1546	X	19420837	19421837	-0.368259901	0.575964006
V1547	2L	7157096	7158096	0.452143988	0.575964006
V1548	2R	7930440	7931440	0.37161755	0.575964006
V1549	3L	1546895	1547895	0.341476185	0.575964006
V1550	2L	14167816	14168816	0.391180775	0.575964006
V1551	3L	16786593	16787593	0.394353686	0.575964006
V1552	2R	22839541	22840541	-0.319361995	0.575964006
V1553	3L	13916125	13917125	0.342909425	0.575964006
V1554	2R	6015372	6016372	0.350894921	0.575964006
V1555	3L	19991514	19992514	0.34181225	0.575964006
V1556	3R	22486840	22487840	0.413930873	0.575964006
V1557	2R	17100861	17101861	0.364346056	0.575964006
V1558	3L	12336043	12337043	0.424048215	0.575964006
V1559	2L	9529495	9530495	0.335796761	0.575964006
V1560	2R	21161096	21162096	0.432686162	0.575964006
V1561	X	6351555	6352555	0.502881865	0.575964006
V1562	3R	7907011	7908011	0.316619094	0.575964006
V1563	3L	21282441	21283441	0.355578789	0.575964006
V1564	2L	9589255	9590255	-0.340195486	0.575964006
V1565	3L	9373282	9374282	0.469152139	0.575964006
V1566	3R	11984313	11985313	0.367575809	0.575964006
V1567	3L	8459646	8460646	0.415863898	0.575964006
V1568	3R	5354481	5355481	0.314228293	0.575964006
V1569	3R	17540111	17541111	0.429297153	0.575964006
V1570	3L	5812673	5813673	0.448347138	0.575964006
V1571	3L	16233707	16234707	0.321315416	0.575964006
V1572	2L	15912985	15913985	0.336564863	0.575964006
V1573	2L	15489812	15490812	0.360761632	0.575980304
V1574	3R	9767745	9768745	0.383327901	0.575980304
V1575	3L	17804092	17805092	0.514004926	0.576481148
V1576	2R	24774634	24775634	0.342921291	0.576481148
V1577	2L	4922855	4923855	-0.469987946	0.57705768
V1578	3L	10552628	10553628	0.354883789	0.57705768
V1579	2R	25182637	25183637	-0.377806337	0.578527916
V1580	3L	9361501	9362501	0.346065382	0.578748225
V1581	3R	21025358	21026358	0.476442641	0.580529599
V1582	3R	9052519	9053519	0.343198862	0.580529599
V1583	3L	15507067	15508897	0.331364709	0.580529599
V1584	X	17624229	17625229	0.450217206	0.580529599
V1585	3R	8269272	8270272	0.37775396	0.580689007
V1586	2R	20286471	20287471	0.346713994	0.580689007
V1587	3R	11431228	11432228	0.360505545	0.580689007
V1588	3R	16241440	16242440	0.310427559	0.580689007
V1589	3L	1639251	1640251	0.362392728	0.580689007
V1590	3R	18658954	18659954	0.325674205	0.580689007
V1591	3L	16672920	16673920	0.346394419	0.580689007
V1592	2L	10426255	10427255	0.337145835	0.580689007
V1593	2L	4837341	4838341	0.335917116	0.580689007
V1594	2R	21170127	21171127	0.332717347	0.580689007
V1595	3L	17338675	17339675	0.353355513	0.580689007
V1596	3L	8522906	8523906	0.372837898	0.580689007
V1597	3R	20550840	20551840	0.313291833	0.580689007
V1598	X	2175013	2176013	0.414480283	0.580689007
V1599	2L	12037892	12038892	0.358561648	0.580689007
V1600	X	10219768	10220768	0.426627433	0.580689007
V1601	3L	1007197	1008197	0.353051898	0.580689007
V1602	X	21044009	21045917	0.393929472	0.580689007
V1603	3R	10097449	10098449	0.34624659	0.580689007
V1604	X	2305544	2306544	0.365407484	0.580689007
V1605	X	9199891	9201677	0.358731868	0.580689007
V1606	3L	14105430	14106430	0.407433025	0.580689007
V1607	3R	31254530	31255530	0.314893449	0.580689007
V1608	3R	14679913	14680913	0.394574425	0.580689007
V1609	2R	24779284	24780284	0.344607377	0.580689007
V1610	2R	23582063	23583063	0.400333134	0.580689007
V1611	3L	21823017	21824017	0.373281455	0.580689007
V1612	2R	25019737	25020737	0.361852993	0.580689007
V1613	X	2148470	2149470	0.406206508	0.580689007
V1614	3R	22530047	22531047	0.37466915	0.580689007
V1615	3L	15242508	15243508	0.324842702	0.580689007
V1616	3R	10415440	10416440	0.377540052	0.580689007
V1617	3R	11224751	11225751	0.398982967	0.580689007
V1618	3L	5151968	5152968	0.361267197	0.580689007
V1619	2L	10967073	10968073	0.341369702	0.580689007
V1620	3R	14511205	14512205	0.331993091	0.580689007
V1621	3R	11229955	11230955	0.378862745	0.580689007
V1622	2R	24133108	24134108	0.386685737	0.580689007
V1623	2R	24743123	24744123	0.375018707	0.580689007
V1624	3R	9512623	9513623	0.298333188	0.58092028
V1625	2R	23713175	23714175	0.333274083	0.58092028
V1626	2L	13090541	13091541	0.414801449	0.58092028
V1627	X	2224853	2225853	0.462214994	0.581110602
V1628	3R	12977380	12978380	0.45918448	0.582044784
V1629	3R	5654098	5655098	0.335156055	0.582044784
V1630	2L	16444773	16445773	0.370472408	0.582044784
V1631	3L	16652203	16653203	0.335978895	0.582044784
V1632	2L	10260401	10261401	0.313011999	0.582044784
V1633	2R	8631404	8632404	0.334022585	0.582044784
V1634	3R	30337995	30338995	0.418465313	0.582044784
V1635	2R	10227691	10228691	0.423951154	0.582044784
V1636	X	8136389	8137389	0.440112069	0.582044784
V1637	2L	18155716	18156716	0.362954188	0.582044784
V1638	2R	14518178	14519178	0.467535432	0.582044784
V1639	2R	20106087	20107087	0.379265435	0.582044784
V1640	3L	11683587	11685324	0.346149702	0.582044784
V1641	3R	12715926	12716926	0.359193239	0.582044784
V1642	2R	21190226	21191226	0.391178976	0.582044784
V1643	3R	19226050	19227050	0.330061275	0.582044784
V1644	2L	15009349	15010349	0.320125941	0.582044784
V1645	3R	23781110	23782110	0.355557013	0.582044784
V1646	3L	8448802	8450613	0.37030744	0.582044784
V1647	3L	10693488	10694488	0.389581834	0.582504345
V1648	3L	15982454	15983454	0.34642963	0.582695028
V1649	3R	5294751	5296484	0.360412582	0.582695028
V1650	X	14933901	14934901	0.444271243	0.582695028
V1651	2L	13803053	13804053	0.396947989	0.582695028
V1652	3L	4323254	4324254	0.402362794	0.582695028
V1653	X	9608566	9609566	0.352627254	0.582854322
V1654	2R	7673773	7674773	0.323870458	0.583349499
V1655	X	1889609	1890609	0.370014389	0.583349499
V1656	2L	10201872	10202872	0.394031156	0.583349499
V1657	3L	4170603	4171603	0.3393052	0.583349499
V1658	X	19247252	19248252	0.356524437	0.583349499
V1659	3L	68537	69537	0.417200105	0.584433962
V1660	3L	7654016	7655016	0.358326826	0.584475945
V1661	2R	21888498	21889498	0.407087117	0.584475945
V1662	X	11454108	11455108	0.356413984	0.584475945
V1663	X	9082329	9083329	0.398203444	0.584810574
V1664	X	1282444	1283444	0.396324308	0.584995466
V1665	2R	10032288	10033288	0.344606033	0.584995466
V1666	2L	1728099	1729099	0.32782684	0.584995466
V1667	2R	16573618	16574618	-0.363525555	0.585391954
V1668	2L	414390	415390	0.324494973	0.586395778
V1669	2R	7467789	7468789	-0.395277151	0.586395778
V1670	3R	24810141	24811141	0.309604589	0.586395778
V1671	2L	16826706	16827706	0.371491469	0.586395778
V1672	3R	29736336	29737336	0.314252784	0.586395778
V1673	2L	2865538	2866538	0.398241118	0.586638345
V1674	2L	12463714	12464714	0.346197873	0.586638345
V1675	2L	13462590	13463590	0.452552235	0.586638345
V1676	X	6349753	6350753	0.407817277	0.586638345
V1677	2R	24687008	24688008	0.349156265	0.586638345
V1678	3R	15229045	15230045	0.312697762	0.586638345
V1679	3L	8525252	8526252	0.330799663	0.586638345
V1680	3R	12997495	12998495	0.343882386	0.586638345
V1681	3R	23012941	23013941	-0.338852856	0.586638345
V1682	3R	30009957	30010957	-0.384706123	0.586638345
V1683	2L	16880385	16881385	0.370394536	0.586638345
V1684	3R	25074240	25075240	0.320553548	0.586692907
V1685	2L	3711369	3712369	0.36931154	0.586692907
V1686	3L	14784119	14785119	0.372477249	0.586888129
V1687	3R	5034830	5035830	0.363170208	0.587515048
V1688	3L	3518289	3519289	0.332133208	0.587515048
V1689	2R	20834904	20836735	0.350836342	0.58758027
V1690	3R	11412071	11413071	0.409068252	0.588076289
V1691	3R	14044207	14045207	-0.355550901	0.588083248
V1692	2R	22700348	22701348	0.387763592	0.588083248
V1693	3L	15116722	15117722	0.401149647	0.588083248
V1694	2L	18702582	18703582	0.361610254	0.588083248
V1695	2R	7063315	7064315	0.327559225	0.588083248
V1696	X	11521613	11522613	0.432932262	0.588083248
V1697	3R	15131402	15132402	0.404769116	0.588083248
V1698	X	11355527	11356527	0.430120627	0.588083248
V1699	X	8905608	8906608	0.379780931	0.588083248
V1700	2L	16816022	16817022	0.398265009	0.588083248
V1701	3L	2534044	2535044	0.36773668	0.588083248
V1702	2L	19941357	19942357	0.351955017	0.588083248
V1703	2R	14220857	14221857	-0.370257477	0.588420849
V1704	2L	22174752	22175752	-0.311008853	0.58848331
V1705	2R	23385974	23386974	0.332271835	0.58848331
V1706	3R	8181084	8182084	0.383811461	0.588824328
V1707	2L	19967415	19968415	0.345563291	0.588992446
V1708	2L	9890470	9891470	0.333759164	0.588992446
V1709	3R	30385172	30386172	0.408826323	0.588992446
V1710	3R	20027689	20028689	0.359008045	0.589539676
V1711	3L	3752384	3753384	-0.424273158	0.590242466
V1712	3R	31671979	31672979	0.333101505	0.590242466
V1713	3R	5648702	5649702	0.365563827	0.590258961
V1714	3R	4220810	4221810	0.329126562	0.590258961
V1715	2R	10309414	10310414	0.401924446	0.590258961
V1716	3R	7066789	7067789	0.318079523	0.590258961
V1717	2R	7009499	7010499	0.375167017	0.590258961
V1718	X	6300659	6301659	0.373348532	0.590258961
V1719	3R	25038430	25039430	0.282557824	0.590258961
V1720	3L	21304058	21305058	0.308163441	0.590258961
V1721	3L	22894381	22895381	0.398492664	0.590258961
V1722	2R	17419772	17420772	0.353946405	0.590258961
V1723	2R	24033289	24034289	0.303006776	0.590258961
V1724	2L	4976687	4977687	0.363389601	0.590258961
V1725	2R	14768718	14769718	0.316875396	0.590258961
V1726	3L	9441633	9443543	0.332094168	0.590258961
V1727	3L	1299842	1300842	-0.274523513	0.590258961
V1728	2L	14499525	14500525	0.35242603	0.590258961
V1729	3R	30577541	30578541	-0.3322511	0.590258961
V1730	4	105494	106494	-0.442249458	0.590258961
V1731	2L	11813436	11814436	0.372270794	0.590258961
V1732	3L	17556903	17557903	0.340929189	0.590258961
V1733	3L	8096078	8097078	0.335637057	0.590258961
V1734	2R	9041449	9042449	0.544024426	0.590258961
V1735	3R	23818621	23819621	0.343113795	0.590258961
V1736	2R	22598925	22599925	0.346028007	0.590258961
V1737	2R	19502675	19503675	0.368701435	0.590258961
V1738	2L	21153631	21154631	0.33398297	0.590258961
V1739	X	12594996	12596856	0.356571874	0.590258961
V1740	2R	9176647	9177647	0.34289327	0.590258961
V1741	2R	6635894	6636894	0.30610403	0.590258961
V1742	2L	125001	126001	0.337958352	0.590258961
V1743	2L	4393479	4394479	0.307837772	0.590258961
V1744	3R	5231853	5232853	0.307322928	0.590258961
V1745	3L	2770422	2771422	0.342297221	0.590258961
V1746	X	11153879	11154879	0.359426922	0.590258961
V1747	2R	22670379	22671379	0.32063197	0.590258961
V1748	3R	30060777	30061777	0.395343697	0.590368645
V1749	2L	821004	822004	0.35824924	0.590368645
V1750	2R	20535267	20536267	0.414862906	0.590368645
V1751	2L	22104646	22105646	0.42697274	0.590368645
V1752	2R	24745284	24746284	0.338701826	0.590524613
V1753	2L	22121462	22122462	0.373000403	0.590524613
V1754	2L	12721698	12722698	0.374848463	0.590524613
V1755	2R	7744966	7745966	0.338956876	0.590524613
V1756	3L	22824522	22825522	0.322962795	0.590524613
V1757	2L	8161977	8162977	0.334858137	0.590524613
V1758	2L	6338082	6339082	0.355448746	0.590524613
V1759	2R	8922365	8923365	0.353166219	0.590524613
V1760	X	2220587	2221587	0.398172998	0.590524613
V1761	2R	4713315	4714315	-0.379312501	0.590524613
V1762	3R	23679867	23680867	0.397966355	0.590524613
V1763	X	15736676	15737676	0.35046199	0.590524613
V1764	X	11360276	11361276	0.409278623	0.590524613
V1765	2R	6546210	6547210	0.336829531	0.590524613
V1766	3R	23859214	23860214	0.419639093	0.590524613
V1767	2R	7509807	7510807	0.381424243	0.590524613
V1768	2R	24335241	24336983	-0.310489418	0.590524613
V1769	2L	6918825	6919825	0.402667753	0.590524613
V1770	X	11136143	11137143	0.384945188	0.590524613
V1771	3R	22358443	22359443	0.330449336	0.590524613
V1772	2L	8488570	8489570	0.37875562	0.590524613
V1773	3L	11532853	11533853	0.329177028	0.590524613
V1774	2L	7424582	7425582	0.332917454	0.590524613
V1775	3L	6217532	6218532	0.374836622	0.590524613
V1776	2R	13132692	13133692	0.388339197	0.590524613
V1777	3L	11092291	11093291	0.356616269	0.590524613
V1778	2L	18839055	18840055	0.348567555	0.590524613
V1779	3R	4478235	4479235	0.344810378	0.590524613
V1780	X	1478381	1479381	0.362554302	0.590524613
V1781	2R	9691365	9692365	0.316281866	0.590524613
V1782	3R	21203530	21204530	0.308064765	0.590524613
V1783	3L	5351834	5352834	0.364379328	0.590524613
V1784	X	19745706	19746706	0.379342057	0.590524613
V1785	X	6697875	6698875	0.415985025	0.590524613
V1786	3L	17842913	17843913	0.327023885	0.590524613
V1787	X	19293039	19294769	0.334904569	0.590524613
V1788	2R	7456872	7458453	0.334805675	0.590524613
V1789	3R	20633720	20634720	0.311349675	0.590524613
V1790	2R	24037290	24038290	0.302664171	0.590524613
V1791	3R	23757312	23758312	0.341315941	0.590524613
V1792	2R	23984788	23985788	0.365835605	0.590524613
V1793	3R	4305750	4306750	0.399833553	0.590524613
V1794	3R	5032885	5033885	0.377753578	0.590524613
V1795	2L	8370441	8371441	0.337070446	0.590524613
V1796	3R	20820550	20822543	0.290153443	0.590524613
V1797	2R	13342341	13343341	0.383194857	0.590524613
V1798	X	5814495	5815495	0.473998641	0.590524613
V1799	2R	17004803	17005803	0.33523081	0.590524613
V1800	2L	5196717	5197717	-0.318759132	0.590524613
V1801	3R	12428940	12429940	0.339936792	0.590524613
V1802	X	22854045	22855771	0.331599318	0.590524613
V1803	X	437109	438109	0.475880441	0.590524613
V1804	3R	12685183	12686183	0.36924542	0.590524613
V1805	X	10265253	10266253	0.38679044	0.590524613
V1806	3R	12985584	12986584	0.377479483	0.590524613
V1807	X	19489713	19490713	0.467793019	0.590524613
V1808	3R	17717324	17718324	0.305047213	0.590535353
V1809	3L	13476888	13477888	0.373388113	0.590832321
V1810	2R	9584139	9585139	0.363738552	0.590832321
V1811	2L	4448230	4449230	0.31401938	0.590832321
V1812	3R	22720500	22721500	0.36798952	0.590832321
V1813	3R	25685808	25687525	0.323149197	0.590832321
V1814	3R	12083333	12084333	0.340367121	0.590832321
V1815	3R	14288616	14289616	0.348143988	0.591328829
V1816	2L	5121133	5122133	-0.370738773	0.591830792
V1817	2L	1077357	1078357	0.343269676	0.592317554
V1818	2R	13227469	13228469	-0.286889592	0.592317554
V1819	3L	15163028	15164028	0.361881745	0.592476042
V1820	2R	16691095	16692095	0.324420895	0.592476042
V1821	2L	16450633	16451633	0.325326964	0.593684432
V1822	2L	8384091	8385091	0.340138069	0.593684432
V1823	2L	20839531	20841345	-0.311819642	0.593684432
V1824	3R	22066305	22067305	0.377431771	0.594303174
V1825	3R	24586213	24587213	0.378812352	0.595339011
V1826	3R	26236706	26237706	0.339832114	0.596194666
V1827	2R	12742410	12743410	0.3873523	0.598013046
V1828	3L	15632308	15633308	-0.442658709	0.598774711
V1829	3R	13779193	13780193	0.363323444	0.598774711
V1830	3R	19989684	19990684	0.341276896	0.598774711
V1831	2R	22126873	22127873	0.339162264	0.598774711
V1832	3L	13442227	13443227	0.39173927	0.598774711
V1833	3L	15981222	15982222	0.394984102	0.599082299
V1834	X	185936	186936	0.386459737	0.599082299
V1835	X	19615806	19616806	0.39789113	0.599082299
V1836	2L	1425621	1427405	0.327247227	0.599239396
V1837	3R	17965121	17966121	0.367047336	0.599239396
V1838	3R	11650060	11651060	0.328883496	0.599239396
V1839	3L	17926699	17927699	0.371844559	0.59929084
V1840	2R	14152077	14153077	0.321489681	0.59929084
V1841	2R	19445326	19446326	0.314456231	0.59929084
V1842	X	16102391	16103391	0.349192076	0.59929084
V1843	2L	9698409	9699409	0.298875002	0.59929084
V1844	2L	10375138	10376138	0.413432278	0.59929084
V1845	2R	8599343	8600343	0.323129365	0.59929084
V1846	3L	1578364	1579364	0.391691525	0.599475947
V1847	3R	15332719	15333719	0.328029316	0.599546285
V1848	3L	21033966	21034966	0.336923491	0.599546285
V1849	3R	26106543	26107543	0.347201424	0.599546285
V1850	X	20509756	20510756	0.346964447	0.599546285
V1851	2L	18695108	18696108	0.32306706	0.599546285
V1852	X	15738534	15739534	0.369435949	0.599546285
V1853	3L	15637413	15638413	0.409981167	0.599546285
V1854	3L	18872356	18873356	0.323240005	0.599546285
V1855	3L	1776810	1777810	0.319272863	0.599546285
V1856	2L	1462417	1463417	0.363527068	0.599546285
V1857	2L	2497383	2498383	-0.33767105	0.599546285
V1858	3L	2598964	2600944	0.317252493	0.599546285
V1859	2R	21608783	21610645	0.330439467	0.599546285
V1860	3L	19845126	19846126	0.356925565	0.599546285
V1861	2R	23699083	23700083	0.358435102	0.599546285
V1862	2L	8697530	8698530	0.297292724	0.599546285
V1863	3R	9586568	9587568	0.355956444	0.599546285
V1864	2R	21634232	21635232	0.319119015	0.599546285
V1865	2L	825575	826575	0.328567374	0.599546285
V1866	3R	8805909	8807656	0.348530856	0.599546285
V1867	3R	29239782	29240782	0.398070135	0.599546285
V1868	2L	1823872	1824872	0.46214869	0.599546285
V1869	X	11389314	11390314	0.355951441	0.599546285
V1870	2L	19114006	19115006	0.35254899	0.599546285
V1871	3R	4228700	4229700	0.309581377	0.599546285
V1872	2R	25186110	25187110	-0.36273662	0.599546285
V1873	2L	21141717	21142717	0.316373129	0.600230866
V1874	3R	31435227	31436227	-0.296515967	0.600511634
V1875	2L	10430289	10431987	0.332470346	0.600511634
V1876	3R	21150123	21151123	0.328954754	0.600511634
V1877	3L	20830058	20831058	0.328590235	0.601175712
V1878	2R	20640343	20641343	0.317205217	0.601175712
V1879	3R	22723950	22724950	-0.285214426	0.601175712
V1880	X	18787825	18788825	0.329758929	0.601175712
V1881	3R	27285790	27286790	0.414424185	0.60127375
V1882	3R	26057834	26058834	0.369631375	0.60127375
V1883	2R	21883691	21884691	0.360912448	0.60127375
V1884	3R	29782734	29783734	0.309803425	0.60127375
V1885	3R	8318571	8319571	-0.304534495	0.60127375
V1886	2R	17087880	17088880	0.371572032	0.601273964
V1887	3L	20472094	20473094	0.316531061	0.601273964
V1888	3R	27159419	27160419	0.349419875	0.601534911
V1889	X	18406309	18407309	0.352141244	0.601750811
V1890	3R	24278808	24279808	0.361521148	0.601750811
V1891	X	6679114	6680114	0.374000607	0.601750811
V1892	2R	8336674	8337674	0.400595578	0.601750811
V1893	2R	20000115	20001115	0.328053974	0.601750811
V1894	2R	14755909	14756909	0.36109411	0.601750811
V1895	3R	9629680	9630680	0.319262465	0.601750811
V1896	X	2160744	2161744	0.437143634	0.601750811
V1897	3R	24543104	24544104	0.317266531	0.601750811
V1898	2R	8582753	8583753	0.421429671	0.601750811
V1899	2R	15303936	15304936	0.339894924	0.601750811
V1900	X	8558400	8559400	0.328073139	0.601750811
V1901	3L	19551827	19552827	0.343557086	0.602679128
V1902	2R	11059315	11060315	-0.426221687	0.602679128
V1903	X	1462001	1463001	0.362155034	0.603303621
V1904	3R	25320509	25321509	-0.276532331	0.603303621
V1905	X	13307660	13308660	0.343794512	0.603303621
V1906	2R	16855826	16856826	0.672644139	0.603303621
V1907	3L	6957745	6958745	0.305888251	0.603303621
V1908	3R	25624028	25625028	0.3300864	0.603546407
V1909	X	18374294	18375294	0.412750389	0.603975277
V1910	2R	8130739	8131739	0.283207919	0.603975277
V1911	3R	18991448	18992448	0.370818488	0.604461634
V1912	3R	10680718	10681718	0.346834332	0.604729482
V1913	3R	12355657	12356657	0.414367104	0.604729482
V1914	2L	21166073	21167073	0.332133297	0.604729482
V1915	3R	22027224	22028224	0.31955746	0.604729482
V1916	3R	20587738	20588738	0.291954284	0.604729482
V1917	3R	28324814	28325814	-0.315005045	0.604729482
V1918	3R	14747302	14748302	0.317485876	0.604729482
V1919	2L	16781051	16782051	0.404037602	0.604729482
V1920	3L	3928205	3929205	0.377241604	0.604729482
V1921	3R	5215765	5216765	0.315742037	0.604729482
V1922	3R	4302713	4303713	0.390324949	0.604729482
V1923	2L	251783	252783	0.406613824	0.604729482
V1924	3R	8340689	8341689	0.28421439	0.604729482
V1925	3L	7935751	7936751	0.295359683	0.604729482
V1926	3L	4357554	4358554	0.36507362	0.604729482
V1927	X	18098123	18099123	0.399807195	0.604729482
V1928	2R	21033371	21034371	0.332797465	0.604729482
V1929	3R	21671374	21672374	0.350787709	0.604729482
V1930	X	17631717	17632717	0.397660833	0.604729482
V1931	2R	15991973	15992973	0.304373823	0.604729482
V1932	3L	9889998	9890998	0.400856146	0.604729482
V1933	3L	11801147	11802147	0.39749627	0.605160422
V1934	2L	819215	820215	0.314920566	0.605160422
V1935	X	13634102	13635102	0.292445878	0.605160422
V1936	2R	7153141	7154141	0.348838643	0.605160422
V1937	2R	14011260	14012260	0.439160826	0.605980741
V1938	3R	6007056	6008056	0.292937176	0.605980741
V1939	3L	13236287	13237287	0.35384924	0.605980741
V1940	X	21339280	21340280	0.410682941	0.60611099
V1941	3L	4138490	4139490	0.318749269	0.606382341
V1942	2L	16727207	16728207	0.370810951	0.606382341
V1943	3L	8345994	8346994	0.357275653	0.606382341
V1944	2L	6488716	6489716	0.331757825	0.606382341
V1945	2R	9106497	9107497	-0.28520524	0.606382341
V1946	X	8408556	8409556	0.341918968	0.606382341
V1947	X	19886631	19887631	0.343147293	0.606382341
V1948	2L	9182222	9183222	0.373915107	0.606382341
V1949	2L	297852	298852	0.34719561	0.606382341
V1950	3L	9671082	9673038	0.334415322	0.606382341
V1951	3L	5365854	5366854	0.264378003	0.606382341
V1952	2L	139379	140379	0.335873068	0.606382341
V1953	2R	18775002	18776002	0.324744964	0.606382341
V1954	3R	24591904	24592904	0.376872931	0.606382341
V1955	X	1026380	1027380	0.437309822	0.606382341
V1956	3L	12408199	12409199	0.307735059	0.606382341
V1957	2R	13331615	13334267	0.294258404	0.606382341
V1958	3R	30282183	30283183	0.389809807	0.606382341
V1959	3L	14653707	14654707	-0.35172757	0.606382341
V1960	3R	30201317	30202317	0.331834484	0.606382341
V1961	3L	8968123	8969123	0.390445336	0.606382341
V1962	X	17657430	17658430	0.362900007	0.606382341
V1963	3L	11065506	11066506	0.352723658	0.606382341
V1964	2L	6791679	6792679	0.349817483	0.606382341
V1965	3R	8119384	8120384	0.312732147	0.606382341
V1966	3L	788554	789554	-0.356493625	0.606382341
V1967	3L	69694	70694	0.366920943	0.606382341
V1968	2R	11985389	11986389	0.33862871	0.606382341
V1969	X	4126955	4127955	0.384838337	0.606382341
V1970	3R	21222973	21223973	0.307672971	0.606382341
V1971	2R	12172410	12173410	0.279184978	0.606382341
V1972	3R	24188280	24189280	0.307878995	0.606382341
V1973	2R	17118100	17119100	-0.329083829	0.606382341
V1974	2L	573861	574861	0.29411618	0.606382341
V1975	3R	27915917	27916917	0.334211198	0.606382341
V1976	3L	19834015	19835015	0.326713059	0.606382341
V1977	3R	7532556	7533556	-0.306392057	0.606382341
V1978	3R	10859849	10860849	0.296573311	0.606382341
V1979	3L	17571011	17572011	0.391850781	0.606382341
V1980	2L	478418	479418	0.33349591	0.606382341
V1981	3R	15992814	15993814	0.361473042	0.606382341
V1982	X	10081981	10082981	0.345060746	0.606382341
V1983	3L	16895034	16896034	0.334491457	0.606382341
V1984	2R	16103501	16104501	0.316281535	0.606382341
V1985	X	19640478	19641478	0.341564976	0.606382341
V1986	X	16358313	16359313	0.326906776	0.606382341
V1987	2R	19191422	19192422	0.32830814	0.606382341
V1988	3L	65685	66685	0.310970412	0.606382341
V1989	3R	14889808	14890808	0.312646686	0.606382341
V1990	X	2158069	2159069	0.321192433	0.606382341
V1991	X	7299537	7300537	0.354553543	0.606382341
V1992	3L	7801122	7802122	0.327754996	0.606382341
V1993	2L	18453573	18454573	0.346426847	0.606382341
V1994	2R	9238972	9239972	-0.310465454	0.606382341
V1995	3L	5600812	5601812	-0.286727084	0.606382341
V1996	2L	13393535	13394535	0.371282788	0.606382341
V1997	3L	2820712	2821712	0.346372384	0.606382341
V1998	2L	6475347	6477337	0.297400566	0.606382341
V1999	2R	19491458	19492458	0.338096675	0.606382341
[truncated: 8,292 more rows]
