# Supplementary material for: Growth phase diets diminish histone acetyltransferase Gcn5 function and shorten lifespan of Drosophila males
Source: EMBO Rep. 2025 Jul 10;26(15):3856–88. doi: 10.1038/s44319-025-00503-8 (PMC12332192; doi:10.1038/s44319-025-00503-8)
Supplement: Supplementary file 21 — Source data Fig. 7 [file 44319_2025_503_MOESM21_ESM.zip › EMBOR-2024-60144V2_SourceDataForFigure7/Figure7A.csv]

peakID	chr	start	end	FC	FDR
A1	3R	15338528	15339528	-6.669143195	1.88488E-11
A2	X	22557409	22558409	-3.527811541	2.82104E-08
A3	3R	29732995	29733995	-6.124190303	4.87124E-07
A4	2L	6498159	6499159	-3.570788812	8.98092E-07
A5	3R	30007159	30008159	-7.215243978	2.43889E-06
A6	3L	15520777	15521777	-7.190951633	2.57369E-06
A7	3R	14765518	14766518	-7.116306159	4.71022E-06
A8	3R	16171539	16172539	-7.125518029	4.77701E-06
A9	3R	10410157	10411157	-7.093233825	4.77701E-06
A10	2R	8679358	8680358	-6.384505367	6.99822E-06
A11	2R	7753886	7754886	-7.041775341	6.99822E-06
A12	3R	23047841	23048841	-5.911482276	1.62847E-05
A13	2R	16810081	16811081	-6.946292777	1.62847E-05
A14	KJ947872	11855	12855	6.852076735	3.5401E-05
A15	3R	22292698	22293698	-5.571256338	3.5401E-05
A16	3R	7966166	7967166	-6.845274018	4.5364E-05
A17	2R	8488286	8489286	-6.833361202	4.66854E-05
A18	3L	5549294	5550294	-6.97853914	4.66854E-05
A19	3R	4775211	4776211	-5.55706749	4.86388E-05
A20	2R	8472474	8473474	-6.805240638	6.09959E-05
A21	2R	8565479	8566479	-6.797608914	6.72225E-05
A22	2R	7710448	7711448	-6.771576094	8.58538E-05
A23	3R	31212922	31213922	-6.716447741	0.000171247
A24	3L	16977106	16978106	-2.974794217	0.000176235
A25	2R	8459396	8460396	-6.704830152	0.000177045
A26	2R	21383783	21384783	-5.477069139	0.000177045
A27	3R	27001067	27002067	-6.697383307	0.000188053
A28	2R	22833877	22834877	-6.686352725	0.000213557
A29	3R	26587960	26588960	-2.464319524	0.000324346
A30	3L	19646761	19647761	-5.01661998	0.000351255
A31	2L	20838293	20839293	-3.070487442	0.000381167
A32	3L	17035284	17036284	-6.636711541	0.000388433
A33	3R	12372405	12373405	-2.501865657	0.000514085
A34	2R	9185434	9186434	-2.7749102	0.000563593
A35	2R	6006655	6007655	-6.931885549	0.000563593
A36	3R	11735177	11736177	-6.595382108	0.000601008
A37	3R	6764588	6765588	-4.978738075	0.000614285
A38	2L	12593169	12594169	-3.021124897	0.000798979
A39	3R	31198259	31199259	-2.700027524	0.000891416
A40	2R	7492641	7493641	-2.298040535	0.00128271
A41	3L	11007557	11008557	-2.956359203	0.001374757
A42	2R	14949827	14950827	-1.982151241	0.001407382
A43	2R	18766701	18767701	-6.516937317	0.001623411
A44	2L	7012965	7013965	-3.512607633	0.001730349
A45	2L	90541	91541	-2.742002479	0.001913012
A46	2L	17986807	17987807	-2.853082758	0.002054238
A47	2L	7528139	7529139	-2.131493732	0.002054238
A48	3L	7134048	7135048	-1.86698533	0.00205666
A49	2L	8731900	8732900	-2.221497055	0.002839238
A50	2L	10469751	10470751	-3.135533034	0.00318456
A51	3R	4728953	4729953	-3.317167814	0.003516785
A52	2L	242630	243630	-3.228482923	0.003671095
A53	3L	8832220	8833220	-2.188428021	0.003947617
A54	3L	12044701	12045701	-1.837829609	0.004076048
A55	3R	22593059	22594059	-6.444168259	0.004076048
A56	2R	16340728	16341728	-4.861316622	0.004204518
A57	2L	15333197	15334197	-1.844790996	0.004372094
A58	2R	24450497	24451497	-6.42200354	0.005096121
A59	3R	16588844	16589844	-1.827703249	0.006032788
A60	3L	6336457	6337457	-2.507857156	0.006311906
A61	2L	7691523	7692523	-2.441832538	0.007724719
A62	2R	16202401	16203401	-2.009541326	0.008434266
A63	3L	22689738	22690738	-1.772099659	0.008434266
A64	2L	8974306	8975306	-3.541215608	0.008682675
A65	2L	12354872	12355872	-2.096932078	0.008804121
A66	2L	11054591	11055591	-2.032987939	0.009226764
A67	2L	18085507	18086507	-1.987897778	0.009732415
A68	3L	21348797	21349797	-1.771448189	0.010100144
A69	3R	28895942	28896942	-2.089456093	0.010628622
A70	2L	14687653	14688653	-1.771255612	0.011206843
A71	2R	12721147	12722147	-3.040333034	0.011355403
A72	3L	341108	342108	-1.892195086	0.011481509
A73	3R	4675893	4676893	-1.904560092	0.011483698
A74	3R	25315813	25316813	-1.670706114	0.011823307
A75	2R	19726842	19727842	-2.413504825	0.013631616
A76	3L	685150	686150	-1.954259127	0.01372525
A77	3L	7488359	7489359	-2.777323007	0.01372525
A78	2L	15060261	15061261	-1.597047039	0.013762091
A79	3R	4198392	4199392	-1.765040323	0.013762091
A80	3L	8182735	8183735	-2.075207105	0.014414787
A81	3R	30573274	30574274	-1.729534515	0.014414787
A82	3R	22636073	22637073	-1.698032743	0.015157802
A83	4	701896	702896	-2.12450162	0.015157802
A84	3L	4366119	4367984	-1.787111477	0.015157802
A85	2L	13994577	13995577	-1.689536144	0.015395645
A86	2R	17403043	17404043	-2.070566855	0.015395645
A87	2R	10870239	10871239	-2.927824819	0.015395645
A88	2R	20839262	20840262	-2.087866536	0.015489266
A89	3L	9742900	9743900	-1.882359047	0.015489266
A90	3R	11971026	11972026	-2.01401116	0.016080127
A91	3L	7707018	7708018	-2.82130058	0.016299833
A92	2R	17545797	17546797	-4.590677574	0.017060469
A93	3R	15688518	15689518	-1.626403113	0.017060469
A94	3L	9411738	9412738	-2.831292228	0.017865514
A95	2L	12350114	12351114	-2.745314079	0.017865514
A96	2L	13848778	13849778	-2.431865517	0.017865514
A97	2L	14325540	14326540	-5.060663098	0.018728917
A98	2L	18319695	18320695	-1.740386368	0.01918009
A99	2L	8768444	8769444	-1.725719801	0.019709441
A100	3L	7594507	7596461	-1.500326811	0.019709441
A101	3L	582545	583545	-1.808298792	0.021051105
A102	2L	18651574	18652574	-1.906302296	0.021051105
A103	3L	10775423	10776423	-2.992875857	0.021051105
A104	2L	8619452	8620452	-1.781738316	0.021138854
A105	3L	60163	61163	-2.233003327	0.021381221
A106	3L	6252054	6253054	-1.738724304	0.022560021
A107	2R	6501392	6502392	-1.607795927	0.022560021
A108	X	2123063	2124063	-1.617971241	0.022560021
A109	2R	22382492	22383492	-1.546303446	0.022560021
A110	3R	13301928	13302928	-4.71836703	0.023610256
A111	2R	9207974	9208974	-4.300957037	0.024279052
A112	X	1399164	1400164	-1.705208871	0.024406572
A113	3L	793346	794346	-5.127585308	0.025435932
A114	2L	5119345	5120345	-1.793970129	0.027802736
A115	3L	13996161	13997834	-1.499208369	0.028684658
A116	X	16216742	16217742	-2.287019269	0.028740994
A117	2L	20440389	20441389	-1.641526974	0.029002321
A118	3L	19565924	19566924	-2.266461559	0.029002321
A119	2L	18643444	18644444	-2.604122868	0.029806604
A120	3R	25058298	25059298	-1.610023813	0.031008463
A121	2R	21066716	21067716	-2.274588666	0.031008463
A122	2L	3644628	3645628	-1.78236498	0.031139488
A123	3R	19619852	19620852	-1.462118565	0.031451219
A124	3L	16369250	16370250	-2.592693251	0.031470243
A125	2R	14267329	14268329	-1.664558877	0.031470243
A126	2L	13906900	13907900	-1.763875613	0.031470243
A127	2L	13055816	13056816	-1.733516516	0.031709566
A128	2R	24920358	24921358	-2.419029571	0.032186707
A129	2L	10769426	10770426	-5.757800156	0.034106085
A130	3L	9372263	9374254	-1.735773075	0.034106085
A131	2R	6711582	6712582	-2.136636918	0.034226772
A132	3R	28898597	28899597	-1.677638962	0.034437714
A133	3R	4852101	4853101	-2.44389754	0.035327278
A134	2R	9972389	9973389	-2.06220925	0.03653535
A135	3L	10742459	10743459	-2.162078487	0.036801377
A136	2R	16665565	16666565	-2.492970963	0.036980406
A137	3L	10848686	10849686	-2.718823275	0.036980406
A138	3R	5987130	5988130	-1.64052813	0.037370149
A139	3R	28870518	28871518	-1.659645854	0.037370149
A140	4	896648	897648	-2.648479081	0.037887691
A141	2R	9740048	9741048	-1.662815333	0.037891248
A142	2R	12692072	12693072	-1.612168411	0.037891248
A143	3L	17972728	17973728	-1.698138534	0.037891248
A144	3L	527844	529801	-1.532622836	0.037891248
A145	2L	19944730	19945730	-1.719076946	0.037891248
A146	3R	24289806	24290806	-1.915352827	0.037891248
A147	2R	24145459	24146459	-1.630549296	0.037891248
A148	3L	6605628	6606628	-1.51903823	0.037891248
A149	3R	30473238	30474238	-1.59744901	0.038093999
A150	2L	18348809	18349809	-1.852511113	0.03820078
A151	3L	711577	712577	-1.401379219	0.03820078
A152	3R	31718615	31719615	-1.406363634	0.039753161
A153	3L	6258588	6259588	-2.27858028	0.039753161
A154	3L	6517854	6518854	-1.589801522	0.039753161
A155	2L	8085960	8086960	-1.494994021	0.0402044
A156	3R	19830524	19831524	-1.683153377	0.040257726
A157	3L	49160	50160	-1.986660656	0.040257726
A158	2L	20433722	20434722	-2.150017601	0.040257726
A159	3R	25543659	25544659	-1.688802466	0.040257726
A160	3L	15632308	15633308	-2.524797212	0.04155439
A161	2L	20839531	20841345	-1.486446629	0.041853283
A162	3R	18474178	18475178	-1.552240704	0.041853283
A163	2R	17861175	17862175	-2.743514875	0.041853283
A164	3L	10892788	10894451	-1.653807585	0.042373872
A165	2L	13512216	13513216	-1.821353385	0.043006491
A166	3L	7397664	7398664	-1.783173996	0.043006491
A167	2L	10545999	10547746	-1.539378748	0.043927805
A168	3R	4687743	4688743	-1.670610101	0.04417587
A169	3R	7495501	7496501	-1.860553836	0.044238427
A170	2R	10882958	10883958	-1.506251058	0.044360369
A171	3R	31978158	31979158	-1.586432633	0.044360369
A172	3L	21197832	21198832	-2.505955413	0.044360369
A173	2L	3445447	3446447	-1.57618602	0.044360369
A174	2L	4922855	4923855	-3.262584121	0.044975793
A175	3R	28857799	28858799	-1.892106868	0.045833237
A176	2R	6963779	6964779	-1.720386973	0.045833237
A177	3R	31789335	31790335	-1.631445534	0.045900359
A178	3L	2490427	2491427	-2.021791464	0.04632679
A179	3L	4612730	4613730	-1.653065962	0.048124189
A180	3L	22673888	22674888	-1.637878158	0.048124189
A181	2R	7734699	7736581	-1.394013155	0.048169099
A182	2R	13941737	13942737	-1.450002326	0.049384693
A183	3R	10054579	10055579	-1.393377083	0.049386051
A184	2L	1628548	1629548	-2.298653847	0.049386051
A185	3L	17547505	17548505	-2.199159267	0.049720017
A186	2R	21039758	21040758	-1.618498643	0.049720017
A187	2R	24065096	24066950	-1.4864739	0.049720017
A188	2L	22145384	22146384	-1.446872643	0.051334064
A189	3R	31319558	31320558	-2.024931488	0.052579925
A190	3R	4717493	4718493	-1.502111186	0.053308046
A191	3L	18142546	18143546	-1.40709507	0.053360309
A192	2L	12622712	12623712	-2.473011992	0.053360309
A193	2L	21664742	21666489	-1.391536253	0.053360309
A194	2L	18339734	18340734	-1.772516393	0.053745577
A195	3R	21739583	21740583	-1.545984434	0.054455236
A196	2L	13290303	13291303	-1.453817643	0.054568229
A197	3L	15158598	15159598	-1.724346531	0.055047095
A198	3L	4242045	4243045	-3.133740196	0.055047095
A199	3R	5831831	5832831	-1.672936145	0.055047095
A200	2L	8344154	8345154	-1.362938464	0.055047095
A201	2R	19363553	19364553	-1.537092508	0.055047095
A202	X	2136990	2137990	-1.667374657	0.055047095
A203	2L	11963341	11964341	-1.769379451	0.055047095
A204	3L	1141192	1142192	-1.477791967	0.055047095
A205	2L	10510883	10511883	-2.614359379	0.055047095
A206	3L	12390977	12391977	-1.531594591	0.057004095
A207	3L	13250756	13251756	-2.083451671	0.057004095
A208	2R	8716220	8717220	-1.419982981	0.057004095
A209	3R	15200889	15201889	-1.825444669	0.057635488
A210	2L	13576049	13577049	-1.304239728	0.057635488
A211	X	20468364	20469364	-2.531930371	0.057638703
A212	2R	14341302	14342302	-1.453375957	0.057916832
A213	2R	14138523	14139523	-1.47020889	0.059379884
A214	2R	12844105	12845105	-1.971150533	0.059399385
A215	2L	12982990	12983990	-2.082019731	0.060028149
A216	3R	13294144	13295144	-1.413362006	0.060028149
A217	X	6998288	6999288	-1.973464253	0.060028149
A218	2R	24363361	24364361	-1.513232652	0.060924379
A219	2R	11715109	11716109	-1.478354825	0.061723782
A220	3L	14645385	14646385	-1.556503954	0.061883151
A221	2R	12384483	12385483	-1.561643158	0.062423381
A222	3L	17808371	17809371	-2.228938287	0.063093539
A223	2R	16654872	16655872	-1.710779857	0.063628038
A224	3R	10392304	10393304	-1.412381126	0.063628038
A225	2L	3091983	3092983	-1.663061222	0.063788716
A226	2R	6922975	6923975	-1.55884062	0.063874474
A227	2L	4332469	4333469	-1.370957017	0.063874474
A228	3R	23878059	23879059	-1.738841015	0.064086426
A229	3L	14020561	14021561	-1.408368762	0.064758203
A230	2R	15215235	15216235	-1.563901434	0.06516365
A231	2L	10762866	10763866	-2.194879548	0.066478343
A232	2L	13836247	13837247	-1.816817503	0.068267465
A233	3R	12678435	12679435	-1.759511092	0.069839355
A234	3R	31688836	31689836	-1.639331127	0.069839355
A235	2L	18780729	18781729	-1.620400197	0.069839355
A236	3L	2567496	2568496	-2.232025543	0.069839355
A237	3L	21954542	21955542	-1.600799516	0.069839355
A238	3R	4452865	4453865	-1.472796214	0.069839355
A239	2R	19463165	19464165	-1.30021332	0.069876043
A240	2R	25182650	25183650	-1.329519912	0.07038337
A241	2R	7691132	7692132	-1.259485176	0.07038337
A242	2L	18660824	18661824	-1.919165689	0.070389292
A243	2R	8451785	8452785	-1.413657064	0.070491004
A244	2L	16900709	16901709	-1.501342866	0.070491004
A245	2L	13849901	13850901	-1.381807867	0.070491004
A246	2L	2865548	2866548	-1.571632765	0.070491004
A247	3R	8744090	8745090	-1.363314823	0.070491004
A248	2R	23717683	23718683	-1.643127298	0.070668018
A249	2R	21155977	21156977	-1.390779065	0.071094751
A250	3R	16613779	16614779	-2.225672505	0.072551737
A251	3L	1233904	1234904	-1.317935797	0.072551737
A252	3L	12794383	12795383	-3.850678887	0.072551737
A253	2R	9166888	9167888	-1.356387649	0.074160767
A254	2R	14186783	14187783	-1.973796338	0.076472599
A255	2R	10154632	10155632	-1.368702476	0.076758991
A256	2L	3447660	3448660	-1.434144179	0.076758991
A257	3R	23942697	23943697	-1.533808921	0.076758991
A258	3R	9903524	9904524	-1.724920008	0.077122659
A259	3L	2785631	2786631	-1.793050414	0.077122659
A260	3R	19825745	19826745	-1.916658779	0.078535877
A261	2R	21054522	21055522	-1.362763807	0.07854649
A262	3L	13953408	13955209	-1.276898616	0.07854649
A263	2L	6494166	6495166	-1.512805346	0.07854649
A264	2L	18082681	18083681	-1.554265097	0.07854649
A265	2L	12355992	12356992	-4.263477352	0.07897452
A266	2L	13843667	13844667	-1.417545825	0.079357894
A267	3R	19596282	19597282	-1.285204882	0.079975912
A268	3R	24270388	24271388	-1.515257252	0.079995188
A269	3R	17714675	17715675	-1.7288998	0.081144487
A270	3L	16796231	16797231	-1.764024214	0.082517527
A271	3R	25902188	25903188	-1.340821336	0.083831953
A272	3R	25885561	25886561	-1.944669034	0.085110582
A273	3L	19266284	19267284	-1.432932585	0.085110582
A274	2L	14371736	14372736	-1.667904536	0.085110582
A275	2R	9066163	9067163	-1.332284948	0.085131686
A276	2L	10516957	10517957	-1.365288866	0.085131686
A277	2L	9961645	9962645	-1.954133124	0.085131686
A278	2L	513521	514521	-1.579402508	0.085131686
A279	3L	9703999	9704999	-1.503361104	0.08545769
A280	3R	17035827	17036827	-1.57508457	0.085988085
A281	3L	9834348	9835348	-1.670863544	0.086229206
A282	3R	17785938	17786938	-1.361529354	0.087910959
A283	3R	29898036	29899036	-1.539807388	0.088058497
A284	3L	1210933	1211933	-4.742145225	0.088058497
A285	2L	18795552	18796552	-1.407251655	0.088427644
A286	2R	12351001	12352001	-1.726751383	0.088756344
A287	3L	17812939	17814805	-1.341943619	0.090786429
A288	3R	4362477	4363477	-1.60556033	0.090786429
A289	2L	2128740	2129740	-1.830831902	0.090786429
A290	2R	24538971	24539971	-1.29327212	0.090786429
A291	3L	4113329	4115107	-1.488273305	0.090786429
A292	3R	14796066	14797066	-1.343101135	0.090786429
A293	3L	17573594	17574594	-1.367464216	0.090786429
A294	2L	18980007	18981926	-1.368384496	0.090786429
A295	3R	7216056	7217056	-1.290895944	0.090786429
A296	2L	12453291	12454291	-1.449850245	0.090786429
A297	2R	10227693	10228693	-1.432478804	0.090786429
A298	4	507996	508996	-1.56620242	0.090786429
A299	3R	29925744	29926744	-1.446209342	0.090786429
A300	2L	10795952	10796952	-2.007546454	0.090786429
A301	2R	23604844	23605844	-1.414976142	0.090786429
A302	2L	6793972	6794972	-1.965863485	0.090854502
A303	3R	20756470	20757470	-1.233147221	0.091173761
A304	X	13403725	13404725	-1.446673465	0.091173761
A305	2R	22292850	22293850	-1.355084553	0.091173761
A306	2R	22663022	22664022	-3.903918323	0.091294129
A307	3R	8726454	8727454	-1.289955783	0.093144091
A308	3R	17085166	17086166	-1.530006062	0.093237564
A309	3L	6328646	6329646	-2.085387438	0.093516746
A310	3R	27005163	27006163	-1.719162379	0.093516746
A311	2R	5957208	5958208	-1.389961497	0.093516746
A312	2L	19191516	19192516	-2.134830713	0.093573965
A313	3R	15997452	15998452	-1.229276073	0.095787603
A314	2L	13967593	13968593	-1.814457759	0.095787603
A315	2R	25186162	25187162	-1.679371983	0.096819879
A316	3L	15568599	15569599	-2.083803287	0.097755287
A317	3L	14989462	14990462	-1.889190583	0.099171948
A318	2L	18816713	18817713	-1.464696404	0.099474376
A319	3L	5899044	5900044	-6.093233825	0.09994192
A320	2L	2744441	2745441	-1.45886867	0.100265704
A321	3L	14422364	14423364	-1.71795232	0.101620988
A322	2R	24014264	24015264	-3.638718773	0.101620988
A323	3R	8722776	8723776	-1.50830343	0.101620988
A324	2R	24552158	24553158	-1.980256844	0.101620988
A325	2R	20106087	20107087	-1.35643243	0.101788247
A326	3L	17549001	17550001	-1.541592265	0.102816345
A327	3L	12800836	12801836	-1.737812259	0.103616408
A328	3L	3037982	3038982	-1.365709116	0.103616408
A329	3R	23538371	23539371	-1.254567094	0.103616408
A330	3R	21067368	21068368	-1.299084068	0.103883104
A331	3L	11122671	11123671	-1.604719662	0.103954281
A332	2R	16649392	16650392	-1.203133705	0.104210022
A333	3L	15726935	15727935	-1.555571145	0.10558624
A334	3L	11189193	11190193	-1.216814034	0.105884265
A335	X	3741981	3743751	-1.205280562	0.106027108
A336	3L	15686678	15687678	-1.590470417	0.106027108
A337	3L	2811493	2812493	-1.477671198	0.106061916
A338	3L	9123516	9124516	-1.273708994	0.106104378
A339	3R	27138635	27139635	-1.572304677	0.106643583
A340	2R	22236682	22237682	-4.488842651	0.106643583
A341	3R	6209841	6210841	-1.878942333	0.106643583
A342	3L	19148142	19150876	-1.341449694	0.106643583
A343	3R	26011426	26012426	-1.426850141	0.106643583
A344	2L	7065279	7066279	-2.765778233	0.106816276
A345	3R	28891693	28892693	-1.433802296	0.107899534
A346	2R	23416260	23417260	-1.44415726	0.108080265
A347	3R	30214496	30215496	-1.897553143	0.108645404
A348	3R	29588369	29589369	-1.436785993	0.110144474
A349	2R	18307316	18308316	-1.402237232	0.111998429
A350	2L	20065900	20066900	-2.326533228	0.112659242
A351	2R	12745481	12747231	-1.18569188	0.113908255
A352	3R	17726060	17727060	-1.188300571	0.114715323
A353	2R	9792736	9794569	-1.192851751	0.116848775
A354	3R	19389569	19390569	-1.341145617	0.116848775
A355	3L	12277285	12278285	-1.429404822	0.118034946
A356	3R	12299324	12300324	-1.434792693	0.118034946
A357	3R	17788844	17789844	-1.906159972	0.118144592
A358	2R	17708729	17709729	-1.420919499	0.119333632
A359	2R	5889308	5890308	-2.032750428	0.120409493
A360	2R	10868815	10869815	-1.4465582	0.121353292
A361	2R	24373594	24374594	-1.391848426	0.121462834
A362	3R	27979910	27980910	-1.422713323	0.121462834
A363	2R	23992157	23993157	-1.347003674	0.121462834
A364	3R	17965231	17966231	-1.997508516	0.121529751
A365	3L	1488584	1489584	-1.683532461	0.121702684
A366	3L	20195392	20196392	-1.768048839	0.121913106
A367	2R	9297398	9298398	-1.641286189	0.121946951
A368	2R	12980297	12981297	-1.297690172	0.122274718
A369	2R	24796799	24797799	-1.360494905	0.122274718
A370	3L	16980915	16981915	-1.39652244	0.122510101
A371	2R	25164768	25165768	-1.7062884	0.122510101
A372	3R	19164049	19165049	-1.717175876	0.123094639
A373	2L	5195358	5196358	-1.523614381	0.123870598
A374	3L	6610870	6611870	-1.419190326	0.123870598
A375	3L	12140514	12141514	-2.034600461	0.124291128
A376	3L	12692621	12693621	-1.571490904	0.125884734
A377	3L	1401085	1402085	-1.172643334	0.125884734
A378	2L	20777314	20778314	-1.501650784	0.126285445
A379	2R	9282286	9283286	-1.701998473	0.126285445
A380	2L	8395823	8396823	-1.989512887	0.126285445
A381	2R	15221089	15222089	-1.178385914	0.126285445
A382	2L	15910796	15912760	-1.189965461	0.126285445
A383	3L	1737395	1738395	-1.502685419	0.126285445
A384	3L	20451115	20452115	-1.353887742	0.127449177
A385	2R	18127059	18128059	-1.268447047	0.127685165
A386	3L	3342773	3343773	-1.206494004	0.127685165
A387	3L	3351410	3352410	-1.616318782	0.128210519
A388	2L	6220001	6221001	-1.211044152	0.128887676
A389	3L	9046844	9047844	-1.726072287	0.128887676
A390	2L	20264401	20265401	-1.212743522	0.128887676
A391	3R	28552585	28553585	-1.242985729	0.128887676
A392	2R	9077196	9079185	-1.237455788	0.128887676
A393	2R	11661519	11662519	-1.519745009	0.128887676
A394	3L	6964286	6965286	-1.249912694	0.128887676
A395	2L	9735023	9736921	-1.159569247	0.130366011
A396	3L	22162770	22163770	-1.565567536	0.131046723
A397	3L	8425851	8426851	-1.417836951	0.131046723
A398	3R	15851827	15852827	-2.114433934	0.131046723
A399	2L	19095947	19097849	-1.33983931	0.131046723
A400	3R	19837640	19838640	-1.785431046	0.131131661
A401	3L	6933201	6934201	-1.281771918	0.131131661
A402	2L	18944040	18945040	-1.425905505	0.131131661
A403	3R	30107383	30108383	-1.443568558	0.131572893
A404	3L	12392409	12394201	-1.414199458	0.131572893
A405	2L	5049669	5050669	-1.701022199	0.131572893
A406	2L	873718	874718	-1.266181717	0.131825408
A407	3L	3925038	3926038	-1.382787229	0.131863934
A408	3L	20832156	20833156	-1.606410077	0.131863934
A409	2R	17749958	17750958	-1.227437677	0.132666651
A410	3L	9417649	9418649	-1.603120632	0.132666651
A411	2R	9102852	9103852	-1.431979076	0.132666651
A412	2R	23667897	23668897	-1.428809483	0.132975572
A413	3R	29256499	29257499	-1.520439626	0.132975572
A414	2L	19160509	19161509	-1.480883918	0.133046476
A415	3R	18696597	18697597	-1.489232287	0.133727608
A416	3L	15010258	15011258	-1.208092947	0.133727608
A417	3L	1499356	1500356	-1.260085409	0.133727608
A418	3R	29892374	29893374	-1.407295925	0.133727608
A419	2L	12368629	12369629	-1.641145246	0.133727608
A420	2R	6946186	6947186	-1.324817378	0.134415111
A421	3R	11901877	11902877	-2.512874363	0.134494689
A422	2L	14027873	14028873	-3.660035341	0.134494689
A423	3L	748967	749967	-1.341875064	0.134494689
A424	2L	3420803	3421803	-1.344883605	0.134494689
A425	3L	12131771	12132771	-1.433738777	0.134494689
A426	2R	22294544	22295544	-1.238102889	0.134494689
A427	2L	20073117	20074117	-1.609571484	0.134494689
A428	2L	5736997	5737997	-1.221973668	0.135034455
A429	2L	4369004	4370004	-1.347839848	0.135322294
A430	2R	6080436	6081436	-1.155120997	0.135322294
A431	3R	4741165	4742165	-1.27665479	0.135510983
A432	2L	4333840	4334840	-1.650904627	0.136406664
A433	3R	14061761	14062761	-1.890853437	0.136600706
A434	2R	14964453	14965453	-1.571476661	0.136968006
A435	3R	23871042	23872042	-1.367341784	0.137965228
A436	3R	22718622	22719622	-1.176076493	0.137965228
A437	3R	5948741	5949741	-1.172632495	0.137965228
A438	3L	22269820	22270820	-1.190922219	0.137965228
A439	3R	22486837	22487837	-1.507485739	0.138145833
A440	3R	24586166	24587166	-1.609451528	0.138296232
A441	3R	29924440	29925440	-1.163611269	0.138489316
A442	2R	21651651	21652651	-1.602368777	0.138489316
A443	2L	1748884	1749884	-1.29736537	0.138557869
A444	3R	23326378	23327378	-1.407808721	0.138994423
A445	3L	11321705	11322705	-1.198709906	0.139058349
A446	2R	12162440	12163440	-1.158017011	0.139058349
A447	2R	5863842	5864842	-2.369399423	0.139058349
A448	X	6523987	6524987	-1.852062371	0.139058349
A449	2L	21744133	21745133	-1.388988627	0.139058349
A450	2L	18331856	18332856	-1.204646806	0.139433133
A451	2L	1153532	1154532	-2.108870688	0.14002793
A452	2R	6152588	6153588	-1.132242498	0.140271746
A453	2R	8625078	8626078	-1.416033432	0.140487367
A454	3R	8323784	8324784	-2.065301038	0.14145761
A455	3L	6050123	6051123	-2.480317876	0.14145761
A456	X	19073567	19074567	-1.4213287	0.142172609
A457	2L	21396899	21397899	-1.671774622	0.142904657
A458	3L	5749506	5750506	-1.928993408	0.143540264
A459	2L	9142808	9143808	-1.186751242	0.143540264
A460	3L	20365833	20366833	-1.395857221	0.143540264
A461	3R	24272392	24273392	-1.131874011	0.143540264
A462	2L	2574454	2575454	-1.259304628	0.143540264
A463	2R	11435829	11437485	-1.164830038	0.143540264
A464	3L	16136908	16137908	-1.589723215	0.143540264
A465	2R	6124955	6125955	-1.132627009	0.143540264
A466	2R	21467565	21468565	-2.555907929	0.143540264
A467	3R	13216452	13217452	-1.135906713	0.143540264
A468	2R	9882665	9884633	-1.163053114	0.143540264
A469	3L	11387156	11388156	-1.401541458	0.143540264
A470	3R	19814820	19815820	-1.214591138	0.143540264
A471	3L	19181479	19182479	-1.120426303	0.143540264
A472	2R	7985674	7987392	-1.435261248	0.143540264
A473	3R	15485676	15486676	-1.271000041	0.143540264
A474	3R	10616438	10617438	-2.016107386	0.143540264
A475	2R	18776363	18777966	-1.277076883	0.143540264
A476	2R	17482880	17483880	-1.470293834	0.143540264
A477	3R	15998501	15999501	-1.464991207	0.143540264
A478	3R	30475642	30476642	-1.701899579	0.143540264
A479	2L	3621625	3622625	-1.255562308	0.143540264
A480	3R	19802185	19803185	-1.233272806	0.144682882
A481	2R	9469374	9470374	-1.543068911	0.144682882
A482	2R	23569805	23570805	-1.089328563	0.145547456
A483	2L	13434589	13435589	-1.209585086	0.146240805
A484	2L	3418948	3419948	-1.179681256	0.146240805
A485	3L	2807065	2808065	-1.185301176	0.146268782
A486	2R	13485004	13486004	-1.316305182	0.146268782
A487	3L	22065464	22066464	-1.973361528	0.146268782
A488	3R	29965341	29966341	-1.31134926	0.146268782
A489	3L	10786649	10787649	-1.117781603	0.146268782
A490	3R	21827293	21828293	-1.382405783	0.146635159
A491	2R	5879895	5880895	-1.197325788	0.146640343
A492	2R	11437995	11438995	-1.301980054	0.147354848
A493	3R	32023550	32024550	-1.466786769	0.148498958
A494	2R	16731065	16732065	-1.131450299	0.148498958
A495	3L	11997523	11998523	-1.199352582	0.149419313
A496	2R	6190058	6191058	-1.300263687	0.149983775
A497	3R	26015218	26016218	-1.326322049	0.149983775
A498	2L	1150222	1151222	-1.372777202	0.149983775
A499	2L	8133453	8134453	-1.810766486	0.149983775
A500	3L	21411920	21412920	-1.545288087	0.149983775
A501	3R	7780931	7781931	-1.250055473	0.150679771
A502	3L	19154050	19155050	-2.140901668	0.150679771
A503	2R	10058827	10059827	-1.170979796	0.150679771
A504	3R	16190401	16191401	-1.20683353	0.150679771
A505	2R	13122483	13123483	-1.365197008	0.151130582
A506	3R	30577075	30578075	-1.306135958	0.152026128
A507	3L	7401560	7402560	-1.244681694	0.152026128
A508	3R	29021827	29022827	-1.757155074	0.152026128
A509	2L	13569756	13570756	-1.805106233	0.152114463
A510	2R	15675715	15676715	-1.377324886	0.153479218
A511	3R	22522539	22523539	-1.117673752	0.154407604
A512	3R	18089376	18090376	-2.599060797	0.154862906
A513	2L	7504389	7505389	-1.33886048	0.154862906
A514	2R	13224751	13225751	-1.111685705	0.156714765
A515	2L	2542308	2543308	-1.481628179	0.156714765
A516	2L	7419382	7420382	-1.812175182	0.156714765
A517	3R	22527216	22528216	-1.166940054	0.156714765
A518	2L	8011721	8012721	-2.050761606	0.157162608
A519	3L	6062680	6063680	-1.336664409	0.157162608
A520	3R	31964814	31965814	-1.272535157	0.157162608
A521	2R	13247266	13248266	-1.891624899	0.158801666
A522	2R	9387974	9388974	-1.742482629	0.158801666
A523	2L	14685337	14686948	-1.123258267	0.159176671
A524	3L	20138607	20139607	-1.120972537	0.1593774
A525	3L	2468436	2469436	-1.15522492	0.1593774
A526	3L	7238162	7239162	-1.15754949	0.160741339
A527	3L	11522992	11523992	-1.065732359	0.160933754
A528	3R	18366252	18367252	-1.76884299	0.161753407
A529	2R	13998784	13999784	-1.497000319	0.162446177
A530	2L	16682908	16683908	-1.424030212	0.162446177
A531	3L	14742415	14743415	-1.149958829	0.162446177
A532	3R	24085747	24086747	-1.686413241	0.162446177
A533	2L	5121104	5122104	-1.283307247	0.162446177
A534	3R	7491678	7492678	-1.13146669	0.162446177
A535	3R	4187000	4188000	-1.05764035	0.163756119
A536	2R	7953226	7954226	-1.458879772	0.163756119
A537	2R	22247405	22248405	-1.131506503	0.163756119
A538	2R	8479216	8480216	-3.60857104	0.163756119
A539	2R	13472678	13473678	-1.497962732	0.163756119
A540	2L	6267858	6268858	-1.091218886	0.163756119
A541	2R	15816662	15817662	-1.072834386	0.163756119
A542	3R	10606297	10607297	-1.602080684	0.163756119
A543	3R	5393583	5394583	-1.177726704	0.163756119
A544	3L	14162514	14163514	-1.356490687	0.163756119
A545	3R	5318690	5319690	-1.174003183	0.163756119
A546	3L	22939817	22940817	-1.264423898	0.163756119
A547	3L	16393431	16395131	-1.053810044	0.164230975
A548	3R	19626177	19627177	-1.109350232	0.164230975
A549	3R	30433078	30434078	-1.94297672	0.164230975
A550	X	8463660	8464660	-1.379828726	0.164230975
A551	2R	21056253	21057253	-1.148236356	0.164230975
A552	2L	1144063	1145063	-1.100870839	0.164230975
A553	3L	5823281	5825096	-1.085891904	0.164230975
A554	2R	21793661	21794661	-1.982219552	0.164230975
A555	3R	20035444	20036444	-1.109334555	0.164230975
A556	3R	26738167	26739167	-1.499839271	0.165071254
A557	2R	24684055	24685055	-1.260651793	0.165071254
A558	2R	13342341	13343341	-1.283640022	0.165071254
A559	3R	27238606	27239606	-1.422138154	0.165071254
A560	3L	10856339	10858205	-1.177501142	0.165178801
A561	2L	6423981	6424981	-1.190558531	0.165229415
A562	3L	646694	647694	-1.155336105	0.165229415
A563	3L	22470149	22472536	-1.377307785	0.16600766
A564	2L	8419159	8420159	-1.243288584	0.16600766
A565	3R	26000468	26001468	-1.41287249	0.166545852
A566	3R	10878795	10879795	-1.210228006	0.166545852
A567	3R	23661766	23662766	-1.129424418	0.166545852
A568	3L	14712467	14713467	-1.064704208	0.166545852
A569	2L	6836029	6837029	-1.59748279	0.166545852
A570	2R	15697691	15698691	-1.089297677	0.167018009
A571	3R	30098797	30099797	-1.169146055	0.168864495
A572	2L	9937521	9938521	-1.314652809	0.169169143
A573	2L	7085844	7087748	-1.163811025	0.169169143
A574	2R	24411495	24412495	-1.167633115	0.169169143
A575	3R	26989664	26990664	-1.089523269	0.169169143
A576	2R	16135224	16136224	-1.078154648	0.169169143
A577	3L	14275366	14276366	-2.062577871	0.169169143
A578	3R	30066041	30067041	-1.304941391	0.169169143
A579	3L	22677973	22678973	-1.156215875	0.169169143
A580	2L	6224456	6225456	-1.336343724	0.170073821
A581	3L	13211837	13212837	-2.045933136	0.170932213
A582	2L	20699492	20700492	-1.926135282	0.171545808
A583	2R	14884706	14887500	-1.125729181	0.17180972
A584	2L	6791686	6792686	-1.264560844	0.171853271
A585	3R	29858339	29860267	-1.210018448	0.172280711
A586	2R	6530268	6531268	-1.989939354	0.172517056
A587	2L	466172	467172	-1.316481652	0.17271949
A588	2R	7720502	7721502	-1.072393121	0.17271949
A589	3L	8073546	8074546	-1.331696694	0.17271949
A590	2R	9745876	9746876	-1.044912908	0.17271949
A591	3R	26889974	26890974	-1.418141837	0.17271949
A592	2L	6501294	6502294	-1.141562861	0.172837902
A593	2R	14339582	14340582	-1.362487477	0.1729738
A594	2R	9561033	9562033	-1.294940881	0.1729738
A595	3L	409505	410505	-1.381907852	0.173839406
A596	2R	25104853	25105853	-1.263150799	0.173839406
A597	3R	27051224	27052224	-1.177071711	0.175445842
A598	3R	23091376	23092376	-2.134800452	0.175966888
A599	3R	4591564	4592564	-1.106116242	0.175966888
A600	3R	10356141	10357141	-1.058782479	0.178110965
A601	3R	26233046	26234046	-1.070583921	0.178177435
A602	2L	3152521	3153521	-1.742445822	0.178177435
A603	2L	8969667	8970667	-1.181222501	0.178479462
A604	3L	12165069	12166069	-1.220994896	0.178479462
A605	2R	22220478	22221478	-1.278624331	0.178479462
A606	2L	9182214	9183214	-1.132874723	0.17850551
A607	3L	5360198	5361198	-1.422313734	0.179296434
A608	2R	11413829	11414829	-1.131976687	0.179296434
A609	3R	10119258	10120258	-1.195346475	0.179296434
A610	3R	5305106	5306106	-1.126386813	0.179296434
A611	2R	24743130	24744130	-1.176109327	0.179296434
A612	2L	9678257	9679257	-1.184674962	0.179296434
A613	3R	26463234	26464234	-1.532022819	0.179296434
A614	2R	16019527	16020527	-4.859045466	0.179296434
A615	2R	18385182	18386891	-1.054325021	0.179345959
A616	3R	4918211	4919211	-1.808428733	0.179345959
A617	3R	20735198	20736198	-1.172333258	0.179345959
A618	2L	18575784	18576784	-1.050227102	0.179345959
A619	2L	1985913	1986913	-1.327982512	0.179345959
A620	3R	9939184	9940184	-1.323497656	0.179345959
A621	3R	26566432	26567432	-1.051892605	0.179345959
A622	3R	22059678	22060678	-4.844847784	0.179345959
A623	X	3711641	3712641	-1.182430301	0.180000452
A624	2L	21838591	21839591	-1.04492063	0.181285736
A625	X	11683115	11684115	-3.13270754	0.181714896
A626	2R	8438273	8439273	-1.153862736	0.181714896
A627	3R	31867609	31868609	-1.320258987	0.182219718
A628	2R	10163380	10164380	-1.261878121	0.182762507
A629	2L	10206343	10207343	-1.251570828	0.182847804
A630	4	261425	262425	-1.035910649	0.182847804
A631	3L	9768037	9769037	-1.082528885	0.182847804
A632	3R	10350633	10351633	-1.250850272	0.182847804
A633	3L	6051656	6052656	-3.504943847	0.182847804
A634	2L	430611	431611	-1.121184955	0.182847804
A635	3R	2084902	2085902	-5.944787539	0.182847804
A636	3L	13135118	13136118	-1.162205827	0.182847804
A637	3R	11683310	11684310	-1.202027761	0.182847804
A638	2L	22134236	22135236	-1.058534424	0.182847804
A639	3R	6367551	6368551	-1.214005956	0.182847804
A640	X	8573640	8574640	-1.068864393	0.182847804
A641	3R	25449700	25451545	-1.01122897	0.183575596
A642	3L	15637456	15638456	-1.494560603	0.183575596
A643	3L	5821170	5822170	-1.138536005	0.184456972
A644	3L	17616702	17617702	-1.393491856	0.184456972
A645	2R	6075753	6077464	-1.2593444	0.184456972
A646	3R	5207778	5208778	-1.066614862	0.184456972
A647	3L	16957941	16958941	-1.088887142	0.184456972
A648	2L	506265	507265	-1.917914398	0.184456972
A649	2R	6017281	6018281	-1.131429453	0.184456972
A650	3R	21188172	21189172	-1.162305743	0.184456972
A651	2L	8521705	8522705	-1.05628557	0.184456972
A652	2R	8441623	8442623	-1.337751505	0.184456972
A653	X	7937373	7938373	-1.631449063	0.184456972
A654	3R	19108389	19109389	-2.006779016	0.184456972
A655	3L	1940689	1941689	-1.273772314	0.184456972
A656	3L	16682026	16683026	-1.254275632	0.184456972
A657	2R	22551666	22552666	-1.164609768	0.184456972
A658	3R	11212180	11213180	-1.510617907	0.184456972
A659	3L	3771876	3772876	-1.363015646	0.184456972
A660	3L	6263051	6264051	-1.701406506	0.184456972
A661	3L	7491284	7492284	-1.116600506	0.184456972
A662	3L	9349017	9350017	-1.394658771	0.184456972
A663	3R	5127725	5128725	-1.112083452	0.184456972
A664	2L	14406344	14407344	-1.31323441	0.184456972
A665	2R	9263657	9264657	-1.155245034	0.184456972
A666	3R	5294745	5296569	-1.310201629	0.184456972
A667	2R	16826210	16827210	-1.36802554	0.184456972
A668	2R	7402027	7403027	-1.673151181	0.184456972
A669	3R	31438697	31439697	-1.001387922	0.184456972
A670	3L	7523517	7524517	-2.465809325	0.184456972
A671	3R	4130513	4131513	-1.434764815	0.184456972
A672	3R	4685028	4686028	-1.005067247	0.184456972
A673	2R	24677331	24678331	-1.132656081	0.184751083
A674	2R	17121434	17123359	-1.189991962	0.184751083
A675	3L	10885458	10886458	-1.991553182	0.185171066
A676	2L	2160960	2161960	-1.339790261	0.185171066
A677	3R	30052310	30053310	-1.513164896	0.185171066
A678	3L	8633533	8634533	-3.747675254	0.185171066
A679	2L	12719474	12720474	-1.004792803	0.185171066
A680	2L	14409184	14410184	-1.052988428	0.185224371
A681	2R	6993556	6994556	-1.240180908	0.185224371
A682	3L	14409322	14410932	-1.149853094	0.185398149
A683	2R	8460777	8461777	-1.431685153	0.185398149
A684	3L	10093583	10095395	-1.331055971	0.185805558
A685	3R	30248297	30249297	-1.068016699	0.18618163
A686	3L	16521243	16522243	-1.153543799	0.18618163
A687	2L	18785883	18786883	-1.321345034	0.186275035
A688	2L	1751492	1752492	-1.142300573	0.18672613
A689	3L	18617939	18618939	-1.023582572	0.18696819
A690	2R	22999657	23000657	-1.186677941	0.18696819
A691	3L	1379464	1380464	-1.158069868	0.18696819
A692	3R	21780583	21782520	-1.152544287	0.187150004
A693	3R	28562783	28563783	-1.360426245	0.187150004
A694	2R	15515766	15516766	-1.520891648	0.187150004
A695	3R	21197716	21198716	-1.327718995	0.187150004
A696	2R	21612131	21613131	-1.189857048	0.187452689
A697	3L	14845714	14846714	-1.39670661	0.187709415
A698	2R	16016508	16017508	-1.657920735	0.18774233
A699	2R	17785748	17786748	-1.375914108	0.188121921
A700	3R	24772354	24773354	-1.087705909	0.188121921
A701	3R	10596013	10597013	-1.238599753	0.188768699
A702	3L	12179710	12180710	-1.099972476	0.188778359
A703	2L	7394469	7395469	-1.411927129	0.188778359
A704	3L	18891649	18893329	-1.025232895	0.188778359
A705	2R	10524630	10525630	-1.109543878	0.189168586
A706	3L	12023864	12024864	-1.321039473	0.189168586
A707	3R	20563597	20564597	-1.141867093	0.189168586
A708	2L	5261521	5262521	-2.175004985	0.189168586
A709	2R	16850070	16851070	-1.619748906	0.189168586
A710	3R	21618920	21619920	-1.036546421	0.189981626
A711	3L	15258042	15259042	-1.743939703	0.190412536
A712	2L	19562798	19563798	-1.045891832	0.190412536
A713	3R	5219270	5220270	-1.284698876	0.190527211
A714	2R	12355181	12356181	-1.027020041	0.191000402
A715	3L	19051664	19052664	-1.575380753	0.191000402
A716	2R	25240579	25241579	-1.038132809	0.191000402
A717	3R	23629459	23630459	-1.055969558	0.191000402
A718	3L	145991	146991	-1.096192507	0.191000402
A719	3R	14307897	14309525	-1.117021621	0.191887358
A720	2L	22143849	22144849	-1.038770301	0.191887358
A721	3L	2874426	2875426	-1.181420509	0.191894753
A722	2R	25076643	25077643	-1.181614203	0.191926064
A723	3L	17754029	17755029	-1.302431981	0.191926064
A724	2R	19670241	19671241	-1.786358414	0.192741411
A725	3L	958879	959879	-1.189233393	0.193165356
A726	3L	489063	490872	-1.00386647	0.193165356
A727	3R	14684571	14685571	-1.072584778	0.193928444
A728	3R	19075350	19076350	-1.068099776	0.194727167
A729	3L	18680403	18681403	-1.830217546	0.194727167
A730	3R	19387293	19388293	-1.073506941	0.194727167
A731	3L	1755930	1756930	-1.580283889	0.194727167
A732	2L	1154960	1155960	-1.404328213	0.194727167
A733	3R	8318643	8319643	-1.11092193	0.194881009
A734	3L	16878712	16879712	-1.522608466	0.194881009
A735	2L	5548426	5549426	-1.117681758	0.194881009
A736	3R	20307340	20308340	-1.110207421	0.195153655
A737	3R	29291153	29292153	-0.994978085	0.195153655
A738	3R	4712659	4714565	-1.075089578	0.195153655
A739	3R	11987408	11988408	-1.058996471	0.195153655
A740	2R	8681570	8682570	-1.15868467	0.195153655
A741	2R	12633210	12634210	-1.465813908	0.195153655
A742	3L	22472912	22473912	-1.266218652	0.195153655
A743	3R	21835305	21836305	-1.176480536	0.195153655
A744	3R	31435215	31436215	-1.023842088	0.195153655
A745	X	5737457	5738457	-1.50477098	0.195153655
A746	2R	21302367	21303367	-1.153688146	0.195153655
A747	3L	3435430	3436430	-1.004359144	0.195153655
A748	X	178244	179244	-1.202522332	0.195153655
A749	2R	11421925	11422925	-1.032417457	0.195153655
A750	3R	19054661	19055661	-1.381835427	0.195153655
A751	3R	23228646	23229646	-1.658972576	0.195153655
A752	2L	20767167	20768167	-0.986905319	0.195153655
A753	3R	26106613	26107613	-1.005181862	0.195850891
A754	3R	21018718	21020635	-1.317068975	0.195850891
A755	2L	9137590	9138590	-1.10995703	0.196250342
A756	2R	18188389	18189389	-1.443779276	0.19666217
A757	2R	11863484	11864484	-2.729087749	0.196744001
A758	2L	7441216	7442862	-1.034550628	0.196746895
A759	2L	5084290	5085290	-1.130218325	0.196746895
A760	3L	552805	553805	-1.17792467	0.197264404
A761	2R	6973472	6974472	-1.406811935	0.197264404
A762	2L	8394823	8395823	-1.051309695	0.197264404
A763	3R	20030668	20032421	-1.043643668	0.197264404
A764	2R	6613398	6614398	-1.099562107	0.198174676
A765	3L	5847728	5848728	-1.243741132	0.198609494
A766	2R	19433937	19434937	-1.168669643	0.198609494
A767	2R	22331434	22332434	-1.051501382	0.199801039
A768	3R	9054024	9055024	-1.164124101	0.199801039
A769	2L	14664786	14665786	-1.163931416	0.199801039
A770	3L	1366597	1367597	-1.782150554	0.200025621
A771	2L	5874274	5875274	-1.427514442	0.20035254
A772	2R	23395299	23397073	-1.131759442	0.200455005
A773	3L	7834968	7835968	-1.137142855	0.200455005
A774	2R	10309276	10310276	-1.073159587	0.200455005
A775	3R	30431265	30432265	-1.083092231	0.201594781
A776	3R	15363214	15364214	-1.040212309	0.201928033
A777	3L	15503199	15504199	-1.291758441	0.202920566
A778	3L	21041595	21042595	-1.212822062	0.20319582
A779	2L	20858259	20859259	-1.278126318	0.20319582
A780	3R	30062215	30063215	-1.082741962	0.20319582
A781	2R	12995820	12996820	-5.123488321	0.20319582
A782	3L	1013107	1014107	-1.205060451	0.20319582
A783	3L	17897045	17898045	-1.040077164	0.20319582
A784	3R	5289676	5290676	-1.082419478	0.203522784
A785	X	12715717	12716717	-1.031414772	0.204082678
A786	3L	8661833	8662833	-1.373827607	0.204082678
A787	2R	11078964	11079964	-1.250680815	0.204626364
A788	2L	6825545	6827535	-0.983970465	0.204761417
A789	2R	8540012	8541012	-1.105430516	0.205166565
A790	3R	4984377	4985377	-1.128013938	0.205509281
A791	2L	4566208	4567208	-1.342843099	0.205583985
A792	3R	12477448	12478448	-5.896049045	0.205583985
A793	3R	31016461	31017461	-1.050001191	0.205583985
A794	3R	21657767	21658767	-0.986166448	0.205583985
A795	3R	10865702	10866702	-1.266997961	0.205583985
A796	2R	12643775	12644775	-1.044072937	0.205583985
A797	2L	6081862	6083709	-1.055192033	0.205583985
A798	3L	22790711	22791711	-1.464786013	0.205583985
A799	2R	10056619	10057619	-1.210435916	0.205583985
A800	2R	11427559	11428559	-1.188109983	0.205583985
A801	3L	4722040	4723040	-1.500860063	0.205583985
A802	3R	5998674	5999674	-1.220028162	0.205583985
A803	2R	11370548	11371548	-1.040961086	0.207935351
A804	2R	10791598	10792598	-1.127534727	0.208215581
A805	3L	10737968	10739837	-1.181303944	0.208215581
A806	2R	25003025	25004025	-1.112282023	0.208322072
A807	3L	12148878	12149878	-1.013389402	0.208478017
A808	3R	9502115	9503115	-1.016671873	0.208532541
A809	3L	12176844	12177844	-1.222725123	0.20855153
A810	2L	11178660	11179660	-1.001957001	0.20855153
A811	3L	2820601	2821601	-0.989764995	0.208733689
A812	3L	4364864	4365864	-1.131455309	0.208840573
A813	2R	11733943	11734943	-0.964097563	0.208840573
A814	2L	3108020	3109020	-1.058575554	0.20908023
A815	3L	798523	799523	-1.232864854	0.20908023
A816	2L	294054	295748	-1.078962599	0.209176157
A817	2R	18088992	18089992	-1.392397587	0.209414803
A818	3L	17352543	17353543	-1.242703769	0.209855408
A819	2L	20102052	20103488	-1.067875725	0.209855408
A820	2R	17119987	17120987	-1.254274184	0.209855408
A821	3R	9874153	9875153	-1.157656656	0.209855408
A822	3L	12385540	12386540	-1.028309868	0.21014314
A823	2L	1746142	1747142	-1.181681021	0.210954954
A824	2R	12441733	12442733	-1.088833385	0.211266183
A825	3R	14462578	14463578	-0.97554351	0.213060413
A826	4	1112815	1113815	-1.004885066	0.213060413
A827	2R	8569834	8570834	-1.412197054	0.213060413
A828	3R	18442117	18443117	-1.287520497	0.213060413
A829	3R	22779241	22780241	-2.467903672	0.213060413
A830	X	22489262	22490262	-1.211498852	0.213452445
A831	3R	30335697	30336697	-1.000131012	0.213844853
A832	3R	19004559	19005559	-1.380766185	0.213844853
A833	3R	7517774	7518774	-1.374018612	0.213844853
A834	X	16700264	16701264	-1.312447556	0.213844853
A835	2R	16720817	16721817	-1.01500694	0.213844853
A836	X	22529501	22531494	-1.050187355	0.213844853
A837	2L	22155349	22156349	-1.107933815	0.213844853
A838	3L	13385869	13386869	-1.560172977	0.213844853
A839	2R	7034763	7035763	-1.247063351	0.213844853
A840	3R	12688260	12689260	-1.510496495	0.213844853
A841	3R	10144141	10145141	-1.024475246	0.213844853
A842	2R	11424803	11425803	-1.372137458	0.213844853
A843	3L	2784247	2785247	-1.256682473	0.213844853
A844	3R	16318404	16319404	-1.25162638	0.214352192
A845	3R	16283314	16284314	-1.063589386	0.214534329
A846	3L	1238897	1239897	-1.336652072	0.214534329
A847	3L	14982464	14983464	-1.952361441	0.214534329
A848	3R	11868338	11869338	-1.92532729	0.214534329
A849	3R	30102742	30104301	-1.054876605	0.214534329
A850	2L	4817617	4818617	-1.19139313	0.214534329
A851	2R	10035017	10036017	-1.326280384	0.21459495
A852	3L	10387317	10389187	-0.96028317	0.21459495
A853	3L	20740394	20741394	-1.056903368	0.21459495
A854	3L	2292122	2293122	-1.026398742	0.215321318
A855	2L	5079305	5080305	-1.117511816	0.215638995
A856	3L	12387745	12388745	-1.410648666	0.215638995
A857	3L	470081	471081	-1.905258207	0.215638995
A858	2R	6652834	6653834	-1.067751042	0.216791438
A859	3R	14812626	14813626	-0.960632366	0.217918486
A860	3L	17490158	17491158	-1.034159829	0.217918486
A861	2R	24947808	24948808	-0.99979815	0.217918486
A862	2R	9308101	9309101	-1.071093554	0.217918486
A863	3R	19222000	19223000	-1.11879563	0.218143335
A864	2L	78139	79139	-1.273269131	0.218368844
A865	2L	5227693	5228693	-1.103056551	0.21859582
A866	X	6996105	6997105	-1.263282667	0.21859582
A867	2R	7769552	7770552	-1.011775609	0.21859582
A868	3L	2980637	2981637	-0.978858399	0.21859582
A869	2L	13145179	13146179	-1.587173604	0.21859582
A870	2R	19310332	19311332	-0.952368684	0.21859582
A871	2R	9819680	9820680	-1.009894139	0.21859582
A872	3L	16337124	16338124	-1.417971726	0.21859582
A873	2L	21086457	21087457	-1.846441426	0.219156715
A874	3L	2737840	2738840	-1.607088872	0.219156715
A875	2L	21616545	21617545	-2.255875728	0.219156715
A876	3R	14474210	14475210	-0.999508627	0.219156715
A877	2L	6238902	6239902	-1.605072101	0.219276672
A878	3R	29894253	29895253	-1.107386787	0.219276672
A879	3L	3347717	3348717	-1.179235289	0.219276672
A880	2L	12971826	12972826	-2.216633342	0.219399657
A881	2R	14916937	14917937	-1.045755749	0.219399657
A882	2R	11076970	11077970	-1.034451558	0.220069574
A883	3R	31072021	31073021	-1.16756307	0.220069574
A884	2L	11095102	11096102	-1.102280812	0.221352706
A885	3L	15231002	15232002	-1.067169691	0.221352706
A886	3R	12958402	12959402	-1.560833706	0.221930347
A887	2R	19714965	19715965	-1.157278418	0.221930347
A888	3L	15619379	15620379	-1.31948764	0.222974919
A889	2R	23580291	23581291	-1.765437119	0.222974919
A890	3L	315518	316518	-1.218269224	0.222974919
A891	2R	16837158	16838158	-1.104225423	0.222974919
A892	2R	11410477	11411477	-1.294965118	0.222974919
A893	2L	13121674	13122674	-1.516703804	0.223139987
A894	2L	21742664	21743664	-1.159794663	0.223495571
A895	2L	16327804	16329502	-1.176521959	0.223495571
A896	2R	21883759	21884759	-0.999649106	0.223495571
A897	2R	20124071	20125071	-1.32620749	0.223495571
A898	3R	19475499	19476499	-1.187657111	0.223495571
A899	3R	26567911	26568911	-0.986505991	0.223495571
A900	2R	23659141	23660141	-1.167290981	0.223495571
A901	X	19153204	19154204	-1.11656111	0.223495571
A902	3L	16105008	16106008	-0.97609239	0.223495571
A903	3L	22460774	22461774	-0.97793111	0.223495571
A904	3L	827238	828238	-0.973139061	0.223495571
A905	2R	16214822	16215822	-1.246298339	0.223495571
A906	3L	9105941	9106941	-1.718824566	0.223495571
A907	3R	23790706	23792402	-0.928422889	0.223495571
A908	3L	15698515	15700335	-0.947026603	0.223495571
A909	2L	1059998	1060998	-0.959566478	0.223495571
A910	3L	16135442	16136442	-1.501574657	0.223495571
A911	2R	23582038	23583038	-1.269839896	0.223495571
A912	2R	5964168	5965168	-0.941073965	0.223495571
A913	3R	9954411	9956288	-1.003018934	0.224654042
A914	2L	19416732	19417732	-1.977337861	0.224654042
A915	2R	13579255	13580255	-0.95487665	0.224673205
A916	3L	12255685	12256685	-1.270996416	0.225130489
A917	3L	10852118	10853118	-1.004054387	0.225157351
A918	2R	7127221	7128221	-0.95235767	0.225157351
A919	3L	15134971	15135971	-1.650345901	0.225606781
A920	3R	4470873	4471873	-1.102234187	0.225606781
A921	X	16424832	16425832	-1.014520942	0.225606781
A922	2L	1651423	1652423	-0.990429377	0.225606781
A923	3R	29830824	29831824	-1.022060585	0.225606781
A924	2R	12497384	12498384	-1.064593986	0.225606781
A925	2R	9272007	9273872	-1.007494788	0.225869096
A926	3R	11850886	11851886	-1.715268037	0.225869096
A927	3R	30485784	30486784	-1.038648869	0.226133189
A928	3L	1206470	1207470	-1.887476083	0.226133189
A929	3R	24357324	24358324	-1.272507221	0.226133189
A930	2L	8305220	8306220	-1.634906885	0.226133189
A931	3L	11795224	11796224	-1.374297205	0.226133189
A932	2R	17337913	17338913	-1.309804733	0.226133189
A933	2L	8006840	8007840	-1.349256691	0.226133189
A934	2R	11338418	11339418	-1.455020487	0.226133189
A935	3R	9392109	9393109	-1.149770836	0.226133189
A936	3R	9601969	9602969	-1.615172315	0.226133189
A937	3L	2559491	2560491	-1.237743701	0.226133189
A938	2L	1928576	1929576	-0.993896277	0.226133189
A939	3R	11659670	11660670	-1.156756186	0.226146637
A940	3L	18817338	18818338	-1.015908034	0.226146637
A941	3R	30467693	30468693	-1.469764153	0.226146637
A942	3R	25504525	25505525	-1.176049737	0.226161574
A943	3L	17528317	17529317	-1.673354033	0.227386977
A944	2L	13911203	13912203	-1.649042372	0.227386977
A945	2R	18581601	18582601	-4.531124757	0.227386977
A946	3L	3044583	3045583	-1.022132434	0.227386977
A947	2R	23614382	23615382	-1.105911807	0.227386977
A948	3R	7055442	7056442	-1.222211577	0.227386977
A949	2L	13501909	13502909	-0.979580988	0.227520749
A950	2R	19200490	19201490	-1.023894524	0.227942508
A951	3R	30565514	30566514	-1.134386581	0.228072318
A952	2L	1114972	1116687	-1.201880979	0.228072318
A953	2L	13799996	13800996	-1.084437496	0.228072318
A954	2R	7781917	7782917	-0.989821684	0.228179954
A955	3L	4283476	4284476	-1.281790836	0.228286171
A956	2L	6805449	6806449	-1.131847574	0.228286171
A957	2L	6943169	6944169	-1.209450012	0.22881195
A958	3L	22801923	22802923	-1.10538866	0.22881195
A959	2R	18133103	18134103	-1.420988409	0.22881195
A960	2L	6256167	6257167	-1.228305769	0.22881195
A961	3L	9629697	9630697	-1.082385092	0.229355711
A962	2R	23815453	23816453	-1.045688121	0.229600549
A963	2L	21672291	21673291	-1.23119952	0.22984723
A964	3R	29935579	29936579	-1.029740312	0.22984723
A965	2R	18778394	18779394	-1.107426527	0.22984723
A966	2L	5099570	5100570	-1.187910097	0.22984723
A967	3L	20977883	20978883	-1.47895926	0.22984723
A968	2R	7269245	7270654	-1.773795792	0.22984723
A969	2R	20561724	20562724	-1.131453268	0.22984723
A970	3R	19621785	19622785	-0.973777829	0.230432356
A971	2R	8948777	8949777	-1.082936461	0.231016426
A972	2R	8922369	8923369	-1.199627106	0.231016426
A973	2R	17672037	17673037	-1.583802412	0.231016426
A974	3R	13819279	13820279	-1.15204296	0.23109383
A975	3R	12685134	12686134	-1.053178438	0.231247029
A976	3R	20951842	20952842	-0.993743335	0.231773063
A977	2L	5152497	5153497	-0.968817714	0.231773063
A978	3R	23643483	23644483	-1.724583675	0.231773063
A979	3R	25789022	25790022	-1.091380003	0.231773063
A980	2L	8214911	8215911	-1.070681656	0.231773063
A981	3R	30808398	30809398	-0.971253914	0.231773063
A982	3R	29217533	29218533	-1.128853124	0.231773063
A983	2L	6467121	6468121	-3.010551771	0.231773063
A984	2L	3771464	3772464	-1.042073673	0.232560501
A985	2L	8005532	8006532	-1.182191171	0.232968531
A986	3L	16693520	16694520	-1.03895065	0.23297608
A987	3R	23704626	23705626	-0.95787877	0.232981743
A988	2R	9929324	9930324	-1.127271802	0.233024062
A989	3L	11681645	11682645	-1.21974338	0.233055579
A990	3R	13691065	13692065	-0.944068436	0.233055579
A991	2L	1425597	1427539	-1.094263407	0.233138335
A992	2L	3691817	3692817	-0.982047003	0.233138335
A993	3L	4900441	4901441	-2.234585166	0.233140837
A994	3R	31256635	31257635	-1.256116947	0.233140837
A995	2L	19435132	19436132	-1.249519064	0.233543468
A996	X	2303626	2304626	-0.924671223	0.233543468
A997	3R	21876386	21877386	-1.304135346	0.233927513
A998	2L	20770147	20771147	-1.085172105	0.23394096
A999	2L	21236774	21237774	-1.086513032	0.23394096
A1000	3R	5062174	5063909	-0.987552547	0.23414974
A1001	2L	4340054	4341054	-0.931325013	0.23414974
A1002	3R	31844140	31845140	-1.003354208	0.23414974
A1003	3L	16382688	16383688	-1.05981253	0.23414974
A1004	2L	7436377	7437377	-1.004520909	0.23414974
A1005	2R	17118083	17119083	-1.140399988	0.23414974
A1006	2L	5092730	5094573	-1.115485036	0.23414974
A1007	X	21304859	21305859	-1.290102081	0.23414974
A1008	3R	5280727	5281727	-1.070766264	0.23414974
A1009	3R	28877380	28878380	-3.19919037	0.234256417
A1010	2L	13770706	13771706	-0.98607875	0.234256417
A1011	2R	24641813	24642813	-0.974905573	0.234765859
A1012	2L	4949162	4950162	-1.057870973	0.234765859
A1013	3L	2240005	2241005	-3.665205885	0.234765859
A1014	3R	8772856	8774804	-0.975941344	0.234765859
A1015	4	386384	387384	-0.972272914	0.234765859
A1016	2R	20251730	20252730	-1.066752307	0.234765859
A1017	X	19604838	19605838	-1.053247303	0.234765859
A1018	3R	14448011	14449011	-0.993221021	0.234765859
A1019	3R	23936573	23937573	-1.962617277	0.234765859
A1020	3R	24298025	24299025	-1.108445667	0.234765859
A1021	3R	5944773	5945773	-1.266497895	0.234802495
A1022	2R	10213774	10214774	-1.571642661	0.234802495
A1023	2L	12586653	12587653	-0.965233565	0.234802495
A1024	3R	26188384	26189384	-1.102903595	0.234802495
A1025	2L	11738376	11739376	-0.913116206	0.234828729
A1026	2L	18080808	18081808	-1.017257705	0.234828729
A1027	3L	781118	782118	-0.998344284	0.234828729
A1028	2L	14213001	14214001	-0.931787759	0.234828729
A1029	2R	19414382	19415382	-1.003586602	0.235060477
A1030	2R	12320869	12321869	-0.943207108	0.235727314
A1031	2R	17056200	17057200	-2.977534245	0.235727314
A1032	2R	6758645	6759645	-1.045180113	0.235727314
A1033	3R	4221039	4222039	-1.072124199	0.235727314
A1034	3L	11734296	11735296	-0.912371609	0.236385934
A1035	3R	30278034	30279034	-0.947685124	0.236385934
A1036	3R	26883028	26884028	-1.691853295	0.236385934
A1037	2L	11277647	11278647	-1.501426556	0.236385934
A1038	3L	11003208	11004208	-1.548592972	0.236385934
A1039	3R	29768581	29769581	-0.994196907	0.236385934
A1040	2R	7482007	7483007	-0.925214931	0.236385934
A1041	2L	12658600	12659600	-1.006911235	0.236583665
A1042	3R	18987600	18989274	-2.055659964	0.236627699
A1043	3R	23601165	23602165	-1.044820744	0.236627699
A1044	3L	6533060	6534060	-1.436315338	0.236627699
A1045	3R	16643365	16644365	-1.106514261	0.236627699
A1046	2L	10588604	10589604	-1.720380381	0.236627699
A1047	3R	21523988	21524988	-1.145909417	0.236627699
A1048	3R	21025254	21026254	-1.773850119	0.236627699
A1049	2L	1884033	1885033	-1.006550903	0.236627699
A1050	3L	16608823	16609823	-1.196605579	0.237084675
A1051	2R	17796121	17797121	-1.058502065	0.237670093
A1052	3R	31437461	31438461	-1.053251756	0.237670093
A1053	3L	16890631	16891631	-0.972859304	0.237670093
A1054	3L	19836184	19837184	-1.474672653	0.238433836
A1055	3L	401822	402822	-1.332190003	0.238887073
A1056	3R	7790005	7791005	-0.9304413	0.239472117
A1057	3R	5497233	5498233	-0.919499906	0.240119229
A1058	3L	7912004	7913004	-1.016204014	0.240119229
A1059	3R	23665939	23666939	-1.055805763	0.240119229
A1060	3R	8789920	8790920	-1.295821624	0.240178704
A1061	2R	9683378	9684378	-1.107234893	0.240178704
A1062	2L	4007942	4008942	-0.983989117	0.240178704
A1063	2L	20868421	20869421	-1.184908671	0.240178704
A1064	3L	3903077	3904077	-0.976573043	0.240396801
A1065	3L	10089607	10090607	-0.940070594	0.240396801
A1066	3R	9928446	9929446	-0.971408548	0.240396801
A1067	3L	8534590	8535590	-1.059868408	0.240396801
A1068	2R	24985501	24987419	-0.952512271	0.240443991
A1069	2R	14003060	14004060	-1.014634572	0.240716853
A1070	2L	8784482	8785482	-1.203045079	0.240895636
A1071	3R	23056676	23057676	-1.095585535	0.240948387
A1072	2L	19536469	19537469	-1.034734353	0.241844719
A1073	2R	18816362	18817362	-1.464035723	0.242048637
A1074	3R	5553666	5554666	-1.103420352	0.242331709
A1075	2L	207029	208029	-1.058654377	0.242602852
A1076	3R	7532457	7533457	-0.982687687	0.242602852
A1077	X	5911523	5913455	-1.160980972	0.242603703
A1078	2R	12437950	12438950	-1.066542252	0.242710206
A1079	3R	7270454	7271454	-1.036906511	0.242775694
A1080	2L	19589445	19590445	-0.91876397	0.242775694
A1081	2R	6685732	6686732	-1.138798888	0.243374903
A1082	3R	10560222	10562043	-0.997342256	0.243374903
A1083	2L	9237289	9238289	-0.917786327	0.243670045
A1084	2L	15763828	15764828	-1.251045432	0.243670045
A1085	3R	27694825	27695825	-1.299854695	0.243922562
A1086	3R	15698247	15699247	-1.077523348	0.244308665
A1087	3L	8762865	8763865	-0.99263556	0.244613954
A1088	3L	21031424	21032424	-1.147056361	0.244953856
A1089	X	6715330	6716330	-1.179939694	0.244953856
A1090	2R	7750170	7751170	-0.969782845	0.245148658
A1091	X	5907739	5908739	-1.659893183	0.245431747
A1092	2R	18800184	18801184	-0.991816158	0.245431747
A1093	3L	12414221	12415221	-0.917498445	0.246261948
A1094	3R	8582283	8583283	-1.226737577	0.246452427
A1095	2L	2199983	2200983	-0.907823413	0.24682762
A1096	3R	30385231	30386231	-1.500496808	0.247120855
A1097	3L	707379	708379	-0.924593524	0.247493944
A1098	3R	15126170	15127170	-1.005491668	0.247493944
A1099	3L	5596956	5597956	-1.154667625	0.247493944
A1100	3L	21068046	21069046	-1.032263423	0.247493944
A1101	2L	16326692	16327692	-1.209275284	0.247493944
A1102	3R	25905901	25906901	-0.881930844	0.247493944
A1103	2L	13899956	13900956	-0.901643829	0.247493944
A1104	2L	12447895	12448895	-0.969703996	0.247980686
A1105	2L	8123464	8124464	-1.04205007	0.248045215
A1106	2R	14333952	14334952	-1.020959655	0.248185335
A1107	3R	10767147	10768147	-1.200933723	0.24824227
A1108	2R	18805604	18806604	-1.010607454	0.24824227
A1109	3R	30019190	30021079	-1.164900145	0.24824227
A1110	3R	20556976	20558968	-1.034611838	0.24824227
A1111	3R	19948218	19949218	-0.937664678	0.24824227
A1112	3L	14819622	14820622	-1.250511103	0.24824227
A1113	3L	14485933	14486933	-1.172976531	0.24824227
A1114	3R	30063563	30064563	-0.943556217	0.248270782
A1115	3L	7518618	7519618	-1.330343393	0.248322306
A1116	3L	11260193	11261193	-0.914834668	0.248322306
A1117	2R	14269849	14270849	-1.123473879	0.248322306
A1118	2L	5240195	5241195	-0.949568288	0.248360091
A1119	2L	18117171	18118171	-1.013342251	0.248415875
A1120	3R	13463601	13464601	-1.259410939	0.248646593
A1121	2L	12527343	12528343	-0.94609181	0.249038079
A1122	2L	13077687	13078687	-1.64371395	0.249342122
A1123	3L	8181412	8182412	-1.079575715	0.249342122
A1124	3R	22458978	22459978	-4.581293728	0.249342122
A1125	3R	25354029	25355029	-1.508954839	0.24957561
A1126	2L	18843302	18844302	-1.120070283	0.24957561
A1127	3L	4286652	4287652	-0.963016523	0.24996288
A1128	2L	11837405	11838405	-1.241677385	0.250020144
A1129	3R	23685634	23686634	-1.003700627	0.250020144
A1130	3L	3086274	3087274	-4.4701612	0.250020144
A1131	3L	21014329	21015329	-0.945007479	0.250020144
A1132	3L	12889047	12890047	-0.912215383	0.250020144
A1133	2R	6008411	6009411	-1.180575722	0.250020144
A1134	2R	8597719	8598719	-1.277018069	0.250020144
A1135	3R	27654391	27655391	-1.115137243	0.250020144
A1136	3R	31442861	31443861	-0.957522939	0.250020144
A1137	3R	8787601	8788601	-1.16655709	0.250240744
A1138	2R	12554224	12555224	-1.222449063	0.250337177
A1139	X	1385517	1386517	-1.075541405	0.250735306
A1140	3R	26912244	26913244	-0.950833065	0.250735306
A1141	3L	17999250	18000250	-0.948923272	0.25122651
A1142	2L	19497806	19498806	-0.925399742	0.25122651
A1143	2R	12842156	12843156	-0.975902378	0.25122651
A1144	3L	9209347	9210347	-0.948676041	0.25122651
A1145	2R	22282083	22283083	-1.047806636	0.25122651
A1146	2R	8006225	8007225	-1.184332854	0.25122651
A1147	3R	21346555	21347555	-0.901620076	0.25122651
A1148	2L	484049	485049	-1.040335593	0.25122651
A1149	3R	5129223	5130223	-1.132307675	0.25122651
A1150	3L	1745076	1746076	-0.981290294	0.25122651
A1151	3R	13392455	13393455	-1.057393466	0.25122651
A1152	3L	526197	527197	-1.168675367	0.25122651
A1153	3L	13876522	13877522	-1.665758231	0.25122651
A1154	X	5956038	5957038	-0.95000289	0.25122651
A1155	3R	5316717	5317717	-0.950965833	0.25122651
A1156	3R	27026229	27027229	-1.043744786	0.25122651
A1157	3L	8289307	8290307	-1.05670327	0.25122651
A1158	2R	16020808	16021808	-1.051751939	0.25122651
A1159	3L	20103663	20104663	-1.169955026	0.25122651
A1160	3R	20000213	20001932	-0.879685609	0.25122651
A1161	2R	13231334	13232334	-1.098683357	0.25122651
A1162	2R	10249971	10250971	-1.284145072	0.251523788
A1163	2R	7008144	7009144	-1.522405593	0.251523788
A1164	2R	19389728	19390728	-1.092719205	0.251654253
A1165	3L	840786	841786	-0.970735475	0.251654253
A1166	3L	7066389	7067389	-1.103514547	0.251654253
A1167	3L	8676017	8677017	-0.933916583	0.252071524
A1168	3L	770150	771150	-1.753618748	0.252071524
A1169	3R	8642134	8643134	-1.081309823	0.252071524
A1170	3R	29787464	29788464	-0.914258135	0.252071524
A1171	3L	14673622	14674622	-0.924366913	0.252071524
A1172	2R	17693969	17694969	-0.938124325	0.252071524
A1173	3R	16289447	16290447	-1.078192615	0.252092941
A1174	3R	19219749	19220749	-1.016515175	0.252092941
A1175	2R	7039398	7040398	-1.13991831	0.252092941
A1176	2L	7792901	7793901	-1.06108227	0.252281073
A1177	3L	1101975	1102975	-1.143840486	0.252281073
A1178	3L	10747283	10749111	-0.869385138	0.252287795
A1179	2R	18503419	18504419	-1.029887947	0.25295241
A1180	2R	12528401	12529401	-0.934869629	0.2529552
A1181	2L	8684457	8685457	-1.047681572	0.253205454
A1182	2L	7426843	7427843	-1.04173439	0.253205454
A1183	3R	16011699	16012699	-0.97219921	0.253602345
A1184	X	14905327	14906327	-0.932554016	0.253602345
A1185	3L	13456782	13458382	-0.969671044	0.253602345
A1186	3L	2116072	2117072	-1.087344291	0.253602345
A1187	3L	12827446	12828446	-1.006363795	0.253602345
A1188	2L	9588957	9589957	-0.908431292	0.253602345
A1189	3R	27554589	27555589	-1.08093373	0.253602345
A1190	2L	3560533	3561533	-1.075315944	0.253602345
A1191	3R	6818683	6819683	-0.922609068	0.253602345
A1192	3L	9055899	9056899	-1.16024953	0.253602345
A1193	3L	13381498	13382498	-1.155481771	0.253602345
A1194	3R	11670962	11671962	-0.978891189	0.253602345
A1195	3R	6678186	6679186	-1.635192262	0.253680016
A1196	2R	12601256	12603239	-0.914869395	0.253851442
A1197	3L	21402517	21403517	-0.961457772	0.253933553
A1198	3L	4109388	4110388	-0.98710704	0.254169013
A1199	2R	20662329	20663329	-1.51882538	0.254169013
A1200	3R	4746282	4747282	-0.941852292	0.254169013
A1201	2R	18346001	18347001	-1.835009823	0.254219781
A1202	3R	12856546	12857546	-1.020934001	0.255202723
A1203	2L	12074442	12075442	-1.034428786	0.255202723
A1204	2L	5720671	5721671	-1.003504043	0.255893286
A1205	2R	17076625	17077625	-1.043681658	0.255893286
A1206	2L	9509245	9510245	-0.983616214	0.255893286
A1207	2R	18970575	18971575	-1.153074155	0.255893286
A1208	3R	25739934	25740934	-0.962045033	0.255893286
A1209	2R	8732874	8733874	-1.052948075	0.255893286
A1210	3R	6166784	6167784	-2.409827157	0.255893286
A1211	3L	19979212	19980212	-0.912636693	0.255893286
A1212	2R	6682382	6683382	-0.894746626	0.255893286
A1213	3L	13387230	13388230	-0.982552967	0.255893286
A1214	3R	26096588	26097588	-1.142575194	0.256026838
A1215	3R	9452150	9453150	-1.128651963	0.256026838
A1216	3L	15954744	15955744	-1.102710529	0.256026838
A1217	3R	14817416	14818416	-4.579285306	0.256041172
A1218	3L	7344829	7345829	-0.918675033	0.256788616
A1219	2R	10110540	10112354	-1.048187266	0.256788616
A1220	2R	20870460	20871460	-0.885807334	0.256921104
A1221	2L	478422	479422	-1.067582892	0.257337751
A1222	2R	9827305	9828305	-1.037322261	0.257367747
A1223	2R	21078008	21079008	-0.901884639	0.257447352
A1224	3R	17644702	17645702	-1.132326645	0.257447352
A1225	2L	7984788	7985788	-0.995033012	0.258011307
A1226	3R	28901251	28902251	-1.059711941	0.258507966
A1227	2L	18789433	18790433	-0.977441109	0.258853236
A1228	3R	4378509	4379509	-0.878721126	0.258853236
A1229	3R	14477036	14478036	-1.015793462	0.258853236
A1230	2R	21064725	21065725	-0.938857727	0.258853236
A1231	3L	21823003	21824003	-1.070323887	0.258853236
A1232	2R	14006554	14007554	-0.920976717	0.258853236
A1233	2R	21127877	21128877	-1.070943513	0.258853236
A1234	3R	29492826	29493826	-0.887655443	0.258853236
A1235	2R	19986559	19987559	-1.09675518	0.258853236
A1236	3L	3928205	3929205	-1.174157585	0.258853236
A1237	3L	9098796	9099796	-0.884564763	0.258853236
A1238	3R	16224278	16225278	-0.917757514	0.259419876
A1239	2L	15006814	15008463	-1.10260787	0.259419876
A1240	2L	20429665	20430665	-0.895407396	0.259537702
A1241	3R	17712711	17713711	-2.390137742	0.259602925
A1242	2R	6002358	6003358	-0.893674782	0.259602925
A1243	3R	5367267	5368267	-0.96547451	0.259602925
A1244	3L	10687143	10688143	-4.377513518	0.259621232
A1245	X	2302605	2303605	-0.937530445	0.259990045
A1246	2R	21024717	21025717	-1.041978097	0.260366862
A1247	2L	19181072	19182072	-0.914822633	0.260475423
A1248	3L	21891965	21893730	-1.064642238	0.260699226
A1249	3R	14662567	14663567	-1.159612382	0.261589942
A1250	2R	15931374	15932374	-1.004144308	0.261589942
A1251	2L	7787905	7788905	-0.945968652	0.261589942
A1252	3L	773984	774984	-0.948465537	0.261589942
A1253	2L	13283847	13284847	-1.071616491	0.261589942
A1254	3R	24860080	24861080	-1.728345871	0.261589942
A1255	2L	3889692	3890692	-1.957209	0.261589942
A1256	2L	12013751	12014751	-0.931115618	0.261589942
A1257	3R	10624270	10625270	-1.661860562	0.261589942
A1258	3R	26225758	26226758	-1.031233321	0.262413883
A1259	2R	22066487	22067487	-1.267444424	0.262685756
A1260	2L	1071906	1072906	-1.037370428	0.263173168
A1261	2L	14540425	14541425	-1.075313388	0.263173168
A1262	X	13331717	13332717	-1.119267177	0.265321285
A1263	3R	5516503	5517503	-1.078431507	0.265321285
A1264	2L	21739046	21740046	-1.33784347	0.265529971
A1265	3R	27950281	27951281	-0.91937083	0.265641627
A1266	3L	22429132	22430132	-1.465812097	0.26566244
A1267	X	1617118	1618118	-1.083690803	0.26566244
A1268	2L	8083188	8084188	-0.993402088	0.26566244
A1269	3R	30815924	30816924	-0.972038639	0.266993356
A1270	3R	23120614	23121614	-0.995288581	0.268777175
A1271	2L	21241019	21242019	-1.074765139	0.268777175
A1272	2L	171919	172919	-0.974407716	0.268777175
A1273	3L	22688502	22689502	-1.031086768	0.26899337
A1274	2R	14842785	14843785	-0.927275159	0.26899337
A1275	2R	17126764	17127764	-0.911468113	0.26899337
A1276	2R	11203096	11204096	-0.985698548	0.270078498
A1277	2L	16860915	16861915	-1.205361674	0.270078498
A1278	2L	9504536	9505536	-1.229465397	0.270648039
A1279	3R	10614031	10615031	-1.018659679	0.270648039
A1280	3R	13298534	13299534	-2.28074778	0.270959377
A1281	3L	14636881	14637881	-0.984806264	0.270959377
A1282	3L	19095950	19096950	-1.002908158	0.271957419
A1283	2L	5775122	5776122	-0.919150242	0.272034629
A1284	2R	20137442	20138442	-1.041796607	0.273077003
A1285	2R	17616159	17617159	-0.959279095	0.273124094
A1286	X	5732130	5733130	-1.194708744	0.273124094
A1287	3R	9916966	9917966	-1.069260137	0.273124094
A1288	2L	13500084	13501084	-0.928530173	0.273124094
A1289	3R	4212271	4213271	-0.887079865	0.273124094
A1290	3L	8441701	8442701	-0.927078945	0.273124094
A1291	2L	15057405	15058405	-0.885005522	0.273876339
A1292	2R	10135707	10136707	-1.345717877	0.273957117
A1293	3L	11793153	11794153	-1.349051461	0.274214281
A1294	2R	23871911	23872911	-0.972970026	0.274214281
A1295	3L	9381168	9382168	-0.892517885	0.274214281
A1296	2R	21841600	21842600	-1.132114555	0.274214281
A1297	3R	14801199	14802199	-0.93383554	0.274214281
A1298	2R	13551702	13552702	-1.010413978	0.274214281
A1299	3R	13276179	13277179	-0.97377676	0.274214281
A1300	2L	21837379	21838379	-1.02860778	0.274214281
A1301	2L	1909543	1910543	-0.844572665	0.274214281
A1302	X	1386921	1387921	-1.388878795	0.274214281
A1303	3L	3242413	3243413	-0.953646705	0.274214281
A1304	3R	22053514	22054514	-0.904889155	0.274214281
A1305	3L	19179933	19180933	-1.215833527	0.274214281
A1306	3R	13296071	13297071	-1.075105768	0.274214281
A1307	3L	9134183	9135183	-0.899717962	0.274389756
A1308	2R	12531884	12532884	-1.170908322	0.274488037
A1309	3L	11957468	11958468	-0.853406797	0.274488037
A1310	X	9674453	9675453	-0.918419313	0.274488037
A1311	3L	20817351	20818351	-0.946083545	0.274488037
A1312	2L	8255035	8256035	-0.867558658	0.274889344
A1313	3L	1528603	1529603	-1.037215921	0.274889344
A1314	2L	825592	826592	-1.030876187	0.274889344
A1315	3R	11669326	11670326	-4.25909979	0.275116412
A1316	3L	13452353	13453353	-1.298706916	0.275435153
A1317	3R	18295836	18296836	-0.934914176	0.275435153
A1318	2L	6100267	6101267	-1.551674721	0.275639073
A1319	2L	18134376	18135376	-0.882448289	0.276009009
A1320	3R	8713446	8714446	-0.963156901	0.276052046
A1321	2L	4982869	4983869	-1.638586349	0.276417255
A1322	2R	8167551	8168551	-1.431756245	0.276717338
A1323	3R	10676924	10677924	-0.952965948	0.276846772
A1324	2R	19283331	19284331	-1.264795661	0.277289092
A1325	3L	19094738	19095738	-0.913766419	0.277317214
A1326	3R	5076547	5077547	-1.710674287	0.277370382
A1327	3L	13959733	13961212	-0.879131206	0.277370382
A1328	3R	5064519	5065519	-0.868253154	0.277370382
A1329	3R	15897921	15898921	-1.32726353	0.277370382
A1330	3R	10093165	10094165	-1.303438665	0.277370382
A1331	3R	30471247	30472247	-0.835090057	0.27795674
A1332	3L	22835208	22836208	-0.949597855	0.27795674
A1333	X	10744733	10745733	-0.891544363	0.27795674
A1334	2L	14333960	14334960	-0.899750503	0.27795674
A1335	3L	9758281	9759281	-0.984679181	0.278112504
A1336	3L	12506304	12507304	-0.915393876	0.27812847
A1337	2L	20084769	20085769	-0.983469567	0.27812847
A1338	4	72357	74280	-0.853250358	0.279261498
A1339	2R	23948999	23949999	-0.955005549	0.280520972
A1340	3R	10114568	10115568	-0.886460491	0.280520972
A1341	2R	20618254	20619254	-0.863240644	0.280520972
A1342	3L	4909083	4910083	-0.994375428	0.281295394
A1343	3R	32035339	32036339	-1.085673143	0.281476946
A1344	3R	10133839	10134839	-0.841647708	0.281903352
A1345	3L	8948118	8949118	-1.22249743	0.282351175
A1346	X	21553326	21554326	-1.136389983	0.28360568
A1347	3R	21864804	21865804	-0.957671741	0.283840512
A1348	2R	17124137	17125137	-0.97782323	0.283840512
A1349	2L	9777084	9778084	-0.918716099	0.283840512
A1350	3L	6564706	6565706	-1.44111276	0.283981532
A1351	3R	27263085	27264085	-0.946250223	0.284141212
A1352	X	9615482	9616482	-1.404662768	0.284141212
A1353	3R	23933685	23934685	-1.026519284	0.284141212
A1354	2L	1107707	1108707	-1.287916665	0.284141212
A1355	2L	18122481	18123481	-0.918264451	0.284141212
A1356	2L	21910524	21911524	-1.104582792	0.284141212
A1357	3L	8057264	8059073	-0.947020448	0.284506518
A1358	2R	18146829	18147829	-0.951218781	0.284506518
A1359	3R	22424420	22425420	-0.95730786	0.284506518
A1360	2L	20669878	20670878	-1.036748078	0.284506518
A1361	2R	11726795	11727795	-1.318122729	0.284506518
A1362	2L	1656806	1657806	-1.008564764	0.284576771
A1363	2R	7244278	7246236	-1.118857522	0.28466653
A1364	X	7095143	7096143	-0.986940085	0.284760586
A1365	2R	11641569	11642569	-0.842419029	0.285050121
A1366	3L	21058845	21059845	-0.881277304	0.285050121
A1367	2R	12264695	12265695	-1.013619575	0.285050121
A1368	3R	19792392	19793392	-0.887930045	0.285050121
A1369	2L	2242778	2243778	-0.953025816	0.285050121
A1370	2R	5771239	5772239	-0.988401875	0.285050121
A1371	3R	15330345	15331345	-1.387194705	0.285050121
A1372	X	14913698	14914698	-1.117324984	0.285050121
A1373	2R	17444220	17445220	-0.9425877	0.285050121
A1374	X	12508734	12509734	-0.921241505	0.285050121
A1375	2L	18155716	18156716	-1.035787047	0.285481077
A1376	3L	13919776	13920776	-0.892429001	0.285481077
A1377	3L	10100809	10101809	-1.117718895	0.285893381
A1378	3L	3801594	3802594	-0.935244229	0.285893381
A1379	3R	26952855	26953855	-0.928120181	0.285893381
A1380	3R	25271236	25272236	-1.430170205	0.285893381
A1381	3R	22580335	22581335	-1.024856732	0.286088845
A1382	2L	6124538	6125538	-0.894355189	0.286088845
A1383	3R	9629887	9630887	-0.993176383	0.286088845
A1384	2R	8452987	8453987	-0.886222117	0.286234503
A1385	2R	15860933	15861933	-0.885641798	0.286373963
A1386	2L	2458868	2460586	-0.891469918	0.2864025
A1387	2R	15618384	15619384	-1.070767456	0.286614571
A1388	2L	15454321	15455321	-1.017563702	0.286614571
A1389	3R	13969173	13970173	-0.85837177	0.286614571
A1390	2L	9670611	9671611	-0.9314604	0.286614571
A1391	3R	5222824	5223824	-0.865885833	0.286614571
A1392	3R	15991373	15992373	-0.845084439	0.286614571
A1393	3R	26535021	26537008	-0.879025336	0.286614571
A1394	3R	29739495	29740495	-1.237349236	0.286614571
A1395	X	20935873	20936873	-1.64960031	0.286614571
A1396	3R	5570963	5571963	-0.858017076	0.286614571
A1397	3L	2265227	2266227	-0.927980376	0.286614571
A1398	2L	20785703	20786703	-0.920479952	0.286614571
A1399	3L	22881745	22882745	-0.859654673	0.286614571
A1400	3R	4543127	4544127	-0.965922569	0.286614571
A1401	2L	6476331	6477331	-0.913569766	0.286813073
A1402	3L	6403247	6404247	-1.060452801	0.286921426
A1403	X	6546430	6547430	-1.175155416	0.287200512
A1404	2L	5304950	5305950	-0.898174418	0.287200512
A1405	2R	11059315	11060315	-1.492456615	0.287224707
A1406	3L	11418997	11419997	-1.392093702	0.287383557
A1407	2L	20813511	20814511	-1.190037879	0.287383557
A1408	3R	24303759	24304759	-1.078493221	0.287383557
A1409	2R	18336727	18337727	-0.885975044	0.287383557
A1410	3R	19822159	19823159	-0.909439832	0.287383557
A1411	3L	14276681	14277681	-0.852347536	0.287383557
A1412	2R	22390113	22391113	-1.01554817	0.287636917
A1413	4	492211	493211	-0.815013629	0.287910441
A1414	2L	13420385	13421385	-0.997035181	0.288014534
A1415	2R	21075557	21076557	-0.885815289	0.288014534
A1416	X	10742087	10743087	-0.953241173	0.288014534
A1417	X	6061985	6062985	-1.151306647	0.288400348
A1418	3L	2379894	2380894	-1.113283495	0.288472426
A1419	3L	12703972	12704972	-1.049335167	0.288651695
A1420	3R	12290372	12291372	-0.90498175	0.288761238
A1421	3L	10744260	10745260	-0.857868624	0.288761238
A1422	3L	1005531	1006531	-0.974588001	0.288761238
A1423	2R	6937806	6938806	-0.908533862	0.288869028
A1424	2L	19565052	19566052	-0.830552089	0.289011922
A1425	3L	16579642	16580642	-0.905238886	0.289060071
A1426	2L	10393240	10394240	-0.932402232	0.289315805
A1427	2R	14109514	14110514	-0.957020941	0.289598897
A1428	2L	12484972	12485972	-0.956865377	0.289704571
A1429	3R	4691451	4692451	-0.815750282	0.289704571
A1430	3R	10080184	10081184	-1.008823167	0.289704571
A1431	3L	8424558	8425558	-1.051260641	0.289704571
A1432	3R	17624225	17625225	-0.974303811	0.28984221
A1433	3L	21317461	21318461	-1.044894471	0.28984221
A1434	2L	6370428	6371428	-1.571817013	0.28984221
A1435	2R	19856700	19857700	-0.969246228	0.290322963
A1436	3R	5074804	5075804	-1.073842275	0.290793843
A1437	3L	12570627	12571627	-0.915741511	0.291350697
A1438	3R	10684484	10685484	-0.98994737	0.291350697
A1439	2R	23956784	23957784	-5.323114529	0.291350697
A1440	3R	30912198	30913198	-0.986729054	0.291709256
A1441	3L	19265197	19266197	-0.916965326	0.291709256
A1442	2R	8455243	8456243	-0.910979993	0.291709256
A1443	X	14237455	14238455	-0.908426702	0.291726859
A1444	3R	24138176	24139176	-0.85635592	0.291726859
A1445	2L	7485846	7486846	-0.960924515	0.292027762
A1446	2L	3516688	3517688	-1.101235736	0.292493889
A1447	3L	11702853	11703853	-0.84499726	0.292493889
A1448	2R	11323072	11324072	-1.021563381	0.292493889
A1449	3R	26214720	26215720	-1.08676929	0.292493889
A1450	2R	16124498	16125498	-0.884602687	0.292493889
A1451	X	15811371	15812371	-0.905205408	0.292493889
A1452	2R	18866741	18867741	-1.195185503	0.292646872
A1453	3R	24038421	24039421	-0.963474502	0.292646872
A1454	3R	30487928	30488928	-0.861166187	0.292903613
A1455	3L	11428105	11429105	-0.84461276	0.294734777
A1456	2L	8461696	8462696	-0.917281521	0.294734777
A1457	3L	9761928	9762928	-1.075455633	0.294734777
A1458	2L	8271085	8272085	-0.961585302	0.295011384
A1459	3R	15475926	15476926	-0.850789029	0.295012287
A1460	2R	7026077	7027077	-0.964400837	0.295713984
A1461	X	19071462	19072462	-1.145843367	0.295795654
A1462	2L	13558335	13559335	-1.017508287	0.295795654
A1463	3R	31168273	31169273	-1.262569671	0.296273751
A1464	X	1621496	1622496	-0.976274424	0.296273751
A1465	X	10367420	10368420	-1.586438093	0.296273751
A1466	2R	11866027	11867027	-0.907456674	0.296273751
A1467	2L	1200265	1201265	-0.870939493	0.296273751
A1468	2L	7808292	7810241	-0.934444932	0.296273751
A1469	3R	5285053	5286053	-0.896060967	0.296273751
A1470	3R	5453772	5454772	-0.886579782	0.296273751
A1471	2R	16653102	16654102	-0.887108753	0.296273751
A1472	2R	7938489	7939489	-1.148257978	0.296273751
A1473	3L	14055426	14056426	-0.847640284	0.296273751
A1474	3R	15786313	15787313	-1.03472426	0.296273751
A1475	2R	16576085	16577085	-1.194906616	0.296273751
A1476	3L	15209670	15210670	-0.866947408	0.296273751
A1477	3R	23672037	23673037	-0.917037276	0.296273751
A1478	3L	2501631	2502631	-0.869563869	0.296273751
A1479	2R	7250373	7251373	-0.944680736	0.296273751
A1480	2R	20110643	20111643	-0.861691669	0.296273751
A1481	3L	332058	333058	-0.883752534	0.296273751
A1482	3L	11826525	11827525	-0.99469928	0.296568673
A1483	2R	18802050	18803050	-0.963734677	0.296630019
A1484	3R	19831968	19832968	-1.368688721	0.296828442
A1485	X	1695278	1696278	-0.984331712	0.297141082
A1486	2L	12529269	12530269	-0.893349871	0.297141082
A1487	3R	29771996	29772996	-0.898879919	0.297141082
A1488	2R	18638923	18639923	-0.875632768	0.297141082
A1489	2L	2422653	2423653	-0.943511124	0.297141082
A1490	3R	29681877	29682877	-0.884554089	0.297416881
A1491	2R	13431413	13432413	-0.842703021	0.29766867
A1492	2R	21589828	21590828	-1.736456861	0.29766867
A1493	3R	30036226	30037226	-1.038129679	0.29766867
A1494	3R	23013034	23014034	-0.867148034	0.297713493
A1495	2R	16660106	16661106	-0.916701208	0.297713493
A1496	2R	10080737	10081737	-0.889623055	0.297833926
A1497	3L	2184860	2185860	-1.174332628	0.298064981
A1498	2L	8674088	8675088	-1.327355859	0.298064981
A1499	3R	12995257	12996257	-0.951540728	0.298064981
A1500	3L	5358786	5359786	-0.877748856	0.298064981
A1501	X	9040333	9041333	-1.129780797	0.298064981
A1502	2R	6132764	6133764	-1.010534242	0.298064981
A1503	2L	12541900	12544778	-0.873267348	0.298064981
A1504	2L	3300255	3301255	-0.81780914	0.298064981
A1505	2L	16891132	16892132	-0.894895956	0.298064981
A1506	2R	10598511	10599511	-0.909328276	0.298064981
A1507	X	6993558	6994558	-0.846334975	0.298064981
A1508	2R	10580454	10582378	-0.887202315	0.298064981
A1509	3R	23738305	23739305	-0.900288938	0.298064981
A1510	2R	9968709	9969709	-1.04773191	0.298064981
A1511	2L	1410226	1411226	-1.060697105	0.298064981
A1512	2L	20096612	20097612	-1.022549289	0.298064981
A1513	2R	11618505	11619505	-0.889738284	0.298064981
A1514	2L	431718	432718	-0.934871231	0.298064981
A1515	2R	14024307	14025307	-0.827733633	0.298064981
A1516	3R	29895343	29896343	-1.050164766	0.298064981
A1517	3R	26979930	26980930	-0.903178538	0.298064981
A1518	3L	22680728	22681728	-1.076311198	0.298064981
A1519	2R	12965631	12966631	-1.636334396	0.298064981
A1520	3L	18173823	18174823	-1.035885276	0.298064981
A1521	3L	6260917	6261917	-0.81736216	0.298064981
A1522	2L	20826196	20827196	-0.934911383	0.298064981
A1523	2R	15286744	15287744	-0.876662312	0.298064981
A1524	2L	6819168	6820168	-0.853680375	0.298064981
A1525	X	7630913	7631913	-1.01893262	0.298416559
A1526	2L	11052719	11053719	-0.883416543	0.298416559
A1527	2R	19184293	19185293	-1.16962665	0.298817603
A1528	2R	10553603	10554603	-0.811858417	0.29882718
A1529	3L	174079	175079	-0.9309885	0.299454652
A1530	X	3874706	3875706	-1.057822582	0.299454652
A1531	2L	21155607	21157463	-1.047810875	0.299457213
A1532	3R	9774028	9775028	-0.841784895	0.299754009
A1533	2R	23610841	23611841	-1.036118764	0.299754009
A1534	3L	8603533	8604533	-0.948052846	0.299774481
A1535	3L	19499187	19500187	-0.996590628	0.299968869
A1536	3L	20427057	20428057	-0.925426392	0.300129932
A1537	2R	11711680	11712680	-0.850353263	0.300129932
A1538	2R	9875820	9876820	-1.199841848	0.300134608
A1539	3R	15287493	15288493	-0.83634507	0.300134608
A1540	2R	6713557	6714557	-0.89306892	0.300134608
A1541	3R	12221306	12222306	-0.86639859	0.300134608
A1542	2R	15689326	15690326	-0.921301188	0.300147191
A1543	2R	20065523	20066523	-0.958608856	0.300147191
A1544	2L	19041388	19042388	-1.128207863	0.300147191
A1545	3R	17055841	17056841	-0.983361622	0.300147191
A1546	2R	22933788	22934788	-0.826455608	0.302238825
A1547	3L	15589696	15592150	-0.831808141	0.302658045
A1548	3R	5456586	5457586	-1.029629708	0.302658045
A1549	3L	19081251	19083172	-0.825678266	0.302658045
A1550	2L	10778038	10779038	-1.113013474	0.302658045
A1551	3L	4387603	4388603	-0.85884908	0.302658045
A1552	3R	22047517	22048517	-1.020599846	0.302658045
A1553	X	15933061	15934061	-0.891781355	0.302658045
A1554	2L	21235350	21236350	-1.023870819	0.302658045
A1555	3L	55506	56506	-0.864427813	0.302658045
A1556	3L	11004523	11005523	-0.814580234	0.302658045
A1557	3R	19379930	19380930	-0.952310736	0.302658045
A1558	2R	7030091	7031091	-1.39175032	0.303007139
A1559	2R	14547253	14548253	-0.854802066	0.303817388
A1560	2R	7479765	7480765	-0.855978229	0.304118834
A1561	2L	9391530	9392530	-0.886688584	0.304118925
A1562	2L	2191755	2192755	-1.06151207	0.304118925
A1563	4	501270	502270	-0.796950102	0.304156277
A1564	2L	14196938	14197938	-1.818307842	0.304191191
A1565	3L	17886717	17888703	-0.842754316	0.304191191
A1566	3R	12585431	12586431	-1.590355248	0.304191191
A1567	3L	4680564	4682535	-0.823819989	0.304207239
A1568	3L	90389	91389	-1.568061658	0.304207239
A1569	3R	12984658	12986499	-0.910177612	0.304207239
A1570	2L	472637	473637	-1.33539992	0.304207239
A1571	2L	8780911	8781911	-0.882779718	0.304207239
A1572	2L	3095671	3096671	-0.807212479	0.30435347
A1573	3R	26945137	26946137	-0.909787187	0.305527493
A1574	3L	71029	72029	-0.807414314	0.305527493
A1575	2L	4995327	4996327	-0.875121848	0.305527493
A1576	2R	5995540	5996540	-1.004920588	0.305527493
A1577	2R	6532349	6533349	-0.819884021	0.305527493
A1578	2R	10898598	10899598	-0.901333187	0.305724779
A1579	2L	5029241	5030241	-0.934784301	0.305724779
A1580	2R	11779772	11780772	-0.876809786	0.305724779
A1581	3R	29762844	29764770	-0.801266324	0.306134649
A1582	2R	18861054	18863164	-0.951121097	0.306134649
A1583	2R	21547642	21548642	-0.864533507	0.306303744
A1584	3L	8580546	8581546	-0.85945754	0.306303744
A1585	2R	7626039	7627039	-2.36257152	0.306405898
A1586	2L	18478850	18479850	-0.878820449	0.306713561
A1587	2R	15613539	15614539	-0.850032426	0.306807932
A1588	2L	11100264	11101264	-0.951539341	0.306807932
A1589	2L	21214884	21215884	-0.883589955	0.306807932
A1590	2R	23601249	23602249	-1.345669219	0.306807932
A1591	3L	21056716	21057716	-4.188443238	0.306859582
A1592	2L	13113255	13114255	-0.840149434	0.306946797
A1593	3L	22894385	22895385	-1.562563291	0.307809951
A1594	2L	3572860	3573860	-0.807013045	0.307809951
A1595	2R	14776985	14777985	-1.01140619	0.307809951
A1596	3L	21934282	21936153	-0.914507506	0.307832015
A1597	2L	3783211	3784211	-1.78074687	0.30899458
A1598	2R	6266579	6267579	-0.867562098	0.309156818
A1599	2L	17382743	17383743	-1.300838573	0.309156818
A1600	3R	28624358	28625358	-0.824438412	0.309156818
A1601	3L	15831921	15832921	-0.928855725	0.309156818
A1602	3R	14879400	14880400	-0.894875427	0.309156818
A1603	3R	22594816	22595816	-0.854939778	0.309156818
A1604	2L	13567065	13568065	-1.248392501	0.309156818
A1605	2R	13577973	13578973	-0.960906323	0.309156818
A1606	2L	21369397	21370397	-0.855604039	0.309156818
A1607	2R	13536819	13537819	-0.901511399	0.309156818
A1608	2L	6670190	6671912	-0.858659544	0.309156818
A1609	2L	9963124	9964124	-0.945849598	0.309156818
A1610	2R	11772738	11773738	-2.348719018	0.309156818
A1611	3L	15186784	15187784	-0.895842121	0.309156818
A1612	3R	11786165	11787165	-0.937547722	0.309156818
A1613	3R	17949600	17950600	-1.194321439	0.309156818
A1614	2L	19136557	19137557	-3.148221703	0.309156818
A1615	3R	23098926	23099926	-1.533324684	0.309156818
A1616	2R	23377884	23378884	-1.842519645	0.309156818
A1617	2R	6700868	6701868	-1.028232524	0.309156818
A1618	3L	11828444	11829444	-1.019048383	0.309156818
A1619	2L	21085140	21086140	-0.843585372	0.309156818
A1620	2L	13140162	13141162	-0.793891291	0.309156818
A1621	3R	7107556	7108556	-0.892275445	0.309156818
A1622	2L	14000065	14001065	-1.40626057	0.30957839
A1623	X	10748148	10749148	-1.071413465	0.30957839
A1624	3L	13403418	13404418	-0.805119955	0.310284832
A1625	2R	17081327	17082327	-0.932804182	0.310676888
A1626	3L	8839301	8840301	-1.96370499	0.310736602
A1627	3L	1021267	1023109	-0.88524962	0.310736602
A1628	3R	20559498	20561482	-1.025523646	0.310983831
A1629	3L	14653723	14654723	-0.833284713	0.311127302
A1630	3L	2172410	2173410	-1.946359565	0.311127302
A1631	3R	7154563	7155563	-1.333514957	0.311127302
A1632	2R	22126874	22127874	-0.928141564	0.311133561
A1633	2L	9128073	9129073	-0.838667778	0.311170472
A1634	3R	9047102	9048102	-0.87840436	0.311185077
A1635	2L	19138796	19139796	-1.65332631	0.311185077
A1636	2L	490489	491489	-0.865918367	0.31118721
A1637	3R	16322922	16323922	-1.034249925	0.311521732
A1638	X	16610325	16611325	-0.954309898	0.311521732
A1639	3L	18626629	18627629	-0.817102156	0.313173469
A1640	2L	20286739	20287739	-1.836635208	0.313173469
A1641	2R	14624049	14625049	-1.003603987	0.313173469
A1642	2R	13334550	13335550	-0.865143261	0.313173469
A1643	3L	13958716	13959716	-1.003391698	0.313225669
A1644	3L	1166402	1167402	-1.18456328	0.313519551
A1645	2R	23595011	23596011	-0.995438779	0.313538568
A1646	3L	11049015	11050015	-0.848908068	0.313839481
A1647	3L	15609776	15610776	-0.952017957	0.313853506
A1648	2R	18312866	18313866	-1.337719404	0.313984939
A1649	X	15487643	15488643	-1.032399907	0.314023923
A1650	2L	16323708	16324708	-0.959231435	0.314023923
A1651	3R	29761648	29762648	-1.304451379	0.314023923
A1652	2L	11618209	11619209	-1.072459355	0.314023923
A1653	2R	6807233	6808233	-0.867118499	0.314023923
A1654	2R	14308801	14309801	-1.015908888	0.314023923
A1655	2L	6345455	6346455	-1.13128619	0.314023923
A1656	2L	7387748	7388748	-0.866279649	0.314023923
A1657	3L	9460430	9461430	-0.859314178	0.314023923
A1658	X	19893447	19894447	-0.916278519	0.314023923
A1659	3L	472928	473928	-0.915358881	0.314023923
A1660	3R	11685026	11686026	-1.123456966	0.314023923
A1661	X	4365985	4366985	-1.205845859	0.314023923
A1662	2R	19373445	19374445	-1.019056468	0.314023923
A1663	2L	10050590	10051590	-0.895241358	0.314023923
A1664	2R	10814260	10815260	-0.87224437	0.314023923
A1665	3L	8848925	8849925	-0.908299244	0.314565773
A1666	3L	12033892	12035746	-0.780692333	0.314569362
A1667	3L	12792956	12793956	-1.121480827	0.314569362
A1668	3L	4071195	4072195	-0.827623244	0.314569362
A1669	3R	14443123	14444123	-0.782629521	0.314746311
A1670	3R	23161225	23162225	-0.828999927	0.314954896
A1671	3L	12056175	12058090	-1.00789081	0.314954896
A1672	3L	14206163	14207990	-0.782083079	0.314954896
A1673	2L	13905848	13906848	-0.936906386	0.314954896
A1674	2L	16315874	16316874	-0.819084555	0.314954896
A1675	3L	19009818	19010818	-2.031353062	0.314954896
A1676	2L	1147433	1148433	-1.01298034	0.314954896
A1677	2R	6197170	6198170	-1.160573894	0.315545518
A1678	3R	9616023	9617896	-0.775589778	0.315545518
A1679	2L	22157456	22158456	-0.818357297	0.315695251
A1680	X	5953923	5954923	-0.914784661	0.31637279
A1681	2R	18688694	18689694	-0.929391977	0.31637279
A1682	3L	11364716	11365716	-1.106700017	0.31642226
A1683	3R	14711501	14712501	-0.819826308	0.316602788
A1684	2R	8602955	8603955	-0.854570704	0.317537232
A1685	2R	10806949	10807949	-0.827147842	0.317648127
A1686	3R	14670638	14671638	-1.099360734	0.31843157
A1687	3L	22699252	22700252	-1.017506812	0.31843157
A1688	3L	648068	649068	-0.855737163	0.318755145
A1689	2R	21684922	21685922	-0.797224707	0.319104398
A1690	2L	13883530	13884530	-0.880754281	0.319104398
A1691	3R	20818066	20819066	-0.952451747	0.319104398
A1692	X	18479424	18480424	-1.407635863	0.319104398
A1693	3R	8312837	8313837	-1.139937255	0.319104398
A1694	2R	24335212	24336212	-0.887134133	0.319104398
A1695	3L	16160824	16161824	-0.942814071	0.319104398
A1696	3L	21047920	21048920	-0.864692249	0.319104398
A1697	X	19126892	19127892	-0.972255712	0.319104398
A1698	3L	15233966	15234966	-1.057646888	0.319104398
A1699	4	254458	255458	-0.784148856	0.319104398
A1700	2L	7692998	7693998	-0.863702483	0.319714069
A1701	3L	12083535	12084535	-0.805569286	0.320221351
A1702	2R	19287324	19288324	-1.586508537	0.320221351
A1703	3L	324098	325098	-1.612353311	0.320629623
A1704	2L	3812793	3813793	-0.852529061	0.320629623
A1705	3R	11687850	11688850	-0.937680933	0.320733523
A1706	2L	13266905	13267905	-0.983009781	0.321004219
A1707	2R	9953600	9954600	-1.338953426	0.321108041
A1708	3R	11247729	11248729	-0.842927384	0.321121874
A1709	2L	11808701	11809701	-0.858135616	0.321121874
A1710	3L	1735493	1736493	-0.87261573	0.321121874
A1711	2R	16096490	16097490	-0.962420573	0.321121874
A1712	2R	14174443	14175993	-0.959940194	0.321121874
A1713	2R	16112881	16113881	-1.056795866	0.321189499
A1714	2L	110602	111602	-0.988204577	0.321189499
A1715	3R	13374583	13375583	-1.720422398	0.321189499
A1716	3L	10088438	10089438	-0.825711581	0.321189499
A1717	3R	29832554	29833554	-0.813085368	0.321189499
A1718	3L	17664912	17665912	-0.777538927	0.321189499
A1719	3R	25448104	25449104	-0.861823361	0.321189499
A1720	3R	11237392	11238392	-0.877052342	0.321189499
A1721	3L	8773289	8774289	-0.898400573	0.321189499
A1722	3R	6402157	6403157	-0.819983008	0.321209162
A1723	2R	23982594	23983594	-0.954226529	0.321289511
A1724	3R	20304582	20306359	-0.84162755	0.321367931
A1725	2R	12423152	12424152	-0.996005579	0.321772213
A1726	2R	23639559	23640559	-1.473448086	0.321825101
A1727	2R	19502658	19503658	-0.866634511	0.322084048
A1728	3R	14088293	14089293	-0.820934023	0.322084048
A1729	3R	28324813	28325813	-0.844050635	0.322084048
A1730	3L	850943	851943	-0.854904311	0.322084048
A1731	3L	3908965	3909965	-0.817721427	0.322084048
A1732	3R	30009957	30010957	-2.571515215	0.322995243
A1733	2R	24306611	24307611	-0.777440828	0.32347849
A1734	3R	8121069	8122069	-0.996628752	0.323743681
A1735	3L	11552977	11553977	-0.887660563	0.323743681
A1736	2R	10762500	10763500	-0.784517741	0.324332966
A1737	2R	6165688	6166688	-1.088324175	0.324475431
A1738	3L	7109718	7110718	-0.895052839	0.324475431
A1739	3L	21038641	21039641	-0.876286176	0.324475431
A1740	3L	15239986	15240986	-0.912330859	0.32459835
A1741	3R	26951596	26952596	-0.850598253	0.32463855
A1742	3R	28628913	28629913	-0.793993331	0.32463855
A1743	3R	6406823	6407823	-0.882732297	0.32463855
A1744	2R	11213602	11214602	-1.624755234	0.32463855
A1745	3R	29870072	29871072	-0.77640136	0.325403929
A1746	3R	9926840	9927840	-0.910798032	0.326015317
A1747	2R	16207659	16208659	-1.053760161	0.326239736
A1748	3L	20229380	20231119	-0.903556861	0.326239736
A1749	2R	19823776	19824776	-1.731516335	0.326239736
A1750	3L	7319602	7320602	-1.019614824	0.326239736
A1751	2R	15247319	15248319	-0.803036337	0.326239736
A1752	3L	651267	652267	-0.913808093	0.326239736
A1753	2R	24074341	24075341	-1.346465828	0.326239736
A1754	2R	24630549	24631549	-0.864392366	0.327041178
A1755	3R	18479364	18480364	-0.943153372	0.327041178
A1756	3R	28655978	28656978	-1.086061879	0.327227432
A1757	3R	18731313	18732313	-0.825184825	0.327227432
A1758	3L	1177839	1178839	-1.892807935	0.32743072
A1759	3R	23283864	23284864	-1.259625524	0.328095621
A1760	X	580344	581344	-1.125859147	0.328095621
A1761	3L	17563446	17564446	-0.786708212	0.328095621
A1762	2R	6642374	6643374	-0.853907957	0.328095621
A1763	2L	11056579	11058409	-0.814583276	0.328095621
A1764	2R	9408752	9409752	-0.847211554	0.328095621
A1765	2R	10025115	10026115	-0.833491717	0.328095621
A1766	2R	7722600	7723600	-0.94020889	0.328095621
A1767	2L	7794735	7795735	-0.857226896	0.328095621
A1768	2R	4713308	4714308	-0.960212343	0.328095621
A1769	2L	8352626	8353626	-1.080962035	0.328095621
A1770	3L	7850012	7851012	-0.88716936	0.328095621
A1771	2L	14631350	14632350	-0.933524094	0.328095621
A1772	X	14783728	14784728	-0.869913497	0.328095621
A1773	2R	6114949	6115949	-0.858902047	0.328095621
A1774	3R	29778499	29779499	-0.811398216	0.328095621
A1775	3L	17828201	17829201	-1.11958066	0.328933448
A1776	3R	15146643	15147643	-0.782232064	0.329230788
A1777	3R	14715881	14717785	-0.769739436	0.329230788
A1778	2R	23869898	23870898	-1.220081939	0.329230788
A1779	3R	28585023	28586023	-0.82720173	0.329230788
A1780	2R	17102251	17103251	-0.818289832	0.329321825
A1781	3R	21659823	21660823	-0.999868432	0.32945959
A1782	2R	21045210	21046210	-0.910071117	0.329591294
A1783	3L	2748701	2749701	-0.786935482	0.329591294
A1784	3L	3764509	3767355	-0.817926869	0.329641298
A1785	2L	7327792	7328792	-1.202979053	0.329641298
A1786	3R	22013647	22014647	-0.837017979	0.329641298
A1787	3R	24264382	24265382	-0.781594948	0.329641298
A1788	3L	14058796	14059796	-0.844779889	0.329641298
A1789	2R	23429142	23430142	-0.794980082	0.329641298
A1790	3R	21662324	21663324	-0.828490695	0.329641298
A1791	2R	7488572	7489572	-0.764347955	0.329641298
A1792	2R	9964431	9965431	-1.307200218	0.329641298
A1793	2L	2360105	2361105	-0.925498058	0.32978635
A1794	2R	24661125	24662125	-0.881636302	0.32978635
A1795	3L	21561071	21562071	-1.007179318	0.329939331
A1796	2R	6011643	6012643	-1.049978867	0.330114387
A1797	3L	17606524	17607524	-0.787620546	0.330114387
A1798	3R	9057393	9058393	-0.795540925	0.330114387
A1799	2R	8060689	8061689	-0.897378282	0.332052612
A1800	2L	21293553	21294553	-0.918071226	0.332052612
A1801	2R	18617626	18618626	-0.793901456	0.332052612
A1802	3R	23126248	23127248	-0.817320957	0.332052612
A1803	2L	8700245	8701245	-0.82082763	0.332052612
A1804	2R	9105166	9106166	-0.951210931	0.332052612
A1805	3R	30207093	30208093	-0.845235344	0.332052612
A1806	3L	3752381	3753381	-1.111434203	0.332052612
A1807	3L	6185685	6186685	-1.281141933	0.332052612
A1808	3R	28853239	28854239	-0.964080554	0.332052612
A1809	X	13125261	13126261	-0.846694175	0.332052612
A1810	3R	24623123	24624123	-0.915676845	0.332052612
A1811	3R	24608384	24609384	-0.781013732	0.332052612
A1812	3R	11407529	11408529	-1.390742522	0.332052612
A1813	2R	14134317	14135317	-1.009287676	0.332052612
A1814	3R	12286890	12287890	-1.315553205	0.33223956
A1815	2L	15425618	15426618	-1.396459284	0.332424867
A1816	3R	10078303	10079303	-0.773640399	0.332424867
A1817	2R	19459145	19460145	-0.80745536	0.332424867
A1818	3L	19999638	20000638	-0.883082997	0.332864693
A1819	3L	12884387	12885387	-0.78134282	0.332864693
A1820	2R	21842869	21843869	-0.910244579	0.332864693
A1821	2L	14599069	14600069	-0.85733699	0.33292748
A1822	2L	6508192	6509192	-0.838834562	0.333200295
A1823	2L	16727240	16728240	-0.850137801	0.333200295
A1824	3L	11815026	11816026	-1.21402152	0.333200295
A1825	2R	7057161	7058161	-0.837915149	0.333200295
A1826	3L	13245489	13246489	-0.774876453	0.333200295
A1827	3R	9925018	9926018	-0.936408406	0.333408873
A1828	X	13841096	13842096	-0.837188831	0.333408873
A1829	2L	13989566	13990566	-0.779041728	0.333408873
A1830	3R	5086689	5088542	-0.807990855	0.333408873
A1831	2R	15615524	15616524	-0.89054618	0.333408873
A1832	3L	9363938	9364938	-0.874737534	0.333408873
A1833	2R	16118950	16119950	-0.849502893	0.333408873
A1834	2L	20806925	20807925	-0.882504597	0.333408873
A1835	3R	22061947	22062947	-0.912372276	0.333408873
A1836	2R	9924261	9926251	-0.837305289	0.333408873
A1837	2R	15537803	15538803	-0.885921867	0.333408873
A1838	3R	9930285	9931285	-1.308623744	0.333408873
A1839	3R	19793753	19794753	-0.821151318	0.333408873
A1840	3L	1970846	1971846	-3.323202075	0.333408873
A1841	3R	27741092	27742092	-1.169663823	0.333408873
A1842	2R	14221491	14222491	-0.75387107	0.333527479
A1843	3L	8719602	8720602	-0.777005253	0.333816943
A1844	3L	14657330	14658330	-0.851750601	0.333816943
A1845	4	904252	905252	-0.773068336	0.333816943
A1846	3L	19815340	19816340	-0.831971446	0.334612968
A1847	3L	14543481	14544481	-0.861325538	0.334612968
A1848	3R	27091429	27093349	-0.796512954	0.334612968
A1849	2L	8993494	8994494	-0.914255549	0.334612968
A1850	3R	21606294	21607294	-0.832777338	0.334612968
A1851	X	10077611	10078611	-0.976281776	0.334612968
A1852	2R	24779275	24780275	-0.816588173	0.334612968
A1853	3L	5597990	5598990	-0.900270807	0.334612968
A1854	3L	5479196	5480196	-0.77951833	0.334728849
A1855	3R	15891800	15892800	-0.813843961	0.334728849
A1856	2R	21505486	21506486	-0.87447984	0.334728849
A1857	3R	9413057	9414057	-1.550947586	0.334728849
A1858	3R	24302754	24303754	-0.8332271	0.334728849
A1859	2L	3123224	3124224	-0.963112363	0.334730645
A1860	3L	81253	82253	-0.896063404	0.334730645
A1861	2R	12038653	12039653	-0.981664945	0.334731001
A1862	3L	12091605	12093241	-0.788569154	0.334759612
A1863	3R	24267999	24268999	-0.885139802	0.334764307
A1864	2L	9147731	9148731	-0.822480678	0.334877389
A1865	3L	11946945	11947945	-0.817230947	0.334877389
A1866	2R	24349104	24350104	-0.819661765	0.334877389
A1867	2L	5784808	5786683	-0.755931111	0.334877389
A1868	2R	24611051	24612051	-0.908754383	0.334877389
A1869	2L	18640154	18641154	-0.886036894	0.334877389
A1870	2R	10266786	10267786	-1.078921035	0.334877389
A1871	2R	9660663	9661663	-1.369371315	0.334919343
A1872	X	11343902	11344902	-0.967378924	0.335069488
A1873	3L	20824443	20825443	-1.183029948	0.335069488
A1874	3L	21027530	21028530	-1.005821548	0.335069488
A1875	2R	13034834	13035834	-1.477382475	0.335069488
A1876	3R	27016472	27017472	-1.566670688	0.335069488
A1877	X	13890840	13891840	-0.809423387	0.335199049
A1878	X	1824232	1825232	-0.778926036	0.335199049
A1879	3R	31423014	31424014	-1.014616704	0.335199049
A1880	2R	12645211	12646211	-0.841935922	0.335199049
A1881	2L	11112537	11113537	-1.232941306	0.335199049
A1882	3R	7993254	7994254	-0.866902209	0.335199049
A1883	3R	15199749	15200749	-0.82559701	0.335603671
A1884	2R	24141807	24142807	-0.99304886	0.335603671
A1885	3R	15871567	15872567	-0.834806294	0.335603671
A1886	3R	30282156	30283156	-1.618594707	0.335632739
A1887	2R	12270716	12271716	-0.763850675	0.335632739
A1888	2L	9615607	9617380	-0.764158349	0.335632739
A1889	2R	21951197	21952197	-0.900170332	0.335962362
A1890	4	82211	83211	-0.796044286	0.335962362
A1891	3L	9640278	9641278	-0.96687842	0.335962362
A1892	X	1947958	1948958	-1.24234041	0.336150225
A1893	3R	18404574	18405574	-0.855397063	0.336412226
A1894	2L	19323462	19324462	-0.792728051	0.336412226
A1895	3R	26212412	26213412	-0.882122834	0.336430081
A1896	3L	16988331	16990265	-0.788559542	0.336430081
A1897	3R	14326044	14327044	-0.758362465	0.336430081
A1898	3R	9628434	9629434	-1.027313499	0.336430081
A1899	3R	8342929	8343929	-0.900356471	0.336430081
A1900	3R	31421043	31422043	-0.86680392	0.336430081
A1901	2R	23721014	23722014	-0.888448089	0.336430081
A1902	2R	13331568	13334247	-0.830881353	0.336430081
A1903	2R	24974962	24975962	-0.937323618	0.336430081
A1904	2L	13021007	13022007	-0.761857148	0.336430081
A1905	3L	17760289	17761289	-0.768144591	0.336430081
A1906	3L	22449415	22450415	-1.115915746	0.336430081
A1907	2L	8146097	8147097	-1.070824509	0.336430081
A1908	3R	25476355	25477355	-0.909082488	0.336485739
A1909	2L	8464112	8465112	-0.787951534	0.336485739
A1910	X	5722656	5723656	-0.943840012	0.33720047
A1911	2L	1915266	1916266	-1.193184848	0.33720047
A1912	X	8232819	8233819	-0.806395505	0.33720047
A1913	2R	17093236	17094236	-0.890877443	0.337263283
A1914	2L	18338009	18339009	-1.170959477	0.33735789
A1915	X	8230027	8231027	-0.852509209	0.33735789
A1916	2L	7560971	7561971	-1.056710025	0.337864117
A1917	3R	31758156	31759156	-1.087969297	0.337864117
A1918	3R	16336780	16337780	-4.117325719	0.338039807
A1919	3R	23990881	23991881	-0.86948047	0.338039807
A1920	3R	10263628	10265515	-0.77478536	0.338263524
A1921	2L	13845525	13846525	-0.818666756	0.338685265
A1922	2R	24638764	24639764	-1.038599714	0.338799976
A1923	2L	12718193	12719193	-0.811707119	0.339097935
A1924	3R	14805049	14806049	-0.820610707	0.339097935
A1925	3R	25851261	25852261	-0.780838832	0.339097935
A1926	3L	13433026	13434026	-0.733270483	0.339097935
A1927	2R	25019533	25020533	-1.023950903	0.340733628
A1928	2L	319391	320391	-0.823573722	0.340733628
A1929	2L	3803446	3805210	-0.774519132	0.340733628
A1930	3L	8704688	8705688	-0.89316194	0.340733628
A1931	X	12613046	12614046	-0.82198337	0.340982731
A1932	3R	11969306	11970306	-0.855997696	0.340982731
A1933	3L	18885099	18886909	-0.756009067	0.340982731
A1934	2L	16798047	16799047	-0.794157742	0.340982731
A1935	3R	11589522	11590522	-0.890240139	0.341403243
A1936	2L	1125129	1126129	-0.88591163	0.341403243
A1937	X	13783236	13784236	-0.974086469	0.341403243
A1938	3R	10863194	10864194	-0.819067435	0.341403243
A1939	2L	14588603	14589603	-0.893695276	0.341403243
A1940	3L	592674	593674	-0.775879672	0.341448347
A1941	3L	7153978	7154978	-0.835716306	0.341555206
A1942	3L	20353589	20354589	-0.788069389	0.342181154
A1943	2L	6610546	6611546	-0.819240003	0.342688258
A1944	3L	18185664	18186664	-0.804169745	0.343428551
A1945	2R	10008308	10009308	-0.984764731	0.343428551
A1946	3L	14049337	14050337	-1.534577812	0.343521296
A1947	2L	16319466	16320466	-0.770239019	0.343521296
A1948	2R	13444882	13445882	-1.329605016	0.343554671
A1949	2L	142790	144682	-0.881442464	0.343554671
A1950	3R	21000856	21001856	-0.932784175	0.343590302
A1951	3L	15163056	15164056	-0.983498442	0.344376627
A1952	2R	11429909	11430909	-0.891426376	0.344376627
A1953	4	498825	499825	-0.774385249	0.344376627
A1954	2L	14110016	14111016	-0.937436035	0.344376627
A1955	2L	5196691	5197691	-0.727625331	0.344376627
A1956	3L	11972496	11973496	-0.864496689	0.344376627
A1957	3R	25439591	25440591	-0.837238071	0.344376627
A1958	2L	2007634	2008634	-0.917468092	0.344376627
A1959	X	19681101	19682101	-1.27135401	0.344376627
A1960	2R	21975256	21976256	-0.934018439	0.344376627
A1961	3R	26896026	26897781	-0.78554468	0.344376627
A1962	3R	19019897	19020897	-0.794931843	0.344376627
A1963	3R	23711034	23712034	-0.917472787	0.344436261
A1964	2R	20253561	20254561	-0.889160089	0.344547411
A1965	2R	12760223	12761223	-0.855238864	0.344547411
A1966	2L	9773499	9774499	-0.817771645	0.344547411
A1967	3L	4321633	4322633	-0.989588062	0.344707327
A1968	2L	21195942	21196942	-0.794777731	0.344707327
A1969	2L	2754816	2755816	-2.011068196	0.344707327
A1970	2R	6751089	6752089	-0.727891394	0.344707327
A1971	2L	5236733	5237733	-0.825750585	0.344774502
A1972	3L	6979549	6980549	-0.797060771	0.344864796
A1973	2L	8038657	8039657	-0.896013401	0.344864796
A1974	3R	18921423	18922423	-0.885866372	0.344864796
A1975	3L	483361	484361	-0.853107039	0.344864796
A1976	2L	21321612	21322612	-0.815877972	0.345032765
A1977	3L	1513650	1514650	-0.830452483	0.345032765
A1978	3L	1151688	1153461	-0.734324174	0.345108171
A1979	3L	3459932	3460932	-1.147986417	0.345265132
A1980	3R	13376287	13377287	-0.887567457	0.345997167
A1981	2L	9189881	9190881	-0.744713185	0.345997167
A1982	2R	16141816	16143715	-0.773855787	0.345997167
A1983	2R	17590299	17591299	-0.792818292	0.345997167
A1984	2L	6473960	6474960	-0.77381288	0.346404566
A1985	3L	886220	887220	-0.896531252	0.347065198
A1986	2R	19124712	19125712	-0.781925978	0.347065198
A1987	2R	19825852	19826852	-0.745799639	0.347065198
A1988	2R	11294840	11295840	-0.847709464	0.347159647
A1989	X	13256699	13257699	-0.866047203	0.347159647
A1990	3R	20598598	20599598	-0.997078135	0.347159647
A1991	3R	23374157	23375157	-0.779191391	0.347533218
A1992	X	19353176	19354176	-0.891453373	0.348064808
A1993	2R	17073438	17074438	-0.741655463	0.348414129
A1994	3R	29856900	29857900	-0.784594251	0.348548702
A1995	3L	21135596	21136596	-0.770535586	0.349166637
A1996	3R	12977526	12978526	-1.945607018	0.349304872
A1997	2R	23666526	23667526	-1.647158392	0.34947069
A1998	3R	27300927	27301927	-0.798708189	0.34947069
A1999	3R	17389253	17390253	-0.750677605	0.34947069
[truncated: 8,790 more rows]
