# Supplementary material for: Growth phase diets diminish histone acetyltransferase Gcn5 function and shorten lifespan of Drosophila males
Source: EMBO Rep. 2025 Jul 10;26(15):3856–88. doi: 10.1038/s44319-025-00503-8 (PMC12332192; doi:10.1038/s44319-025-00503-8)
Supplement: Supplementary file 22 — Figures EV1-EV6 & S1-S6 Source Data [file 44319_2025_503_MOESM22_ESM.zip › EMBOR-2024-60144V2_SourceDataForExpandedViewFiguresAppendix/SourceDataForAppendixFigureS6/AppendixFigureS6D.csv]

DownPeakGenes	Upregulated	Downregulated
FBgn0037215	FBgn0003206	FBgn0063083
FBgn0263346	FBgn0034971	FBgn0085222
FBgn0027570	FBgn0027547	FBgn0040682
FBgn0010750	FBgn0259749	FBgn0000527
FBgn0003002	FBgn0040384	FBgn0034623
FBgn0000071	FBgn0035375	FBgn0039161
FBgn0266235	FBgn0002524	FBgn0266456
FBgn0015577	FBgn0260632	FBgn0036417
FBgn0000504	FBgn0033906	FBgn0038846
FBgn0037782	FBgn0015808	FBgn0005626
FBgn0024957	FBgn0033879	FBgn0085235
FBgn0037942	FBgn0039249	FBgn0004588
FBgn0260743	FBgn0260747	FBgn0032067
FBgn0260744	FBgn0038742	FBgn0039476
FBgn0037970	FBgn0030603	FBgn0051634
FBgn0010038	FBgn0264078	FBgn0263236
FBgn0010039	FBgn0003174	FBgn0036877
FBgn0038136	FBgn0033781	FBgn0005638
FBgn0052473	FBgn0032166	FBgn0037835
FBgn0263929	FBgn0036147	FBgn0000153
FBgn0038321	FBgn0036623	FBgn0000078
FBgn0053207	FBgn0034718	FBgn0264562
FBgn0063649	FBgn0039507	FBgn0004865
FBgn0038404	FBgn0031478	FBgn0039203
FBgn0004652	FBgn0039854	FBgn0041713
FBgn0038720	FBgn0031987	FBgn0000448
FBgn0014135	FBgn0038250	FBgn0039475
FBgn0051163	FBgn0035270	FBgn0033602
FBgn0051158	FBgn0051352	FBgn0050287
FBgn0020278	FBgn0039031	FBgn0032066
FBgn0039043	FBgn0039580	FBgn0033936
FBgn0085319	FBgn0051663	FBgn0039795
FBgn0263398	FBgn0264294	FBgn0035949
FBgn0266719	FBgn0000326	FBgn0250839
FBgn0039323	FBgn0033466	FBgn0025697
FBgn0039324	FBgn0010516	FBgn0035553
FBgn0011666	FBgn0002868	FBgn0023495
FBgn0263289	FBgn0036843	FBgn0085426
FBgn0004842	FBgn0028956	FBgn0037290
FBgn0051077	FBgn0038646	FBgn0053265
FBgn0264324	FBgn0028422	FBgn0050088
FBgn0265274	FBgn0035517	FBgn0031959
FBgn0053203	FBgn0031814	FBgn0000079
FBgn0265998	FBgn0010395	FBgn0039474
FBgn0039688	FBgn0264750	FBgn0259164
FBgn0016685	FBgn0035383	FBgn0034860
FBgn0039736	FBgn0036553	FBgn0031800
FBgn0039776	FBgn0031092	FBgn0022700
FBgn0082582	FBgn0010548	FBgn0030541
FBgn0039827	FBgn0027590	FBgn0038126
FBgn0061476	FBgn0028983	FBgn0262005
FBgn0039828	FBgn0054056	FBgn0032663
FBgn0003870	FBgn0030478	FBgn0040367
FBgn0005632	FBgn0033304	FBgn0033439
FBgn0011224	FBgn0035090	FBgn0051636
FBgn0039886	FBgn0267385	FBgn0085325
FBgn0264959	FBgn0035266	FBgn0037677
FBgn0267744	FBgn0042696	FBgn0051324
FBgn0086655	FBgn0066101	FBgn0052279
FBgn0033095	FBgn0013684	FBgn0267181
FBgn0266525	FBgn0015040	FBgn0037323
FBgn0053558	FBgn0028670	FBgn0036665
FBgn0066292	FBgn0038114	FBgn0033999
FBgn0263967	FBgn0034432	FBgn0000241
FBgn0033214	FBgn0031579	FBgn0040359
FBgn0042135	FBgn0037743	FBgn0030542
FBgn0050497	FBgn0028325	FBgn0001253
FBgn0266526	FBgn0050438	FBgn0029804
FBgn0033294	FBgn0003091	FBgn0267208
FBgn0033297	FBgn0261261	FBgn0038435
FBgn0050361	FBgn0013679	FBgn0034996
FBgn0033302	FBgn0037517	FBgn0066365
FBgn0263120	FBgn0086347	FBgn0030493
FBgn0050355	FBgn0035360	FBgn0264490
FBgn0002567	FBgn0002121	FBgn0034903
FBgn0262515	FBgn0053181	FBgn0001255
FBgn0259678	FBgn0037138	FBgn0029824
FBgn0033471	FBgn0031428	FBgn0031907
FBgn0050015	FBgn0052557	FBgn0024294
FBgn0033564	FBgn0051004	FBgn0046876
FBgn0061356	FBgn0031990	FBgn0001254
FBgn0033769	FBgn0050296	FBgn0035625
FBgn0261545	FBgn0031461	FBgn0039354
FBgn0013733	FBgn0035043	FBgn0039257
FBgn0033885	FBgn0034058	FBgn0039473
FBgn0033919	FBgn0051793	FBgn0038943
FBgn0261854	FBgn0050118	FBgn0053143
FBgn0015295	FBgn0259173	FBgn0002571
FBgn0034091	FBgn0029091	FBgn0030326
FBgn0010611	FBgn0040305	FBgn0047095
FBgn0034117	FBgn0261552	FBgn0037217
FBgn0024315	FBgn0032940	FBgn0027570
FBgn0265658	FBgn0015577	FBgn0262141
FBgn0010620	FBgn0016650	FBgn0031646
FBgn0028382	FBgn0262559	FBgn0037515
FBgn0010409	FBgn0039807	FBgn0260474
FBgn0034281	FBgn0039897	FBgn0036264
FBgn0003701	FBgn0036770	FBgn0032402
FBgn0034389	FBgn0033226	FBgn0035539
FBgn0065076	FBgn0033130	FBgn0037126
FBgn0011849	FBgn0036951	FBgn0058002
FBgn0022700	FBgn0259175	FBgn0032025
FBgn0034626	FBgn0031517	FBgn0033458
FBgn0034627	FBgn0040959	FBgn0020445
FBgn0025878	FBgn0039081	FBgn0263246
FBgn0034723	FBgn0032162	FBgn0002577
FBgn0050265	FBgn0037341	FBgn0051036
FBgn0034782	FBgn0030638	FBgn0029863
FBgn0025806	FBgn0034253	FBgn0030836
FBgn0034970	FBgn0031821	FBgn0011204
FBgn0019643	FBgn0053196	FBgn0264753
FBgn0035006	FBgn0034420	FBgn0039804
FBgn0085434	FBgn0030724	FBgn0031957
FBgn0261985	FBgn0004888	FBgn0034085
FBgn0035132	FBgn0062412	FBgn0032684
FBgn0001316	FBgn0027493	FBgn0032139
FBgn0266592	FBgn0031547	FBgn0028862
FBgn0085298	FBgn0020415	FBgn0032143
FBgn0035143	FBgn0085452	FBgn0031741
FBgn0035144	FBgn0027600	FBgn0001224
FBgn0035153	FBgn0262782	FBgn0036677
FBgn0035154	FBgn0001250	FBgn0085404
FBgn0035159	FBgn0263120	FBgn0034670
FBgn0266696	FBgn0085428	FBgn0040153
FBgn0035346	FBgn0032638	FBgn0263239
FBgn0053514	FBgn0036766	FBgn0033725
FBgn0035537	FBgn0037020	FBgn0038341
FBgn0035538	FBgn0030056	FBgn0053970
FBgn0262733	FBgn0035189	FBgn0032803
FBgn0035612	FBgn0037440	FBgn0039008
FBgn0035696	FBgn0041181	FBgn0029123
FBgn0035697	FBgn0013680	FBgn0039851
FBgn0001258	FBgn0028479	FBgn0035737
FBgn0035699	FBgn0038643	FBgn0039637
FBgn0020251	FBgn0029766	FBgn0035049
FBgn0035707	FBgn0024947	FBgn0265266
FBgn0024177	FBgn0025352	FBgn0264712
FBgn0023001	FBgn0031263	FBgn0000008
FBgn0052379	FBgn0260386	FBgn0035056
FBgn0035779	FBgn0035089	FBgn0032713
FBgn0035802	FBgn0025592	FBgn0035173
FBgn0052373	FBgn0001311	FBgn0036846
FBgn0261788	FBgn0014469	FBgn0263773
FBgn0035848	FBgn0037890	FBgn0036360
FBgn0035849	FBgn0038243	FBgn0033294
FBgn0267529	FBgn0039849	FBgn0032405
FBgn0263930	FBgn0086917	FBgn0012042
FBgn0001229	FBgn0030607	FBgn0265961
FBgn0001223	FBgn0037146	FBgn0036436
FBgn0001228	FBgn0261509	FBgn0035522
FBgn0035987	FBgn0261611	FBgn0039593
FBgn0259163	FBgn0266446	FBgn0039704
FBgn0265448	FBgn0051431	FBgn0036790
FBgn0266681	FBgn0028546	FBgn0266327
FBgn0036110	FBgn0032733	FBgn0038676
FBgn0013469	FBgn0040600	FBgn0036678
FBgn0041096	FBgn0031945	FBgn0037665
FBgn0263647	FBgn0038874	FBgn0034366
FBgn0250848	FBgn0019982	FBgn0001230
FBgn0036395	FBgn0033221	FBgn0052745
FBgn0262689	FBgn0085308	FBgn0036975
FBgn0036504	FBgn0035252	FBgn0037999
FBgn0036505	FBgn0027341	FBgn0265726
FBgn0259236	FBgn0001092	FBgn0261799
FBgn0036620	FBgn0263234	FBgn0039223
FBgn0042137	FBgn0034141	FBgn0029848
FBgn0261547	FBgn0259247	FBgn0053013
FBgn0036691	FBgn0262524	FBgn0038071
FBgn0023197	FBgn0033919	FBgn0052029
FBgn0000568	FBgn0038088	FBgn0027790
FBgn0267576	FBgn0020545	FBgn0030778
FBgn0005564	FBgn0036211	FBgn0036851
FBgn0022774	FBgn0261675	FBgn0037623
FBgn0053054	FBgn0034512	FBgn0033592
FBgn0053056	FBgn0265991	FBgn0034796
FBgn0052436	FBgn0035542	FBgn0034997
FBgn0037076	FBgn0040718	FBgn0033730
FBgn0037174	FBgn0051475	FBgn0025456
FBgn0266557	FBgn0034797	FBgn0036849
FBgn0031533	FBgn0036422	FBgn0053208
FBgn0000721	FBgn0261113	FBgn0003162
FBgn0041150	FBgn0032156	FBgn0265835
FBgn0261836	FBgn0030041	FBgn0031267
FBgn0031826	FBgn0012036	FBgn0034462
FBgn0051637	FBgn0033668	FBgn0003255
FBgn0263027	FBgn0032881	FBgn0030769
FBgn0264895	FBgn0045038	FBgn0029170
FBgn0031930	FBgn0024957	FBgn0034647
FBgn0261822	FBgn0031805	FBgn0033438
FBgn0011259	FBgn0263200	FBgn0033635
FBgn0051602	FBgn0033504	FBgn0016930
FBgn0003209	FBgn0033483	FBgn0039686
FBgn0032066	FBgn0029795	FBgn0030102
FBgn0032067	FBgn0036599	FBgn0039688
FBgn0032083	FBgn0039107	FBgn0033638
FBgn0051719	FBgn0001098	FBgn0053126
FBgn0051721	FBgn0052053	FBgn0003319
FBgn0032298	FBgn0032284	FBgn0035430
FBgn0032330	FBgn0036824	FBgn0265540
FBgn0262475	FBgn0034985	FBgn0001229
FBgn0085424	FBgn0036563	FBgn0000422
FBgn0262160	FBgn0017424	FBgn0005612
FBgn0023407	FBgn0032154	FBgn0020880
FBgn0028509	FBgn0085311	FBgn0038070
FBgn0028533	FBgn0031940	FBgn0036956
FBgn0028532	FBgn0015575	FBgn0041581
FBgn0012037	FBgn0014906	FBgn0036364
FBgn0003255	FBgn0052091	FBgn0001226
FBgn0261563	FBgn0030608	FBgn0263400
FBgn0003016	FBgn0028491	FBgn0261514
FBgn0010422	FBgn0262562	FBgn0040397
FBgn0001981	FBgn0027929	FBgn0000097
FBgn0032658	FBgn0053056	FBgn0034075
FBgn0051741	FBgn0031514	FBgn0038260
FBgn0000636	FBgn0034588	FBgn0030051
FBgn0032694	FBgn0262624	FBgn0266639
FBgn0032693	FBgn0037358	FBgn0032350
FBgn0263873	FBgn0033942	FBgn0028534
FBgn0263355	FBgn0033807	FBgn0039467
FBgn0051676	FBgn0001091	FBgn0050106
FBgn0004860	FBgn0263241	FBgn0267668
FBgn0000459	FBgn0032726	FBgn0260768
FBgn0005558	FBgn0033138	FBgn0263380
FBgn0025726	FBgn0038161	FBgn0040491
	FBgn0086355	FBgn0032770
	FBgn0035147	FBgn0035282
	FBgn0021979	FBgn0033639
	FBgn0030745	FBgn0262081
	FBgn0038924	FBgn0030886
	FBgn0085205	FBgn0028920
	FBgn0034279	FBgn0003117
	FBgn0029689	FBgn0037960
	FBgn0029843	FBgn0052447
	FBgn0033205	FBgn0025682
	FBgn0023537	FBgn0023214
	FBgn0010223	FBgn0037801
	FBgn0023530	FBgn0027865
	FBgn0041789	FBgn0001170
	FBgn0020508	FBgn0015229
	FBgn0039151	FBgn0085380
	FBgn0025866	FBgn0032955
	FBgn0031689	FBgn0265998
	FBgn0243514	FBgn0039217
	FBgn0051098	FBgn0036433
	FBgn0052195	FBgn0259098
	FBgn0262952	FBgn0003447
	FBgn0032782	FBgn0038404
	FBgn0014869	FBgn0045064
	FBgn0042102	FBgn0035193
	FBgn0030998	FBgn0265011
	FBgn0015766	FBgn0038247
	FBgn0017558	FBgn0034396
	FBgn0267828	FBgn0025525
	FBgn0052191	FBgn0035692
	FBgn0012344	FBgn0029830
	FBgn0020906	FBgn0036567
	FBgn0027580	FBgn0259168
	FBgn0037083	FBgn0052354
	FBgn0030731	FBgn0004514
	FBgn0030309	FBgn0041710
	FBgn0034501	FBgn0038180
	FBgn0001208	FBgn0035091
	FBgn0026415	FBgn0003358
	FBgn0035169	FBgn0034884
	FBgn0003890	FBgn0034876
	FBgn0031914	FBgn0039632
	FBgn0010053	FBgn0027608
	FBgn0032235	FBgn0042135
	FBgn0034365	FBgn0004885
	FBgn0027356	FBgn0037972
	FBgn0034215	FBgn0027515
	FBgn0040383	FBgn0262993
	FBgn0032495	FBgn0051869
	FBgn0039818	FBgn0032864
	FBgn0261362	FBgn0033724
	FBgn0004228	FBgn0031490
	FBgn0036227	FBgn0014163
	FBgn0038734	FBgn0051105
	FBgn0037906	FBgn0001112
	FBgn0032752	FBgn0083991
	FBgn0030519	FBgn0265836
	FBgn0038349	FBgn0000568
	FBgn0052687	FBgn0038286
	FBgn0031693	FBgn0010300
	FBgn0010482	FBgn0034706
	FBgn0015623	FBgn0035772
	FBgn0038455	FBgn0035780
	FBgn0000244	FBgn0035204
	FBgn0030817	FBgn0032805
	FBgn0033981	FBgn0053346
	FBgn0052082	FBgn0267336
	FBgn0028542	FBgn0027578
	FBgn0038919	FBgn0029584
	FBgn0004516	FBgn0085249
	FBgn0052633	FBgn0085282
	FBgn0051997	FBgn0086655
	FBgn0039925	FBgn0051777
	FBgn0063649	FBgn0261698
	FBgn0004852	FBgn0031973
	FBgn0034197	FBgn0037448
	FBgn0028482	FBgn0026361
	FBgn0035083	FBgn0035983
	FBgn0030926	FBgn0264746
	FBgn0031860	FBgn0035160
	FBgn0034883	FBgn0033132
	FBgn0038645	FBgn0053306
	FBgn0035649	FBgn0031865
	FBgn0040723	FBgn0028939
	FBgn0052499	FBgn0030230
	FBgn0086708	FBgn0035767
	FBgn0039315	FBgn0030114
	FBgn0038511	FBgn0003209
	FBgn0053128	FBgn0001225
	FBgn0038420	FBgn0024366
	FBgn0260027	FBgn0030837
	FBgn0036547	FBgn0040503
	FBgn0024293	FBgn0003997
	FBgn0037817	FBgn0020762
	FBgn0033367	FBgn0003888
	FBgn0263118	FBgn0030157
	FBgn0261446	FBgn0035144
	FBgn0261862	FBgn0034494
	FBgn0033926	FBgn0034974
	FBgn0035438	FBgn0053087
	FBgn0037715	FBgn0026319
	FBgn0011603	FBgn0034221
	FBgn0002578	FBgn0261445
	FBgn0051719	FBgn0039492
	FBgn0035779	FBgn0030183
	FBgn0035154	FBgn0034914
	FBgn0085317	FBgn0086359
	FBgn0034288	FBgn0050361
	FBgn0035550	FBgn0259227
	FBgn0052373	FBgn0010470
	FBgn0051464	FBgn0028533
	FBgn0036765	FBgn0261612
	FBgn0033128	FBgn0037021
	FBgn0001083	FBgn0263617
	FBgn0038292	FBgn0035237
	FBgn0031695	FBgn0030927
	FBgn0011556	FBgn0031264
	FBgn0053138	FBgn0037635
	FBgn0015336	FBgn0043362
	FBgn0024361	FBgn0046258
	FBgn0050289	FBgn0004003
	FBgn0053080	FBgn0000567
	FBgn0028544	FBgn0026404
	FBgn0086367	FBgn0034499
	FBgn0051973	FBgn0041092
	FBgn0259977	FBgn0033785
	FBgn0030510	FBgn0036773
	FBgn0010383	FBgn0263109
	FBgn0054003	FBgn0261548
	FBgn0024945	FBgn0039073
	FBgn0038492	FBgn0030897
	FBgn0266359	FBgn0005592
	FBgn0038072	FBgn0030097
	FBgn0030574	FBgn0036287
	FBgn0034437	FBgn0086673
	FBgn0267803	FBgn0036240
	FBgn0040950	FBgn0085387
	FBgn0036663	FBgn0003046
	FBgn0039864	FBgn0262103
	FBgn0038151	FBgn0036144
	FBgn0034387	FBgn0052982
	FBgn0038419	FBgn0036848
	FBgn0033541	FBgn0031835
	FBgn0032160	FBgn0035348
	FBgn0082585	FBgn0261239
	FBgn0086906	FBgn0029002
	FBgn0038819	FBgn0085376
	FBgn0030528	FBgn0034724
	FBgn0036787	FBgn0060296
	FBgn0039024	FBgn0023528
	FBgn0033115	FBgn0035964
	FBgn0010397	FBgn0019952
	FBgn0030976	FBgn0053012
	FBgn0030272	FBgn0000578
	FBgn0035312	FBgn0030158
	FBgn0030251	FBgn0050089
	FBgn0011722	FBgn0001227
	FBgn0037601	FBgn0030809
	FBgn0032285	FBgn0051044
	FBgn0030098	FBgn0036316
	FBgn0032010	FBgn0039642
	FBgn0261560	FBgn0028371
	FBgn0043792	FBgn0031894
	FBgn0033465	FBgn0083978
	FBgn0035510	FBgn0250908
	FBgn0035815	FBgn0039852
	FBgn0032167	FBgn0000071
	FBgn0029690	FBgn0259150
	FBgn0004652	FBgn0004360
	FBgn0000116	FBgn0030816
	FBgn0032899	FBgn0016061
	FBgn0031564	FBgn0033356
	FBgn0038804	FBgn0263864
	FBgn0051103	FBgn0031738
	FBgn0020414	FBgn0011656
	FBgn0033446	FBgn0259984
	FBgn0004428	FBgn0085443
	FBgn0026565	FBgn0262737
	FBgn0000565	FBgn0037788
	FBgn0034162	FBgn0031384
	FBgn0263776	FBgn0263039
	FBgn0051673	FBgn0032840
	FBgn0266005	FBgn0038110
	FBgn0039737	FBgn0039844
	FBgn0261990	FBgn0085407
	FBgn0050016	FBgn0003339
	FBgn0031836	FBgn0262866
	FBgn0037057	FBgn0028646
	FBgn0014073	FBgn0033108
	FBgn0262808	FBgn0264574
	FBgn0000667	FBgn0024958
	FBgn0034439	FBgn0023023
	FBgn0037127	FBgn0265192
	FBgn0035427	FBgn0029924
	FBgn0260955	FBgn0051224
	FBgn0026593	FBgn0052100
	FBgn0265052	FBgn0015400
	FBgn0259101	FBgn0041096
	FBgn0015010	FBgn0025574
	FBgn0028886	FBgn0262139
	FBgn0050285	FBgn0041188
	FBgn0030244	FBgn0260945
	FBgn0014000	FBgn0037235
	FBgn0260226	FBgn0035452
	FBgn0002789	FBgn0264493
	FBgn0266758	FBgn0267841
	FBgn0002869	FBgn0016032
	FBgn0035398	FBgn0026197
	FBgn0036837	FBgn0002732
	FBgn0015039	FBgn0002643
	FBgn0033047	FBgn0266418
	FBgn0038753	FBgn0000721
	FBgn0032715	FBgn0038855
	FBgn0264789	FBgn0026619
	FBgn0030679	FBgn0051728
	FBgn0034638	FBgn0038129
	FBgn0017482	FBgn0003204
	FBgn0040252	FBgn0085409
	FBgn0052304	FBgn0039886
	FBgn0265191	FBgn0036341
	FBgn0032772	FBgn0040271
	FBgn0265185	FBgn0039130
	FBgn0259111	FBgn0243486
	FBgn0039091	FBgn0014135
	FBgn0036109	FBgn0034897
	FBgn0039156	FBgn0046687
	FBgn0261625	FBgn0033654
	FBgn0004427	FBgn0086675
	FBgn0035968	FBgn0025693
	FBgn0036862	FBgn0005775
	FBgn0034479	FBgn0023526
	FBgn0042104	FBgn0085370
	FBgn0003149	FBgn0011666
	FBgn0034470	FBgn0004606
	FBgn0038294	FBgn0037553
	FBgn0034808	FBgn0025186
	FBgn0038680	FBgn0000719
	FBgn0039239	FBgn0039620
	FBgn0030586	FBgn0030327
	FBgn0042105	FBgn0037933
	FBgn0035587	FBgn0259236
	FBgn0000064	FBgn0260964
	FBgn0032161	FBgn0041582
	FBgn0267661	FBgn0031016
	FBgn0011286	FBgn0034408
	FBgn0033170	FBgn0011817
	FBgn0026760	FBgn0031450
	FBgn0250815	FBgn0025687
	FBgn0039800	FBgn0267033
	FBgn0035770	FBgn0086674
	FBgn0050339	FBgn0053514
	FBgn0032536	FBgn0038881
	FBgn0030443	FBgn0015774
	FBgn0037786	FBgn0029821
	FBgn0046113	FBgn0005672
	FBgn0038647	FBgn0020299
	FBgn0036713	FBgn0036761
	FBgn0001078	FBgn0028394
	FBgn0050495	FBgn0085391
	FBgn0036046	FBgn0037315
	FBgn0037275	FBgn0031632
	FBgn0031936	FBgn0027506
	FBgn0052512	FBgn0000463
	FBgn0037870	FBgn0262733
	FBgn0032116	FBgn0033301
	FBgn0050377	FBgn0004369
	FBgn0000533	FBgn0002945
	FBgn0085195	FBgn0030274
	FBgn0028550	FBgn0031939
	FBgn0052645	FBgn0027359
	FBgn0034436	FBgn0035267
	FBgn0030234	FBgn0035016
	FBgn0052302	FBgn0004108
	FBgn0265186	FBgn0037710
	FBgn0004426	FBgn0039590
	FBgn0266405	FBgn0036806
	FBgn0032774	FBgn0003507
	FBgn0086450	FBgn0038467
	FBgn0035094
	FBgn0034909
	FBgn0037174
	FBgn0085425
	FBgn0033302
	FBgn0050288
	FBgn0003378
	FBgn0036589
	FBgn0085227
	FBgn0036552
	FBgn0038238
	FBgn0035588
	FBgn0034390
	FBgn0015038
	FBgn0013771
	FBgn0264894
	FBgn0052694
	FBgn0036106
	FBgn0033787
	FBgn0029762
	FBgn0039756
	FBgn0004028
	FBgn0031937
	FBgn0014033
	FBgn0036493
	FBgn0036952
	FBgn0052170
	FBgn0038595
	FBgn0083956
	FBgn0038466
	FBgn0038063
	FBgn0029167
	FBgn0053282
	FBgn0033124
	FBgn0262508
	FBgn0032820
	FBgn0267073
	FBgn0035286
	FBgn0031975
	FBgn0039805
	FBgn0036449
	FBgn0030798
	FBgn0034856
	FBgn0063492
	FBgn0042701
	FBgn0030482
	FBgn0040259
	FBgn0030347
	FBgn0039777
	FBgn0050148
	FBgn0000442
	FBgn0016684
	FBgn0016694
	FBgn0085359
	FBgn0031813
	FBgn0263081
	FBgn0023197
	FBgn0037723
	FBgn0040565
	FBgn0034628
	FBgn0039114
	FBgn0028936
	FBgn0039453
	FBgn0034663
	FBgn0010038
	FBgn0035343
	FBgn0039760
	FBgn0050047
	FBgn0033494
	FBgn0264699
	FBgn0264489
	FBgn0024740
	FBgn0034755
	FBgn0029831
	FBgn0025620
	FBgn0259896
	FBgn0033129
	FBgn0085484
	FBgn0037781
	FBgn0013763
	FBgn0031002
	FBgn0038262
	FBgn0030763
	FBgn0032693
	FBgn0037562
	FBgn0037070
	FBgn0260000
	FBgn0053333
	FBgn0031732
	FBgn0037730
	FBgn0033297
	FBgn0037151
	FBgn0030747
	FBgn0033928
	FBgn0034612
	FBgn0004507
	FBgn0030484
	FBgn0267408
	FBgn0025814
	FBgn0027843
	FBgn0051821
	FBgn0035985
	FBgn0036821
	FBgn0004117
	FBgn0040260
	FBgn0035710
	FBgn0250757
	FBgn0053307
	FBgn0030332
	FBgn0030688
	FBgn0030777
	FBgn0266631
	FBgn0267549
	FBgn0266261
	FBgn0002535
	FBgn0039323
	FBgn0037485
	FBgn0035665
	FBgn0036454
	FBgn0037845
	FBgn0050375
	FBgn0051267
	FBgn0004169
	FBgn0031069
	FBgn0005670
	FBgn0016920
	FBgn0032144
	FBgn0023507
	FBgn0051266
	FBgn0040813
	FBgn0051956
	FBgn0037144
	FBgn0028396
	FBgn0051439
	FBgn0034664
	FBgn0039941
	FBgn0032773
	FBgn0040064
	FBgn0035112
	FBgn0036225
	FBgn0024997
	FBgn0039052
	FBgn0036362
	FBgn0014031
	FBgn0264295
	FBgn0022160
	FBgn0035006
	FBgn0022355
	FBgn0039611
	FBgn0028543
	FBgn0014859
	FBgn0038878
	FBgn0261508
	FBgn0010052
	FBgn0085313
	FBgn0035325
	FBgn0035811
	FBgn0051087
	FBgn0040743
	FBgn0002531
	FBgn0032088
	FBgn0035619
	FBgn0263413
	FBgn0031998
	FBgn0266448
	FBgn0003374
	FBgn0038631
	FBgn0052571
	FBgn0086687
	FBgn0036181
	FBgn0010263
	FBgn0025692
	FBgn0033079
	FBgn0062978
	FBgn0026315
	FBgn0004577
	FBgn0267111
	FBgn0033658
	FBgn0035607
	FBgn0053965
	FBgn0031548
	FBgn0030984
	FBgn0053986
	FBgn0026190
	FBgn0039299
	FBgn0031010
	FBgn0004629
	FBgn0040717
	FBgn0030776
	FBgn0033048
	FBgn0037783
	FBgn0265851
	FBgn0032435
	FBgn0030775
	FBgn0034406
	FBgn0025837
	FBgn0026077
	FBgn0031289
	FBgn0003515
	FBgn0013773
	FBgn0042627
	FBgn0034920
	FBgn0029994
	FBgn0038468
	FBgn0035785
	FBgn0021765
	FBgn0030828
	FBgn0050043
	FBgn0030914
	FBgn0030539
	FBgn0039321
	FBgn0050411
	FBgn0035409
	FBgn0025578
	FBgn0035410
	FBgn0035789
	FBgn0032087
	FBgn0031528
	FBgn0031004
	FBgn0030262
	FBgn0039051
	FBgn0005666
	FBgn0038795
	FBgn0036833
	FBgn0085419
	FBgn0051454
	FBgn0052564
	FBgn0051789
	FBgn0038481
	FBgn0023129
	FBgn0032685
	FBgn0029608
	FBgn0030425
	FBgn0036717
	FBgn0040060
	FBgn0031692
	FBgn0051106
	FBgn0022770
	FBgn0039915
	FBgn0265146
	FBgn0052750
	FBgn0038038
	FBgn0053469
	FBgn0001128
	FBgn0053926
	FBgn0036948
	FBgn0031563
	FBgn0038733
	FBgn0036727
	FBgn0014396
	FBgn0039326
	FBgn0031170
	FBgn0033448
	FBgn0030774
	FBgn0028940
	FBgn0036467
	FBgn0038977
	FBgn0039667
	FBgn0031512
	FBgn0053120
	FBgn0036551
	FBgn0025643
	FBgn0038366
	FBgn0263390
	FBgn0035887
	FBgn0038774
	FBgn0000044
	FBgn0035620
	FBgn0039521
	FBgn0027571
	FBgn0000046
	FBgn0031412
	FBgn0038783
	FBgn0031694
	FBgn0033395
	FBgn0030005
	FBgn0030558
	FBgn0039645
	FBgn0053494
	FBgn0036229
	FBgn0265180
	FBgn0039022
	FBgn0031089
	FBgn0000473
	FBgn0037304
	FBgn0010358
	FBgn0015576
	FBgn0036985
	FBgn0033873
	FBgn0015037
	FBgn0014863
	FBgn0038135
	FBgn0035309
	FBgn0051269
	FBgn0002719
	FBgn0037765
	FBgn0039481
	FBgn0037646
	FBgn0259715
	FBgn0051698
	FBgn0033659
	FBgn0031523
	FBgn0011576
	FBgn0034642
	FBgn0036361
	FBgn0036471
	FBgn0032913
	FBgn0036108
	FBgn0033821
	FBgn0265081
	FBgn0261534
	FBgn0033296
	FBgn0030544
	FBgn0032422
	FBgn0038482
	FBgn0040364
	FBgn0039454
	FBgn0038629
	FBgn0032670
	FBgn0051321
	FBgn0031000
	FBgn0026061
	FBgn0031558
	FBgn0053192
	FBgn0015714
	FBgn0002772
	FBgn0037683
	FBgn0032076
	FBgn0031561
	FBgn0031801
	FBgn0051272
	FBgn0034429
	FBgn0033234
	FBgn0034428
	FBgn0083972
	FBgn0085256
	FBgn0029827
	FBgn0039779
	FBgn0036953
	FBgn0053519
	FBgn0003863
	FBgn0063923
	FBgn0267339
	FBgn0033292
	FBgn0032024
	FBgn0027584
	FBgn0037100
	FBgn0040350
	FBgn0035439
	FBgn0262613
	FBgn0040393
	FBgn0050151
	FBgn0038348
	FBgn0031930
	FBgn0026439
	FBgn0028950
	FBgn0034010
	FBgn0050502
	FBgn0037724
	FBgn0063499
	FBgn0032287
	FBgn0265068
	FBgn0032281
	FBgn0030013
	FBgn0033978
	FBgn0034468
	FBgn0034733
	FBgn0038009
	FBgn0036377
	FBgn0002773
	FBgn0025595
	FBgn0032706
	FBgn0262021
	FBgn0031703
	FBgn0031971
	FBgn0032779
	FBgn0052603
	FBgn0034662
	FBgn0033065
	FBgn0034289
	FBgn0051104
	FBgn0023541
	FBgn0033792
	FBgn0259992
	FBgn0053178
	FBgn0085280
	FBgn0267164
	FBgn0002534
	FBgn0035544
	FBgn0032282
	FBgn0039798
	FBgn0033593
	FBgn0053459
	FBgn0034294
	FBgn0032981
	FBgn0039311
	FBgn0025393
	FBgn0003086
	FBgn0035186
	FBgn0052656
	FBgn0031249
	FBgn0037487
	FBgn0032382
	FBgn0036228
	FBgn0051446
	FBgn0025680
	FBgn0038484
	FBgn0264776
	FBgn0262605
	FBgn0037782
	FBgn0012034
	FBgn0030040
	FBgn0051041
	FBgn0039543
	FBgn0052241
	FBgn0045980
	FBgn0038718
	FBgn0262811
	FBgn0013307
	FBgn0263020
	FBgn0034497
	FBgn0260004
	FBgn0039817
	FBgn0034480
	FBgn0040336
	FBgn0032652
	FBgn0263002
	FBgn0034715
	FBgn0267314
	FBgn0017561
	FBgn0037288
	FBgn0051792
	FBgn0038353
	FBgn0260954
	FBgn0040069
	FBgn0035798
	FBgn0028855
	FBgn0011834
	FBgn0039428
	FBgn0259209
	FBgn0050371
	FBgn0030929
	FBgn0039519
	FBgn0002533
	FBgn0028583
	FBgn0020642
	FBgn0265577
	FBgn0032085
	FBgn0043471
	FBgn0032283
	FBgn0063493
	FBgn0011695
	FBgn0033729
	FBgn0262721
	FBgn0051380
	FBgn0034710
	FBgn0031178
	FBgn0033397
	FBgn0039084
	FBgn0262146
	FBgn0033782
	FBgn0046875
	FBgn0264695
	FBgn0010357
	FBgn0085483
	FBgn0030148
	FBgn0038938
	FBgn0032668
	FBgn0034229
	FBgn0063497
	FBgn0035742
	FBgn0031737
	FBgn0259998
	FBgn0263096
	FBgn0263080
	FBgn0030824
	FBgn0040827
	FBgn0038181
	FBgn0052224
	FBgn0041183
	FBgn0040256
	FBgn0010423
	FBgn0038291
	FBgn0038866
	FBgn0002440
	FBgn0034629
	FBgn0033518
	FBgn0033731
	FBgn0011822
	FBgn0050163
	FBgn0033788
	FBgn0013772
	FBgn0032280
	FBgn0051313
	FBgn0010294
	FBgn0035743
	FBgn0263321
	FBgn0039470
	FBgn0031560
	FBgn0036468
	FBgn0033520
	FBgn0034290
	FBgn0010387
	FBgn0038973
	FBgn0039452
	FBgn0037996
	FBgn0036393
	FBgn0027560
	FBgn0000406
	FBgn0015570
	FBgn0250836
	FBgn0051198
	FBgn0035176
	FBgn0015034
	FBgn0036575
	FBgn0037090
	FBgn0034160
	FBgn0053301
	FBgn0038523
	FBgn0038717
	FBgn0032286
	FBgn0034356
	FBgn0052249
	FBgn0051343
	FBgn0037684
	FBgn0039482
	FBgn0031559
	FBgn0261989
	FBgn0036622
	FBgn0038451
	FBgn0051233
	FBgn0030575
	FBgn0038082
	FBgn0034076
	FBgn0052405
	FBgn0031033
	FBgn0010381
	FBgn0032669
	FBgn0033789
	FBgn0042119
	FBgn0028519
	FBgn0032304
	FBgn0052198
	FBgn0030331
	FBgn0052404
	FBgn0264987
	FBgn0038242
	FBgn0040342
	FBgn0035926
	FBgn0031034
	FBgn0034471
	FBgn0052751
	FBgn0038241
	FBgn0038873
	FBgn0040609
	FBgn0015035
	FBgn0033856
	FBgn0033190
	FBgn0262098
	FBgn0261806
	FBgn0052412
	FBgn0052301
	FBgn0036587
	FBgn0265897
	FBgn0085438
	FBgn0050398
	FBgn0266146
	FBgn0050110
	FBgn0050385
	FBgn0266390
	FBgn0265714
	FBgn0262095
	FBgn0263647
	FBgn0031733
	FBgn0024912
	FBgn0032709
	FBgn0263078
	FBgn0040989
	FBgn0039552
	FBgn0039887
	FBgn0027563
	FBgn0038219
	FBgn0032090
	FBgn0052462
	FBgn0265257
	FBgn0032483
	FBgn0266817
	FBgn0036751
	FBgn0083960
	FBgn0051404
	FBgn0262842
	FBgn0265889
	FBgn0266809
	FBgn0036708
	FBgn0039039
	FBgn0032431
	FBgn0037665
	FBgn0010197
	FBgn0052845
	FBgn0266021
	FBgn0036704
	FBgn0034741
	FBgn0260777
	FBgn0038073
	FBgn0050161
	FBgn0264084
	FBgn0030725
	FBgn0264705
	FBgn0037986
	FBgn0260480
	FBgn0266442
	FBgn0264864
	FBgn0031957
	FBgn0262876
	FBgn0261267
	FBgn0265368
	FBgn0264956
	FBgn0001216
	FBgn0085239
	FBgn0031323
	FBgn0051693
	FBgn0262681
	FBgn0051858
	FBgn0085327
	FBgn0039225
	FBgn0038102
	FBgn0031504
	FBgn0267745
	FBgn0052161
	FBgn0261627
	FBgn0050485
	FBgn0043532
	FBgn0053140
	FBgn0036497
	FBgn0038258
	FBgn0034774
	FBgn0038218
	FBgn0034776
	FBgn0033828
	FBgn0265591
	FBgn0038008
	FBgn0037675
	FBgn0028569
	FBgn0032598
	FBgn0032365
	FBgn0036160
	FBgn0034175
	FBgn0039246
	FBgn0263381
	FBgn0039810
	FBgn0033723
	FBgn0039029
	FBgn0037203
	FBgn0033278
	FBgn0035567
	FBgn0031332
	FBgn0267246
	FBgn0261395
	FBgn0054049
	FBgn0039041
	FBgn0260452
	FBgn0029799
	FBgn0262482
	FBgn0267636
	FBgn0266682
	FBgn0025726
	FBgn0042711
	FBgn0085196
	FBgn0264753
	FBgn0032419
	FBgn0032143
	FBgn0042198
	FBgn0051391
	FBgn0267489
	FBgn0054012
	FBgn0034761
	FBgn0039369
	FBgn0034721
	FBgn0261502
	FBgn0034007
	FBgn0085198
	FBgn0016930
	FBgn0263404
	FBgn0041183
	FBgn0267751
	FBgn0266730
	FBgn0015230
	FBgn0034592
	FBgn0265834
	FBgn0266216
	FBgn0040251
	FBgn0053285
	FBgn0265585
	FBgn0263114
	FBgn0051815
	FBgn0032972
	FBgn0052487
	FBgn0265252
	FBgn0265071
	FBgn0038356
	FBgn0052232
	FBgn0035014
	FBgn0053126
	FBgn0052117
	FBgn0267462
	FBgn0034005
	FBgn0038558
	FBgn0051797
	FBgn0038361
	FBgn0037827
	FBgn0036442
	FBgn0261996
	FBgn0013276
	FBgn0052086
	FBgn0083946
	FBgn0052847
	FBgn0038386
	FBgn0050088
	FBgn0029123
	FBgn0267585
	FBgn0050083
	FBgn0264748
	FBgn0033760
	FBgn0267433
	FBgn0036360
	FBgn0267692
	FBgn0035539
	FBgn0037850
	FBgn0031970
	FBgn0037516
	FBgn0031364
	FBgn0039723
	FBgn0085461
	FBgn0265039
	FBgn0263385
	FBgn0051867
	FBgn0266798
	FBgn0000448
	FBgn0264516
	FBgn0025697
	FBgn0046323
	FBgn0004594
	FBgn0265854
	FBgn0262620
	FBgn0262141
	FBgn0053225
	FBgn0266735
	FBgn0039167
	FBgn0053458
	FBgn0039131
	FBgn0263403
	FBgn0033602
	FBgn0011204
	FBgn0250817
	FBgn0037126
	FBgn0264490
	FBgn0050098
	FBgn0259949
	FBgn0004034
	FBgn0265103
	FBgn0036659
	FBgn0267432
	FBgn0035286
	FBgn0051677
	FBgn0266839
	FBgn0032025
	FBgn0267181
	FBgn0052023
	FBgn0037387
	FBgn0037645
	FBgn0085235
	FBgn0033355
	FBgn0039795
	FBgn0000153
	FBgn0259164
	FBgn0039161
	FBgn0085273
	FBgn0033203
	FBgn0038846
	FBgn0052279
