# Supplementary material for: Growth phase diets diminish histone acetyltransferase Gcn5 function and shorten lifespan of Drosophila males
Source: EMBO Rep. 2025 Jul 10;26(15):3856–88. doi: 10.1038/s44319-025-00503-8 (PMC12332192; doi:10.1038/s44319-025-00503-8)
Supplement: Supplementary file 22 — Figures EV1-EV6 & S1-S6 Source Data [file 44319_2025_503_MOESM22_ESM.zip › EMBOR-2024-60144V2_SourceDataForExpandedViewFiguresAppendix/SourceDataForAppendixFigureS6/AppendixFigureS6E.csv]

DownPeakGenes	Upregulated	Downregulated
FBgn0027341	FBgn0030191	FBgn0036597
FBgn0261436	FBgn0051055	FBgn0028526
FBgn0037236	FBgn0040371	FBgn0259230
FBgn0037235	FBgn0039463	FBgn0039769
FBgn0267661	FBgn0033900	FBgn0035551
FBgn0037242	FBgn0052690	FBgn0085307
FBgn0263594	FBgn0029703	FBgn0035926
FBgn0051522	FBgn0039251	FBgn0015035
FBgn0263620	FBgn0032151	FBgn0002939
FBgn0087013	FBgn0037829	FBgn0250836
FBgn0263346	FBgn0032276	FBgn0034497
FBgn0026620	FBgn0051320	FBgn0020640
FBgn0037282	FBgn0266282	FBgn0039325
FBgn0003002	FBgn0036807	FBgn0052241
FBgn0010313	FBgn0031129	FBgn0037996
FBgn0259212	FBgn0051619	FBgn0038973
FBgn0037296	FBgn0263219	FBgn0039872
FBgn0037298	FBgn0031496	FBgn0264695
FBgn0040208	FBgn0267967	FBgn0033600
FBgn0037301	FBgn0030462	FBgn0041579
FBgn0260462	FBgn0031941	FBgn0032945
FBgn0264789	FBgn0032397	FBgn0025578
FBgn0264785	FBgn0036544	FBgn0010423
FBgn0037307	FBgn0036082	FBgn0038701
FBgn0267443	FBgn0029817	FBgn0038257
FBgn0013576	FBgn0262858	FBgn0030398
FBgn0051547	FBgn0028997	FBgn0031930
FBgn0010399	FBgn0034127	FBgn0034582
FBgn0010051	FBgn0052572	FBgn0038074
FBgn0037336	FBgn0264502	FBgn0040813
FBgn0014366	FBgn0264305	FBgn0051769
FBgn0015324	FBgn0034998	FBgn0010294
FBgn0250753	FBgn0033274	FBgn0038082
FBgn0044823	FBgn0033442	FBgn0036131
FBgn0037358	FBgn0036763	FBgn0052071
FBgn0037371	FBgn0052651	FBgn0259229
FBgn0027497	FBgn0037310	FBgn0052483
FBgn0028690	FBgn0087011	FBgn0002534
FBgn0037377	FBgn0050268	FBgn0002773
FBgn0037387	FBgn0029708	FBgn0032068
FBgn0267698	FBgn0032117	FBgn0262531
FBgn0010355	FBgn0032219	FBgn0038181
FBgn0002522	FBgn0016974	FBgn0031692
FBgn0003339	FBgn0030429	FBgn0034407
FBgn0261238	FBgn0015300	FBgn0033792
FBgn0015576	FBgn0032047	FBgn0031942
FBgn0261393	FBgn0083943	FBgn0031141
FBgn0015572	FBgn0034789	FBgn0002571
FBgn0267803	FBgn0261522	FBgn0031249
FBgn0015571	FBgn0029963	FBgn0015570
FBgn0015570	FBgn0262682	FBgn0022359
FBgn0042103	FBgn0037664	FBgn0034294
FBgn0037517	FBgn0052568	FBgn0031703
FBgn0037518	FBgn0030691	FBgn0003961
FBgn0037521	FBgn0031378	FBgn0036953
FBgn0051472	FBgn0039855	FBgn0032144
FBgn0000504	FBgn0004581	FBgn0033720
FBgn0040524	FBgn0016080	FBgn0029639
FBgn0037538	FBgn0032740	FBgn0038795
FBgn0243512	FBgn0259150	FBgn0033065
FBgn0037550	FBgn0034502	FBgn0002570
FBgn0037551	FBgn0052944	FBgn0053127
FBgn0037555	FBgn0031208	FBgn0002772
FBgn0037556	FBgn0039809	FBgn0028532
FBgn0266742	FBgn0042178	FBgn0034828
FBgn0062412	FBgn0031690	FBgn0050163
FBgn0261108	FBgn0039734	FBgn0052284
FBgn0020249	FBgn0259994	FBgn0053519
FBgn0000447	FBgn0030278	FBgn0034899
FBgn0037603	FBgn0035455	FBgn0020645
FBgn0086679	FBgn0030933	FBgn0033521
FBgn0037607	FBgn0034566	FBgn0038481
FBgn0012024	FBgn0037402	FBgn0051380
FBgn0037612	FBgn0263354	FBgn0038523
FBgn0037613	FBgn0013813	FBgn0039482
FBgn0037614	FBgn0002036	FBgn0028583
FBgn0037635	FBgn0052574	FBgn0085320
FBgn0264075	FBgn0262787	FBgn0034712
FBgn0002932	FBgn0013811	FBgn0034011
FBgn0010222	FBgn0051624	FBgn0035670
FBgn0014018	FBgn0029947	FBgn0043471
FBgn0037659	FBgn0035461	FBgn0262577
FBgn0003165	FBgn0031414	FBgn0036622
FBgn0037669	FBgn0029945	FBgn0033731
FBgn0037670	FBgn0028863	FBgn0051343
FBgn0261552	FBgn0039331	FBgn0052073
FBgn0000244	FBgn0028868	FBgn0053281
FBgn0005585	FBgn0262636	FBgn0036361
FBgn0051352	FBgn0030247	FBgn0038783
FBgn0037743	FBgn0033498	FBgn0040342
FBgn0002868	FBgn0034263	FBgn0039051
FBgn0037754	FBgn0050432	FBgn0034428
FBgn0037758	FBgn0052262	FBgn0034783
FBgn0037759	FBgn0085488	FBgn0038938
FBgn0037782	FBgn0031142	FBgn0038291
FBgn0266414	FBgn0037514	FBgn0002569
FBgn0263413	FBgn0040696	FBgn0036108
FBgn0028734	FBgn0086778	FBgn0035743
FBgn0004889	FBgn0037432	FBgn0052603
FBgn0037792	FBgn0038296	FBgn0000044
FBgn0262617	FBgn0052657	FBgn0023541
FBgn0015396	FBgn0052106	FBgn0261575
FBgn0259938	FBgn0026438	FBgn0040069
FBgn0001235	FBgn0052652	FBgn0262613
FBgn0037842	FBgn0029750	FBgn0051233
FBgn0037843	FBgn0029659	FBgn0033978
FBgn0037846	FBgn0037547	FBgn0039481
FBgn0267376	FBgn0029989	FBgn0034733
FBgn0037856	FBgn0031134	FBgn0050043
FBgn0042094	FBgn0036036	FBgn0033294
FBgn0040257	FBgn0051206	FBgn0038160
FBgn0040259	FBgn0085692	FBgn0053301
FBgn0037878	FBgn0052686	FBgn0010387
FBgn0020910	FBgn0034863	FBgn0039476
FBgn0037899	FBgn0031163	FBgn0038613
FBgn0037900	FBgn0050065	FBgn0011555
FBgn0037913	FBgn0029702	FBgn0035544
FBgn0037912	FBgn0267689	FBgn0004240
FBgn0259227	FBgn0031201	FBgn0038135
FBgn0037934	FBgn0250846	FBgn0033520
FBgn0017581	FBgn0028372	FBgn0038348
FBgn0051116	FBgn0038683	FBgn0038482
FBgn0259139	FBgn0038708	FBgn0051266
FBgn0019624	FBgn0050156	FBgn0033397
FBgn0037955	FBgn0031626	FBgn0259209
FBgn0037956	FBgn0051459	FBgn0034664
FBgn0038037	FBgn0035003	FBgn0052379
FBgn0038038	FBgn0030952	FBgn0033423
FBgn0004103	FBgn0035143	FBgn0003060
FBgn0086687	FBgn0031849	FBgn0002440
FBgn0002719	FBgn0029753	FBgn0010381
FBgn0038100	FBgn0029946	FBgn0259998
FBgn0020496	FBgn0052548	FBgn0033518
FBgn0038115	FBgn0037915	FBgn0032280
FBgn0260962	FBgn0259246	FBgn0265146
FBgn0086371	FBgn0036520	FBgn0030558
FBgn0027610	FBgn0085479	FBgn0015033
FBgn0038168	FBgn0267363	FBgn0033296
FBgn0024555	FBgn0040102	FBgn0034429
FBgn0264493	FBgn0040859	FBgn0031178
FBgn0038197	FBgn0029951	FBgn0052405
FBgn0003862	FBgn0004374	FBgn0261362
FBgn0038223	FBgn0036075	FBgn0035619
FBgn0038224	FBgn0035384	FBgn0032283
FBgn0024321	FBgn0030624	FBgn0032287
FBgn0051320	FBgn0017556	FBgn0052249
FBgn0038237	FBgn0034595	FBgn0032981
FBgn0265140	FBgn0037296	FBgn0028938
FBgn0262127	FBgn0030356	FBgn0039428
FBgn0263929	FBgn0029812	FBgn0039471
FBgn0038257	FBgn0037023	FBgn0266448
FBgn0038260	FBgn0264567	FBgn0002562
FBgn0038261	FBgn0029745	FBgn0032913
FBgn0038262	FBgn0030033	FBgn0035620
FBgn0028662	FBgn0029725	FBgn0033729
FBgn0261859	FBgn0039799	FBgn0063499
FBgn0038312	FBgn0028379	FBgn0032304
FBgn0003721	FBgn0034278	FBgn0031560
FBgn0266745	FBgn0035481	FBgn0034229
FBgn0038321	FBgn0031275	FBgn0039470
FBgn0021750	FBgn0261041	FBgn0004169
FBgn0267408	FBgn0034478	FBgn0020642
FBgn0038348	FBgn0029859	FBgn0262024
FBgn0038363	FBgn0046225	FBgn0010295
FBgn0262527	FBgn0267163	FBgn0029851
FBgn0003483	FBgn0036085	FBgn0031010
FBgn0038371	FBgn0033168	FBgn0038717
FBgn0022787	FBgn0038915	FBgn0266261
FBgn0262028	FBgn0039881	FBgn0002564
FBgn0038391	FBgn0027376	FBgn0039805
FBgn0010379	FBgn0029722	FBgn0010388
FBgn0040071	FBgn0029877	FBgn0035887
FBgn0250823	FBgn0031367	FBgn0004117
FBgn0038419	FBgn0031128	FBgn0035734
FBgn0027095	FBgn0037610	FBgn0265180
FBgn0038465	FBgn0051406	FBgn0034710
FBgn0038466	FBgn0031501	FBgn0262021
FBgn0020493	FBgn0259151	FBgn0038774
FBgn0038499	FBgn0031103	FBgn0030509
FBgn0262871	FBgn0038921	FBgn0040256
FBgn0261885	FBgn0053218	FBgn0003149
FBgn0267703	FBgn0250834	FBgn0085345
FBgn0267702	FBgn0029603	FBgn0052667
FBgn0042693	FBgn0029657	FBgn0051041
FBgn0020238	FBgn0031171	FBgn0052198
FBgn0038603	FBgn0030623	FBgn0051792
FBgn0028670	FBgn0032648	FBgn0014368
FBgn0264751	FBgn0260499	FBgn0025620
FBgn0004652	FBgn0037276	FBgn0053965
FBgn0038638	FBgn0033108	FBgn0004507
FBgn0024329	FBgn0030536	FBgn0263406
FBgn0026239	FBgn0003900	FBgn0015572
FBgn0004876	FBgn0052650	FBgn0039052
FBgn0038678	FBgn0052655	FBgn0033367
FBgn0016120	FBgn0034729	FBgn0031737
FBgn0038680	FBgn0263988	FBgn0026315
FBgn0261285	FBgn0030814	FBgn0003372
FBgn0267975	FBgn0052591	FBgn0038718
FBgn0260003	FBgn0031451	FBgn0050489
FBgn0261984	FBgn0038892	FBgn0039022
FBgn0038737	FBgn0264821	FBgn0035189
FBgn0014006	FBgn0032372	FBgn0266631
FBgn0038746	FBgn0030296	FBgn0030746
FBgn0038747	FBgn0030283	FBgn0011556
FBgn0261550	FBgn0035638	FBgn0037684
FBgn0016917	FBgn0032503	FBgn0085244
FBgn0038803	FBgn0028848	FBgn0033395
FBgn0038804	FBgn0033687	FBgn0032436
FBgn0083039	FBgn0033031	FBgn0024289
FBgn0038805	FBgn0052832	FBgn0028519
FBgn0038826	FBgn0030277	FBgn0035798
FBgn0038828	FBgn0029539	FBgn0030776
FBgn0038829	FBgn0030319	FBgn0051272
FBgn0027493	FBgn0031784	FBgn0032024
FBgn0264839	FBgn0266801	FBgn0030332
FBgn0053094	FBgn0029661	FBgn0260393
FBgn0002921	FBgn0034713	FBgn0001128
FBgn0013995	FBgn0053252	FBgn0024997
FBgn0263400	FBgn0035078	FBgn0028940
FBgn0011672	FBgn0030280	FBgn0052248
FBgn0025865	FBgn0039282	FBgn0051104
FBgn0038853	FBgn0034796	FBgn0035607
FBgn0038854	FBgn0034684	FBgn0035929
FBgn0264357	FBgn0034128	FBgn0010038
FBgn0001234	FBgn0050284	FBgn0042105
FBgn0002781	FBgn0053286	FBgn0015037
FBgn0013984	FBgn0266100	FBgn0010482
FBgn0011766	FBgn0015008	FBgn0015038
FBgn0051176	FBgn0265342	FBgn0013308
FBgn0038897	FBgn0037512	FBgn0031528
FBgn0051431	FBgn0032878	FBgn0051267
FBgn0064912	FBgn0029724	FBgn0038658
FBgn0038912	FBgn0033020	FBgn0029994
FBgn0264491	FBgn0028847	FBgn0025393
FBgn0038946	FBgn0031085	FBgn0034588
FBgn0038947	FBgn0035823	FBgn0035006
FBgn0038966	FBgn0030359	FBgn0002563
FBgn0038967	FBgn0028899	FBgn0040729
FBgn0085405	FBgn0029705	FBgn0263999
FBgn0263351	FBgn0023076	FBgn0039311
FBgn0038972	FBgn0033893	FBgn0031277
FBgn0038973	FBgn0029717	FBgn0030425
FBgn0038980	FBgn0086907	FBgn0040609
FBgn0038981	FBgn0001967	FBgn0037782
FBgn0046114	FBgn0038266	FBgn0051446
FBgn0039025	FBgn0035176	FBgn0042627
FBgn0039026	FBgn0250840	FBgn0035552
FBgn0039043	FBgn0032637	FBgn0261847
FBgn0267758	FBgn0025387	FBgn0005666
FBgn0039045	FBgn0031546	FBgn0030484
FBgn0004395	FBgn0033848	FBgn0027073
FBgn0039058	FBgn0036995	FBgn0010358
FBgn0262975	FBgn0031139	FBgn0036750
FBgn0024509	FBgn0031861	FBgn0027571
FBgn0002622	FBgn0036490	FBgn0038294
FBgn0051414	FBgn0032345	FBgn0031860
FBgn0039106	FBgn0031333	FBgn0051741
FBgn0039107	FBgn0261015	FBgn0040252
FBgn0039109	FBgn0040368	FBgn0013772
FBgn0039120	FBgn0051473	FBgn0034289
FBgn0015513	FBgn0038655	FBgn0035779
FBgn0053111	FBgn0033323	FBgn0034010
FBgn0085384	FBgn0033174	FBgn0036181
FBgn0260634	FBgn0031786	FBgn0034629
FBgn0004185	FBgn0038837	FBgn0036831
FBgn0025574	FBgn0030936	FBgn0033827
FBgn0001098	FBgn0262514	FBgn0035154
FBgn0015795	FBgn0026141	FBgn0027560
FBgn0053108	FBgn0040814	FBgn0032076
FBgn0020647	FBgn0040510	FBgn0036822
FBgn0039140	FBgn0034904	FBgn0064237
FBgn0039141	FBgn0061435	FBgn0000046
FBgn0053100	FBgn0036421	FBgn0051087
FBgn0013343	FBgn0035009	FBgn0085330
FBgn0015765	FBgn0053319	FBgn0040941
FBgn0039156	FBgn0031574	FBgn0036109
FBgn0011225	FBgn0011206	FBgn0031937
FBgn0086365	FBgn0040391	FBgn0053178
FBgn0028471	FBgn0038691	FBgn0011722
FBgn0267762	FBgn0036882	FBgn0034290
FBgn0011785	FBgn0031440	FBgn0051321
FBgn0039209	FBgn0085303	FBgn0000667
FBgn0039213	FBgn0262123	FBgn0040565
FBgn0046685	FBgn0036125	FBgn0036393
FBgn0267210	FBgn0033724	FBgn0261534
FBgn0040600	FBgn0262100	FBgn0023507
FBgn0039226	FBgn0052119	FBgn0028855
FBgn0039227	FBgn0038909	FBgn0038484
FBgn0265266	FBgn0030770	FBgn0265052
FBgn0039238	FBgn0053293	FBgn0002535
FBgn0015240	FBgn0040684	FBgn0031732
FBgn0039266	FBgn0037999	FBgn0014869
FBgn0051109	FBgn0035316	FBgn0015039
FBgn0051111	FBgn0039002	FBgn0265191
FBgn0266719	FBgn0250844	FBgn0052750
FBgn0051102	FBgn0039501	FBgn0011695
FBgn0051097	FBgn0052392	FBgn0039486
FBgn0039338	FBgn0037579	FBgn0031561
FBgn0259991	FBgn0031082	FBgn0030593
FBgn0039339	FBgn0264307	FBgn0000473
FBgn0265068	FBgn0031410	FBgn0001091
FBgn0039341	FBgn0050334	FBgn0262881
FBgn0039349	FBgn0030780	FBgn0053307
FBgn0039350	FBgn0051161	FBgn0263390
FBgn0027508	FBgn0036924	FBgn0034276
FBgn0266735	FBgn0031301	FBgn0030984
FBgn0261986	FBgn0028913	FBgn0050371
FBgn0051092	FBgn0037994	FBgn0039777
FBgn0002733	FBgn0038725	FBgn0000406
FBgn0266399	FBgn0051826	FBgn0004028
FBgn0263653	FBgn0263111	FBgn0022770
FBgn0001139	FBgn0262487	FBgn0037420
FBgn0263289	FBgn0259714	FBgn0038530
FBgn0039451	FBgn0036089	FBgn0085483
FBgn0051072	FBgn0033056	FBgn0004047
FBgn0027889	FBgn0029656	FBgn0031289
FBgn0001197	FBgn0051139	FBgn0262721
FBgn0004903	FBgn0028858	FBgn0031558
FBgn0002838	FBgn0032039	FBgn0038009
FBgn0039466	FBgn0267366	FBgn0038629
FBgn0029155	FBgn0260943	FBgn0039321
FBgn0042111	FBgn0034464	FBgn0037934
FBgn0267754	FBgn0030224	FBgn0036208
FBgn0039505	FBgn0262485	FBgn0032281
FBgn0039509	FBgn0031335	FBgn0039475
FBgn0015737	FBgn0037170	FBgn0030775
FBgn0040609	FBgn0051088	FBgn0042104
FBgn0027492	FBgn0028668	FBgn0259992
FBgn0039528	FBgn0037616	FBgn0017561
FBgn0039531	FBgn0036652	FBgn0034901
FBgn0039532	FBgn0264081	FBgn0002789
FBgn0261618	FBgn0032478	FBgn0032422
FBgn0000659	FBgn0029940	FBgn0040060
FBgn0024273	FBgn0032563	FBgn0037485
FBgn0015589	FBgn0040904	FBgn0020508
FBgn0264324	FBgn0051988	FBgn0039091
FBgn0265274	FBgn0050350	FBgn0039778
FBgn0265998	FBgn0039707	FBgn0051674
FBgn0039637	FBgn0039478	FBgn0036394
FBgn0041186	FBgn0036729	FBgn0035781
FBgn0028692	FBgn0037860	FBgn0040827
FBgn0039644	FBgn0031946	FBgn0250815
FBgn0039668	FBgn0036093	FBgn0033448
FBgn0086361	FBgn0085315	FBgn0262983
FBgn0039674	FBgn0041102	FBgn0034662
FBgn0027518	FBgn0032175	FBgn0037057
FBgn0267778	FBgn0040362	FBgn0051259
FBgn0039691	FBgn0037461	FBgn0031004
FBgn0001297	FBgn0051361	FBgn0263020
FBgn0039694	FBgn0031831	FBgn0032773
FBgn0039705	FBgn0035047	FBgn0038466
FBgn0039709	FBgn0261349	FBgn0265081
FBgn0003358	FBgn0029949	FBgn0052564
FBgn0039737	FBgn0029658	FBgn0032088
FBgn0002626	FBgn0020399	FBgn0032373
FBgn0039741	FBgn0038630	FBgn0052571
FBgn0086355	FBgn0265606	FBgn0031170
FBgn0039755	FBgn0033963	FBgn0011603
FBgn0039756	FBgn0034898	FBgn0032087
FBgn0015222	FBgn0030376	FBgn0011576
FBgn0015221	FBgn0035952	FBgn0031689
FBgn0020912	FBgn0051029	FBgn0011296
FBgn0039818	FBgn0029993	FBgn0015001
FBgn0039830	FBgn0038498	FBgn0039667
FBgn0039858	FBgn0036183	FBgn0036996
FBgn0003870	FBgn0085293	FBgn0037783
FBgn0261479	FBgn0050271	FBgn0039779
FBgn0022349	FBgn0035852	FBgn0036229
FBgn0002645	FBgn0262592	FBgn0034406
FBgn0033052	FBgn0261928	FBgn0016123
FBgn0033054	FBgn0036687	FBgn0063493
FBgn0000546	FBgn0038445	FBgn0052656
FBgn0263144	FBgn0030721	FBgn0040349
FBgn0267744	FBgn0032402	FBgn0085313
FBgn0086655	FBgn0262568	FBgn0030774
FBgn0262736	FBgn0263117	FBgn0033458
FBgn0000054	FBgn0051709	FBgn0035410
FBgn0266621	FBgn0032369	FBgn0000116
FBgn0033092	FBgn0052719	FBgn0265577
FBgn0259977	FBgn0262581	FBgn0031649
FBgn0033095	FBgn0029747	FBgn0051313
FBgn0266525	FBgn0013300	FBgn0038098
FBgn0263586	FBgn0052081	FBgn0035665
FBgn0033100	FBgn0033280	FBgn0026061
FBgn0033101	FBgn0031101	FBgn0035886
FBgn0265003	FBgn0036498	FBgn0261675
FBgn0265935	FBgn0250825	FBgn0036600
FBgn0029508	FBgn0037169	FBgn0033271
FBgn0050159	FBgn0037987	FBgn0011286
FBgn0015039	FBgn0038163	FBgn0086450
FBgn0266818	FBgn0036620	FBgn0036493
FBgn0050502	FBgn0035857	FBgn0035679
FBgn0259745	FBgn0032654	FBgn0053138
FBgn0033188	FBgn0051347	FBgn0033234
FBgn0265107	FBgn0034816	FBgn0033048
FBgn0264294	FBgn0031127	FBgn0039817
FBgn0033195	FBgn0000274	FBgn0036468
FBgn0261385	FBgn0052238	FBgn0034052
FBgn0263077	FBgn0262535	FBgn0016920
FBgn0266624	FBgn0036962	FBgn0036367
FBgn0263046	FBgn0037454	FBgn0030105
FBgn0050491	FBgn0051501	FBgn0035545
FBgn0050495	FBgn0040694	FBgn0262508
FBgn0033203	FBgn0035768	FBgn0034663
FBgn0033204	FBgn0265269	FBgn0031418
FBgn0033205	FBgn0031372	FBgn0039473
FBgn0050497	FBgn0034560	FBgn0036551
FBgn0266526	FBgn0036437	FBgn0032282
FBgn0033226	FBgn0039368	FBgn0085227
FBgn0033240	FBgn0031279	FBgn0085455
FBgn0033241	FBgn0002673	FBgn0262605
FBgn0033246	FBgn0030840	FBgn0034318
FBgn0033247	FBgn0035957	FBgn0260388
FBgn0025360	FBgn0051609	FBgn0033742
FBgn0033252	FBgn0263774	FBgn0033981
FBgn0021814	FBgn0030622	FBgn0035859
FBgn0025469	FBgn0011239	FBgn0063495
FBgn0028563	FBgn0038486	FBgn0050047
FBgn0050372	FBgn0261614	FBgn0036782
FBgn0033264	FBgn0052252	FBgn0267314
FBgn0263593	FBgn0037147	FBgn0039543
FBgn0263120	FBgn0030370	FBgn0010052
FBgn0005695	FBgn0261816	FBgn0003358
FBgn0263463	FBgn0034670	FBgn0038038
FBgn0033348	FBgn0033610	FBgn0037683
FBgn0033349	FBgn0052228	FBgn0037204
FBgn0033350	FBgn0032530	FBgn0085205
FBgn0033402	FBgn0032481	FBgn0022160
FBgn0017558	FBgn0040508	FBgn0037936
FBgn0033421	FBgn0038311	FBgn0051789
FBgn0263660	FBgn0052459	FBgn0033297
FBgn0266819	FBgn0052436	FBgn0031695
FBgn0261016	FBgn0038575	FBgn0033170
FBgn0033431	FBgn0035569	FBgn0038647
FBgn0023143	FBgn0250845	FBgn0002578
FBgn0033446	FBgn0038694	FBgn0030777
FBgn0054033	FBgn0051445	FBgn0266446
FBgn0033448	FBgn0034601	FBgn0259101
FBgn0033453	FBgn0052835	FBgn0003086
FBgn0033463	FBgn0050103	FBgn0000064
FBgn0050008	FBgn0033369	FBgn0040250
FBgn0050007	FBgn0263109	FBgn0033047
FBgn0011656	FBgn0050487	FBgn0051675
FBgn0266863	FBgn0038248	FBgn0050414
FBgn0261014	FBgn0050222	FBgn0004852
FBgn0262169	FBgn0011743	FBgn0051373
FBgn0004907	FBgn0015831	FBgn0031821
FBgn0003071	FBgn0038334	FBgn0035343
FBgn0050011	FBgn0036329	FBgn0040843
FBgn0033494	FBgn0026619	FBgn0032538
FBgn0033504	FBgn0051752	FBgn0086355
FBgn0001122	FBgn0038565	FBgn0035934
FBgn0261862	FBgn0036703	FBgn0031089
FBgn0005630	FBgn0039511	FBgn0032889
FBgn0266628	FBgn0033364	FBgn0034628
FBgn0263102	FBgn0031785	FBgn0262530
FBgn0033544	FBgn0031722	FBgn0035484
FBgn0053144	FBgn0032111	FBgn0039316
FBgn0265345	FBgn0052445	FBgn0038820
FBgn0003396	FBgn0262479	FBgn0034292
FBgn0033582	FBgn0052718	FBgn0034920
FBgn0033607	FBgn0250826	FBgn0013763
FBgn0033608	FBgn0029730	FBgn0030073
FBgn0033609	FBgn0052085	FBgn0038784
FBgn0033610	FBgn0040763	FBgn0033502
FBgn0259238	FBgn0033330	FBgn0032810
FBgn0000577	FBgn0032314	FBgn0038037
FBgn0033636	FBgn0260758	FBgn0030745
FBgn0264508	FBgn0052219	FBgn0030688
FBgn0033638	FBgn0040356	FBgn0002719
FBgn0033649	FBgn0043025	FBgn0051198
FBgn0260932	FBgn0260776	FBgn0260753
FBgn0000556	FBgn0005660	FBgn0039024
FBgn0015543	FBgn0033955	FBgn0039048
FBgn0260959	FBgn0039071	FBgn0262964
FBgn0033665	FBgn0052488	FBgn0032685
FBgn0033677	FBgn0039077	FBgn0262146
FBgn0262820	FBgn0033063	FBgn0038845
FBgn0033686	FBgn0033285	FBgn0085453
FBgn0027504	FBgn0051245	FBgn0034883
FBgn0085261	FBgn0036144	FBgn0014000
FBgn0014184	FBgn0032636	FBgn0038680
FBgn0023167	FBgn0029084	FBgn0039154
FBgn0267913	FBgn0037463	FBgn0036601
FBgn0050049	FBgn0034937	FBgn0027348
FBgn0050043	FBgn0036159	FBgn0038819
FBgn0033739	FBgn0052026	FBgn0031563
FBgn0010238	FBgn0003187	FBgn0250757
FBgn0033742	FBgn0034825	FBgn0038866
FBgn0033744	FBgn0031721	FBgn0262559
FBgn0022764	FBgn0030599	FBgn0030976
FBgn0050055	FBgn0034097	FBgn0039519
FBgn0033760	FBgn0034850	FBgn0039474
FBgn0261625	FBgn0034800	FBgn0263096
FBgn0033766	FBgn0031858	FBgn0026077
FBgn0033777	FBgn0032003	FBgn0036066
FBgn0266633	FBgn0051960	FBgn0003356
FBgn0000181	FBgn0085197	FBgn0031000
FBgn0033782	FBgn0038656	FBgn0034437
FBgn0265186	FBgn0267383	FBgn0053306
FBgn0265185	FBgn0028896	FBgn0035281
FBgn0033787	FBgn0032677	FBgn0039941
FBgn0043010	FBgn0034383	FBgn0050360
FBgn0011763	FBgn0259148	FBgn0030544
FBgn0033853	FBgn0264506	FBgn0033593
FBgn0027581	FBgn0037572	FBgn0003357
FBgn0266489	FBgn0038109	FBgn0000579
FBgn0013733	FBgn0037385	FBgn0001092
FBgn0262739	FBgn0262002	FBgn0036563
FBgn0033886	FBgn0032588	FBgn0036228
FBgn0013770	FBgn0051860	FBgn0033982
FBgn0261975	FBgn0050293	FBgn0052304
FBgn0002643	FBgn0051007	FBgn0038414
FBgn0265499	FBgn0029700	FBgn0037090
FBgn0033906	FBgn0034824	FBgn0035309
FBgn0000289	FBgn0031240	FBgn0051201
FBgn0050069	FBgn0036162	FBgn0085317
FBgn0033913	FBgn0052440	FBgn0085280
FBgn0001220	FBgn0034493	FBgn0051410
FBgn0033918	FBgn0051861	FBgn0032116
FBgn0027538	FBgn0039104	FBgn0028543
FBgn0261270	FBgn0085287	FBgn0026439
FBgn0261269	FBgn0032371	FBgn0003721
FBgn0033924	FBgn0033090	FBgn0033138
FBgn0033925	FBgn0034681	FBgn0039897
FBgn0267824	FBgn0038000	FBgn0032382
FBgn0024698	FBgn0033542	FBgn0267408
FBgn0261823	FBgn0039398	FBgn0035710
FBgn0265974	FBgn0051287	FBgn0028424
FBgn0010397	FBgn0036830	FBgn0030443
FBgn0020269	FBgn0040028	FBgn0036226
FBgn0050480	FBgn0037064	FBgn0039464
FBgn0050479	FBgn0020371	FBgn0037724
FBgn0033982	FBgn0020280	FBgn0032715
FBgn0033984	FBgn0259922	FBgn0037487
FBgn0015371	FBgn0050039	FBgn0034162
FBgn0019968	FBgn0030722	FBgn0031579
FBgn0034032	FBgn0051213	FBgn0029795
FBgn0264089	FBgn0033322	FBgn0025454
FBgn0034063	FBgn0032520	FBgn0026565
FBgn0034062	FBgn0038078	FBgn0086687
FBgn0014020	FBgn0002862	FBgn0020385
FBgn0050095	FBgn0046294	FBgn0000442
FBgn0086676	FBgn0034826	FBgn0052687
FBgn0034083	FBgn0029596	FBgn0040532
FBgn0010611	FBgn0052806	FBgn0040364
FBgn0050463	FBgn0032448	FBgn0028699
FBgn0013763	FBgn0034841	FBgn0036948
FBgn0026533	FBgn0034467	FBgn0030482
FBgn0034194	FBgn0035497	FBgn0046113
FBgn0265487	FBgn0050355	FBgn0037788
FBgn0021818	FBgn0039395	FBgn0262529
FBgn0022029	FBgn0062517	FBgn0034468
FBgn0027506	FBgn0033860	FBgn0262782
FBgn0034219	FBgn0058064	FBgn0086906
FBgn0034248	FBgn0261046	FBgn0039239
FBgn0266813	FBgn0053189	FBgn0004652
FBgn0034249	FBgn0031859	FBgn0028936
FBgn0029079	FBgn0053704	FBgn0039094
FBgn0029006	FBgn0035231	FBgn0042102
FBgn0264541	FBgn0039576	FBgn0000533
FBgn0261501	FBgn0035124	FBgn0039156
FBgn0028494	FBgn0261846	FBgn0051719
FBgn0034277	FBgn0260428	FBgn0031971
FBgn0265589	FBgn0019828	FBgn0036469
FBgn0034278	FBgn0250822	FBgn0031975
FBgn0028741	FBgn0038200	FBgn0040507
FBgn0250851	FBgn0032376	FBgn0051431
FBgn0041585	FBgn0034546	FBgn0038924
FBgn0010575	FBgn0040747	FBgn0003076
FBgn0013983	FBgn0034463	FBgn0036368
FBgn0027835	FBgn0037985	FBgn0039678
FBgn0050118	FBgn0037988	FBgn0038150
FBgn0261477	FBgn0036785	FBgn0044872
FBgn0034356	FBgn0031853	FBgn0037070
FBgn0050115	FBgn0261832	FBgn0263081
FBgn0261587	FBgn0023090	FBgn0030251
FBgn0262103	FBgn0013809	FBgn0036949
FBgn0010651	FBgn0039812	FBgn0050008
FBgn0010053	FBgn0039425	FBgn0038734
FBgn0034406	FBgn0035346	FBgn0038977
FBgn0034418	FBgn0051025	FBgn0031855
FBgn0034419	FBgn0042189	FBgn0035169
FBgn0263395	FBgn0038797	FBgn0014031
FBgn0034429	FBgn0050391	FBgn0038063
FBgn0013954	FBgn0029964	FBgn0051698
FBgn0086358	FBgn0037464	FBgn0050339
FBgn0034436	FBgn0039190	FBgn0030539
FBgn0263391	FBgn0265629	FBgn0030737
FBgn0003887	FBgn0036369	FBgn0036467
FBgn0260934	FBgn0051528	FBgn0261393
FBgn0034488	FBgn0267430	FBgn0030234
FBgn0034489	FBgn0264706	FBgn0052107
FBgn0027529	FBgn0040519	FBgn0036942
FBgn0034504	FBgn0040719	FBgn0035147
FBgn0034542	FBgn0051093	FBgn0033873
FBgn0034570	FBgn0085454	FBgn0000566
FBgn0003748	FBgn0052463	FBgn0037817
FBgn0261067	FBgn0267726	FBgn0052843
FBgn0261850	FBgn0039498	FBgn0052191
FBgn0265191	FBgn0035097	FBgn0032820
FBgn0265180	FBgn0032525	FBgn0053128
FBgn0050394	FBgn0051639	FBgn0015040
FBgn0020306	FBgn0004171	FBgn0033826
FBgn0034631	FBgn0262106	FBgn0038292
FBgn0043070	FBgn0028570	FBgn0031805
FBgn0003731	FBgn0051784	FBgn0028544
FBgn0016641	FBgn0032553	FBgn0001208
FBgn0010228	FBgn0033794	FBgn0034262
FBgn0004362	FBgn0034483	FBgn0031914
FBgn0034718	FBgn0028412	FBgn0033136
FBgn0265979	FBgn0034462	FBgn0031523
FBgn0013272	FBgn0032061	FBgn0003074
FBgn0034723	FBgn0028893	FBgn0010424
FBgn0265978	FBgn0054021	FBgn0032733
FBgn0034727	FBgn0032554	FBgn0038017
FBgn0034728	FBgn0051907	FBgn0036821
FBgn0034733	FBgn0052846	FBgn0040503
FBgn0003175	FBgn0030696	FBgn0035312
FBgn0034736	FBgn0053490	FBgn0030724
FBgn0034737	FBgn0039413	FBgn0267385
FBgn0260866	FBgn0037086	FBgn0031258
FBgn0050273	FBgn0029740	FBgn0038681
FBgn0050269	FBgn0051921	FBgn0030367
FBgn0040658	FBgn0250824	FBgn0030261
FBgn0034763	FBgn0250827	FBgn0263413
FBgn0020257	FBgn0052192	FBgn0013307
FBgn0034800	FBgn0051805	FBgn0030747
FBgn0034802	FBgn0037375	FBgn0037781
FBgn0034803	FBgn0036443	FBgn0025837
FBgn0015372	FBgn0039797	FBgn0267339
FBgn0034883	FBgn0033283	FBgn0037354
FBgn0034885	FBgn0040805	FBgn0035542
FBgn0004795	FBgn0262102	FBgn0261611
FBgn0266377	FBgn0259739	FBgn0013773
FBgn0000562	FBgn0034687	FBgn0035678
FBgn0025335	FBgn0003889	FBgn0040959
FBgn0034919	FBgn0032626	FBgn0026190
FBgn0261794	FBgn0028850	FBgn0030156
FBgn0263006	FBgn0028892	FBgn0039297
FBgn0034931	FBgn0036499	FBgn0039085
FBgn0005612	FBgn0050278	FBgn0040723
FBgn0259937	FBgn0031596	FBgn0033919
FBgn0261974	FBgn0264503	FBgn0263200
FBgn0266083	FBgn0039070	FBgn0032187
FBgn0034988	FBgn0051144	FBgn0033659
FBgn0035041	FBgn0045770	FBgn0035666
FBgn0264328	FBgn0265263	FBgn0032706
FBgn0015040	FBgn0031619	FBgn0036599
FBgn0035049	FBgn0002865	FBgn0035313
FBgn0050421	FBgn0033834	FBgn0038700
FBgn0027590	FBgn0266384	FBgn0052053
FBgn0035060	FBgn0051128	FBgn0001125
FBgn0015801	FBgn0035585	FBgn0033817
FBgn0035082	FBgn0032624	FBgn0032734
FBgn0035083	FBgn0052141	FBgn0263234
FBgn0035084	FBgn0039088	FBgn0030262
FBgn0035085	FBgn0037828	FBgn0265186
FBgn0035087	FBgn0034144	FBgn0024293
FBgn0010435	FBgn0051281	FBgn0051098
FBgn0020386	FBgn0038539	FBgn0033124
FBgn0267455	FBgn0031724	FBgn0011770
FBgn0024806	FBgn0050384	FBgn0038161
FBgn0004373	FBgn0030578	FBgn0063667
FBgn0261985	FBgn0263048	FBgn0036323
FBgn0035142	FBgn0263324	FBgn0026755
FBgn0035145	FBgn0025573	FBgn0033221
FBgn0263039	FBgn0035005	FBgn0040842
FBgn0035152	FBgn0036029	FBgn0050016
FBgn0052479	FBgn0034532	FBgn0001098
FBgn0035173	FBgn0051806	FBgn0033787
FBgn0024277	FBgn0034745	FBgn0031813
FBgn0267461	FBgn0261287	FBgn0037513
FBgn0035186	FBgn0038280	FBgn0029990
FBgn0264272	FBgn0035007	FBgn0038366
FBgn0035189	FBgn0033888	FBgn0010053
FBgn0035205	FBgn0029726	FBgn0039756
FBgn0035211	FBgn0033818	FBgn0031580
FBgn0010786	FBgn0030195	FBgn0030029
FBgn0261243	FBgn0053234	FBgn0035649
FBgn0011204	FBgn0036345	FBgn0036321
FBgn0035228	FBgn0051533	FBgn0034943
FBgn0035229	FBgn0034506	FBgn0038761
FBgn0052313	FBgn0004175	FBgn0265185
FBgn0041342	FBgn0036403	FBgn0032235
FBgn0035232	FBgn0031723	FBgn0039102
FBgn0035233	FBgn0035915	FBgn0050296
FBgn0035243	FBgn0028857	FBgn0038874
FBgn0267464	FBgn0035262	FBgn0031069
FBgn0053230	FBgn0031347	FBgn0053080
FBgn0035244	FBgn0270925	FBgn0033128
FBgn0035266	FBgn0052720	FBgn0037127
FBgn0250789	FBgn0053092	FBgn0011554
FBgn0024510	FBgn0064912	FBgn0052669
FBgn0011573	FBgn0260481	FBgn0010223
FBgn0027547	FBgn0027865	FBgn0025692
FBgn0035335	FBgn0017456	FBgn0034638
FBgn0035336	FBgn0051787	FBgn0031693
FBgn0010909	FBgn0039010	FBgn0032002
FBgn0035357	FBgn0026197	FBgn0039315
FBgn0250911	FBgn0086915	FBgn0037146
FBgn0035371	FBgn0037759	FBgn0038416
FBgn0035372	FBgn0040905	FBgn0036862
FBgn0044452	FBgn0031292	FBgn0032752
FBgn0263392	FBgn0032268	FBgn0032161
FBgn0035388	FBgn0050416	FBgn0030010
FBgn0035390	FBgn0051820	FBgn0035043
FBgn0052485	FBgn0031545	FBgn0016684
FBgn0035392	FBgn0033705	FBgn0038645
FBgn0266918	FBgn0032374	FBgn0022355
FBgn0035397	FBgn0265578	FBgn0259219
FBgn0035405	FBgn0052437	FBgn0028983
FBgn0024194	FBgn0034827	FBgn0016694
FBgn0035432	FBgn0040963	FBgn0085466
FBgn0014388	FBgn0034132	FBgn0017558
FBgn0026259	FBgn0034844	FBgn0263830
FBgn0035449	FBgn0051141	FBgn0037440
FBgn0027552	FBgn0037460	FBgn0031099
FBgn0035477	FBgn0032385	FBgn0036320
FBgn0024179	FBgn0259794	FBgn0034717
FBgn0028484	FBgn0053233	FBgn0039849
FBgn0267302	FBgn0051798	FBgn0035811
FBgn0035515	FBgn0031585	FBgn0037715
FBgn0041171	FBgn0033149	FBgn0012034
FBgn0035517	FBgn0047338	FBgn0039323
FBgn0035522	FBgn0051804	FBgn0046302
FBgn0035523	FBgn0034835	FBgn0014391
FBgn0035529	FBgn0033279	FBgn0032779
FBgn0066365	FBgn0052240	FBgn0027552
FBgn0035542	FBgn0262689	FBgn0032435
FBgn0035557	FBgn0265272	FBgn0045038
FBgn0262870	FBgn0032894	FBgn0085474
FBgn0035567	FBgn0034205	FBgn0036824
FBgn0261797	FBgn0083068	FBgn0030733
FBgn0027085	FBgn0037059	FBgn0037935
FBgn0035632	FBgn0035988	FBgn0025814
FBgn0267481	FBgn0051952	FBgn0015663
FBgn0260936	FBgn0038127	FBgn0040383
FBgn0015806	FBgn0053278	FBgn0051015
FBgn0035639	FBgn0259795	FBgn0050277
FBgn0053523	FBgn0034121	FBgn0250906
FBgn0261934	FBgn0001281	FBgn0032899
FBgn0261445	FBgn0038373	FBgn0010397
FBgn0035724	FBgn0050192	FBgn0030528
FBgn0250836	FBgn0051740	FBgn0035588
FBgn0010387	FBgn0039503	FBgn0034618
FBgn0259173	FBgn0262097	FBgn0030926
FBgn0035770	FBgn0040996	FBgn0040717
FBgn0035771	FBgn0053340	FBgn0039800
FBgn0082598	FBgn0085190	FBgn0028422
FBgn0259935	FBgn0032590	FBgn0029648
FBgn0014011	FBgn0037939	FBgn0038804
FBgn0015033	FBgn0038697	FBgn0085465
FBgn0028582	FBgn0032360	FBgn0032340
FBgn0016694	FBgn0047351	FBgn0264750
FBgn0035831	FBgn0039694	FBgn0264272
FBgn0011817	FBgn0042710	FBgn0033782
FBgn0052358	FBgn0034957	FBgn0032726
FBgn0052359	FBgn0034671	FBgn0040319
FBgn0052360	FBgn0051788	FBgn0034387
FBgn0035838	FBgn0039792	FBgn0034200
FBgn0035839	FBgn0028531	FBgn0030679
FBgn0010350	FBgn0050362	FBgn0032074
FBgn0035850	FBgn0033076	FBgn0036362
FBgn0027569	FBgn0032004	FBgn0040793
FBgn0035872	FBgn0034840	FBgn0025839
FBgn0035878	FBgn0029922	FBgn0028325
FBgn0035879	FBgn0034416	FBgn0083167
FBgn0001248	FBgn0004173	FBgn0030056
FBgn0020224	FBgn0037995	FBgn0051148
FBgn0263352	FBgn0031168	FBgn0053926
FBgn0035909	FBgn0061197	FBgn0023129
FBgn0260442	FBgn0038208	FBgn0250819
FBgn0263930	FBgn0032769	FBgn0036547
FBgn0263199	FBgn0266962	FBgn0027291
FBgn0040827	FBgn0034472	FBgn0029935
FBgn0011206	FBgn0038355	FBgn0086367
FBgn0085484	FBgn0046297	FBgn0039674
FBgn0035989	FBgn0004882	FBgn0015031
FBgn0023129	FBgn0085486	FBgn0031830
FBgn0005533	FBgn0250821	FBgn0037358
FBgn0040305	FBgn0039752	FBgn0259216
FBgn0035995	FBgn0262362	FBgn0029762
FBgn0035997	FBgn0038357	FBgn0034538
FBgn0035999	FBgn0032577	FBgn0014469
FBgn0267533	FBgn0032768	FBgn0037166
FBgn0035998	FBgn0028669	FBgn0037517
FBgn0036030	FBgn0036218	FBgn0032833
FBgn0267668	FBgn0035196	FBgn0040773
FBgn0010762	FBgn0031476	FBgn0024945
FBgn0026160	FBgn0267326	FBgn0266064
FBgn0013469	FBgn0260644	FBgn0023537
FBgn0036134	FBgn0036470	FBgn0022700
FBgn0261553	FBgn0036311	FBgn0001258
FBgn0265931	FBgn0034907	FBgn0037723
FBgn0036152	FBgn0032464	FBgn0267811
FBgn0266786	FBgn0032471	FBgn0037973
FBgn0259481	FBgn0051415	FBgn0263241
FBgn0015828	FBgn0037486	FBgn0027586
FBgn0036191	FBgn0033286	FBgn0038608
FBgn0036196	FBgn0036194	FBgn0038272
FBgn0261353	FBgn0034820	FBgn0263911
FBgn0261381	FBgn0034133	FBgn0033366
FBgn0015278	FBgn0038052	FBgn0034988
FBgn0036206	FBgn0259701	FBgn0035094
FBgn0022959	FBgn0051204	FBgn0034365
FBgn0052103	FBgn0260461	FBgn0039349
FBgn0036288	FBgn0015574	FBgn0085484
FBgn0267241	FBgn0052181	FBgn0052230
FBgn0036298	FBgn0039796	FBgn0051548
FBgn0036309	FBgn0050393	FBgn0038115
FBgn0052106	FBgn0069354	FBgn0002930
FBgn0036316	FBgn0035776	FBgn0051414
FBgn0083978	FBgn0032771	FBgn0033879
FBgn0036340	FBgn0051870	FBgn0266569
FBgn0010452	FBgn0052351	FBgn0054003
FBgn0036368	FBgn0031905	FBgn0033504
FBgn0036367	FBgn0051948	FBgn0035711
FBgn0036397	FBgn0031443	FBgn0085452
FBgn0036398	FBgn0051803	FBgn0017482
FBgn0052133	FBgn0036328	FBgn0031702
FBgn0061515	FBgn0039371	FBgn0030653
FBgn0036402	FBgn0037571	FBgn0027600
FBgn0026418	FBgn0051010	FBgn0027610
FBgn0262891	FBgn0037826	FBgn0032729
FBgn0026409	FBgn0050324	FBgn0039290
FBgn0036428	FBgn0032364	FBgn0010395
FBgn0003388	FBgn0031856	FBgn0267828
FBgn0260233	FBgn0034505	FBgn0038214
FBgn0013263	FBgn0035218	FBgn0031470
FBgn0036449	FBgn0035598	FBgn0031682
FBgn0002778	FBgn0062411	FBgn0039827
FBgn0266452	FBgn0026563	FBgn0037518
FBgn0036489	FBgn0036677	FBgn0262570
FBgn0036488	FBgn0261834	FBgn0036806
FBgn0004396	FBgn0051538	FBgn0035517
FBgn0267390	FBgn0028903	FBgn0038878
FBgn0259236	FBgn0053309	FBgn0021765
FBgn0036522	FBgn0039083	FBgn0032160
FBgn0040230	FBgn0267592	FBgn0035266
FBgn0036536	FBgn0036723	FBgn0086917
FBgn0266995	FBgn0031728	FBgn0037743
FBgn0259824	FBgn0040345	FBgn0031066
FBgn0036556	FBgn0038359	FBgn0086608
FBgn0263601	FBgn0262878	FBgn0039068
FBgn0005536	FBgn0069913	FBgn0036765
FBgn0010280	FBgn0037115	FBgn0034436
FBgn0003076	FBgn0036784	FBgn0036759
FBgn0011016	FBgn0262966	FBgn0035040
FBgn0036576	FBgn0051231	FBgn0036787
FBgn0266099	FBgn0051465	FBgn0032285
FBgn0036627	FBgn0035724	FBgn0035632
FBgn0052163	FBgn0033238	FBgn0028381
FBgn0002283	FBgn0031753	FBgn0001250
FBgn0036646	FBgn0051226	FBgn0030087
FBgn0042177	FBgn0037283	FBgn0039509
FBgn0040512	FBgn0037388	FBgn0035600
FBgn0025582	FBgn0052313	FBgn0259140
FBgn0036663	FBgn0051546	FBgn0032166
FBgn0010352	FBgn0035924	FBgn0051673
FBgn0036684	FBgn0040812	FBgn0033906
FBgn0053052	FBgn0053125	FBgn0016715
FBgn0042641	FBgn0263036	FBgn0000152
FBgn0052174	FBgn0004174	FBgn0025595
FBgn0036732	FBgn0264427	FBgn0264294
FBgn0000567	FBgn0034082	FBgn0016691
FBgn0036745	FBgn0032650	FBgn0036927
FBgn0036746	FBgn0085464	FBgn0035978
FBgn0036761	FBgn0263250	FBgn0033821
FBgn0036762	FBgn0051742	FBgn0035529
FBgn0036770	FBgn0046873	FBgn0034877
FBgn0036772	FBgn0265341	FBgn0051472
FBgn0000568	FBgn0038706	FBgn0030292
FBgn0013717	FBgn0036214	FBgn0250838
FBgn0042134	FBgn0028856	FBgn0038391
FBgn0040322	FBgn0051482	FBgn0033093
FBgn0001078	FBgn0051682	FBgn0030157
FBgn0267601	FBgn0011244	FBgn0032218
FBgn0036837	FBgn0051644	FBgn0022338
FBgn0002945	FBgn0046332	FBgn0036820
FBgn0016797	FBgn0037254	FBgn0086691
FBgn0036862	FBgn0264360	FBgn0037955
FBgn0267576	FBgn0261582	FBgn0033162
FBgn0005564	FBgn0038247	FBgn0032665
FBgn0036896	FBgn0031295	FBgn0028342
FBgn0261360	FBgn0266436	FBgn0003429
FBgn0266136	FBgn0029501	FBgn0014028
FBgn0261283	FBgn0034105	FBgn0010612
FBgn0036909	FBgn0050430	FBgn0033465
FBgn0040786	FBgn0035730
FBgn0024889	FBgn0025616
FBgn0036910	FBgn0052064
FBgn0023094	FBgn0037035
FBgn0262519	FBgn0001089
FBgn0014037	FBgn0036204
FBgn0052218	FBgn0039568
FBgn0036920	FBgn0036310
FBgn0036921	FBgn0032424
FBgn0052226	FBgn0265721
FBgn0264464	FBgn0051467
FBgn0036967	FBgn0038225
FBgn0264467	FBgn0032291
FBgn0262057	FBgn0052371
FBgn0036974	FBgn0050356
FBgn0053969	FBgn0263343
FBgn0267237	FBgn0028844
FBgn0028978	FBgn0035008
FBgn0036994	FBgn0267710
FBgn0083120	FBgn0038957
FBgn0086082	FBgn0035623
FBgn0037012	FBgn0031407
FBgn0037016	FBgn0265373
FBgn0037021	FBgn0034658
FBgn0037023	FBgn0030525
FBgn0037024	FBgn0031442
FBgn0259243	FBgn0085316
FBgn0266933	FBgn0032519
FBgn0037030	FBgn0032869
FBgn0040636	FBgn0031751
FBgn0003415	FBgn0039518
FBgn0037057	FBgn0266304
FBgn0052436	FBgn0004172
FBgn0037076	FBgn0265576
FBgn0037120	FBgn0034973
FBgn0037121	FBgn0037970
FBgn0262737	FBgn0036931
FBgn0037144	FBgn0052450
FBgn0004179	FBgn0028838
FBgn0262951	FBgn0264563
FBgn0037174	FBgn0051735
FBgn0037184	FBgn0028567
FBgn0037185	FBgn0033819
FBgn0027339	FBgn0035491
FBgn0266977	FBgn0033868
FBgn0052460	FBgn0051115
FBgn0002121	FBgn0262839
FBgn0031228	FBgn0033287
FBgn0025683	FBgn0031462
FBgn0016977	FBgn0030898
FBgn0266557	FBgn0039069
FBgn0031245	FBgn0036941
FBgn0267996	FBgn0264570
FBgn0020622	FBgn0032065
FBgn0004611	FBgn0051008
FBgn0264855	FBgn0053489
FBgn0263933	FBgn0032405
FBgn0004583	FBgn0267630
FBgn0031258	FBgn0031423
FBgn0003963	FBgn0013953
FBgn0005660	FBgn0037857
FBgn0021874	FBgn0033953
FBgn0031266	FBgn0028870
FBgn0000442	FBgn0051286
FBgn0003310	FBgn0261858
FBgn0015905	FBgn0052681
FBgn0016926	FBgn0031345
FBgn0267281	FBgn0085202
FBgn0031307	FBgn0037483
FBgn0261458	FBgn0034487
FBgn0031321	FBgn0038952
FBgn0031322	FBgn0264739
FBgn0086758	FBgn0050357
FBgn0031356	FBgn0033864
FBgn0031359	FBgn0028513
FBgn0031374	FBgn0038598
FBgn0001125	FBgn0266416
FBgn0004507	FBgn0031526
FBgn0085201	FBgn0050412
FBgn0031401	FBgn0035584
FBgn0267378	FBgn0262891
FBgn0031413	FBgn0052461
FBgn0031414	FBgn0037456
FBgn0264978	FBgn0035971
FBgn0011818	FBgn0052263
FBgn0250906	FBgn0038377
FBgn0031453	FBgn0033862
FBgn0031461	FBgn0085337
FBgn0031474	FBgn0032522
FBgn0051694	FBgn0028520
FBgn0031478	FBgn0034882
FBgn0024947	FBgn0038281
FBgn0041111	FBgn0261399
FBgn0042627	FBgn0040038
FBgn0027571	FBgn0036014
FBgn0031516	FBgn0035581
FBgn0031518	FBgn0042133
FBgn0261560	FBgn0085210
FBgn0004893	FBgn0267435
FBgn0020762	FBgn0038685
FBgn0031600	FBgn0037037
FBgn0022153	FBgn0032632
FBgn0011603	FBgn0264433
FBgn0053196	FBgn0085204
FBgn0031661	FBgn0035263
FBgn0031662	FBgn0032269
FBgn0031664	FBgn0036217
FBgn0083962	FBgn0025821
FBgn0053113	FBgn0029809
FBgn0022023	FBgn0037502
FBgn0031676	FBgn0262017
FBgn0261836	FBgn0032533
FBgn0003716	FBgn0052986
FBgn0051971	FBgn0051913
FBgn0051914	FBgn0028943
FBgn0016076	FBgn0265535
FBgn0031698	FBgn0037040
FBgn0002525	FBgn0028370
FBgn0031736	FBgn0035138
FBgn0043362	FBgn0039347
FBgn0261055	FBgn0033954
FBgn0001128	FBgn0031720
FBgn0000308	FBgn0053284
FBgn0001942	FBgn0050177
FBgn0001941	FBgn0036482
FBgn0031766	FBgn0032609
FBgn0051643	FBgn0030071
FBgn0266449	FBgn0033141
FBgn0266450	FBgn0050376
FBgn0031779	FBgn0027562
FBgn0265778	FBgn0029552
FBgn0031799	FBgn0051851
FBgn0015623	FBgn0051910
FBgn0031813	FBgn0039370
FBgn0259749	FBgn0033933
FBgn0031820	FBgn0034461
FBgn0031836	FBgn0033371
FBgn0000392	FBgn0038217
FBgn0085339	FBgn0085321
FBgn0263200	FBgn0035800
FBgn0028990	FBgn0265812
FBgn0025777	FBgn0029667
FBgn0015776	FBgn0063261
FBgn0015777	FBgn0036925
FBgn0264890	FBgn0031920
FBgn0051632	FBgn0028901
FBgn0031882	FBgn0032971
FBgn0031883	FBgn0031758
FBgn0262872	FBgn0262020
FBgn0031897	FBgn0052368
FBgn0040299	FBgn0037862
FBgn0264997	FBgn0036438
FBgn0031952	FBgn0034173
FBgn0004177	FBgn0035217
FBgn0031969	FBgn0038979
FBgn0031976	FBgn0051294
FBgn0044323	FBgn0011270
FBgn0267488	FBgn0053322
FBgn0266795	FBgn0052945
FBgn0261822	FBgn0033074
FBgn0031988	FBgn0036246
FBgn0031990	FBgn0050369
FBgn0263256	FBgn0030661
FBgn0266880	FBgn0013301
FBgn0032029	FBgn0259184
FBgn0001084	FBgn0036031
FBgn0266326	FBgn0034099
FBgn0020497	FBgn0053136
FBgn0028394	FBgn0053060
FBgn0004914	FBgn0038775
FBgn0266327	FBgn0030441
FBgn0032061	FBgn0263405
FBgn0003209	FBgn0035855
FBgn0011705	FBgn0037462
FBgn0032085	FBgn0040816
FBgn0052982	FBgn0260007
FBgn0041092	FBgn0037962
FBgn0026439	FBgn0028941
FBgn0085395	FBgn0036706
FBgn0012036	FBgn0051882
FBgn0002973	FBgn0260967
FBgn0000273	FBgn0051679
FBgn0270924	FBgn0264543
FBgn0032156	FBgn0037320
FBgn0032204	FBgn0051327
FBgn0032205	FBgn0032969
FBgn0032223	FBgn0032867
FBgn0086347	FBgn0050056
FBgn0053129	FBgn0086681
FBgn0032330	FBgn0040973
FBgn0032340	FBgn0039421
FBgn0032341	FBgn0046793
FBgn0028700	FBgn0031235
FBgn0032348	FBgn0011596
FBgn0040233	FBgn0267555
FBgn0052831	FBgn0261531
FBgn0264994	FBgn0051099
FBgn0020309	FBgn0051244
FBgn0264815	FBgn0005778
FBgn0264750	FBgn0033706
FBgn0040968	FBgn0036346
FBgn0259989	FBgn0001099
FBgn0010497	FBgn0035568
FBgn0027081	FBgn0032965
FBgn0015797	FBgn0031430
FBgn0262475	FBgn0002863
FBgn0265298	FBgn0032966
FBgn0020443	FBgn0262882
FBgn0259176	FBgn0267794
FBgn0262353	FBgn0032492
FBgn0263458	FBgn0020248
FBgn0262160	FBgn0051816
FBgn0032474	FBgn0038944
FBgn0024291	FBgn0035782
FBgn0051729	FBgn0038960
FBgn0032512	FBgn0038607
FBgn0032513	FBgn0034363
FBgn0023407	FBgn0051924
FBgn0259984	FBgn0036221
FBgn0027844	FBgn0037365
FBgn0028509	FBgn0051730
FBgn0027348	FBgn0028560
FBgn0261535	FBgn0051036
FBgn0015791	FBgn0036222
FBgn0266145	FBgn0264328
FBgn0001970	FBgn0267449
FBgn0266428	FBgn0040679
FBgn0004858	FBgn0034842
FBgn0265946	FBgn0036161
FBgn0005771	FBgn0051646
FBgn0003016	FBgn0036895
FBgn0028911	FBgn0039491
FBgn0028910	FBgn0085217
FBgn0261268	FBgn0037284
FBgn0024734	FBgn0262812
FBgn0001994	FBgn0037506
FBgn0040079	FBgn0039577
FBgn0032587	FBgn0035426
FBgn0051809	FBgn0001259
FBgn0000636	FBgn0039373
FBgn0086909	FBgn0261529
FBgn0032699	FBgn0039177
FBgn0032700	FBgn0263618
FBgn0032701	FBgn0031688
FBgn0045852	FBgn0027589
FBgn0266209	FBgn0036016
FBgn0032717	FBgn0035069
FBgn0051752	FBgn0035161
FBgn0053120	FBgn0028880
FBgn0003896	FBgn0263034
FBgn0015772	FBgn0001229
FBgn0046302	FBgn0264086
FBgn0032748	FBgn0031045
FBgn0032781	FBgn0036441
FBgn0032782	FBgn0267213
FBgn0003346	FBgn0051068
FBgn0024230	FBgn0033344
FBgn0032793	FBgn0266225
FBgn0002044	FBgn0037824
FBgn0032796	FBgn0265296
FBgn0053116	FBgn0266977
FBgn0051697	FBgn0265271
FBgn0005672	FBgn0034196
FBgn0263873	FBgn0262566
FBgn0014127	FBgn0035273
FBgn0019686	FBgn0034655
FBgn0260000	FBgn0030684
FBgn0003475	FBgn0028902
FBgn0000251	FBgn0034833
FBgn0032889	FBgn0034129
FBgn0051673	FBgn0085274
FBgn0032899	FBgn0035709
FBgn0032935	FBgn0051773
FBgn0003930	FBgn0036731
FBgn0051626	FBgn0030590
FBgn0261239	FBgn0085462
FBgn0032943	FBgn0053191
FBgn0022893	FBgn0266819
FBgn0266328	FBgn0051697
FBgn0032957	FBgn0032664
FBgn0000559	FBgn0037837
FBgn0051612	FBgn0031826
FBgn0028979	FBgn0024294
FBgn0023537	FBgn0034477
FBgn0023534	FBgn0259729
FBgn0004648	FBgn0050325
FBgn0266196	FBgn0051230
FBgn0266197	FBgn0037668
FBgn0040383	FBgn0042131
FBgn0025620	FBgn0029729
FBgn0265662	FBgn0032312
FBgn0052815	FBgn0038709
FBgn0040340	FBgn0013810
FBgn0040397	FBgn0037325
FBgn0028550	FBgn0051949
FBgn0024365	FBgn0039235
FBgn0024364	FBgn0033969
FBgn0024986	FBgn0266372
FBgn0052813	FBgn0267635
FBgn0026872	FBgn0262984
FBgn0260986	FBgn0032370
FBgn0025381	FBgn0032649
FBgn0025390	FBgn0038099
FBgn0000210	FBgn0035429
FBgn0001189	FBgn0267624
FBgn0261548	FBgn0050275
FBgn0028969	FBgn0050178
FBgn0023515	FBgn0034846
FBgn0000117	FBgn0050429
FBgn0261954	FBgn0033952
FBgn0025632	FBgn0035139
FBgn0025631	FBgn0050378
FBgn0025628	FBgn0051874
FBgn0004861	FBgn0037455
FBgn0023507	FBgn0040674
FBgn0023549	FBgn0051050
FBgn0029603	FBgn0032968
FBgn0004397	FBgn0046697
FBgn0003079	FBgn0052396
FBgn0003159	FBgn0032109
FBgn0040334	FBgn0040291
FBgn0040336	FBgn0053287
FBgn0003371	FBgn0051777
FBgn0024997	FBgn0263583
FBgn0086899	FBgn0036325
FBgn0086667	FBgn0033248
FBgn0052758	FBgn0032072
FBgn0261383	FBgn0028561
FBgn0029798	FBgn0037307
FBgn0023458	FBgn0025115
FBgn0026015	FBgn0032271
FBgn0029857	FBgn0036705
FBgn0085446	FBgn0029170
FBgn0259228	FBgn0039510
FBgn0029915	FBgn0266371
FBgn0267087	FBgn0037101
FBgn0029935	FBgn0260996
FBgn0027342	FBgn0038448
FBgn0265457	FBgn0035380
FBgn0029941	FBgn0037172
FBgn0024250	FBgn0039850
FBgn0025800	FBgn0039228
FBgn0030052	FBgn0266413
FBgn0030053	FBgn0031976
FBgn0030087	FBgn0262356
FBgn0000077	FBgn0031757
FBgn0010269	FBgn0032457
FBgn0267101	FBgn0038018
FBgn0266430	FBgn0052087
FBgn0052687	FBgn0037191
FBgn0085443	FBgn0034327
FBgn0030234	FBgn0036156
FBgn0262735	FBgn0085267
FBgn0028421	FBgn0038089
FBgn0085377	FBgn0053017
FBgn0052666	FBgn0038122
FBgn0030400	FBgn0031644
FBgn0041203	FBgn0033861
FBgn0030403	FBgn0034156
FBgn0265523	FBgn0039851
FBgn0267183	FBgn0032110
FBgn0010303	FBgn0266824
FBgn0030451	FBgn0038210
FBgn0030452	FBgn0033461
FBgn0030505	FBgn0038213
FBgn0003218	FBgn0038124
FBgn0030521	FBgn0266698
FBgn0052626	FBgn0038423
FBgn0267033	FBgn0028935
FBgn0030600	FBgn0034104
FBgn0030603	FBgn0085211
FBgn0022710	FBgn0262351
FBgn0030670	FBgn0259198
FBgn0030671	FBgn0031531
FBgn0030672	FBgn0038567
FBgn0030679	FBgn0036440
FBgn0003345	FBgn0265648
FBgn0259700	FBgn0262478
FBgn0259699	FBgn0037500
FBgn0030747	FBgn0035004
FBgn0026575	FBgn0051627
FBgn0262734	FBgn0035943
FBgn0011826	FBgn0035034
FBgn0061200	FBgn0051802
FBgn0025743	FBgn0263344
FBgn0003189	FBgn0051407
FBgn0052572	FBgn0052061
FBgn0030812	FBgn0001313
FBgn0030838	FBgn0038458
FBgn0024238	FBgn0037626
FBgn0030869	FBgn0039376
FBgn0030872	FBgn0038123
FBgn0030890	FBgn0038690
FBgn0265784	FBgn0264510
FBgn0052549	FBgn0264980
FBgn0052547	FBgn0085233
FBgn0030925	FBgn0052983
FBgn0267278	FBgn0261686
FBgn0085359	FBgn0038978
FBgn0261461	FBgn0265188
FBgn0031011	FBgn0035657
FBgn0031012	FBgn0050093
FBgn0052533	FBgn0037195
FBgn0044030	FBgn0263026
FBgn0031020	FBgn0261833
FBgn0027621	FBgn0260969
FBgn0031023	FBgn0031026
FBgn0027291	FBgn0262690
FBgn0261573	FBgn0031749
FBgn0031030	FBgn0038993
FBgn0031037	FBgn0037398
FBgn0087008	FBgn0262030
FBgn0043903	FBgn0265145
FBgn0031057	FBgn0050323
FBgn0031069	FBgn0262360
FBgn0052529	FBgn0038485
FBgn0086782	FBgn0063298
FBgn0031170	FBgn0034459
FBgn0031187	FBgn0260459
FBgn0039890	FBgn0033863
FBgn0004607	FBgn0003140
	FBgn0033856
	FBgn0033190
	FBgn0262098
	FBgn0261806
	FBgn0052412
	FBgn0052301
	FBgn0036587
	FBgn0265897
	FBgn0085438
	FBgn0050398
	FBgn0266146
	FBgn0050110
	FBgn0050385
	FBgn0266390
	FBgn0265714
	FBgn0262095
	FBgn0263647
	FBgn0031733
	FBgn0024912
	FBgn0032709
	FBgn0263078
	FBgn0040989
	FBgn0039552
	FBgn0039887
	FBgn0027563
	FBgn0038219
	FBgn0032090
	FBgn0052462
	FBgn0265257
	FBgn0032483
	FBgn0266817
	FBgn0036751
	FBgn0083960
	FBgn0051404
	FBgn0262842
	FBgn0265889
	FBgn0266809
	FBgn0036708
	FBgn0039039
	FBgn0032431
	FBgn0037665
	FBgn0010197
	FBgn0052845
	FBgn0266021
	FBgn0036704
	FBgn0034741
	FBgn0260777
	FBgn0038073
	FBgn0050161
	FBgn0264084
	FBgn0030725
	FBgn0264705
	FBgn0037986
	FBgn0260480
	FBgn0266442
	FBgn0264864
	FBgn0031957
	FBgn0262876
	FBgn0261267
	FBgn0265368
	FBgn0264956
	FBgn0001216
	FBgn0085239
	FBgn0031323
	FBgn0051693
	FBgn0262681
	FBgn0051858
	FBgn0085327
	FBgn0039225
	FBgn0038102
	FBgn0031504
	FBgn0267745
	FBgn0052161
	FBgn0261627
	FBgn0050485
	FBgn0043532
	FBgn0053140
	FBgn0036497
	FBgn0038258
	FBgn0034774
	FBgn0038218
	FBgn0034776
	FBgn0033828
	FBgn0265591
	FBgn0038008
	FBgn0037675
	FBgn0028569
	FBgn0032598
	FBgn0032365
	FBgn0036160
	FBgn0034175
	FBgn0039246
	FBgn0263381
	FBgn0039810
	FBgn0033723
	FBgn0039029
	FBgn0037203
	FBgn0033278
	FBgn0035567
	FBgn0031332
	FBgn0267246
	FBgn0261395
	FBgn0054049
	FBgn0039041
	FBgn0260452
	FBgn0029799
	FBgn0262482
	FBgn0267636
	FBgn0266682
	FBgn0025726
	FBgn0042711
	FBgn0085196
	FBgn0264753
	FBgn0032419
	FBgn0032143
	FBgn0042198
	FBgn0051391
	FBgn0267489
	FBgn0054012
	FBgn0034761
	FBgn0039369
	FBgn0034721
	FBgn0261502
	FBgn0034007
	FBgn0085198
	FBgn0016930
	FBgn0263404
	FBgn0041183
	FBgn0267751
	FBgn0266730
	FBgn0015230
	FBgn0034592
	FBgn0265834
	FBgn0266216
	FBgn0040251
	FBgn0053285
	FBgn0265585
	FBgn0263114
	FBgn0051815
	FBgn0032972
	FBgn0052487
	FBgn0265252
	FBgn0265071
	FBgn0038356
	FBgn0052232
	FBgn0035014
	FBgn0053126
	FBgn0052117
	FBgn0267462
	FBgn0034005
	FBgn0038558
	FBgn0051797
	FBgn0038361
	FBgn0037827
	FBgn0036442
	FBgn0261996
	FBgn0013276
	FBgn0052086
	FBgn0083946
	FBgn0052847
	FBgn0038386
	FBgn0050088
	FBgn0029123
	FBgn0267585
	FBgn0050083
	FBgn0264748
	FBgn0033760
	FBgn0267433
	FBgn0036360
	FBgn0267692
	FBgn0035539
	FBgn0037850
	FBgn0031970
	FBgn0037516
	FBgn0031364
	FBgn0039723
	FBgn0085461
	FBgn0265039
	FBgn0263385
	FBgn0051867
	FBgn0266798
	FBgn0000448
	FBgn0264516
	FBgn0025697
	FBgn0046323
	FBgn0004594
	FBgn0265854
	FBgn0262620
	FBgn0262141
	FBgn0053225
	FBgn0266735
	FBgn0039167
	FBgn0053458
	FBgn0039131
	FBgn0263403
	FBgn0033602
	FBgn0011204
	FBgn0250817
	FBgn0037126
	FBgn0264490
	FBgn0050098
	FBgn0259949
	FBgn0004034
	FBgn0265103
	FBgn0036659
	FBgn0267432
	FBgn0035286
	FBgn0051677
	FBgn0266839
	FBgn0032025
	FBgn0267181
	FBgn0052023
	FBgn0037387
	FBgn0037645
	FBgn0085235
	FBgn0033355
	FBgn0039795
	FBgn0000153
	FBgn0259164
	FBgn0039161
	FBgn0085273
	FBgn0033203
	FBgn0038846
	FBgn0052279
