# Supplementary material for: Growth phase diets diminish histone acetyltransferase Gcn5 function and shorten lifespan of Drosophila males
Source: EMBO Rep. 2025 Jul 10;26(15):3856–88. doi: 10.1038/s44319-025-00503-8 (PMC12332192; doi:10.1038/s44319-025-00503-8)
Supplement: Supplementary file 22 — Figures EV1-EV6 & S1-S6 Source Data [file 44319_2025_503_MOESM22_ESM.zip › EMBOR-2024-60144V2_SourceDataForExpandedViewFiguresAppendix/SourceDataForAppendixFigureS6/AppendixFigureS6A.csv]

	OVA_vs_C	Gcn5_vs_c
FBgn0010352	0.653679019	0.75871928
FBgn0263118	0.636269688	0.737703179
FBgn0034538	0.617583699	0.773265867
FBgn0025592	0.599760064	0.775913405
FBgn0010397	0.629109825	0.837453867
FBgn0035360	0.628290329	0.801023439
FBgn0032889	0.686545672	0.827287
FBgn0033945	0.677277934	0.725564365
FBgn0031548	0.664304907	0.699568306
FBgn0050118	0.694932464	0.683681533
FBgn0031523	0.733371753	0.737605583
FBgn0033221	0.696045199	0.771976582
FBgn0038400	0.602601231	0.736495339
FBgn0032699	0.60207905	0.725227374
FBgn0040773	0.597574103	0.704212805
FBgn0004852	0.564892318	0.730572775
FBgn0029849	0.559422234	0.729100263
FBgn0002573	0.550959063	0.709217951
FBgn0010053	0.726582326	0.683040878
FBgn0051673	0.718287159	0.659954035
FBgn0035359	0.744568902	0.665664968
FBgn0011555	0.754917038	0.599579703
FBgn0036876	0.732842017	0.602750014
FBgn0085453	0.705098984	0.599327249
FBgn0031814	0.681177769	0.635558701
FBgn0032820	0.662358357	0.632045729
FBgn0086347	0.636501298	0.62389248
FBgn0014000	0.644140264	0.669941807
FBgn0052170	0.950554669	0.634529671
FBgn0259977	0.935351591	0.639764706
FBgn0002868	0.937094249	0.605225031
FBgn0037057	0.890240897	0.606152186
FBgn0030608	0.902741777	0.563574737
FBgn0038734	0.809224822	0.669373873
FBgn0029762	0.791370929	0.660213388
FBgn0085452	0.83472706	0.599327249
FBgn0265991	0.91075073	0.776706253
FBgn0030257	0.899093178	0.768252659
FBgn0034390	0.895330043	0.790113109
FBgn0051098	0.79107239	0.782780838
FBgn0038647	0.787854882	0.766348489
FBgn0037020	0.809687373	0.799102366
FBgn0038271	0.444867629	0.477102851
FBgn0039993	0.433260015	0.481144741
FBgn0038198	0.458729055	0.477428852
FBgn0021967	0.430952933	0.454661123
FBgn0036419	0.41775665	0.506097586
FBgn0040309	0.411862035	0.478963445
FBgn0038115	0.416284377	0.53598493
FBgn0262509	0.526634348	0.561159575
FBgn0012051	0.524976652	0.54772152
FBgn0036760	0.535000188	0.537450017
FBgn0035583	0.55320356	0.508345613
FBgn0030026	0.486534578	0.516432604
FBgn0015765	0.492506154	0.505386648
FBgn0039787	0.5525613	0.584803354
FBgn0022708	0.544543349	0.587416445
FBgn0037817	0.537001956	0.594606913
FBgn0031285	0.552340275	0.624472338
FBgn0015240	0.511393528	0.613566844
FBgn0034245	0.519587583	0.601460383
FBgn0037743	0.596627003	0.534761729
FBgn0050296	0.573948607	0.540598993
FBgn0032075	0.583736802	0.570139334
FBgn0035244	0.628665573	0.563210281
FBgn0030610	0.50555548	0.726015808
FBgn0259247	0.477479936	0.735895625
FBgn0030087	0.467312369	0.695603232
FBgn0011455	0.494357519	0.666711547
FBgn0036945	0.413528337	0.694873378
FBgn0034718	0.429518577	0.598359836
FBgn0035147	0.442841646	0.580228357
FBgn0031637	0.454855478	0.613854553
FBgn0261397	0.405354894	0.599588352
FBgn0033541	0.700803472	0.870892131
FBgn0035600	0.685074431	0.885651575
FBgn0259101	0.711434477	0.903478369
FBgn0017424	0.660257763	0.892023012
FBgn0030745	0.709616849	0.944522647
FBgn0032284	0.688432109	0.943944323
FBgn0039323	0.735267721	0.945415894
FBgn0053056	0.777612472	0.923800647
FBgn0004228	0.783766331	0.874293963
FBgn0052633	0.833917817	0.886270091
FBgn0030251	0.724744383	0.99061589
FBgn0037890	0.716650823	0.977673166
FBgn0033128	0.720161311	1.006881546
FBgn0031693	0.660429028	1.018853678
FBgn0039821	0.801425168	1.041968169
FBgn0030510	0.774347625	1.028235685
FBgn0032536	0.778830185	1.07598587
FBgn0036211	0.57006071	0.977663914
FBgn0038922	0.588550991	0.93937307
FBgn0038919	0.521960913	0.948913355
FBgn0031514	0.509701956	0.900502198
FBgn0033246	0.57413093	0.855569499
FBgn0260005	0.512150565	0.791813225
FBgn0037354	0.484876562	0.797587019
FBgn0032603	0.512947659	0.831849603
FBgn0041342	0.438045372	0.853843872
FBgn0038595	0.636053889	1.094687906
FBgn0033138	0.62145219	1.107522114
FBgn0033677	0.573147197	1.110773315
FBgn0015040	0.556280495	1.121497542
FBgn0002121	0.468896562	1.038398082
FBgn0030798	0.496434079	0.995351554
FBgn0086708	0.519011097	1.054470314
FBgn0037358	0.853110452	1.252663352
FBgn0034920	0.897134706	1.191513153
FBgn0032235	0.921984299	1.098187529
FBgn0039941	0.837693967	1.101170146
FBgn0040259	1.058666114	1.20330508
FBgn0010263	1.034322743	1.209784593
FBgn0036106	1.016109673	1.174474801
FBgn0032801	0.943043844	1.026433702
FBgn0013763	0.935410287	0.989139048
FBgn0038700	1.045812601	0.969809428
FBgn0014906	0.968707997	0.918053691
FBgn0086906	0.92083915	0.88522943
FBgn0030234	0.891422956	0.944344339
FBgn0052195	1.088872984	0.678680903
FBgn0038662	1.061619724	0.695578155
FBgn0052373	1.02818186	0.743673863
FBgn0038405	0.996398691	0.699260465
FBgn0040843	1.007505333	0.845348154
FBgn0035587	1.021604573	0.803049278
FBgn0037715	1.079389406	0.787262781
FBgn0034436	1.228814739	0.780193754
FBgn0031975	1.223755917	0.774813689
FBgn0050043	1.250062668	0.804023101
FBgn0265052	1.195005146	0.868422466
FBgn0046113	0.75792843	0.52405571
FBgn0004629	0.761156605	0.51992196
FBgn0001124	0.783289193	0.527976239
FBgn0034215	0.770958607	0.485042675
FBgn0085425	0.735581112	0.479006221
FBgn0042102	0.824431925	0.45836603
FBgn0033382	0.80143232	0.451572716
FBgn0036589	0.859144656	0.506519259
FBgn0034501	0.858422634	0.500216587
FBgn0263120	0.859787114	0.527563227
FBgn0034365	0.891066959	0.524277873
FBgn0039453	0.872601694	0.486728627
FBgn0052053	0.854244352	0.479466164
FBgn0053138	0.884494299	0.338286761
FBgn0002789	0.88224125	0.332077353
FBgn0035169	0.892057671	0.348138497
FBgn0087011	0.879951361	0.313424807
FBgn0037341	0.862225188	0.391780543
FBgn0033883	0.862102944	0.364020964
FBgn0267828	0.940351664	0.372359798
FBgn0003721	0.947077399	0.35570087
FBgn0010482	0.927826497	0.407296599
FBgn0033129	0.888404092	0.268051336
FBgn0039915	0.871592623	0.232316591
FBgn0034612	0.842557252	0.294926128
FBgn0039151	0.795983148	0.370509025
FBgn0000533	0.783070673	0.313945976
FBgn0037485	1.127249155	0.495433428
FBgn0003890	1.108921966	0.485581309
FBgn0003149	1.100229049	0.438365526
FBgn0037174	1.045642264	0.505760826
FBgn0000667	1.054044162	0.488684632
FBgn0035777	1.034370137	0.456075274
FBgn0033226	0.97774521	0.482010493
FBgn0036821	0.962058339	0.446227021
FBgn0031184	0.993027265	0.429965996
FBgn0042179	0.992014715	0.42088395
FBgn0030574	1.031575186	0.595423476
FBgn0039152	1.033373991	0.581298238
FBgn0004652	1.052594521	0.576704225
FBgn0038366	1.039278767	0.549195846
FBgn0038292	1.00163683	0.611497061
FBgn0035619	0.98342966	0.572619894
FBgn0037646	1.097930678	0.559548788
FBgn0035557	1.23248904	0.519927934
FBgn0031004	1.20579539	0.532701995
FBgn0034664	1.172417883	0.540067868
FBgn0032945	1.195714455	0.474152831
FBgn0039778	1.208636216	0.460712397
FBgn0039798	1.221646407	0.484589198
FBgn0016013	1.285551749	0.547700797
FBgn0036749	1.211532784	0.351139557
FBgn0031528	1.228276246	0.323188987
FBgn0037547	1.234513891	0.377437781
FBgn0011576	1.465587308	0.424347309
FBgn0031069	1.416300387	0.411500924
FBgn0000064	1.416549851	0.356327295
FBgn0037829	1.364529564	0.483507673
FBgn0038508	1.367393099	0.462839356
FBgn0037100	1.324865974	0.418850587
FBgn0033821	1.276425129	0.616054137
FBgn0000046	1.268360717	0.607824208
FBgn0038774	1.234415688	0.645183334
FBgn0032706	1.233679763	0.628103522
FBgn0035409	1.263867035	0.687568801
FBgn0033033	1.165758708	0.713316771
FBgn0262508	1.168389477	0.69809406
FBgn0035620	1.424097997	0.686012791
FBgn0033807	1.409019313	0.687346686
FBgn0030747	1.398815236	0.593942044
FBgn0035343	1.377815743	0.560925035
FBgn0028940	1.478801594	0.846818019
FBgn0040260	1.459627685	0.831913109
FBgn0039737	1.440695977	0.901735778
FBgn0010038	1.541576489	0.957694797
FBgn0037070	1.530655049	0.918164523
FBgn0037818	1.510834285	1.028770502
FBgn0035094	1.496984539	0.991008541
FBgn0013995	1.475738311	1.058563311
FBgn0017561	1.442444469	1.027596309
FBgn0036939	1.326057098	1.081566505
FBgn0005666	1.378992533	1.025476509
FBgn0051789	1.327218592	0.901671639
FBgn0026315	1.253335188	0.972316008
FBgn0039024	1.233967424	1.298351147
FBgn0051014	1.232841525	1.285930778
FBgn0039481	1.202773432	1.259565424
FBgn0037288	1.272504438	1.254192425
FBgn0042105	1.276903219	1.232866114
FBgn0038783	1.223116182	1.206252185
FBgn0039801	1.180367047	1.183945888
FBgn0052485	1.268197117	1.143948872
FBgn0031560	1.185284501	1.053932928
FBgn0028396	1.170171924	1.001236697
FBgn0035770	1.115837839	1.110315631
FBgn0039022	1.122401654	1.060594981
FBgn0031170	1.631808011	1.172645359
FBgn0039052	1.598864769	1.089750962
FBgn0036551	1.729572045	1.034314448
FBgn0039872	1.455069563	1.208935336
FBgn0033271	1.477724347	1.138718958
FBgn0020545	1.525327576	1.249779212
FBgn0031010	1.81247165	1.355893771
FBgn0004169	1.715350289	1.22432269
FBgn0034642	1.684578788	0.654659055
FBgn0032779	1.67368217	0.629933295
FBgn0015039	1.722911478	0.738736747
FBgn0032809	1.581962654	0.732863502
FBgn0039156	1.580712642	0.723115084
FBgn0031412	1.66374472	0.866327451
FBgn0034783	1.664827558	0.817308935
FBgn0033742	1.738045006	0.824881654
FBgn0034733	1.848067926	0.703166271
FBgn0053120	1.791739728	0.696432608
FBgn0052224	1.804767212	0.770242163
FBgn0033658	1.792115407	0.559612884
FBgn0038629	1.792455131	0.545973768
FBgn0051267	1.847800904	0.62205933
FBgn0040256	1.645107226	0.461129481
FBgn0030914	1.635244734	0.425769141
FBgn0039667	1.632020199	0.497769598
FBgn0085474	1.48716915	0.482491749
FBgn0025595	1.506962601	0.447763485
FBgn0052694	1.519433967	0.381649168
FBgn0004117	1.524475016	0.556197171
FBgn0050151	1.932689038	0.911720295
FBgn0051321	1.880792405	0.926031975
FBgn0031930	2.129332177	0.689326994
FBgn0038482	1.992592935	0.714754143
FBgn0042094	0.58401868	0.286041495
FBgn0051475	0.582554346	0.280219226
FBgn0034951	0.611347801	0.278014614
FBgn0039094	0.588222455	0.255481628
FBgn0053170	0.592387373	0.24759399
FBgn0051373	0.605846345	0.250729116
FBgn0032833	0.657521416	0.262435766
FBgn0030478	0.639323111	0.256839229
FBgn0038420	0.693199695	0.280135633
FBgn0035298	0.688392198	0.277185628
FBgn0266064	0.697389313	0.267849969
FBgn0039358	0.721155314	0.255678048
FBgn0259175	0.703097616	0.305275599
FBgn0032287	0.679379077	0.304508942
FBgn0039925	0.653238358	0.319476192
FBgn0266417	0.581900484	0.381653529
FBgn0034248	0.579509598	0.374527012
FBgn0032845	0.586291892	0.362360373
FBgn0037747	0.550535864	0.377074236
FBgn0015031	0.61202853	0.332998219
FBgn0033466	0.616597054	0.319215287
FBgn0038224	0.595151432	0.344518224
FBgn0019982	0.580336785	0.32236851
FBgn0050187	0.563770615	0.310888574
FBgn0033665	0.529208673	0.334306392
FBgn0035233	0.544843276	0.302622548
FBgn0031478	0.546471794	0.273929738
FBgn0264294	0.535667356	0.263588023
FBgn0035043	0.609019207	0.477441868
FBgn0017558	0.606406819	0.475782833
FBgn0001098	0.610619353	0.471646201
FBgn0030309	0.601558675	0.49373129
FBgn0015336	0.626274163	0.506531647
FBgn0037913	0.651831104	0.482568226
FBgn0010019	0.633101496	0.459983687
FBgn0033337	0.610591478	0.461172188
FBgn0026409	0.601809629	0.453847014
FBgn0038744	0.616096762	0.445510711
FBgn0052649	0.561621619	0.444353053
FBgn0015623	0.670489313	0.399730636
FBgn0033917	0.685375271	0.380656489
FBgn0051352	0.634661065	0.401178563
FBgn0021906	0.632688888	0.389762957
FBgn0261995	0.724174602	0.435428557
FBgn0036824	0.745380183	0.390795365
FBgn0037891	0.486267859	0.13649139
FBgn0040319	0.485376207	0.128181851
FBgn0035431	0.451048433	0.138571397
FBgn0031912	0.483134959	0.160381592
FBgn0032029	0.458420574	0.1657983
FBgn0051548	0.418439374	0.199306226
FBgn0019957	0.430227599	0.174075416
FBgn0047038	0.407446358	0.125709478
FBgn0035046	0.490032748	0.210906632
FBgn0027341	0.476055433	0.2094983
FBgn0028342	0.497634983	0.195988441
FBgn0035044	0.463267404	0.224684408
FBgn0037911	0.465557155	0.219093666
FBgn0037842	0.456135958	0.195524548
FBgn0011361	0.483378862	0.245678698
FBgn0017566	0.477020331	0.240802764
FBgn0036728	0.491582804	0.278235603
FBgn0029888	0.438002627	0.276376654
FBgn0010406	0.402450354	0.269340822
FBgn0259238	0.425474296	0.229463695
FBgn0024947	0.422491946	0.362945299
FBgn0035375	0.409730102	0.355779847
FBgn0262467	0.447263596	0.348528937
FBgn0031969	0.427179803	0.396288548
FBgn0033413	0.404815296	0.341386975
FBgn0036043	0.396097402	0.325914003
FBgn0001311	0.457898238	0.323519258
FBgn0030101	0.451065567	0.3144964
FBgn0001250	0.479569492	0.314784832
FBgn0031418	0.491128689	0.341664442
FBgn0033875	0.488338789	0.400647579
FBgn0264785	0.566726985	0.099788522
FBgn0263911	0.56809205	0.093435558
FBgn0040529	0.577715692	0.08259398
FBgn0034877	0.57949982	0.110830698
FBgn0046114	0.605974604	0.111353873
FBgn0264750	0.614494776	0.095787563
FBgn0004888	0.536799534	0.082620097
FBgn0052250	0.541873169	0.066562414
FBgn0036659	0.6071627	0.181754207
FBgn0052230	0.605020759	0.167261543
FBgn0037643	0.582117124	0.155035093
FBgn0016691	0.56047431	0.20752067
FBgn0011211	0.531482083	0.223204029
FBgn0036467	0.535126427	0.168169221
FBgn0026598	0.621438333	0.031308745
FBgn0028325	0.610724337	0.027566508
FBgn0035032	0.630178028	0.016858653
FBgn0032774	0.592413934	0.020637889
FBgn0027291	0.593482776	0.019146635
FBgn0037750	0.593574592	0.033245666
FBgn0083167	0.67145581	0.010644464
FBgn0030528	0.673764545	0.005307986
FBgn0039818	0.656407058	0.02380322
FBgn0250906	0.62261937	-0.030160041
FBgn0033720	0.72980873	0.083050624
FBgn0037440	0.726500429	0.05500678
FBgn0030733	0.652913686	0.096334426
FBgn0039854	0.639303933	0.056963299
FBgn0266758	0.73712976	0.173258534
FBgn0053548	0.728424842	0.181840139
FBgn0029155	0.727822158	0.195944485
FBgn0000326	0.704717494	0.180531022
FBgn0011227	0.719858466	0.151101767
FBgn0035087	0.66938101	0.202345383
FBgn0019624	0.65503117	0.185827069
FBgn0031002	0.675781877	0.161904452
FBgn0031630	0.764658358	0.22308677
FBgn0033170	0.746576221	0.214942363
FBgn0035192	0.771179872	0.25984851
FBgn0039527	0.802849595	0.15040803
FBgn0051612	0.793637286	0.142109791
FBgn0035649	0.766298607	0.148943276
FBgn0029690	0.762361912	0.104564712
FBgn0037356	0.550657801	0.011478579
FBgn0035586	0.553669607	-0.007173029
FBgn0034988	0.534180391	0.029844407
FBgn0010612	0.511690454	0.013379606
FBgn0053080	0.557864929	-0.03139396
FBgn0010516	0.547214094	-0.038097907
FBgn0003360	0.556447589	-0.050550493
FBgn0052473	0.55206458	-0.056257835
FBgn0034645	0.473592026	-0.051653857
FBgn0039754	0.473462123	-0.057702425
FBgn0037001	0.472418038	-0.031036493
FBgn0034387	0.504097507	-0.013257298
FBgn0037019	0.515684686	-0.025131426
FBgn0031479	0.50365431	-0.093611978
FBgn0038742	0.486039722	-0.078117158
FBgn0010241	0.533389996	-0.076941014
FBgn0039635	0.468783358	0.034568235
FBgn0036762	0.479736054	0.018172244
FBgn0033564	0.46489163	0.011646653
FBgn0020764	0.459547478	0.013240595
FBgn0266582	0.416562128	0.04268391
FBgn0039697	0.406342552	0.029696049
FBgn0014028	0.436605829	0.006725529
FBgn0037873	0.443611913	-0.079990456
FBgn0262512	0.403280194	-0.107887761
FBgn0031307	0.476196498	-0.131066334
FBgn0036368	1.041994432	0.143241487
FBgn0038294	1.019710912	0.153589717
FBgn0003071	1.00285754	0.133272039
FBgn0026760	1.007596877	0.126834282
FBgn0038098	1.006030067	0.088853587
FBgn0014396	0.99266479	0.091029898
FBgn0032076	1.132558272	0.094757386
FBgn0001092	1.063078121	0.068745455
FBgn0010223	1.007335139	0.252226048
FBgn0030679	0.996532972	0.256121795
FBgn0004430	1.035252689	0.294024434
FBgn0042103	0.916772263	0.139424988
FBgn0035695	0.90131339	0.116007073
FBgn0050495	0.859725247	0.153348491
FBgn0262559	0.937062531	0.169501522
FBgn0039897	0.878427777	0.068589854
FBgn0031289	0.990725329	0.033657104
FBgn0030984	0.974221601	0.050048008
FBgn0064237	0.967242161	0.010427532
FBgn0030593	0.95584046	0.017869199
FBgn0038740	1.080751917	0.010883096
FBgn0030731	1.075482645	-0.005384193
FBgn0037144	1.041204091	-0.003464671
FBgn0029851	1.024229567	-0.057012307
FBgn0032913	0.978049506	-0.037838527
FBgn0053965	1.002120539	-0.123302059
FBgn0063923	0.900175286	-0.130884087
FBgn0035252	0.910766583	-0.151935171
FBgn0034141	0.859710519	-0.211237011
FBgn0038262	0.898895861	-0.099639668
FBgn0051410	0.866594764	-0.072132527
FBgn0259229	0.867289579	-0.019857992
FBgn0262782	0.812257603	-0.07531187
FBgn0031830	0.801995237	0.002751702
FBgn0038924	0.785783442	-0.014588907
FBgn0036553	0.588128245	-0.147233638
FBgn0262872	0.588683003	-0.148427781
FBgn0031937	0.582831055	-0.158153226
FBgn0035090	0.595874629	-0.161792887
FBgn0038017	0.577124601	-0.140782455
FBgn0030261	0.616809291	-0.140766032
FBgn0039611	0.61792135	-0.151986796
FBgn0038063	0.611437278	-0.122883478
FBgn0031282	0.625018196	-0.167808538
FBgn0011554	0.602498743	-0.183563734
FBgn0259111	0.632700269	-0.199724879
FBgn0030724	0.620385498	-0.080741701
FBgn0035398	0.621943183	-0.093270799
FBgn0032652	0.656910882	-0.115092097
FBgn0083956	0.737588198	-0.055970736
FBgn0021979	0.716849713	-0.05069609
FBgn0040793	0.70963564	-0.080995365
FBgn0052843	0.687938104	-0.103050379
FBgn0034162	0.723384979	-0.292990915
FBgn0032160	0.697113182	-0.306187677
FBgn0259167	0.674231636	-0.26516204
FBgn0033879	0.743342364	-0.193087493
FBgn0086254	0.681556917	-0.207589086
FBgn0053293	0.740360471	-0.395771808
FBgn0032881	0.689270739	-0.350580876
FBgn0032162	0.838804786	-0.413813554
FBgn0030670	0.515110358	-0.217242641
FBgn0039747	0.499872535	-0.206949054
FBgn0262562	0.503902117	-0.177751595
FBgn0262717	0.450181418	-0.223402753
FBgn0038354	0.504380639	-0.269013718
FBgn0031021	0.474083298	-0.269036504
FBgn0033494	0.484914005	-0.238607467
FBgn0040233	0.532726324	-0.312819957
FBgn0032910	0.582790206	-0.21009682
FBgn0010100	0.546796487	-0.220394862
FBgn0034420	0.557616545	-0.257508466
FBgn0036066	0.620701171	-0.257863784
FBgn0034736	0.607662314	-0.259657016
FBgn0032899	0.575315033	-0.385755983
FBgn0000565	0.557034033	-0.407043667
FBgn0038009	0.62424269	-0.373065199
FBgn0031987	0.530530509	-0.425790278
FBgn0263593	0.491367157	-0.401833798
FBgn0032285	0.913104414	-0.582544558
FBgn0032685	0.886299586	-0.57335313
FBgn0033136	0.834362238	-0.532879913
FBgn0035189	0.842202938	-0.621507816
FBgn0050090	0.820492569	-0.63915875
FBgn0033302	0.878073043	-0.652511811
FBgn0031012	0.801587319	-0.676201543
FBgn0030519	0.997787394	-0.648483854
FBgn0035517	0.964019127	-0.657539794
FBgn0025352	0.692063324	-0.514657213
FBgn0031735	0.690666083	-0.517844219
FBgn0035293	0.611426837	-0.545504916
FBgn0038652	0.771864248	-0.592531211
FBgn0263234	0.745313702	-0.573357269
FBgn0019643	0.736072234	-0.691238304
FBgn0034663	0.676144967	-0.717691987
FBgn0036547	0.619607998	-0.648974258
FBgn0035089	0.749055609	-0.847667921
FBgn0032161	0.637619797	-0.790076526
FBgn0011768	0.405770781	-0.535775146
FBgn0036843	0.417218362	-0.575287858
FBgn0034439	0.511997044	-0.815239609
FBgn0035632	0.424370967	-0.753963713
FBgn0031505	0.527094601	-0.682318807
FBgn0036194	0.494447183	-0.67381993
FBgn0015808	0.507362429	-0.739360973
FBgn0032787	0.545838884	-0.698063041
FBgn0039430	0.549456601	-0.713858356
FBgn0052750	1.682697278	0.314946583
FBgn0000116	1.681686682	0.299842748
FBgn0012034	1.619506653	0.312258691
FBgn0003863	1.699633637	0.213179733
FBgn0051266	1.627260253	0.209558601
FBgn0039748	1.701444857	0.37605869
FBgn0004507	1.70633895	0.356408491
FBgn0259237	1.747301554	0.38084078
FBgn0259209	1.768770949	0.318906995
FBgn0030005	1.710505749	0.095462611
FBgn0010044	1.718140834	0.073417636
FBgn0037845	1.750289042	0.088283046
FBgn0032024	1.752763971	0.131137241
FBgn0050339	1.59804013	0.122639449
FBgn0035186	1.803472282	0.244179437
FBgn0022160	1.80013516	0.185809461
FBgn0038878	1.860621508	0.112691342
FBgn0037781	1.316193514	0.258942642
FBgn0050047	1.307028141	0.246458722
FBgn0040060	1.254487688	0.203575908
FBgn0031813	1.38735979	0.203611594
FBgn0034290	1.364591541	0.142478325
FBgn0003076	1.400071162	0.291666039
FBgn0030492	1.404794681	0.268542367
FBgn0004028	1.362570191	0.29807272
FBgn0031857	1.378668195	0.054450056
FBgn0030828	1.32480391	0.05130352
FBgn0030073	1.402446132	-0.000971354
FBgn0052483	1.369888152	0.016727217
FBgn0085419	1.52529114	-0.008165501
FBgn0086355	1.45310456	0.015437143
FBgn0025814	1.454197811	-0.0789898
FBgn0029608	1.62170078	-0.044739349
FBgn0030607	1.635424826	-0.138628622
FBgn0038160	1.718210625	-0.047835348
FBgn0039087	1.14241551	-0.087918486
FBgn0039864	1.148446297	-0.094941554
FBgn0036109	1.131837565	-0.047259501
FBgn0016920	1.18817425	-0.002094274
FBgn0036601	1.158085593	-0.001492618
FBgn0063493	1.293204088	-0.008913358
FBgn0003074	1.246310215	0.014211038
FBgn0053192	1.230920061	0.072395983
FBgn0040064	1.297496555	-0.097956398
FBgn0039091	1.278498771	-0.116800882
FBgn0031821	1.365602913	-0.110905848
FBgn0266448	1.293674755	-0.209022874
FBgn0000579	1.231427221	-0.167390995
FBgn0052512	1.132843423	-0.376185456
FBgn0021765	1.076649739	-0.322676822
FBgn0052499	1.029793927	-0.245817263
FBgn0030244	0.96814804	-0.329398027
FBgn0260004	1.158681241	-0.203953311
FBgn0030544	1.139746193	-0.21217353
FBgn0011556	1.154065096	-0.230500328
FBgn0036449	1.42301044	-0.268850683
FBgn0038038	1.420907845	-0.275859893
FBgn0035588	1.446513714	-0.267968082
FBgn0024740	1.430976209	-0.217963552
FBgn0035410	1.518028992	-0.203741655
FBgn0034429	1.589525544	-0.308071947
FBgn0032715	1.436359557	-0.353723854
FBgn0261675	1.421657195	-0.400156243
FBgn0030098	1.252404807	-0.327171218
FBgn0001091	1.235561926	-0.416302803
FBgn0051148	-0.789494377	1.415331471
FBgn0035780	-0.952438852	0.988531435
FBgn0003435	-0.400196744	0.765916412
FBgn0260768	-0.617083537	0.475641064
FBgn0031957	-0.867099176	0.394575591
FBgn0020385	-0.714653751	0.252592358
FBgn0053012	-0.679416717	0.17732709
FBgn0030837	-0.743716877	0.184787946
FBgn0034756	-0.476821236	0.256705781
FBgn0032587	-0.470985292	0.194175052
FBgn0005640	-0.428976067	0.136405211
FBgn0004606	-0.43705921	0.090682259
FBgn0013765	-0.477161208	0.086555793
FBgn0033356	-0.534676852	0.062315183
FBgn0260964	-0.517673512	0.098279401
FBgn0038129	-0.531497648	0.088308386
FBgn0030688	1.089191596	1.566102359
FBgn0035710	1.089176111	1.550428559
FBgn0015033	1.110488088	1.533180154
FBgn0033446	1.077760317	1.47056971
FBgn0032850	1.021418332	1.502151938
FBgn0039564	1.081596769	1.378876804
FBgn0036362	1.060691077	1.38310726
FBgn0035670	1.140144882	1.412146531
FBgn0033787	1.147147574	1.319931907
FBgn0051259	1.113346224	1.335202101
FBgn0036229	0.905428432	1.313392895
FBgn0031836	0.892228023	1.313151798
FBgn0039464	0.903648964	1.335078189
FBgn0050016	0.926490595	1.288914875
FBgn0042206	0.885993308	1.292284106
FBgn0051674	0.887270935	1.374061185
FBgn0000442	0.822649827	1.345601978
FBgn0022355	0.932488434	1.514901821
FBgn0036228	0.96507692	1.480231428
FBgn0034279	0.916370112	1.455230216
FBgn0051272	0.895877202	1.425178204
FBgn0016694	1.215728104	1.720834221
FBgn0039486	1.230146764	1.694196458
FBgn0267408	1.261555364	1.722364294
FBgn0002569	1.2129567	1.665143101
FBgn0053986	1.17099623	1.663432574
FBgn0039779	1.168377222	1.592163724
FBgn0265191	1.028352419	1.741095087
FBgn0011603	1.036105755	1.71708211
FBgn0264489	1.084845279	1.644506518
FBgn0040723	0.954471562	1.606265428
FBgn0024293	1.029514351	1.888465958
FBgn0036225	0.975278006	1.811697819
FBgn0038631	1.221536221	1.513025617
FBgn0032782	1.212194593	1.491101336
FBgn0026439	1.255129771	1.557253082
FBgn0037724	1.290120681	1.458930303
FBgn0030347	1.270219716	1.45585701
FBgn0039321	1.279382872	1.376746436
FBgn0035309	1.444639218	1.3995405
FBgn0031562	1.363254195	1.401448718
FBgn0034406	1.479549746	2.021420458
FBgn0033448	1.457874714	1.953543071
FBgn0032422	1.596454635	1.855391814
FBgn0263390	1.510675309	1.829400261
FBgn0032435	1.496343932	1.758875576
FBgn0038718	1.458928907	1.725470636
FBgn0002570	1.378719296	1.706633472
FBgn0265180	1.31336535	1.741095087
FBgn0265186	1.250187409	1.934815367
FBgn0265185	1.24963405	1.934815367
FBgn0033387	1.212728787	1.982624857
FBgn0036471	1.162509783	1.932564632
FBgn0031000	1.250921332	1.846965727
FBgn0039760	1.221513098	1.863538497
FBgn0015038	1.176670524	1.880708351
FBgn0051106	1.149110742	1.84395302
FBgn0029167	0.649681678	1.495763316
FBgn0032156	0.63000428	1.502973651
FBgn0030105	0.699112591	1.43674395
FBgn0034295	0.669233212	1.451029915
FBgn0030041	0.664237036	1.372648733
FBgn0031579	0.631044816	1.320521317
FBgn0017581	0.535325322	1.379626448
FBgn0030668	0.740995422	1.409299619
FBgn0036948	0.726936271	1.328915955
FBgn0037517	0.784781002	1.264970486
FBgn0036952	0.758912115	1.256390497
FBgn0033504	0.753624876	1.226387827
FBgn0036563	0.77228628	1.169916497
FBgn0030262	0.698927973	1.2283218
FBgn0011722	0.644375878	1.222715632
FBgn0038972	0.77807774	1.805381238
FBgn0261625	0.751078543	1.706130224
FBgn0038680	0.877983184	1.776001158
FBgn0053983	0.875871454	1.663432574
FBgn0032002	0.854337939	1.635760078
FBgn0036766	0.80369144	1.642778044
FBgn0261552	0.630605956	1.718184413
FBgn0035325	0.615662515	1.722205357
FBgn0004516	0.625340769	1.649087271
FBgn0250757	0.48672154	1.768053467
FBgn0261673	0.496076429	1.706130224
FBgn0038243	0.602579532	1.82756006
FBgn0038419	0.810250553	1.918376936
FBgn0013773	0.810376078	1.869827659
FBgn0036862	0.721857123	1.91499606
FBgn0033124	0.78024225	2.080136805
FBgn0051439	0.723037197	2.052923301
FBgn0032136	0.680476314	2.279951146
FBgn0038455	0.61906193	2.223332834
FBgn0034728	0.429087259	2.134455549
FBgn0014031	0.895802978	2.388901664
FBgn0033928	0.778394818	2.334371535
FBgn0038832	0.958809654	2.250860644
FBgn0038237	0.863301262	2.130680274
FBgn0039521	0.725884468	2.774408545
FBgn0053282	0.793776843	2.648364469
FBgn0033205	0.669361448	2.518705498
FBgn0002578	0.640171684	2.52858618
FBgn0038466	1.260468607	2.513661542
FBgn0063495	1.232781129	2.345424358
FBgn0013771	1.263352667	2.692996936
FBgn0001128	1.552168702	2.298485586
FBgn0034638	1.556432459	2.281005892
FBgn0031732	1.397057238	2.212824199
FBgn0051769	2.096471356	2.255953894
FBgn0039756	2.116249564	2.209570562
FBgn0032283	2.02306897	2.269005686
FBgn0015037	1.880044534	2.382844639
FBgn0033792	1.847376961	2.351477083
FBgn0012036	1.93479363	2.310925175
FBgn0030558	1.952446847	2.082443645
FBgn0039051	1.88417689	2.126002146
FBgn0035176	1.751116894	1.943941493
FBgn0032088	1.64911143	2.193552435
FBgn0033395	1.738797793	2.095113698
FBgn0030929	2.136512988	1.848141964
FBgn0051087	2.115219477	1.830008375
FBgn0027348	2.177986636	1.855512749
FBgn0264776	2.086450082	1.698943378
FBgn0052656	2.083675905	1.667972011
FBgn0029639	2.145784237	1.719249878
FBgn0053127	2.492346439	2.04513257
FBgn0035798	2.505587986	1.876669998
FBgn0040813	2.339743845	2.08259476
FBgn0038353	2.198805314	2.102689885
FBgn0003515	2.156349327	1.401976058
FBgn0038938	2.119628007	1.399057967
FBgn0026061	2.187104699	1.447654801
FBgn0034289	2.058519952	1.43240757
FBgn0027560	2.140219467	1.306486552
FBgn0063499	2.088008736	1.334957123
FBgn0038135	1.946798918	1.371964807
FBgn0013772	1.970305974	1.300277218
FBgn0036468	2.048375392	1.247747292
FBgn0051454	1.990245412	1.23626494
FBgn0033659	1.750835157	1.705728754
FBgn0037765	1.770310842	1.647029674
FBgn0034715	1.904224219	1.684215964
FBgn0035551	1.822584975	1.568798531
FBgn0033788	1.784512797	1.547637935
FBgn0038130	1.626868319	1.455720541
FBgn0039311	1.652046406	1.427434665
FBgn0050371	1.5568319	1.474733065
FBgn0039226	1.649255348	1.671933613
FBgn0003086	1.651296164	1.566004214
FBgn0259714	-0.580178881	3.276831762
FBgn0037761	2.861389495	0.382910773
FBgn0032131	2.811983473	0.40238952
FBgn0039470	2.830300898	0.452410792
FBgn0028583	2.829589012	0.310543902
FBgn0036208	2.792799263	0.217147338
FBgn0038451	2.632210595	0.273567668
FBgn0011834	3.051561195	0.546546887
FBgn0039482	2.952346115	0.63875451
FBgn0038795	3.145116067	0.39695328
FBgn0038082	3.093163419	0.385015725
FBgn0015034	3.168516345	0.176839835
FBgn0004777	3.153554277	0.096527313
FBgn0038181	2.98775141	0.035636871
FBgn0051265	2.688142547	0.599756773
FBgn0042627	2.630520571	0.595813514
FBgn0032085	2.518398569	0.536973643
FBgn0020645	2.602555284	0.438612311
FBgn0031692	2.81123606	0.756710083
FBgn0053519	2.806065533	0.672857035
FBgn0000473	3.337930773	0.405747161
FBgn0036597	3.35245333	0.375353668
FBgn0032304	3.402565981	0.544475041
FBgn0002939	3.581012479	0.313875512
FBgn0002562	3.147436775	-0.249985691
FBgn0052405	3.187548418	-0.325508987
FBgn0050457	3.517045954	-0.341728309
FBgn0040827	2.063899582	0.580956966
FBgn0031249	2.033352963	0.541156591
FBgn0030774	1.981512003	0.565334102
FBgn0039609	1.902274043	0.56247928
FBgn0038701	2.002218594	0.46844475
FBgn0010381	1.969446233	0.371402025
FBgn0033048	2.240767896	0.531030522
FBgn0014859	2.14356823	0.529806979
FBgn0034662	2.192562725	0.385894713
FBgn0000044	2.088059544	0.385749617
FBgn0042101	2.364804837	0.630729656
FBgn0030776	2.353861463	0.399456204
FBgn0039769	2.555000249	0.121534549
FBgn0030746	2.499041481	0.089341736
FBgn0002772	2.501747964	0.160756069
FBgn0031703	2.576682734	0.059199785
FBgn0263020	2.356678962	0.162549546
FBgn0039454	2.309045898	0.047652931
FBgn0050163	2.182715005	-0.156656282
FBgn0029827	2.143763021	-0.138748639
FBgn0039495	2.201528589	-0.108272413
FBgn0036108	2.069437783	-0.01109513
FBgn0032286	2.170690354	0.204949561
FBgn0036953	2.043226257	0.198841382
FBgn0035552	2.848939108	-0.077931058
FBgn0051269	2.728595635	0.034593372
FBgn0052249	2.535835583	-0.136349616
FBgn0037996	2.558559166	-0.242821252
FBgn0038484	2.499532289	-0.386394767
FBgn0031141	2.369352332	-0.283352671
FBgn0034901	2.277712577	-0.482330104
FBgn0040609	4.651327496	-0.273079519
FBgn0034497	4.403844573	-0.194255451
FBgn0250836	4.120058304	-0.369771359
FBgn0030575	3.851081737	-0.932832541
FBgn0031737	2.572485882	0.780147465
FBgn0002719	2.530317688	0.798146408
FBgn0032669	2.457978697	0.749236369
FBgn0038348	2.391343217	0.900183745
FBgn0002440	2.428735074	0.854244279
FBgn0038866	2.336310567	0.864488997
FBgn0051792	2.485572442	1.218819187
FBgn0035607	2.522187916	1.167432279
FBgn0046875	2.696243663	1.110614866
FBgn0035718	2.541455256	0.96329944
FBgn0029994	2.575852053	1.364771022
FBgn0051313	2.57712759	1.351402062
FBgn0053178	2.561570191	1.432792213
FBgn0011695	2.485906755	1.321142687
FBgn0032981	2.431828635	1.336498109
FBgn0033065	2.538404853	1.559675933
FBgn0031032	3.248943317	0.913572185
FBgn0034229	3.218558258	0.921361986
FBgn0038481	3.155689169	0.815255887
FBgn0037684	2.970066358	1.081037401
FBgn0033731	2.94187316	0.906802352
FBgn0030394	3.920271043	1.910653149
FBgn0010387	3.983338202	1.828954415
FBgn0051198	4.134981746	1.65898269
FBgn0042119	3.963191878	1.641136501
FBgn0051041	3.644855349	1.571995666
FBgn0038136	3.466938462	1.546416591
FBgn0051233	3.356464582	1.985233179
FBgn0038291	3.178415824	1.798392711
FBgn0031178	2.926539969	1.750349517
FBgn0015714	3.086220606	1.566179843
FBgn0262007	3.152010972	1.462523119
FBgn0032282	2.886701499	2.143966451
FBgn0038530	2.759934468	2.016371377
FBgn0033978	3.0477162	2.047700334
FBgn0036575	4.903643634	0.633275015
FBgn0037420	4.792381157	0.542430516
FBgn0052241	4.981836009	0.483867169
FBgn0030824	4.970893476	0.766945238
FBgn0038074	4.940486097	0.709193235
FBgn0036023	5.362778115	0.424269666
FBgn0033600	5.458524069	1.403646495
FBgn0052751	5.656383317	1.179531175
FBgn0052198	5.899178355	1.785875143
FBgn0052404	6.183322978	0.495276959
FBgn0010423	3.845426728	1.169698085
FBgn0264695	3.759752093	1.173926549
FBgn0043471	3.882224294	0.884098659
FBgn0030148	4.076999035	0.71153978
FBgn0052603	4.001993363	0.571641871
FBgn0034247	4.220683494	0.867424831
FBgn0034471	4.965276198	1.379123944
FBgn0036622	4.42769423	1.469757333
FBgn0032087	1.616587572	2.746942838
FBgn0035929	1.568388185	2.750654323
FBgn0038290	1.605609854	2.806874821
FBgn0033873	1.492546181	2.782921227
FBgn0030398	1.892861864	2.556375084
FBgn0051446	1.709387956	2.655309662
FBgn0010295	1.932559975	2.819583205
FBgn0023535	1.997912112	3.194176071
FBgn0063494	1.28101842	3.607941709
FBgn0259715	1.186118979	3.276831762
FBgn0027657	0.862788795	3.471477353
FBgn0033820	2.190975352	3.790623686
FBgn0033598	2.117747319	3.773987193
FBgn0038658	2.134900126	3.618885446
FBgn0034294	2.599977828	3.67448396
FBgn0036361	2.545283376	3.426841157
FBgn0011822	3.039413529	5.063865334
FBgn0041579	2.624740867	4.92741434
FBgn0034480	2.564464043	5.504935402
FBgn0033234	1.717915936	4.404818879
FBgn0036469	1.702209715	4.23001895
FBgn0052284	2.023665494	5.125932149
FBgn0033789	2.54435256	3.004068859
FBgn0031561	2.460785701	2.944966326
FBgn0030425	2.551618085	3.176199241
FBgn0002773	2.885851322	3.042288258
FBgn0033397	2.827417921	2.882651193
FBgn0053281	2.560278355	2.648364469
FBgn0030040	2.502872908	2.525395872
FBgn0036393	2.36068758	2.783244167
FBgn0034479	3.100031483	2.737557121
FBgn0031034	3.070608715	2.60892647
FBgn0261989	3.019311298	2.471491152
FBgn0038973	3.488256008	2.63494811
FBgn0051343	4.196109069	2.566744538
FBgn0052564	4.16601906	2.517404039
FBgn0037090	4.211488875	2.300792843
FBgn0050502	3.893199503	2.314713717
FBgn0033729	4.419302732	2.816906873
FBgn0003961	4.034601875	3.917619206
FBgn0034160	5.563718999	5.187979151
FBgn0038242	5.580331403	4.399317128
FBgn0002933	6.708718885	4.987951209
FBgn0035743	4.36681637	5.410282825
FBgn0003060	4.233179487	5.450411922
FBgn0035742	4.949898858	5.830345015
FBgn0035926	7.447565923	0.38459642
FBgn0038873	7.361414112	0.39590379
FBgn0043470	7.342666505	1.160717658
FBgn0015035	8.793801488	3.076197028
FBgn0034623	-4.826968142	-3.797974684
FBgn0033203	-6.607154724	-3.172429034
FBgn0004589	-6.610188881	-3.754901273
FBgn0000527	-7.947116878	-1.698643451
FBgn0036416	-8.251548205	-1.998558287
FBgn0038846	-8.19450953	-2.917440623
FBgn0004591	-8.497227691	-2.360167841
FBgn0004590	-8.831323121	-2.797917778
FBgn0030539	1.409228527	-0.636467062
FBgn0034468	1.370974652	-0.649633339
FBgn0013307	1.386624407	-0.585501465
FBgn0035281	1.210320526	-0.611177094
FBgn0014863	1.317019721	-0.77372738
FBgn0031089	1.236409101	-0.756791423
FBgn0051821	1.268713826	-0.856217605
FBgn0038717	1.603015624	-0.666010439
FBgn0035006	1.552698414	-0.683118506
FBgn0037487	1.555426503	-0.521626299
FBgn0020642	1.517187103	-0.828863347
FBgn0037782	1.475623524	-0.828813061
FBgn0001258	1.404006207	-0.799425704
FBgn0032144	1.505924858	-1.067230105
FBgn0085455	1.401988489	-0.988949263
FBgn0036831	1.889294004	-0.388933324
FBgn0005670	1.809223628	-0.405242581
FBgn0026176	1.7600167	-0.318319574
FBgn0030775	1.986782505	-0.414019853
FBgn0023541	1.897839114	-0.547130039
FBgn0033292	2.26584704	-0.954644943
FBgn0039817	2.100204611	-1.060759057
FBgn0010357	2.029145072	-0.85637521
FBgn0052571	2.252849998	-1.274236774
FBgn0034356	1.904531893	-1.184086305
FBgn0063497	1.635936477	-1.553042875
FBgn0036833	1.681443109	-1.686097878
FBgn0030777	1.152948081	-0.938332795
FBgn0034010	1.089684622	-0.995290984
FBgn0037127	1.061489691	-0.990760945
FBgn0002535	1.017618367	-0.911515472
FBgn0031940	1.275367458	-1.020756855
FBgn0002533	1.205825842	-1.049248227
FBgn0039114	1.227115248	-1.179242496
FBgn0036713	1.149112609	-1.202630234
FBgn0035154	0.884649151	-0.956363938
FBgn0040743	0.879588398	-1.054746744
FBgn0004431	0.837898807	-1.008724683
FBgn0036717	0.779630553	-1.017509359
FBgn0026718	0.46688881	-1.30406271
FBgn0029648	0.540556776	-1.423869956
FBgn0034225	0.40805842	-0.993295967
FBgn0033942	0.499855567	-1.068530995
FBgn0031092	0.553337958	-1.110573912
FBgn0031629	0.57392259	-1.137262083
FBgn0035427	0.506144224	-1.923986728
FBgn0035779	1.127407282	-1.519690827
FBgn0035781	0.82789245	-1.716700626
FBgn0029831	1.028803426	-1.894483817
FBgn0030586	0.990686021	-2.006609885
FBgn0032280	3.188691269	-2.327953961
FBgn0025578	2.42659908	-4.006954463
FBgn0261362	0.861823749	-3.621633947
FBgn0032538	1.248367154	-2.403554359
FBgn0033708	0.534538082	-2.51083464
FBgn0020906	0.908770087	-2.702461062
FBgn0033367	0.814228854	-2.693631192
FBgn0002534	2.316461983	-5.926108797
FBgn0029770	-4.219327037	-1.427672584
FBgn0051205	-4.836363563	-1.3967017
FBgn0036417	-5.028883983	-2.361542358
FBgn0035434	-4.748953777	-2.770478757
FBgn0039475	-3.096423729	-3.201339814
FBgn0036877	-3.364822945	-3.385631284
FBgn0030836	-2.806731472	-1.895512669
FBgn0051634	-3.200923683	-2.112679155
FBgn0039161	-4.087983035	-2.125998332
FBgn0004588	-3.759898678	-2.78909171
FBgn0033936	-1.479083038	-3.880606551
FBgn0031907	-1.023987379	-3.850068489
FBgn0001254	-1.103212064	-4.298923745
FBgn0005638	-1.711543672	-3.297582266
FBgn0004865	-2.235722895	-3.368412168
FBgn0263236	-2.318727942	-3.79570458
FBgn0037677	-2.23591839	-4.180868464
FBgn0259164	-2.099982927	-2.621758788
FBgn0037835	-2.272598303	-2.673058735
FBgn0033999	-2.398165486	-1.96120302
FBgn0020506	-2.295148926	-2.343430276
FBgn0039203	-2.455498655	-2.342758065
FBgn0031959	-1.6562508	-2.005648425
FBgn0034860	-1.739834369	-2.015261713
FBgn0000153	-1.852408882	-1.962343324
FBgn0037290	-2.017499353	-2.034389326
FBgn0250839	-1.533493341	-2.179835086
FBgn0035539	-1.477456955	-2.284282031
FBgn0030493	-1.448726088	-2.432548519
FBgn0033592	-1.471756351	-2.616438776
FBgn0035553	-1.286879282	-2.766759386
FBgn0035949	-1.44558522	-2.992725644
FBgn0039795	-1.647708828	-2.849147804
FBgn0037665	-0.752533359	-3.377486858
FBgn0036264	-1.04147053	-3.002091162
FBgn0053126	-1.110853896	-2.945664496
FBgn0001255	-1.011719913	-3.17339756
FBgn0024294	-1.109984075	-3.144196141
FBgn0053143	-1.159490179	-3.221978908
FBgn0027570	-0.75147356	-2.851085878
FBgn0032684	-0.936427974	-2.791989658
FBgn0010222	-0.575292998	-2.482413375
FBgn0039704	-0.684667575	-2.490796815
FBgn0038716	-0.503780182	-2.681616378
FBgn0052447	-0.602246392	-2.624753794
FBgn0035964	-0.513816482	-2.348264258
FBgn0036410	-0.490720557	-2.182085715
FBgn0243486	-0.510424687	-2.201048462
FBgn0035056	-0.673851805	-2.285089485
FBgn0004003	-0.584092853	-2.252314887
FBgn0034075	-0.603374066	-2.238086154
FBgn0030102	-0.635468096	-2.1109453
FBgn0029863	-0.683697725	-2.15860691
FBgn0039632	-0.699805152	-2.173491891
FBgn0000071	-0.770402825	-2.178641665
FBgn0038071	-0.703088961	-2.21007994
FBgn0033320	-0.71347761	-2.234786581
FBgn0036436	-0.730643877	-2.223429799
FBgn0264712	-1.010706411	-2.132608164
FBgn0265726	-0.876070829	-2.185979333
FBgn0036846	-0.823616833	-2.244654073
FBgn0001225	-0.805147311	-2.302249178
FBgn0001229	-0.904118983	-2.352478712
FBgn0037515	-0.933899252	-2.320264118
FBgn0033439	-0.955349434	-2.321507939
FBgn0038784	-0.812863014	-2.443940385
FBgn0020445	-0.899761196	-2.452482149
FBgn0032713	-0.867682274	-2.519466024
FBgn0037323	-1.123789877	-2.324561524
FBgn0034462	-1.027370071	-2.355600618
FBgn0000008	-1.056421516	-2.367832709
FBgn0046876	-1.026347227	-2.53009889
FBgn0038126	-1.078000993	-2.486008553
FBgn0001253	-1.076644755	-2.491047105
FBgn0023495	-3.415385667	0.292097578
FBgn0039476	-4.094818954	-0.126844055
FBgn0005626	-3.808525259	-0.610171844
FBgn0052436	-1.614577669	0.973454669
FBgn0032067	-2.255337101	0.797207874
FBgn0039474	-2.288854775	-0.847082914
FBgn0085426	-2.001100703	-0.238515138
FBgn0033355	-1.951459497	0.190361691
FBgn0004240	-2.02881051	0.044613767
FBgn0019929	-2.413110884	0.215863212
FBgn0033602	-2.675337192	-0.19466688
FBgn0022700	-2.599878877	-0.342693589
FBgn0036360	-1.242703149	-0.331394167
FBgn0264490	-1.462792318	-0.289083749
FBgn0001285	-1.284540335	-0.516422879
FBgn0039686	-1.235500417	-0.608364449
FBgn0002577	-1.277809224	-0.628152055
FBgn0264562	-1.559732041	-0.506638746
FBgn0264753	-1.792493365	-0.635086873
FBgn0051324	-1.533424122	-0.733796228
FBgn0029824	-1.594070096	-0.860170725
FBgn0029123	-1.402400758	-1.108672847
FBgn0040153	-1.507069071	-1.062487776
FBgn0000448	-1.52336229	-1.051912953
FBgn0003162	-1.320243485	-1.292606799
FBgn0003358	-1.309058652	-1.437160125
FBgn0032025	-1.540347621	-1.540806987
FBgn0051636	-1.552747668	-1.555112194
FBgn0011204	-1.149195562	0.121640039
FBgn0037126	-1.000192705	0.020276644
FBgn0031653	-0.851592483	0.104877891
FBgn0033826	-0.841371657	0.0743799
FBgn0010425	-0.703556609	-0.006164685
FBgn0032262	-0.640504117	-0.100995279
FBgn0085407	-0.68035646	-0.084066123
FBgn0052354	-0.797155228	-0.240822291
FBgn0032143	-0.849396004	-0.279616854
FBgn0085282	-0.740473813	-0.275436331
FBgn0035160	-0.708615511	-0.280642903
FBgn0033215	-0.718169791	-0.296152566
FBgn0085409	-0.407080754	-0.069179904
FBgn0031016	-0.444718838	-0.03063152
FBgn0033984	-0.453811328	-0.059147909
FBgn0268063	-0.442049138	-0.14264498
FBgn0030897	-0.479016169	-0.160667083
FBgn0037972	-0.51576316	-0.051480541
FBgn0003997	-0.514809456	-0.11551079
FBgn0003507	-0.508730297	-0.126108099
FBgn0260660	-0.535502127	-0.291006363
FBgn0014163	-0.604945383	-0.206450451
FBgn0003117	-0.607354567	-0.222449819
FBgn0051076	-0.409183476	-0.312598641
FBgn0085376	-0.408689889	-0.225515049
FBgn0263117	-0.449048159	-0.259263461
FBgn0052451	-0.426879211	-0.265851037
FBgn0085430	-0.441156855	-0.282221642
FBgn0052194	-1.037947358	-0.275436331
FBgn0034137	-1.040635637	-0.47782307
FBgn0039473	-1.083334541	-0.466122508
FBgn0037999	-0.697405993	-0.396232334
FBgn0039008	-0.683133669	-0.413217144
FBgn0265011	-0.720624624	-0.539708094
FBgn0030816	-0.657688724	-0.503931248
FBgn0051777	-0.673425354	-0.548943891
FBgn0267486	-0.800240575	-0.483699105
FBgn0034884	-0.852587197	-0.527621386
FBgn0038286	-0.874727518	-0.538853262
FBgn0001224	-0.894632908	-0.550055172
FBgn0034199	-0.761313906	-0.6177764
FBgn0036606	-0.761028569	-0.623558077
FBgn0039688	-0.800373381	-0.634030749
FBgn0000097	-0.799389391	-0.638088878
FBgn0025456	-0.917670341	-0.751613331
FBgn0265192	-1.003325922	-0.778986464
FBgn0260474	-1.033199496	-0.626710932
FBgn0261548	-0.963650186	-0.618088843
FBgn0035625	-0.978328087	-0.621912113
FBgn0032803	-1.118613399	-0.690498029
FBgn0034996	-1.135027745	-0.777897641
FBgn0051741	-1.111691325	-0.818214039
FBgn0030541	-1.224077252	-0.817614313
FBgn0263773	-1.165451662	-0.857274961
FBgn0036778	-1.187629625	-0.847261953
FBgn0016930	-1.138657468	-1.095625462
FBgn0030357	-0.951044601	-0.914909195
FBgn0036677	-1.021154701	-0.889985106
FBgn0032663	-1.027774867	-0.975680553
FBgn0039471	-1.051040144	-1.012401067
FBgn0034997	-0.842495272	-0.946455316
FBgn0039637	-0.906871419	-0.980824084
FBgn0052029	-0.770438439	-0.97704598
FBgn0037960	-0.8026736	-0.878370252
FBgn0037710	-0.833618434	-0.878449894
FBgn0031248	-0.794374293	-1.171885348
FBgn0035692	-0.773288353	-1.123333036
FBgn0028646	-0.791459649	-1.133456798
FBgn0034876	-0.788955713	-1.079406346
FBgn0000053	-0.874677012	-1.070475506
FBgn0035173	-0.841262944	-1.02637926
FBgn0038070	-0.848882359	-1.034964387
FBgn0259878	-0.536833463	-0.404353234
FBgn0040297	-0.453826913	-0.388659122
FBgn0039078	-0.495523215	-0.345842431
FBgn0002643	-0.490106798	-0.377249167
FBgn0051869	-0.506016622	-0.376151863
FBgn0051217	-0.448492589	-0.510263677
FBgn0034408	-0.435518016	-0.541874306
FBgn0031491	-0.44011807	-0.44806261
FBgn0262127	-0.457843823	-0.452193187
FBgn0267792	-0.467515069	-0.4520654
FBgn0005592	-0.553025012	-0.499542035
FBgn0026404	-0.571398679	-0.50399478
FBgn0010470	-0.505008435	-0.489804411
FBgn0032694	-0.518122309	-0.522325675
FBgn0259171	-0.546706529	-0.520659076
FBgn0015380	-0.397312102	-0.5973869
FBgn0001085	-0.430684325	-0.626969923
FBgn0035260	-0.457269912	-0.623872419
FBgn0024245	-0.463250995	-0.620567693
FBgn0030964	-0.535837402	-0.645323782
FBgn0039642	-0.516770632	-0.587761383
FBgn0029002	-0.513088633	-0.61083996
FBgn0085397	-0.418524411	-0.685833087
FBgn0052549	-0.482737324	-0.724665057
FBgn0262139	-0.468214884	-0.658744103
FBgn0023023	-0.502031685	-0.670049219
FBgn0031220	-0.522525488	-0.833642452
FBgn0036773	-0.528784869	-0.88367975
FBgn0035529	-0.588983681	-0.873882314
FBgn0030274	-0.600413906	-0.864173382
FBgn0037703	-0.471577727	-0.784975119
FBgn0033667	-0.466505799	-0.791355944
FBgn0051224	-0.575478381	-0.720862996
FBgn0035772	-0.551126688	-0.71631621
FBgn0031896	-0.556556663	-0.717017489
FBgn0001259	-0.591328734	-0.781078592
FBgn0036848	-0.568903933	-0.825153756
FBgn0030617	-0.57534675	-0.816124464
FBgn0010300	-0.578422708	-0.821521737
FBgn0086673	-0.611313978	-0.621917698
FBgn0046258	-0.603392389	-0.651391439
FBgn0052333	-0.665084526	-0.589664053
FBgn0031835	-0.670899951	-0.620519031
FBgn0034443	-0.668203815	-0.701810198
FBgn0262081	-0.730510964	-0.704103332
FBgn0030958	-0.685470704	-0.746077607
FBgn0038467	-0.724866656	-0.752231492
FBgn0003255	-0.787077203	-0.738263317
FBgn0028407	-0.807432145	-0.757010759
FBgn0263239	-0.797320763	-0.794942185
FBgn0011706	-0.788505276	-0.829020974
FBgn0011817	-0.654081242	-0.83322164
FBgn0033257	-0.67838036	-0.854351912
FBgn0053087	-0.649249833	-0.797558094
FBgn0262103	-0.638821034	-0.789677172
FBgn0261612	-0.632481635	-0.799130404
FBgn0053013	-0.711595458	-0.860599182
FBgn0023214	-0.736253868	-0.864323297
FBgn0003447	-0.724987823	-0.800866604
FBgn0032864	-0.700778457	-0.819880242
FBgn0025682	-0.69943004	-0.836750839
FBgn0029804	-1.209114953	-1.705902899
FBgn0039804	-1.166627389	-1.754440093
FBgn0030542	-1.101664471	-1.807931998
FBgn0031970	-1.157017238	-1.839947685
FBgn0036605	-0.993943773	-1.638709607
FBgn0035204	-0.877814828	-1.67766927
FBgn0034499	-0.861928871	-1.728046333
FBgn0034366	-0.919647274	-1.672015643
FBgn0039223	-0.923695392	-1.712591945
FBgn0038180	-0.578141235	-1.848067066
FBgn0026619	-0.504760753	-1.793292518
FBgn0053514	-0.445160194	-1.858470822
FBgn0000180	-0.443614503	-1.985268294
FBgn0264574	-0.489524568	-1.970651585
FBgn0036587	-0.60689687	-2.013733352
FBgn0035767	-0.551801783	-1.963288259
FBgn0045064	-0.589381133	-1.949274271
FBgn0034396	-0.626996809	-1.941439381
FBgn0037612	-0.626968761	-1.967486378
FBgn0033638	-0.641830529	-1.970825536
FBgn0037933	-0.779704849	-1.915114162
FBgn0005612	-0.695424931	-1.932184991
FBgn0038509	-0.727031672	-1.923551273
FBgn0000241	-0.674940255	-1.801542351
FBgn0053970	-0.739037107	-1.747094295
FBgn0022774	-0.750815324	-1.850057033
FBgn0035983	-0.71718974	-1.835925428
FBgn0259168	-0.736303861	-1.835713603
FBgn0035049	-0.907653802	-1.866923204
FBgn0037623	-0.960785084	-1.875823186
FBgn0032955	-0.833341157	-1.81937622
FBgn0035522	-0.922083562	-1.807340127
FBgn0030326	-0.884235331	-1.770765078
FBgn0053208	-0.880851851	-1.784069695
FBgn0032350	-0.825954728	-1.982771574
FBgn0037448	-0.846811197	-1.927791728
FBgn0030114	-0.845044912	-1.958360687
FBgn0039257	-0.872472028	-1.986141622
FBgn0038194	-0.873022709	-1.959391412
FBgn0039851	-0.898442106	-1.958548933
FBgn0037021	-0.434235103	-1.192786375
FBgn0039886	-0.459704985	-1.16863972
FBgn0043362	-0.478588126	-1.127792883
FBgn0267336	-0.514950344	-1.146261318
FBgn0020762	-0.52101193	-1.173518976
FBgn0039189	-0.539829475	-1.183232999
FBgn0039492	-0.559253927	-1.134740831
FBgn0051728	-0.582974949	-1.160546801
FBgn0037140	-0.585970437	-1.15363736
FBgn0037635	-0.589603079	-1.157079756
FBgn0034093	-0.444146126	-1.088191978
FBgn0261931	-0.452536923	-1.010235927
FBgn0020299	-0.428697482	-1.031185651
FBgn0001320	-0.441478197	-1.024814114
FBgn0031534	-0.449670158	-0.907125677
FBgn0264493	-0.466073691	-0.908723826
FBgn0085443	-0.462503461	-0.926377066
FBgn0034636	-0.480671128	-0.937141098
FBgn0262733	-0.446565968	-0.954277757
FBgn0000719	-0.459787023	-0.950260475
FBgn0263109	-0.65217783	-1.086216138
FBgn0035144	-0.675673381	-1.084425041
FBgn0030158	-0.707315735	-1.020436234
FBgn0035737	-0.67186236	-0.998190684
FBgn0038855	-0.65860956	-1.030932809
FBgn0083978	-0.516500383	-0.991542636
FBgn0031894	-0.542897958	-0.98717016
FBgn0086655	-0.586569075	-1.047187043
FBgn0029584	-0.559496304	-1.048088877
FBgn0030809	-0.566108734	-1.048291038
FBgn0037702	-0.645557313	-0.966682551
FBgn0030183	-0.640056517	-0.931051115
FBgn0031384	-0.635111168	-0.947039282
FBgn0039241	-0.600000095	-0.987541128
FBgn0004360	-0.573941261	-0.939150684
FBgn0037235	-0.5899441	-0.945127927
FBgn0025525	-0.600267064	-0.954223159
FBgn0030880	-1.0603373	-1.490540354
FBgn0029823	-1.068394773	-1.269349046
FBgn0052745	-1.040230832	-1.342374133
FBgn0261803	-0.92750422	-1.243432242
FBgn0004885	-0.952197388	-1.201731408
FBgn0039593	-0.968143878	-1.223346267
FBgn0015229	-0.718623561	-1.298216771
FBgn0035091	-0.686761666	-1.229687758
FBgn0033654	-0.699107697	-1.237988748
FBgn0033438	-0.782526798	-1.247170163
FBgn0033635	-0.788058753	-1.250738618
FBgn0035430	-0.858483467	-1.230462544
FBgn0038341	-0.875473822	-1.258842246
FBgn0019952	-0.593387396	-1.400310236
FBgn0036975	-0.638492382	-1.425482282
FBgn0001227	-0.521032921	-1.43606502
FBgn0002778	-0.531589773	-1.499235824
FBgn0036529	-0.540598935	-1.494837595
FBgn0037315	-0.443680752	-1.244401904
FBgn0003090	-0.438262867	-1.284296322
FBgn0036433	-0.452609627	-1.272401222
FBgn0263864	-0.417656791	-1.387815957
FBgn0038110	-0.479516384	-1.367386005
FBgn0034494	-0.493397069	-1.398428205
FBgn0041194	-0.621092123	-1.292184004
FBgn0030598	-0.567096622	-1.36622111
FBgn0034706	-0.599560146	-1.338461254
FBgn0025574	-0.496494383	-1.272796972
FBgn0052100	-0.536796854	-1.245110477
FBgn0261239	-0.512388183	-1.249336812
FBgn0003339	-0.523213566	-1.26427914
FBgn0033785	-0.563840398	-1.242465433
FBgn0262737	-0.531019657	-1.282988337
FBgn0034914	-0.532376059	-1.291947321
FBgn0260743	-0.560691917	-1.266977468
FBgn0034705	-0.564923218	-1.29125141
FBgn0060296	-0.557476134	-1.69483102
FBgn0039852	-0.622449908	-1.729301416
FBgn0039073	-0.653926538	-1.636150262
FBgn0036364	-0.697013174	-1.66107923
FBgn0033301	-0.493957374	-1.621052696
FBgn0033132	-0.494123975	-1.631135645
FBgn0040491	-0.587231861	-1.542551445
FBgn0037538	-0.633079863	-1.548609796
FBgn0036678	-0.568467529	-1.604975138
FBgn0031747	-0.607761881	-1.614150206
FBgn0003319	-0.617663122	-1.652626697
FBgn0031939	-0.80225091	-1.445883712
FBgn0001226	-0.714330566	-1.39716233
FBgn0027790	-0.720321945	-1.4818281
FBgn0039844	-0.694193957	-1.457405967
FBgn0003204	-0.694854953	-1.466966026
FBgn0037664	-0.713747588	-1.561830798
FBgn0027865	-0.714495357	-1.511197192
FBgn0032467	-0.728025309	-1.535114002
FBgn0265998	-0.773397307	-1.636962678
FBgn0033639	-0.772771243	-1.660650548
FBgn0032405	-0.827977558	-1.560376134
FBgn0032402	-0.848873207	-1.573776598
FBgn0032139	-0.838381965	-1.59470904
