# Supplementary material for: Growth phase diets diminish histone acetyltransferase Gcn5 function and shorten lifespan of Drosophila males
Source: EMBO Rep. 2025 Jul 10;26(15):3856–88. doi: 10.1038/s44319-025-00503-8 (PMC12332192; doi:10.1038/s44319-025-00503-8)
Supplement: Supplementary file 22 — Figures EV1-EV6 & S1-S6 Source Data [file 44319_2025_503_MOESM22_ESM.zip › EMBOR-2024-60144V2_SourceDataForExpandedViewFiguresAppendix/SourceDataForAppendixFigureS6/AppendixFigureS6C.csv]

DownPeakGenes	Upregulated	Downregulated
FBgn0037217	FBgn0000044	FBgn0000008
FBgn0037218	FBgn0000046	FBgn0000071
FBgn0086608	FBgn0000064	FBgn0000078
FBgn0267814	FBgn0000116	FBgn0000079
FBgn0051523	FBgn0000406	FBgn0000097
FBgn0263346	FBgn0000449	FBgn0000153
FBgn0027570	FBgn0000473	FBgn0000241
FBgn0037282	FBgn0000565	FBgn0000422
FBgn0259212	FBgn0001078	FBgn0000448
FBgn0264785	FBgn0001098	FBgn0000527
FBgn0013576	FBgn0001128	FBgn0000567
FBgn0010051	FBgn0001208	FBgn0000568
FBgn0037385	FBgn0001285	FBgn0000594
FBgn0037386	FBgn0001311	FBgn0000721
FBgn0264495	FBgn0001941	FBgn0001112
FBgn0000071	FBgn0002440	FBgn0001170
FBgn0266235	FBgn0002570	FBgn0001224
FBgn0037485	FBgn0002719	FBgn0001225
FBgn0037486	FBgn0002772	FBgn0001226
FBgn0015576	FBgn0002773	FBgn0001227
FBgn0267803	FBgn0002868	FBgn0001229
FBgn0015571	FBgn0002933	FBgn0001233
FBgn0015570	FBgn0003060	FBgn0001253
FBgn0042103	FBgn0003076	FBgn0001254
FBgn0037517	FBgn0003086	FBgn0001255
FBgn0037533	FBgn0003149	FBgn0002534
FBgn0037548	FBgn0003312	FBgn0002564
FBgn0037550	FBgn0003374	FBgn0002778
FBgn0037551	FBgn0003863	FBgn0003046
FBgn0266742	FBgn0003890	FBgn0003162
FBgn0062412	FBgn0003961	FBgn0003204
FBgn0040531	FBgn0004425	FBgn0003255
FBgn0261929	FBgn0004431	FBgn0003339
FBgn0003165	FBgn0004507	FBgn0003447
FBgn0000723	FBgn0004629	FBgn0003719
FBgn0261552	FBgn0004652	FBgn0004003
FBgn0037705	FBgn0004858	FBgn0004237
FBgn0260722	FBgn0004959	FBgn0004511
FBgn0037720	FBgn0005278	FBgn0004588
FBgn0012344	FBgn0005666	FBgn0004797
FBgn0037724	FBgn0010053	FBgn0004865
FBgn0267336	FBgn0010263	FBgn0004885
FBgn0040238	FBgn0010294	FBgn0005612
FBgn0262617	FBgn0010357	FBgn0005626
FBgn0011970	FBgn0010381	FBgn0005638
FBgn0015396	FBgn0010387	FBgn0005655
FBgn0040250	FBgn0010388	FBgn0010300
FBgn0040252	FBgn0010395	FBgn0010358
FBgn0046225	FBgn0010397	FBgn0010470
FBgn0259227	FBgn0010423	FBgn0010591
FBgn0260745	FBgn0011576	FBgn0011204
FBgn0038082	FBgn0011695	FBgn0011589
FBgn0038098	FBgn0011828	FBgn0011706
FBgn0000024	FBgn0012034	FBgn0015011
FBgn0038135	FBgn0012036	FBgn0015229
FBgn0038136	FBgn0013307	FBgn0016031
FBgn0052473	FBgn0013308	FBgn0016078
FBgn0263396	FBgn0013763	FBgn0016930
FBgn0264493	FBgn0013771	FBgn0019929
FBgn0263414	FBgn0013772	FBgn0019952
FBgn0086901	FBgn0013773	FBgn0020236
FBgn0086686	FBgn0014000	FBgn0020294
FBgn0038250	FBgn0014031	FBgn0020445
FBgn0038251	FBgn0014033	FBgn0020633
FBgn0265140	FBgn0014396	FBgn0020762
FBgn0263929	FBgn0014469	FBgn0020880
FBgn0038260	FBgn0014863	FBgn0021776
FBgn0038261	FBgn0014906	FBgn0023023
FBgn0038262	FBgn0015037	FBgn0023214
FBgn0038295	FBgn0015039	FBgn0023526
FBgn0038294	FBgn0015040	FBgn0023528
FBgn0038321	FBgn0015336	FBgn0024294
FBgn0021750	FBgn0015570	FBgn0024366
FBgn0051183	FBgn0015576	FBgn0024958
FBgn0063649	FBgn0015714	FBgn0024989
FBgn0038404	FBgn0015765	FBgn0024995
FBgn0040071	FBgn0016013	FBgn0025456
FBgn0038412	FBgn0016684	FBgn0025525
FBgn0040271	FBgn0016694	FBgn0025574
FBgn0014141	FBgn0017482	FBgn0025682
FBgn0038484	FBgn0017561	FBgn0025697
FBgn0038506	FBgn0020414	FBgn0026263
FBgn0038507	FBgn0020642	FBgn0026319
FBgn0262562	FBgn0021765	FBgn0026320
FBgn0003499	FBgn0022355	FBgn0026404
FBgn0042693	FBgn0022359	FBgn0026619
FBgn0023083	FBgn0023496	FBgn0026755
FBgn0038627	FBgn0023507	FBgn0027506
FBgn0263974	FBgn0023535	FBgn0027515
FBgn0051228	FBgn0023541	FBgn0027548
FBgn0038632	FBgn0024293	FBgn0027570
FBgn0024329	FBgn0024361	FBgn0027578
FBgn0261113	FBgn0024740	FBgn0027589
FBgn0038662	FBgn0024912	FBgn0027608
FBgn0026239	FBgn0024945	FBgn0027790
FBgn0004876	FBgn0024947	FBgn0027865
FBgn0038682	FBgn0025393	FBgn0028394
FBgn0086613	FBgn0025595	FBgn0028533
FBgn0038700	FBgn0025643	FBgn0028916
FBgn0038720	FBgn0025680	FBgn0028939
FBgn0024963	FBgn0025692	FBgn0029123
FBgn0014135	FBgn0025814	FBgn0029804
FBgn0038740	FBgn0025879	FBgn0029824
FBgn0038784	FBgn0026061	FBgn0029830
FBgn0067783	FBgn0026077	FBgn0029835
FBgn0038803	FBgn0026315	FBgn0029848
FBgn0013995	FBgn0026415	FBgn0029863
FBgn0038845	FBgn0026439	FBgn0030029
FBgn0264357	FBgn0026570	FBgn0030051
FBgn0001234	FBgn0026593	FBgn0030098
FBgn0008651	FBgn0027356	FBgn0030102
FBgn0013984	FBgn0027560	FBgn0030148
FBgn0051343	FBgn0027571	FBgn0030157
FBgn0051233	FBgn0027584	FBgn0030183
FBgn0259237	FBgn0027843	FBgn0030326
FBgn0038917	FBgn0027929	FBgn0030329
FBgn0264426	FBgn0028396	FBgn0030493
FBgn0051163	FBgn0028424	FBgn0030541
FBgn0266751	FBgn0028430	FBgn0030542
FBgn0038981	FBgn0028491	FBgn0030617
FBgn0266418	FBgn0028514	FBgn0030778
FBgn0039025	FBgn0028526	FBgn0030809
FBgn0039026	FBgn0028532	FBgn0030816
FBgn0262538	FBgn0028542	FBgn0030880
FBgn0262539	FBgn0028543	FBgn0030897
FBgn0004644	FBgn0028546	FBgn0030927
FBgn0265042	FBgn0028550	FBgn0030932
FBgn0262975	FBgn0028583	FBgn0030992
FBgn0051143	FBgn0028855	FBgn0031248
FBgn0002922	FBgn0028940	FBgn0031267
FBgn0004185	FBgn0028950	FBgn0031450
FBgn0025574	FBgn0029091	FBgn0031646
FBgn0259685	FBgn0029167	FBgn0031741
FBgn0053095	FBgn0029507	FBgn0031747
FBgn0053096	FBgn0029608	FBgn0031800
FBgn0266534	FBgn0029690	FBgn0031835
FBgn0051099	FBgn0029762	FBgn0031865
FBgn0051087	FBgn0029813	FBgn0031907
FBgn0004509	FBgn0029827	FBgn0031913
FBgn0039342	FBgn0029843	FBgn0031959
FBgn0039387	FBgn0029879	FBgn0032025
FBgn0051091	FBgn0029994	FBgn0032350
FBgn0259146	FBgn0030013	FBgn0032402
FBgn0015269	FBgn0030040	FBgn0032414
FBgn0001139	FBgn0030041	FBgn0032663
FBgn0039411	FBgn0030234	FBgn0032684
FBgn0039419	FBgn0030251	FBgn0032713
FBgn0039430	FBgn0030262	FBgn0032803
FBgn0039431	FBgn0030272	FBgn0032864
FBgn0263289	FBgn0030309	FBgn0032955
FBgn0051076	FBgn0030310	FBgn0033132
FBgn0004842	FBgn0030331	FBgn0033355
FBgn0039474	FBgn0030332	FBgn0033437
FBgn0039486	FBgn0030347	FBgn0033438
FBgn0039487	FBgn0030443	FBgn0033439
FBgn0003890	FBgn0030482	FBgn0033602
FBgn0000659	FBgn0030484	FBgn0033638
FBgn0265998	FBgn0030510	FBgn0033639
FBgn0039632	FBgn0030539	FBgn0033654
FBgn0039633	FBgn0030544	FBgn0033667
FBgn0039644	FBgn0030558	FBgn0033725
FBgn0039645	FBgn0030575	FBgn0033730
FBgn0039647	FBgn0030586	FBgn0033798
FBgn0004369	FBgn0030593	FBgn0033936
FBgn0001297	FBgn0030607	FBgn0034032
FBgn0051038	FBgn0030679	FBgn0034075
FBgn0003358	FBgn0030688	FBgn0034085
FBgn0039768	FBgn0030747	FBgn0034093
FBgn0039769	FBgn0030775	FBgn0034137
FBgn0039774	FBgn0030777	FBgn0034366
FBgn0011739	FBgn0030798	FBgn0034396
FBgn0085376	FBgn0030824	FBgn0034494
FBgn0261988	FBgn0030828	FBgn0034543
FBgn0039883	FBgn0030914	FBgn0034623
FBgn0025693	FBgn0030926	FBgn0034647
FBgn0033054	FBgn0030929	FBgn0034670
FBgn0263144	FBgn0031000	FBgn0034706
FBgn0033075	FBgn0031002	FBgn0034724
FBgn0053919	FBgn0031004	FBgn0034784
FBgn0000054	FBgn0031010	FBgn0034796
FBgn0266621	FBgn0031032	FBgn0034860
FBgn0033108	FBgn0031033	FBgn0034876
FBgn0085244	FBgn0031034	FBgn0034884
FBgn0265935	FBgn0031089	FBgn0034885
FBgn0033110	FBgn0031170	FBgn0034899
FBgn0265058	FBgn0031178	FBgn0034901
FBgn0033112	FBgn0031263	FBgn0034914
FBgn0033113	FBgn0031389	FBgn0034943
FBgn0053558	FBgn0031412	FBgn0034997
FBgn0066292	FBgn0031417	FBgn0034999
FBgn0011892	FBgn0031432	FBgn0035040
FBgn0050298	FBgn0031461	FBgn0035049
FBgn0033141	FBgn0031489	FBgn0035056
FBgn0050299	FBgn0031512	FBgn0035091
FBgn0010548	FBgn0031528	FBgn0035144
FBgn0263077	FBgn0031548	FBgn0035146
FBgn0050497	FBgn0031558	FBgn0035173
FBgn0266526	FBgn0031559	FBgn0035204
FBgn0033234	FBgn0031560	FBgn0035281
FBgn0033301	FBgn0031561	FBgn0035282
FBgn0267792	FBgn0031563	FBgn0035300
FBgn0001285	FBgn0031689	FBgn0035412
FBgn0033320	FBgn0031694	FBgn0035430
FBgn0011746	FBgn0031695	FBgn0035452
FBgn0016078	FBgn0031703	FBgn0035522
FBgn0266819	FBgn0031732	FBgn0035539
FBgn0033422	FBgn0031737	FBgn0035553
FBgn0033423	FBgn0031813	FBgn0035625
FBgn0259678	FBgn0031816	FBgn0035626
FBgn0033448	FBgn0031824	FBgn0035692
FBgn0033459	FBgn0031836	FBgn0035742
FBgn0033460	FBgn0031971	FBgn0035767
FBgn0033494	FBgn0031975	FBgn0035772
FBgn0033504	FBgn0031998	FBgn0035781
FBgn0263102	FBgn0032002	FBgn0035949
FBgn0033544	FBgn0032010	FBgn0035964
FBgn0050015	FBgn0032022	FBgn0035983
FBgn0266629	FBgn0032076	FBgn0036240
FBgn0040765	FBgn0032087	FBgn0036264
FBgn0003396	FBgn0032088	FBgn0036287
FBgn0011554	FBgn0032116	FBgn0036360
FBgn0011555	FBgn0032156	FBgn0036364
FBgn0015872	FBgn0032161	FBgn0036416
FBgn0001269	FBgn0032235	FBgn0036417
FBgn0033649	FBgn0032252	FBgn0036436
FBgn0033652	FBgn0032280	FBgn0036600
FBgn0033659	FBgn0032281	FBgn0036601
FBgn0260436	FBgn0032282	FBgn0036620
FBgn0085261	FBgn0032283	FBgn0036665
FBgn0014184	FBgn0032284	FBgn0036678
FBgn0050043	FBgn0032285	FBgn0036756
FBgn0053013	FBgn0032286	FBgn0036761
FBgn0033732	FBgn0032287	FBgn0036773
FBgn0261853	FBgn0032289	FBgn0036831
FBgn0045063	FBgn0032304	FBgn0036846
FBgn0050044	FBgn0032382	FBgn0036848
FBgn0022764	FBgn0032422	FBgn0036877
FBgn0027356	FBgn0032433	FBgn0036956
FBgn0033760	FBgn0032435	FBgn0036975
FBgn0261545	FBgn0032495	FBgn0036999
FBgn0265623	FBgn0032603	FBgn0037065
FBgn0033792	FBgn0032613	FBgn0037067
FBgn0033826	FBgn0032638	FBgn0037126
FBgn0000119	FBgn0032652	FBgn0037140
FBgn0033853	FBgn0032669	FBgn0037153
FBgn0000662	FBgn0032670	FBgn0037217
FBgn0013733	FBgn0032693	FBgn0037235
FBgn0033885	FBgn0032706	FBgn0037290
FBgn0000289	FBgn0032772	FBgn0037315
FBgn0265974	FBgn0032774	FBgn0037323
FBgn0027596	FBgn0032775	FBgn0037387
FBgn0261854	FBgn0032779	FBgn0037409
FBgn0265194	FBgn0032782	FBgn0037448
FBgn0034031	FBgn0032899	FBgn0037515
FBgn0260429	FBgn0032945	FBgn0037615
FBgn0034052	FBgn0032981	FBgn0037623
FBgn0050095	FBgn0033115	FBgn0037624
FBgn0086676	FBgn0033129	FBgn0037677
FBgn0034091	FBgn0033130	FBgn0037697
FBgn0050239	FBgn0033205	FBgn0037721
FBgn0050240	FBgn0033221	FBgn0037788
FBgn0050463	FBgn0033234	FBgn0037835
FBgn0025833	FBgn0033302	FBgn0037933
FBgn0034166	FBgn0033387	FBgn0037960
FBgn0265487	FBgn0033395	FBgn0037975
FBgn0262570	FBgn0033397	FBgn0037999
FBgn0034225	FBgn0033446	FBgn0038071
FBgn0016059	FBgn0033448	FBgn0038083
FBgn0011589	FBgn0033465	FBgn0038110
FBgn0034295	FBgn0033483	FBgn0038126
FBgn0034354	FBgn0033501	FBgn0038150
FBgn0050115	FBgn0033504	FBgn0038194
FBgn0000578	FBgn0033518	FBgn0038260
FBgn0263395	FBgn0033520	FBgn0038286
FBgn0034436	FBgn0033593	FBgn0038341
FBgn0263391	FBgn0033598	FBgn0038404
FBgn0028981	FBgn0033631	FBgn0038435
FBgn0050225	FBgn0033658	FBgn0038460
FBgn0050326	FBgn0033659	FBgn0038485
FBgn0012051	FBgn0033729	FBgn0038509
FBgn0003435	FBgn0033731	FBgn0038535
FBgn0050452	FBgn0033742	FBgn0038608
FBgn0050218	FBgn0033782	FBgn0038784
FBgn0011850	FBgn0033787	FBgn0038820
FBgn0034490	FBgn0033788	FBgn0038845
FBgn0050389	FBgn0033789	FBgn0038846
FBgn0034605	FBgn0033792	FBgn0038855
FBgn0034606	FBgn0033817	FBgn0038897
FBgn0261554	FBgn0033820	FBgn0038943
FBgn0020306	FBgn0033821	FBgn0038966
FBgn0082963	FBgn0033873	FBgn0039030
FBgn0082970	FBgn0033875	FBgn0039073
FBgn0083018	FBgn0033926	FBgn0039130
FBgn0082969	FBgn0033928	FBgn0039161
FBgn0083017	FBgn0033942	FBgn0039184
FBgn0003731	FBgn0033945	FBgn0039189
FBgn0050277	FBgn0033978	FBgn0039203
FBgn0034715	FBgn0034010	FBgn0039223
FBgn0260866	FBgn0034141	FBgn0039257
FBgn0034756	FBgn0034160	FBgn0039269
FBgn0050196	FBgn0034162	FBgn0039467
FBgn0034759	FBgn0034229	FBgn0039475
FBgn0034758	FBgn0034279	FBgn0039480
FBgn0260767	FBgn0034289	FBgn0039492
FBgn0034783	FBgn0034290	FBgn0039593
FBgn0003900	FBgn0034294	FBgn0039612
FBgn0085400	FBgn0034295	FBgn0039620
FBgn0034860	FBgn0034356	FBgn0039632
FBgn0034883	FBgn0034365	FBgn0039637
FBgn0034884	FBgn0034387	FBgn0039686
FBgn0265052	FBgn0034399	FBgn0039688
FBgn0034897	FBgn0034406	FBgn0039704
FBgn0000562	FBgn0034436	FBgn0039795
FBgn0034928	FBgn0034439	FBgn0039804
FBgn0005612	FBgn0034468	FBgn0039844
FBgn0034971	FBgn0034480	FBgn0039851
FBgn0003888	FBgn0034497	FBgn0039852
FBgn0035021	FBgn0034501	FBgn0039872
FBgn0035023	FBgn0034512	FBgn0039886
FBgn0035049	FBgn0034542	FBgn0040153
FBgn0050421	FBgn0034612	FBgn0040297
FBgn0020386	FBgn0034628	FBgn0040359
FBgn0264707	FBgn0034629	FBgn0040367
FBgn0004373	FBgn0034638	FBgn0040397
FBgn0052344	FBgn0034662	FBgn0040636
FBgn0052343	FBgn0034663	FBgn0040682
FBgn0261985	FBgn0034664	FBgn0041092
FBgn0035131	FBgn0034710	FBgn0041710
FBgn0035132	FBgn0034715	FBgn0041713
FBgn0001316	FBgn0034733	FBgn0042135
FBgn0035143	FBgn0034736	FBgn0043362
FBgn0035144	FBgn0034741	FBgn0045064
FBgn0035146	FBgn0034755	FBgn0045759
FBgn0016715	FBgn0034783	FBgn0046258
FBgn0263039	FBgn0034909	FBgn0046876
FBgn0264574	FBgn0034920	FBgn0047095
FBgn0024277	FBgn0034985	FBgn0050089
FBgn0004870	FBgn0034990	FBgn0050106
FBgn0025525	FBgn0035083	FBgn0050359
FBgn0264272	FBgn0035094	FBgn0050458
FBgn0035189	FBgn0035112	FBgn0051036
FBgn0053965	FBgn0035176	FBgn0051126
FBgn0267487	FBgn0035186	FBgn0051224
FBgn0003295	FBgn0035270	FBgn0051324
FBgn0052330	FBgn0035290	FBgn0051636
FBgn0052328	FBgn0035309	FBgn0051728
FBgn0052320	FBgn0035410	FBgn0051741
FBgn0011854	FBgn0035438	FBgn0051869
FBgn0011855	FBgn0035439	FBgn0052071
FBgn0035266	FBgn0035444	FBgn0052073
FBgn0035299	FBgn0035544	FBgn0052100
FBgn0035300	FBgn0035557	FBgn0052333
FBgn0026593	FBgn0035587	FBgn0052354
FBgn0035318	FBgn0035588	FBgn0052447
FBgn0040507	FBgn0035710	FBgn0052451
FBgn0264002	FBgn0035743	FBgn0052745
FBgn0266696	FBgn0035770	FBgn0053013
FBgn0010905	FBgn0035789	FBgn0053096
FBgn0264606	FBgn0035798	FBgn0053126
FBgn0263392	FBgn0035811	FBgn0053143
FBgn0035388	FBgn0035815	FBgn0053208
FBgn0035431	FBgn0035887	FBgn0053265
FBgn0035432	FBgn0035926	FBgn0053514
FBgn0014388	FBgn0035929	FBgn0053970
FBgn0052264	FBgn0035977	FBgn0063083
FBgn0004910	FBgn0036023	FBgn0083978
FBgn0035533	FBgn0036106	FBgn0085222
FBgn0266649	FBgn0036181	FBgn0085235
FBgn0035612	FBgn0036211	FBgn0085307
FBgn0035626	FBgn0036225	FBgn0085325
FBgn0040060	FBgn0036229	FBgn0085380
FBgn0264603	FBgn0036262	FBgn0085408
FBgn0250815	FBgn0036320	FBgn0085426
FBgn0035670	FBgn0036361	FBgn0085480
FBgn0261631	FBgn0036362	FBgn0086359
FBgn0035695	FBgn0036377	FBgn0086655
FBgn0035699	FBgn0036393	FBgn0250839
FBgn0020251	FBgn0036411	FBgn0250869
FBgn0035718	FBgn0036428	FBgn0259164
FBgn0261445	FBgn0036454	FBgn0259168
FBgn0259173	FBgn0036468	FBgn0259227
FBgn0035771	FBgn0036469	FBgn0259229
FBgn0267485	FBgn0036471	FBgn0259236
FBgn0035780	FBgn0036551	FBgn0260440
FBgn0035781	FBgn0036563	FBgn0260474
FBgn0052373	FBgn0036732	FBgn0260743
FBgn0261788	FBgn0036766	FBgn0260768
FBgn0052369	FBgn0036770	FBgn0260945
FBgn0262579	FBgn0036821	FBgn0260964
FBgn0027569	FBgn0036824	FBgn0261090
FBgn0263352	FBgn0036843	FBgn0261239
FBgn0035896	FBgn0036862	FBgn0261445
FBgn0010825	FBgn0036939	FBgn0261548
FBgn0262508	FBgn0036948	FBgn0261612
FBgn0266084	FBgn0036952	FBgn0261799
FBgn0035926	FBgn0036992	FBgn0262081
FBgn0035957	FBgn0037045	FBgn0262103
FBgn0011206	FBgn0037057	FBgn0262580
FBgn0036007	FBgn0037090	FBgn0262870
FBgn0016081	FBgn0037151	FBgn0262993
FBgn0259163	FBgn0037166	FBgn0263106
FBgn0265448	FBgn0037228	FBgn0263236
FBgn0266956	FBgn0037288	FBgn0263239
FBgn0036043	FBgn0037304	FBgn0263246
FBgn0040823	FBgn0037358	FBgn0263617
FBgn0262007	FBgn0037386	FBgn0263773
FBgn0052066	FBgn0037410	FBgn0263864
FBgn0026160	FBgn0037420	FBgn0264376
FBgn0020412	FBgn0037440	FBgn0264490
FBgn0036134	FBgn0037473	FBgn0264493
FBgn0036144	FBgn0037485	FBgn0264562
FBgn0261553	FBgn0037487	FBgn0264570
FBgn0036203	FBgn0037646	FBgn0264712
FBgn0015278	FBgn0037683	FBgn0264753
FBgn0036205	FBgn0037684	FBgn0264787
FBgn0262986	FBgn0037724	FBgn0265011
FBgn0028573	FBgn0037730	FBgn0265540
FBgn0041096	FBgn0037786	FBgn0265726
FBgn0036279	FBgn0037817	FBgn0265835
FBgn0083978	FBgn0037850	FBgn0265961
FBgn0036340	FBgn0037973	FBgn0265998
FBgn0023095	FBgn0038038	FBgn0266212
FBgn0026376	FBgn0038072	FBgn0266228
FBgn0013718	FBgn0038082	FBgn0266737
FBgn0001085	FBgn0038115	FBgn0267181
FBgn0036419	FBgn0038135	FBgn0267336
FBgn0087007	FBgn0038147	FBgn0267841
FBgn0267695	FBgn0038151
FBgn0041604	FBgn0038181
FBgn0259175	FBgn0038201
FBgn0011927	FBgn0038237
FBgn0011928	FBgn0038238
FBgn0036436	FBgn0038243
FBgn0260233	FBgn0038257
FBgn0013263	FBgn0038292
FBgn0036449	FBgn0038294
FBgn0036480	FBgn0038299
FBgn0036481	FBgn0038348
FBgn0036493	FBgn0038349
FBgn0036503	FBgn0038353
FBgn0004228	FBgn0038366
FBgn0267390	FBgn0038420
FBgn0036518	FBgn0038455
FBgn0000489	FBgn0038482
FBgn0260635	FBgn0038523
FBgn0264602	FBgn0038680
FBgn0005536	FBgn0038717
FBgn0010280	FBgn0038718
FBgn0053689	FBgn0038774
FBgn0053690	FBgn0038783
FBgn0026061	FBgn0038795
FBgn0262842	FBgn0038804
FBgn0000017	FBgn0038866
FBgn0010223	FBgn0038873
FBgn0267697	FBgn0038878
FBgn0261565	FBgn0038924
FBgn0261547	FBgn0038938
FBgn0036684	FBgn0038967
FBgn0036685	FBgn0038972
FBgn0036732	FBgn0038986
FBgn0036741	FBgn0039022
FBgn0036756	FBgn0039051
FBgn0261402	FBgn0039052
FBgn0261401	FBgn0039091
FBgn0036768	FBgn0039107
FBgn0000568	FBgn0039114
FBgn0086081	FBgn0039151
FBgn0036801	FBgn0039156
FBgn0036821	FBgn0039226
FBgn0002945	FBgn0039249
FBgn0016797	FBgn0039311
FBgn0020389	FBgn0039321
FBgn0004852	FBgn0039323
FBgn0261507	FBgn0039428
FBgn0261506	FBgn0039454
FBgn0036950	FBgn0039464
FBgn0260397	FBgn0039470
FBgn0036978	FBgn0039482
FBgn0011205	FBgn0039521
FBgn0037010	FBgn0039543
FBgn0037016	FBgn0039611
FBgn0045474	FBgn0039645
FBgn0037023	FBgn0039667
FBgn0037024	FBgn0039737
FBgn0040636	FBgn0039756
FBgn0267605	FBgn0039777
FBgn0052436	FBgn0039798
FBgn0037076	FBgn0039800
FBgn0261258	FBgn0039807
FBgn0037092	FBgn0039817
FBgn0262737	FBgn0039818
FBgn0037140	FBgn0039827
FBgn0004449	FBgn0039849
FBgn0267624	FBgn0039915
FBgn0037175	FBgn0039941
FBgn0037185	FBgn0039970
FBgn0260481	FBgn0040064
FBgn0037186	FBgn0040091
FBgn0027339	FBgn0040099
FBgn0037195	FBgn0040212
FBgn0052460	FBgn0040256
FBgn0037203	FBgn0040259
FBgn0031209	FBgn0040260
FBgn0051973	FBgn0040305
FBgn0016977	FBgn0040322
FBgn0020622	FBgn0040336
FBgn0004611	FBgn0040342
FBgn0031249	FBgn0040350
FBgn0053127	FBgn0040364
FBgn0005660	FBgn0040393
FBgn0031286	FBgn0040609
FBgn0010583	FBgn0040717
FBgn0003310	FBgn0040723
FBgn0040723	FBgn0040725
FBgn0259229	FBgn0040729
FBgn0031374	FBgn0040736
FBgn0031384	FBgn0040743
FBgn0051939	FBgn0040827
FBgn0000097	FBgn0040941
FBgn0011818	FBgn0041150
FBgn0024947	FBgn0041183
FBgn0041111	FBgn0042101
FBgn0042627	FBgn0042102
FBgn0015600	FBgn0042105
FBgn0011648	FBgn0043792
FBgn0031516	FBgn0045038
FBgn0085423	FBgn0045980
FBgn0261560	FBgn0046113
FBgn0000721	FBgn0050035
FBgn0003386	FBgn0050043
FBgn0004893	FBgn0050047
FBgn0031571	FBgn0050090
FBgn0021800	FBgn0050118
FBgn0000256	FBgn0050151
FBgn0085205	FBgn0050371
FBgn0031579	FBgn0050375
FBgn0031682	FBgn0050411
FBgn0003716	FBgn0050457
FBgn0046776	FBgn0050502
FBgn0031702	FBgn0051028
FBgn0031738	FBgn0051087
FBgn0086265	FBgn0051089
FBgn0001941	FBgn0051098
FBgn0031759	FBgn0051106
FBgn0026755	FBgn0051198
FBgn0031801	FBgn0051233
FBgn0259749	FBgn0051266
FBgn0051637	FBgn0051313
FBgn0015776	FBgn0051321
FBgn0051632	FBgn0051380
FBgn0031865	FBgn0051410
FBgn0004838	FBgn0051439
FBgn0259111	FBgn0051475
FBgn0260486	FBgn0051549
FBgn0264895	FBgn0051673
FBgn0031929	FBgn0051698
FBgn0031930	FBgn0051719
FBgn0262880	FBgn0051789
FBgn0085450	FBgn0051792
FBgn0267488	FBgn0051926
FBgn0266795	FBgn0051973
FBgn0261822	FBgn0052082
FBgn0003502	FBgn0052091
FBgn0051901	FBgn0052107
FBgn0026718	FBgn0052170
FBgn0004914	FBgn0052207
FBgn0003209	FBgn0052249
FBgn0032084	FBgn0052284
FBgn0032085	FBgn0052302
FBgn0052982	FBgn0052368
FBgn0041092	FBgn0052373
FBgn0267611	FBgn0052428
FBgn0265002	FBgn0052564
FBgn0032330	FBgn0052649
FBgn0264442	FBgn0052656
FBgn0040233	FBgn0052687
FBgn0032373	FBgn0052750
FBgn0264993	FBgn0053056
FBgn0020309	FBgn0053080
FBgn0264815	FBgn0053093
FBgn0264750	FBgn0053120
FBgn0263019	FBgn0053178
FBgn0000114	FBgn0053225
FBgn0032434	FBgn0053282
FBgn0032435	FBgn0053301
FBgn0032437	FBgn0053458
FBgn0085424	FBgn0053459
FBgn0032439	FBgn0053469
FBgn0032455	FBgn0053494
FBgn0032456	FBgn0053519
FBgn0259984	FBgn0053926
FBgn0028509	FBgn0053965
FBgn0028534	FBgn0053978
FBgn0028940	FBgn0054056
FBgn0028909	FBgn0058160
FBgn0051769	FBgn0058178
FBgn0016930	FBgn0062978
FBgn0265940	FBgn0063491
FBgn0004858	FBgn0063492
FBgn0265946	FBgn0063493
FBgn0003016	FBgn0063497
FBgn0000250	FBgn0063649
FBgn0261278	FBgn0063667
FBgn0051807	FBgn0063923
FBgn0053552	FBgn0083956
FBgn0032615	FBgn0083972
FBgn0264440	FBgn0085205
FBgn0032658	FBgn0085227
FBgn0000120	FBgn0085319
FBgn0041184	FBgn0085345
FBgn0085370	FBgn0085425
FBgn0045852	FBgn0085455
FBgn0051792	FBgn0085484
FBgn0032770	FBgn0086367
FBgn0032775	FBgn0086450
FBgn0051798	FBgn0086687
FBgn0264845	FBgn0086758
FBgn0032809	FBgn0086906
FBgn0032810	FBgn0086917
FBgn0005672	FBgn0243514
FBgn0000464	FBgn0250836
FBgn0032821	FBgn0259101
FBgn0032850	FBgn0259111
FBgn0260000	FBgn0259209
FBgn0003475	FBgn0259237
FBgn0032886	FBgn0259697
FBgn0010395	FBgn0259715
FBgn0040297	FBgn0259896
FBgn0032938	FBgn0259992
FBgn0032945	FBgn0260004
FBgn0032955	FBgn0260226
FBgn0032981	FBgn0260745
FBgn0267029	FBgn0260954
FBgn0029128	FBgn0260955
FBgn0004648	FBgn0260997
FBgn0266197	FBgn0261113
FBgn0260400	FBgn0261534
FBgn0023535	FBgn0261552
FBgn0261930	FBgn0261560
FBgn0025633	FBgn0261575
FBgn0021764	FBgn0261625
FBgn0040349	FBgn0261628
FBgn0040397	FBgn0261833
FBgn0040364	FBgn0261989
FBgn0040361	FBgn0262007
FBgn0261444	FBgn0262362
FBgn0028550	FBgn0262508
FBgn0052813	FBgn0262531
FBgn0261548	FBgn0262562
FBgn0029589	FBgn0262565
FBgn0264562	FBgn0262587
FBgn0025632	FBgn0262605
FBgn0025631	FBgn0262808
FBgn0040395	FBgn0262816
FBgn0000382	FBgn0262881
FBgn0004861	FBgn0262964
FBgn0005670	FBgn0263080
FBgn0004397	FBgn0263081
FBgn0003159	FBgn0263321
FBgn0028369	FBgn0264489
FBgn0040384	FBgn0264541
FBgn0023215	FBgn0264695
FBgn0086899	FBgn0264699
FBgn0265575	FBgn0264776
FBgn0028491	FBgn0264894
FBgn0026084	FBgn0265068
FBgn0000635	FBgn0265146
FBgn0262738	FBgn0265180
FBgn0003053	FBgn0265185
FBgn0266000	FBgn0265186
FBgn0052767	FBgn0265191
FBgn0266098	FBgn0265413
FBgn0029746	FBgn0265577
FBgn0029766	FBgn0265580
FBgn0029771	FBgn0265851
FBgn0052758	FBgn0266005
FBgn0029795	FBgn0266261
FBgn0261383	FBgn0266448
FBgn0029798	FBgn0266534
FBgn0000042	FBgn0266692
FBgn0040069	FBgn0266758
FBgn0003514	FBgn0266819
FBgn0262730	FBgn0266983
FBgn0029881	FBgn0267073
FBgn0029895	FBgn0267111
FBgn0259228	FBgn0267278
FBgn0029903	FBgn0267339
FBgn0265457	FBgn0267408
FBgn0029941	FBgn0267432
FBgn0029943	FBgn0267462
FBgn0260970	FBgn0267568
FBgn0027280	FBgn0267627
FBgn0029994	FBgn0267828
FBgn0029996
FBgn0040319
FBgn0261873
FBgn0053181
FBgn0030052
FBgn0261549
FBgn0030073
FBgn0264384
FBgn0259734
FBgn0085478
FBgn0261931
FBgn0028341
FBgn0261617
FBgn0266430
FBgn0030218
FBgn0052676
FBgn0003204
FBgn0265987
FBgn0025111
FBgn0003360
FBgn0267164
FBgn0001624
FBgn0001145
FBgn0262740
FBgn0052666
FBgn0014133
FBgn0267178
FBgn0002577
FBgn0030332
FBgn0030357
FBgn0264675
FBgn0267001
FBgn0052656
FBgn0030400
FBgn0265523
FBgn0264678
FBgn0030451
FBgn0030452
FBgn0266375
FBgn0030505
FBgn0030508
FBgn0030509
FBgn0030510
FBgn0030529
FBgn0052626
FBgn0267033
FBgn0265866
FBgn0026713
FBgn0040153
FBgn0020508
FBgn0015010
FBgn0003301
FBgn0264078
FBgn0030594
FBgn0030596
FBgn0027287
FBgn0266182
FBgn0022710
FBgn0030679
FBgn0030687
FBgn0030688
FBgn0003345
FBgn0010315
FBgn0030743
FBgn0011764
FBgn0030747
FBgn0030748
FBgn0030756
FBgn0027528
FBgn0030838
FBgn0024238
FBgn0259168
FBgn0030928
FBgn0030929
FBgn0267187
FBgn0027335
FBgn0030979
FBgn0085359
FBgn0030984
FBgn0031001
FBgn0031011
FBgn0259834
FBgn0031016
FBgn0027621
FBgn0031023
FBgn0031033
FBgn0087008
FBgn0052529
FBgn0086782
FBgn0266457
FBgn0031182
FBgn0039941
FBgn0085432
FBgn0039897
FBgn0259216
FBgn0042696
FBgn0264794
FBgn0004607
FBgn0026869
FBgn0039911
FBgn0005558
FBgn0039938
FBgn0025726
