# Supplementary material for: Growth phase diets diminish histone acetyltransferase Gcn5 function and shorten lifespan of Drosophila males
Source: EMBO Rep. 2025 Jul 10;26(15):3856–88. doi: 10.1038/s44319-025-00503-8 (PMC12332192; doi:10.1038/s44319-025-00503-8)
Supplement: Supplementary file 22 — Figures EV1-EV6 & S1-S6 Source Data [file 44319_2025_503_MOESM22_ESM.zip › EMBOR-2024-60144V2_SourceDataForExpandedViewFiguresAppendix/SourceDataForAppendixFigureS1/AppendixFigureS1CR1.csv]

Time	Control	crs5history	brp1history	pkp2history	cka2history	nat3history	vma11history	irc6history	mrxhistory	aan1history	nrt1history	tps1history	ids2history	rnr4(2-60)history	fur4history	nrp1history	dpp1history	rnr4(2_69)history	ygr130chistory
11	7.5	5.833333333	8.333333333	2.5	0.833333333	1.666666667	0	2.5	4.166666667	2.5	0	0	0	0.833333333	2.5	0.833333333	3.333333333	0	0
12	24.16666667	20.83333333	14.16666667	14.16666667	13.33333333	10.83333333	6.666666667	17.5	15	3.333333333	11.66666667	0.833333333	10.83333333	9.166666667	7.5	9.166666667	6.666666667	4.166666667	2.5
13	34.16666667	25.83333333	20.83333333	21.66666667	20.83333333	18.33333333	20	20	17.5	10.83333333	15.83333333	4.166666667	14.16666667	11.66666667	11.66666667	11.66666667	7.5	7.5	2.5
14	35	26.66666667	23.33333333	22.5	22.5	20.83333333	20.83333333	20.83333333	19.16666667	17.5	17.5	10	14.16666667	13.33333333	12.5	11.66666667	8.333333333	8.333333333	2.5
15	36.66666667	26.66666667	25.83333333	23.33333333	22.5	21.66666667	21.66666667	20.83333333	19.16666667	20	18.33333333	15	14.16666667	14.16666667	12.5	12.5	8.333333333	8.333333333	2.5
16	36.66666667	26.66666667	25.83333333	23.33333333	22.5	21.66666667	21.66666667	20.83333333	20	20	18.33333333	18.33333333	14.16666667	14.16666667	12.5	12.5	8.333333333	9.166666667	2.5
