# Supplementary material for: Growth phase diets diminish histone acetyltransferase Gcn5 function and shorten lifespan of Drosophila males
Source: EMBO Rep. 2025 Jul 10;26(15):3856–88. doi: 10.1038/s44319-025-00503-8 (PMC12332192; doi:10.1038/s44319-025-00503-8)
Supplement: Supplementary file 22 — Figures EV1-EV6 & S1-S6 Source Data [file 44319_2025_503_MOESM22_ESM.zip › EMBOR-2024-60144V2_SourceDataForExpandedViewFiguresAppendix/SourceDataForAppendixFigureS1/AppendixFigureS1CR2.csv]

Time	Control	tvp38history	rgi2history	tup1history	hrd3history	syf2history	fes1history	vma9history	shp1history	mid2history	swa2history	vma22history	ygl007c-ahistory	ino2history	yor331chistory	opi9history	rpl42bhistory	ser1history
11	4.583333333	12.5	0.833333333	0	1.666666667	0	0.833333333	1.666666667	0.833333333	1.666666667	0	0	4.166666667	0	0	0	1.666666667	0
12	22.91666667	29.16666667	7.5	9.166666667	9.166666667	3.333333333	4.166666667	5.833333333	7.5	13.33333333	0	1.666666667	7.5	0	1.666666667	0	2.5	0
13	32.91666667	38.33333333	22.5	24.16666667	20.83333333	7.5	9.166666667	10	19.16666667	20	0.833333333	6.666666667	8.333333333	0	9.166666667	0.833333333	3.333333333	0
14	36.66666667	41.66666667	31.66666667	30.83333333	26.66666667	17.5	15	18.33333333	21.66666667	20	6.666666667	10.83333333	9.166666667	0	15.83333333	10	5	0.833333333
15	38.75	43.33333333	32.5	34.16666667	33.33333333	22.5	20	20.83333333	21.66666667	20	12.5	13.33333333	9.166666667	0	17.5	16.66666667	5	0.833333333
16	39.58333333	45.83333333	37.5	36.66666667	34.16666667	25.83333333	23.33333333	22.5	21.66666667	20.83333333	20	13.33333333	9.166666667	0	20.83333333	17.5	5	1.666666667
17														1.666666667				2.5
18														5				3.333333333
19														7.5				5.833333333
20														15.83333333				7.5
21														19.16666667				7.5
22														25				13.33333333
23														28.33333333				15
24														30.83333333				15
