# Supplementary material for: Growth phase diets diminish histone acetyltransferase Gcn5 function and shorten lifespan of Drosophila males
Source: EMBO Rep. 2025 Jul 10;26(15):3856–88. doi: 10.1038/s44319-025-00503-8 (PMC12332192; doi:10.1038/s44319-025-00503-8)
Supplement: Supplementary file 22 — Figures EV1-EV6 & S1-S6 Source Data [file 44319_2025_503_MOESM22_ESM.zip › EMBOR-2024-60144V2_SourceDataForExpandedViewFiguresAppendix/SourceDataForFigureEV5/FigureEV5B.csv]

Control_LCMSMS	nat3fed_LCMSMS	Control_CEMS	nat3fed_CEMS
34.09	148.7	65	286
33.82	167.7	41	194
37.59	148.78	44	205
33.25	158.3
56.86	153.59
