# Supplementary material for: Growth phase diets diminish histone acetyltransferase Gcn5 function and shorten lifespan of Drosophila males
Source: EMBO Rep. 2025 Jul 10;26(15):3856–88. doi: 10.1038/s44319-025-00503-8 (PMC12332192; doi:10.1038/s44319-025-00503-8)
Supplement: Supplementary file 22 — Figures EV1-EV6 & S1-S6 Source Data [file 44319_2025_503_MOESM22_ESM.zip › EMBOR-2024-60144V2_SourceDataForExpandedViewFiguresAppendix/SourceDataForFigureEV5/FigureEV5E.csv]

Control	nat3fed	Control_wTween80	OVAfed
22.52781359	37.03337939	21.17448326	70.60960328
20.57695932	31.94579368	19.41292421	60.85469638
16.61162078	37.11844378	46.41345747	74.81988921
