# Supplementary material for: Growth phase diets diminish histone acetyltransferase Gcn5 function and shorten lifespan of Drosophila males
Source: EMBO Rep. 2025 Jul 10;26(15):3856–88. doi: 10.1038/s44319-025-00503-8 (PMC12332192; doi:10.1038/s44319-025-00503-8)
Supplement: Supplementary file 22 — Figures EV1-EV6 & S1-S6 Source Data [file 44319_2025_503_MOESM22_ESM.zip › EMBOR-2024-60144V2_SourceDataForExpandedViewFiguresAppendix/SourceDataForFigureEV2/FigureEV2A.csv]

Hat1_Control	Hat1_nat3fed	Gcn5_Control	Gcn5_nat3fed	nej_Control	nej_nat3fed	Taf1_Control	Taf1_nat3fed	Tip60_Control	Tip60_nat3fed	enok_Control	enok_nat3fed	chm_Control	chm_nat3fed	mof_Control	mof_nat3fed	Elp3_Control	Elp3_nat3fed	Atac2_Control	Atac2_nat3fed	Ada2a_Control	Ada2a_nat3fed
72.61267666	68.13561776	26.493672	29.31137134	35.45587609	31.10844473	32.89380175	30.91461189	19.54433214	20.08138175	20.48982526	18.68387086	17.59608472	14.13365064	13.27877854	13.66983221	19.97588163	17.94263254	10.67415675	10.46322603	8.692963193	7.842637902
69.55937953	60.79509328	31.01419098	33.57298303	33.14988691	31.32485866	34.89372898	30.33760488	20.12008852	21.04443383	20.73716053	18.4076874	16.0720047	12.74054036	15.72804119	12.52954258	22.9857683	19.85686882	11.61758376	10.72614545	8.793192344	8.30059754
59.95770072	66.53512702	30.14680068	32.42908418	31.60966479	30.87536233	31.03061905	30.89990504	21.81266091	20.4835459	17.53441787	17.08332475	14.67317722	14.17978179	12.18018411	14.07633463	16.52400788	21.46003036	10.78874526	10.35646002	7.959628926	7.796405533
