# Supplementary material for: Growth phase diets diminish histone acetyltransferase Gcn5 function and shorten lifespan of Drosophila males
Source: EMBO Rep. 2025 Jul 10;26(15):3856–88. doi: 10.1038/s44319-025-00503-8 (PMC12332192; doi:10.1038/s44319-025-00503-8)
Supplement: Supplementary file 22 — Figures EV1-EV6 & S1-S6 Source Data [file 44319_2025_503_MOESM22_ESM.zip › EMBOR-2024-60144V2_SourceDataForExpandedViewFiguresAppendix/SourceDataForFigureEV2/FigureEV2B.xlsx]

## Sheet: Sheet1
FlyBase ID	Updated FlyBase ID	Annotation symbol	Gene symbol	Gene name	Status
FBgn0000008	FBgn0000008	CG6741	a	arc	Down in nat3fed
FBgn0000014	FBgn0000014	CG10325	abd-A	abdominal A	NS
FBgn0000015	FBgn0000015	CG11648	Abd-B	Abdominal B	NS
FBgn0000017	FBgn0000017	CG4032	Abl	Abl tyrosine kinase	NS
FBgn0000018	FBgn0000018	CG6093	abo	abnormal oocyte	NS
FBgn0000024	FBgn0000024	CG17907	Ace	Acetylcholine esterase	NS
FBgn0000032	FBgn0000032	CG7899	Acph-1	Acid phosphatase 1	NS
FBgn0000042	FBgn0000042	CG4027	Act5C	Actin 5C	NS
FBgn0000043	FBgn0000043	CG12051	Act42A	Actin 42A	NS
FBgn0000052	FBgn0000052	CG9127	ade2	adenosine 2	NS
FBgn0000053	FBgn0000053	CG31628	ade3	adenosine 3	NS
FBgn0000054	FBgn0284249	CG15845	Adf1	Adh transcription factor 1	NS
FBgn0000055	FBgn0000055	CG3481	Adh	Alcohol dehydrogenase	Not detected
FBgn0000056	FBgn0000056	CG3484	Adhr	Adh-related	Not detected
FBgn0000057	FBgn0000057	CG5124	adp	adipose	NS
FBgn0000064	FBgn0000064	CG6058	Ald	Aldolase	Up in nat3fed
FBgn0000071	FBgn0000071	CG2198	Ama	Amalgam	Down in nat3fed
FBgn0000075	FBgn0000075	CG10501	amd	alpha methyl dopa-resistant	NS
FBgn0000077	FBgn0000077	CG12127	amx	almondex	NS
FBgn0000078	FBgn0000078	CG17876	Amy-d	Amylase distal	Down in nat3fed
FBgn0000079	FBgn0000079	CG18730	Amy-p	Amylase proximal	Down in nat3fed
FBgn0000083	FBgn0000083	CG5730	AnxB9	Annexin B9	NS
FBgn0000097	FBgn0000097	CG3166	aop	anterior open	Down in nat3fed
FBgn0000100	FBgn0000100	CG7490	RpLP0	Ribosomal protein LP0	NS
FBgn0000108	FBgn0000108	CG7727	Appl	beta amyloid protein precursor-like	NS
FBgn0000109	FBgn0000109	CG18315	Aprt	Adenine phosphoribosyltransferase	NS
FBgn0000114	FBgn0000114	CG31762	aret	arrest	NS
FBgn0000115	FBgn0000115	CG6025	Arl1	ADP ribosylation factor-like 1	NS
FBgn0000116	FBgn0000116	CG32031	Argk	Arginine kinase	Up in nat3fed
FBgn0000117	FBgn0000117	CG11579	arm	armadillo	NS
FBgn0000119	FBgn0000119	CG5912	arr	arrow	NS
FBgn0000120	FBgn0000120	CG5711	Arr1	Arrestin 1	NS
FBgn0000139	FBgn0000139	CG6677	ash2	absent, small, or homeotic discs 2	NS
FBgn0000147	FBgn0000147	CG3068	aurA	aurora A	NS
FBgn0000150	FBgn0000150	CG2210	awd	abnormal wing discs	NS
FBgn0000152	FBgn0000152	CG9703	Axs	Abnormal X segregation	NS
FBgn0000163	FBgn0000163	CG5055	baz	bazooka	NS
FBgn0000173	FBgn0000173	CG18319	ben	bendless	NS
FBgn0000180	FBgn0000180	CG4722	bib	big brain	NS
FBgn0000181	FBgn0000181	CG3644	bic	bicaudal	NS
FBgn0000183	FBgn0000183	CG6605	BicD	Bicaudal D	NS
FBgn0000210	FBgn0283451	CG11491	br	broad	NS
FBgn0000212	FBgn0000212	CG5942	brm	brahma	NS
FBgn0000221	FBgn0000221	CG4934	brn	brainiac	NS
FBgn0000228	FBgn0000228	CG14025	Bsg25D	Blastoderm-specific gene 25D	NS
FBgn0000229	FBgn0000229	CG5680	bsk	basket	NS
FBgn0000239	FBgn0000239	CG9242	bur	burgundy	NS
FBgn0000241	FBgn0000241	CG17632	bw	brown	Down in nat3fed
FBgn0000244	FBgn0000244	CG9379	by	blistery	NS
FBgn0000247	FBgn0000247	CG31037	ca	claret	NS
FBgn0000250	FBgn0000250	CG5848	cact	cactus	NS
FBgn0000251	FBgn0000251	CG1759	cad	caudal	NS
FBgn0000253	FBgn0000253	CG8472	Cam	Calmodulin	NS
FBgn0000256	FBgn0000256	CG3399	capu	cappuccino	NS
FBgn0000257	FBgn0000257	CG12230	car	carnation	NS
FBgn0000259	FBgn0000259	CG15224	CkIIbeta	Casein kinase II beta subunit	NS
FBgn0000261	FBgn0000261	CG6871	Cat	Catalase	NS
FBgn0000273	FBgn0000273	CG4379	Pka-C1	cAMP-dependent protein kinase 1	NS
FBgn0000283	FBgn0000283	CG6384	Cp190	Centrosomal protein 190kD	NS
FBgn0000286	FBgn0000286	CG11924	Cf2	Chorion factor 2	NS
FBgn0000287	FBgn0000287	CG4881	salr	spalt-related	NS
FBgn0000289	FBgn0000289	CG8367	cg	combgap	NS
FBgn0000299	FBgn0000299	CG4145	Cg25C	Collagen type IV	NS
FBgn0000303	FBgn0000303	CG12345	Cha	Choline acetyltransferase	NS
FBgn0000307	FBgn0000307	CG5813	chif	chiffon	NS
FBgn0000308	FBgn0000308	CG9553	chic	chickadee	NS
FBgn0000316	FBgn0000316	CG2945	cin	cinnamon	NS
FBgn0000317	FBgn0000317	CG7595	ck	crinkled	NS
FBgn0000318	FBgn0000318	CG11024	cl	clot	NS
FBgn0000319	FBgn0000319	CG9012	Chc	Clathrin heavy chain	NS
FBgn0000320	FBgn0000320	CG9554	eya	eyes absent	NS
FBgn0000326	FBgn0000326	CG9858	clt	cricklet	NS
FBgn0000330	FBgn0000330	CG3035	cm	carmine	NS
FBgn0000337	FBgn0000337	CG1555	cn	cinnabar	Not detected
FBgn0000339	FBgn0000339	CG5855	cni	cornichon	NS
FBgn0000352	FBgn0000352	CG1708	cos	costa	NS
FBgn0000370	FBgn0000370	CG8669	crc	cryptocephal	NS
FBgn0000376	FBgn0000376	CG2714	crm	cramped	NS
FBgn0000377	FBgn0000377	CG3193	crn	crooked neck	NS
FBgn0000382	FBgn0000382	CG3954	csw	corkscrew	NS
FBgn0000384	FBgn0000384	CG17678	cta	concertina	NS
FBgn0000392	FBgn0000392	CG11181	cup	cup	Not detected
FBgn0000394	FBgn0000394	CG12410	cv	crossveinless	NS
FBgn0000395	FBgn0000395	CG15671	cv-2	crossveinless 2	NS
FBgn0000404	FBgn0000404	CG5940	CycA	Cyclin A	NS
FBgn0000406	FBgn0000406	CG13279	Cyt-b5-r	Cytochrome b5-related	Up in nat3fed
FBgn0000409	FBgn0284248	CG17903	Cyt-c-p	Cytochrome c proximal	NS
FBgn0000411	FBgn0000411	CG5893	D	Dichaete	NS
FBgn0000412	FBgn0000412	CG9745	D1	D1 chromosomal protein	NS
FBgn0000414	FBgn0000414	CG9695	Dab	Disabled	NS
FBgn0000416	FBgn0000416	CG12070	Sap-r	Saposin-related	NS
FBgn0000422	FBgn0000422	CG10697	Ddc	Dopa decarboxylase	Down in nat3fed
FBgn0000447	FBgn0000447	CG9741	Dhod	Dihydroorotate dehydrogenase	NS
FBgn0000448	FBgn0000448	CG33183	Hr46	Hormone receptor-like in 46	Down in nat3fed
FBgn0000454	FBgn0000454	CG9285	Dip-B	Dipeptidase B	NS
FBgn0000455	FBgn0000455	CG5663	Dip-C	Dipeptidase C	NS
FBgn0000464	FBgn0000464	CG10443	Lar	Leukocyte-antigen-related-like	NS
FBgn0000473	FBgn0000473	CG9438	Cyp6a2	Cytochrome P450-6a2	Up in nat3fed
FBgn0000477	FBgn0000477	CG7780	DNaseII	Deoxyribonuclease II	NS
FBgn0000479	FBgn0000479	CG32498	dnc	dunce	NS
FBgn0000489	FBgn0000489	CG6117	Pka-C3	cAMP-dependent protein kinase 3	NS
FBgn0000490	FBgn0000490	CG9885	dpp	decapentaplegic	NS
FBgn0000492	FBgn0000492	CG1897	Dr	Drop	NS
FBgn0000499	FBgn0000499	CG18361	dsh	dishevelled	NS
FBgn0000504	FBgn0000504	CG11094	dsx	doublesex	NS
FBgn0000520	FBgn0000520	CG2711	dwg	deformed wings	NS
FBgn0000533	FBgn0000533	CG4920	ea	easter	NS
FBgn0000536	FBgn0000536	CG3525	eas	easily shocked	NS
FBgn0000541	FBgn0000541	CG32346	E(bx)	Enhancer of bithorax	NS
FBgn0000542	FBgn0000542	CG2904	ec	echinus	NS
FBgn0000543	FBgn0000543	CG5714	ecd	ecdysoneless	NS
FBgn0000546	FBgn0000546	CG1765	EcR	Ecdysone receptor	NS
FBgn0000547	FBgn0000547	CG12676	ed	echinoid	NS
FBgn0000556	FBgn0284245	CG8280	Ef1alpha48D	Elongation factor 1alpha48D	NS
FBgn0000559	FBgn0000559	CG2238	EF2	Elongation factor 2	NS
FBgn0000562	FBgn0000562	CG4051	egl	egalitarian	NS
FBgn0000565	FBgn0000565	CG7266	Eip71CD	Ecdysone-induced protein 28/29kD	Up in nat3fed
FBgn0000566	FBgn0000566	CG5345	Eip55E	Eip55E	NS
FBgn0000567	FBgn0000567	CG32180	Eip74EF	Ecdysone-induced protein 74EF	Down in nat3fed
FBgn0000568	FBgn0000568	CG8127	Eip75B	Ecdysone-induced protein 75B	Down in nat3fed
FBgn0000575	FBgn0000575	CG1007	emc	extra macrochaetae	NS
FBgn0000576	FBgn0000576	CG2988	ems	empty spiracles	NS
FBgn0000578	FBgn0000578	CG15112	ena	enabled	NS
FBgn0000579	FBgn0000579	CG17654	Eno	Enolase	NS
FBgn0000581	FBgn0000581	CG7776	E(Pc)	Enhancer of Polycomb	NS
FBgn0000611	FBgn0000611	CG8933	exd	extradenticle	NS
FBgn0000615	FBgn0000615	CG8994	exu	exuperantia	NS
FBgn0000617	FBgn0000617	CG6474	e(y)1	enhancer of yellow 1	NS
FBgn0000618	FBgn0000618	CG15191	e(y)2	enhancer of yellow 2	NS
FBgn0000629	FBgn0000629	CG6502	E(z)	Enhancer of zeste	NS
FBgn0000635	FBgn0000635	CG3665	Fas2	Fasciclin 2	NS
FBgn0000636	FBgn0000636	CG5803	Fas3	Fasciclin 3	NS
FBgn0000639	FBgn0000639	CG17285	Fbp1	Fat body protein 1	NS
FBgn0000644	FBgn0000644	CG4015	Fcp3C	Follicle cell protein 3C	NS
FBgn0000659	FBgn0000659	CG10002	fkh	fork head	NS
FBgn0000662	FBgn0000662	CG6315	fl(2)d	female lethal d	NS
FBgn0000667	FBgn0000667	CG4376	Actn	alpha actinin	NS
FBgn0000709	FBgn0000709	CG1484	fliI	flightless I	NS
FBgn0000711	FBgn0000711	CG2096	flw	flapwing	NS
FBgn0000719	FBgn0000719	CG9559	fog	folded gastrulation	NS
FBgn0000721	FBgn0000721	CG10033	for	foraging	Down in nat3fed
FBgn0000723	FBgn0000723	CG8874	FER	FER ortholog (H. sapiens)	NS
FBgn0000810	FBgn0000810	CG3218	fs(1)K10	female sterile (1) K10	NS
FBgn0000928	FBgn0000928	CG2706	fs(1)Yb	female sterile (1) Yb	NS
FBgn0000996	FBgn0000996	CG8171	dup	double parked	NS
FBgn0001078	FBgn0001078	CG4059	ftz-f1	ftz transcription factor 1	Up in nat3fed
FBgn0001079	FBgn0001079	CG6551	fu	fused	NS
FBgn0001084	FBgn0001084	CG13396	fy	fuzzy	NS
FBgn0001085	FBgn0001085	CG17697	fz	frizzled	NS
FBgn0001086	FBgn0001086	CG4274	fzy	fizzy	NS
FBgn0001087	FBgn0001087	CG10986	g	garnet	NS
FBgn0001089	FBgn0001089	CG9092	Gal	beta galactosidase	NS
FBgn0001091	FBgn0001091	CG12055	Gapdh1	Glyceraldehyde 3 phosphate dehydrogenase 1	NS
FBgn0001092	FBgn0001092	CG8893	Gapdh2	Glyceraldehyde 3 phosphate dehydrogenase 2	NS
FBgn0001098	FBgn0001098	CG5320	Gdh	Glutamate dehydrogenase	Up in nat3fed
FBgn0001099	FBgn0001099	CG33756	gdl	gonadal	NS
FBgn0001104	FBgn0001104	CG10060	Galphai	G protein alpha i subunit	NS
FBgn0001105	FBgn0001105	CG10545	Gbeta13F	G protein beta-subunit 13F	NS
FBgn0001108	FBgn0001108	CG9206	Gl	Glued	NS
FBgn0001114	FBgn0001114	CG9280	Glt	Glutactin	NS
FBgn0001120	FBgn0001120	CG5272	gnu	giant nuclei	Not detected
FBgn0001122	FBgn0001122	CG2204	Galphao	G protein alpha o subunit	NS
FBgn0001123	FBgn0001123	CG2835	Galphas	G protein alpha s subunit	NS
FBgn0001124	FBgn0001124	CG8430	Got1	Glutamate oxaloacetate transaminase 1	NS
FBgn0001125	FBgn0001125	CG4233	Got2	Glutamate oxaloacetate transaminase 2	NS
FBgn0001128	FBgn0001128	CG9042	Gpdh	Glycerol 3 phosphate dehydrogenase	Up in nat3fed
FBgn0001133	FBgn0001133	CG33133	grau	grauzone	NS
FBgn0001134	FBgn0001134	CG7446	Grd	Glycine receptor	Not detected
FBgn0001138	FBgn0001138	CG9656	grn	grain	NS
FBgn0001139	FBgn0001139	CG8384	gro	groucho	NS
FBgn0001142	FBgn0001142	CG2718	Gs1	Glutamine synthetase 1	NS
FBgn0001145	FBgn0001145	CG1743	Gs2	Glutamine synthetase 2	NS
FBgn0001149	FBgn0001149	CG10045	GstD1	Glutathione S transferase D1	NS
FBgn0001169	FBgn0001169	CG5460	H	Hairless	NS
FBgn0001179	FBgn0001179	CG8019	hay	haywire	NS
FBgn0001185	FBgn0001185	CG4694	her	hermaphrodite	NS
FBgn0001186	FBgn0001186	CG3001	Hex-A	Hexokinase A	NS
FBgn0001187	FBgn0001187	CG8094	Hex-C	Hexokinase C	Not detected
FBgn0001189	FBgn0001189	CG3095	hfw	halfway	NS
FBgn0001197	FBgn0001197	CG5499	His2Av	Histone H2A variant	NS
FBgn0001202	FBgn0001202	CG10653	hk	hook	NS
FBgn0001206	FBgn0001206	CG1619	Hmr	Hybrid male rescue	NS
FBgn0001208	FBgn0001208	CG7399	Hn	Henna	Up in nat3fed
FBgn0001215	FBgn0001215	CG9983	Hrb98DE	Heterogeneous nuclear ribonucleoprotein at 98DE	NS
FBgn0001218	FBgn0001218	CG4147	Hsc70-3	Heat shock 70-kDa protein cognate 3	NS
FBgn0001220	FBgn0001220	CG8542	Hsc70-5	Heat shock protein cognate 5	NS
FBgn0001222	FBgn0001222	CG5748	Hsf	Heat shock factor	NS
FBgn0001223	FBgn0001223	CG4460	Hsp22	Heat shock protein 22	Not detected
FBgn0001224	FBgn0001224	CG4463	Hsp23	Heat shock protein 23	Down in nat3fed
FBgn0001225	FBgn0001225	CG4183	Hsp26	Heat shock protein 26	Down in nat3fed
FBgn0001226	FBgn0001226	CG4466	Hsp27	Heat shock protein 27	Down in nat3fed
FBgn0001227	FBgn0001227	CG4167	Hsp67Ba	Heat shock gene 67Ba	Down in nat3fed
FBgn0001228	FBgn0001228	CG4456	Hsp67Bb	Heat shock gene 67Bb	NS
FBgn0001229	FBgn0001229	CG4190	Hsp67Bc	Heat shock gene 67Bc	Down in nat3fed
FBgn0001230	FBgn0001230	CG5436	Hsp68	Heat shock protein 68	NS
FBgn0001233	FBgn0001233	CG1242	Hsp83	Heat shock protein 83	Down in nat3fed
FBgn0001234	FBgn0001234	CR31400	Hsromega	Heat shock RNA omega	NS
FBgn0001235	FBgn0001235	CG17117	hth	homothorax	NS
FBgn0001247	FBgn0001247	CG5517	Ide	Insulin degrading metalloproteinase	NS
FBgn0001248	FBgn0001248	CG7176	Idh	Isocitrate dehydrogenase	NS
FBgn0001250	FBgn0001250	CG9623	if	inflated	NS
FBgn0001253	FBgn0001253	CG32356	ImpE1	Ecdysone-inducible gene E1	Down in nat3fed
FBgn0001257	FBgn0001257	CG15009	ImpL2	Ecdysone-inducible gene L2	NS
FBgn0001258	FBgn0001258	CG10160	ImpL3	Ecdysone-inducible gene L3	NS
FBgn0001269	FBgn0001269	CG17835	inv	invected	NS
FBgn0001280	FBgn0001280	CG7933	janA	janus A	NS
FBgn0001285	FBgn0001285	CG8579	Jon44E	Jonah 44E	Up in nat3fed
FBgn0001291	FBgn0001291	CG2275	Jra	Jun-related antigen	NS
FBgn0001296	FBgn0001296	CG12286	kar	karmoisin	NS
FBgn0001297	FBgn0001297	CG33956	kay	kayak	NS
FBgn0001301	FBgn0001301	CG7210	kel	kelch	NS
FBgn0001308	FBgn0001308	CG7765	Khc	Kinesin heavy chain	NS
FBgn0001311	FBgn0001311	CG2666	kkv	krotzkopf verkehrt	Up in nat3fed
FBgn0001316	FBgn0001316	CG17046	klar	klarsicht	NS
FBgn0001319	FBgn0001319	CG10197	kn	knot	NS
FBgn0001324	FBgn0001324	CG8491	kto	kohtalo	NS
FBgn0001325	FBgn0001325	CG3340	Kr	Kruppel	NS
FBgn0001330	FBgn0001330	CG3228	kz	kurz	NS
FBgn0001341	FBgn0001341	CG6189	l(1)1Bi	lethal (1) 1Bi	NS
FBgn0001404	FBgn0001404	CG9659	egh	egghead	NS
FBgn0001491	FBgn0001491	CG1639	l(1)10Bb	lethal (1) 10Bb	NS
FBgn0001565	FBgn0001565	CG1666	Hlc	Helicase	NS
FBgn0001612	FBgn0001612	CG10988	Grip91	Gamma-tubulin ring protein 91	NS
FBgn0001624	FBgn0001624	CG1725	dlg1	discs large 1	NS
FBgn0001941	FBgn0001941	CG9078	ifc	infertile crescent	Up in nat3fed
FBgn0001942	FBgn0001942	CG9075	eIF-4a	Eukaryotic initiation factor 4a	NS
FBgn0001961	FBgn0001961	CG8978	Arpc1	Actin-related protein 2/3 complex, subunit 1	NS
FBgn0001965	FBgn0001965	CG7793	Sos	Son of sevenless	NS
FBgn0001970	FBgn0001970	CG7480	Pgant35A	Polypeptide N-acetylgalactosaminyltransferase 35A	NS
FBgn0001974	FBgn0286027	CG3688	l(2)35Bd	lethal (2) 35Bd	NS
FBgn0001977	FBgn0001977	CG4180	CIAPIN1	CIAPIN1 ortholog	NS
FBgn0001978	FBgn0001978	CG3647	stc	shuttle craft	NS
FBgn0001981	FBgn0287768	CG3758	esg	escargot	NS
FBgn0001987	FBgn0001987	CG3903	Gli	Gliotactin	NS
FBgn0001989	FBgn0001989	CG13240	ND-B17	NADH dehydrogenase (ubiquinone) B17 subunit	NS
FBgn0001990	FBgn0001990	CG4148	wek	weckle	NS
FBgn0001994	FBgn0001994	CG7664	crp	cropped	NS
FBgn0001995	FBgn0001995	CG5818	mRpL4	mitochondrial ribosomal protein L4	NS
FBgn0002021	FBgn0002021	CG10655	l(2)37Bb	lethal (2) 37Bb	NS
FBgn0002022	FBgn0002022	CG10449	Catsup	Catecholamines up	NS
FBgn0002023	FBgn0002023	CG10699	Lim3	Lim3	NS
FBgn0002031	FBgn0002031	CG10691	l(2)37Cc	lethal (2) 37Cc	NS
FBgn0002036	FBgn0002036	CG10561	CG10561	-	NS
FBgn0002044	FBgn0002044	CG10084	swm	second mitotic wave missing	NS
FBgn0002069	FBgn0002069	CG3821	Aats-asp	Aspartyl-tRNA synthetase	NS
FBgn0002121	FBgn0002121	CG2671	l(2)gl	lethal (2) giant larvae	NS
FBgn0002183	FBgn0002183	CG1828	dre4	dre4	NS
FBgn0002283	FBgn0002283	CG4195	l(3)73Ah	lethal (3) 73Ah	NS
FBgn0002284	FBgn0002284	CG4097	Prosbeta6	Proteasome beta6 subunit	NS
FBgn0002354	FBgn0002354	CG7620	l(3)87Df	lethal (3) 87Df	NS
FBgn0002413	FBgn0002413	CG2048	dco	discs overgrown	NS
FBgn0002431	FBgn0002431	CG9484	hyd	hyperplastic discs	NS
FBgn0002441	FBgn0002441	CG5954	l(3)mbt	lethal (3) malignant brain tumor	NS
FBgn0002466	FBgn0002466	CG10522	sti	sticky	NS
FBgn0002521	FBgn0002521	CG17743	pho	pleiohomeotic	NS
FBgn0002522	FBgn0002522	CG1264	lab	labial	NS
FBgn0002524	FBgn0002524	CG4162	lace	lace	NS
FBgn0002525	FBgn0002525	CG6944	Lam	Lamin	NS
FBgn0002526	FBgn0002526	CG10236	LanA	Laminin A	NS
FBgn0002542	FBgn0002542	CG2684	lds	lodestar	NS
FBgn0002543	FBgn0002543	CG5481	robo2	roundabout 2	NS
FBgn0002552	FBgn0002552	CG11770	lin	lines	NS
FBgn0002563	FBgn0002563	CG4178	Lsp1beta	Larval serum protein 1 beta	NS
FBgn0002564	FBgn0002564	CG6821	Lsp1gamma	Larval serum protein 1 gamma	Down in nat3fed
FBgn0002565	FBgn0002565	CG6806	Lsp2	Larval serum protein 2	NS
FBgn0002566	FBgn0002566	CG18028	lt	light	NS
FBgn0002567	FBgn0002567	CG8024	ltd	lightoid	NS
FBgn0002569	FBgn0002569	CG8694	Mal-A2	Maltase A2	NS
FBgn0002570	FBgn0002570	CG8696	Mal-A1	Maltase A1	Up in nat3fed
FBgn0002571	FBgn0002571	CG8695	Mal-A3	Maltase A3	NS
FBgn0002577	FBgn0002577	CG9369	m	miniature	NS
FBgn0002578	FBgn0002578	CG8342	Kaz-m1	Kazal-type protease inhibitor m1	NS
FBgn0002579	FBgn0002579	CG7622	RpL36	Ribosomal protein L36	NS
FBgn0002590	FBgn0002590	CG8922	RpS5a	Ribosomal protein S5a	NS
FBgn0002593	FBgn0002593	CG4087	RpLP1	Ribosomal protein LP1	NS
FBgn0002607	FBgn0285950	CG2746	RpL19	Ribosomal protein L19	NS
FBgn0002622	FBgn0002622	CG6779	RpS3	Ribosomal protein S3	NS
FBgn0002626	FBgn0002626	CG7939	RpL32	Ribosomal protein L32	NS
FBgn0002638	FBgn0002638	CG10480	Rcc1	Regulator of chromosome condensation 1 ortholog (H. sapiens)	NS
FBgn0002641	FBgn0002641	CG1692	mal	maroon-like	NS
FBgn0002643	FBgn0002643	CG8118	mam	mastermind	NS
FBgn0002645	FBgn0002645	CG1483	Map205	Microtubule-associated protein 205	NS
FBgn0002673	FBgn0002673	CG4965	twe	twine	NS
FBgn0002709	FBgn0002709	CG8923	mei-218	meiotic 218	NS
FBgn0002715	FBgn0002715	CG5303	mei-S332	meiotic from via Salaria 332	NS
FBgn0002716	FBgn0002716	CG7753	mei-W68	meiotic W68	NS
FBgn0002719	FBgn0002719	CG10120	Men	Malic enzyme	Up in nat3fed
FBgn0002723	FBgn0002723	CG1705	Met	Methoprene-tolerant	NS
FBgn0002732	FBgn0002732	CG8337	E(spl)malpha-BFM	Enhancer of split malpha, Bearded family member	NS
FBgn0002735	FBgn0002735	CG8333	E(spl)mgamma-HLH	Enhancer of split mgamma, helix-loop-helix	NS
FBgn0002736	FBgn0002736	CG9401	mago	mago nashi	NS
FBgn0002772	FBgn0002772	CG5596	Mlc1	Myosin alkali light chain 1	Up in nat3fed
FBgn0002774	FBgn0002774	CG11680	mle	maleless	NS
FBgn0002775	FBgn0002775	CG8631	msl-3	male-specific lethal 3	NS
FBgn0002778	FBgn0002778	CG3297	mnd	minidiscs	Down in nat3fed
FBgn0002780	FBgn0002780	CG2050	mod	modulo	NS
FBgn0002781	FBgn0002781	CG32491	mod(mdg4)	modifier of mdg4	NS
FBgn0002787	FBgn0002787	CG3416	Rpn8	Regulatory particle non-ATPase 8	NS
FBgn0002789	FBgn0002789	CG4696	Mp20	Muscle protein 20	NS
FBgn0002791	FBgn0002791	CG3060	mr	morula	NS
FBgn0002838	FBgn0002838	CG14251	ms(3)K81	male sterile (3) K81	NS
FBgn0002862	FBgn0002862	CG17956	Mst87F	Male-specific RNA 87F	NS
FBgn0002872	FBgn0002872	CG1960	mu2	mutator 2	NS
FBgn0002878	FBgn0002878	CG11156	mus101	mutagen-sensitive 101	NS
FBgn0002887	FBgn0002887	CG10890	mus201	mutagen-sensitive 201	NS
FBgn0002891	FBgn0002891	CG1925	mus205	mutagen-sensitive 205	NS
FBgn0002899	FBgn0002899	CG7972	mus301	mutagen-sensitive 301	NS
FBgn0002901	FBgn0002901	CG7347	mus304	mutagen-sensitive 304	NS
FBgn0002905	FBgn0002905	CG6019	mus308	mutagen-sensitive 308	NS
FBgn0002906	FBgn0002906	CG6920	Blm	Bloom syndrome helicase ortholog	NS
FBgn0002909	FBgn0002909	CG8601	mus312	mutagen-sensitive 312	Not detected
FBgn0002914	FBgn0002914	CG9045	Myb	Myb oncogene-like	NS
FBgn0002921	FBgn0002921	CG5670	Atpalpha	Na pump alpha subunit	NS
FBgn0002922	FBgn0002922	CG10250	nau	nautilus	Not detected
FBgn0002924	FBgn0002924	CG7831	ncd	non-claret disjunctional	NS
FBgn0002930	FBgn0002930	CG1857	nec	necrotic	NS
FBgn0002931	FBgn0002931	CG11450	net	net	NS
FBgn0002932	FBgn0002932	CG11988	neur	neuralized	NS
FBgn0002939	FBgn0002939	CG31783	ninaD	neither inactivation nor afterpotential D	NS
FBgn0002945	FBgn0002945	CG11614	nkd	naked cuticle	NS
FBgn0002948	FBgn0002948	CG1763	nod	no distributive disjunction	NS
FBgn0002973	FBgn0002973	CG3779	numb	numb	NS
FBgn0002985	FBgn0002985	CG3851	odd	odd skipped	NS
FBgn0002989	FBgn0002989	CG3736	okr	okra	NS
FBgn0003002	FBgn0003002	CG1133	opa	odd paired	NS
FBgn0003008	FBgn0003008	CG3029	or	orange	NS
FBgn0003016	FBgn0003016	CG3479	osp	outspread	NS
FBgn0003041	FBgn0003041	CG8114	pbl	pebble	NS
FBgn0003042	FBgn0003042	CG32443	Pc	Polycomb	NS
FBgn0003044	FBgn0003044	CG5109	Pcl	Polycomblike	NS
FBgn0003048	FBgn0003048	CG3443	pcx	pecanex	NS
FBgn0003053	FBgn0003053	CG12212	peb	pebbled	NS
FBgn0003062	FBgn0003062	CG9888	Fib	Fibrillarin	NS
FBgn0003071	FBgn0003071	CG4001	Pfk	Phosphofructokinase	NS
FBgn0003074	FBgn0003074	CG8251	Pgi	Phosphoglucose isomerase	NS
FBgn0003076	FBgn0003076	CG5165	Pgm	phosphoglucose mutase	Up in nat3fed
FBgn0003079	FBgn0003079	CG2845	phl	pole hole	NS
FBgn0003082	FBgn0003082	CG11205	phr	photorepair	NS
FBgn0003087	FBgn0003087	CG5052	pim	pimples	NS
FBgn0003089	FBgn0003089	CG9614	pip	pipe	NS
FBgn0003090	FBgn0003090	CG11084	pk	prickle	NS
FBgn0003093	FBgn0003093	CG1954	Pkc98E	Protein C kinase 98E	NS
FBgn0003114	FBgn0003114	CG9183	plu	plutonium	Not detected
FBgn0003116	FBgn0003116	CG3461	pn	prune	NS
FBgn0003118	FBgn0003118	CG17077	pnt	pointed	NS
FBgn0003129	FBgn0003129	CG9610	Poxm	Pox meso	NS
FBgn0003130	FBgn0003130	CG8246	Poxn	Pox neuro	NS
FBgn0003134	FBgn0003134	CG6593	Pp1alpha-96A	Protein phosphatase 1alpha at 96A	NS
FBgn0003137	FBgn0003137	CG33103	Ppn	Papilin	NS
FBgn0003139	FBgn0003139	CG12217	PpV	Protein phosphatase V	NS
FBgn0003141	FBgn0003141	CG16784	pr	purple	NS
FBgn0003159	FBgn0003159	CG2841	ptr	proximal to raf	NS
FBgn0003165	FBgn0003165	CG9755	pum	pumilio	NS
FBgn0003169	FBgn0003169	CG7904	put	punt	NS
FBgn0003175	FBgn0003175	CG4444	px	plexus	NS
FBgn0003189	FBgn0003189	CG18572	r	rudimentary	NS
FBgn0003204	FBgn0003204	CG1799	ras	raspberry	Down in nat3fed
FBgn0003205	FBgn0003205	CG9375	Ras85D	Ras oncogene at 85D	NS
FBgn0003206	FBgn0003206	CG1167	Ras64B	Ras oncogene at 64B	NS
FBgn0003209	FBgn0003209	CG12437	raw	raw	NS
FBgn0003210	FBgn0003210	CG11427	rb	ruby	NS
FBgn0003218	FBgn0003218	CG11111	rdgB	retinal degeneration B	NS
FBgn0003231	FBgn0003231	CG10360	ref(2)P	refractory to sigma P	NS
FBgn0003250	FBgn0003250	CG9668	Rh4	Rhodopsin 4	NS
FBgn0003255	FBgn0003255	CG8930	rk	rickets	Down in nat3fed
FBgn0003256	FBgn0003256	CG12559	rl	rolled	NS
FBgn0003257	FBgn0003257	CG3593	r-l	rudimentary-like	NS
FBgn0003261	FBgn0003261	CG10279	Rm62	Rm62	NS
FBgn0003267	FBgn0003267	CG6348	ro	rough	Not detected
FBgn0003268	FBgn0003268	CG1569	rod	rough deal	NS
FBgn0003274	FBgn0003274	CG4918	RpLP2	Ribosomal protein LP2	NS
FBgn0003277	FBgn0003277	CG1554	RpII215	RNA polymerase II 215kD subunit	NS
FBgn0003278	FBgn0003278	CG4033	RpI135	RNA polymerase I 135kD subunit	NS
FBgn0003279	FBgn0003279	CG5502	RpL4	Ribosomal protein L4	NS
FBgn0003295	FBgn0003295	CG1214	ru	roughoid	NS
FBgn0003301	FBgn0003301	CG9533	rut	rutabaga	NS
FBgn0003302	FBgn0003302	CG4336	rux	roughex	NS
FBgn0003308	FBgn0003308	CG7642	ry	rosy	NS
FBgn0003310	FBgn0003310	CG4385	S	Star	NS
FBgn0003313	FBgn0003313	CG4922	sala	spalt-adjacent	Not detected
FBgn0003317	FBgn0003317	CG1891	sax	saxophone	NS
FBgn0003321	FBgn0003321	CG1664	sbr	small bristles	NS
FBgn0003328	FBgn0286785	CG8095	scb	scab	NS
FBgn0003330	FBgn0003330	CG5595	Sce	Sex combs extra	NS
FBgn0003334	FBgn0003334	CG9495	Scm	Sex comb on midleg	NS
FBgn0003345	FBgn0003345	CG8544	sd	scalloped	NS
FBgn0003346	FBgn0003346	CG9999	RanGAP	Ran GTPase activating protein	NS
FBgn0003353	FBgn0003353	CG3182	sei	seizure	NS
FBgn0003357	FBgn0003357	CG31362	Jon99Ciii	Jonah 99Ciii	NS
FBgn0003358	FBgn0003358	CG31039	Jon99Ci	Jonah 99Ci	NS
FBgn0003360	FBgn0003360	CG16944	sesB	stress-sensitive B	NS
FBgn0003371	FBgn0003371	CG2621	sgg	shaggy	NS
FBgn0003375	FBgn0003375	CG7596	Sgs5	Salivary gland secretion 5	NS
FBgn0003386	FBgn0003386	CG2822	Shaw	Shaker cognate w	NS
FBgn0003388	FBgn0003388	CG13478	shd	shade	NS
FBgn0003390	FBgn0003390	CG3135	shf	shifted	NS
FBgn0003391	FBgn0003391	CG3722	shg	shotgun	NS
FBgn0003392	FBgn0003392	CG18102	shi	shibire	NS
FBgn0003396	FBgn0003396	CG7734	shn	schnurri	NS
FBgn0003401	FBgn0003401	CG4735	shu	shutdown	NS
FBgn0003410	FBgn0003410	CG9949	sina	seven in absentia	NS
FBgn0003415	FBgn0003415	CG9936	skd	skuld	NS
FBgn0003416	FBgn0003416	CG4200	sl	small wing	NS
FBgn0003423	FBgn0003423	CG1417	slgA	sluggish A	NS
FBgn0003429	FBgn0003429	CG10693	slo	slowpoke	NS
FBgn0003435	FBgn0003435	CG9218	sm	smooth	NS
FBgn0003444	FBgn0003444	CG11561	smo	smoothened	NS
FBgn0003447	FBgn0003447	CG32858	sn	singed	Down in nat3fed
FBgn0003449	FBgn0003449	CG4528	snf	sans fille	NS
FBgn0003450	FBgn0003450	CG7996	snk	snake	NS
FBgn0003459	FBgn0003459	CG3836	stwl	stonewall	NS
FBgn0003462	FBgn0003462	CG11793	Sod	Superoxide dismutase	NS
FBgn0003463	FBgn0003463	CG9224	sog	short gastrulation	NS
FBgn0003464	FBgn0003464	CG1391	sol	small optic lobes	NS
FBgn0003475	FBgn0003475	CG10076	spir	spire	NS
FBgn0003479	FBgn0003479	CG7948	spn-A	spindle A	NS
FBgn0003482	FBgn0003482	CG31069	spn-D	spindle D	Not detected
FBgn0003483	FBgn0003483	CG3158	spn-E	spindle E	NS
FBgn0003495	FBgn0003495	CG6134	spz	spatzle	NS
FBgn0003499	FBgn0003499	CG7847	sr	stripe	NS
FBgn0003502	FBgn0003502	CG8049	Btk29A	Btk family kinase at 29A	NS
FBgn0003507	FBgn0003507	CG3992	srp	serpent	NS
FBgn0003510	FBgn0003510	CG17957	Sry-alpha	Serendipity alpha	Not detected
FBgn0003511	FBgn0003511	CG7938	Sry-beta	Serendipity beta	Not detected
FBgn0003512	FBgn0003512	CG17958	Sry-delta	Serendipity delta	NS
FBgn0003514	FBgn0003514	CG3595	sqh	spaghetti squash	NS
FBgn0003517	FBgn0003517	CG14792	sta	stubarista	NS
FBgn0003520	FBgn0003520	CG5753	stau	staufen	NS
FBgn0003527	FBgn0003527	CG8592	stil	stand still	NS
FBgn0003557	FBgn0003557	CG4244	Su(dx)	Suppressor of deltex	NS
FBgn0003559	FBgn0003559	CG17170	su(f)	suppressor of forked	NS
FBgn0003567	FBgn0003567	CG8573	su(Hw)	suppressor of Hairy wing	NS
FBgn0003575	FBgn0003575	CG6222	su(s)	suppressor of sable	NS
FBgn0003598	FBgn0003598	CG8599	Su(var)3-7	Suppressor of variegation 3-7	NS
FBgn0003607	FBgn0003607	CG8409	Su(var)205	Suppressor of variegation 205	NS
FBgn0003612	FBgn0003612	CG8068	Su(var)2-10	Suppressor of variegation 2-10	NS
FBgn0003638	FBgn0003638	CG3019	su(w[a])	suppressor of white-apricot	NS
FBgn0003651	FBgn0003651	CG11502	svp	seven up	NS
FBgn0003654	FBgn0003654	CG18000	sw	short wing	NS
FBgn0003656	FBgn0003656	CG2212	sws	swiss cheese	NS
FBgn0003660	FBgn0003660	CG12210	Syb	Synaptobrevin	NS
FBgn0003676	FBgn0003676	CG5374	T-cp1	Tcp1-like	NS
FBgn0003687	FBgn0003687	CG9874	Tbp	TATA binding protein	NS
FBgn0003701	FBgn0003701	CG5785	thr	three rows	NS
FBgn0003710	FBgn0003710	CG1232	tipE	temperature-induced paralytic E	NS
FBgn0003714	FBgn0003714	CG7925	tko	technical knockout	NS
FBgn0003716	FBgn0003716	CG14026	tkv	thickveins	NS
FBgn0003721	FBgn0003721	CG4898	Tm1	Tropomyosin 1	NS
FBgn0003731	FBgn0003731	CG10079	Egfr	Epidermal growth factor receptor	NS
FBgn0003741	FBgn0003741	CG16724	tra	transformer	NS
FBgn0003742	FBgn0003742	CG10128	tra2	transformer 2	NS
FBgn0003744	FBgn0003744	CG8637	trc	tricornered	NS
FBgn0003748	FBgn0003748	CG9364	Treh	Trehalase	NS
FBgn0003862	FBgn0003862	CG8651	trx	trithorax	NS
FBgn0003866	FBgn0003866	CG1374	tsh	teashirt	NS
FBgn0003867	FBgn0003867	CG6705	tsl	torso-like	NS
FBgn0003870	FBgn0003870	CG1856	ttk	tramtrack	NS
FBgn0003882	FBgn0003882	CG10520	tub	tube	NS
FBgn0003884	FBgn0003884	CG1913	alphaTub84B	alpha-Tubulin at 84B	NS
FBgn0003885	FBgn0003885	CG2512	alphaTub84D	alpha-Tubulin at 84D	NS
FBgn0003887	FBgn0284243	CG9277	betaTub56D	beta-Tubulin at 56D	NS
FBgn0003888	FBgn0288686	CG3401	betaTub60D	beta-Tubulin at 60D	NS
FBgn0003890	FBgn0003890	CG4869	betaTub97EF	beta-Tubulin at 97EF	Up in nat3fed
FBgn0003891	FBgn0003891	CG9450	tud	tudor	NS
FBgn0003892	FBgn0003892	CG2411	ptc	patched	NS
FBgn0003896	FBgn0003896	CG10619	tup	tailup	NS
FBgn0003900	FBgn0003900	CG2956	twi	twist	NS
FBgn0003916	FBgn0003916	CR31656	snRNA:U1:21D	small nuclear RNA U1 at 21D	Not detected
FBgn0003930	FBgn0003930	CR31625	snRNA:U4:39B	small nuclear RNA U4 at 39B	Not detected
FBgn0003934	FBgn0003934	CR32999	snRNA:U5:23D	small nuclear RNA U5 at 23DE	Not detected
FBgn0003935	FBgn0003935	CR31853	snRNA:U5:34A	small nuclear RNA U5 at 34AB	Not detected
FBgn0003936	FBgn0003936	CR32877	snRNA:U5:35D	small nuclear RNA U5 at 35EF	Not detected
FBgn0003941	FBgn0003941	CG2960	RpL40	Ribosomal protein L40	NS
FBgn0003942	FBgn0003942	CG5271	RpS27A	Ribosomal protein S27A	NS
FBgn0003943	FBgn0003943	CG11624	Ubi-p63E	Ubiquitin-63E	NS
FBgn0003950	FBgn0003950	CG1501	unc	uncoordinated	NS
FBgn0003963	FBgn0003963	CG2762	ush	u-shaped	NS
FBgn0003964	FBgn0003964	CG4380	usp	ultraspiracle	NS
FBgn0003969	FBgn0003969	CG9209	vap	vacuolar peduncle	NS
FBgn0003977	FBgn0003977	CG3496	vir	virilizer	NS
FBgn0003984	FBgn0003984	CG10491	vn	vein	NS
FBgn0003997	FBgn0003997	CG5123	hid	head involution defective	NS
FBgn0004049	FBgn0004049	CG9764	yrt	yurt	NS
FBgn0004050	FBgn0004050	CG7803	z	zeste	NS
FBgn0004055	FBgn0004055	CG3533	uzip	unzipped	NS
FBgn0004057	FBgn0004057	CG12529	Zw	Zwischenferment	NS
FBgn0004066	FBgn0004066	CG3422	Prosalpha4	Proteasome alpha4 subunit	NS
FBgn0004087	FBgn0004087	CG14887	Dhfr	Dihydrofolate reductase	NS
FBgn0004101	FBgn0004101	CG3411	bs	blistered	NS
FBgn0004103	FBgn0004103	CG5650	Pp1-87B	Protein phosphatase 1 at 87B	NS
FBgn0004107	FBgn0004107	CG10498	Cdk2	Cyclin-dependent kinase 2	NS
FBgn0004108	FBgn0004108	CG9704	Nrt	Neurotactin	NS
FBgn0004132	FBgn0004132	CG30498	boca	boca	NS
FBgn0004167	FBgn0004167	CG12008	kst	karst	NS
FBgn0004177	FBgn0004177	CG7109	mts	microtubule star	NS
FBgn0004179	FBgn0004179	CG6395	Csp	Cysteine string protein	NS
FBgn0004183	FBgn0004183	CR32862	snRNA:U1:82Eb	small nuclear RNA U1 at 82Eb	Not detected
FBgn0004185	FBgn0004185	CR31341	snRNA:U1:95Ca	small nuclear RNA U1 at 95Ca	Not detected
FBgn0004198	FBgn0004198	CG11387	ct	cut	NS
FBgn0004227	FBgn0004227	CG4211	nonA	no on or off transient A	NS
FBgn0004228	FBgn0004228	CG7936	mex1	midgut expression 1	NS
FBgn0004237	FBgn0004237	CG12749	Hrb87F	Heterogeneous nuclear ribonucleoprotein at 87F	Down in nat3fed
FBgn0004242	FBgn0004242	CG3139	Syt1	Synaptotagmin 1	NS
FBgn0004244	FBgn0004244	CG10537	Rdl	Resistant to dieldrin	NS
FBgn0004359	FBgn0004359	CG5507	T48	Transcript 48	NS
FBgn0004362	FBgn0004362	CG17950	HmgD	High mobility group protein D	NS
FBgn0004363	FBgn0004363	CG6647	porin	porin	NS
FBgn0004364	FBgn0287775	CG8896	18w	18 wheeler	NS
FBgn0004367	FBgn0004367	CG4252	mei-41	meiotic 41	NS
FBgn0004368	FBgn0004368	CG6899	Ptp4E	Protein tyrosine phosphatase 4E	NS
FBgn0004369	FBgn0004369	CG11516	Ptp99A	Protein tyrosine phosphatase 99A	NS
FBgn0004373	FBgn0004373	CG7004	fwd	four wheel drive	NS
FBgn0004374	FBgn0004374	CG10718	neb	nebbish	NS
FBgn0004379	FBgn0004379	CG10923	Klp67A	Kinesin-like protein at 67A	NS
FBgn0004380	FBgn0004380	CG10642	Klp64D	Kinesin-like protein at 64D	NS
FBgn0004381	FBgn0004381	CG7293	Klp68D	Kinesin-like protein at 68D	NS
FBgn0004387	FBgn0004387	CG5658	Klp98A	Kinesin-like protein at 98A	NS
FBgn0004390	FBgn0004390	CG6721	RasGAP1	Ras GTPase activating protein 1	NS
FBgn0004391	FBgn0004391	CG9198	shtd	shattered	NS
FBgn0004394	FBgn0004394	CG12287	pdm2	POU domain protein 2	NS
FBgn0004395	FBgn0004395	CG4620	unk	unkempt	NS
FBgn0004396	FBgn0004396	CG7450	CrebA	Cyclic-AMP response element binding protein A	NS
FBgn0004397	FBgn0004397	CG3299	Vinc	Vinculin	NS
FBgn0004401	FBgn0004401	CG6143	Pep	Protein on ecdysone puffs	NS
FBgn0004403	FBgn0004403	CG1524	RpS14a	Ribosomal protein S14a	NS
FBgn0004404	FBgn0004404	CG1527	RpS14b	Ribosomal protein S14b	NS
FBgn0004407	FBgn0004407	CG33650	DNApol-gamma35	DNA polymerase gamma 35kD	Not detected
FBgn0004419	FBgn0004419	CG4916	me31B	maternal expression at 31B	NS
FBgn0004425	FBgn0004425	CG1179	LysB	Lysozyme B	Up in nat3fed
FBgn0004427	FBgn0004427	CG9118	LysD	Lysozyme D	NS
FBgn0004428	FBgn0004428	CG1180	LysE	Lysozyme E	NS
FBgn0004430	FBgn0004430	CG1165	LysS	Lysozyme S	NS
FBgn0004432	FBgn0004432	CG9916	Cyp1	Cyclophilin 1	NS
FBgn0004435	FBgn0004435	CG17759	Galphaq	G protein alpha q subunit	NS
FBgn0004436	FBgn0004436	CG2013	Ubc6	Ubiquitin conjugating enzyme 6	NS
FBgn0004449	FBgn0004449	CG5723	Ten-m	Tenascin major	NS
FBgn0004456	FBgn0004456	CG1771	mew	multiple edematous wings	NS
FBgn0004462	FBgn0283473	CG7001	Pk17E	Protein kinase-like 17E	NS
FBgn0004463	FBgn0004463	CG8344	RpIII128	RNA polymerase III 128kD subunit	NS
FBgn0004465	FBgn0004465	CG4086	Su(P)	Suppressor of ref(2)P sterility	NS
FBgn0004507	FBgn0004507	CG7254	GlyP	Glycogen phosphorylase	Up in nat3fed
FBgn0004509	FBgn0004509	CG10772	Fur1	Furin 1	NS
FBgn0004510	FBgn0004510	CG6338	Ets97D	Ets at 97D	NS
FBgn0004512	FBgn0004512	CG3879	Mdr49	Multi drug resistance 49	NS
FBgn0004556	FBgn0004556	CG9680	Dbp73D	Dead box protein 73D	NS
FBgn0004569	FBgn0004569	CG4531	aos	argos	NS
FBgn0004573	FBgn0004573	CG12073	5-HT7	5-hydroxytryptamine (serotonin) receptor 7	NS
FBgn0004574	FBgn0004574	CG15811	Rop	Ras opposite	NS
FBgn0004575	FBgn0004575	CG3985	Syn	Synapsin	NS
FBgn0004577	FBgn0004577	CG3477	Pxd	Peroxidase	NS
FBgn0004581	FBgn0004581	CG30170	bgcn	benign gonial cell neoplasm	NS
FBgn0004583	FBgn0004583	CG4114	ex	expanded	NS
FBgn0004584	FBgn0004584	CG3178	Rrp1	Recombination repair protein 1	NS
FBgn0004587	FBgn0004587	CG10851	B52	B52	NS
FBgn0004595	FBgn0004595	CG17228	pros	prospero	NS
FBgn0004597	FBgn0004597	CG7281	CycC	Cyclin C	NS
FBgn0004598	FBgn0004598	CG18734	Fur2	Furin 2	NS
FBgn0004606	FBgn0004606	CG1322	zfh1	Zn finger homeodomain 1	NS
FBgn0004607	FBgn0004607	CG1449	zfh2	Zn finger homeodomain 2	NS
FBgn0004611	FBgn0004611	CG4574	Plc21C	Phospholipase C at 21C	NS
FBgn0004622	FBgn0004622	CG7887	TkR99D	Tachykinin-like receptor at 99D	NS
FBgn0004623	FBgn0004623	CG8770	Gbeta76C	G protein beta-subunit 76C	Not detected
FBgn0004629	FBgn0004629	CG8050	Cys	Cystatin-like	Up in nat3fed
FBgn0004636	FBgn0004636	CG1956	R	Roughened	NS
FBgn0004638	FBgn0004638	CG6033	drk	downstream of receptor kinase	NS
FBgn0004643	FBgn0004643	CG9900	Zw10	Zeste-white 10	NS
FBgn0004644	FBgn0004644	CG4637	hh	hedgehog	NS
FBgn0004646	FBgn0004646	CG3039	ogre	optic ganglion reduced	NS
FBgn0004648	FBgn0004648	CG4122	svr	silver	NS
FBgn0004649	FBgn0004649	CG1372	yl	yolkless	Not detected
FBgn0004652	FBgn0004652	CG14307	fru	fruitless	Up in nat3fed
FBgn0004654	FBgn0004654	CG3724	Pgd	Phosphogluconate dehydrogenase	NS
FBgn0004655	FBgn0004655	CG3707	wapl	wings apart-like	NS
FBgn0004656	FBgn0004656	CG2252	fs(1)h	female sterile (1) homeotic	NS
FBgn0004657	FBgn0004657	CG1560	mys	myospheroid	NS
FBgn0004687	FBgn0004687	CG3201	Mlc-c	Myosin light chain cytoplasmic	NS
FBgn0004698	FBgn0004698	CG8153	Xpc	Xeroderma pigmentosum, complementation group C	NS
FBgn0004795	FBgn0004795	CG5403	retn	retained	NS
FBgn0004797	FBgn0004797	CG31991	mdy	midway	Down in nat3fed
FBgn0004811	FBgn0004811	CG10528	fs(2)ltoPP43	female sterile (2) ltoPP43	NS
FBgn0004828	FBgn0004828	CG8989	His3.3B	Histone H3.3B	NA
FBgn0004832	FBgn0004832	CG6358	Xpac	Xeroderma pigmentosum group A-like	NS
FBgn0004837	FBgn0004837	CG3497	Su(H)	Suppressor of Hairless	NS
FBgn0004838	FBgn0004838	CG10377	Hrb27C	Heterogeneous nuclear ribonucleoprotein at 27C	NS
FBgn0004839	FBgn0004839	CG8967	otk	off-track	NS
FBgn0004842	FBgn0004842	CG5811	RYa-R	RYamide receptor	Not detected
FBgn0004852	FBgn0004852	CG7978	Ac76E	Adenylyl cyclase 76E	NS
FBgn0004856	FBgn0004856	CG8264	Bx42	Bx42	NS
FBgn0004858	FBgn0004858	CG4220	elB	elbow B	Up in nat3fed
FBgn0004859	FBgn0004859	CG2125	ci	cubitus interruptus	NS
FBgn0004860	FBgn0004860	CG3895	ph-d	polyhomeotic distal	NS
FBgn0004861	FBgn0004861	CG18412	ph-p	polyhomeotic proximal	NS
FBgn0004864	FBgn0004864	CG1594	hop	hopscotch	NS
FBgn0004865	FBgn0004865	CG18023	Eip78C	Ecdysone-induced protein 78C	Down in nat3fed
FBgn0004867	FBgn0004867	CG5920	RpS2	Ribosomal protein S2	NS
FBgn0004868	FBgn0004868	CG4422	Gdi	GDP dissociation inhibitor	NS
FBgn0004870	FBgn0004870	CG9097	bab1	bric a brac 1	NS
FBgn0004872	FBgn0004872	CG6122	piwi	piwi	NS
FBgn0004875	FBgn0004875	CG10847	enc	encore	NS
FBgn0004876	FBgn0004876	CG6027	cdi	center divider	NS
FBgn0004882	FBgn0004882	CG10868	orb	oo18 RNA-binding protein	NS
FBgn0004885	FBgn0004885	CG6863	tok	tolkin	Down in nat3fed
FBgn0004888	FBgn0004888	CG1065	Scsalpha	Succinyl coenzyme A synthetase alpha subunit	NS
FBgn0004889	FBgn0004889	CG6235	tws	twins	NS
FBgn0004893	FBgn0004893	CG10021	bowl	brother of odd with entrails limited	NS
FBgn0004895	FBgn0004895	CG1132	fd64A	forkhead domain 64A	Not detected
FBgn0004901	FBgn0004901	CG2867	Prat	Phosphoribosylamidotransferase	NS
FBgn0004903	FBgn0004903	CG6354	Rb97D	Ribonuclear protein at 97D	NS
FBgn0004907	FBgn0004907	CG17870	14-3-3zeta	14-3-3zeta	NS
FBgn0004908	FBgn0004908	CG7435	Arl2	ADP ribosylation factor-like 2	NS
FBgn0004910	FBgn0004910	CG15855	Eip63F-1	Ecdysone-induced protein 63F 1	NS
FBgn0004911	FBgn0004911	CR32265	Eip63F-2	Ecdysone-induced protein 63F 2	Not detected
FBgn0004914	FBgn0004914	CG9310	Hnf4	Hepatocyte nuclear factor 4	NS
FBgn0004915	FBgn0004915	CG5193	TfIIB	Transcription factor IIB	NS
FBgn0004919	FBgn0004919	CG2679	gol	goliath	NS
FBgn0004921	FBgn0004921	CG8261	Ggamma1	G protein gamma 1	NS
FBgn0004924	FBgn0004924	CG6146	Top1	Topoisomerase 1	NS
FBgn0004926	FBgn0004926	CG4153	eIF-2beta	Eukaryotic initiation factor 2beta	NS
FBgn0004957	FBgn0004957	CG6205	por	porcupine	NS
FBgn0005198	FBgn0005198	CG6975	gig	gigas	NS
FBgn0005278	FBgn0005278	CG2674	Sam-S	S-adenosylmethionine Synthetase	Up in nat3fed
FBgn0005322	FBgn0005322	CG5395	nmd	no mitochondrial derivative	NS
FBgn0005355	FBgn0005355	CG6054	Su(fu)	Suppressor of fused	NS
FBgn0005386	FBgn0005386	CG8887	ash1	absent, small, or homeotic discs 1	NS
FBgn0005427	FBgn0005427	CG3114	ewg	erect wing	NS
FBgn0005536	FBgn0005536	CG32156	Mbs	Myosin binding subunit	NS
FBgn0005558	FBgn0005558	CG1464	ey	eyeless	NS
FBgn0005561	FBgn0005561	CG11049	sv	shaven	NS
FBgn0005564	FBgn0005564	CG9262	Shal	Shaker cognate l	NS
FBgn0005585	FBgn0005585	CG9429	Crc	Calreticulin	NS
FBgn0005592	FBgn0285896	CG32134	btl	breathless	NS
FBgn0005593	FBgn0005593	CG4897	RpL7	Ribosomal protein L7	NS
FBgn0005612	FBgn0005612	CG3090	Sox14	Sox box protein 14	Down in nat3fed
FBgn0005614	FBgn0005614	CG18345	trpl	transient receptor potential-like	NS
FBgn0005616	FBgn0005616	CG3241	msl-2	male-specific lethal 2	NS
FBgn0005617	FBgn0005617	CG10385	msl-1	male-specific lethal 1	NS
FBgn0005619	FBgn0005619	CG3454	Hdc	Histidine decarboxylase	Not detected
FBgn0005630	FBgn0283521	CG12052	lola	longitudinals lacking	NS
FBgn0005631	FBgn0005631	CG13521	robo1	roundabout 1	NS
FBgn0005632	FBgn0005632	CG1945	faf	fat facets	NS
FBgn0005640	FBgn0005640	CG10579	Eip63E	Ecdysone-induced protein 63E	NS
FBgn0005642	FBgn0005642	CG1454	wdn	wings down	NS
FBgn0005648	FBgn0005648	CG2163	Pabp2	Pabp2	NS
FBgn0005649	FBgn0005649	CG5422	Rox8	Rox8	NS
FBgn0005654	FBgn0005654	CG4088	lat	latheo	Not detected
FBgn0005655	FBgn0005655	CG9193	PCNA	Proliferating cell nuclear antigen	Down in nat3fed
FBgn0005659	FBgn0005659	CG5583	Ets98B	Ets at 98B	NS
FBgn0005660	FBgn0005660	CG2914	Ets21C	Ets at 21C	NS
FBgn0005666	FBgn0005666	CG32019	bt	bent	Up in nat3fed
FBgn0005670	FBgn0005670	CG3656	Cyp4d1	Cytochrome P450-4d1	NS
FBgn0005671	FBgn0005671	CG17369	Vha55	Vacuolar H[+]-ATPase 55kD subunit	NS
FBgn0005672	FBgn0005672	CG10334	spi	spitz	NS
FBgn0005674	FBgn0005674	CG5394	Aats-glupro	Glutamyl-prolyl-tRNA synthetase	NS
FBgn0005677	FBgn0005677	CG4952	dac	dachshund	NS
FBgn0005683	FBgn0005683	CG5354	pie	pineapple eye	NS
FBgn0005694	FBgn0005694	CG5683	Aef1	Adult enhancer factor 1	NS
FBgn0005695	FBgn0005695	CG8411	gcl	germ cell-less	NS
FBgn0005696	FBgn0005696	CG5923	DNApol-alpha73	DNA polymerase alpha 73kD	NS
FBgn0005771	FBgn0005771	CG4491	noc	no ocelli	NS
FBgn0005777	FBgn0005777	CG8402	PpD3	Protein phosphatase D3	NS
FBgn0008635	FBgn0008635	CG6223	betaCOP	Coat Protein (coatomer) beta	NS
FBgn0008651	FBgn0008651	CG6570	lbl	ladybird late	NS
FBgn0010038	FBgn0010038	CG4181	GstD2	Glutathione S transferase D2	NS
FBgn0010039	FBgn0010039	CG4381	GstD3	Glutathione S transferase D3	NS
FBgn0010040	FBgn0010040	CG11512	GstD4	Glutathione S transferase D4	Not detected
FBgn0010043	FBgn0010043	CG4371	GstD7	Glutathione S transferase D7	Not detected
FBgn0010044	FBgn0010044	CG4421	GstD8	Glutathione S transferase D8	NS
FBgn0010051	FBgn0010051	CG1063	Itp-r83A	Inositol 1,4,5,-tris-phosphate receptor	NS
FBgn0010052	FBgn0010052	CG8425	Jhe	Juvenile hormone esterase	NS
FBgn0010053	FBgn0010053	CG15101	Jheh1	Juvenile hormone epoxide hydrolase 1	Up in nat3fed
FBgn0010078	FBgn0010078	CG3661	RpL23	Ribosomal protein L23	NS
FBgn0010097	FBgn0010097	CG17566	gammaTub37C	gamma-Tubulin at 37C	Not detected
FBgn0010100	FBgn0010100	CG9244	Acon	Aconitase	NS
FBgn0010105	FBgn0010105	CG17943	comm	commissureless	NS
FBgn0010113	FBgn0010113	CG15532	hdc	headcase	NS
FBgn0010114	FBgn0010114	CG2040	hig	hikaru genki	NS
FBgn0010173	FBgn0010173	CG9633	RpA-70	Replication Protein A 70	NS
FBgn0010197	FBgn0010197	CG33114	Gyc32E	Guanyl cyclase at 32E	NS
FBgn0010213	FBgn0010213	CG8905	Sod2	Superoxide dismutase 2 (Mn)	NS
FBgn0010215	FBgn0010215	CG17947	alpha-Cat	alpha Catenin	NS
FBgn0010217	FBgn0010217	CG11154	ATPsynbeta	ATP synthase, beta subunit	NS
FBgn0010220	FBgn0010220	CG12759	Dbp45A	DEAD box protein 45A	NS
FBgn0010222	FBgn0010222	CG18466	Nmdmc	NAD-dependent methylenetetrahydrofolate dehydrogenase	NS
FBgn0010223	FBgn0010223	CG12232	Galphaf	G protein alpha f subunit	NS
FBgn0010225	FBgn0010225	CG1106	Gel	Gelsolin	NS
FBgn0010226	FBgn0010226	CG8938	GstS1	Glutathione S transferase S1	NS
FBgn0010228	FBgn0010228	CG17921	HmgZ	HMG protein Z	NS
FBgn0010235	FBgn0010235	CG5433	Klc	Kinesin light chain	NS
FBgn0010241	FBgn0010241	CG8523	Mdr50	Multi drug resistance 50	NS
FBgn0010246	FBgn0010246	CG9155	Myo61F	Myosin 61F	NS
FBgn0010247	FBgn0010247	CG40411	Parp	Poly-(ADP-ribose) polymerase	NS
FBgn0010265	FBgn0010265	CG13389	RpS13	Ribosomal protein S13	NS
FBgn0010269	FBgn0010269	CG15793	Dsor1	Downstream of raf1	NS
FBgn0010278	FBgn0010278	CG4817	Ssrp	Structure specific recognition protein	NS
FBgn0010280	FBgn0010280	CG5444	Taf4	TBP-associated factor 4	NS
FBgn0010282	FBgn0010282	CG10281	TfIIFalpha	Transcription factor IIFalpha	NS
FBgn0010288	FBgn0010288	CG4265	Uch	Ubiquitin carboxy-terminal hydrolase	NS
FBgn0010300	FBgn0010300	CG10719	brat	brain tumor	Down in nat3fed
FBgn0010303	FBgn0010303	CG4353	hep	hemipterous	NS
FBgn0010309	FBgn0010309	CG10739	pigeon	pigeon	NS
FBgn0010313	FBgn0010313	CG2530	corto	corto	NS
FBgn0010315	FBgn0010315	CG9096	CycD	Cyclin D	NS
FBgn0010316	FBgn0010316	CG1772	dap	dacapo	NS
FBgn0010328	FBgn0010328	CG5965	woc	without children	NS
FBgn0010333	FBgn0010333	CG2248	Rac1	Rac1	NS
FBgn0010339	FBgn0010339	CG8340	128up	upstream of RpIII128	NS
FBgn0010340	FBgn0010340	CG9852	140up	upstream of RpII140	NS
FBgn0010341	FBgn0010341	CG12530	Cdc42	Cdc42	NS
FBgn0010342	FBgn0010342	CG1825	Map60	Microtubule-associated protein 60	NS
FBgn0010348	FBgn0010348	CG8385	Arf79F	ADP ribosylation factor at 79F	NS
FBgn0010350	FBgn0010350	CG7962	CdsA	CDP diglyceride synthetase	NS
FBgn0010352	FBgn0010352	CG11661	Nc73EF	Neural conserved at 73EF	NS
FBgn0010355	FBgn0010355	CG17603	Taf1	TBP-associated factor 1	NS
FBgn0010356	FBgn0010356	CG7704	Taf5	TBP-associated factor 5	NS
FBgn0010379	FBgn0010379	CG4006	Akt1	Akt1	NS
FBgn0010380	FBgn0010380	CG12532	AP-1-2beta	Adaptor Protein complex 1/2, beta subunit	NS
FBgn0010381	FBgn0283461	CG10810	Drs	Drosomycin	Up in nat3fed
FBgn0010382	FBgn0010382	CG3938	CycE	Cyclin E	NS
FBgn0010387	FBgn0010387	CG8627	Dbi	Diazepam-binding inhibitor	Up in nat3fed
FBgn0010389	FBgn0010389	CG7223	htl	heartless	NS
FBgn0010391	FBgn0010391	CG2522	Gtp-bp	GTP-binding protein	NS
FBgn0010395	FBgn0010395	CG1762	Itgbn	Integrin betanu subunit	Up in nat3fed
FBgn0010397	FBgn0010397	CG10119	LamC	Lamin C	Up in nat3fed
FBgn0010398	FBgn0010398	CG6098	Lrr47	Leucine-rich repeat 47	NS
FBgn0010399	FBgn0010399	CG2902	Nmdar1	NMDA receptor 1	NS
FBgn0010406	FBgn0010406	CG8194	RNaseX25	Ribonuclease X25	NS
FBgn0010408	FBgn0010408	CG3395	RpS9	Ribosomal protein S9	NS
FBgn0010409	FBgn0010409	CG6510	RpL18A	Ribosomal protein L18A	NS
FBgn0010411	FBgn0010411	CG8900	RpS18	Ribosomal protein S18	NS
FBgn0010412	FBgn0010412	CG4464	RpS19a	Ribosomal protein S19a	NS
FBgn0010415	FBgn0010415	CG10497	Sdc	Syndecan	NS
FBgn0010416	FBgn0010416	CG9984	TH1	TH1	NS
FBgn0010417	FBgn0010417	CG32211	Taf6	TBP-associated factor 6	NS
FBgn0010421	FBgn0010421	CG6538	TfIIFbeta	Transcription factor TFIIFbeta	NS
FBgn0010422	FBgn0010422	CG3710	TfIIS	RNA polymerase II elongation factor	NS
FBgn0010424	FBgn0010424	CG7930	TpnC73F	Troponin C at 73F	NS
FBgn0010434	FBgn0010434	CG11949	cora	coracle	NS
FBgn0010435	FBgn0010435	CG2727	emp	epithelial membrane protein	NS
FBgn0010438	FBgn0010438	CG4337	mtSSB	mitochondrial single stranded DNA-binding protein	NS
FBgn0010441	FBgn0010441	CG5974	pll	pelle	NS
FBgn0010470	FBgn0010470	CG9847	Fkbp14	FK506-binding protein 14 ortholog	Down in nat3fed
FBgn0010482	FBgn0010482	CG9432	l(2)01289	lethal (2) 01289	NS
FBgn0010488	FBgn0010488	CG3845	NAT1	NAT1	NS
FBgn0010497	FBgn0010497	CG5304	dmGlut	Dietary and metabolic glutamate transporter	NS
FBgn0010501	FBgn0010501	CG5370	Dcp-1	Death caspase-1	NS
FBgn0010504	FBgn0010504	CG11546	kermit	kermit	NS
FBgn0010516	FBgn0010516	CG8996	wal	walrus	NS
FBgn0010520	FBgn0010520	CG4539	Bka	Bekka	NS
FBgn0010531	FBgn0010531	CG17753	Ccs	Copper chaperone for superoxide dismutase	NS
FBgn0010548	FBgn0010548	CG11140	Aldh-III	Aldehyde dehydrogenase type III	NS
FBgn0010549	FBgn0010549	CG8799	l(2)03659	lethal (2) 03659	NS
FBgn0010551	FBgn0010551	CG15081	Phb2	Prohibitin 2	NS
FBgn0010575	FBgn0285917	CG5580	sbb	scribbler	NS
FBgn0010583	FBgn0010583	CG3727	dock	dreadlocks	NS
FBgn0010590	FBgn0010590	CG8392	Prosbeta1	Proteasome beta1 subunit	NS
FBgn0010591	FBgn0010591	CG8946	Sply	Sphingosine-1-phosphate lyase	Down in nat3fed
FBgn0010602	FBgn0010602	CG3018	lwr	lesswright	NS
FBgn0010607	FBgn0010607	CG8886	l(2)05714	lethal (2) 05714	NS
FBgn0010611	FBgn0010611	CG4311	Hmgs	HMG Coenzyme A synthase	NS
FBgn0010612	FBgn0010612	CG6105	ATPsynG	ATP synthase	NS
FBgn0010620	FBgn0010620	CG10939	Sip1	SRY interacting protein 1	NS
FBgn0010622	FBgn0010622	CG9893	l(2)06496	lethal (2) 06496	NS
FBgn0010638	FBgn0010638	CG10130	Sec61beta	Sec61 beta subunit	NS
FBgn0010651	FBgn0010651	CG15095	MFS14	Major Facilitator Superfamily Transporter 14	NS
FBgn0010660	FBgn0010660	CG3820	Nup214	Nucleoporin 214kD	NS
FBgn0010741	FBgn0010741	CG6302	l(3)01239	lethal (3) 01239	NS
FBgn0010747	FBgn0010747	CG4659	Srp54k	Signal recognition particle protein 54k	NS
FBgn0010750	FBgn0010750	CG2503	atms	antimeros	NS
FBgn0010762	FBgn0010762	CG32067	simj	simjang	NS
FBgn0010768	FBgn0010768	CG5557	sqz	squeeze	NS
FBgn0010772	FBgn0010772	CG2179	Xe7	Xe7	NS
FBgn0010774	FBgn0010774	CG1101	Ref1	RNA and export factor binding protein 1	NS
FBgn0010786	FBgn0010786	CG9165	l(3)02640	lethal (3) 02640	NS
FBgn0010803	FBgn0010803	CG9735	Aats-trp	Tryptophanyl-tRNA synthetase	NS
FBgn0010808	FBgn0010808	CG1715	l(3)03670	lethal (3) 03670	NS
FBgn0010812	FBgn0288846	CG2708	unc-45	-	NS
FBgn0010825	FBgn0010825	CG6964	Gug	Grunge	NS
FBgn0010830	FBgn0010830	CG11238	l(3)04053	lethal (3) 04053	NS
FBgn0010877	FBgn0010877	CG7129	l(3)05822	lethal (3) 05822	NS
FBgn0010894	FBgn0010894	CG10624	sinu	sinuous	NS
FBgn0010905	FBgn0010905	CG16757	Spn	Spinophilin	NS
FBgn0010909	FBgn0010909	CG16973	msn	misshapen	NS
FBgn0010926	FBgn0010926	CG5824	l(3)07882	lethal (3) 07882	NS
FBgn0011016	FBgn0011016	CG5474	SsRbeta	Signal sequence receptor beta	NS
FBgn0011020	FBgn0011020	CG10061	Sas-4	Spindle assembly abnormal 4 ortholog (C. elegans)	NS
FBgn0011202	FBgn0011202	CG1768	dia	diaphanous	NS
FBgn0011204	FBgn0011204	CG12086	cue	cueball	Down in nat3fed
FBgn0011205	FBgn0011205	CG5725	fbl	fumble	NS
FBgn0011206	FBgn0011206	CG4760	bol	boule	NS
FBgn0011207	FBgn0011207	CG3959	pelo	pelota	NS
FBgn0011211	FBgn0011211	CG3612	blw	bellwether	NS
FBgn0011217	FBgn0011217	CG7425	eff	effete	NS
FBgn0011224	FBgn0011224	CG31000	heph	hephaestus	NS
FBgn0011225	FBgn0011225	CG5695	jar	jaguar	NS
FBgn0011227	FBgn0011227	CG8764	ox	oxen	NS
FBgn0011230	FBgn0011230	CG14472	poe	purity of essence	NS
FBgn0011232	FBgn0011232	CG3766	scat	scattered	NS
FBgn0011236	FBgn0011236	CG5575	ken	ken and barbie	NS
FBgn0011241	FBgn0288856	CG10536/CG46338	cbx	crossbronx	NS
FBgn0011259	FBgn0011259	CG18405	Sema-1a	Sema-1a	NS
FBgn0011260	FBgn0011260	CG4700	Sema-2a	Sema-2a	NS
FBgn0011272	FBgn0011272	CG4651	RpL13	Ribosomal protein L13	NS
FBgn0011274	FBgn0011274	CG6794	Dif	Dorsal-related immunity factor	NS
FBgn0011283	FBgn0011283	CG6641	Obp28a	Odorant-binding protein 28a	NS
FBgn0011284	FBgn0011284	CG11276	RpS4	Ribosomal protein S4	NS
FBgn0011289	FBgn0011289	CG5930	TfIIA-L	Transcription factor IIA L	NS
FBgn0011290	FBgn0011290	CG17358	Taf12	TBP-associated factor 12	NS
FBgn0011297	FBgn0011297	CG4084	l(2)not	lethal (2) neighbor of tid	NS
FBgn0011300	FBgn0011300	CG8224	babo	baboon	NS
FBgn0011305	FBgn0011305	CG5655	Rsf1	Repressor splicing factor 1	NS
FBgn0011327	FBgn0011327	CG3431	Uch-L5	Ubiquitin carboxy-terminal hydrolase L5 ortholog	NS
FBgn0011335	FBgn0011335	CG6801	l(3)j2D3	lethal (3) j2D3	NS
FBgn0011336	FBgn0011336	CG7748	OstStt3	Oligosaccharyl transferase 3	NS
FBgn0011361	FBgn0011361	CG9160	ND-ACP	NADH dehydrogenase (ubiquinone) acyl carrier protein	NS
FBgn0011474	FBgn0011474	CG3307	pr-set7	pr-set7	NS
FBgn0011476	FBgn0011476	CG14865	l(3)neo43	lethal (3) neo43	NS
FBgn0011481	FBgn0011481	CG7187	Ssdp	Sequence-specific single-stranded DNA-binding protein	NS
FBgn0011509	FBgn0011509	CG33162	SrpRbeta	Signal recognition particle receptor beta	NS
FBgn0011554	FBgn0011554	CG12386	etaTry	etaTrypsin	NS
FBgn0011555	FBgn0011555	CG12385	thetaTry	thetaTrypsin	NS
FBgn0011556	FBgn0011556	CG12387	zetaTry	zetaTrypsin	NS
FBgn0011566	FBgn0011566	CG13761	Bzd	Buzidau	NS
FBgn0011570	FBgn0011570	CG17158	cpb	capping protein beta	NS
FBgn0011571	FBgn0285954	CG3606	caz	cabeza	NS
FBgn0011573	FBgn0011573	CG12019	Cdc37	Cdc37	NS
FBgn0011576	FBgn0011576	CG3466	Cyp4d2	Cytochrome P450-4d2	Up in nat3fed
FBgn0011584	FBgn0011584	CG4758	Trp1	Translocation protein 1	NS
FBgn0011586	FBgn0011586	CG1871	e(r)	enhancer of rudimentary	NS
FBgn0011589	FBgn0011589	CG5076	Elk	Eag-like K[+] channel	Down in nat3fed
FBgn0011591	FBgn0011591	CG10580	fng	fringe	NS
FBgn0011592	FBgn0011592	CG8581	fra	frazzled	NS
FBgn0011603	FBgn0011603	CG15444	ine	inebriated	NS
FBgn0011604	FBgn0011604	CG8625	Iswi	Imitation SWI	NS
FBgn0011606	FBgn0011606	CG8590	Klp3A	Kinesin-like protein at 3A	NS
FBgn0011640	FBgn0011640	CG8597	lark	lark	NS
FBgn0011642	FBgn0011642	CG32018	Zyx	Zyxin	NS
FBgn0011648	FBgn0011648	CG12399	Mad	Mothers against dpp	NS
FBgn0011656	FBgn0011656	CG1429	Mef2	Myocyte enhancer factor 2	NS
FBgn0011660	FBgn0011660	CG8169	Pms2	Pms2	NS
FBgn0011661	FBgn0011661	CG10701	Moe	Moesin	NS
FBgn0011666	FBgn0011666	CG5099	msi	musashi	NS
FBgn0011672	FBgn0011672	CG3671	Mvl	Malvolio	NS
FBgn0011674	FBgn0011674	CG11312	insc	inscuteable	NS
FBgn0011676	FBgn0011676	CG6713	Nos	Nitric oxide synthase	NS
FBgn0011703	FBgn0011703	CG5371	RnrL	Ribonucleoside diphosphate reductase large subunit	NS
FBgn0011704	FBgn0011704	CG8975	RnrS	Ribonucleoside diphosphate reductase small subunit	NS
FBgn0011705	FBgn0011705	CG9552	rost	rolling stone	NS
FBgn0011708	FBgn0011708	CG4214	Syx5	Syntaxin 5	NS
FBgn0011710	FBgn0011710	CG1403	44440	Septin 1	NS
FBgn0011715	FBgn0011715	CG1064	Snr1	Snf5-related 1	NS
FBgn0011722	FBgn0011722	CG11527	Tig	Tiggrin	NS
FBgn0011723	FBgn0011723	CG7260	byn	brachyenteron	NS
FBgn0011725	FBgn0011725	CG31137	twin	twin	NS
FBgn0011726	FBgn0011726	CG4254	tsr	twinstar	NS
FBgn0011737	FBgn0011737	CG4488	Wee1	Wee1 ortholog (S. pombe)	NS
FBgn0011739	FBgn0011739	CG12072	wts	warts	NS
FBgn0011740	FBgn0011740	CG18802	alpha-Man-IIa	alpha-Mannosidase class II a	NS
FBgn0011741	FBgn0011741	CG11678	Arp6	Actin-related protein 6	NS
FBgn0011742	FBgn0011742	CG9901	Arp2	Actin-related protein 2	NS
FBgn0011743	FBgn0011743	CG5409	Arp53D	Actin-related protein 53D	NS
FBgn0011745	FBgn0011745	CG6174	Arp1	Actin-related protein 1	NS
FBgn0011746	FBgn0011746	CG8084	ana	anachronism	NS
FBgn0011747	FBgn0011747	CG1651	Ank	Ankyrin	NS
FBgn0011754	FBgn0011754	CG1830	PhKgamma	Phosphorylase kinase gamma	NS
FBgn0011760	FBgn0011760	CG6998	ctp	cut up	NS
FBgn0011762	FBgn0011762	CG7108	DNApol-alpha50	DNA polymerase alpha 50kD	NS
FBgn0011763	FBgn0011763	CG4654	Dp	DP transcription factor	NS
FBgn0011764	FBgn0278608	CG12223	Dsp1	Dorsal switch protein 1	NS
FBgn0011766	FBgn0011766	CG6376	E2f1	E2F transcription factor 1	NS
FBgn0011768	FBgn0011768	CG6598	Fdh	Formaldehyde dehydrogenase	NS
FBgn0011769	FBgn0011769	CG4205	Fdxh	Ferredoxin	NS
FBgn0011770	FBgn0011770	CG2227	Gip	GIP-like	NS
FBgn0011771	FBgn0011771	CG5837	Hem	HEM-protein	NS
FBgn0011774	FBgn0011774	CG5247	Irbp	Inverted repeat-binding protein	NS
FBgn0011785	FBgn0011785	CG31132	BRWD3	BRWD3	NS
FBgn0011787	FBgn0011787	CG5012	mRpL12	mitochondrial ribosomal protein L12	NS
FBgn0011802	FBgn0011802	CG6539	Gem3	Gemin3	NS
FBgn0011817	FBgn0011817	CG7892	nmo	nemo	NS
FBgn0011818	FBgn0011818	CG9884	oaf	out at first	NS
FBgn0011822	FBgn0011822	CG13374	pcl	pepsinogen-like	NS
FBgn0011826	FBgn0011826	CG9842	Pp2B-14D	Protein phosphatase 2B at 14D	NS
FBgn0011828	FBgn0011828	CG12002	Pxn	Peroxidasin	Up in nat3fed
FBgn0011829	FBgn0011829	CG14396	Ret	Ret oncogene	NS
FBgn0011834	FBgn0011834	CG2071	Ser6	Serine protease 6	Not detected
FBgn0011836	FBgn0011836	CG6711	Taf2	TBP-associated factor 2	NS
FBgn0011837	FBgn0011837	CG4070	Tis11	Tis11 homolog	NS
FBgn0011850	FBgn0011850	CR30451	tRNA:E4:56Fc	transfer RNA:glu4:56Fc	Not detected
FBgn0011854	FBgn0011854	CR32323	tRNA:E4:62Ad	transfer RNA:glu4:62Ad	Not detected
FBgn0011855	FBgn0011855	CR32322	tRNA:E4:62Ae	transfer RNA:glu4:62Ae	Not detected
FBgn0011858	FBgn0011858	CR31586	tRNA:F2:89BC	transfer RNA:phe2:89BC	Not detected
FBgn0011868	FBgn0011868	CR30228	tRNA:G3:55E	transfer RNA:gly3:55E	Not detected
FBgn0011881	FBgn0011881	CR32842	tRNA:I:49Fa	transfer RNA:ile:49Fa	Not detected
FBgn0011889	FBgn0011889	CR30517	tRNA:K2:42Ac	transfer RNA:lys2:42Ac	Not detected
FBgn0011892	FBgn0011892	CR30300	tRNA:K2:42Ea	transfer RNA:lys2:42Ea	Not detected
FBgn0011906	FBgn0011906	CR30292	tRNA:L2:44EF	transfer RNA:leu2:44EF	Not detected
FBgn0011921	FBgn0011921	CR30003	tRNA:M3:46A	transfer RNA:met3:46A	Not detected
FBgn0011927	FBgn0011927	CR32142	tRNA:M3:70Fa	transfer RNA:met3:70Fa	Not detected
FBgn0011928	FBgn0011928	CR32144	tRNA:M3:70Fb	transfer RNA:met3:70Fb	Not detected
FBgn0011931	FBgn0011931	CR30510	tRNA:N5:42Aa	transfer RNA:asn5:42Aa	Not detected
FBgn0011932	FBgn0011932	CR30511	tRNA:N5:42Ab	transfer RNA:asn5:42Ab	Not detected
FBgn0011933	FBgn0011933	CR30518	tRNA:N5:42Ac	transfer RNA:asn5:42Ac	Not detected
FBgn0011934	FBgn0011934	CR30319	tRNA:N5:42Ad	transfer RNA:asn5:42Ad	Not detected
FBgn0011935	FBgn0011935	CR30519	tRNA:N5:42Ae	transfer RNA:asn5:42Ae	Not detected
FBgn0011970	FBgn0011970	CR31396	tRNA:S2b:86A	transfer RNA:ser2b:86A	Not detected
FBgn0011971	FBgn0011971	CR31476	tRNA:S2b:88A	transfer RNA:ser2b:88A	Not detected
FBgn0011984	FBgn0011984	CR31951	tRNA:S7:23Ea	transfer RNA:ser7:23Ea	Not detected
FBgn0011993	FBgn0011993	CR31589	tRNA:T:90Ca	transfer RNA:thr:90Ca	Not detected
FBgn0011994	FBgn0011994	CR31590	tRNA:T:90Cb	transfer RNA:thr:90Cb	Not detected
FBgn0011999	FBgn0011999	CR31512	tRNA:V3b:84Db	transfer RNA:val3b:84Db	Not detected
FBgn0012009	FBgn0012009	CR32122	tRNA:V4:70BCa	transfer RNA:val4:70BCa	Not detected
FBgn0012010	FBgn0012010	CR32124	tRNA:V4:70BCb	transfer RNA:val4:70BCb	Not detected
FBgn0012017	FBgn0012017	CR31986	tRNA:Y1:22Fb	transfer RNA:tyr1:22Fb	Not detected
FBgn0012027	FBgn0012027	CR31552	tRNA:Y1:85Ad	transfer RNA:tyr1:85Ad	Not detected
FBgn0012028	FBgn0012028	CR31387	tRNA:Y1:85Ae	transfer RNA:tyr1:85Ae	Not detected
FBgn0012034	FBgn0012034	CG9390	AcCoAS	Acetyl Coenzyme A synthase	Up in nat3fed
FBgn0012036	FBgn0012036	CG3752	Aldh	Aldehyde dehydrogenase	Up in nat3fed
FBgn0012037	FBgn0012037	CG8827	Ance	Angiotensin converting enzyme	NS
FBgn0012051	FBgn0012051	CG7563	CalpA	Calpain-A	NS
FBgn0012058	FBgn0012058	CG8610	Cdc27	Cell division cycle 27 ortholog	NS
FBgn0012344	FBgn0012344	CG8348	Dh44	Diuretic hormone 44	NS
FBgn0013263	FBgn0013263	CG33261	Trl	Trithorax-like	NS
FBgn0013269	FBgn0013269	CG6226	FK506-bp1	FK506-binding protein 1	NS
FBgn0013272	FBgn0013272	CG5820	Gp150	Gp150	NS
FBgn0013276	FBgn0013276	CG18743	Hsp70Ab	Heat-shock-protein-70Ab	Not detected
FBgn0013277	FBgn0013277	CG31449	Hsp70Ba	Heat-shock-protein-70Ba	Not detected
FBgn0013303	FBgn0013303	CG7641	Nca	Neurocalcin	NS
FBgn0013305	FBgn0013305	CG3798	Nmda1	N-methyl-D-aspartate receptor-associated protein	NS
FBgn0013307	FBgn0013307	CG8721	Odc1	Ornithine decarboxylase 1	Up in nat3fed
FBgn0013308	FBgn0013308	CG8719	Odc2	Ornithine decarboxylase 2	Up in nat3fed
FBgn0013325	FBgn0013325	CG7726	RpL11	Ribosomal protein L11	NS
FBgn0013334	FBgn0013334	CG8884	Sap47	Synapse-associated protein 47kD	NS
FBgn0013343	FBgn0013343	CG31136	Syx1A	Syntaxin 1A	NS
FBgn0013347	FBgn0013347	CG5163	TfIIA-S	Transcription-factor-IIA-S	NS
FBgn0013432	FBgn0013432	CG3717	bcn92	bcn92	NS
FBgn0013435	FBgn0013435	CG1362	cdc2rk	cdc2-related-kinase	NS
FBgn0013469	FBgn0013469	CG12296	klu	klumpfuss	NS
FBgn0013531	FBgn0013531	CG18780	MED20	Mediator complex subunit 20	NS
FBgn0013563	FBgn0013563	CG6760	Pex1	Peroxin 1	NS
FBgn0013576	FBgn0013576	CG32464	mtd	mustard	NS
FBgn0013717	FBgn0013717	CG4166	not	non-stop	NS
FBgn0013718	FBgn0013718	CG33991	nuf	nuclear fallout	NS
FBgn0013720	FBgn0013720	CG14779	pck	pickel	NS
FBgn0013726	FBgn0013726	CG8705	pnut	peanut	NS
FBgn0013732	FBgn0013732	CG3273	sced	scrambled	NS
FBgn0013733	FBgn0013733	CG18076	shot	short stop	NS
FBgn0013746	FBgn0013746	CG9556	alien	alien	NS
FBgn0013749	FBgn0013749	CG11027	Arf102F	ADP ribosylation factor at 102F	NS
FBgn0013750	FBgn0013750	CG8156	Arf51F	ADP ribosylation factor at 51F	NS
FBgn0013751	FBgn0013751	CG1072	Awh	Arrowhead	NS
FBgn0013753	FBgn0013753	CG7959	Bgb	Big brother	NS
FBgn0013756	FBgn0013756	CG8274	Mtor	Megator	NS
FBgn0013759	FBgn0013759	CG6703	CASK	CASK ortholog	NS
FBgn0013762	FBgn0013762	CG8203	Cdk5	Cyclin-dependent kinase 5	NS
FBgn0013763	FBgn0013763	CG5210	CG5210	-	Up in nat3fed
FBgn0013764	FBgn0013764	CG3924	Chi	Chip	NS
FBgn0013765	FBgn0013765	CG4832	cnn	centrosomin	NS
FBgn0013767	FBgn0013767	CG3302	Crz	Corazonin	NS
FBgn0013770	FBgn0013770	CG6692	Cp1	Cysteine proteinase-1	NS
FBgn0013771	FBgn0013771	CG10246	Cyp6a9	Cytochrome P450-6a9	Up in nat3fed
FBgn0013772	FBgn0013772	CG10248	Cyp6a8	Cytochrome P450-6a8	Up in nat3fed
FBgn0013773	FBgn0013773	CG10240	Cyp6a22	Cyp6a22	Up in nat3fed
FBgn0013799	FBgn0013799	CG8567	Deaf1	Deformed epidermal autoregulatory factor-1	NS
FBgn0013810	FBgn0013810	CG5526	Dhc36C	Dynein heavy chain at 36C	NS
FBgn0013812	FBgn0013812	CG3723	Dhc93AB	Dynein heavy chain at 93AB	Not detected
FBgn0013953	FBgn0013953	CG7005	Esp	Epidermal stripes and patches	NS
FBgn0013954	FBgn0013954	CG11001	FK506-bp2	FK506-binding protein 2	NS
FBgn0013972	FBgn0013972	CG1912	Gycalpha99B	Guanylyl cyclase alpha-subunit at 99B	NS
FBgn0013981	FBgn0013981	CG3379	His4r	Histone H4 replacement	NA
FBgn0013983	FBgn0013983	CG5576	imd	immune deficiency	NS
FBgn0013984	FBgn0283499	CG18402	InR	Insulin-like receptor	NS
FBgn0013987	FBgn0013987	CG3086	MAPk-Ak2	MAP kinase activated protein-kinase-2	NS
FBgn0013995	FBgn0013995	CG5685	Calx	Na/Ca-exchange protein	NS
FBgn0013997	FBgn0013997	CG6827	Nrx-IV	Neurexin IV	NS
FBgn0014000	FBgn0014000	CG10658	Hf	Helical Factor	Up in nat3fed
FBgn0014002	FBgn0286818	CG6988	Pdi	Protein disulfide isomerase	NS
FBgn0014006	FBgn0014006	CG4720	Pk92B	Protein kinase at 92B	NS
FBgn0014007	FBgn0014007	CG10975	Ptp69D	Protein tyrosine phosphatase 69D	NS
FBgn0014009	FBgn0014009	CG3269	Rab2	Rab2	NS
FBgn0014010	FBgn0014010	CG3664	Rab5	Rab5	NS
FBgn0014011	FBgn0014011	CG8556	Rac2	Rac2	NS
FBgn0014018	FBgn0014018	CG11992	Rel	Relish	NS
FBgn0014020	FBgn0014020	CG8416	Rho1	Rho1	NS
FBgn0014022	FBgn0014022	CG8161	Rlb1	Rlb1	NS
FBgn0014023	FBgn0014023	CG9378	mRpL47	mitochondrial ribosomal protein L47	NS
FBgn0014024	FBgn0014024	CG3312	Rnp4F	RNA-binding protein 4F	NS
FBgn0014026	FBgn0014026	CG3314	RpL7A	Ribosomal protein L7A	NS
FBgn0014028	FBgn0014028	CG3283	SdhB	Succinate dehydrogenase, subunit B (iron-sulfur)	NS
FBgn0014029	FBgn0014029	CG4173	44441	Septin 2	NS
FBgn0014031	FBgn0014031	CG3926	Spat	Serine pyruvate aminotransferase	Up in nat3fed
FBgn0014032	FBgn0014032	CG12117	Sptr	Sepiapterin reductase	NS
FBgn0014033	FBgn0014033	CG4099	Sr-CI	Scavenger receptor class C, type I	Up in nat3fed
FBgn0014037	FBgn0014037	CG32217	Su(Tpl)	Su(Tpl)	NS
FBgn0014075	FBgn0014075	CG6850	Ugt	UDP-glucose-glycoprotein glucosyltransferase	NS
FBgn0014092	FBgn0014092	CG4278	CG4278	-	NS
FBgn0014127	FBgn0014127	CG10726	barr	barren	NS
FBgn0014133	FBgn0014133	CG1822	bif	bifocal	NS
FBgn0014135	FBgn0014135	CG4608	bnl	branchless	NS
FBgn0014141	FBgn0014141	CG3937	cher	cheerio	NS
FBgn0014143	FBgn0014143	CG5069	croc	crocodile	NS
FBgn0014163	FBgn0014163	CG4609	fax	failed axon connections	NS
FBgn0014184	FBgn0014184	CG16747	Oda	Ornithine decarboxylase antizyme	NS
FBgn0014189	FBgn0014189	CG7269	Hel25E	Helicase at 25E	NS
FBgn0014269	FBgn0014269	CG18608	prod	proliferation disrupter	NS
FBgn0014340	FBgn0014340	CG3025	mof	males absent on the first	NS
FBgn0014342	FBgn0014342	CG10390	mia	meiosis I arrest	NS
FBgn0014343	FBgn0014343	CG10601	mirr	mirror	NS
FBgn0014366	FBgn0014366	CG2925	noi	noisette	NS
FBgn0014380	FBgn0014380	CG9366	RhoL	Rho-like	NS
FBgn0014388	FBgn0014388	CG1921	sty	sprouty	NS
FBgn0014391	FBgn0014391	CG9032	sun	stunted	NS
FBgn0014411	FBgn0014411	CG14804	Vps26	Vacuolar protein sorting 26	NS
FBgn0014417	FBgn0014417	CG13397	CG13397	-	NS
FBgn0014427	FBgn0014427	CG11899	CG11899	-	NS
FBgn0014455	FBgn0014455	CG11654	Ahcy13	Adenosylhomocysteinase at 13	NS
FBgn0014469	FBgn0014469	CG2060	Cyp4e2	Cytochrome P450-4e2	Up in nat3fed
FBgn0014857	FBgn0014857	CG5825	His3.3A	Histone H3.3A	NA
FBgn0014859	FBgn0014859	CG1864	Hr38	Hormone receptor-like in 38	NS
FBgn0014868	FBgn0014868	CG9022	Ost48	Oligosaccharyltransferase 48kD subunit	NS
FBgn0014869	FBgn0014869	CG1721	Pglym78	Phosphoglyceromutase	NS
FBgn0014870	FBgn0014870	CG8912	Psi	P-element somatic inhibitor	NS
FBgn0014877	FBgn0014877	CG6155	Roe1	Roe1	NS
FBgn0014879	FBgn0014879	CG4299	Set	Set	NS
FBgn0014906	FBgn0014906	CG3488	Hydr2	alpha/beta hydrolase2	Up in nat3fed
FBgn0014930	FBgn0014930	CG2846	CG2846	-	NS
FBgn0015000	FBgn0015000	CG3469	betaggt-I	beta subunit of type I geranylgeranyl transferase	NS
FBgn0015001	FBgn0015001	CG7754	iotaTry	iotaTrypsin	NS
FBgn0015010	FBgn0015010	CG9538	Ag5r	Antigen 5-related	NS
FBgn0015011	FBgn0015011	CG8956	Ahcy89E	Adenosylhomocysteinase 89E	Down in nat3fed
FBgn0015019	FBgn0015019	CG8977	Cctgamma	Cctgamma	NS
FBgn0015024	FBgn0015024	CG2028	CkIalpha	Casein kinase Ialpha	NS
FBgn0015025	FBgn0015025	CG6215	CkIIalpha-i1	CKII-alpha subunit interactor-1	NS
FBgn0015031	FBgn0015031	CG14028	cype	cyclope	NS
FBgn0015033	FBgn0015033	CG4321	Cyp4d8	Cytochrome P450-4d8	NS
FBgn0015034	FBgn0015034	CG2062	Cyp4e1	Cytochrome P450-4e1	Not detected
FBgn0015036	FBgn0015036	CG10755	Cyp4ae1	Cytochrome P450-4ae1	NS
FBgn0015037	FBgn0015037	CG10842	Cyp4p1	Cytochrome P450-4p1	Up in nat3fed
FBgn0015038	FBgn0015038	CG4485	Cyp9b1	Cytochrome P450-9b1	NS
FBgn0015039	FBgn0015039	CG4486	Cyp9b2	Cytochrome P450-9b2	Up in nat3fed
FBgn0015040	FBgn0015040	CG3616	Cyp9c1	Cytochrome P450-9c1	Up in nat3fed
FBgn0015218	FBgn0015218	CG4035	eIF-4E	Eukaryotic initiation factor 4E	NS
FBgn0015221	FBgn0015221	CG1469	Fer2LCH	Ferritin 2 light chain homologue	NS
FBgn0015222	FBgn0015222	CG2216	Fer1HCH	Ferritin 1 heavy chain homologue	NS
FBgn0015229	FBgn0015229	CG6575	glec	gliolectin	Down in nat3fed
FBgn0015239	FBgn0015239	CG7199	Hr78	Hormone-receptor-like in 78	NS
FBgn0015240	FBgn0015240	CG11783	Hr96	Hormone receptor-like in 96	NS
FBgn0015245	FBgn0015245	CG12101	Hsp60	Heat shock protein 60	NS
FBgn0015247	FBgn0015247	CG8293	Diap2	Death-associated inhibitor of apoptosis 2	NS
FBgn0015269	FBgn0015269	CG8318	Nf1	Neurofibromin 1	NS
FBgn0015271	FBgn0015271	CG7833	Orc5	Origin recognition complex subunit 5	NS
FBgn0015277	FBgn0015277	CG5373	Pi3K59F	Phosphotidylinositol 3 kinase 59F	NS
FBgn0015278	FBgn0015278	CG11621	Pi3K68D	Phosphotidylinositol 3 kinase 68D	NS
FBgn0015279	FBgn0015279	CG4141	Pi3K92E	Pi3K92E	NS
FBgn0015282	FBgn0015282	CG5289	Rpt2	Regulatory particle triple-A ATPase 2	NS
FBgn0015283	FBgn0015283	CG7619	Rpn10	Regulatory particle non-ATPase 10	NS
FBgn0015286	FBgn0015286	CG2849	Rala	Ras-like protein A	NS
FBgn0015288	FBgn0015288	CG7434	RpL22	Ribosomal protein L22	NS
FBgn0015295	FBgn0015295	CG18247	shark	SH2 ankyrin repeat kinase	NS
FBgn0015296	FBgn0015296	CG3715	Shc	SHC-adaptor protein	NS
FBgn0015298	FBgn0015298	CG4457	Srp19	Signal recognition particle protein 19	NS
FBgn0015299	FBgn0015299	CG8396	Ssb-c31a	Single stranded-binding protein c31A	NS
FBgn0015320	FBgn0015320	CG6720	Ubc2	Ubiquitin conjugating enzyme 2	NS
FBgn0015321	FBgn0015321	CG8284	Ubc4	Ubiquitin conjugating enzyme 4	NS
FBgn0015324	FBgn0283535	CG1088	Vha26	Vacuolar H[+]-ATPase 26kD subunit	NS
FBgn0015331	FBgn0015331	CG14637	abs	abstrakt	NS
FBgn0015338	FBgn0015338	CG5861	CG5861	-	NS
FBgn0015351	FBgn0015351	CG14906	CG14906	-	NS
FBgn0015359	FBgn0015359	CG2034	CG2034	-	NS
FBgn0015360	FBgn0015360	CG32300	oxt	peptide O-xylosyltransferase	NS
FBgn0015371	FBgn0015371	CG11798	chn	charlatan	NS
FBgn0015372	FBgn0015372	CG3870	RabX1	RabX1	NS
FBgn0015376	FBgn0015376	CG33122	cutlet	cutlet	NS
FBgn0015379	FBgn0015379	CG17051	dod	dodo	NS
FBgn0015391	FBgn0015391	CG11397	glu	gluon	NS
FBgn0015393	FBgn0286786	CG3949	hoip	hoi-polloi	NS
FBgn0015396	FBgn0015396	CG4029	jumu	jumeau	NS
FBgn0015400	FBgn0015400	CG4977	kek2	kekkon-2	NS
FBgn0015402	FBgn0015402	CG2899	ksr	kinase suppressor of ras	NS
FBgn0015477	FBgn0015477	CG8014	Rme-8	Receptor mediated endocytosis 8	NS
FBgn0015509	FBgn0015509	CG1877	Cul1	Cullin 1	NS
FBgn0015513	FBgn0015513	CG10379	mbc	myoblast city	NS
FBgn0015522	FBgn0015522	CG14489	olf186-M	olf186-M	NS
FBgn0015541	FBgn0039647/FBgn0285963	CG5518(CG14509/CG46339)	sda	slamdance	NS
FBgn0015543	FBgn0015543	CR32905	snoRNA:Me28S-A1322	-	Not detected
FBgn0015544	FBgn0015544	CG13570	spag	spaghetti	NS
FBgn0015546	FBgn0015546	CG4215	spel1	spellchecker1	NS
FBgn0015553	FBgn0015553	CG10387	tos	tosca	NS
FBgn0015568	FBgn0015568	CG1031	alpha-Est1	alpha-Esterase-1	NS
FBgn0015569	FBgn0015569	CG1131	alpha-Est10	alpha-Esterase-10	NS
FBgn0015570	FBgn0015570	CG2505	alpha-Est2	alpha-Esterase-2	Up in nat3fed
FBgn0015571	FBgn0015571	CG1257	alpha-Est3	alpha-Esterase-3	NS
FBgn0015572	FBgn0015572	CG1082	alpha-Est4	alpha-Esterase-4	NS
FBgn0015575	FBgn0015575	CG1112	alpha-Est7	alpha-Esterase-7	NS
FBgn0015576	FBgn0015576	CG1121	alpha-Est8	alpha-Esterase-8	Up in nat3fed
FBgn0015577	FBgn0015577	CG1128	alpha-Est9	alpha-Esterase-9	NS
FBgn0015582	FBgn0015582	CG12390	dare	defective in the avoidance of repellents	NS
FBgn0015586	FBgn0015586	CG3801	Acp76A	Accessory gland protein 76A	Not detected
FBgn0015589	FBgn0015589	CG1451	Apc	APC-like	NS
FBgn0015600	FBgn0015600	CG9660	toc	toucan	NS
FBgn0015602	FBgn0015602	CG10159	BEAF-32	Boundary element-associated factor of 32kD	NS
FBgn0015614	FBgn0015614	CG11217	CanB2	Calcineurin B2	NS
FBgn0015615	FBgn0015615	CG9802	SMC3	Structural maintenance of chromosomes 3	NS
FBgn0015618	FBgn0015618	CG10572	Cdk8	Cyclin-dependent kinase 8	NS
FBgn0015621	FBgn0015621	CG3642	Clp	Clipper	NS
FBgn0015622	FBgn0015622	CG11958	Cnx99A	Calnexin 99A	NS
FBgn0015623	FBgn0015623	CG11567	Cpr	Cytochrome P450 reductase	NS
FBgn0015663	FBgn0015663	CG2788	Dot	Dorothy	NS
FBgn0015664	FBgn0015664	CG5838	Dref	DNA replication-related element factor	NS
FBgn0015714	FBgn0015714	CG10241	Cyp6a17	Cytochrome P450-6a17	Up in nat3fed
FBgn0015721	FBgn0015721	CG9398	ktub	king tubby	NS
FBgn0015737	FBgn0015737	CG3373	Hmu	Hemomucin	NS
FBgn0015754	FBgn0015754	CG8440	Lis-1	Lissencephaly-1	NS
FBgn0015756	FBgn0015756	CG6141	RpL9	Ribosomal protein L9	NS
FBgn0015765	FBgn0015765	CG5475	p38a	p38a MAP kinase	Up in nat3fed
FBgn0015766	FBgn0015766	CG10596	Msr-110	Msr-110	NS
FBgn0015772	FBgn0015772	CG10637	Nak	Numb-associated kinase	NS
FBgn0015776	FBgn0015776	CG9258	nrv1	nervana 1	NS
FBgn0015777	FBgn0015777	CG9261	nrv2	nervana 2	NS
FBgn0015778	FBgn0015778	CG9412	rin	rasputin	NS
FBgn0015781	FBgn0015781	CG6009	P5cr	Pyrroline 5-carboyxlate reductase	NS
FBgn0015789	FBgn0015789	CG17060	Rab10	Rab10	NS
FBgn0015790	FBgn0015790	CG5771	Rab11	Rab11	NS
FBgn0015791	FBgn0015791	CG4212	Rab14	Rab14	NS
FBgn0015793	FBgn0015793	CG7062	Rab19	Rab19	NS
FBgn0015794	FBgn0015794	CG3129	Rab18	Rab18	NS
FBgn0015795	FBgn0015795	CG5915	Rab7	Rab7	NS
FBgn0015797	FBgn0015797	CG6601	Rab6	Rab6	NS
FBgn0015799	FBgn0015799	CG7413	Rbf	Retinoblastoma-family protein	NS
FBgn0015801	FBgn0015801	CG2928	Reg-5	Rhythmically expressed gene 5	NS
FBgn0015803	FBgn0015803	CG10043	RtGEF	Rho-type guanine nucleotide exchange factor	NS
FBgn0015805	FBgn0015805	CG7471	Rpd3	Rpd3	NS
FBgn0015806	FBgn0283472	CG10539	S6k	RPS6-p70-protein kinase	NS
FBgn0015808	FBgn0015808	CG17320	ScpX	Sterol carrier protein X-related thiolase	NS
FBgn0015818	FBgn0015818	CG3780	Spx	Spliceosomal protein on the X	NS
FBgn0015828	FBgn0015828	CG10415	TfIIEalpha	Transcription factor IIEalpha	NS
FBgn0015829	FBgn0015829	CG1276	TfIIEbeta	Transcription factor IIEbeta	NS
FBgn0015834	FBgn0015834	CG8882	Trip1	Trip1	NS
FBgn0015838	FBgn0015838	CG8075	Vang	Van Gogh	NS
FBgn0015872	FBgn0015872	CG9023	Drip	Drip	NS
FBgn0015903	FBgn0015903	CG5393	apt	apontic	NS
FBgn0015904	FBgn0015904	CG10571	ara	araucan	NS
FBgn0015905	FBgn0015905	CG4426	ast	asteroid	NS
FBgn0015919	FBgn0015919	CG10605	caup	caupolican	NS
FBgn0015924	FBgn0015924	CG4280	crq	croquemort	NS
FBgn0015925	FBgn0015925	CG3730	csul	capsuleen	NS
FBgn0015929	FBgn0015929	CG1616	dpa	disc proliferation abnormal	NS
FBgn0015949	FBgn0015949	CG9854	hrg	hiiragi	NS
FBgn0016013	FBgn0016013	CG14993	Faa	Fumarylacetoacetase	Up in nat3fed
FBgn0016031	FBgn0016031	CG10645	lama	lamina ancestor	Down in nat3fed
FBgn0016032	FBgn0016032	CG2374	lbm	late bloomer	NS
FBgn0016034	FBgn0016034	CG11254	mael	maelstrom	NS
FBgn0016038	FBgn0016038	CG17828	mod(r)	modifier of rudimentary	NS
FBgn0016041	FBgn0016041	CG12157	Tom40	Translocase of outer membrane 40	NS
FBgn0016047	FBgn0016047	CG13207	nompA	no mechanoreceptor potential A	NS
FBgn0016053	FBgn0016053	CG32885	pgc	polar granule component	Not detected
FBgn0016054	FBgn0016054	CG2488	phr6-4	(6-4)-photolyase	NS
FBgn0016059	FBgn0016059	CG6446	Sema-1b	Sema-1b	NS
FBgn0016061	FBgn0016061	CG31062	side	sidestep	NS
FBgn0016070	FBgn0016070	CG5263	smg	smaug	NS
FBgn0016075	FBgn0016075	CG16858	vkg	viking	NS
FBgn0016076	FBgn0016076	CG14029	vri	vrille	NS
FBgn0016078	FBgn0016078	CG8804	wun	wunen	Down in nat3fed
FBgn0016080	FBgn0286809	CG32561/CG46386	xmas-1	xmas-1	NS
FBgn0016081	FBgn0016081	CG32045	fry	furry	NS
FBgn0016119	FBgn0016119	CG4412	ATPsynCF6	ATP synthase, coupling factor 6	NS
FBgn0016120	FBgn0016120	CG6030	ATPsynD	ATP synthase, subunit D	NS
FBgn0016122	FBgn0016122	CG10593	Acer	Angiotensin-converting enzyme-related	NS
FBgn0016126	FBgn0016126	CG1495	CaMKI	Calcium/calmodulin-dependent protein kinase I	NS
FBgn0016131	FBgn0016131	CG5072	Cdk4	Cyclin-dependent kinase 4	NS
FBgn0016641	FBgn0016641	CG9856	PTP-ER	Protein tyrosine phosphatase-ERK/Enhancer of Ras1	NS
FBgn0016650	FBgn0016650	CG7665	Lgr1	Leucine-rich repeat-containing G protein-coupled receptor 1	NS
FBgn0016684	FBgn0016684	CG10207	NaPi-T	Na[+]-dependent inorganic phosphate cotransporter	Up in nat3fed
FBgn0016685	FBgn0016685	CG7917	Nlp	Nucleoplasmin	NS
FBgn0016687	FBgn0016687	CG4634	Nurf-38	Nucleosome remodeling factor - 38kD	NS
FBgn0016691	FBgn0016691	CG4307	ATPsynO	ATP synthase, oligomycin sensitivity conferring protein	NS
FBgn0016693	FBgn0016693	CG6148	Past1	Putative Achaete Scute Target 1	NS
FBgn0016694	FBgn0016694	CG17888	Pdp1	PAR-domain protein 1	Up in nat3fed
FBgn0016696	FBgn0016696	CG4268	Pitslre	Pitslre	NS
FBgn0016697	FBgn0016697	CG10938	Prosalpha5	Proteasome alpha5 subunit	NS
FBgn0016698	FBgn0016698	CG3289	Ptpa	Phosphotyrosyl phosphatase activator	NS
FBgn0016701	FBgn0016701	CG4921	Rab4	Rab4	NS
FBgn0016715	FBgn0016715	CG3200	Reg-2	Rhythmically expressed gene 2	NS
FBgn0016726	FBgn0016726	CG10071	RpL29	Ribosomal protein L29	NS
FBgn0016754	FBgn0016754	CG13598	sba	six-banded	NS
FBgn0016756	FBgn0016756	CG5486	Usp47	Ubiquitin specific protease 47	NS
FBgn0016794	FBgn0016794	CG1044	dos	daughter of sevenless	NS
FBgn0016797	FBgn0016797	CG9739	fz2	frizzled 2	NS
FBgn0016917	FBgn0016917	CG4257	Stat92E	Signal-transducer and activator of transcription protein at 92E	NS
FBgn0016926	FBgn0016926	CG4710	Pino	Pinocchio	NS
FBgn0016930	FBgn0016930	CG4551	Dyrk2	Dual-specificity tyrosine phosphorylation-regulated kinase 2	Down in nat3fed
FBgn0016970	FBgn0016970	CG13951	l(2)k10201	lethal (2) k10201	NS
FBgn0016977	FBgn0016977	CG18497	spen	split ends	NS
FBgn0016978	FBgn0016978	CG8749	snRNP-U1-70K	small ribonucleoprotein particle U1 subunit 70K	NS
FBgn0016983	FBgn0016983	CG8571	smid	smallminded	NS
FBgn0016984	FBgn0016984	CG9985	sktl	skittles	NS
FBgn0017414	FBgn0017414	CG12346	cag	cag	NS
FBgn0017418	FBgn0017418	CG5659	ari-1	ariadne 1	NS
FBgn0017429	FBgn0017429	CG5989	CG5989	-	NS
FBgn0017430	FBgn0017430	CG5994	Nelf-E	Negative elongation factor E	NS
FBgn0017448	FBgn0017448	CG2187	CG2187	-	Not detected
FBgn0017457	FBgn0017457	CG3582	U2af38	U2 small nuclear riboprotein auxiliary factor 38	NS
FBgn0017482	FBgn0017482	CG3425	T3dh	Type III alcohol dehydrogenase	Up in nat3fed
FBgn0017545	FBgn0017545	CG2168	RpS3A	Ribosomal protein S3A	NS
FBgn0017550	FBgn0017550	CG2161	Rga	Regena	NS
FBgn0017551	FBgn0017551	CG10800	Rca1	Regulator of cyclin A1	NS
FBgn0017558	FBgn0017558	CG8808	Pdk	Pyruvate dehydrogenase kinase	NS
FBgn0017561	FBgn0017561	CG1615	Ork1	Open rectifier K[+] channel 1	Up in nat3fed
FBgn0017566	FBgn0017566	CG2286	ND-75	NADH dehydrogenase (ubiquinone) 75 kDa subunit	NS
FBgn0017567	FBgn0017567	CG3944	ND-23	NADH dehydrogenase (ubiquinone) 23 kDa subunit	NS
FBgn0017572	FBgn0017572	CG4083	Mo25	Mo25	NS
FBgn0017577	FBgn0017577	CG4082	Mcm5	Minichromosome maintenance 5	NS
FBgn0017578	FBgn0017578	CG9648	Max	Max	NS
FBgn0017579	FBgn0017579	CG6253	RpL14	Ribosomal protein L14	NS
FBgn0017581	FBgn0017581	CG17342	Lk6	Lk6	NS
FBgn0019624	FBgn0019624	CG14724	COX5A	Cytochrome c oxidase subunit 5A	NS
FBgn0019637	FBgn0019637	CG1433	Atu	Another transcription unit	NS
FBgn0019643	FBgn0287831	CG3318	Dat	Dopamine N acetyltransferase	NS
FBgn0019644	FBgn0019644	CG8189	ATPsynB	ATP synthase, subunit B	NS
FBgn0019650	FBgn0019650	CG11186	toy	twin of eyeless	NS
FBgn0019660	FBgn0019660	CR32665	roX2	RNA on the X 2	NS
FBgn0019661	FBgn0019661	CR32777	roX1	RNA on the X 1	NS
FBgn0019662	FBgn0019662	CG8593	qm	quemao	NS
FBgn0019686	FBgn0019686	CG10895	lok	loki	NS
FBgn0019830	FBgn0019830	CG3057	colt	congested-like trachea	NS
FBgn0019886	FBgn0284252	CG4589	Letm1	LETM1 ortholog	NS
FBgn0019890	FBgn0019890	CG8954	Smg5	Smg5	NS
FBgn0019925	FBgn0019925	CG6202	Surf4	Surfeit 4	NS
FBgn0019932	FBgn0019932	CG5029	SamDC	S-adenosylmethionine decarboxylase	NS
FBgn0019936	FBgn0019936	CG15693	RpS20	Ribosomal protein S20	NS
FBgn0019938	FBgn0019938	CG10122	RpI1	RNA polymerase I subunit	NS
FBgn0019947	FBgn0284421	CG18803	Psn	Presenilin	NS
FBgn0019948	FBgn0283509	CG3832	Phm	Peptidylglycine-alpha-hydroxylating monooxygenase	NS
FBgn0019949	FBgn0019949	CG5179	Cdk9	Cyclin-dependent kinase 9	NS
FBgn0019952	FBgn0019952	CG6331	Orct	Organic cation transporter	Down in nat3fed
FBgn0019957	FBgn0019957	CG6343	ND-42	NADH dehydrogenase (ubiquinone) 42 kDa subunit	NS
FBgn0019960	FBgn0019960	CG6455	Mitofilin	Mitofilin	NS
FBgn0019968	FBgn0019968	CG8183	Khc-73	Kinesin heavy chain 73	NS
FBgn0019972	FBgn0019972	CG7788	Drice	Death related ICE-like caspase	NS
FBgn0019982	FBgn0019982	CG15441	Gs1l	GS1-like	NS
FBgn0019985	FBgn0019985	CG11144	mGluR	metabotropic Glutamate Receptor	NS
FBgn0019990	FBgn0019990	CG1609	Gcn2	Gcn2	NS
FBgn0020018	FBgn0020018	CG5796	Ppox	Protoporphyrinogen oxidase	NS
FBgn0020224	FBgn0020224	CG7037	Cbl	Cbl proto-oncogene ortholog	NS
FBgn0020235	FBgn0020235	CG7610	ATPsyngamma	ATP synthase, gamma subunit	NS
FBgn0020236	FBgn0020236	CG8322	ATPCL	ATP citrate lyase	Down in nat3fed
FBgn0020238	FBgn0020238	CG31196	14-3-3epsilon	14-3-3epsilon	NS
FBgn0020248	FBgn0020248	CG33166	stet	stem cell tumor	NS
FBgn0020249	FBgn0020249	CG7954	stck	steamer duck	NS
FBgn0020251	FBgn0020251	CG8339	sfl	sulfateless	NS
FBgn0020255	FBgn0020255	CG1404	Ran	Ran	NS
FBgn0020257	FBgn0020257	CG9952	Ppa	Partner of paired	NS
FBgn0020261	FBgn0020261	CG3291	pcm	pacman	NS
FBgn0020269	FBgn0020269	CG10145	mspo	M-spondin	NS
FBgn0020277	FBgn0020277	CG8807	lush	lush	Not detected
FBgn0020278	FBgn0020278	CG5248	loco	locomotion defects	NS
FBgn0020279	FBgn0020279	CG8715	lig	lingerer	NS
FBgn0020300	FBgn0020300	CG13695	gk	geko	NS
FBgn0020304	FBgn0020304	CG3365	drongo	drongo	NS
FBgn0020305	FBgn0020305	CG4258	dbe	dribble	NS
FBgn0020306	FBgn0020306	CG9696	dom	domino	NS
FBgn0020307	FBgn0020307	CG5799	dve	defective proventriculus	NS
FBgn0020309	FBgn0020309	CG14938	crol	crooked legs	NS
FBgn0020312	FBgn0020312	CG4050	CG4050	-	NS
FBgn0020369	FBgn0020369	CG1489	Rpt6	Regulatory particle triple-A ATPase 6	NS
FBgn0020370	FBgn0020370	CG3991	TppII	tripeptidyl-peptidase II	NS
FBgn0020379	FBgn0020379	CG6312	Rfx	Rfx	NS
FBgn0020385	FBgn0020385	CG4067	pug	pugilist	NS
FBgn0020386	FBgn0020386	CG1210	Pdk1	Phosphoinositide-dependent kinase 1	NS
FBgn0020388	FBgn0020388	CG4107	Gcn5	Gcn5 ortholog	NS
FBgn0020389	FBgn0020389	CG8363	Papss	PAPS synthetase	NS
FBgn0020392	FBgn0020392	CG7436	Nmt	N-myristoyl transferase	NS
FBgn0020407	FBgn0020407	CG6814	asun	asunder	NS
FBgn0020412	FBgn0020412	CG6297	JIL-1	JIL-1	NS
FBgn0020414	FBgn0020414	CG4559	Idgf3	Imaginal disc growth factor 3	Up in nat3fed
FBgn0020415	FBgn0020415	CG4475	Idgf2	Imaginal disc growth factor 2	NS
FBgn0020416	FBgn0020416	CG4472	Idgf1	Imaginal disc growth factor 1	NS
FBgn0020440	FBgn0020440	CG10023	Fak	Focal adhesion kinase	NS
FBgn0020443	FBgn0020443	CG6382	Elf	Ef1alpha-like factor	NS
FBgn0020445	FBgn0020445	CG3327	E23	Early gene at 23	Down in nat3fed
FBgn0020493	FBgn0020493	CG5201	Dad	Daughters against dpp	NS
FBgn0020496	FBgn0020496	CG7583	CtBP	C-terminal Binding Protein	NS
FBgn0020497	FBgn0020497	CG13387	emb	embargoed	NS
FBgn0020503	FBgn0020503	CG5020	CLIP-190	Cytoplasmic linker protein 190	NS
FBgn0020506	FBgn0020506	CG8221	Amyrel	Amyrel	NS
FBgn0020508	FBgn0020508	CG9540	Ag5r2	Antigen 5-related 2	NS
FBgn0020510	FBgn0020510	CG9749	Abi	Abelson interacting protein	NS
FBgn0020513	FBgn0020513	CG3989	ade5	ade5	NS
FBgn0020545	FBgn0020545	CG3943	kraken	kraken	NS
FBgn0020616	FBgn0020616	CG3423	SA	Stromalin	NS
FBgn0020618	FBgn0020618	CG7111	Rack1	Receptor of activated protein kinase C 1	NS
FBgn0020620	FBgn0020620	CG8085	RN-tre	Related to the N terminus of tre oncogene	NS
FBgn0020621	FBgn0020621	CG2049	Pkn	Protein kinase N	NS
FBgn0020622	FBgn0020622	CG2699	Pi3K21B	Pi3K21B	NS
FBgn0020626	FBgn0020626	CG6708	Osbp	Oxysterol binding protein	NS
FBgn0020633	FBgn0020633	CG4978	Mcm7	Minichromosome maintenance 7	Down in nat3fed
FBgn0020647	FBgn0020647	CG5405	KrT95D	Krueppel target at 95D	NS
FBgn0020653	FBgn0020653	CG2151	Trxr-1	Thioredoxin reductase-1	NS
FBgn0020655	FBgn0020655	CG4237	ArfGAP1	ADP-ribosylation factor GTPase activating protein 1	NS
FBgn0020660	FBgn0020660	CG10837	eIF-4B	Eukaryotic initiation factor 4B	Not detected
FBgn0020762	FBgn0020762	CG2969	Atet	ABC transporter expressed in trachea	Down in nat3fed
FBgn0020764	FBgn0020764	CG3017	Alas	Aminolevulinate synthase	NS
FBgn0020767	FBgn0020767	CG10155	Spred	Sprouty-related protein with EVH-1 domain	NS
FBgn0020887	FBgn0020887	CG8013	Su(z)12	Su(z)12	NS
FBgn0020906	FBgn0020906	CG8867	Jon25Bi	Jonah 25Bi	NS
FBgn0020910	FBgn0020910	CG4863	RpL3	Ribosomal protein L3	NS
FBgn0020912	FBgn0020912	CG1447	Ptx1	Ptx1	NS
FBgn0020930	FBgn0020930	CG8657	Dgkepsilon	Diacyl glycerol kinase epsilon	NS
FBgn0021750	FBgn0021750	CG4938	Aats-ser	Seryl-tRNA synthetase	NS
FBgn0021760	FBgn0021760	CG32435	chb	chromosome bows	NS
FBgn0021761	FBgn0021761	CG4579	Nup154	Nucleoporin 154kD	NS
FBgn0021764	FBgn0021764	CG5227	sdk	sidekick	NS
FBgn0021765	FBgn0021765	CG7113	scu	scully	Up in nat3fed
FBgn0021767	FBgn0021767	CG11202	org-1	optomotor-blind-related-gene-1	NS
FBgn0021768	FBgn0021768	CG9710	nudC	nudC	NS
FBgn0021795	FBgn0021795	CG9035	Tapdelta	Translocon-associated protein delta	NS
FBgn0021796	FBgn0021796	CG5092	Tor	Target of rapamycin	NS
FBgn0021800	FBgn0021800	CG3920	Reph	Regulator of eph expression	NS
FBgn0021814	FBgn0021814	CG12770	Vps28	Vacuolar protein sorting 28	NS
FBgn0021818	FBgn0286070	CG6556	cnk	connector enhancer of ksr	NS
FBgn0021825	FBgn0021825	CG8269	Dmn	Dynamitin	NS
FBgn0021847	FBgn0021847	CG8325	l(2)k14710	lethal (2) k14710	NS
FBgn0021856	FBgn0021856	CG8674	l(2)k14505	lethal (2) k14505	NS
FBgn0021872	FBgn0021872	CG9415	Xbp1	X box binding protein-1	NS
FBgn0021874	FBgn0021874	CG2863	Nle	Notchless	NS
FBgn0021895	FBgn0021895	CG18426	ytr	yantar	NS
FBgn0021906	FBgn0021906	CG7361	RFeSP	Rieske iron-sulfur protein	NS
FBgn0021944	FBgn0021944	CG3433	Coprox	Coproporphyrinogen oxidase	NS
FBgn0021967	FBgn0021967	CG8844	ND-PDSW	NADH dehydrogenase (ubiquinone) PDSW subunit	NS
FBgn0021979	FBgn0021979	CG3082	l(2)k09913	lethal (2) k09913	NS
FBgn0021995	FBgn0021995	CG2173	Rs1	Rs1	NS
FBgn0022023	FBgn0022023	CG9124	eIF-3p40	Eukaryotic initiation factor 3 p40 subunit	NS
FBgn0022027	FBgn0022027	CG14750	Vps25	Vacuolar protein sorting 25	NS
FBgn0022029	FBgn0022029	CG4798	l(2)k01209	lethal (2) k01209	NS
FBgn0022069	FBgn0022069	CG12396	Nnp-1	Nnp-1	NS
FBgn0022097	FBgn0022097	CG8186	Vha36-1	Vacuolar H[+] ATPase 36kD subunit 1	NS
FBgn0022153	FBgn0022153	CG3054	l(2)k05819	lethal (2) k05819	NS
FBgn0022160	FBgn0022160	CG8256	Gpo-1	Glycerophosphate oxidase-1	NS
FBgn0022213	FBgn0022213	CG13281	Cas	CAS/CSE1 segregation protein	NS
FBgn0022224	FBgn0022224	CG3450	ubl	ubiquitin like	NS
FBgn0022238	FBgn0022238	CG5738	lolal	lola like	NS
FBgn0022246	FBgn0283652	CG11606	Rpp30	RNaseP protein p30	NS
FBgn0022288	FBgn0022288	CG12792	l(2)09851	lethal (2) 09851	NS
FBgn0022338	FBgn0022338	CG5452	dnk	deoxyribonucleoside kinase	NS
FBgn0022343	FBgn0022343	CG3760	CG3760	-	NS
FBgn0022344	FBgn0022344	CG10340	CG10340	-	NS
FBgn0022349	FBgn0022349	CG1910	CG1910	-	NS
FBgn0022359	FBgn0022359	CG4649	Sodh-2	Sorbitol dehydrogenase-2	Up in nat3fed
FBgn0022361	FBgn0022361	CG1507	Pur-alpha	Purine-rich binding protein-alpha	NS
FBgn0022382	FBgn0022382	CG15862	Pka-R2	cAMP-dependent protein kinase R2	NS
FBgn0022699	FBgn0022699	CG10270	D19B	D19B	NS
FBgn0022700	FBgn0022700	CG3986	Cht4	Chitinase 4	NS
FBgn0022702	FBgn0022702	CG2054	Cht2	Chitinase 2	NS
FBgn0022708	FBgn0283494	CG11255/CG3140	Adk2	Adenylate kinase-2	NS
FBgn0022710	FBgn0022710	CG9210	Ac13E	Adenylyl cyclase 35C	NS
FBgn0022724	FBgn0022724	CG7128	Taf8	TBP-associated factor 8	NS
FBgn0022764	FBgn0022764	CG8815	Sin3A	Sin3A	NS
FBgn0022768	FBgn0022768	CG2984	Pp2C1	Protein phosphatase 2C	NS
FBgn0022772	FBgn0286788	CG10667	Orc1	Origin recognition complex subunit 1	NS
FBgn0022774	FBgn0022774	CG8782	Oat	Ornithine aminotransferase precursor	NS
FBgn0022786	FBgn0022786	CG12153	Hira	Hira	NS
FBgn0022787	FBgn0022787	CG4261	Hel89B	Helicase 89B	NS
FBgn0022800	FBgn0022800	CG10244	Cad96Ca	Cadherin 96Ca	NS
FBgn0022893	FBgn0022893	CG2207	Df31	Decondensation factor 31	NS
FBgn0022935	FBgn0022935	CG10269	D19A	D19A	NS
FBgn0022936	FBgn0022936	CG7405	CycH	Cyclin H	NS
FBgn0022942	FBgn0022942	CG7035	Cbp80	cap binding protein 80	NS
FBgn0022943	FBgn0022943	CG12357	Cbp20	cap binding protein 20	NS
FBgn0022959	FBgn0022959	CG5654	yps	ypsilon schachtel	NS
FBgn0022960	FBgn0022960	CG3572	vimar	visceral mesodermal armadillo-repeats	NS
FBgn0022984	FBgn0022984	CG3584	qkr58E-3	quaking related 58E-3	NS
FBgn0022985	FBgn0022985	CG5821	qkr58E-2	quaking related 58E-2	NS
FBgn0022986	FBgn0022986	CG3613	qkr58E-1	quaking related 58E-1	NS
FBgn0022987	FBgn0022987	CG4816	qkr54B	quaking related 54B	NS
FBgn0023000	FBgn0023000	CG6936	mth	methuselah	NS
FBgn0023001	FBgn0023001	CG8624	melt	melted	NS
FBgn0023023	FBgn0023023	CG1411	CRMP	Collapsin Response Mediator Protein	Down in nat3fed
FBgn0023076	FBgn0023076	CG7391	Clk	Clock	NS
FBgn0023081	FBgn0023081	CG4012	gek	genghis khan	NS
FBgn0023083	FBgn0023083	CG7693	fray	frayed	NS
FBgn0023090	FBgn0023090	CG31623	dtr	defective transmitter release	NS
FBgn0023094	FBgn0023094	CG8727	cyc	cycle	NS
FBgn0023095	FBgn0023095	CG11282	caps	capricious	NS
FBgn0023096	FBgn0023096	CG15148	btv	beethoven	Not detected
FBgn0023097	FBgn0023097	CG5206	bon	bonus	NS
FBgn0023129	FBgn0023129	CG3705	aay	astray	NS
FBgn0023130	FBgn0023130	CG3771	a6	a6	NS
FBgn0023143	FBgn0023143	CG1782	Uba1	Ubiquitin activating enzyme 1	NS
FBgn0023167	FBgn0023167	CG8427	SmD3	Small ribonucleoprotein particle protein SmD3	NS
FBgn0023169	FBgn0023169	CG3051	AMPKalpha	AMP-activated protein kinase alpha subunit	NS
FBgn0023170	FBgn0023170	CG3997	RpL39	Ribosomal protein L39	NS
FBgn0023171	FBgn0023171	CG8729	rnh1	ribonuclease H1	NS
FBgn0023172	FBgn0023172	CG9635	RhoGEF2	Rho guanine nucleotide exchange factor 2	NS
FBgn0023174	FBgn0023174	CG3329	Prosbeta2	Proteasome beta2 subunit	NS
FBgn0023175	FBgn0023175	CG1519	Prosalpha7	Proteasome alpha7 subunit	NS
FBgn0023177	FBgn0023177	CG32505	Pp4-19C	Protein phosphatase 19C	NS
FBgn0023180	FBgn0023180	CG1584	Orc6	Origin recognition complex subunit 6	NS
FBgn0023181	FBgn0023181	CG2917	Orc4	Origin recognition complex subunit 4	NS
FBgn0023197	FBgn0023197	CG6298	Jon74E	Jonah 74E	NS
FBgn0023212	FBgn0023212	CG4204	EloB	Elongin B	NS
FBgn0023213	FBgn0023213	CG10811	eIF4G	eukaryotic translation initiation factor 4G	NS
FBgn0023214	FBgn0023214	CG15085	edl	ETS-domain lacking	Down in nat3fed
FBgn0023215	FBgn0023215	CG13316	Mnt	Mnt	NS
FBgn0023216	FBgn0023216	CG2864	Parg	Poly(ADP-ribose) glycohydrolase	NS
FBgn0023388	FBgn0023388	CG1099	Dap160	Dynamin associated protein 160	NS
FBgn0023407	FBgn0023407	CG9239	B4	B4	NS
FBgn0023441	FBgn0023441	CG8205	fus	fusilli	NS
FBgn0023458	FBgn0023458	CG3585	Rbcn-3A	Rabconnectin-3A	NS
FBgn0023477	FBgn0023477	CG2827	Tal	Tal	NS
FBgn0023479	FBgn0023479	CG4821	Tequila	Tequila	NS
FBgn0023496	FBgn0023496	CG7279	Lip1	Lipase 1	Up in nat3fed
FBgn0023506	FBgn0023506	CG1474	Es2	Es2	NS
FBgn0023507	FBgn0023507	CG3835	CG3835	-	Up in nat3fed
FBgn0023508	FBgn0023508	CG3573	Ocrl	Oculocerebrorenal syndrome of Lowe ortholog (H. sapiens)	NS
FBgn0023509	FBgn0023509	CG3480	mip130	Myb-interacting protein 130	NS
FBgn0023511	FBgn0023511	CG3810	Edem1	ER degradation enhancer, mannosidase alpha-like 1	NS
FBgn0023512	FBgn0023512	CG3806	eIF2B-epsilon	eIF2B-epsilon	NS
FBgn0023513	FBgn0023513	CG14803	CG14803	-	NS
FBgn0023514	FBgn0023514	CG14805	CG14805	-	NS
FBgn0023515	FBgn0023515	CG14814	CG14814	-	NS
FBgn0023516	FBgn0023516	CG14815	Pex5	Peroxin 5	NS
FBgn0023517	FBgn0023517	CG14816	Pgam5	Phosphoglycerate mutase 5	NS
FBgn0023518	FBgn0023518	CG3848	trr	trithorax-related	NS
FBgn0023519	FBgn0023519	CG3109	mRpL16	mitochondrial ribosomal protein L16	NS
FBgn0023520	FBgn0023520	CG3857	CG3857	-	NS
FBgn0023521	FBgn0023521	CG3587	CG3587	-	NS
FBgn0023522	FBgn0023522	CG11596	CG11596	-	NS
FBgn0023524	FBgn0023524	CG3078	CG3078	-	NS
FBgn0023525	FBgn0023525	CG3191	CG3191	-	NS
FBgn0023526	FBgn0023526	CG2865	CG2865	-	Down in nat3fed
FBgn0023527	FBgn0023527	CG3071	CG3071	-	NS
FBgn0023528	FBgn0023528	CG2924	CG2924	-	Down in nat3fed
FBgn0023529	FBgn0023529	CG2918	CG2918	-	NS
FBgn0023530	FBgn0023530	CG3740	CG3740	-	NS
FBgn0023531	FBgn0023531	CG32809	CG32809	-	NS
FBgn0023534	FBgn0023534	CG17778	CG17778	-	NS
FBgn0023535	FBgn0023535	CG18104	arg	arginase	Up in nat3fed
FBgn0023536	FBgn0023536	CG3156	CG3156	-	NS
FBgn0023537	FBgn0023537	CG17896	CG17896	-	NS
FBgn0023540	FBgn0023540	CG3630	CG3630	-	NS
FBgn0023541	FBgn0023541	CG3540	Cyp4d14	Cyp4d14	Up in nat3fed
FBgn0023542	FBgn0023542	CG3460	Nmd3	Nonsense-mediated mRNA 3	NS
FBgn0023545	FBgn0023545	CG4406	CG4406	-	NS
FBgn0023549	FBgn0023549	CG3456	Mct1	Monocarboxylate transporter 1	NS
FBgn0024150	FBgn0024150	CG10564	Ac78C	Adenylyl cyclase 78C	NS
FBgn0024177	FBgn0024177	CG10125	zpg	zero population growth	Not detected
FBgn0024179	FBgn0024179	CG10776	wit	wishful thinking	NS
FBgn0024182	FBgn0024182	CG1410	waw	waclaw	Not detected
FBgn0024183	FBgn0024183	CG4170	vig	vasa intronic gene	NS
FBgn0024187	FBgn0024187	CG8110	syd	sunday driver	NS
FBgn0024191	FBgn0024191	CG7238	sip1	septin interacting protein 1	NS
FBgn0024194	FBgn0024194	CG11495	rasp	rasp	NS
FBgn0024222	FBgn0024222	CG4201	ird5	immune response deficient 5	NS
FBgn0024227	FBgn0024227	CG6620	aurB	aurora B	NS
FBgn0024230	FBgn0024230	CG10234	Hs2st	Heparan sulfate 2-O-sulfotransferase	NS
FBgn0024234	FBgn0024234	CG5562	gbb	glass bottom boat	NS
FBgn0024236	FBgn0024236	CG6817	foi	fear-of-intimacy	NS
FBgn0024238	FBgn0024238	CG8649	Fim	Fimbrin	NS
FBgn0024245	FBgn0024245	CG17559	dnt	doughnut on 2	NS
FBgn0024248	FBgn0024248	CG5686	chico	chico	NS
FBgn0024250	FBgn0024250	CG9653	brk	brinker	NS
FBgn0024251	FBgn0024251	CG1414	bbx	bobby sox	Not detected
FBgn0024273	FBgn0024273	CG1520	WASp	WASp	NS
FBgn0024277	FBgn0024277	CG18214	trio	trio	NS
FBgn0024285	FBgn0024285	CG4602	Srp54	Srp54	NS
FBgn0024288	FBgn0024288	CG15552	Sox100B	Sox100B	NS
FBgn0024289	FBgn0024289	CG1982	Sodh-1	Sorbitol dehydrogenase 1	NS
FBgn0024291	FBgn0024291	CG5216	Sir2	Sir2	NS
FBgn0024293	FBgn0024293	CG1865	Spn43Ab	Serpin 43Ab	Up in nat3fed
FBgn0024294	FBgn0024294	CG12172	Spn43Aa	Serpin 43Aa	Down in nat3fed
FBgn0024314	FBgn0024314	CG5105	Plap	Phospholipase A2 activator protein	NS
FBgn0024315	FBgn0024315	CG8098	Picot	Picot	NS
FBgn0024319	FBgn0024319	CG8178	Nach	Nach	Not detected
FBgn0024320	FBgn0024320	CG5722	Npc1a	Niemann-Pick type C-1a	NS
FBgn0024321	FBgn0024321	CG8524	NK7.1	NK7.1	NS
FBgn0024326	FBgn0024326	CG9738	Mkk4	MAP kinase kinase 4	NS
FBgn0024329	FBgn0024329	CG7717	Mekk1	Mekk1	NS
FBgn0024330	FBgn0024330	CG9473	MED6	Mediator complex subunit 6	NS
FBgn0024352	FBgn0024352	CG2720	Hop	Hsp70/Hsp90 organizing protein homolog	NS
FBgn0024360	FBgn0024360	CG11418	CG11418	-	NS
FBgn0024361	FBgn0024361	CG11415	Tsp2A	Tetraspanin 2A	Up in nat3fed
FBgn0024362	FBgn0024362	CG11412	CG11412	-	NS
FBgn0024364	FBgn0024364	CG11417	CG11417	-	NS
FBgn0024365	FBgn0024365	CG12773	CG12773	-	NS
FBgn0024371	FBgn0024371	CG1071	E2f2	E2F transcription factor 2	NS
FBgn0024432	FBgn0024432	CG12363	Dlc90F	Dynein light chain 90F	NS
FBgn0024491	FBgn0024491	CG6046	Bin1	Bicoid interacting protein 1	NS
FBgn0024509	FBgn0024509	CG6773	Sec13	Sec13 ortholog (S. cerevisiae)	NS
FBgn0024510	FBgn0024510	CG32315	dlt	discs lost	NS
FBgn0024542	FBgn0024542	CG8614	Neos	Neosin	NS
FBgn0024555	FBgn0024555	CG9351	flfl	falafel	NS
FBgn0024556	FBgn0024556	CG6050	EfTuM	Elongation factor Tu mitochondrial	NS
FBgn0024689	FBgn0024689	CG6549	fws	four way stop	NS
FBgn0024698	FBgn0024698	CG10110	Cpsf160	Cleavage and polyadenylation specificity factor 160	NS
FBgn0024732	FBgn0024732	CG8357	Drep1	DNA fragmentation factor-related protein 1	NS
FBgn0024733	FBgn0024733	CG17521	RpL10	Ribosomal protein L10	NS
FBgn0024734	FBgn0024734	CG4993	PRL-1	PRL-1	NS
FBgn0024740	FBgn0024740	CG17116	Lip2	Lipase 2	Up in nat3fed
FBgn0024754	FBgn0024754	CG8200	Flo1	Flotillin 1	NS
FBgn0024804	FBgn0024804	CG17023	Dbp80	Dead box protein 80	NS
FBgn0024806	FBgn0024806	CG7020	DIP2	DISCO Interacting Protein 2	NS
FBgn0024807	FBgn0024807	CG17686	DIP1	DISCO Interacting Protein 1	NA
FBgn0024811	FBgn0024811	CG1587	Crk	Crk	NS
FBgn0024814	FBgn0024814	CG6948	Clc	Clathrin light chain	NS
FBgn0024833	FBgn0024833	CG9388	AP-1mu	Adaptor Protein complex 1, mu subunit	NS
FBgn0024841	FBgn0024841	CG1963	Pcd	pterin-4a-carbinolamine dehydratase	NS
FBgn0024846	FBgn0024846	CG7393	p38b	p38b MAP kinase	NS
FBgn0024887	FBgn0024887	CG5649	kin17	kin17	NS
FBgn0024889	FBgn0024889	CG8548	Kap-alpha1	karyopherin alpha1	NS
FBgn0024909	FBgn0024909	CG2670	Taf7	TBP-associated factor 7	NS
FBgn0024912	FBgn0024912	CG1303	agt	O-6-alkylguanine-DNA alkyltransferase	Up in nat3fed
FBgn0024921	FBgn0024921	CG7398	Trn	Transportin	NS
FBgn0024944	FBgn0024944	CG3856	Oamb	Octopamine receptor in mushroom bodies	NS
FBgn0024945	FBgn0024945	CG7067	NitFhit	Nitrilase and fragile histidine triad fusion protein	Up in nat3fed
FBgn0024947	FBgn0024947	CG3059	NTPase	NTPase	Up in nat3fed
FBgn0024956	FBgn0024956	CG7614	Mat1	Menage a trois 1 ortholog (H. sapiens)	NS
FBgn0024957	FBgn0024957	CG6342	Irp-1B	Iron regulatory protein 1B	NS
FBgn0024958	FBgn0024958	CG4900	Irp-1A	Iron regulatory protein 1A	Down in nat3fed
FBgn0024963	FBgn0024963	CG7535	GluClalpha	GluClalpha	NS
FBgn0024973	FBgn0024973	CG2701	CG2701	-	NS
FBgn0024975	FBgn0024975	CG2712	CG2712	-	NS
FBgn0024977	FBgn0283545	CG2709	CG2709	-	Not detected
FBgn0024980	FBgn0024980	CG2715	Syx4	Syntaxin 4	NS
FBgn0024983	FBgn0024983	CG4293	CG4293	-	NS
FBgn0024985	FBgn0024985	CG11448	CG11448	-	NS
FBgn0024986	FBgn0024986	CG3719	CG3719	-	NS
FBgn0024987	FBgn0024987	CG3056	ssx	sister-of-Sex-lethal	NS
FBgn0024989	FBgn0024989	CG3777	CG3777	-	Down in nat3fed
FBgn0024991	FBgn0024991	CG2694	CG2694	-	NS
FBgn0024992	FBgn0024992	CG2658	CG2658	-	NS
FBgn0024993	FBgn0024993	CG2662	CG2662	-	NS
FBgn0024994	FBgn0024994	CG2675	Csat	Csat	NS
FBgn0024996	FBgn0024996	CG2677	eIF2B-beta	eIF2B-beta	NS
FBgn0024997	FBgn0024997	CG2681	CG2681	-	NS
FBgn0024998	FBgn0024998	CG2685	CG2685	-	NS
FBgn0025109	FBgn0025109	CG18642	Bem46	Bem46	NS
FBgn0025111	FBgn0025111	CG1683	Ant2	Adenine nucleotide translocase 2	NS
FBgn0025185	FBgn0025185	CG1605	az2	az2	NS
FBgn0025186	FBgn0025186	CG5709	ari-2	ariadne 2	NS
FBgn0025335	FBgn0025335	CG4585	CG4585	-	NS
FBgn0025336	FBgn0025336	CG4882	CG4882	-	NS
FBgn0025352	FBgn0025352	CG4581	Thiolase	Thiolase	NS
FBgn0025355	FBgn0025355	CG7869	SuUR	Suppressor of Under-Replication	Not detected
FBgn0025366	FBgn0025366	CG5277	Ip259	Intronic Protein 259	NS
FBgn0025373	FBgn0025373	CG12389	Fpps	Farnesyl pyrophosphate synthase	NS
FBgn0025381	FBgn0025381	CG14782	rush	rush hour	NS
FBgn0025383	FBgn0025383	CG14780	CG14780	-	NS
FBgn0025388	FBgn0025388	CG12179	CG12179	-	NS
FBgn0025390	FBgn0025390	CG14796	Mur2B	Mucin related 2B	NS
FBgn0025393	FBgn0025393	CG14795	CG14795	-	Up in nat3fed
FBgn0025394	FBgn0025394	CG32810	inc	insomniac	NS
FBgn0025454	FBgn0025454	CG8453	Cyp6g1	Cyp6g1	NS
FBgn0025455	FBgn0025455	CG6292	CycT	Cyclin T	NS
FBgn0025456	FBgn0025456	CG5413	CREG	Cellular Repressor of E1A-stimulated Genes	Down in nat3fed
FBgn0025457	FBgn0025457	CG7581	Bub3	Bub3	NS
FBgn0025463	FBgn0025463	CG4303	Bap60	Brahma associated protein 60kD	NS
FBgn0025469	FBgn0025469	CG8717	slv	saliva	NS
FBgn0025519	FBgn0025519	CG7773	fidipidine	fidipidine	NS
FBgn0025525	FBgn0025525	CG9102	bab2	bric a brac 2	Down in nat3fed
FBgn0025549	FBgn0025549	CG1659	unc-119	unc-119	NS
FBgn0025558	FBgn0025558	CG4101	CG4101	-	NS
FBgn0025571	FBgn0025571	CG5836	SF1	Splicing factor 1	NS
FBgn0025574	FBgn0025574	CG5212	Pli	Pellino	Down in nat3fed
FBgn0025578	FBgn0025578	CG16914	Lcp9	Larval cuticle protein 9	NS
FBgn0025582	FBgn0025582	CG9677	Int6	Int6 homologue	NS
FBgn0025592	FBgn0025592	CG18374	Gyk	Glycerol kinase	NS
FBgn0025595	FBgn0025595	CG11325	AkhR	Adipokinetic hormone receptor	Up in nat3fed
FBgn0025608	FBgn0025608	CG10372	Faf	Fas-associated factor	NS
FBgn0025615	FBgn0025615	CG3024	Torsin	Torsin	NS
FBgn0025616	FBgn0025616	CG13359	CG13359	-	NS
FBgn0025620	FBgn0025620	CG13360	CG13360	-	NS
FBgn0025621	FBgn0025621	CG16989	CG16989	-	NS
FBgn0025624	FBgn0025624	CG4025	CG4025	-	NS
FBgn0025626	FBgn0025626	CG4281	CG4281	-	NS
FBgn0025628	FBgn0025628	CG4199	CG4199	-	NS
FBgn0025629	FBgn0025629	CG4045	CG4045	-	NS
FBgn0025630	FBgn0025630	CG4061	CG4061	-	NS
FBgn0025631	FBgn0025631	CG4322	moody	moody	NS
FBgn0025632	FBgn0025632	CG4313	CG4313	-	NS
FBgn0025633	FBgn0025633	CG13366	CG13366	-	NS
FBgn0025635	FBgn0025635	CG17829	CG17829	-	NS
FBgn0025637	FBgn0025637	CG16983	SkpA	SKP1-related A	NS
FBgn0025638	FBgn0025638	CG16982	Roc1a	Regulator of cullins 1a	NS
FBgn0025639	FBgn0025639	CG13363	Hmt4-20	Histone methyltransferase 4-20	NS
FBgn0025640	FBgn0025640	CG13369	CG13369	-	NS
FBgn0025674	FBgn0025674	CG15218	CycK	Cyclin K	NS
FBgn0025678	FBgn0025678	CG5809	CaBP1	calcium-binding protein 1	NS
FBgn0025681	FBgn0025681	CG3558	CG3558	-	NS
FBgn0025682	FBgn0025682	CG9148	scf	supercoiling factor	Down in nat3fed
FBgn0025683	FBgn0288229	CG3164	CG3164	-	NS
FBgn0025684	FBgn0025684	CG15438	MFS18	Major Facilitator Superfamily Transporter 18	NS
FBgn0025687	FBgn0286198	CG7144	LKR	lysine ketoglutarate reductase	NS
FBgn0025692	FBgn0025692	CG3814	CG3814	-	Up in nat3fed
FBgn0025693	FBgn0025693	CG11163	ZnT41F	Zinc transporter 41F	NS
FBgn0025697	FBgn0025697	CG12789	santa-maria	scavenger receptor acting in neural tissue and majority of rhodopsin is absent	Down in nat3fed
FBgn0025700	FBgn0025700	CG5885	CG5885	-	NS
FBgn0025702	FBgn0025702	CG11489	srpk79D	serine-arginine protein kinase at 79D	NS
FBgn0025709	FBgn0025709	CG8083	CG8083	-	NS
FBgn0025716	FBgn0025716	CG6546	Bap55	Brahma associated protein 55kD	NS
FBgn0025720	FBgn0025720	CG9204	Ate1	Ate1	NS
FBgn0025724	FBgn0025724	CG6699	beta'COP	Coat Protein (coatomer) beta'	NS
FBgn0025725	FBgn0025725	CG7961	alphaCOP	Coat Protein (coatomer) alpha	NS
FBgn0025726	FBgn0025726	CG2999	unc-13	unc-13	NS
FBgn0025739	FBgn0025739	CG3346	pon	partner of numb	NS
FBgn0025740	FBgn0025740	CG17245	PlexB	Plexin B	NS
FBgn0025741	FBgn0025741	CG11081	PlexA	Plexin A	NS
FBgn0025742	FBgn0025742	CG9115	mtm	myotubularin	NS
FBgn0025743	FBgn0025743	CG18582	mbt	mushroom bodies tiny	NS
FBgn0025777	FBgn0025777	CG11324	homer	homer	NS
FBgn0025781	FBgn0025781	CG6759	Cdc16	Cell division cycle 16 ortholog	NS
FBgn0025790	FBgn0025790	CG10327	TBPH	TAR DNA-binding protein-43 homolog	NS
FBgn0025800	FBgn0025800	CG2262	Smox	Smad on X	NS
FBgn0025802	FBgn0025802	CG6939	Sbf	SET domain binding factor	NS
FBgn0025806	FBgn0283666	CG3204	Rap2l	Ras-associated protein 2-like	NS
FBgn0025807	FBgn0025807	CG3945	Rad9	Rad9	NS
FBgn0025808	FBgn0025808	CG7825	Rad17	Rad17	NS
FBgn0025809	FBgn0025809	CG8962	Paf-AHalpha	Platelet-activating factor acetylhydrolase alpha	NS
FBgn0025814	FBgn0025814	CG1742	Mgstl	Microsomal glutathione S-transferase-like	Up in nat3fed
FBgn0025820	FBgn0025820	CG1935	JTBR	JTBR	NS
FBgn0025825	FBgn0025825	CG2128	Hdac3	Histone deacetylase 3	Not detected
FBgn0025830	FBgn0289323	CG5859	IntS8	Integrator 8	NS
FBgn0025833	FBgn0025833	CG8910	CG8910	-	NS
FBgn0025836	FBgn0025836	CG40494	RhoGAP1A	Rho GTPase activating protein at 1A	NS
FBgn0025837	FBgn0025837	CG17636	CG17636	-	NS
FBgn0025839	FBgn0025839	CG3621	ND-B14.5A	NADH dehydrogenase (ubiquinone) B14.5 A subunit	NS
FBgn0025864	FBgn0025864	CG12737	Crag	Calmodulin-binding protein related to a Rab3 GDP/GTP exchange protein	NS
FBgn0025865	FBgn0025865	CG3637	Cortactin	Cortactin	NS
FBgn0025866	FBgn0025866	CG8107	CalpB	Calpain-B	NS
FBgn0025874	FBgn0025874	CG8474	Meics	Meiotic central spindle	NS
FBgn0025878	FBgn0025878	CG10382	wrapper	wrapper	NS
FBgn0025879	FBgn0025879	CG6281	Timp	Tissue inhibitor of metalloproteases	Up in nat3fed
FBgn0025881	FBgn0025881	CR31877	snoRNA:Me18S-A1576	-	Not detected
FBgn0025885	FBgn0025885	CG11143	Inos	Inos	NS
FBgn0025936	FBgn0025936	CG1511	Eph	Eph receptor tyrosine kinase	NS
FBgn0026015	FBgn0026015	CG3458	Top3beta	Topoisomerase 3beta	NS
FBgn0026056	FBgn0026056	CG11622	Rlip	Ral interacting protein	NS
FBgn0026059	FBgn0026059	CG31045	Mhcl	Myosin heavy chain-like	NS
FBgn0026060	FBgn0026060	CG4317	Mipp2	Multiple inositol polyphosphate phosphatase 2	NS
FBgn0026061	FBgn0026061	CG4123	Mipp1	Multiple inositol polyphosphate phosphatase 1	Up in nat3fed
FBgn0026076	FBgn0026076	CG9038	UBL3	UBL3	NS
FBgn0026079	FBgn0026079	CG6133	Nsun2	NOP2-Sun domain family, member 2 ortholog	NS
FBgn0026080	FBgn0026080	CG6121	Tip60	Tip60	NS
FBgn0026083	FBgn0026083	CG4857	tyf	twenty-four	NS
FBgn0026084	FBgn0026084	CG4944	cib	ciboulot	NS
FBgn0026085	FBgn0026085	CG4865	dgt4	dim gamma-tubulin 4	NS
FBgn0026086	FBgn0026086	CG12598	Adar	Adenosine deaminase acting on RNA	NS
FBgn0026088	FBgn0026088	CG14818	CG14818	-	NS
FBgn0026089	FBgn0026089	CG14817	CG14817	-	NS
FBgn0026090	FBgn0026090	CG14812	CG14812	-	NS
FBgn0026143	FBgn0026143	CG3658	CDC45L	CDC45L	NS
FBgn0026147	FBgn0026147	CG16833	CG16833	-	NS
FBgn0026148	FBgn0026148	CG12253	CG12253	-	NS
FBgn0026149	FBgn0026149	CG17252	BCL7-like	BCL7-like	NS
FBgn0026150	FBgn0026150	CG6291	ApepP	Aminopeptidase P	NS
FBgn0026160	FBgn0026160	CG7958	tna	tonalli	NS
FBgn0026176	FBgn0026176	CG8881	SkpB	SKP1-related B	NS
FBgn0026179	FBgn0026179	CG32434	siz	schizo	NS
FBgn0026181	FBgn0026181	CG9774	Rok	Rho kinase	NS
FBgn0026189	FBgn0026189	CG7740	prominin-like	prominin-like	NS
FBgn0026192	FBgn0026192	CG5884	par-6	par-6	NS
FBgn0026199	FBgn0026199	CG1838	myo	myoglianin	NS
FBgn0026206	FBgn0026206	CG12218	mei-P26	meiotic P26	NS
FBgn0026207	FBgn0026207	CG6819	mbo	members only	NS
FBgn0026238	FBgn0026238	CG2944	gus	gustavus	NS
FBgn0026239	FBgn0026239	CG31043	gukh	GUK-holder	NS
FBgn0026250	FBgn0026250	CG8053	eIF-1A	Eukaryotic initiation factor 1A	NS
FBgn0026252	FBgn0026252	CG7935	msk	moleskin	NS
FBgn0026257	FBgn0026257	CG6219	cav	caravaggio	NS
FBgn0026259	FBgn0026259	CG10840	eIF5B	eIF5B	NS
FBgn0026261	FBgn0026261	CG4207	bonsai	bonsai	NS
FBgn0026262	FBgn0026262	CG2009	bip2	bip2	NS
FBgn0026263	FBgn0026263	CG7574	bip1	bip1	Down in nat3fed
FBgn0026309	FBgn0026309	CG5032	aft	adrift	NS
FBgn0026313	FBgn0026313	CG5675	X11L	X11L	NS
FBgn0026314	FBgn0026314	CG6649	Ugt35b	UDP-glycosyltransferase 35b	Not detected
FBgn0026315	FBgn0026315	CG6644	Ugt35a	UDP-glycosyltransferase 35a	Up in nat3fed
FBgn0026316	FBgn0026316	CG5788	Ubc10	Ubiquitin conjugating enzyme 10	NS
FBgn0026317	FBgn0026317	CG6147	Tsc1	Tsc1	NS
FBgn0026319	FBgn0026319	CG3048	Traf4	TNF-receptor-associated factor 4	Down in nat3fed
FBgn0026323	FBgn0026323	CG18492	Tak1	TGF-beta activated kinase 1	NS
FBgn0026324	FBgn0026324	CG3069	Taf10b	TBP-associated factor 10b	NS
FBgn0026326	FBgn0026326	CG2072	Mad1	-	NS
FBgn0026361	FBgn0026361	CG2916	44444	Septin 5	NS
FBgn0026369	FBgn0026369	CG15667	Sara	Smad anchor for receptor activation	NS
FBgn0026372	FBgn0026372	CG7977	RpL23A	Ribosomal protein L23A	NS
FBgn0026373	FBgn0026373	CG7885	RpII33	RNA polymerase II 33kD subunit	NS
FBgn0026374	FBgn0026374	CG8497	Rhp	Rhophilin	NS
FBgn0026375	FBgn0026375	CG32555	RhoGAPp190	Rho GTPase activating protein p190	NS
FBgn0026376	FBgn0026376	CG8865	Rgl	Ral guanine nucleotide dissociation stimulator-like ortholog (M. musculus)	NS
FBgn0026378	FBgn0026378	CG8432	Rep	Rab escort protein	NS
FBgn0026379	FBgn0026379	CG5671	Pten	Pten	NS
FBgn0026380	FBgn0026380	CG11981	Prosbeta3	Proteasome beta3 subunit	NS
FBgn0026388	FBgn0026388	CG33478	Or46a	Odorant receptor 46a	Not detected
FBgn0026400	FBgn0026400	CG10009	Noa36	Noa36	NS
FBgn0026401	FBgn0026401	CG17704	Nipped-B	Nipped-B	NS
FBgn0026402	FBgn0026402	CG8980	NiPp1	Nuclear inhibitor of Protein phosphatase 1	NS
FBgn0026404	FBgn0026404	CG8091	Dronc	Death regulator Nedd2-like caspase	Down in nat3fed
FBgn0026409	FBgn0026409	CG4994	Mpcp	Mitochondrial phosphate carrier protein	NS
FBgn0026415	FBgn0026415	CG1780	Idgf4	Imaginal disc growth factor 4	Up in nat3fed
FBgn0026417	FBgn0026417	CG2525	Hus1-like	Hus1-like	NS
FBgn0026418	FBgn0026418	CG6603	Hsc70Cb	Hsc70Cb	NS
FBgn0026427	FBgn0026427	CG12864	Su(var)2-HP2	Su(var)2-HP2	NS
FBgn0026428	FBgn0026428	CG6170	HDAC6	HDAC6	NS
FBgn0026431	FBgn0026431	CG6176	Grip75	Grip75	NS
FBgn0026432	FBgn0026432	CG5688	Grip163	Grip163	NS
FBgn0026433	FBgn0026433	CG9201	Grip128	Grip128	NS
FBgn0026438	FBgn0026438	CG3159	Eaat2	Excitatory amino acid transporter 2	NS
FBgn0026439	FBgn0026439	CG3747	Eaat1	Excitatory amino acid transporter 1	Up in nat3fed
FBgn0026441	FBgn0026441	CG4913	ear	ENL/AF9-related	NS
FBgn0026479	FBgn0026479	CG3210	Drp1	Dynamin related protein 1	NS
FBgn0026533	FBgn0026533	CG5935	Dek	Dek	NS
FBgn0026562	FBgn0026562	CG6378	BM-40-SPARC	BM-40-SPARC	NS
FBgn0026563	FBgn0026563	CG1979	CG1979	-	NS
FBgn0026565	FBgn0026565	CG1315	CG1315	-	NS
FBgn0026566	FBgn0026566	CG1307	CG1307	-	NS
FBgn0026570	FBgn0026570	CG5704	CG5704	-	Up in nat3fed
FBgn0026573	FBgn0026573	CG8290	ADD1	ADD domain-containing protein 1	NS
FBgn0026575	FBgn0026575	CG32575	hang	hangover	NS
FBgn0026576	FBgn0026576	CG5991	CG5991	-	NS
FBgn0026577	FBgn0026577	CG8677	CG8677	-	NS
FBgn0026593	FBgn0026593	CG5707	CG5707	-	Up in nat3fed
FBgn0026597	FBgn0026597	CG7926	Axn	Axin	NS
FBgn0026598	FBgn0026598	CG6193	Apc2	Adenomatous polyposis coli tumor suppressor homolog 2	NS
FBgn0026602	FBgn0026602	CG1851	Ady43A	Ady43A	NS
FBgn0026616	FBgn0026616	CG4606	alpha-Man-IIb	alpha-Mannosidase class II b	NS
FBgn0026619	FBgn0026619	CG8766	Taz	Tafazzin	Down in nat3fed
FBgn0026620	FBgn0026620	CG9765	tacc	transforming acidic coiled-coil protein	NS
FBgn0026630	FBgn0026630	CG9655	nes	nessy	NS
FBgn0026634	FBgn0026634	CG6177	ldlCp	ldlCp-related protein	NS
FBgn0026666	FBgn0026666	CG8198	l(1)G0136	lethal (1) G0136	NS
FBgn0026713	FBgn0026713	CG32604	l(1)G0007	lethal (1) G0007	NS
FBgn0026718	FBgn0026718	CG17608	fu12	fu12	NS
FBgn0026721	FBgn0026721	CG6953	fat-spondin	fat-spondin	NS
FBgn0026722	FBgn0026722	CG8730	drosha	drosha	NS
FBgn0026737	FBgn0026737	CG6171	CG6171	-	NS
FBgn0026738	FBgn0026738	CG7857	CG7857	-	NS
FBgn0026741	FBgn0026741	CG12373	mRpL18	mitochondrial ribosomal protein L18	NS
FBgn0026749	FBgn0288857	CG1989	Yippee	Yippee	NS
FBgn0026751	FBgn0026751	CG4208	XRCC1	XRCC1	NS
FBgn0026753	FBgn0283536	CG6213	Vha13	Vacuolar H[+] ATPase 13kD subunit	NS
FBgn0026755	FBgn0026755	CG9481	Ugt37b1	UDP-glycosyltransferase 37b1	Down in nat3fed
FBgn0026756	FBgn0026756	CG11012	Ugt37a1	UDP-glycosyltransferase 37a1	Not detected
FBgn0026760	FBgn0026760	CG7121	Tehao	Tehao	NS
FBgn0026761	FBgn0026761	CG3152	Trap1	Trap1	NS
FBgn0026777	FBgn0026777	CG1836	Rad23	Rad23	NS
FBgn0026778	FBgn0026778	CG3240	Rad1	Radiation insensitive 1	Not detected
FBgn0026869	FBgn0026869	CG1981	Thd1	Thd1	NS
FBgn0026872	FBgn0026872	CG14777	CG14777	-	NS
FBgn0026873	FBgn0026873	CG14802	MED18	Mediator complex subunit 18	NS
FBgn0026876	FBgn0026876	CG11403	CG11403	-	NS
FBgn0026878	FBgn0026878	CG4325	CG4325	-	NS
FBgn0027052	FBgn0027052	CG5203	CHIP	CHIP ortholog	NS
FBgn0027053	FBgn0027053	CG14884	CSN5	COP9 signalosome subunit 5	NS
FBgn0027054	FBgn0027054	CG8725	CSN4	COP9 signalosome subunit 4	NS
FBgn0027055	FBgn0027055	CG18332	CSN3	COP9 signalosome subunit 3	NS
FBgn0027057	FBgn0027057	CG3889	CSN1b	COP9 signalosome subunit 1b	NS
FBgn0027066	FBgn0027066	CG3265	Eb1	Eb1	NS
FBgn0027073	FBgn0027073	CG4302	CG4302	-	NS
FBgn0027074	FBgn0027074	CG17324	CG17324	-	NS
FBgn0027079	FBgn0027079	CG4062	Aats-val	Valyl-tRNA synthetase	NS
FBgn0027080	FBgn0027080	CG4561	Aats-tyr	Tyrosyl-tRNA synthetase	NS
FBgn0027081	FBgn0027081	CG5353	Aats-thr	Threonyl-tRNA synthetase	NS
FBgn0027082	FBgn0027082	CG12186	Aats-pro	Prolyl-tRNA synthetase	NS
FBgn0027083	FBgn0027083	CG31322	Aats-met	Methionyl-tRNA synthetase	NS
FBgn0027084	FBgn0027084	CG12141	Aats-lys	Lysyl-tRNA synthetase	NS
FBgn0027085	FBgn0027085	CG7479	Aats-leu	Leucyl-tRNA synthetase	NS
FBgn0027086	FBgn0027086	CG11471	Aats-ile	Isoleucyl-tRNA synthetase	NS
FBgn0027087	FBgn0027087	CG6335	Aats-his	Histidyl-tRNA synthetase	NS
FBgn0027088	FBgn0027088	CG6778	Aats-gly	Glycyl-tRNA synthetase	NS
FBgn0027090	FBgn0027090	CG10506	Aats-gln	Glutaminyl-tRNA synthetase	NS
FBgn0027091	FBgn0027091	CG8431	Aats-cys	Cysteinyl-tRNA synthetase	NS
FBgn0027093	FBgn0027093	CG9020	Aats-arg	Arginyl-tRNA synthetase	NS
FBgn0027094	FBgn0027094	CG13391	Aats-ala	Alanyl-tRNA synthetase	NS
FBgn0027095	FBgn0027095	CG7013	Manf	Mesencephalic astrocyte-derived neurotrophic factor ortholog	NS
FBgn0027101	FBgn0027101	CG40478	Dyrk3	Dual-specificity tyrosine phosphorylation-regulated kinase 3	NS
FBgn0027106	FBgn0027106	CG2977	Inx7	Innexin 7	NS
FBgn0027108	FBgn0027108	CG4590	Inx2	Innexin 2	NS
FBgn0027259	FBgn0027259	CG1558	Kmn1	kinetochore Mis12-Ndc80 network component 1	NS
FBgn0027279	FBgn0027279	CG14616	l(1)G0196	lethal (1) G0196	NS
FBgn0027280	FBgn0027280	CG2206	l(1)G0193	lethal (1) G0193	NS
FBgn0027287	FBgn0027287	CG33206	Gmap	Golgi microtubule-associated protein	NS
FBgn0027291	FBgn0027291	CG12233	l(1)G0156	lethal (1) G0156	NS
FBgn0027296	FBgn0027296	CG3073	temp	tempura	NS
FBgn0027329	FBgn0027329	CG8231	Tcp-1zeta	T-cp1zeta	NS
FBgn0027330	FBgn0027330	CG1994	l(1)G0020	lethal (1) G0020	NS
FBgn0027334	FBgn0027334	CG11738	l(1)G0004	lethal (1) G0004	NS
FBgn0027335	FBgn0027335	CG6606	Rip11	Rab11 interacting protein	NS
FBgn0027338	FBgn0027338	CG9423	Kap-alpha3	karyopherin alpha3	NS
FBgn0027339	FBgn0027339	CG11352	jim	jim	NS
FBgn0027341	FBgn0287209	CG12449	Gfat1	Glutamine:fructose-6-phosphate aminotransferase 1	NS
FBgn0027342	FBgn0027342	CG4626	fz4	frizzled 4	NS
FBgn0027343	FBgn0027343	CG16785	fz3	frizzled 3	NS
FBgn0027348	FBgn0027348	CG4501	bgm	bubblegum	NS
FBgn0027356	FBgn0027356	CG8604	Amph	Amphiphysin	Up in nat3fed
FBgn0027358	FBgn0027358	CG17767	Tim9b	Translocase of inner membrane 9b	Not detected
FBgn0027359	FBgn0027359	CG1728	Tim8	Tim8	NS
FBgn0027360	FBgn0027360	CG9878	Tim10	Translocase of inner membrane 10	Not detected
FBgn0027363	FBgn0027363	CG6521	Stam	Signal transducing adaptor molecule	NS
FBgn0027375	FBgn0027375	CG4879	RecQ5	RecQ5 helicase	NS
FBgn0027378	FBgn0027378	CG6363	MRG15	MRG15	NS
FBgn0027453	FBgn0027453	CG6627	Dnz1	DNZDHHC/NEW1 zinc finger protein 11	NS
FBgn0027490	FBgn0027490	CG13400	D12	D12	NS
FBgn0027492	FBgn0027492	CG5643	wdb	widerborst	NS
FBgn0027493	FBgn0027493	CG17273	AdSS	Adenylosuccinate Synthetase	NS
FBgn0027495	FBgn0027495	CG8378	CG8378	-	NS
FBgn0027496	FBgn0027496	CG9543	epsilonCOP	Coat Protein (coatomer) epsilon	NS
FBgn0027497	FBgn0027497	CG1098	Madm	MLF1-adaptor molecule	NS
FBgn0027498	FBgn0027498	CG2061	CG2061	-	NS
FBgn0027499	FBgn0027499	CG12340	wde	windei	NS
FBgn0027500	FBgn0027500	CG17286	spd-2	spindle defective 2	NS
FBgn0027503	FBgn0027503	CG11970	CG11970	-	NS
FBgn0027504	FBgn0027504	CG8878	CG8878	-	NS
FBgn0027505	FBgn0027505	CG7061	Rab3-GAP	Rab3 GTPase activating protein	NS
FBgn0027506	FBgn0027506	CG6542	EDTP	Egg-derived tyrosine phosphatase	Down in nat3fed
FBgn0027507	FBgn0027507	CG1344	CG1344	-	NS
FBgn0027508	FBgn0027508	CG4719	Tnks	tankyrase	NS
FBgn0027509	FBgn0027509	CG7261	CG7261	-	NS
FBgn0027512	FBgn0027512	CG10254	CG10254	-	NS
FBgn0027513	FBgn0027513	CG8262	ana2	anastral spindle 2	NS
FBgn0027514	FBgn0027514	CG1024	CG1024	-	NS
FBgn0027515	FBgn0027515	CG7115	CG7115	-	Down in nat3fed
FBgn0027518	FBgn0027518	CG7609	CG7609	-	NS
FBgn0027521	FBgn0027521	CG3679	CG3679	-	NS
FBgn0027524	FBgn0027524	CG3909	CG3909	-	NS
FBgn0027525	FBgn0027525	CG7686	CG7686	-	NS
FBgn0027526	FBgn0027526	CG6697	Ublcp1	Ubiquitin-like domain-containing C-terminal domain phosphatase 1	NS
FBgn0027528	FBgn0027528	CG9634	goe	gone early	NS
FBgn0027529	FBgn0027529	CG8920	CG8920	-	NS
FBgn0027532	FBgn0027532	CG7139	CG7139	-	NS
FBgn0027535	FBgn0027535	CG15110	botv	brother of tout-velu	NS
FBgn0027537	FBgn0027537	CG11092	Nup93-1	Nucleoporin 93kD-1	NS
FBgn0027538	FBgn0027538	CG8536	beta4GalNAcTA	beta4GalNAcTA	NS
FBgn0027539	FBgn0027539	CG5807	CG5807	-	NS
FBgn0027544	FBgn0027544	CG2217	CG2217	-	Not detected
FBgn0027547	FBgn0027547	CG1927	CG1927	-	NS
FBgn0027548	FBgn0027548	CG2910	nito	spenito	Down in nat3fed
FBgn0027549	FBgn0027549	CG7927	CG7927	-	NS
FBgn0027550	FBgn0027550	CG6495	CG6495	-	NS
FBgn0027552	FBgn0027552	CG10863	CG10863	-	NS
FBgn0027553	FBgn0027553	CG32721	NELF-B	NELF-B	NS
FBgn0027554	FBgn0027554	CG8042	CG8042	-	NS
FBgn0027558	FBgn0027558	CG4445	pgant3	polypeptide GalNAc transferase 3	NS
FBgn0027559	FBgn0283467	CG3975	Pol32	-	NS
FBgn0027561	FBgn0027561	CG18659	CG18659	-	NS
FBgn0027564	FBgn0027564	CG3149	CG3149	-	NS
FBgn0027567	FBgn0027567	CG8108	CG8108	-	NS
FBgn0027568	FBgn0027568	CG5366	Cand1	Cullin-associated and neddylation-dissociated 1	NS
FBgn0027569	FBgn0027569	CG7207	cert	ceramide transfer protein	NS
FBgn0027570	FBgn0027570	CG9761	Nep2	Neprilysin 2	Down in nat3fed
FBgn0027571	FBgn0283427	CG3523	CG3523	-	Up in nat3fed
FBgn0027572	FBgn0027572	CG5009	CG5009	-	NS
FBgn0027574	FBgn0027574	CG5815	CG5815	-	NS
FBgn0027578	FBgn0027578	CG14526	CG14526	-	Down in nat3fed
FBgn0027579	FBgn0027579	CG5508	mino	minotaur	NS
FBgn0027580	FBgn0027580	CG1516	PCB	Pyruvate carboxylase	NS
FBgn0027581	FBgn0027581	CG6191	CG6191	-	NS
FBgn0027582	FBgn0027582	CG6230	CG6230	-	NS
FBgn0027583	FBgn0027583	CG7601	CG7601	-	NS
FBgn0027588	FBgn0027588	CG14476	GCS2alpha	Glucosidase 2 alpha subunit	NS
FBgn0027589	FBgn0027589	CG1688	CG1688	-	Down in nat3fed
FBgn0027590	FBgn0027590	CG16936	GstE12	Glutathione S transferase E12	NS
FBgn0027592	FBgn0027592	CG4184	MED15	Mediator complex subunit 15	NS
FBgn0027594	FBgn0027594	CG2086	drpr	draper	NS
FBgn0027596	FBgn0027596	CG10249	Kank	Kank	NS
FBgn0027597	FBgn0027597	CG17712	CG17712	-	NS
FBgn0027598	FBgn0027598	CG31012	cindr	CIN85 and CD2AP orthologue	NS
FBgn0027599	FBgn0027599	CG2790	CG2790	-	NS
FBgn0027601	FBgn0027601	CG9009	pdgy	pudgy	NS
FBgn0027602	FBgn0027602	CG8611	CG8611	-	NS
FBgn0027603	FBgn0027603	CG12359	Ulp1	Ulp1	NS
FBgn0027605	FBgn0283469	CG6842	Vps4	Vacuolar protein sorting 4	NS
FBgn0027607	FBgn0027607	CG8230	CG8230	-	NS
FBgn0027608	FBgn0027608	CG2082	CG2082	-	Down in nat3fed
FBgn0027609	FBgn0027609	CG15437	morgue	modifier of rpr and grim, ubiquitously expressed	NS
FBgn0027610	FBgn0027610	CG8790	Dic1	Dicarboxylate carrier 1	NS
FBgn0027611	FBgn0027611	CG6206	LManII	Lysosomal alpha-mannosidase II	NS
FBgn0027615	FBgn0027615	CG6404	CG6404	-	NS
FBgn0027616	FBgn0027616	CG12076	YT521-B	YT521-B	NS
FBgn0027619	FBgn0027619	CG12131	Adam	Adam	NS
FBgn0027620	FBgn0027620	CG1966	Acf1	ATP-dependent chromatin assembly factor large subunit	NS
FBgn0027621	FBgn0027621	CG3400	Pfrx	6-phosphofructo-2-kinase	NS
FBgn0027654	FBgn0027654	CG2239	jdp	jdp	NS
FBgn0027655	FBgn0027655	CG9995	htt	huntingtin	NS
FBgn0027657	FBgn0027657	CG9734	glob1	globin 1	NS
FBgn0027660	FBgn0027660	CG3897	blot	bloated tubules	NS
FBgn0027779	FBgn0027779	CG17332	VhaSFD	Vacuolar H[+]-ATPase SFD subunit	NS
FBgn0027780	FBgn0027780	CG13401	U26	U26	NS
FBgn0027783	FBgn0027783	CG10212	SMC2	Structural maintenance of chromosomes 2	NS
FBgn0027784	FBgn0027784	CG6011	Prp18	Prp18	NS
FBgn0027786	FBgn0027786	CG6851	Mtch	Mitochondrial carrier homolog 1	NS
FBgn0027791	FBgn0027791	CG14789	O-fut2	O-fucosyltransferase 2	NS
FBgn0027835	FBgn0027835	CG5170	Dp1	Dodeca-satellite-binding protein 1	NS
FBgn0027836	FBgn0027836	CG5729	Dgp-1	Dgp-1	NS
FBgn0027841	FBgn0027841	CG7697	CstF-64	Cleavage stimulation factor 64 kilodalton subunit	NS
FBgn0027843	FBgn0027843	CG6906	CAH2	Carbonic anhydrase 2	Up in nat3fed
FBgn0027844	FBgn0027844	CG7820	CAH1	Carbonic anhydrase 1	NS
FBgn0027864	FBgn0027864	CG1795	Ogg1	Ogg1	NS
FBgn0027865	FBgn0027865	CG6120	Tsp96F	Tetraspanin 96F	Down in nat3fed
FBgn0027866	FBgn0027866	CG9776	CG9776	-	NS
FBgn0027872	FBgn0027872	CG17818	rdgBbeta	rdgBbeta	NS
FBgn0027873	FBgn0027873	CG1957	Cpsf100	Cleavage and polyadenylation specificity factor 100	NS
FBgn0027885	FBgn0286781	CG6582	Aac11	Aac11	NS
FBgn0027889	FBgn0027889	CG6386	ball	ballchen	NS
FBgn0027903	FBgn0027903	CG12018	CG12018	-	NS
FBgn0027929	FBgn0027929	CG33119	NimB1	Nimrod B1	Up in nat3fed
FBgn0027930	FBgn0027930	CG1102	MP1	Melanization Protease 1	NS
FBgn0027932	FBgn0027932	CG13388	Akap200	A kinase anchor protein 200	NS
FBgn0027945	FBgn0027945	CG7758	ppl	pumpless	NS
FBgn0027948	FBgn0027948	CG5000	msps	mini spindles	NS
FBgn0027950	FBgn0027950	CG8208	MBD-like	MBD-like	NS
FBgn0027951	FBgn0027951	CG2244	MTA1-like	MTA1-like	NS
FBgn0028292	FBgn0028292	CG15797	ric8a	ric8a	NS
FBgn0028325	FBgn0028325	CG7010	l(1)G0334	lethal (1) G0334	NS
FBgn0028327	FBgn0028327	CG32701	l(1)G0320	lethal (1) G0320	NS
FBgn0028331	FBgn0028331	CG2221	l(1)G0289	lethal (1) G0289	NS
FBgn0028336	FBgn0286222	CG4094	l(1)G0255	lethal (1) G0255	NS
FBgn0028341	FBgn0028341	CG32697	l(1)G0232	lethal (1) G0232	NS
FBgn0028342	FBgn0028342	CG2968	ATPsyndelta	ATP synthase, delta subunit	NS
FBgn0028343	FBgn0028343	CG8465	l(1)G0222	lethal (1) G0222	NS
FBgn0028360	FBgn0028360	CG32742	l(1)G0148	lethal (1) G0148	NS
FBgn0028369	FBgn0028369	CG3653	kirre	kin of irre	NS
FBgn0028370	FBgn0028370	CG4192	kek3	kekkon-3	NS
FBgn0028372	FBgn0028372	CG11025	isopeptidase-T-3	isopeptidase-T-3	NS
FBgn0028375	FBgn0028375	CG5876	heix	heixuedian	NS
FBgn0028377	FBgn0028377	CG33755	gdl-ORF39	gdl-ORF39	Not detected
FBgn0028379	FBgn0028379	CG7919	fan	farinelli	NS
FBgn0028380	FBgn0028380	CG9670	fal	falten	NS
FBgn0028381	FBgn0028381	CG14902	Decay	Death executioner caspase related to Apopain/Yama	NS
FBgn0028382	FBgn0028382	CG4886	cyp33	cyclophilin-33	NS
FBgn0028387	FBgn0028387	CG5229	chm	chameau	NS
FBgn0028394	FBgn0028394	CG17834	CG17834	-	Down in nat3fed
FBgn0028396	FBgn0028396	CG31509	TotA	Turandot A	Up in nat3fed
FBgn0028397	FBgn0028397	CG9214	Tob	Tob	NS
FBgn0028398	FBgn0028398	CG2859	Taf10	TBP-associated factor 10	NS
FBgn0028399	FBgn0028399	CG4672	TMS1	TMS1	NS
FBgn0028400	FBgn0028400	CG10047	Syt4	Synaptotagmin 4	NS
FBgn0028402	FBgn0028402	CG10582	Sin	Sex-lethal interactor	NS
FBgn0028406	FBgn0028406	CG9414	Drep4	DNA fragmentation factor-related protein 4	NS
FBgn0028408	FBgn0028408	CG1975	Drep2	DNA fragmentation factor-related protein 2	NS
FBgn0028411	FBgn0028411	CG12752	Nxt1	NTF2-related export protein 1	NS
FBgn0028416	FBgn0028416	CG32197	Met75Ca	Met75Ca	Not detected
FBgn0028418	FBgn0028418	CG13480	Lk	Leucokinin	NS
FBgn0028421	FBgn0028421	CG11759	Kap3	Kinesin associated protein 3	NS
FBgn0028424	FBgn0028424	CG3767	JhI-26	Juvenile hormone-inducible protein 26	Up in nat3fed
FBgn0028425	FBgn0028425	CG12317	JhI-21	JhI-21	NS
FBgn0028426	FBgn0028426	CG3298	JhI-1	Juvenile hormone-inducible protein 1	NS
FBgn0028427	FBgn0028427	CG10504	Ilk	Integrin linked kinase	NS
FBgn0028429	FBgn0028429	CG10574	I-2	Inhibitor-2	NS
FBgn0028434	FBgn0028434	CG10215	Ercc1	Ercc1	NS
FBgn0028436	FBgn0028436	CG10610	ECSIT	ECSIT	NS
FBgn0028467	FBgn0028467	CG11070	CG11070	-	NS
FBgn0028471	FBgn0028471	CG5720	Nab2	-	NS
FBgn0028473	FBgn0028473	CG8801	Non1	Novel nucleolar protein 1	NS
FBgn0028474	FBgn0028474	CG4119	CG4119	-	NS
FBgn0028475	FBgn0028475	CG10221	Hrd3	-	NS
FBgn0028476	FBgn0028476	CG15817	Usp1	Ubiquitin specific protease 1	NS
FBgn0028479	FBgn0028479	CG4389	Mtpalpha	Mitochondrial trifunctional protein alpha subunit	NS
FBgn0028480	FBgn0028480	CG17841	CG17841	-	NS
FBgn0028484	FBgn0028484	CG14992	Ack	Activated Cdc42 kinase	NS
FBgn0028487	FBgn0028487	CG9611	f-cup	flyers-cup	NS
FBgn0028490	FBgn0028490	CG31705	CG31705	-	NS
FBgn0028491	FBgn0028491	CG2930	CG2930	-	Up in nat3fed
FBgn0028494	FBgn0028494	CG6424	CG6424	-	NS
FBgn0028497	FBgn0028497	CG3530	CG3530	-	NS
FBgn0028499	FBgn0028499	CG7985	CG7985	-	NS
FBgn0028500	FBgn0028500	CG9063	Rich	RIC1 homolog	NS
FBgn0028504	FBgn0028504	CG12182	CG12182	-	NS
FBgn0028506	FBgn0028506	CG4455	CG4455	-	NS
FBgn0028507	FBgn0028507	CG3793	CG3793	-	NS
FBgn0028509	FBgn0028509	CG31811	CenG1A	Centaurin gamma 1A	NS
FBgn0028515	FBgn0028515	CG4930	EndoGI	Endonuclease G inhibitor	NS
FBgn0028518	FBgn0028518	CG18480	CG18480	-	NS
FBgn0028523	FBgn0028523	CG5888	CG5888	-	NS
FBgn0028525	FBgn0028525	CG4249	c(2)M	crossover suppressor on 2 of Manheim	Not detected
FBgn0028526	FBgn0028526	CG15293	CG15293	-	Up in nat3fed
FBgn0028530	FBgn0028530	CG18124	mTTF	mitochondrial transcription termination factor	NS
FBgn0028532	FBgn0028532	CG7968	CG7968	-	Up in nat3fed
FBgn0028533	FBgn0028533	CG7953	CG7953	-	Down in nat3fed
FBgn0028534	FBgn0028534	CG7916	CG7916	-	NS
FBgn0028538	FBgn0028538	CG7578	Sec71	Sec71 ortholog (S. cerevisiae)	NS
FBgn0028539	FBgn0028539	CG31731	CG31731	-	NS
FBgn0028540	FBgn0028540	CG9008	CG9008	-	NS
FBgn0028541	FBgn0028541	CG7364	TM9SF4	-	NS
FBgn0028542	FBgn0028542	CG33115	NimB4	Nimrod B4	Up in nat3fed
FBgn0028543	FBgn0028543	CG31839	NimB2	Nimrod B2	Up in nat3fed
FBgn0028546	FBgn0028546	CG9031	ics	icarus	Up in nat3fed
FBgn0028550	FBgn0028550	CG11405	Atf3	Activating transcription factor 3	Up in nat3fed
FBgn0028552	FBgn0028552	CG3988	gammaSnap1	gamma Soluble NSF attachment protein 1	NS
FBgn0028554	FBgn0028554	CG10203	x16	-	NS
FBgn0028563	FBgn0028563	CG8714	sut1	sugar transporter 1	NS
FBgn0028567	FBgn0028567	CG1014	robl62A	robl62A	NS
FBgn0028572	FBgn0028572	CG14039	qtc	quick-to-court	NS
FBgn0028573	FBgn0028573	CG5700	prc	pericardin	Not detected
FBgn0028577	FBgn0028577	CG12085	pUf68	poly U binding factor 68kD	NS
FBgn0028579	FBgn0028579	CG3268	phtf	phtf	NS
FBgn0028581	FBgn0028581	CG33935	mei-217	mei-217	Not detected
FBgn0028582	FBgn0028582	CG8532	lqf	liquid facets	NS
FBgn0028645	FBgn0028645	CG7644	beat-Ib	beaten path Ib	NS
FBgn0028646	FBgn0028646	CG2139	aralar1	aralar1	NS
FBgn0028647	FBgn0028647	CG11902	CG11902	-	NS
FBgn0028648	FBgn0028648	CG8612	mRpL50	mitochondrial ribosomal protein L50	NS
[truncated: 7,200 more rows]
