# Supplementary material for: Growth phase diets diminish histone acetyltransferase Gcn5 function and shorten lifespan of Drosophila males
Source: EMBO Rep. 2025 Jul 10;26(15):3856–88. doi: 10.1038/s44319-025-00503-8 (PMC12332192; doi:10.1038/s44319-025-00503-8)
Supplement: Supplementary file 22 — Figures EV1-EV6 & S1-S6 Source Data [file 44319_2025_503_MOESM22_ESM.zip › EMBOR-2024-60144V2_SourceDataForExpandedViewFiguresAppendix/SourceDataForFigureEV3/FigureEV3C.csv]

CG9527_Control	CG9527_nat3fed	CG17544_Control	CG17544_nat3fed	Acox57D-p_Control	Acox57D-p_nat3fed	Acox57D-d_Control	Acox57D-d_nat3fed
39.58848761	50.35300398	24.91743161	31.6238126	12.53987063	22.20297767	1.638288097	3.068383606
33.17556825	51.99660724	24.9645406	33.46604498	13.18919542	25.73680124	2.386695746	3.954620632
46.88065288	63.22303176	25.13041977	30.75283933	16.46500792	29.01874934	2.003322156	6.479515935
