# Supplementary material for: Growth phase diets diminish histone acetyltransferase Gcn5 function and shorten lifespan of Drosophila males
Source: EMBO Rep. 2025 Jul 10;26(15):3856–88. doi: 10.1038/s44319-025-00503-8 (PMC12332192; doi:10.1038/s44319-025-00503-8)
Supplement: Supplementary file 22 — Figures EV1-EV6 & S1-S6 Source Data [file 44319_2025_503_MOESM22_ESM.zip › EMBOR-2024-60144V2_SourceDataForExpandedViewFiguresAppendix/SourceDataForFigureEV3/FigureEV3B.csv]

CG12262_Control	CG12262_nat3fed	CG3902_Control	CG3902_nat3fed	CG9547_Control	CG9547_nat3fed	CG4860_Control	CG4860_nat3fed
315.110233	497.0257444	47.06028059	64.41340583	29.72200525	36.08448932	137.7244001	74.15972593
383.5681253	596.1469318	59.26025942	82.93139829	30.63439835	34.46703201	89.81995604	62.7645617
368.797007	521.9526401	59.82938285	85.4635876	27.74747433	48.81653109	99.63704328	72.53883009
