# Supplementary material for: Growth phase diets diminish histone acetyltransferase Gcn5 function and shorten lifespan of Drosophila males
Source: EMBO Rep. 2025 Jul 10;26(15):3856–88. doi: 10.1038/s44319-025-00503-8 (PMC12332192; doi:10.1038/s44319-025-00503-8)
Supplement: Supplementary file 22 — Figures EV1-EV6 & S1-S6 Source Data [file 44319_2025_503_MOESM22_ESM.zip › EMBOR-2024-60144V2_SourceDataForExpandedViewFiguresAppendix/SourceDataForFigureEV3/FigureEV3E.csv]

yip2_Control	yip2_nat3fed	Aldh_Control	Aldh_nat3fed	CG3961_Control	CG3961_nat3fed	CG4594_Control	CG4594_nat3fed
221.8752009	327.8027442	81.32853016	109.9090561	33.96508206	78.6658389	11.48900464	17.7761783
208.2765087	365.4320524	82.02513983	90.22464769	45.0597452	105.6236668	12.62168057	19.02087304
198.6066832	335.0800688	70.64013367	113.5208442	53.79702394	90.49512545	12.11017556	19.57624079
