# Supplementary material for: Growth phase diets diminish histone acetyltransferase Gcn5 function and shorten lifespan of Drosophila males
Source: EMBO Rep. 2025 Jul 10;26(15):3856–88. doi: 10.1038/s44319-025-00503-8 (PMC12332192; doi:10.1038/s44319-025-00503-8)
Supplement: Supplementary file 22 — Figures EV1-EV6 & S1-S6 Source Data [file 44319_2025_503_MOESM22_ESM.zip › EMBOR-2024-60144V2_SourceDataForExpandedViewFiguresAppendix/SourceDataForFigureEV3/FigureEV3D.csv]

CG15829_Control	CG15829_nat3fed	Dbi_Control	Dbi_nat3fed	CG8628_Control	CG8628_nat3fed	CG5804_Control	CG5804_nat3fed	CG8629_Control	CG8629_nat3fed
25.0856031	114.257889	50.31371372	113.1672434	27.96133669	79.63933349	10.94784805	55.87462812	11.84844919	13.25071
19.0888506	115.978928	19.58046929	81.0735959	12.52970397	33.38891503	5.490665721	12.4510522	55.82102538	7.054970615
15.1029988	195.072974	35.22035299	133.3526966	19.47752399	107.3671287	9.187284129	42.29817689	35.93704622	15.81488788
