# Supplementary material for: Growth phase diets diminish histone acetyltransferase Gcn5 function and shorten lifespan of Drosophila males
Source: EMBO Rep. 2025 Jul 10;26(15):3856–88. doi: 10.1038/s44319-025-00503-8 (PMC12332192; doi:10.1038/s44319-025-00503-8)
Supplement: Supplementary file 22 — Figures EV1-EV6 & S1-S6 Source Data [file 44319_2025_503_MOESM22_ESM.zip › EMBOR-2024-60144V2_SourceDataForExpandedViewFiguresAppendix/SourceDataForFigureEV3/FigureEV3G.csv]

scu_Control	scu_nat3fed	CG1673_Control	CG1673_nat3fed
152.2053937	267.9605333	26.77756779	68.85911236
140.3266966	285.3669754	34.61296504	64.88983441
159.6031943	265.7570578	45.95712733	57.73169165
