# Supplementary material for: Growth phase diets diminish histone acetyltransferase Gcn5 function and shorten lifespan of Drosophila males
Source: EMBO Rep. 2025 Jul 10;26(15):3856–88. doi: 10.1038/s44319-025-00503-8 (PMC12332192; doi:10.1038/s44319-025-00503-8)
Supplement: Supplementary file 22 — Figures EV1-EV6 & S1-S6 Source Data [file 44319_2025_503_MOESM22_ESM.zip › EMBOR-2024-60144V2_SourceDataForExpandedViewFiguresAppendix/SourceDataForFigureEV4/FigureEV4D.csv]

Time	Control	Ole1	Val_Ile	Ole_Val_Ile
9	0	0	0	0
10	5.833333333	0	7.083333333	0
11	21.25	0	19.16666667	3.333333333
12	31.66666667	1.25	23.33333333	12.91666667
13	33.75	4.166666667	27.5	20
14	36.66666667	5.833333333	29.58333333	23.33333333
15	37.5	6.25	31.66666667	25.41666667
16	37.91666667	6.25	32.08333333	25.41666667
