# Supplementary material for: Growth phase diets diminish histone acetyltransferase Gcn5 function and shorten lifespan of Drosophila males
Source: EMBO Rep. 2025 Jul 10;26(15):3856–88. doi: 10.1038/s44319-025-00503-8 (PMC12332192; doi:10.1038/s44319-025-00503-8)
Supplement: Supplementary file 22 — Figures EV1-EV6 & S1-S6 Source Data [file 44319_2025_503_MOESM22_ESM.zip › EMBOR-2024-60144V2_SourceDataForExpandedViewFiguresAppendix/SourceDataForFigureEV4/FigureEV4E.csv]

Time	Control	ControlwoTween80	Val
9	0	0	0
10	5	7.5	8.75
11	22.91666667	25	26.25
12	35	34.16666667	38.75
13	37.5	38.75	40.4166667
14	41.25	42.91666667	42.0833333
15	42.08333333	44.16666667	44.1666667
16	42.08333333	47.08333333	44.1666667
