# Supplementary material for: Growth phase diets diminish histone acetyltransferase Gcn5 function and shorten lifespan of Drosophila males
Source: EMBO Rep. 2025 Jul 10;26(15):3856–88. doi: 10.1038/s44319-025-00503-8 (PMC12332192; doi:10.1038/s44319-025-00503-8)
Supplement: Supplementary file 22 — Figures EV1-EV6 & S1-S6 Source Data [file 44319_2025_503_MOESM22_ESM.zip › EMBOR-2024-60144V2_SourceDataForExpandedViewFiguresAppendix/SourceDataForFigureEV4/FigureEV4F.csv]

Time	Control	Ole	Ole_Val	Ace	Ole_Ace	Ole_Val_Ace
9	0	0	0	0	0	0
10	0.833333333	0	0	2.5	0.416666667	0
11	19.58333333	0	0.416666667	10.41666667	5.416666667	0.416666667
12	37.5	11.66666667	5	17.5	12.91666667	5.416666667
13	47.08333333	22.5	15.41666667	25	17.91666667	7.5
14	50.41666667	27.08333333	20	32.91666667	22.08333333	10
15	50.83333333	28.33333333	21.66666667	40.41666667	22.5	10.41666667
16	50.83333333	28.33333333	22.08333333	44.58333333	22.91666667	10.83333333
