# Supplementary material for: Growth phase diets diminish histone acetyltransferase Gcn5 function and shorten lifespan of Drosophila males
Source: EMBO Rep. 2025 Jul 10;26(15):3856–88. doi: 10.1038/s44319-025-00503-8 (PMC12332192; doi:10.1038/s44319-025-00503-8)
Supplement: Supplementary file 22 — Figures EV1-EV6 & S1-S6 Source Data [file 44319_2025_503_MOESM22_ESM.zip › EMBOR-2024-60144V2_SourceDataForExpandedViewFiguresAppendix/SourceDataForFigureEV4/FigureEV4K.csv]

Time	Control	Ace25mM	Ace50mM
9	0	0	0
10	19.16666667	8.333333333	3.333333333
11	32.5	23.33333333	10.83333333
12	48.33333333	33.33333333	15.83333333
13	60	43.33333333	24.16666667
14	63.33333333	49.16666667	27.5
15	65	51.66666667	31.66666667
16	65	54.16666667	34.16666667
