# Supplementary material for: Growth phase diets diminish histone acetyltransferase Gcn5 function and shorten lifespan of Drosophila males
Source: EMBO Rep. 2025 Jul 10;26(15):3856–88. doi: 10.1038/s44319-025-00503-8 (PMC12332192; doi:10.1038/s44319-025-00503-8)
Supplement: Supplementary file 22 — Figures EV1-EV6 & S1-S6 Source Data [file 44319_2025_503_MOESM22_ESM.zip › EMBOR-2024-60144V2_SourceDataForExpandedViewFiguresAppendix/SourceDataForAppendixFigureS2/AppendixFigureS2R7.csv]

Time	Control	crs5history	aan1history	nrp1history	Time1	vma11history
0	100	100	100	100	0	100
3	100	100	100	100	3	100
6	98.701299	98.333333	99.047619	98.181818	7	100
10	97.402597	95	99.047619	98.181818	11	100
14	97.402597	95	99.047619	98.181818	14	100
17	97.402597	95	99.047619	98.181818	18	100
21	96.103896	95	99.047619	98.181818	21	100
24	94.805195	95	99.047619	98.181818	25	100
28	94.805195	95	99.047619	98.181818	28	96.296296
31	94.805195	95	99.047619	96.311688	32	92.592593
35	94.805195	95	99.047619	96.311688	35	92.592593
38	94.805195	95	99.047619	96.311688	39	92.592593
42	94.805195	95	97.124364	96.311688	42	88.734568
45	94.805195	95	95.20111	96.311688	45	88.734568
48	93.488456	95	93.277855	96.311688	49	84.876543
52	92.171717	93.333333	91.3546	91.636364	53	84.876543
56	85.588023	86.666667	84.623209	87.896104	56	84.876543
59	82.954545	71.666667	78.853444	82.285714	60	77.160494
63	72.420635	65	69.237171	76.675325	63	69.444444
66	65.836941	56.666667	61.544152	70.12987	67	65.58642
70	50.036075	43.333333	44.234859	53.298701	70	42.438272
73	39.502165	30	27.887194	34.597403	74	34.722222
77	21.067821	11.666667	17.309293	17.766234	77	30.864198
80	11.850649	6.666667	7.693019	8.415584	81	27.006173
84	3.950216	3.333333	2.884882	4.675325	84	9.002058
87	2.633478	0	0.961627	0.935065	88	9.002058
91	1.316739		0	0	91	9.002058
94	1.316739				95	9.002058
98	0				98	0
