# Supplementary material for: Growth phase diets diminish histone acetyltransferase Gcn5 function and shorten lifespan of Drosophila males
Source: EMBO Rep. 2025 Jul 10;26(15):3856–88. doi: 10.1038/s44319-025-00503-8 (PMC12332192; doi:10.1038/s44319-025-00503-8)
Supplement: Supplementary file 22 — Figures EV1-EV6 & S1-S6 Source Data [file 44319_2025_503_MOESM22_ESM.zip › EMBOR-2024-60144V2_SourceDataForExpandedViewFiguresAppendix/SourceDataForAppendixFigureS2/AppendixFigureS2R6.csv]

Time	Control	irc6history	Time1	brp1history	ids2history	Time2	vma9history
0	100	100	0	100	100	0	100
3	100	100	3	100	100	3	100
6	100	99.065421	7	100	97.5	7	100
9	100	99.065421	10	100	97.5	11	95
13	100	99.065421	14	100	97.5	15	90
17	99.090909	99.065421	18	100	97.5	18	90
20	99.090909	99.065421	21	100	97.5	22	90
24	98.181818	99.065421	25	100	96.659483	25	90
27	98.181818	99.065421	28	100	96.659483	29	90
31	98.181818	98.130841	32	100	95.811593	32	85
34	98.181818	98.130841	35	100	95.811593	36	82.5
38	98.181818	98.130841	39	100	94.963702	39	80
41	98.181818	98.130841	42	100	94.963702	43	77.5
45	98.181818	97.196262	46	100	94.963702	46	75
48	96.346644	97.196262	49	97.368421	94.108174	49	75
51	91.758709	94.392523	52	97.368421	93.252645	53	75
55	90.841121	88.785047	56	97.368421	90.686058	57	65
59	88.08836	82.242991	60	97.368421	82.13077	60	65
62	77.994902	73.831776	63	89.473684	75.286539	64	62.5
66	66.983857	67.28972	67	81.578947	61.598077	67	60
69	57.807986	55.140187	70	76.315789	49.620673	71	55
73	37.621071	40.186916	74	65.789474	30.799039	74	40
76	31.197961	18.691589	77	46.600877	16.255048	78	30
80	13.763806	14.953271	81	21.929825	5.988702	81	20
83	5.505523	12.149533	84	19.188596	3.422115	85	14.285714
87	2.752761	7.476636	88	5.482456	1.711058	88	8.571429
90	1.835174	3.738318	91	0	0	92	0
94	0	0
