# Supplementary material for: Growth phase diets diminish histone acetyltransferase Gcn5 function and shorten lifespan of Drosophila males
Source: EMBO Rep. 2025 Jul 10;26(15):3856–88. doi: 10.1038/s44319-025-00503-8 (PMC12332192; doi:10.1038/s44319-025-00503-8)
Supplement: Supplementary file 22 — Figures EV1-EV6 & S1-S6 Source Data [file 44319_2025_503_MOESM22_ESM.zip › EMBOR-2024-60144V2_SourceDataForExpandedViewFiguresAppendix/SourceDataForAppendixFigureS2/AppendixFigureS2R4.csv]

Time	Control	rgi2history	nrt1history	fur4history	tps1history
0	100	100	100	100	100
3	100	100	100	100	100
7	97.5	98.571429	100	100	100
11	97.5	98.571429	99.090909	100	98
15	96.25	98.571429	99.090909	100	97.333333
18	96.25	98.571429	99.090909	100	97.333333
22	96.25	98.571429	98.181818	100	97.333333
25	96.25	98.571429	98.181818	100	97.333333
29	96.25	98.571429	98.181818	98.734177	97.333333
32	96.25	98.571429	98.181818	98.734177	96.652681
35	96.25	98.571429	97.255575	98.734177	96.652681
39	94.983553	97.077922	96.320425	98.734177	95.972028
43	92.450658	97.077922	95.385275	96.202532	95.291375
46	88.651316	97.077922	94.450125	93.670886	92.549177
49	86.118421	94.090909	86.968927	91.139241	89.80698
53	75.986842	79.155844	77.515783	82.278481	74.724891
56	62.055921	64.220779	64.281381	65.822785	64.249439
60	50.657895	46.298701	45.375093	46.835443	41.901808
63	41.792763	34.350649	27.414118	34.177215	32.12472
66	29.128289	19.415584	14.179716	22.78481	23.045995
70	16.463816	10.454545	9.453144	6.329114	15.363996
74	10.131579	5.974026	4.726572	3.797468	8.380362
77	6.332237	2.987013	2.835943	2.531646	6.285271
81	5.065789	1.493506	1.890629	1.265823	2.793454
85	2.532895	0	0	0	2.09509
88	1.266447				0.698363
92	0				0
