# Supplementary material for: Growth phase diets diminish histone acetyltransferase Gcn5 function and shorten lifespan of Drosophila males
Source: EMBO Rep. 2025 Jul 10;26(15):3856–88. doi: 10.1038/s44319-025-00503-8 (PMC12332192; doi:10.1038/s44319-025-00503-8)
Supplement: Supplementary file 22 — Figures EV1-EV6 & S1-S6 Source Data [file 44319_2025_503_MOESM22_ESM.zip › EMBOR-2024-60144V2_SourceDataForExpandedViewFiguresAppendix/SourceDataForAppendixFigureS2/AppendixFigureS2R5.csv]

Time	Control	crs5history	dpp1history	Time1	ygl007c-ahistory
0	100	100	100	0	100
3	100	100	100	3	100
6	97.222222	100	100	7	98.75
10	97.222222	98.4375	99.21875	11	97.483974
14	97.222222	98.4375	99.21875	15	97.483974
17	97.222222	96.875	99.21875	18	97.483974
20	97.222222	96.875	99.21875	21	97.483974
24	97.222222	95.3125	99.21875	25	97.483974
27	97.222222	95.3125	99.21875	28	97.483974
31	94.184028	95.3125	99.21875	32	97.483974
34	94.184028	95.3125	99.21875	35	97.483974
37	94.184028	95.3125	99.21875	38	96.217949
41	94.184028	95.3125	99.21875	42	96.217949
45	94.184028	93.723958	99.21875	46	94.951923
48	94.184028	92.135417	98.418599	49	93.668789
52	85.069444	90.546875	95.217994	53	92.385655
56	75.954861	82.604167	90.376401	57	78.27118
59	72.916667	73.072917	83.862787	60	69.289241
63	60.763889	58.776042	71.649759	64	60.307302
66	48.611111	52.421875	55.365723	67	48.759096
70	30.381944	42.890625	36.639082	71	33.361486
73	24.305556	27.005208	27.682862	74	15.397609
77	9.114583	11.119792	11.398825	78	8.981939
80	6.076389	9.53125	8.142018	81	3.849402
84	0	4.765625	4.885211	85	1.283134
87		1.588542	1.628404	88	0
91		1.588542	0.814202
94		0	0.814202
97			0
