# Supplementary material for: Growth phase diets diminish histone acetyltransferase Gcn5 function and shorten lifespan of Drosophila males
Source: EMBO Rep. 2025 Jul 10;26(15):3856–88. doi: 10.1038/s44319-025-00503-8 (PMC12332192; doi:10.1038/s44319-025-00503-8)
Supplement: Supplementary file 22 — Figures EV1-EV6 & S1-S6 Source Data [file 44319_2025_503_MOESM22_ESM.zip › EMBOR-2024-60144V2_SourceDataForExpandedViewFiguresAppendix/SourceDataForAppendixFigureS2/AppendixFigureS2R1.csv]

Time	Control	tup1history	cka2history	swa2history	mid2history	pkp2history	nat3history
0	100	100	100	100	100	100	100
3	100	100	100	100	100	100	100
6	100	98.876404	100	100	100	99.074074	100
10	100	98.876404	98.305085	100	100	97.222222	100
13	100	96.629213	97.457627	98.979592	99.137931	96.287393	100
17	100	96.629213	97.457627	98.979592	99.137931	96.287393	99.082569
20	100	96.629213	96.610169	98.979592	98.275862	96.287393	99.082569
24	99.082569	95.505618	96.610169	98.979592	98.275862	96.287393	98.147828
27	99.082569	95.505618	96.610169	98.979592	98.275862	96.287393	98.147828
31	98.165138	94.368646	95.755212	98.979592	98.275862	96.287393	97.204098
34	98.165138	94.368646	95.755212	98.979592	98.275862	96.287393	96.260369
38	98.165138	94.368646	95.755212	97.937701	98.275862	96.287393	96.260369
41	98.165138	93.231675	95.755212	92.728249	98.275862	95.352564	93.372558
45	93.44566	92.094703	93.095345	91.686359	95.666768	90.63214	92.409955
48	92.501764	92.094703	89.548856	89.602578	94.789092	87.799886	86.573536
52	90.613973	86.338784	86.002367	85.435016	86.890001	83.079462	82.682591
55	83.062809	84.005303	78.909388	82.309345	82.501617	76.470868	73.823742
59	66.072689	72.3379	67.252319	68.764769	73.724849	63.253681	53.153094
62	61.353211	68.837679	58.164168	50.010741	60.559697	52.868748	44.127097
65	51.766772	60.670497	49.984832	45.843179	50.027576	42.483816	34.098211
69	40.263045	46.669613	33.323221	34.382385	33.351717	33.042968	22.063549
73	29.717962	33.835469	24.992416	22.92159	26.330303	25.490289	13.037551
76	17.255591	18.667845	17.587256	13.544576	14.042828	12.273102	6.017331
79	8.627795	8.167182	11.724837	4.167562	9.654445	9.440848	2.005777
83	3.834576	7.000442	5.862419	2.083781	7.899091	5.664509	2.005777
86	3.834576	5.833702	3.908279	1.04189	5.266061	2.832254	2.005777
89	2.875932	4.666961	2.931209	0	2.63303	2.832254	1.002889
93	0.958644	1.16674	0.97707		0.877677	0.944085	0
96	0.958644	0	0		0	0
100	0
