# Supplementary material for: Growth phase diets diminish histone acetyltransferase Gcn5 function and shorten lifespan of Drosophila males
Source: EMBO Rep. 2025 Jul 10;26(15):3856–88. doi: 10.1038/s44319-025-00503-8 (PMC12332192; doi:10.1038/s44319-025-00503-8)
Supplement: Supplementary file 22 — Figures EV1-EV6 & S1-S6 Source Data [file 44319_2025_503_MOESM22_ESM.zip › EMBOR-2024-60144V2_SourceDataForExpandedViewFiguresAppendix/SourceDataForAppendixFigureS2/AppendixFigureS2R2.csv]

Time	Control	rnr4history	Time1	syf2history	Time2	fes1history	vma22history
0	100	100	0	100	0	100	100
3	100	100	3	100	3	100	100
7	98.75	95.714286	7	99.090909	6	100	98.571429
10	97.5	95.714286	10	99.090909	9	100	98.571429
13	96.25	94.994629	14	99.090909	12	100	98.571429
17	96.25	94.994629	18	99.090909	16	100	98.571429
21	96.25	94.994629	21	99.090909	20	100	98.571429
24	96.25	94.994629	25	99.090909	23	100	98.571429
28	96.25	94.263902	28	99.090909	27	100	98.571429
31	96.25	94.263902	32	98.181818	30	99.259259	98.571429
35	96.25	94.263902	35	98.181818	34	98.512949	98.571429
38	96.25	94.263902	39	96.363636	37	97.766639	98.571429
42	96.25	94.263902	42	90.909091	41	97.020329	97.121849
45	94.949324	92.767649	46	86.363636	44	97.020329	97.121849
49	92.347973	89.775144	49	84.545455	48	94.011946	94.222689
52	87.14527	83.790135	53	77.272727	51	87.995182	85.52521
56	78.040541	74.064494	56	70	55	79.72213	79.726891
59	72.837838	69.575737	59	69.078947	58	75.209557	69.391923
62	61.131757	59.10197	63	52.5	61	66.936506	66.439076
66	52.027027	39.650689	67	41.447368	65	51.894594	41.339869
70	40.320946	28.428796	70	28.552632	69	33.844301	35.434174
73	24.712838	20.199407	73	19.342105	72	21.058676	13.287815
76	9.10473	13.466272	77	13.815789	75	12.785625	7.38212
80	7.804054	7.481262	80	9.210526	79	7.520956	4.429272
83	5.202703	5.236883	83	6.447368	82	5.264669	2.952848
86	3.902027	3.740631	87	1.842105	85	3.008382	1.476424
90	1.300676	1.496252	90	0.921053	89	1.504191	0
93	0	0.748126	94	0.921053	92	0.752096
97		0	98	0	96	0
