# Supplementary material for: Growth phase diets diminish histone acetyltransferase Gcn5 function and shorten lifespan of Drosophila males
Source: EMBO Rep. 2025 Jul 10;26(15):3856–88. doi: 10.1038/s44319-025-00503-8 (PMC12332192; doi:10.1038/s44319-025-00503-8)
Supplement: Supplementary file 22 — Figures EV1-EV6 & S1-S6 Source Data [file 44319_2025_503_MOESM22_ESM.zip › EMBOR-2024-60144V2_SourceDataForExpandedViewFiguresAppendix/SourceDataForAppendixFigureS2/AppendixFigureS2R3.csv]

Time	Control	hrd3history	shp1history	ino2history	tvp38history	mrx1history	Time1	vma9history
0	100	100	100	100	100	100	0	100
3	100	100	100	100	100	100	3	100
7	100	100	99.090909	98.571429	99.166667	99.285714	6	100
11	98.888889	99.090909	99.090909	98.571429	99.166667	97.846791	9	100
14	98.888889	99.090909	99.090909	98.571429	99.166667	97.127329	12	100
18	98.888889	98.173401	99.090909	98.571429	98.319088	97.127329	16	100
21	98.888889	98.173401	99.090909	97.121849	98.319088	97.127329	19	100
25	98.888889	98.173401	99.090909	97.121849	98.319088	97.127329	23	100
28	97.752235	98.173401	99.090909	97.121849	98.319088	97.127329	26	100
32	97.752235	97.255892	99.090909	95.672269	97.47151	97.127329	30	100
35	97.752235	97.255892	99.090909	94.222689	97.47151	97.127329	33	100
38	97.752235	97.255892	99.090909	94.222689	95.761483	96.402498	36	100
42	96.588518	97.255892	99.090909	94.222689	94.90647	96.402498	40	100
46	93.097367	94.503367	96.312659	91.323529	92.34143	94.952837	44	100
49	91.918919	89.915825	92.608326	86.97479	90.631404	90.603852	47	95.652174
52	81.31289	86.207956	82.42141	79.726891	84.646311	79.73139	50	95.652174
56	74.242204	70.278225	68.530161	69.391923	70.826505	64.509943	54	75.631951
59	57.743936	52.474408	52.786746	59.056956	52.464078	50.738157	57	60.060667
63	44.781012	37.48172	39.82158	41.339869	40.22246	34.067048	61	44.489383
66	24.747401	20.182465	24.078165	26.57563	24.483236	23.194586	64	37.815976
69	16.498268	10.571767	13.891249	16.240663	14.864822	12.322124	67	20.020222
73	7.070686	5.285884	6.482583	7.38212	5.246408	4.348985	71	6.673407
77	3.535343	3.17153	1.852167	2.952848	2.623204	1.449662	75	0
80	2.356895	3.17153	0	1.476424	2.623204	0
84	2.356895	3.17153		0	1.748803
88	0	0			0.874401
91					0
