# Supplementary material for: Growth phase diets diminish histone acetyltransferase Gcn5 function and shorten lifespan of Drosophila males
Source: EMBO Rep. 2025 Jul 10;26(15):3856–88. doi: 10.1038/s44319-025-00503-8 (PMC12332192; doi:10.1038/s44319-025-00503-8)
Supplement: Supplementary file 22 — Figures EV1-EV6 & S1-S6 Source Data [file 44319_2025_503_MOESM22_ESM.zip › EMBOR-2024-60144V2_SourceDataForExpandedViewFiguresAppendix/SourceDataForAppendixFigureS2/AppendixFigureS2R8.csv]

Time	LYhistory_2x	LYhistory	LYhistory_05x	Time1	brp1history
0	100	100	100	0	100
3	100	100	100	3	100
6	100	100	100	7	100
10	98.165138	100	99.159664	11	100
14	98.165138	100	99.159664	15	99
17	98.165138	100	99.159664	18	98
21	98.165138	100	99.159664	22	98
24	98.165138	100	98.312145	25	98
28	98.165138	100	97.464627	29	98
31	98.165138	100	97.464627	32	98
35	98.165138	100	97.464627	36	98
38	98.165138	100	97.464627	39	98
41	98.165138	100	97.464627	42	96.989691
45	98.165138	97.777778	96.609674	46	96.989691
48	96.330275	95.555556	94.899768	49	93.958763
52	90.825688	93.333333	90.625004	53	89.917526
56	87.155963	88.888889	83.785381	57	86.886598
60	80.733945	78.888889	75.235852	61	80.824742
63	68.807339	68.888889	65.831371	64	73.752577
66	62.385321	54.444444	55.436944	67	66.680412
69	49.541284	44.444444	42.44391	70	60.618557
73	38.53211	32.222222	30.317079	74	41.097327
76	26.605505	17.777778	13.859236	77	28.768129
80	15.59633	7.777778	9.528225	81	18.493797
83	8.256881	6.666667	4.331011	84	11.301765
86	2.752294	3.333333	2.598607	87	6.164599
90	0.917431	1.111111	0.866202	91	4.109733
94	0	0	0.866202	95	1.027433
97			0	98	0
