# Supplementary material for: Growth phase diets diminish histone acetyltransferase Gcn5 function and shorten lifespan of Drosophila males
Source: EMBO Rep. 2025 Jul 10;26(15):3856–88. doi: 10.1038/s44319-025-00503-8 (PMC12332192; doi:10.1038/s44319-025-00503-8)
Supplement: Supplementary file 22 — Figures EV1-EV6 & S1-S6 Source Data [file 44319_2025_503_MOESM22_ESM.zip › EMBOR-2024-60144V2_SourceDataForExpandedViewFiguresAppendix/SourceDataForAppendixFigureS5/AppendixFigureS5B.csv]

CG12262_Control	CG12262_OVAfed	CG7461_Control	CG7461_OVAfed	CG3902_Control	CG3902_OVAfed	Arc42_Control	Arc42_OVAfed	CG4860_Control	CG4860_OVAfed
401.1631419	862.3064818	79.43105845	112.1711504	56.63544433	76.45091085	54.83542105	63.88102521	81.18188681	31.09778082
347.4208335	805.5711766	79.81989626	101.1841599	44.03374738	70.09820745	56.40217641	62.54272039	132.965674	37.95740323
334.7507602	554.3311598	87.90336745	98.34301053	71.39700957	91.7184609	48.53283595	65.17926455	111.2351837	64.48877566
