# Supplementary material for: Growth phase diets diminish histone acetyltransferase Gcn5 function and shorten lifespan of Drosophila males
Source: EMBO Rep. 2025 Jul 10;26(15):3856–88. doi: 10.1038/s44319-025-00503-8 (PMC12332192; doi:10.1038/s44319-025-00503-8)
Supplement: Supplementary file 22 — Figures EV1-EV6 & S1-S6 Source Data [file 44319_2025_503_MOESM22_ESM.zip › EMBOR-2024-60144V2_SourceDataForExpandedViewFiguresAppendix/SourceDataForAppendixFigureS5/AppendixFigureS5C.csv]

CG9527_Control	CG9527_OVAfed	Acox57D-p_Control	Acox57D-p_OVAfed	Acox57D-d_Control	Acox57D-d_OVAfed	CG4586_Control	CG4586_OVAfed
39.60312363	69.14639132	16.28878887	40.83239892	2.320324211	13.98071914	37.91596524	22.42917423
35.30547887	51.94919833	15.96363097	36.82029462	2.769627439	13.21754439	48.04082817	23.39979839
43.59914164	93.16949323	23.85920163	24.77606433	5.074284087	18.79444921	50.21519376	34.51254023
