# Supplementary material for: Growth phase diets diminish histone acetyltransferase Gcn5 function and shorten lifespan of Drosophila males
Source: EMBO Rep. 2025 Jul 10;26(15):3856–88. doi: 10.1038/s44319-025-00503-8 (PMC12332192; doi:10.1038/s44319-025-00503-8)
Supplement: Supplementary file 22 — Figures EV1-EV6 & S1-S6 Source Data [file 44319_2025_503_MOESM22_ESM.zip › EMBOR-2024-60144V2_SourceDataForExpandedViewFiguresAppendix/SourceDataForAppendixFigureS5/AppendixFigureS5D.csv]

CG5804_Control	CG5804_OVAfed	Dbi_Control	Dbi_OVAfed	CG15829_Control	CG15829_OVAfed	CG8628_Control	CG8628_OVAfed	CG8814_Control	CG8814_OVAfed	CG8629_Control	CG8629_OVAfed
5.785652733	413.9017053	25.4552649	322.8816543	12.75599465	203.4322169	12.52142642	164.5690169	47.36235807	59.21171689	8.419439648	58.57261795
6.794081388	181.1934745	23.39315891	166.6769095	3.738038842	167.6392933	9.235200634	165.1477635	46.13268543	57.78581386	0.224295203	40.65074466
12.90561309	95.86136533	64.35350696	132.3659106	81.48540279	110.9154808	47.72453468	90.14192252	48.39601365	54.82688832	22.04637013	27.23843957
