# Supplementary material for: Growth phase diets diminish histone acetyltransferase Gcn5 function and shorten lifespan of Drosophila males
Source: EMBO Rep. 2025 Jul 10;26(15):3856–88. doi: 10.1038/s44319-025-00503-8 (PMC12332192; doi:10.1038/s44319-025-00503-8)
Supplement: Supplementary file 22 — Figures EV1-EV6 & S1-S6 Source Data [file 44319_2025_503_MOESM22_ESM.zip › EMBOR-2024-60144V2_SourceDataForExpandedViewFiguresAppendix/SourceDataForAppendixFigureS5/AppendixFigureS5E.csv]

yip2_Control	yip2_OVAfed	whd_Control	whd_OVAfed	Thiolase_Control	Thiolase_OVAfed	Mtpalpha_Control	Mtpalpha_OVAfed	CG6543_Control	CG6543_OVAfed	Aldh_Control	Aldh_OVAfed	CG3961_Control	CG3961_OVAfed	CG4598_Control	CG4598_OVAfed	CG4500_Control	CG4500_OVAfed	Acsl_Control	Acsl_OVAfed	CG13890_Control	CG13890_OVAfed	CG2107_Control	CG2107_OVAfed	CG4594_Control	CG4594_OVAfed	CG4592_Control	CG4592_OVAfed
193.0982189	478.5884249	156.2514013	238.5797477	143.0072437	215.9591927	123.4986267	178.9608735	116.638965	151.3134116	88.0502558	112.222762	62.18762572	121.6720749	49.25722032	82.14411801	11.24252513	97.47641848	43.19552751	62.22374946	27.97348752	45.95076664	23.21148775	33.44992897	15.06074121	28.1396099	12.13971312	14.28009554
217.0468072	482.9886759	119.8079712	212.0601921	157.3586431	191.8980539	132.2977973	165.2609948	126.2247194	139.4226084	74.37498891	110.1208919	46.34271931	116.8397268	48.24117607	73.56148685	1.682112344	60.35500673	41.37647086	50.52879658	27.79629274	40.03021311	28.1299752	33.02161331	13.6716365	25.94571554	12.21789759	14.8190737
273.0621141	399.5980223	127.393644	155.6159857	153.3188678	194.444838	129.6312394	165.1233786	126.7793452	149.0093111	90.96348468	124.9347809	59.22165358	83.80795247	48.38980605	71.31847479	2.899306445	30.34576591	46.84911724	60.01685663	32.419837	41.04727995	28.13602683	32.17130646	14.38055996	18.08999207	12.11645964	18.21358983
