# Supplementary material for: Growth phase diets diminish histone acetyltransferase Gcn5 function and shorten lifespan of Drosophila males
Source: EMBO Rep. 2025 Jul 10;26(15):3856–88. doi: 10.1038/s44319-025-00503-8 (PMC12332192; doi:10.1038/s44319-025-00503-8)
Supplement: Supplementary file 22 — Figures EV1-EV6 & S1-S6 Source Data [file 44319_2025_503_MOESM22_ESM.zip › EMBOR-2024-60144V2_SourceDataForExpandedViewFiguresAppendix/SourceDataForAppendixFigureS5/AppendixFigureS5G.csv]

Hat1_Control	Hat1_OVAfed	Gcn5_Control	Gcn5_OVAfed	nej_Control	nej_OVAfed	Taf1_Control	Taf1_OVAfed	Tip60_Control	Tip60_OVAfed	enok_Control	enok_OVAfed	chm_Control	chm_OVAfed	mof_Control	mof_OVAfed	Elp3_Control	Elp3_OVAfed	Atac2_Control	Atac2_OVAfed	Ada2a_Control	Ada2a_OVAed
73.63675473	58.62394161	30.60497507	27.3542958	32.78816414	28.24122543	33.7891207	31.12142762	19.16635935	19.00119523	20.79819507	17.68831608	17.65659957	14.59852648	13.86959555	13.80467193	19.63370416	16.93988789	11.79338681	10.58051601	9.728888608	7.641038502
73.72997057	61.93956981	29.72810234	29.39215447	36.52740009	25.95941869	34.15967658	30.19141642	20.97313516	19.50236842	22.1952308	18.70098275	18.56000381	15.82265564	13.62143128	13.45557261	19.11288889	16.26491858	12.10140544	10.62501831	9.784224591	7.886625885
71.72067834	60.79987562	27.2151581	29.03165678	32.16936882	26.31669718	31.83672355	29.89805923	19.68503716	17.14668227	21.39441262	19.11600585	16.65423144	13.40803471	12.53426418	12.72452652	19.13382478	18.5923132	10.99798003	8.968765591	8.231358276	8.196171371
