# Supplementary material for: Growth phase diets diminish histone acetyltransferase Gcn5 function and shorten lifespan of Drosophila males
Source: EMBO Rep. 2025 Jul 10;26(15):3856–88. doi: 10.1038/s44319-025-00503-8 (PMC12332192; doi:10.1038/s44319-025-00503-8)
Supplement: Supplementary file 22 — Figures EV1-EV6 & S1-S6 Source Data [file 44319_2025_503_MOESM22_ESM.zip › EMBOR-2024-60144V2_SourceDataForExpandedViewFiguresAppendix/SourceDataForAppendixFigureS5/AppendixFigureS5F.csv]

scu_Control	scu_OVAfed	CG17896_Control	CG17896_OVAfed	CG15093_Control	CG15093_OVAfed	CG1673_Control	CG1673_OVAfed
160.5891079	362.96906	53.31047209	79.26918555	32.3274009	45.45443055	30.85444807	53.85172914
178.2335917	377.8043686	50.07483393	72.95204694	22.6610066	47.31330496	14.87818886	50.17942401
169.5037157	353.7374701	59.59158139	79.33124994	31.31209647	56.64006944	34.00938054	39.50663823
