# Supplementary material for: Growth phase diets diminish histone acetyltransferase Gcn5 function and shorten lifespan of Drosophila males
Source: EMBO Rep. 2025 Jul 10;26(15):3856–88. doi: 10.1038/s44319-025-00503-8 (PMC12332192; doi:10.1038/s44319-025-00503-8)
Supplement: Supplementary file 22 — Figures EV1-EV6 & S1-S6 Source Data [file 44319_2025_503_MOESM22_ESM.zip › EMBOR-2024-60144V2_SourceDataForExpandedViewFiguresAppendix/SourceDataForFigureEV1/FigureEV1B.csv]

Time	LYhistory	LSFhistory
0	100	100
3	100	100
7	100	100
10	100	100
14	100	100
17	100	100
21	100	100
24	100	99.473684
28	100	99.473684
31	100	99.473684
35	100	99.473684
38	100	99.473684
42	96.551724	98.947368
46	95.402299	98.947368
49	91.954023	97.359977
52	90.804598	96.301717
56	88.505747	91.010414
59	81.609195	83.602589
63	68.784893	67.72868
66	60.623974	50.79651
70	38.472906	31.218688
73	33.809524	20.106952
77	18.65353	12.699127
80	15.155993	6.349564
83	9.326765	2.645652
86	4.663383	1.058261
90	3.497537	0
94	0
97
