# Supplementary material for: Growth phase diets diminish histone acetyltransferase Gcn5 function and shorten lifespan of Drosophila males
Source: EMBO Rep. 2025 Jul 10;26(15):3856–88. doi: 10.1038/s44319-025-00503-8 (PMC12332192; doi:10.1038/s44319-025-00503-8)
Supplement: Supplementary file 22 — Figures EV1-EV6 & S1-S6 Source Data [file 44319_2025_503_MOESM22_ESM.zip › EMBOR-2024-60144V2_SourceDataForExpandedViewFiguresAppendix/SourceDataForFigureEV1/FigureEV1C.csv]

Time	LYhistory_2x	LYhistory_1x	LYhistory_05x
9	0	0	0
10	2.083333333	2.083333333	2.083333333
11	13.33333333	15	12.91666667
12	18.75	24.16666667	17.5
13	23.75	28.33333333	21.25
14	25	29.58333333	23.33333333
15	28.75	30.83333333	26.66666667
16	31.25	32.5	27.91666667
