# Supplementary material for: Growth phase diets diminish histone acetyltransferase Gcn5 function and shorten lifespan of Drosophila males
Source: EMBO Rep. 2025 Jul 10;26(15):3856–88. doi: 10.1038/s44319-025-00503-8 (PMC12332192; doi:10.1038/s44319-025-00503-8)
Supplement: Supplementary file 22 — Figures EV1-EV6 & S1-S6 Source Data [file 44319_2025_503_MOESM22_ESM.zip › EMBOR-2024-60144V2_SourceDataForExpandedViewFiguresAppendix/SourceDataForFigureEV1/FigureEV1A.csv]

Time	LYhistory	LSFhistory
9	0	0
10	1.666666667	10.83333333
11	10.83333333	41.25
12	16.66666667	48.75
13	18.75	48.75
14	21.66666667	49.58333333
15	23.75	49.58333333
16	25	49.58333333
