# Supplementary material for: Growth phase diets diminish histone acetyltransferase Gcn5 function and shorten lifespan of Drosophila males
Source: EMBO Rep. 2025 Jul 10;26(15):3856–88. doi: 10.1038/s44319-025-00503-8 (PMC12332192; doi:10.1038/s44319-025-00503-8)
Supplement: Supplementary file 22 — Figures EV1-EV6 & S1-S6 Source Data [file 44319_2025_503_MOESM22_ESM.zip › EMBOR-2024-60144V2_SourceDataForExpandedViewFiguresAppendix/SourceDataForFigureEV1/FigureEV1E.csv]

Time	Control	nat3history
0	100	100
3	100	100
6	100	100
10	99.628253	99.497487
13	98.513011	98.492462
17	98.513011	98.492462
21	98.513011	96.984925
25	97.393545	95.979899
28	96.647234	95.979899
31	95.900924	95.477387
34	95.900924	94.472362
38	94.781458	93.467337
41	94.035147	93.467337
45	93.661992	92.964824
48	92.915681	91.959799
51	92.542526	91.959799
55	92.16937	91.959799
59	91.42306	90.949252
62	90.676749	90.443978
66	89.557283	89.938705
69	85.079419	86.401789
73	82.094176	79.833232
76	76.12369	72.254128
80	65.302185	60.632835
83	53.361214	50.527362
87	37.68869	33.348059
90	24.255097	19.705671
94	17.911457	13.642388
97	11.940971	8.084378
101	4.851019	4.547463
105	1.119466	1.515821
108	0	1.515821
111		0
