# Supplementary material for: Growth phase diets diminish histone acetyltransferase Gcn5 function and shorten lifespan of Drosophila males
Source: EMBO Rep. 2025 Jul 10;26(15):3856–88. doi: 10.1038/s44319-025-00503-8 (PMC12332192; doi:10.1038/s44319-025-00503-8)
Supplement: Supplementary file 22 — Figures EV1-EV6 & S1-S6 Source Data [file 44319_2025_503_MOESM22_ESM.zip › EMBOR-2024-60144V2_SourceDataForExpandedViewFiguresAppendix/SourceDataForFigureEV6/FigureEV6E.csv]

Up_Gcn5KDmale	Up_Gcn5KDfemale	Down_Gcn5KDmale	Down_Gcn5KDfemale
FBgn0000153	FBgn0000043	FBgn0000044	FBgn0000044
FBgn0000274	FBgn0000071	FBgn0000046	FBgn0000046
FBgn0000448	FBgn0000078	FBgn0000064	FBgn0000064
FBgn0001089	FBgn0000079	FBgn0000116	FBgn0000116
FBgn0001099	FBgn0000097	FBgn0000152	FBgn0000137
FBgn0001216	FBgn0000108	FBgn0000406	FBgn0000244
FBgn0001229	FBgn0000153	FBgn0000442	FBgn0000273
FBgn0001259	FBgn0000180	FBgn0000473	FBgn0000299
FBgn0001281	FBgn0000241	FBgn0000533	FBgn0000406
FBgn0001313	FBgn0000448	FBgn0000566	FBgn0000442
FBgn0001967	FBgn0000527	FBgn0000579	FBgn0000473
FBgn0002036	FBgn0000543	FBgn0000667	FBgn0000533
FBgn0002673	FBgn0000557	FBgn0001091	FBgn0000565
FBgn0002862	FBgn0000568	FBgn0001092	FBgn0000566
FBgn0002863	FBgn0000578	FBgn0001098	FBgn0000579
FBgn0002865	FBgn0001089	FBgn0001125	FBgn0000592
FBgn0003140	FBgn0001187	FBgn0001128	FBgn0000667
FBgn0003187	FBgn0001224	FBgn0001208	FBgn0001078
FBgn0003889	FBgn0001227	FBgn0001250	FBgn0001083
FBgn0003900	FBgn0001229	FBgn0001258	FBgn0001091
FBgn0004034	FBgn0001253	FBgn0002440	FBgn0001092
FBgn0004171	FBgn0001254	FBgn0002534	FBgn0001098
FBgn0004172	FBgn0001255	FBgn0002535	FBgn0001124
FBgn0004173	FBgn0001256	FBgn0002562	FBgn0001125
FBgn0004174	FBgn0001259	FBgn0002563	FBgn0001128
FBgn0004175	FBgn0001296	FBgn0002564	FBgn0001137
FBgn0004374	FBgn0001320	FBgn0002569	FBgn0001208
FBgn0004581	FBgn0001323	FBgn0002570	FBgn0001250
FBgn0004594	FBgn0001404	FBgn0002571	FBgn0001258
FBgn0004882	FBgn0001967	FBgn0002578	FBgn0001989
FBgn0005660	FBgn0001991	FBgn0002719	FBgn0002022
FBgn0005778	FBgn0002543	FBgn0002772	FBgn0002440
FBgn0010197	FBgn0002577	FBgn0002773	FBgn0002533
FBgn0011204	FBgn0002592	FBgn0002789	FBgn0002534
FBgn0011206	FBgn0002609	FBgn0002930	FBgn0002535
FBgn0011239	FBgn0002632	FBgn0002939	FBgn0002562
FBgn0011244	FBgn0002732	FBgn0003060	FBgn0002563
FBgn0011270	FBgn0002869	FBgn0003074	FBgn0002564
FBgn0011596	FBgn0002917	FBgn0003076	FBgn0002565
FBgn0011743	FBgn0003117	FBgn0003086	FBgn0002569
FBgn0013276	FBgn0003129	FBgn0003149	FBgn0002570
FBgn0013300	FBgn0003165	FBgn0003356	FBgn0002571
FBgn0013301	FBgn0003209	FBgn0003357	FBgn0002573
FBgn0013809	FBgn0003255	FBgn0003358	FBgn0002578
FBgn0013810	FBgn0003292	FBgn0003372	FBgn0002719
FBgn0013811	FBgn0003312	FBgn0003429	FBgn0002772
FBgn0013813	FBgn0003319	FBgn0003721	FBgn0002773
FBgn0013953	FBgn0003380	FBgn0003961	FBgn0002789
FBgn0015008	FBgn0003447	FBgn0004028	FBgn0002868
FBgn0015230	FBgn0003507	FBgn0004047	FBgn0002939
FBgn0015300	FBgn0003719	FBgn0004117	FBgn0003060
FBgn0015574	FBgn0003888	FBgn0004169	FBgn0003071
FBgn0015831	FBgn0003963	FBgn0004240	FBgn0003074
FBgn0016080	FBgn0003997	FBgn0004507	FBgn0003076
FBgn0016930	FBgn0004003	FBgn0004652	FBgn0003086
FBgn0016974	FBgn0004108	FBgn0004852	FBgn0003141
FBgn0017456	FBgn0004133	FBgn0005666	FBgn0003149
FBgn0017556	FBgn0004240	FBgn0010038	FBgn0003231
FBgn0019828	FBgn0004425	FBgn0010052	FBgn0003356
FBgn0020248	FBgn0004426	FBgn0010053	FBgn0003357
FBgn0020280	FBgn0004431	FBgn0010223	FBgn0003358
FBgn0020371	FBgn0004588	FBgn0010294	FBgn0003360
FBgn0020399	FBgn0004594	FBgn0010295	FBgn0003372
FBgn0023076	FBgn0004606	FBgn0010358	FBgn0003374
FBgn0023090	FBgn0004611	FBgn0010381	FBgn0003721
FBgn0024294	FBgn0004839	FBgn0010387	FBgn0003890
FBgn0024912	FBgn0004876	FBgn0010388	FBgn0003961
FBgn0025115	FBgn0004880	FBgn0010395	FBgn0004028
FBgn0025387	FBgn0004885	FBgn0010397	FBgn0004047
FBgn0025573	FBgn0005592	FBgn0010423	FBgn0004117
FBgn0025616	FBgn0005626	FBgn0010424	FBgn0004169
FBgn0025697	FBgn0005638	FBgn0010482	FBgn0004228
FBgn0025726	FBgn0005640	FBgn0010612	FBgn0004430
FBgn0025821	FBgn0005660	FBgn0011286	FBgn0004507
FBgn0026141	FBgn0010407	FBgn0011296	FBgn0004577
FBgn0026197	FBgn0010453	FBgn0011554	FBgn0004580
FBgn0026438	FBgn0011260	FBgn0011555	FBgn0004592
FBgn0026563	FBgn0011288	FBgn0011556	FBgn0004652
FBgn0026619	FBgn0011592	FBgn0011576	FBgn0004852
FBgn0027376	FBgn0011674	FBgn0011603	FBgn0005391
FBgn0027562	FBgn0011706	FBgn0011695	FBgn0005666
FBgn0027563	FBgn0011817	FBgn0011722	FBgn0005670
FBgn0027589	FBgn0013276	FBgn0011770	FBgn0005671
FBgn0027865	FBgn0013277	FBgn0012034	FBgn0010015
FBgn0028370	FBgn0013432	FBgn0013307	FBgn0010038
FBgn0028372	FBgn0013717	FBgn0013308	FBgn0010052
FBgn0028379	FBgn0013765	FBgn0013763	FBgn0010053
FBgn0028412	FBgn0013953	FBgn0013772	FBgn0010100
FBgn0028513	FBgn0014029	FBgn0013773	FBgn0010217
FBgn0028520	FBgn0014143	FBgn0014000	FBgn0010241
FBgn0028531	FBgn0014163	FBgn0014028	FBgn0010263
FBgn0028560	FBgn0014427	FBgn0014031	FBgn0010294
FBgn0028561	FBgn0014865	FBgn0014368	FBgn0010295
FBgn0028567	FBgn0015400	FBgn0014391	FBgn0010357
FBgn0028569	FBgn0015520	FBgn0014469	FBgn0010358
FBgn0028570	FBgn0016078	FBgn0014869	FBgn0010387
FBgn0028668	FBgn0016794	FBgn0015001	FBgn0010395
FBgn0028669	FBgn0016926	FBgn0015031	FBgn0010397
FBgn0028838	FBgn0016930	FBgn0015033	FBgn0010423
FBgn0028844	FBgn0020248	FBgn0015035	FBgn0010424
FBgn0028847	FBgn0020270	FBgn0015037	FBgn0010482
FBgn0028848	FBgn0020299	FBgn0015038	FBgn0010516
FBgn0028850	FBgn0020391	FBgn0015039	FBgn0010548
FBgn0028856	FBgn0020416	FBgn0015040	FBgn0010612
FBgn0028857	FBgn0020647	FBgn0015570	FBgn0010638
FBgn0028858	FBgn0020762	FBgn0015572	FBgn0011016
FBgn0028863	FBgn0023000	FBgn0015663	FBgn0011206
FBgn0028868	FBgn0023023	FBgn0016123	FBgn0011211
FBgn0028870	FBgn0023094	FBgn0016684	FBgn0011227
FBgn0028880	FBgn0023197	FBgn0016691	FBgn0011286
FBgn0028892	FBgn0023214	FBgn0016694	FBgn0011296
FBgn0028893	FBgn0023495	FBgn0016715	FBgn0011297
FBgn0028896	FBgn0023521	FBgn0016920	FBgn0011455
FBgn0028899	FBgn0023524	FBgn0017482	FBgn0011554
FBgn0028901	FBgn0023528	FBgn0017558	FBgn0011555
FBgn0028902	FBgn0023540	FBgn0017561	FBgn0011556
FBgn0028903	FBgn0024245	FBgn0020385	FBgn0011576
FBgn0028913	FBgn0024294	FBgn0020508	FBgn0011603
FBgn0028935	FBgn0024491	FBgn0020640	FBgn0011695
FBgn0028941	FBgn0024897	FBgn0020642	FBgn0011722
FBgn0028943	FBgn0024912	FBgn0020645	FBgn0011770
FBgn0028997	FBgn0024913	FBgn0021765	FBgn0011822
FBgn0029084	FBgn0024963	FBgn0022160	FBgn0011829
FBgn0029123	FBgn0025549	FBgn0022338	FBgn0012034
FBgn0029170	FBgn0025558	FBgn0022355	FBgn0012036
FBgn0029501	FBgn0025625	FBgn0022359	FBgn0013307
FBgn0029539	FBgn0025641	FBgn0022700	FBgn0013308
FBgn0029552	FBgn0025687	FBgn0022770	FBgn0013563
FBgn0029596	FBgn0025697	FBgn0023129	FBgn0013672
FBgn0029603	FBgn0025726	FBgn0023507	FBgn0013684
FBgn0029656	FBgn0026084	FBgn0023537	FBgn0013763
FBgn0029657	FBgn0026197	FBgn0023541	FBgn0013771
FBgn0029658	FBgn0026361	FBgn0024289	FBgn0013772
FBgn0029659	FBgn0026404	FBgn0024293	FBgn0013995
FBgn0029661	FBgn0026417	FBgn0024945	FBgn0014000
FBgn0029667	FBgn0026438	FBgn0024997	FBgn0014028
FBgn0029700	FBgn0026619	FBgn0025393	FBgn0014031
FBgn0029702	FBgn0027111	FBgn0025454	FBgn0014033
FBgn0029703	FBgn0027280	FBgn0025578	FBgn0014391
FBgn0029705	FBgn0027343	FBgn0025595	FBgn0014396
FBgn0029708	FBgn0027491	FBgn0025620	FBgn0014417
FBgn0029717	FBgn0027525	FBgn0025692	FBgn0014469
FBgn0029722	FBgn0027550	FBgn0025814	FBgn0014863
FBgn0029724	FBgn0027561	FBgn0025837	FBgn0014869
FBgn0029725	FBgn0027563	FBgn0025839	FBgn0015001
FBgn0029726	FBgn0027575	FBgn0026061	FBgn0015031
FBgn0029729	FBgn0027589	FBgn0026077	FBgn0015033
FBgn0029730	FBgn0027865	FBgn0026190	FBgn0015036
FBgn0029740	FBgn0027932	FBgn0026315	FBgn0015037
FBgn0029745	FBgn0027950	FBgn0026439	FBgn0015038
FBgn0029747	FBgn0028341	FBgn0026565	FBgn0015039
FBgn0029750	FBgn0028360	FBgn0026755	FBgn0015040
FBgn0029753	FBgn0028370	FBgn0027073	FBgn0015240
FBgn0029799	FBgn0028394	FBgn0027291	FBgn0015324
FBgn0029809	FBgn0028396	FBgn0027348	FBgn0015568
FBgn0029812	FBgn0028400	FBgn0027552	FBgn0015569
FBgn0029817	FBgn0028425	FBgn0027560	FBgn0015570
FBgn0029859	FBgn0028430	FBgn0027571	FBgn0015571
FBgn0029877	FBgn0028473	FBgn0027586	FBgn0015572
FBgn0029922	FBgn0028481	FBgn0027600	FBgn0015623
FBgn0029940	FBgn0028499	FBgn0027610	FBgn0015663
FBgn0029945	FBgn0028523	FBgn0028325	FBgn0015766
FBgn0029946	FBgn0028939	FBgn0028342	FBgn0015808
FBgn0029947	FBgn0028979	FBgn0028381	FBgn0016075
FBgn0029949	FBgn0028999	FBgn0028422	FBgn0016119
FBgn0029951	FBgn0029002	FBgn0028424	FBgn0016120
FBgn0029963	FBgn0029082	FBgn0028519	FBgn0016123
FBgn0029964	FBgn0029170	FBgn0028526	FBgn0016684
FBgn0029989	FBgn0029708	FBgn0028532	FBgn0016691
FBgn0029993	FBgn0029710	FBgn0028543	FBgn0016920
FBgn0030033	FBgn0029801	FBgn0028544	FBgn0017482
FBgn0030071	FBgn0029814	FBgn0028583	FBgn0017558
FBgn0030191	FBgn0029823	FBgn0028699	FBgn0017561
FBgn0030195	FBgn0029824	FBgn0028855	FBgn0017566
FBgn0030224	FBgn0029830	FBgn0028936	FBgn0019624
FBgn0030247	FBgn0029831	FBgn0028938	FBgn0019644
FBgn0030277	FBgn0029834	FBgn0028940	FBgn0019960
FBgn0030278	FBgn0029837	FBgn0028983	FBgn0020235
FBgn0030280	FBgn0029856	FBgn0029639	FBgn0020388
FBgn0030283	FBgn0029863	FBgn0029648	FBgn0020389
FBgn0030296	FBgn0029898	FBgn0029762	FBgn0020508
FBgn0030319	FBgn0029903	FBgn0029795	FBgn0020545
FBgn0030356	FBgn0029913	FBgn0029851	FBgn0020638
FBgn0030359	FBgn0029945	FBgn0029935	FBgn0020640
FBgn0030370	FBgn0030028	FBgn0029990	FBgn0020642
FBgn0030376	FBgn0030037	FBgn0029994	FBgn0020645
FBgn0030429	FBgn0030058	FBgn0030010	FBgn0020765
FBgn0030441	FBgn0030114	FBgn0030029	FBgn0020906
FBgn0030462	FBgn0030158	FBgn0030056	FBgn0021906
FBgn0030525	FBgn0030159	FBgn0030073	FBgn0022097
FBgn0030536	FBgn0030183	FBgn0030087	FBgn0022160
FBgn0030578	FBgn0030230	FBgn0030105	FBgn0022355
FBgn0030590	FBgn0030274	FBgn0030156	FBgn0022359
FBgn0030599	FBgn0030334	FBgn0030157	FBgn0022382
FBgn0030622	FBgn0030357	FBgn0030234	FBgn0022708
FBgn0030623	FBgn0030493	FBgn0030251	FBgn0022770
FBgn0030624	FBgn0030595	FBgn0030261	FBgn0023477
FBgn0030661	FBgn0030598	FBgn0030262	FBgn0023479
FBgn0030684	FBgn0030701	FBgn0030292	FBgn0023507
FBgn0030691	FBgn0030716	FBgn0030332	FBgn0023535
FBgn0030696	FBgn0030797	FBgn0030367	FBgn0023537
FBgn0030721	FBgn0030805	FBgn0030398	FBgn0023541
FBgn0030722	FBgn0030809	FBgn0030425	FBgn0024289
FBgn0030725	FBgn0030816	FBgn0030443	FBgn0024293
FBgn0030770	FBgn0030847	FBgn0030482	FBgn0024945
FBgn0030780	FBgn0030893	FBgn0030484	FBgn0024947
FBgn0030814	FBgn0030904	FBgn0030509	FBgn0024995
FBgn0030840	FBgn0030927	FBgn0030528	FBgn0024997
FBgn0030898	FBgn0030959	FBgn0030539	FBgn0025393
FBgn0030933	FBgn0030993	FBgn0030544	FBgn0025454
FBgn0030936	FBgn0030994	FBgn0030558	FBgn0025578
FBgn0030952	FBgn0031053	FBgn0030593	FBgn0025595
FBgn0031026	FBgn0031080	FBgn0030653	FBgn0025620
FBgn0031045	FBgn0031097	FBgn0030679	FBgn0025643
FBgn0031082	FBgn0031251	FBgn0030688	FBgn0025684
FBgn0031085	FBgn0031261	FBgn0030724	FBgn0025692
FBgn0031101	FBgn0031267	FBgn0030733	FBgn0025700
FBgn0031103	FBgn0031275	FBgn0030737	FBgn0025814
FBgn0031127	FBgn0031327	FBgn0030745	FBgn0025837
FBgn0031128	FBgn0031389	FBgn0030746	FBgn0025839
FBgn0031129	FBgn0031432	FBgn0030747	FBgn0026061
FBgn0031134	FBgn0031489	FBgn0030774	FBgn0026077
FBgn0031139	FBgn0031490	FBgn0030775	FBgn0026176
FBgn0031142	FBgn0031559	FBgn0030776	FBgn0026190
FBgn0031163	FBgn0031619	FBgn0030777	FBgn0026315
FBgn0031168	FBgn0031627	FBgn0030926	FBgn0026403
FBgn0031171	FBgn0031632	FBgn0030976	FBgn0026409
FBgn0031201	FBgn0031643	FBgn0030984	FBgn0026428
FBgn0031208	FBgn0031697	FBgn0031000	FBgn0026439
FBgn0031235	FBgn0031791	FBgn0031004	FBgn0026565
FBgn0031240	FBgn0031872	FBgn0031010	FBgn0026602
FBgn0031275	FBgn0031888	FBgn0031066	FBgn0026753
FBgn0031279	FBgn0031894	FBgn0031069	FBgn0026755
FBgn0031292	FBgn0031896	FBgn0031089	FBgn0026760
FBgn0031295	FBgn0031907	FBgn0031099	FBgn0027070
FBgn0031301	FBgn0031926	FBgn0031141	FBgn0027073
FBgn0031323	FBgn0031955	FBgn0031170	FBgn0027279
FBgn0031332	FBgn0031957	FBgn0031178	FBgn0027291
FBgn0031333	FBgn0031970	FBgn0031249	FBgn0027348
FBgn0031335	FBgn0031976	FBgn0031258	FBgn0027356
FBgn0031345	FBgn0032025	FBgn0031277	FBgn0027552
FBgn0031347	FBgn0032036	FBgn0031289	FBgn0027560
FBgn0031364	FBgn0032078	FBgn0031418	FBgn0027571
FBgn0031367	FBgn0032132	FBgn0031470	FBgn0027572
FBgn0031372	FBgn0032135	FBgn0031523	FBgn0027586
FBgn0031378	FBgn0032139	FBgn0031528	FBgn0027600
FBgn0031407	FBgn0032140	FBgn0031558	FBgn0027610
FBgn0031410	FBgn0032143	FBgn0031560	FBgn0027779
FBgn0031414	FBgn0032151	FBgn0031561	FBgn0028325
FBgn0031423	FBgn0032230	FBgn0031563	FBgn0028342
FBgn0031430	FBgn0032338	FBgn0031579	FBgn0028381
FBgn0031440	FBgn0032402	FBgn0031580	FBgn0028397
FBgn0031442	FBgn0032405	FBgn0031649	FBgn0028424
FBgn0031443	FBgn0032409	FBgn0031682	FBgn0028480
FBgn0031451	FBgn0032414	FBgn0031689	FBgn0028518
FBgn0031462	FBgn0032467	FBgn0031692	FBgn0028526
FBgn0031476	FBgn0032614	FBgn0031693	FBgn0028532
FBgn0031496	FBgn0032633	FBgn0031695	FBgn0028534
FBgn0031501	FBgn0032638	FBgn0031702	FBgn0028543
FBgn0031504	FBgn0032652	FBgn0031703	FBgn0028544
FBgn0031526	FBgn0032666	FBgn0031732	FBgn0028550
FBgn0031531	FBgn0032681	FBgn0031737	FBgn0028583
FBgn0031545	FBgn0032719	FBgn0031805	FBgn0028662
FBgn0031546	FBgn0032731	FBgn0031813	FBgn0028663
FBgn0031574	FBgn0032770	FBgn0031821	FBgn0028665
FBgn0031585	FBgn0032783	FBgn0031830	FBgn0028670
FBgn0031596	FBgn0032803	FBgn0031855	FBgn0028699
FBgn0031619	FBgn0032805	FBgn0031860	FBgn0028855
FBgn0031626	FBgn0032900	FBgn0031914	FBgn0028886
FBgn0031644	FBgn0032910	FBgn0031930	FBgn0028936
FBgn0031688	FBgn0033108	FBgn0031937	FBgn0028938
FBgn0031690	FBgn0033153	FBgn0031942	FBgn0028940
FBgn0031720	FBgn0033203	FBgn0031971	FBgn0028945
FBgn0031721	FBgn0033212	FBgn0031975	FBgn0028950
FBgn0031722	FBgn0033240	FBgn0032002	FBgn0029118
FBgn0031723	FBgn0033250	FBgn0032024	FBgn0029155
FBgn0031724	FBgn0033257	FBgn0032068	FBgn0029167
FBgn0031728	FBgn0033268	FBgn0032074	FBgn0029608
FBgn0031733	FBgn0033301	FBgn0032076	FBgn0029639
FBgn0031749	FBgn0033313	FBgn0032087	FBgn0029648
FBgn0031751	FBgn0033320	FBgn0032088	FBgn0029762
FBgn0031753	FBgn0033355	FBgn0032116	FBgn0029795
FBgn0031757	FBgn0033388	FBgn0032144	FBgn0029849
FBgn0031758	FBgn0033438	FBgn0032160	FBgn0029851
FBgn0031784	FBgn0033440	FBgn0032161	FBgn0029935
FBgn0031785	FBgn0033484	FBgn0032166	FBgn0029990
FBgn0031786	FBgn0033551	FBgn0032187	FBgn0029994
FBgn0031826	FBgn0033592	FBgn0032218	FBgn0030010
FBgn0031831	FBgn0033602	FBgn0032235	FBgn0030029
FBgn0031849	FBgn0033635	FBgn0032280	FBgn0030056
FBgn0031853	FBgn0033639	FBgn0032281	FBgn0030087
FBgn0031856	FBgn0033654	FBgn0032282	FBgn0030105
FBgn0031858	FBgn0033708	FBgn0032283	FBgn0030156
FBgn0031859	FBgn0033710	FBgn0032285	FBgn0030157
FBgn0031861	FBgn0033724	FBgn0032287	FBgn0030234
FBgn0031905	FBgn0033756	FBgn0032304	FBgn0030239
FBgn0031920	FBgn0033760	FBgn0032340	FBgn0030244
FBgn0031941	FBgn0033785	FBgn0032373	FBgn0030251
FBgn0031946	FBgn0033799	FBgn0032382	FBgn0030261
FBgn0031957	FBgn0033866	FBgn0032422	FBgn0030292
FBgn0031970	FBgn0033875	FBgn0032435	FBgn0030306
FBgn0031976	FBgn0033949	FBgn0032436	FBgn0030332
FBgn0032003	FBgn0033984	FBgn0032538	FBgn0030347
FBgn0032004	FBgn0033988	FBgn0032665	FBgn0030367
FBgn0032025	FBgn0033999	FBgn0032685	FBgn0030394
FBgn0032039	FBgn0034002	FBgn0032706	FBgn0030398
FBgn0032047	FBgn0034005	FBgn0032715	FBgn0030425
FBgn0032061	FBgn0034072	FBgn0032726	FBgn0030443
FBgn0032065	FBgn0034128	FBgn0032729	FBgn0030478
FBgn0032072	FBgn0034139	FBgn0032733	FBgn0030482
FBgn0032090	FBgn0034145	FBgn0032734	FBgn0030484
FBgn0032109	FBgn0034184	FBgn0032752	FBgn0030509
FBgn0032110	FBgn0034221	FBgn0032773	FBgn0030511
FBgn0032111	FBgn0034264	FBgn0032779	FBgn0030519
FBgn0032117	FBgn0034296	FBgn0032810	FBgn0030539
FBgn0032143	FBgn0034317	FBgn0032820	FBgn0030544
FBgn0032151	FBgn0034407	FBgn0032833	FBgn0030558
FBgn0032175	FBgn0034408	FBgn0032889	FBgn0030574
FBgn0032219	FBgn0034438	FBgn0032899	FBgn0030593
FBgn0032268	FBgn0034443	FBgn0032913	FBgn0030597
FBgn0032269	FBgn0034462	FBgn0032945	FBgn0030600
FBgn0032271	FBgn0034512	FBgn0032981	FBgn0030607
FBgn0032276	FBgn0034542	FBgn0033047	FBgn0030615
FBgn0032291	FBgn0034543	FBgn0033048	FBgn0030688
FBgn0032312	FBgn0034606	FBgn0033065	FBgn0030724
FBgn0032314	FBgn0034636	FBgn0033093	FBgn0030733
FBgn0032345	FBgn0034670	FBgn0033124	FBgn0030743
FBgn0032360	FBgn0034706	FBgn0033128	FBgn0030745
FBgn0032364	FBgn0034724	FBgn0033136	FBgn0030746
FBgn0032365	FBgn0034725	FBgn0033138	FBgn0030747
FBgn0032369	FBgn0034741	FBgn0033162	FBgn0030763
FBgn0032370	FBgn0034761	FBgn0033170	FBgn0030774
FBgn0032371	FBgn0034788	FBgn0033221	FBgn0030775
FBgn0032372	FBgn0034789	FBgn0033234	FBgn0030776
FBgn0032374	FBgn0034796	FBgn0033271	FBgn0030777
FBgn0032376	FBgn0034897	FBgn0033294	FBgn0030798
FBgn0032385	FBgn0034914	FBgn0033296	FBgn0030853
FBgn0032397	FBgn0034974	FBgn0033297	FBgn0030926
FBgn0032402	FBgn0034996	FBgn0033366	FBgn0030968
FBgn0032405	FBgn0034997	FBgn0033367	FBgn0030976
FBgn0032419	FBgn0035049	FBgn0033395	FBgn0030984
FBgn0032424	FBgn0035056	FBgn0033397	FBgn0031000
FBgn0032431	FBgn0035091	FBgn0033423	FBgn0031002
FBgn0032448	FBgn0035101	FBgn0033448	FBgn0031004
FBgn0032457	FBgn0035142	FBgn0033458	FBgn0031010
FBgn0032464	FBgn0035144	FBgn0033465	FBgn0031021
FBgn0032471	FBgn0035160	FBgn0033502	FBgn0031066
FBgn0032478	FBgn0035173	FBgn0033504	FBgn0031069
FBgn0032481	FBgn0035176	FBgn0033518	FBgn0031089
FBgn0032483	FBgn0035193	FBgn0033520	FBgn0031099
FBgn0032492	FBgn0035204	FBgn0033521	FBgn0031141
FBgn0032503	FBgn0035246	FBgn0033593	FBgn0031170
FBgn0032519	FBgn0035260	FBgn0033600	FBgn0031182
FBgn0032520	FBgn0035267	FBgn0033659	FBgn0031184
FBgn0032522	FBgn0035412	FBgn0033720	FBgn0031245
FBgn0032525	FBgn0035425	FBgn0033729	FBgn0031249
FBgn0032530	FBgn0035430	FBgn0033731	FBgn0031258
FBgn0032533	FBgn0035434	FBgn0033742	FBgn0031289
FBgn0032553	FBgn0035461	FBgn0033782	FBgn0031307
FBgn0032554	FBgn0035481	FBgn0033787	FBgn0031313
FBgn0032563	FBgn0035488	FBgn0033792	FBgn0031360
FBgn0032577	FBgn0035522	FBgn0033817	FBgn0031401
FBgn0032588	FBgn0035539	FBgn0033821	FBgn0031417
FBgn0032590	FBgn0035578	FBgn0033826	FBgn0031418
FBgn0032598	FBgn0035623	FBgn0033827	FBgn0031436
FBgn0032609	FBgn0035625	FBgn0033873	FBgn0031459
FBgn0032624	FBgn0035661	FBgn0033879	FBgn0031512
FBgn0032626	FBgn0035677	FBgn0033906	FBgn0031514
FBgn0032632	FBgn0035699	FBgn0033919	FBgn0031523
FBgn0032636	FBgn0035708	FBgn0033978	FBgn0031528
FBgn0032637	FBgn0035737	FBgn0033981	FBgn0031533
FBgn0032648	FBgn0035806	FBgn0033982	FBgn0031542
FBgn0032649	FBgn0035868	FBgn0034010	FBgn0031558
FBgn0032650	FBgn0035983	FBgn0034011	FBgn0031560
FBgn0032654	FBgn0036022	FBgn0034052	FBgn0031561
FBgn0032664	FBgn0036141	FBgn0034162	FBgn0031562
FBgn0032677	FBgn0036144	FBgn0034200	FBgn0031563
FBgn0032709	FBgn0036194	FBgn0034229	FBgn0031579
FBgn0032740	FBgn0036316	FBgn0034262	FBgn0031580
FBgn0032768	FBgn0036341	FBgn0034276	FBgn0031649
FBgn0032769	FBgn0036360	FBgn0034289	FBgn0031653
FBgn0032771	FBgn0036416	FBgn0034290	FBgn0031654
FBgn0032867	FBgn0036417	FBgn0034292	FBgn0031689
FBgn0032869	FBgn0036436	FBgn0034294	FBgn0031692
FBgn0032878	FBgn0036463	FBgn0034318	FBgn0031693
FBgn0032894	FBgn0036481	FBgn0034365	FBgn0031695
FBgn0032965	FBgn0036518	FBgn0034387	FBgn0031702
FBgn0032966	FBgn0036549	FBgn0034406	FBgn0031703
FBgn0032968	FBgn0036587	FBgn0034407	FBgn0031732
FBgn0032969	FBgn0036596	FBgn0034428	FBgn0031737
FBgn0032971	FBgn0036620	FBgn0034429	FBgn0031801
FBgn0032972	FBgn0036659	FBgn0034436	FBgn0031805
FBgn0033020	FBgn0036676	FBgn0034437	FBgn0031808
FBgn0033031	FBgn0036677	FBgn0034468	FBgn0031813
FBgn0033056	FBgn0036678	FBgn0034497	FBgn0031821
FBgn0033063	FBgn0036741	FBgn0034538	FBgn0031830
FBgn0033074	FBgn0036846	FBgn0034582	FBgn0031836
FBgn0033076	FBgn0036890	FBgn0034588	FBgn0031855
FBgn0033090	FBgn0036975	FBgn0034618	FBgn0031857
FBgn0033108	FBgn0036980	FBgn0034628	FBgn0031860
FBgn0033141	FBgn0037028	FBgn0034629	FBgn0031908
FBgn0033149	FBgn0037107	FBgn0034638	FBgn0031912
FBgn0033168	FBgn0037126	FBgn0034662	FBgn0031914
FBgn0033174	FBgn0037140	FBgn0034663	FBgn0031929
FBgn0033190	FBgn0037153	FBgn0034664	FBgn0031930
FBgn0033203	FBgn0037163	FBgn0034710	FBgn0031937
FBgn0033238	FBgn0037164	FBgn0034712	FBgn0031942
FBgn0033248	FBgn0037203	FBgn0034717	FBgn0031968
FBgn0033274	FBgn0037206	FBgn0034733	FBgn0031974
FBgn0033278	FBgn0037217	FBgn0034783	FBgn0031975
FBgn0033279	FBgn0037228	FBgn0034828	FBgn0032002
FBgn0033280	FBgn0037235	FBgn0034877	FBgn0032010
FBgn0033283	FBgn0037279	FBgn0034883	FBgn0032022
FBgn0033285	FBgn0037304	FBgn0034899	FBgn0032024
FBgn0033286	FBgn0037315	FBgn0034901	FBgn0032059
FBgn0033287	FBgn0037375	FBgn0034920	FBgn0032068
FBgn0033322	FBgn0037387	FBgn0034943	FBgn0032069
FBgn0033323	FBgn0037396	FBgn0034988	FBgn0032074
FBgn0033330	FBgn0037443	FBgn0035006	FBgn0032075
FBgn0033344	FBgn0037472	FBgn0035040	FBgn0032076
FBgn0033355	FBgn0037473	FBgn0035043	FBgn0032087
FBgn0033364	FBgn0037533	FBgn0035094	FBgn0032088
FBgn0033369	FBgn0037612	FBgn0035147	FBgn0032116
FBgn0033371	FBgn0037613	FBgn0035154	FBgn0032129
FBgn0033442	FBgn0037623	FBgn0035169	FBgn0032131
FBgn0033461	FBgn0037635	FBgn0035189	FBgn0032144
FBgn0033498	FBgn0037645	FBgn0035266	FBgn0032160
FBgn0033542	FBgn0037664	FBgn0035281	FBgn0032161
FBgn0033602	FBgn0037665	FBgn0035309	FBgn0032162
FBgn0033610	FBgn0037677	FBgn0035312	FBgn0032166
FBgn0033687	FBgn0037710	FBgn0035313	FBgn0032187
FBgn0033705	FBgn0037712	FBgn0035343	FBgn0032219
FBgn0033706	FBgn0037801	FBgn0035410	FBgn0032224
FBgn0033723	FBgn0037846	FBgn0035484	FBgn0032235
FBgn0033724	FBgn0037850	FBgn0035517	FBgn0032280
FBgn0033760	FBgn0037960	FBgn0035529	FBgn0032281
FBgn0033794	FBgn0037972	FBgn0035542	FBgn0032282
FBgn0033818	FBgn0037999	FBgn0035544	FBgn0032283
FBgn0033819	FBgn0038071	FBgn0035545	FBgn0032284
FBgn0033828	FBgn0038099	FBgn0035551	FBgn0032286
FBgn0033834	FBgn0038126	FBgn0035552	FBgn0032287
FBgn0033848	FBgn0038180	FBgn0035588	FBgn0032304
FBgn0033856	FBgn0038247	FBgn0035600	FBgn0032322
FBgn0033860	FBgn0038277	FBgn0035607	FBgn0032373
FBgn0033861	FBgn0038282	FBgn0035619	FBgn0032382
FBgn0033862	FBgn0038286	FBgn0035620	FBgn0032422
FBgn0033863	FBgn0038311	FBgn0035632	FBgn0032435
FBgn0033864	FBgn0038341	FBgn0035649	FBgn0032436
FBgn0033868	FBgn0038435	FBgn0035665	FBgn0032482
FBgn0033888	FBgn0038460	FBgn0035666	FBgn0032536
FBgn0033893	FBgn0038467	FBgn0035670	FBgn0032538
FBgn0033900	FBgn0038485	FBgn0035678	FBgn0032665
FBgn0033933	FBgn0038498	FBgn0035679	FBgn0032668
FBgn0033952	FBgn0038504	FBgn0035710	FBgn0032669
FBgn0033953	FBgn0038530	FBgn0035711	FBgn0032685
FBgn0033954	FBgn0038610	FBgn0035734	FBgn0032706
FBgn0033955	FBgn0038756	FBgn0035743	FBgn0032715
FBgn0033963	FBgn0038815	FBgn0035779	FBgn0032721
FBgn0033969	FBgn0038818	FBgn0035781	FBgn0032726
FBgn0034005	FBgn0038846	FBgn0035798	FBgn0032727
FBgn0034007	FBgn0038855	FBgn0035811	FBgn0032729
FBgn0034082	FBgn0038957	FBgn0035859	FBgn0032733
FBgn0034097	FBgn0038959	FBgn0035886	FBgn0032773
FBgn0034099	FBgn0038965	FBgn0035887	FBgn0032774
FBgn0034104	FBgn0039054	FBgn0035926	FBgn0032779
FBgn0034105	FBgn0039055	FBgn0035929	FBgn0032810
FBgn0034121	FBgn0039069	FBgn0035934	FBgn0032820
FBgn0034127	FBgn0039078	FBgn0035978	FBgn0032833
FBgn0034128	FBgn0039089	FBgn0036066	FBgn0032850
FBgn0034129	FBgn0039111	FBgn0036108	FBgn0032889
FBgn0034132	FBgn0039130	FBgn0036109	FBgn0032899
FBgn0034133	FBgn0039131	FBgn0036131	FBgn0032913
FBgn0034144	FBgn0039160	FBgn0036181	FBgn0032945
FBgn0034156	FBgn0039161	FBgn0036208	FBgn0032981
FBgn0034173	FBgn0039167	FBgn0036226	FBgn0033047
FBgn0034175	FBgn0039257	FBgn0036228	FBgn0033065
FBgn0034196	FBgn0039328	FBgn0036229	FBgn0033112
FBgn0034205	FBgn0039465	FBgn0036320	FBgn0033124
FBgn0034263	FBgn0039479	FBgn0036321	FBgn0033128
FBgn0034278	FBgn0039492	FBgn0036323	FBgn0033129
FBgn0034327	FBgn0039501	FBgn0036361	FBgn0033138
FBgn0034363	FBgn0039530	FBgn0036362	FBgn0033139
FBgn0034383	FBgn0039532	FBgn0036367	FBgn0033162
FBgn0034416	FBgn0039590	FBgn0036368	FBgn0033170
FBgn0034459	FBgn0039593	FBgn0036393	FBgn0033205
FBgn0034461	FBgn0039637	FBgn0036394	FBgn0033214
FBgn0034462	FBgn0039642	FBgn0036467	FBgn0033215
FBgn0034463	FBgn0039686	FBgn0036468	FBgn0033221
FBgn0034464	FBgn0039704	FBgn0036469	FBgn0033234
FBgn0034467	FBgn0039723	FBgn0036493	FBgn0033246
FBgn0034472	FBgn0039734	FBgn0036547	FBgn0033292
FBgn0034477	FBgn0039795	FBgn0036551	FBgn0033294
FBgn0034478	FBgn0039804	FBgn0036563	FBgn0033296
FBgn0034483	FBgn0039808	FBgn0036597	FBgn0033297
FBgn0034487	FBgn0039844	FBgn0036599	FBgn0033302
FBgn0034493	FBgn0039851	FBgn0036600	FBgn0033304
FBgn0034502	FBgn0039852	FBgn0036601	FBgn0033309
FBgn0034505	FBgn0039886	FBgn0036622	FBgn0033312
FBgn0034506	FBgn0039932	FBgn0036750	FBgn0033337
FBgn0034532	FBgn0040099	FBgn0036759	FBgn0033366
FBgn0034546	FBgn0040102	FBgn0036765	FBgn0033367
FBgn0034560	FBgn0040251	FBgn0036782	FBgn0033382
FBgn0034566	FBgn0040271	FBgn0036787	FBgn0033395
FBgn0034592	FBgn0040281	FBgn0036806	FBgn0033397
FBgn0034595	FBgn0040359	FBgn0036820	FBgn0033423
FBgn0034601	FBgn0040531	FBgn0036821	FBgn0033446
FBgn0034655	FBgn0040765	FBgn0036822	FBgn0033448
FBgn0034658	FBgn0040778	FBgn0036824	FBgn0033458
FBgn0034670	FBgn0040942	FBgn0036831	FBgn0033465
FBgn0034671	FBgn0040985	FBgn0036862	FBgn0033502
FBgn0034681	FBgn0041096	FBgn0036927	FBgn0033504
FBgn0034684	FBgn0041097	FBgn0036942	FBgn0033518
FBgn0034687	FBgn0041183	FBgn0036948	FBgn0033520
FBgn0034713	FBgn0041184	FBgn0036949	FBgn0033521
FBgn0034721	FBgn0041582	FBgn0036953	FBgn0033541
FBgn0034729	FBgn0041604	FBgn0036996	FBgn0033570
FBgn0034741	FBgn0041627	FBgn0037057	FBgn0033593
FBgn0034745	FBgn0041629	FBgn0037070	FBgn0033598
FBgn0034761	FBgn0041713	FBgn0037090	FBgn0033600
FBgn0034774	FBgn0041723	FBgn0037127	FBgn0033659
FBgn0034776	FBgn0043364	FBgn0037146	FBgn0033679
FBgn0034789	FBgn0043577	FBgn0037166	FBgn0033720
FBgn0034796	FBgn0043578	FBgn0037204	FBgn0033729
FBgn0034800	FBgn0044047	FBgn0037354	FBgn0033731
FBgn0034816	FBgn0045064	FBgn0037358	FBgn0033742
FBgn0034820	FBgn0046247	FBgn0037420	FBgn0033753
FBgn0034824	FBgn0046253	FBgn0037440	FBgn0033781
FBgn0034825	FBgn0046258	FBgn0037485	FBgn0033782
FBgn0034826	FBgn0046763	FBgn0037487	FBgn0033787
FBgn0034827	FBgn0046876	FBgn0037513	FBgn0033792
FBgn0034833	FBgn0047178	FBgn0037517	FBgn0033809
FBgn0034835	FBgn0050042	FBgn0037518	FBgn0033826
FBgn0034840	FBgn0050083	FBgn0037683	FBgn0033873
FBgn0034841	FBgn0050088	FBgn0037684	FBgn0033879
FBgn0034842	FBgn0050089	FBgn0037715	FBgn0033883
FBgn0034844	FBgn0050098	FBgn0037723	FBgn0033906
FBgn0034846	FBgn0050286	FBgn0037724	FBgn0033919
FBgn0034850	FBgn0050287	FBgn0037743	FBgn0033942
FBgn0034863	FBgn0050295	FBgn0037781	FBgn0033961
FBgn0034882	FBgn0050375	FBgn0037782	FBgn0033978
FBgn0034898	FBgn0050471	FBgn0037783	FBgn0033981
FBgn0034904	FBgn0051030	FBgn0037788	FBgn0033982
FBgn0034907	FBgn0051217	FBgn0037817	FBgn0034010
FBgn0034937	FBgn0051274	FBgn0037934	FBgn0034011
FBgn0034957	FBgn0051324	FBgn0037935	FBgn0034052
FBgn0034973	FBgn0051337	FBgn0037936	FBgn0034063
FBgn0034998	FBgn0051363	FBgn0037955	FBgn0034160
FBgn0035003	FBgn0051436	FBgn0037973	FBgn0034162
FBgn0035004	FBgn0051451	FBgn0037996	FBgn0034200
FBgn0035005	FBgn0051619	FBgn0038009	FBgn0034215
FBgn0035007	FBgn0051634	FBgn0038017	FBgn0034229
FBgn0035008	FBgn0051636	FBgn0038037	FBgn0034245
FBgn0035009	FBgn0051637	FBgn0038038	FBgn0034248
FBgn0035014	FBgn0051678	FBgn0038063	FBgn0034262
FBgn0035034	FBgn0051690	FBgn0038074	FBgn0034275
FBgn0035047	FBgn0051710	FBgn0038082	FBgn0034276
FBgn0035069	FBgn0051721	FBgn0038098	FBgn0034288
FBgn0035078	FBgn0051777	FBgn0038115	FBgn0034289
FBgn0035097	FBgn0051849	FBgn0038135	FBgn0034290
FBgn0035124	FBgn0051869	FBgn0038150	FBgn0034291
FBgn0035138	FBgn0051955	FBgn0038160	FBgn0034292
FBgn0035139	FBgn0051956	FBgn0038161	FBgn0034294
FBgn0035143	FBgn0051974	FBgn0038181	FBgn0034318
FBgn0035161	FBgn0052023	FBgn0038214	FBgn0034365
FBgn0035176	FBgn0052029	FBgn0038257	FBgn0034387
FBgn0035196	FBgn0052056	FBgn0038272	FBgn0034390
FBgn0035217	FBgn0052137	FBgn0038291	FBgn0034406
FBgn0035218	FBgn0052194	FBgn0038292	FBgn0034417
FBgn0035231	FBgn0052207	FBgn0038294	FBgn0034428
FBgn0035262	FBgn0052227	FBgn0038348	FBgn0034429
FBgn0035263	FBgn0052279	FBgn0038366	FBgn0034436
FBgn0035273	FBgn0052368	FBgn0038391	FBgn0034437
FBgn0035286	FBgn0052412	FBgn0038414	FBgn0034468
FBgn0035316	FBgn0052447	FBgn0038416	FBgn0034471
FBgn0035346	FBgn0052647	FBgn0038466	FBgn0034497
FBgn0035380	FBgn0052676	FBgn0038481	FBgn0034553
FBgn0035384	FBgn0052745	FBgn0038482	FBgn0034576
FBgn0035426	FBgn0052758	FBgn0038484	FBgn0034582
FBgn0035429	FBgn0052944	FBgn0038523	FBgn0034583
FBgn0035455	FBgn0052982	FBgn0038530	FBgn0034588
FBgn0035461	FBgn0053093	FBgn0038608	FBgn0034612
FBgn0035481	FBgn0053099	FBgn0038613	FBgn0034618
FBgn0035491	FBgn0053126	FBgn0038629	FBgn0034628
FBgn0035497	FBgn0053208	FBgn0038645	FBgn0034629
FBgn0035539	FBgn0053225	FBgn0038647	FBgn0034638
FBgn0035567	FBgn0053346	FBgn0038658	FBgn0034642
FBgn0035568	FBgn0053458	FBgn0038680	FBgn0034645
FBgn0035569	FBgn0053460	FBgn0038681	FBgn0034662
FBgn0035581	FBgn0053462	FBgn0038700	FBgn0034663
FBgn0035584	FBgn0053465	FBgn0038701	FBgn0034664
FBgn0035585	FBgn0053531	FBgn0038717	FBgn0034710
FBgn0035598	FBgn0053993	FBgn0038718	FBgn0034712
FBgn0035623	FBgn0058469	FBgn0038734	FBgn0034715
FBgn0035638	FBgn0061356	FBgn0038761	FBgn0034717
FBgn0035657	FBgn0063083	FBgn0038774	FBgn0034733
FBgn0035709	FBgn0069969	FBgn0038783	FBgn0034736
FBgn0035724	FBgn0083949	FBgn0038784	FBgn0034783
FBgn0035730	FBgn0085235	FBgn0038795	FBgn0034784
FBgn0035768	FBgn0085273	FBgn0038804	FBgn0034828
FBgn0035776	FBgn0085325	FBgn0038819	FBgn0034877
FBgn0035782	FBgn0085370	FBgn0038820	FBgn0034883
FBgn0035800	FBgn0085376	FBgn0038845	FBgn0034899
FBgn0035823	FBgn0085384	FBgn0038866	FBgn0034901
FBgn0035852	FBgn0085397	FBgn0038874	FBgn0034920
FBgn0035855	FBgn0085399	FBgn0038878	FBgn0034943
FBgn0035857	FBgn0085414	FBgn0038924	FBgn0034988
FBgn0035915	FBgn0085421	FBgn0038938	FBgn0035006
FBgn0035924	FBgn0086408	FBgn0038973	FBgn0035032
FBgn0035943	FBgn0086604	FBgn0038977	FBgn0035040
FBgn0035952	FBgn0086655	FBgn0039022	FBgn0035043
FBgn0035957	FBgn0086675	FBgn0039024	FBgn0035046
FBgn0035971	FBgn0086690	FBgn0039048	FBgn0035087
FBgn0035988	FBgn0086778	FBgn0039051	FBgn0035090
FBgn0036014	FBgn0243486	FBgn0039052	FBgn0035094
FBgn0036016	FBgn0243516	FBgn0039068	FBgn0035147
FBgn0036029	FBgn0250839	FBgn0039085	FBgn0035154
FBgn0036031	FBgn0250869	FBgn0039091	FBgn0035169
FBgn0036036	FBgn0259110	FBgn0039094	FBgn0035189
FBgn0036075	FBgn0259150	FBgn0039102	FBgn0035252
FBgn0036082	FBgn0259168	FBgn0039154	FBgn0035281
FBgn0036085	FBgn0259171	FBgn0039156	FBgn0035286
FBgn0036089	FBgn0259246	FBgn0039239	FBgn0035290
FBgn0036093	FBgn0259714	FBgn0039290	FBgn0035312
FBgn0036125	FBgn0259896	FBgn0039297	FBgn0035325
FBgn0036144	FBgn0259949	FBgn0039311	FBgn0035343
FBgn0036156	FBgn0259950	FBgn0039315	FBgn0035355
FBgn0036159	FBgn0259984	FBgn0039316	FBgn0035359
FBgn0036160	FBgn0259994	FBgn0039321	FBgn0035375
FBgn0036161	FBgn0260226	FBgn0039323	FBgn0035397
FBgn0036162	FBgn0260474	FBgn0039325	FBgn0035410
FBgn0036183	FBgn0260499	FBgn0039349	FBgn0035484
FBgn0036194	FBgn0260749	FBgn0039428	FBgn0035510
FBgn0036204	FBgn0260768	FBgn0039464	FBgn0035517
FBgn0036214	FBgn0260793	FBgn0039470	FBgn0035529
FBgn0036217	FBgn0260943	FBgn0039471	FBgn0035542
FBgn0036218	FBgn0260955	FBgn0039473	FBgn0035544
FBgn0036221	FBgn0261046	FBgn0039474	FBgn0035545
FBgn0036222	FBgn0261108	FBgn0039475	FBgn0035546
FBgn0036246	FBgn0261245	FBgn0039476	FBgn0035550
FBgn0036310	FBgn0261274	FBgn0039481	FBgn0035551
FBgn0036311	FBgn0261514	FBgn0039482	FBgn0035552
FBgn0036325	FBgn0261547	FBgn0039486	FBgn0035587
FBgn0036328	FBgn0261548	FBgn0039509	FBgn0035588
FBgn0036329	FBgn0261554	FBgn0039519	FBgn0035600
FBgn0036345	FBgn0261555	FBgn0039543	FBgn0035607
FBgn0036346	FBgn0261561	FBgn0039667	FBgn0035619
FBgn0036360	FBgn0261564	FBgn0039674	FBgn0035620
FBgn0036369	FBgn0261705	FBgn0039678	FBgn0035632
FBgn0036403	FBgn0261801	FBgn0039756	FBgn0035649
FBgn0036421	FBgn0261811	FBgn0039769	FBgn0035665
FBgn0036437	FBgn0262141	FBgn0039777	FBgn0035666
FBgn0036438	FBgn0262149	FBgn0039778	FBgn0035670
FBgn0036440	FBgn0262362	FBgn0039779	FBgn0035674
FBgn0036441	FBgn0262477	FBgn0039800	FBgn0035678
FBgn0036442	FBgn0262587	FBgn0039805	FBgn0035679
FBgn0036443	FBgn0262620	FBgn0039817	FBgn0035710
FBgn0036470	FBgn0262722	FBgn0039827	FBgn0035718
FBgn0036482	FBgn0262733	FBgn0039849	FBgn0035726
FBgn0036490	FBgn0262794	FBgn0039872	FBgn0035734
FBgn0036497	FBgn0262808	FBgn0039897	FBgn0035742
FBgn0036498	FBgn0262993	FBgn0039941	FBgn0035743
FBgn0036499	FBgn0263072	FBgn0040060	FBgn0035770
FBgn0036520	FBgn0263109	FBgn0040069	FBgn0035777
FBgn0036544	FBgn0263117	FBgn0040250	FBgn0035779
FBgn0036587	FBgn0263219	FBgn0040252	FBgn0035780
FBgn0036620	FBgn0263354	FBgn0040256	FBgn0035781
FBgn0036652	FBgn0263380	FBgn0040319	FBgn0035789
FBgn0036659	FBgn0263400	FBgn0040342	FBgn0035798
FBgn0036677	FBgn0263492	FBgn0040349	FBgn0035811
FBgn0036687	FBgn0263773	FBgn0040364	FBgn0035859
FBgn0036703	FBgn0263864	FBgn0040383	FBgn0035875
FBgn0036704	FBgn0263934	FBgn0040503	FBgn0035886
FBgn0036705	FBgn0263994	FBgn0040507	FBgn0035926
FBgn0036706	FBgn0263997	FBgn0040532	FBgn0035929
FBgn0036708	FBgn0263998	FBgn0040565	FBgn0035931
FBgn0036723	FBgn0264089	FBgn0040609	FBgn0035934
FBgn0036729	FBgn0264310	FBgn0040717	FBgn0035978
FBgn0036731	FBgn0264324	FBgn0040723	FBgn0035985
FBgn0036751	FBgn0264442	FBgn0040729	FBgn0036024
FBgn0036763	FBgn0264449	FBgn0040773	FBgn0036066
FBgn0036784	FBgn0264490	FBgn0040793	FBgn0036108
FBgn0036785	FBgn0264494	FBgn0040813	FBgn0036109
FBgn0036807	FBgn0264503	FBgn0040827	FBgn0036117
FBgn0036830	FBgn0264541	FBgn0040842	FBgn0036181
FBgn0036882	FBgn0264562	FBgn0040843	FBgn0036208
FBgn0036895	FBgn0264748	FBgn0040941	FBgn0036225
FBgn0036924	FBgn0264753	FBgn0040959	FBgn0036226
FBgn0036925	FBgn0264789	FBgn0041579	FBgn0036227
FBgn0036931	FBgn0264816	FBgn0042102	FBgn0036228
FBgn0036941	FBgn0264821	FBgn0042104	FBgn0036229
FBgn0036962	FBgn0265011	FBgn0042105	FBgn0036271
FBgn0036995	FBgn0265140	FBgn0042627	FBgn0036300
FBgn0037023	FBgn0265187	FBgn0043471	FBgn0036320
FBgn0037035	FBgn0265192	FBgn0044872	FBgn0036321
FBgn0037037	FBgn0265296	FBgn0045038	FBgn0036361
FBgn0037040	FBgn0265313	FBgn0046113	FBgn0036362
FBgn0037059	FBgn0265577	FBgn0046302	FBgn0036367
FBgn0037064	FBgn0265719	FBgn0050008	FBgn0036368
FBgn0037086	FBgn0265835	FBgn0050016	FBgn0036394
FBgn0037101	FBgn0265836	FBgn0050043	FBgn0036422
FBgn0037115	FBgn0265977	FBgn0050047	FBgn0036454
FBgn0037126	FBgn0265998	FBgn0050163	FBgn0036467
FBgn0037147	FBgn0266072	FBgn0050277	FBgn0036469
FBgn0037169	FBgn0266212	FBgn0050296	FBgn0036471
FBgn0037170	FBgn0266223	FBgn0050339	FBgn0036485
FBgn0037172	FBgn0266228	FBgn0050360	FBgn0036493
FBgn0037191	FBgn0266376	FBgn0050371	FBgn0036547
FBgn0037195	FBgn0266521	FBgn0050414	FBgn0036551
FBgn0037203	FBgn0266534	FBgn0050489	FBgn0036553
FBgn0037254	FBgn0266568	FBgn0051015	FBgn0036563
FBgn0037276	FBgn0266639	FBgn0051041	FBgn0036589
FBgn0037283	FBgn0266680	FBgn0051087	FBgn0036597
FBgn0037284	FBgn0266735	FBgn0051098	FBgn0036599
FBgn0037296	FBgn0266740	FBgn0051104	FBgn0036600
FBgn0037307	FBgn0266839	FBgn0051148	FBgn0036601
FBgn0037310	FBgn0266911	FBgn0051198	FBgn0036622
FBgn0037320	FBgn0267001	FBgn0051201	FBgn0036662
FBgn0037325	FBgn0267041	FBgn0051233	FBgn0036663
FBgn0037365	FBgn0267153	FBgn0051259	FBgn0036717
FBgn0037375	FBgn0267160	FBgn0051266	FBgn0036727
FBgn0037385	FBgn0267181	FBgn0051267	FBgn0036728
FBgn0037387	FBgn0267208	FBgn0051272	FBgn0036750
FBgn0037388	FBgn0267336	FBgn0051313	FBgn0036759
FBgn0037398	FBgn0267435	FBgn0051321	FBgn0036762
FBgn0037402	FBgn0267587	FBgn0051343	FBgn0036765
FBgn0037432	FBgn0267635	FBgn0051373	FBgn0036766
FBgn0037454	FBgn0267668	FBgn0051380	FBgn0036770
FBgn0037455	FBgn0267792	FBgn0051410	FBgn0036782
FBgn0037456	FBgn0267793	FBgn0051414	FBgn0036787
FBgn0037460	FBgn0267910	FBgn0051431	FBgn0036806
FBgn0037461		FBgn0051446	FBgn0036821
FBgn0037462		FBgn0051472	FBgn0036824
FBgn0037463		FBgn0051548	FBgn0036831
FBgn0037464		FBgn0051673	FBgn0036833
FBgn0037483		FBgn0051674	FBgn0036837
FBgn0037486		FBgn0051675	FBgn0036862
FBgn0037500		FBgn0051698	FBgn0036876
FBgn0037502		FBgn0051719	FBgn0036927
FBgn0037506		FBgn0051741	FBgn0036942
FBgn0037512		FBgn0051769	FBgn0036947
FBgn0037514		FBgn0051789	FBgn0036948
FBgn0037516		FBgn0051792	FBgn0036949
FBgn0037547		FBgn0052053	FBgn0036952
FBgn0037571		FBgn0052071	FBgn0036953
FBgn0037572		FBgn0052073	FBgn0036978
FBgn0037579		FBgn0052107	FBgn0036985
FBgn0037610		FBgn0052191	FBgn0036996
FBgn0037616		FBgn0052198	FBgn0037001
FBgn0037626		FBgn0052230	FBgn0037057
FBgn0037645		FBgn0052241	FBgn0037067
FBgn0037664		FBgn0052248	FBgn0037069
FBgn0037665		FBgn0052249	FBgn0037070
FBgn0037668		FBgn0052284	FBgn0037090
FBgn0037675		FBgn0052304	FBgn0037110
FBgn0037759		FBgn0052379	FBgn0037114
FBgn0037824		FBgn0052405	FBgn0037127
FBgn0037826		FBgn0052483	FBgn0037138
FBgn0037827		FBgn0052564	FBgn0037146
FBgn0037828		FBgn0052571	FBgn0037204
FBgn0037829		FBgn0052603	FBgn0037341
FBgn0037837		FBgn0052656	FBgn0037354
FBgn0037850		FBgn0052667	FBgn0037356
FBgn0037857		FBgn0052669	FBgn0037358
FBgn0037860		FBgn0052687	FBgn0037420
FBgn0037862		FBgn0052750	FBgn0037433
FBgn0037915		FBgn0052843	FBgn0037440
FBgn0037939		FBgn0053080	FBgn0037467
FBgn0037962		FBgn0053127	FBgn0037487
FBgn0037970		FBgn0053128	FBgn0037513
FBgn0037985		FBgn0053138	FBgn0037517
FBgn0037986		FBgn0053178	FBgn0037518
FBgn0037987		FBgn0053281	FBgn0037548
FBgn0037988		FBgn0053301	FBgn0037563
FBgn0037994		FBgn0053306	FBgn0037601
FBgn0037995		FBgn0053307	FBgn0037607
FBgn0037999		FBgn0053519	FBgn0037646
FBgn0038000		FBgn0053926	FBgn0037678
FBgn0038008		FBgn0053965	FBgn0037683
FBgn0038018		FBgn0054003	FBgn0037684
FBgn0038052		FBgn0063493	FBgn0037715
FBgn0038073		FBgn0063495	FBgn0037723
FBgn0038078		FBgn0063499	FBgn0037724
FBgn0038089		FBgn0063667	FBgn0037743
FBgn0038099		FBgn0064237	FBgn0037744
FBgn0038102		FBgn0083167	FBgn0037749
FBgn0038109		FBgn0085205	FBgn0037750
FBgn0038122		FBgn0085227	FBgn0037779
FBgn0038123		FBgn0085244	FBgn0037781
FBgn0038124		FBgn0085280	FBgn0037782
FBgn0038127		FBgn0085307	FBgn0037783
FBgn0038163		FBgn0085313	FBgn0037786
FBgn0038200		FBgn0085317	FBgn0037788
FBgn0038208		FBgn0085320	FBgn0037807
FBgn0038210		FBgn0085330	FBgn0037817
FBgn0038213		FBgn0085345	FBgn0037818
FBgn0038217		FBgn0085452	FBgn0037842
FBgn0038218		FBgn0085453	FBgn0037880
FBgn0038219		FBgn0085455	FBgn0037890
FBgn0038225		FBgn0085465	FBgn0037891
FBgn0038247		FBgn0085466	FBgn0037896
FBgn0038248		FBgn0085474	FBgn0037913
FBgn0038258		FBgn0085483	FBgn0037934
FBgn0038266		FBgn0085484	FBgn0037935
FBgn0038280		FBgn0086355	FBgn0037936
FBgn0038281		FBgn0086367	FBgn0037942
FBgn0038296		FBgn0086450	FBgn0037955
FBgn0038311		FBgn0086608	FBgn0037996
FBgn0038334		FBgn0086687	FBgn0038009
FBgn0038355		FBgn0086691	FBgn0038017
FBgn0038356		FBgn0086906	FBgn0038020
FBgn0038357		FBgn0086917	FBgn0038034
FBgn0038359		FBgn0250757	FBgn0038037
FBgn0038361		FBgn0250815	FBgn0038038
FBgn0038373		FBgn0250819	FBgn0038054
FBgn0038377		FBgn0250836	FBgn0038063
FBgn0038386		FBgn0250838	FBgn0038072
FBgn0038423		FBgn0250906	FBgn0038074
FBgn0038445		FBgn0259101	FBgn0038082
FBgn0038448		FBgn0259140	FBgn0038098
FBgn0038458		FBgn0259209	FBgn0038115
FBgn0038485		FBgn0259216	FBgn0038130
FBgn0038486		FBgn0259219	FBgn0038135
FBgn0038498		FBgn0259229	FBgn0038136
FBgn0038539		FBgn0259230	FBgn0038150
FBgn0038558		FBgn0259992	FBgn0038151
FBgn0038565		FBgn0259998	FBgn0038160
FBgn0038567		FBgn0260388	FBgn0038161
FBgn0038575		FBgn0260393	FBgn0038181
FBgn0038598		FBgn0260753	FBgn0038224
FBgn0038607		FBgn0261362	FBgn0038237
FBgn0038630		FBgn0261393	FBgn0038257
FBgn0038655		FBgn0261534	FBgn0038262
FBgn0038656		FBgn0261575	FBgn0038272
FBgn0038683		FBgn0261611	FBgn0038291
FBgn0038685		FBgn0261675	FBgn0038292
FBgn0038690		FBgn0261847	FBgn0038294
FBgn0038691		FBgn0262021	FBgn0038312
FBgn0038694		FBgn0262024	FBgn0038348
FBgn0038697		FBgn0262146	FBgn0038354
FBgn0038706		FBgn0262508	FBgn0038366
FBgn0038708		FBgn0262529	FBgn0038380
FBgn0038709		FBgn0262530	FBgn0038400
FBgn0038725		FBgn0262531	FBgn0038407
FBgn0038775		FBgn0262559	FBgn0038412
FBgn0038797		FBgn0262570	FBgn0038414
FBgn0038837		FBgn0262577	FBgn0038416
FBgn0038846		FBgn0262605	FBgn0038420
FBgn0038892		FBgn0262613	FBgn0038431
FBgn0038909		FBgn0262721	FBgn0038466
FBgn0038915		FBgn0262782	FBgn0038481
FBgn0038921		FBgn0262881	FBgn0038482
FBgn0038944		FBgn0262964	FBgn0038484
FBgn0038952		FBgn0262983	FBgn0038508
FBgn0038957		FBgn0263020	FBgn0038523
FBgn0038960		FBgn0263081	FBgn0038613
FBgn0038978		FBgn0263096	FBgn0038629
FBgn0038979		FBgn0263200	FBgn0038643
FBgn0038993		FBgn0263234	FBgn0038645
FBgn0039002		FBgn0263241	FBgn0038647
FBgn0039010		FBgn0263390	FBgn0038658
FBgn0039029		FBgn0263406	FBgn0038662
FBgn0039039		FBgn0263413	FBgn0038674
FBgn0039041		FBgn0263830	FBgn0038680
FBgn0039069		FBgn0263911	FBgn0038681
FBgn0039070		FBgn0263999	FBgn0038700
FBgn0039071		FBgn0264272	FBgn0038701
FBgn0039077		FBgn0264294	FBgn0038717
FBgn0039083		FBgn0264695	FBgn0038718
FBgn0039088		FBgn0264750	FBgn0038719
FBgn0039104		FBgn0265052	FBgn0038734
FBgn0039131		FBgn0265081	FBgn0038752
FBgn0039161		FBgn0265146	FBgn0038761
FBgn0039167		FBgn0265180	FBgn0038774
FBgn0039177		FBgn0265185	FBgn0038783
FBgn0039190		FBgn0265186	FBgn0038784
FBgn0039225		FBgn0265191	FBgn0038795
FBgn0039228		FBgn0265577	FBgn0038804
FBgn0039235		FBgn0266064	FBgn0038819
FBgn0039246		FBgn0266261	FBgn0038820
FBgn0039251		FBgn0266446	FBgn0038829
FBgn0039282		FBgn0266448	FBgn0038845
FBgn0039331		FBgn0266569	FBgn0038858
FBgn0039347		FBgn0266631	FBgn0038866
FBgn0039368		FBgn0267314	FBgn0038873
FBgn0039369		FBgn0267339	FBgn0038874
FBgn0039370		FBgn0267385	FBgn0038897
FBgn0039371		FBgn0267408	FBgn0038922
FBgn0039373		FBgn0267811	FBgn0038924
FBgn0039376		FBgn0267828	FBgn0038938
FBgn0039395			FBgn0038973
FBgn0039398			FBgn0038977
FBgn0039413			FBgn0039022
FBgn0039421			FBgn0039024
FBgn0039425			FBgn0039048
FBgn0039463			FBgn0039051
FBgn0039478			FBgn0039052
FBgn0039491			FBgn0039084
FBgn0039498			FBgn0039085
FBgn0039501			FBgn0039091
FBgn0039503			FBgn0039094
FBgn0039510			FBgn0039102
FBgn0039511			FBgn0039112
FBgn0039518			FBgn0039154
FBgn0039552			FBgn0039156
FBgn0039568			FBgn0039226
FBgn0039576			FBgn0039239
FBgn0039577			FBgn0039297
FBgn0039694			FBgn0039299
FBgn0039707			FBgn0039311
FBgn0039723			FBgn0039315
FBgn0039734			FBgn0039316
FBgn0039752			FBgn0039319
FBgn0039792			FBgn0039321
FBgn0039795			FBgn0039325
FBgn0039796			FBgn0039349
FBgn0039797			FBgn0039358
FBgn0039799			FBgn0039360
FBgn0039809			FBgn0039428
FBgn0039810			FBgn0039453
FBgn0039812			FBgn0039464
FBgn0039850			FBgn0039470
FBgn0039851			FBgn0039471
FBgn0039855			FBgn0039473
FBgn0039881			FBgn0039482
FBgn0039887			FBgn0039486
FBgn0040028			FBgn0039519
FBgn0040038			FBgn0039521
FBgn0040102			FBgn0039525
FBgn0040251			FBgn0039543
FBgn0040291			FBgn0039628
FBgn0040345			FBgn0039635
FBgn0040356			FBgn0039645
FBgn0040362			FBgn0039667
FBgn0040368			FBgn0039671
FBgn0040371			FBgn0039674
FBgn0040391			FBgn0039678
FBgn0040508			FBgn0039697
FBgn0040510			FBgn0039727
FBgn0040519			FBgn0039737
FBgn0040674			FBgn0039756
FBgn0040679			FBgn0039760
FBgn0040684			FBgn0039769
FBgn0040694			FBgn0039777
FBgn0040696			FBgn0039778
FBgn0040719			FBgn0039779
FBgn0040747			FBgn0039788
FBgn0040763			FBgn0039798
FBgn0040805			FBgn0039800
FBgn0040812			FBgn0039801
FBgn0040814			FBgn0039805
FBgn0040816			FBgn0039818
FBgn0040859			FBgn0039830
FBgn0040904			FBgn0039840
FBgn0040905			FBgn0039849
FBgn0040963			FBgn0039856
FBgn0040973			FBgn0039872
FBgn0040989			FBgn0039873
FBgn0040996			FBgn0039897
FBgn0041102			FBgn0039915
FBgn0041183			FBgn0039941
FBgn0042131			FBgn0040060
FBgn0042133			FBgn0040069
FBgn0042178			FBgn0040250
FBgn0042189			FBgn0040252
FBgn0042198			FBgn0040256
FBgn0042710			FBgn0040299
FBgn0042711			FBgn0040336
FBgn0043025			FBgn0040342
FBgn0043532			FBgn0040350
FBgn0045770			FBgn0040367
FBgn0046225			FBgn0040383
FBgn0046294			FBgn0040496
FBgn0046297			FBgn0040503
FBgn0046323			FBgn0040507
FBgn0046332			FBgn0040529
FBgn0046697			FBgn0040565
FBgn0046793			FBgn0040609
FBgn0046873			FBgn0040623
FBgn0047338			FBgn0040717
FBgn0047351			FBgn0040723
FBgn0050039			FBgn0040729
FBgn0050056			FBgn0040773
FBgn0050065			FBgn0040793
FBgn0050083			FBgn0040813
FBgn0050088			FBgn0040827
FBgn0050093			FBgn0040842
FBgn0050098			FBgn0040843
FBgn0050103			FBgn0040941
FBgn0050110			FBgn0040950
FBgn0050156			FBgn0040958
FBgn0050161			FBgn0040959
FBgn0050177			FBgn0041156
FBgn0050178			FBgn0041181
FBgn0050192			FBgn0041789
FBgn0050222			FBgn0042094
FBgn0050268			FBgn0042101
FBgn0050271			FBgn0042102
FBgn0050275			FBgn0042103
FBgn0050278			FBgn0042104
FBgn0050284			FBgn0042105
FBgn0050293			FBgn0042138
FBgn0050323			FBgn0042179
FBgn0050324			FBgn0042185
FBgn0050325			FBgn0042206
FBgn0050334			FBgn0042627
FBgn0050350			FBgn0042701
FBgn0050355			FBgn0043471
FBgn0050356			FBgn0043575
FBgn0050357			FBgn0043783
FBgn0050362			FBgn0043791
FBgn0050369			FBgn0045852
FBgn0050376			FBgn0046113
FBgn0050378			FBgn0046302
FBgn0050384			FBgn0046875
FBgn0050385			FBgn0047135
FBgn0050391			FBgn0050008
FBgn0050393			FBgn0050022
FBgn0050398			FBgn0050043
FBgn0050412			FBgn0050047
FBgn0050416			FBgn0050049
FBgn0050429			FBgn0050104
FBgn0050430			FBgn0050118
FBgn0050432			FBgn0050163
FBgn0050485			FBgn0050277
FBgn0050487			FBgn0050288
FBgn0051007			FBgn0050289
FBgn0051008			FBgn0050296
FBgn0051010			FBgn0050339
FBgn0051025			FBgn0050360
FBgn0051029			FBgn0050371
FBgn0051036			FBgn0050377
FBgn0051050			FBgn0050410
FBgn0051055			FBgn0050411
FBgn0051068			FBgn0050414
FBgn0051088			FBgn0050457
FBgn0051093			FBgn0050489
FBgn0051099			FBgn0050495
FBgn0051115			FBgn0051004
FBgn0051128			FBgn0051014
FBgn0051139			FBgn0051015
FBgn0051141			FBgn0051041
FBgn0051144			FBgn0051087
FBgn0051161			FBgn0051098
FBgn0051204			FBgn0051103
FBgn0051206			FBgn0051104
FBgn0051213			FBgn0051106
FBgn0051226			FBgn0051148
FBgn0051230			FBgn0051198
FBgn0051231			FBgn0051201
FBgn0051244			FBgn0051233
FBgn0051245			FBgn0051259
FBgn0051281			FBgn0051266
FBgn0051286			FBgn0051267
FBgn0051287			FBgn0051269
FBgn0051294			FBgn0051272
FBgn0051320			FBgn0051288
FBgn0051327			FBgn0051313
FBgn0051347			FBgn0051321
FBgn0051361			FBgn0051343
FBgn0051391			FBgn0051373
FBgn0051404			FBgn0051374
FBgn0051406			FBgn0051380
FBgn0051407			FBgn0051410
FBgn0051415			FBgn0051431
FBgn0051445			FBgn0051439
FBgn0051459			FBgn0051446
FBgn0051465			FBgn0051463
FBgn0051467			FBgn0051475
FBgn0051473			FBgn0051548
FBgn0051482			FBgn0051673
FBgn0051501			FBgn0051674
FBgn0051528			FBgn0051675
FBgn0051533			FBgn0051698
FBgn0051538			FBgn0051719
FBgn0051546			FBgn0051741
FBgn0051609			FBgn0051769
FBgn0051619			FBgn0051789
FBgn0051624			FBgn0051792
FBgn0051627			FBgn0051793
FBgn0051639			FBgn0051821
FBgn0051644			FBgn0051973
FBgn0051646			FBgn0052053
FBgn0051677			FBgn0052071
FBgn0051679			FBgn0052107
FBgn0051682			FBgn0052115
FBgn0051693			FBgn0052191
FBgn0051697			FBgn0052195
FBgn0051709			FBgn0052196
FBgn0051730			FBgn0052198
FBgn0051735			FBgn0052230
FBgn0051740			FBgn0052241
FBgn0051742			FBgn0052248
FBgn0051752			FBgn0052249
FBgn0051773			FBgn0052250
FBgn0051777			FBgn0052284
FBgn0051784			FBgn0052373
FBgn0051787			FBgn0052379
FBgn0051788			FBgn0052404
FBgn0051797			FBgn0052405
FBgn0051798			FBgn0052483
FBgn0051802			FBgn0052485
FBgn0051803			FBgn0052499
FBgn0051804			FBgn0052571
FBgn0051805			FBgn0052576
FBgn0051806			FBgn0052603
FBgn0051815			FBgn0052656
FBgn0051816			FBgn0052667
FBgn0051820			FBgn0052669
FBgn0051826			FBgn0052687
FBgn0051851			FBgn0052702
FBgn0051858			FBgn0052750
FBgn0051860			FBgn0052751
FBgn0051861			FBgn0052803
FBgn0051867			FBgn0052843
FBgn0051870			FBgn0053080
FBgn0051874			FBgn0053127
FBgn0051882			FBgn0053128
FBgn0051907			FBgn0053129
FBgn0051910			FBgn0053138
FBgn0051913			FBgn0053178
FBgn0051921			FBgn0053196
FBgn0051924			FBgn0053281
FBgn0051948			FBgn0053301
FBgn0051949			FBgn0053306
FBgn0051952			FBgn0053307
FBgn0051960			FBgn0053333
FBgn0051988			FBgn0053519
FBgn0052023			FBgn0053533
FBgn0052026			FBgn0053965
FBgn0052061			FBgn0053966
FBgn0052064			FBgn0054003
FBgn0052081			FBgn0054026
FBgn0052085			FBgn0054043
FBgn0052086			FBgn0058298
FBgn0052087			FBgn0063493
FBgn0052106			FBgn0063495
FBgn0052117			FBgn0063497
FBgn0052119			FBgn0063499
FBgn0052141			FBgn0063649
FBgn0052161			FBgn0064237
FBgn0052181			FBgn0069242
FBgn0052192			FBgn0083167
FBgn0052219			FBgn0083956
FBgn0052228			FBgn0085205
FBgn0052232			FBgn0085227
FBgn0052238			FBgn0085280
FBgn0052240			FBgn0085307
FBgn0052252			FBgn0085308
FBgn0052262			FBgn0085311
FBgn0052263			FBgn0085313
FBgn0052279			FBgn0085317
FBgn0052301			FBgn0085320
FBgn0052313			FBgn0085330
FBgn0052351			FBgn0085334
FBgn0052368			FBgn0085345
FBgn0052371			FBgn0085425
FBgn0052392			FBgn0085453
FBgn0052396			FBgn0085455
FBgn0052412			FBgn0085466
FBgn0052436			FBgn0085474
FBgn0052437			FBgn0085483
FBgn0052440			FBgn0085484
FBgn0052445			FBgn0086254
FBgn0052450			FBgn0086355
FBgn0052459			FBgn0086357
FBgn0052461			FBgn0086367
FBgn0052462			FBgn0086450
FBgn0052463			FBgn0086681
FBgn0052487			FBgn0086687
FBgn0052488			FBgn0086906
FBgn0052548			FBgn0087002
FBgn0052568			FBgn0250757
FBgn0052572			FBgn0250814
FBgn0052574			FBgn0250815
FBgn0052591			FBgn0250819
FBgn0052650			FBgn0250836
FBgn0052651			FBgn0250838
FBgn0052652			FBgn0250906
FBgn0052655			FBgn0259101
FBgn0052657			FBgn0259140
FBgn0052681			FBgn0259173
FBgn0052686			FBgn0259175
FBgn0052690			FBgn0259209
FBgn0052718			FBgn0259216
FBgn0052719			FBgn0259219
FBgn0052720			FBgn0259229
FBgn0052806			FBgn0259230
FBgn0052832			FBgn0259238
FBgn0052835			FBgn0259243
FBgn0052845			FBgn0259247
FBgn0052846			FBgn0259992
FBgn0052847			FBgn0259998
FBgn0052944			FBgn0260000
FBgn0052945			FBgn0260026
FBgn0052983			FBgn0260049
FBgn0052986			FBgn0260388
FBgn0053017			FBgn0260393
FBgn0053060			FBgn0260746
FBgn0053092			FBgn0260753
FBgn0053125			FBgn0260954
FBgn0053126			FBgn0260960
FBgn0053136			FBgn0261020
FBgn0053140			FBgn0261362
FBgn0053189			FBgn0261393
FBgn0053191			FBgn0261446
FBgn0053218			FBgn0261534
FBgn0053225			FBgn0261552
FBgn0053233			FBgn0261575
FBgn0053234			FBgn0261611
FBgn0053252			FBgn0261625
FBgn0053278			FBgn0261675
FBgn0053284			FBgn0261681
FBgn0053285			FBgn0261682
FBgn0053286			FBgn0261847
FBgn0053287			FBgn0261930
FBgn0053293			FBgn0261955
FBgn0053309			FBgn0261989
FBgn0053319			FBgn0262021
FBgn0053322			FBgn0262024
FBgn0053340			FBgn0262116
FBgn0053458			FBgn0262146
FBgn0053489			FBgn0262508
FBgn0053490			FBgn0262509
FBgn0053704			FBgn0262511
FBgn0054012			FBgn0262512
FBgn0054021			FBgn0262515
FBgn0054049			FBgn0262529
FBgn0058064			FBgn0262530
FBgn0061197			FBgn0262531
FBgn0061435			FBgn0262559
FBgn0062411			FBgn0262570
FBgn0062517			FBgn0262577
FBgn0063261			FBgn0262605
FBgn0063298			FBgn0262613
FBgn0064912			FBgn0262721
FBgn0069354			FBgn0262736
FBgn0069913			FBgn0262782
FBgn0083068			FBgn0262815
FBgn0083943			FBgn0262945
FBgn0083946			FBgn0262964
FBgn0083960			FBgn0262983
FBgn0085190			FBgn0263002
FBgn0085196			FBgn0263006
FBgn0085197			FBgn0263020
FBgn0085198			FBgn0263200
FBgn0085202			FBgn0263234
FBgn0085204			FBgn0263260
FBgn0085210			FBgn0263390
FBgn0085211			FBgn0263406
FBgn0085217			FBgn0263598
FBgn0085233			FBgn0263830
FBgn0085235			FBgn0263911
FBgn0085239			FBgn0263980
FBgn0085267			FBgn0263999
FBgn0085273			FBgn0264294
FBgn0085274			FBgn0264489
FBgn0085287			FBgn0264695
FBgn0085293			FBgn0264750
FBgn0085303			FBgn0264894
FBgn0085315			FBgn0264953
FBgn0085316			FBgn0265048
FBgn0085321			FBgn0265081
FBgn0085327			FBgn0265146
FBgn0085337			FBgn0265180
FBgn0085438			FBgn0265185
FBgn0085454			FBgn0265186
FBgn0085461			FBgn0265191
FBgn0085462			FBgn0265935
FBgn0085464			FBgn0265991
FBgn0085479			FBgn0266064
FBgn0085486			FBgn0266261
FBgn0085488			FBgn0266322
FBgn0085692			FBgn0266359
FBgn0086681			FBgn0266446
FBgn0086778			FBgn0266448
FBgn0086907			FBgn0266569
FBgn0086915			FBgn0266758
FBgn0087011			FBgn0267111
FBgn0250817			FBgn0267314
FBgn0250821			FBgn0267330
FBgn0250822			FBgn0267339
FBgn0250824			FBgn0267385
FBgn0250825			FBgn0267408
FBgn0250826			FBgn0267661
FBgn0250827			FBgn0267803
FBgn0250834			FBgn0267811
FBgn0250840			FBgn0267828
FBgn0250844			FBgn0267911
FBgn0250845			FBgn0270926
FBgn0250846
FBgn0259148
FBgn0259150
FBgn0259151
FBgn0259164
FBgn0259184
FBgn0259198
FBgn0259246
FBgn0259701
FBgn0259714
FBgn0259729
FBgn0259739
FBgn0259794
FBgn0259795
FBgn0259922
FBgn0259949
FBgn0259994
FBgn0260007
FBgn0260428
FBgn0260452
FBgn0260459
FBgn0260461
FBgn0260480
FBgn0260481
FBgn0260499
FBgn0260644
FBgn0260758
FBgn0260776
FBgn0260777
FBgn0260943
FBgn0260967
FBgn0260969
FBgn0260996
FBgn0261015
FBgn0261041
FBgn0261046
FBgn0261267
FBgn0261287
FBgn0261349
FBgn0261395
FBgn0261399
FBgn0261502
FBgn0261522
FBgn0261529
FBgn0261531
FBgn0261582
FBgn0261614
FBgn0261627
FBgn0261686
FBgn0261806
FBgn0261816
FBgn0261832
FBgn0261833
FBgn0261834
FBgn0261846
FBgn0261858
FBgn0261928
FBgn0261996
FBgn0262002
FBgn0262017
FBgn0262020
FBgn0262030
FBgn0262095
FBgn0262097
FBgn0262098
FBgn0262100
FBgn0262102
FBgn0262106
FBgn0262123
FBgn0262141
FBgn0262351
FBgn0262356
FBgn0262360
FBgn0262362
FBgn0262478
FBgn0262479
FBgn0262482
FBgn0262485
FBgn0262487
FBgn0262514
FBgn0262535
FBgn0262566
FBgn0262568
FBgn0262581
FBgn0262592
FBgn0262620
FBgn0262636
FBgn0262681
FBgn0262682
FBgn0262689
FBgn0262690
FBgn0262787
FBgn0262812
FBgn0262839
FBgn0262842
FBgn0262858
FBgn0262876
FBgn0262878
FBgn0262882
FBgn0262891
FBgn0262966
FBgn0262984
FBgn0263026
FBgn0263034
FBgn0263036
FBgn0263048
FBgn0263078
FBgn0263109
FBgn0263111
FBgn0263114
FBgn0263117
FBgn0263219
FBgn0263250
FBgn0263324
FBgn0263343
FBgn0263344
FBgn0263354
FBgn0263381
FBgn0263385
FBgn0263403
FBgn0263404
FBgn0263405
FBgn0263583
FBgn0263618
FBgn0263647
FBgn0263774
FBgn0263988
FBgn0264081
FBgn0264084
FBgn0264086
FBgn0264305
FBgn0264307
FBgn0264328
FBgn0264360
FBgn0264427
FBgn0264433
FBgn0264490
FBgn0264502
FBgn0264503
FBgn0264506
FBgn0264510
FBgn0264516
FBgn0264543
FBgn0264563
FBgn0264567
FBgn0264570
FBgn0264705
FBgn0264706
FBgn0264739
FBgn0264748
FBgn0264753
FBgn0264821
FBgn0264864
FBgn0264956
FBgn0264980
FBgn0265039
FBgn0265071
FBgn0265103
FBgn0265145
FBgn0265188
FBgn0265252
FBgn0265257
FBgn0265263
FBgn0265269
FBgn0265271
FBgn0265272
FBgn0265296
FBgn0265341
FBgn0265342
FBgn0265368
FBgn0265373
FBgn0265535
FBgn0265576
FBgn0265578
FBgn0265585
FBgn0265591
FBgn0265606
FBgn0265629
FBgn0265648
FBgn0265714
FBgn0265721
FBgn0265812
FBgn0265834
FBgn0265854
FBgn0265889
FBgn0265897
FBgn0266021
FBgn0266100
FBgn0266146
FBgn0266216
FBgn0266225
FBgn0266282
FBgn0266304
FBgn0266371
FBgn0266372
FBgn0266384
FBgn0266390
FBgn0266413
FBgn0266416
FBgn0266436
FBgn0266442
FBgn0266682
FBgn0266698
FBgn0266730
FBgn0266735
FBgn0266798
FBgn0266801
FBgn0266809
FBgn0266817
FBgn0266819
FBgn0266824
FBgn0266839
FBgn0266962
FBgn0266977
FBgn0267163
FBgn0267181
FBgn0267213
FBgn0267246
FBgn0267326
FBgn0267363
FBgn0267366
FBgn0267383
FBgn0267430
FBgn0267432
FBgn0267433
FBgn0267435
FBgn0267449
FBgn0267462
FBgn0267489
FBgn0267555
FBgn0267585
FBgn0267592
FBgn0267624
FBgn0267630
FBgn0267635
FBgn0267636
FBgn0267689
FBgn0267692
FBgn0267710
FBgn0267726
FBgn0267745
FBgn0267751
FBgn0267794
FBgn0267967
FBgn0270925
