# Supplementary material for: Growth phase diets diminish histone acetyltransferase Gcn5 function and shorten lifespan of Drosophila males
Source: EMBO Rep. 2025 Jul 10;26(15):3856–88. doi: 10.1038/s44319-025-00503-8 (PMC12332192; doi:10.1038/s44319-025-00503-8)
Supplement: Supplementary file 22 — Figures EV1-EV6 & S1-S6 Source Data [file 44319_2025_503_MOESM22_ESM.zip › EMBOR-2024-60144V2_SourceDataForExpandedViewFiguresAppendix/SourceDataForFigureEV6/FigureEV6D.csv]

Time	Control	OVAhistory
0	100	100
4	100	100
8	99.047619	99.152542
11	99.047619	98.305085
15	99.047619	96.595431
18	99.047619	96.595431
22	99.047619	95.740604
25	98.085992	94.885777
29	98.085992	94.885777
33	98.085992	94.030951
36	97.114843	93.176124
39	96.143695	89.756817
43	94.201398	87.192336
46	91.287953	84.627856
50	89.345656	82.918202
54	88.374507	82.063375
57	82.482874	74.369934
60	79.537057	65.821665
63	75.609301	63.257185
67	65.789911	54.708917
71	35.885406	35.0479
75	18.455352	13.677229
78	5.126487	4.274134
82	2.050595	1.709654
85	1.025297	0
89	0
