# Supplementary material for: Growth phase diets diminish histone acetyltransferase Gcn5 function and shorten lifespan of Drosophila males
Source: EMBO Rep. 2025 Jul 10;26(15):3856–88. doi: 10.1038/s44319-025-00503-8 (PMC12332192; doi:10.1038/s44319-025-00503-8)
Supplement: Supplementary file 22 — Figures EV1-EV6 & S1-S6 Source Data [file 44319_2025_503_MOESM22_ESM.zip › EMBOR-2024-60144V2_SourceDataForExpandedViewFiguresAppendix/SourceDataForFigureEV6/FigureEV6F.csv]

Up_OVAmale	Up_OVAfemale	Down_OVAmale	Down_OVAfemale
FBgn0000044	FBgn0000044	FBgn0063083	FBgn0000008
FBgn0000046	FBgn0000046	FBgn0085222	FBgn0000014
FBgn0000064	FBgn0000064	FBgn0040682	FBgn0000052
FBgn0000116	FBgn0000116	FBgn0000527	FBgn0000053
FBgn0000244	FBgn0000244	FBgn0034623	FBgn0000071
FBgn0000326	FBgn0000326	FBgn0039161	FBgn0000078
FBgn0000406	FBgn0000406	FBgn0266456	FBgn0000079
FBgn0000442	FBgn0000409	FBgn0036417	FBgn0000097
FBgn0000473	FBgn0000442	FBgn0038846	FBgn0000153
FBgn0000533	FBgn0000473	FBgn0005626	FBgn0000180
FBgn0000565	FBgn0000533	FBgn0085235	FBgn0000241
FBgn0000667	FBgn0000565	FBgn0004588	FBgn0000448
FBgn0001078	FBgn0000579	FBgn0032067	FBgn0000527
FBgn0001083	FBgn0000667	FBgn0039476	FBgn0000594
FBgn0001091	FBgn0001078	FBgn0051634	FBgn0000719
FBgn0001092	FBgn0001091	FBgn0263236	FBgn0001085
FBgn0001098	FBgn0001092	FBgn0036877	FBgn0001170
FBgn0001128	FBgn0001098	FBgn0005638	FBgn0001224
FBgn0001208	FBgn0001124	FBgn0037835	FBgn0001225
FBgn0001250	FBgn0001128	FBgn0000153	FBgn0001226
FBgn0001311	FBgn0001250	FBgn0000078	FBgn0001227
FBgn0002121	FBgn0001258	FBgn0264562	FBgn0001229
FBgn0002440	FBgn0001311	FBgn0004865	FBgn0001253
FBgn0002524	FBgn0001941	FBgn0039203	FBgn0001254
FBgn0002531	FBgn0002121	FBgn0041713	FBgn0001255
FBgn0002533	FBgn0002440	FBgn0000448	FBgn0001259
FBgn0002534	FBgn0002533	FBgn0039475	FBgn0001285
FBgn0002535	FBgn0002534	FBgn0033602	FBgn0001320
FBgn0002578	FBgn0002535	FBgn0050287	FBgn0002577
FBgn0002719	FBgn0002562	FBgn0032066	FBgn0002643
FBgn0002772	FBgn0002563	FBgn0033936	FBgn0002778
FBgn0002773	FBgn0002569	FBgn0039795	FBgn0003090
FBgn0002789	FBgn0002570	FBgn0035949	FBgn0003117
FBgn0002868	FBgn0002573	FBgn0250839	FBgn0003162
FBgn0002869	FBgn0002578	FBgn0025697	FBgn0003204
FBgn0003086	FBgn0002719	FBgn0035553	FBgn0003255
FBgn0003091	FBgn0002772	FBgn0023495	FBgn0003319
FBgn0003149	FBgn0002773	FBgn0085426	FBgn0003339
FBgn0003174	FBgn0002789	FBgn0037290	FBgn0003358
FBgn0003206	FBgn0002868	FBgn0053265	FBgn0003435
FBgn0003374	FBgn0002933	FBgn0050088	FBgn0003447
FBgn0003378	FBgn0002939	FBgn0031959	FBgn0003507
FBgn0003515	FBgn0003060	FBgn0000079	FBgn0003719
FBgn0003863	FBgn0003071	FBgn0039474	FBgn0003965
FBgn0003890	FBgn0003074	FBgn0259164	FBgn0003997
FBgn0004028	FBgn0003076	FBgn0034860	FBgn0004003
FBgn0004117	FBgn0003086	FBgn0031800	FBgn0004240
FBgn0004169	FBgn0003149	FBgn0022700	FBgn0004360
FBgn0004228	FBgn0003360	FBgn0030541	FBgn0004588
FBgn0004426	FBgn0003515	FBgn0038126	FBgn0004589
FBgn0004427	FBgn0003721	FBgn0262005	FBgn0004590
FBgn0004428	FBgn0003863	FBgn0032663	FBgn0004591
FBgn0004507	FBgn0003886	FBgn0040367	FBgn0004606
FBgn0004516	FBgn0003890	FBgn0033439	FBgn0004865
FBgn0004577	FBgn0003961	FBgn0051636	FBgn0004885
FBgn0004629	FBgn0004028	FBgn0085325	FBgn0005592
FBgn0004652	FBgn0004117	FBgn0037677	FBgn0005612
FBgn0004852	FBgn0004169	FBgn0051324	FBgn0005626
FBgn0004888	FBgn0004228	FBgn0052279	FBgn0005638
FBgn0005666	FBgn0004430	FBgn0267181	FBgn0005640
FBgn0005670	FBgn0004431	FBgn0037323	FBgn0010222
FBgn0010038	FBgn0004507	FBgn0036665	FBgn0010300
FBgn0010052	FBgn0004516	FBgn0033999	FBgn0010425
FBgn0010053	FBgn0004629	FBgn0000241	FBgn0010470
FBgn0010223	FBgn0004652	FBgn0040359	FBgn0011204
FBgn0010263	FBgn0004777	FBgn0030542	FBgn0011706
FBgn0010294	FBgn0004852	FBgn0001253	FBgn0011817
FBgn0010357	FBgn0004888	FBgn0029804	FBgn0011818
FBgn0010358	FBgn0005278	FBgn0267208	FBgn0013765
FBgn0010381	FBgn0005391	FBgn0038435	FBgn0014163
FBgn0010383	FBgn0005659	FBgn0034996	FBgn0014427
FBgn0010387	FBgn0005666	FBgn0066365	FBgn0015011
FBgn0010395	FBgn0005670	FBgn0030493	FBgn0015229
FBgn0010397	FBgn0010019	FBgn0264490	FBgn0015380
FBgn0010423	FBgn0010038	FBgn0034903	FBgn0016660
FBgn0010482	FBgn0010044	FBgn0001255	FBgn0016930
FBgn0010516	FBgn0010053	FBgn0029824	FBgn0019929
FBgn0010548	FBgn0010100	FBgn0031907	FBgn0019952
FBgn0011286	FBgn0010217	FBgn0024294	FBgn0020299
FBgn0011556	FBgn0010223	FBgn0046876	FBgn0020385
FBgn0011576	FBgn0010241	FBgn0001254	FBgn0020445
FBgn0011603	FBgn0010263	FBgn0035625	FBgn0020506
FBgn0011695	FBgn0010295	FBgn0039354	FBgn0020762
FBgn0011722	FBgn0010350	FBgn0039257	FBgn0020880
FBgn0011822	FBgn0010352	FBgn0039473	FBgn0022700
FBgn0011834	FBgn0010357	FBgn0038943	FBgn0022774
FBgn0012034	FBgn0010358	FBgn0053143	FBgn0023023
FBgn0012036	FBgn0010381	FBgn0002571	FBgn0023214
FBgn0012344	FBgn0010387	FBgn0030326	FBgn0023495
FBgn0013307	FBgn0010395	FBgn0047095	FBgn0024245
FBgn0013679	FBgn0010397	FBgn0037217	FBgn0024294
FBgn0013680	FBgn0010406	FBgn0027570	FBgn0024958
FBgn0013684	FBgn0010423	FBgn0262141	FBgn0025186
FBgn0013763	FBgn0010482	FBgn0031646	FBgn0025456
FBgn0013771	FBgn0010516	FBgn0037515	FBgn0025525
FBgn0013772	FBgn0010612	FBgn0260474	FBgn0025574
FBgn0013773	FBgn0011211	FBgn0036264	FBgn0025682
FBgn0014000	FBgn0011227	FBgn0032402	FBgn0025697
FBgn0014031	FBgn0011286	FBgn0035539	FBgn0026404
FBgn0014033	FBgn0011361	FBgn0037126	FBgn0026619
FBgn0014073	FBgn0011455	FBgn0058002	FBgn0027515
FBgn0014396	FBgn0011554	FBgn0032025	FBgn0027546
FBgn0014469	FBgn0011555	FBgn0033458	FBgn0027570
FBgn0014859	FBgn0011556	FBgn0020445	FBgn0027578
FBgn0014863	FBgn0011576	FBgn0263246	FBgn0027608
FBgn0014869	FBgn0011603	FBgn0002577	FBgn0027790
FBgn0014906	FBgn0011695	FBgn0051036	FBgn0027865
FBgn0015010	FBgn0011722	FBgn0029863	FBgn0028407
FBgn0015034	FBgn0011768	FBgn0030836	FBgn0028533
FBgn0015035	FBgn0011822	FBgn0011204	FBgn0028534
FBgn0015037	FBgn0011834	FBgn0264753	FBgn0028646
FBgn0015038	FBgn0012034	FBgn0039804	FBgn0028862
FBgn0015039	FBgn0012036	FBgn0031957	FBgn0028916
FBgn0015040	FBgn0012051	FBgn0034085	FBgn0028920
FBgn0015336	FBgn0013307	FBgn0032684	FBgn0028939
FBgn0015570	FBgn0013675	FBgn0032139	FBgn0029002
FBgn0015575	FBgn0013679	FBgn0028862	FBgn0029123
FBgn0015576	FBgn0013684	FBgn0032143	FBgn0029584
FBgn0015577	FBgn0013763	FBgn0031741	FBgn0029770
FBgn0015623	FBgn0013771	FBgn0001224	FBgn0029804
FBgn0015714	FBgn0013772	FBgn0036677	FBgn0029823
FBgn0015766	FBgn0013773	FBgn0085404	FBgn0029824
FBgn0015808	FBgn0013995	FBgn0034670	FBgn0029848
FBgn0016650	FBgn0014000	FBgn0040153	FBgn0029863
FBgn0016684	FBgn0014028	FBgn0263239	FBgn0030097
FBgn0016694	FBgn0014031	FBgn0033725	FBgn0030102
FBgn0016920	FBgn0014033	FBgn0038341	FBgn0030114
FBgn0017424	FBgn0014073	FBgn0053970	FBgn0030158
FBgn0017482	FBgn0014391	FBgn0032803	FBgn0030183
FBgn0017558	FBgn0014396	FBgn0039008	FBgn0030274
FBgn0017561	FBgn0014469	FBgn0029123	FBgn0030326
FBgn0019982	FBgn0014859	FBgn0039851	FBgn0030357
FBgn0020414	FBgn0014863	FBgn0035737	FBgn0030493
FBgn0020415	FBgn0014869	FBgn0039637	FBgn0030541
FBgn0020508	FBgn0014906	FBgn0035049	FBgn0030542
FBgn0020545	FBgn0015010	FBgn0265266	FBgn0030598
FBgn0020642	FBgn0015031	FBgn0264712	FBgn0030617
FBgn0020906	FBgn0015033	FBgn0000008	FBgn0030769
FBgn0021765	FBgn0015034	FBgn0035056	FBgn0030778
FBgn0021979	FBgn0015035	FBgn0032713	FBgn0030809
FBgn0022160	FBgn0015037	FBgn0035173	FBgn0030816
FBgn0022355	FBgn0015038	FBgn0036846	FBgn0030836
FBgn0022770	FBgn0015039	FBgn0263773	FBgn0030837
FBgn0023129	FBgn0015040	FBgn0036360	FBgn0030880
FBgn0023197	FBgn0015240	FBgn0033294	FBgn0030897
FBgn0023507	FBgn0015336	FBgn0032405	FBgn0030932
FBgn0023530	FBgn0015522	FBgn0012042	FBgn0030958
FBgn0023537	FBgn0015569	FBgn0265961	FBgn0030964
FBgn0023541	FBgn0015570	FBgn0036436	FBgn0031016
FBgn0024293	FBgn0015571	FBgn0035522	FBgn0031220
FBgn0024361	FBgn0015575	FBgn0039593	FBgn0031248
FBgn0024740	FBgn0015576	FBgn0039704	FBgn0031264
FBgn0024945	FBgn0015623	FBgn0036790	FBgn0031384
FBgn0024947	FBgn0015714	FBgn0266327	FBgn0031490
FBgn0024957	FBgn0015765	FBgn0038676	FBgn0031491
FBgn0024997	FBgn0015766	FBgn0036678	FBgn0031534
FBgn0025352	FBgn0015808	FBgn0037665	FBgn0031653
FBgn0025393	FBgn0016013	FBgn0034366	FBgn0031747
FBgn0025578	FBgn0016119	FBgn0001230	FBgn0031800
FBgn0025592	FBgn0016120	FBgn0052745	FBgn0031835
FBgn0025595	FBgn0016123	FBgn0036975	FBgn0031894
FBgn0025620	FBgn0016684	FBgn0037999	FBgn0031896
FBgn0025643	FBgn0016691	FBgn0265726	FBgn0031907
FBgn0025680	FBgn0016694	FBgn0261799	FBgn0031939
FBgn0025692	FBgn0016920	FBgn0039223	FBgn0031955
FBgn0025814	FBgn0017424	FBgn0029848	FBgn0031957
FBgn0025837	FBgn0017482	FBgn0053013	FBgn0031959
FBgn0025866	FBgn0017558	FBgn0038071	FBgn0031970
FBgn0026061	FBgn0017561	FBgn0052029	FBgn0032025
FBgn0026077	FBgn0017566	FBgn0027790	FBgn0032067
FBgn0026190	FBgn0017581	FBgn0030778	FBgn0032139
FBgn0026315	FBgn0019624	FBgn0036851	FBgn0032143
FBgn0026415	FBgn0019643	FBgn0037623	FBgn0032262
FBgn0026439	FBgn0019644	FBgn0033592	FBgn0032330
FBgn0026565	FBgn0019686	FBgn0034796	FBgn0032350
FBgn0026593	FBgn0019830	FBgn0034997	FBgn0032402
FBgn0026760	FBgn0019957	FBgn0033730	FBgn0032405
FBgn0027341	FBgn0019960	FBgn0025456	FBgn0032467
FBgn0027356	FBgn0019982	FBgn0036849	FBgn0032587
FBgn0027493	FBgn0020235	FBgn0053208	FBgn0032663
FBgn0027547	FBgn0020414	FBgn0003162	FBgn0032684
FBgn0027560	FBgn0020503	FBgn0265835	FBgn0032694
FBgn0027571	FBgn0020545	FBgn0031267	FBgn0032713
FBgn0027580	FBgn0020642	FBgn0034462	FBgn0032803
FBgn0027584	FBgn0020645	FBgn0003255	FBgn0032864
FBgn0027590	FBgn0020764	FBgn0030769	FBgn0032955
FBgn0027600	FBgn0020906	FBgn0029170	FBgn0033132
FBgn0027843	FBgn0021765	FBgn0034647	FBgn0033203
FBgn0027929	FBgn0021906	FBgn0033438	FBgn0033207
FBgn0028325	FBgn0021967	FBgn0033635	FBgn0033215
FBgn0028396	FBgn0021979	FBgn0016930	FBgn0033257
FBgn0028422	FBgn0022160	FBgn0039686	FBgn0033301
FBgn0028479	FBgn0022355	FBgn0030102	FBgn0033320
FBgn0028482	FBgn0022359	FBgn0039688	FBgn0033355
FBgn0028491	FBgn0022708	FBgn0033638	FBgn0033356
FBgn0028519	FBgn0022770	FBgn0053126	FBgn0033438
FBgn0028542	FBgn0023197	FBgn0003319	FBgn0033439
FBgn0028543	FBgn0023507	FBgn0035430	FBgn0033440
FBgn0028544	FBgn0023516	FBgn0265540	FBgn0033592
FBgn0028546	FBgn0023530	FBgn0001229	FBgn0033602
FBgn0028550	FBgn0023535	FBgn0000422	FBgn0033635
FBgn0028583	FBgn0023537	FBgn0005612	FBgn0033638
FBgn0028670	FBgn0023541	FBgn0020880	FBgn0033639
FBgn0028855	FBgn0024293	FBgn0038070	FBgn0033654
FBgn0028886	FBgn0024361	FBgn0036956	FBgn0033667
FBgn0028936	FBgn0024740	FBgn0041581	FBgn0033785
FBgn0028940	FBgn0024945	FBgn0036364	FBgn0033826
FBgn0028950	FBgn0024947	FBgn0001226	FBgn0033936
FBgn0028956	FBgn0024957	FBgn0263400	FBgn0033984
FBgn0028983	FBgn0024986	FBgn0261514	FBgn0033999
FBgn0029091	FBgn0024997	FBgn0040397	FBgn0034075
FBgn0029167	FBgn0025352	FBgn0000097	FBgn0034093
FBgn0029608	FBgn0025373	FBgn0034075	FBgn0034137
FBgn0029689	FBgn0025393	FBgn0038260	FBgn0034199
FBgn0029690	FBgn0025578	FBgn0030051	FBgn0034366
FBgn0029762	FBgn0025592	FBgn0266639	FBgn0034396
FBgn0029766	FBgn0025595	FBgn0032350	FBgn0034408
FBgn0029795	FBgn0025620	FBgn0028534	FBgn0034443
FBgn0029827	FBgn0025640	FBgn0039467	FBgn0034462
FBgn0029831	FBgn0025643	FBgn0050106	FBgn0034494
FBgn0029843	FBgn0025680	FBgn0267668	FBgn0034499
FBgn0029994	FBgn0025692	FBgn0260768	FBgn0034623
FBgn0030005	FBgn0025702	FBgn0263380	FBgn0034636
FBgn0030013	FBgn0025814	FBgn0040491	FBgn0034670
FBgn0030040	FBgn0025837	FBgn0032770	FBgn0034705
FBgn0030041	FBgn0025839	FBgn0035282	FBgn0034706
FBgn0030056	FBgn0026061	FBgn0033639	FBgn0034756
FBgn0030098	FBgn0026077	FBgn0262081	FBgn0034860
FBgn0030148	FBgn0026176	FBgn0030886	FBgn0034876
FBgn0030234	FBgn0026315	FBgn0028920	FBgn0034884
FBgn0030244	FBgn0026409	FBgn0003117	FBgn0034914
FBgn0030251	FBgn0026439	FBgn0037960	FBgn0034996
FBgn0030262	FBgn0026565	FBgn0052447	FBgn0034997
FBgn0030272	FBgn0026570	FBgn0025682	FBgn0035040
FBgn0030309	FBgn0026576	FBgn0023214	FBgn0035049
FBgn0030331	FBgn0026593	FBgn0037801	FBgn0035056
FBgn0030332	FBgn0026598	FBgn0027865	FBgn0035091
FBgn0030347	FBgn0026718	FBgn0001170	FBgn0035144
FBgn0030425	FBgn0026760	FBgn0015229	FBgn0035160
FBgn0030443	FBgn0027073	FBgn0085380	FBgn0035173
FBgn0030478	FBgn0027291	FBgn0032955	FBgn0035204
FBgn0030482	FBgn0027341	FBgn0265998	FBgn0035260
FBgn0030484	FBgn0027348	FBgn0039217	FBgn0035348
FBgn0030510	FBgn0027356	FBgn0036433	FBgn0035430
FBgn0030519	FBgn0027493	FBgn0259098	FBgn0035434
FBgn0030528	FBgn0027547	FBgn0003447	FBgn0035522
FBgn0030539	FBgn0027560	FBgn0038404	FBgn0035529
FBgn0030544	FBgn0027571	FBgn0045064	FBgn0035539
FBgn0030558	FBgn0027572	FBgn0035193	FBgn0035553
FBgn0030574	FBgn0027580	FBgn0265011	FBgn0035625
FBgn0030575	FBgn0027583	FBgn0038247	FBgn0035692
FBgn0030586	FBgn0027596	FBgn0034396	FBgn0035737
FBgn0030603	FBgn0027600	FBgn0025525	FBgn0035767
FBgn0030607	FBgn0027610	FBgn0035692	FBgn0035772
FBgn0030608	FBgn0027657	FBgn0029830	FBgn0035780
FBgn0030638	FBgn0027843	FBgn0036567	FBgn0035949
FBgn0030679	FBgn0028325	FBgn0259168	FBgn0035964
FBgn0030688	FBgn0028342	FBgn0052354	FBgn0035983
FBgn0030724	FBgn0028396	FBgn0004514	FBgn0036264
FBgn0030731	FBgn0028397	FBgn0041710	FBgn0036360
FBgn0030745	FBgn0028424	FBgn0038180	FBgn0036364
FBgn0030747	FBgn0028479	FBgn0035091	FBgn0036410
FBgn0030763	FBgn0028482	FBgn0003358	FBgn0036416
FBgn0030774	FBgn0028491	FBgn0034884	FBgn0036417
FBgn0030775	FBgn0028516	FBgn0034876	FBgn0036433
FBgn0030776	FBgn0028519	FBgn0039632	FBgn0036436
FBgn0030777	FBgn0028526	FBgn0027608	FBgn0036502
FBgn0030798	FBgn0028543	FBgn0042135	FBgn0036529
FBgn0030817	FBgn0028544	FBgn0004885	FBgn0036587
FBgn0030824	FBgn0028550	FBgn0037972	FBgn0036605
FBgn0030828	FBgn0028583	FBgn0027515	FBgn0036606
FBgn0030914	FBgn0028670	FBgn0262993	FBgn0036677
FBgn0030926	FBgn0028855	FBgn0051869	FBgn0036678
FBgn0030929	FBgn0028886	FBgn0032864	FBgn0036773
FBgn0030976	FBgn0028938	FBgn0033724	FBgn0036778
FBgn0030984	FBgn0028940	FBgn0031490	FBgn0036814
FBgn0030998	FBgn0028945	FBgn0014163	FBgn0036846
FBgn0031000	FBgn0028950	FBgn0051105	FBgn0036848
FBgn0031002	FBgn0029155	FBgn0001112	FBgn0036877
FBgn0031004	FBgn0029167	FBgn0083991	FBgn0036975
FBgn0031010	FBgn0029608	FBgn0265836	FBgn0037021
FBgn0031033	FBgn0029639	FBgn0000568	FBgn0037126
FBgn0031034	FBgn0029648	FBgn0038286	FBgn0037140
FBgn0031069	FBgn0029690	FBgn0010300	FBgn0037217
FBgn0031089	FBgn0029762	FBgn0034706	FBgn0037235
FBgn0031092	FBgn0029826	FBgn0035772	FBgn0037290
FBgn0031170	FBgn0029827	FBgn0035780	FBgn0037315
FBgn0031178	FBgn0029831	FBgn0035204	FBgn0037323
FBgn0031249	FBgn0029849	FBgn0032805	FBgn0037448
FBgn0031263	FBgn0029851	FBgn0053346	FBgn0037515
FBgn0031289	FBgn0029888	FBgn0267336	FBgn0037538
FBgn0031412	FBgn0029994	FBgn0027578	FBgn0037553
FBgn0031428	FBgn0030005	FBgn0029584	FBgn0037612
FBgn0031461	FBgn0030013	FBgn0085249	FBgn0037623
FBgn0031478	FBgn0030026	FBgn0085282	FBgn0037635
FBgn0031512	FBgn0030040	FBgn0086655	FBgn0037664
FBgn0031514	FBgn0030041	FBgn0051777	FBgn0037665
FBgn0031517	FBgn0030073	FBgn0261698	FBgn0037677
FBgn0031523	FBgn0030087	FBgn0031973	FBgn0037702
FBgn0031528	FBgn0030098	FBgn0037448	FBgn0037703
FBgn0031547	FBgn0030101	FBgn0026361	FBgn0037710
FBgn0031548	FBgn0030105	FBgn0035983	FBgn0037801
FBgn0031558	FBgn0030148	FBgn0264746	FBgn0037835
FBgn0031559	FBgn0030234	FBgn0035160	FBgn0037933
FBgn0031560	FBgn0030244	FBgn0033132	FBgn0037960
FBgn0031561	FBgn0030251	FBgn0053306	FBgn0037970
FBgn0031563	FBgn0030257	FBgn0031865	FBgn0037972
FBgn0031564	FBgn0030261	FBgn0028939	FBgn0037999
FBgn0031579	FBgn0030262	FBgn0030230	FBgn0038070
FBgn0031689	FBgn0030309	FBgn0035767	FBgn0038071
FBgn0031692	FBgn0030332	FBgn0030114	FBgn0038110
FBgn0031693	FBgn0030347	FBgn0003209	FBgn0038126
FBgn0031694	FBgn0030394	FBgn0001225	FBgn0038129
FBgn0031695	FBgn0030398	FBgn0024366	FBgn0038180
FBgn0031703	FBgn0030425	FBgn0030837	FBgn0038194
FBgn0031732	FBgn0030478	FBgn0040503	FBgn0038286
FBgn0031737	FBgn0030492	FBgn0003997	FBgn0038341
FBgn0031801	FBgn0030510	FBgn0020762	FBgn0038467
FBgn0031805	FBgn0030518	FBgn0003888	FBgn0038509
FBgn0031813	FBgn0030519	FBgn0030157	FBgn0038716
FBgn0031814	FBgn0030528	FBgn0035144	FBgn0038784
FBgn0031821	FBgn0030539	FBgn0034494	FBgn0038846
FBgn0031836	FBgn0030544	FBgn0034974	FBgn0038855
FBgn0031860	FBgn0030558	FBgn0053087	FBgn0039008
FBgn0031914	FBgn0030574	FBgn0026319	FBgn0039073
FBgn0031930	FBgn0030575	FBgn0034221	FBgn0039078
FBgn0031936	FBgn0030586	FBgn0261445	FBgn0039161
FBgn0031937	FBgn0030593	FBgn0039492	FBgn0039189
FBgn0031940	FBgn0030603	FBgn0030183	FBgn0039203
FBgn0031945	FBgn0030607	FBgn0034914	FBgn0039223
FBgn0031971	FBgn0030608	FBgn0086359	FBgn0039241
FBgn0031975	FBgn0030610	FBgn0050361	FBgn0039257
FBgn0031987	FBgn0030638	FBgn0259227	FBgn0039441
FBgn0031990	FBgn0030668	FBgn0010470	FBgn0039471
FBgn0031998	FBgn0030670	FBgn0028533	FBgn0039473
FBgn0032010	FBgn0030679	FBgn0261612	FBgn0039474
FBgn0032024	FBgn0030688	FBgn0037021	FBgn0039475
FBgn0032076	FBgn0030724	FBgn0263617	FBgn0039476
FBgn0032085	FBgn0030731	FBgn0035237	FBgn0039492
FBgn0032087	FBgn0030733	FBgn0030927	FBgn0039593
FBgn0032088	FBgn0030745	FBgn0031264	FBgn0039632
FBgn0032116	FBgn0030746	FBgn0037635	FBgn0039637
FBgn0032144	FBgn0030747	FBgn0043362	FBgn0039642
FBgn0032154	FBgn0030763	FBgn0046258	FBgn0039686
FBgn0032156	FBgn0030774	FBgn0004003	FBgn0039688
FBgn0032160	FBgn0030775	FBgn0000567	FBgn0039704
FBgn0032161	FBgn0030776	FBgn0026404	FBgn0039795
FBgn0032162	FBgn0030777	FBgn0034499	FBgn0039804
FBgn0032166	FBgn0030798	FBgn0041092	FBgn0039844
FBgn0032167	FBgn0030824	FBgn0033785	FBgn0039851
FBgn0032235	FBgn0030828	FBgn0036773	FBgn0039852
FBgn0032280	FBgn0030872	FBgn0263109	FBgn0039886
FBgn0032281	FBgn0030893	FBgn0261548	FBgn0040153
FBgn0032282	FBgn0030914	FBgn0039073	FBgn0040297
FBgn0032283	FBgn0030929	FBgn0030897	FBgn0040359
FBgn0032284	FBgn0030984	FBgn0005592	FBgn0040367
FBgn0032285	FBgn0031000	FBgn0030097	FBgn0040397
FBgn0032286	FBgn0031002	FBgn0036287	FBgn0040491
FBgn0032287	FBgn0031004	FBgn0086673	FBgn0041194
FBgn0032304	FBgn0031010	FBgn0036240	FBgn0041582
FBgn0032382	FBgn0031012	FBgn0085387	FBgn0041710
FBgn0032422	FBgn0031021	FBgn0003046	FBgn0041713
FBgn0032435	FBgn0031032	FBgn0262103	FBgn0043362
FBgn0032495	FBgn0031034	FBgn0036144	FBgn0043577
FBgn0032536	FBgn0031066	FBgn0052982	FBgn0045064
FBgn0032638	FBgn0031069	FBgn0036848	FBgn0045842
FBgn0032652	FBgn0031089	FBgn0031835	FBgn0046258
FBgn0032668	FBgn0031092	FBgn0035348	FBgn0046876
FBgn0032669	FBgn0031141	FBgn0261239	FBgn0047095
FBgn0032670	FBgn0031170	FBgn0029002	FBgn0050089
FBgn0032685	FBgn0031178	FBgn0085376	FBgn0050287
FBgn0032693	FBgn0031184	FBgn0034724	FBgn0051076
FBgn0032706	FBgn0031249	FBgn0060296	FBgn0051148
FBgn0032715	FBgn0031263	FBgn0023528	FBgn0051205
FBgn0032726	FBgn0031282	FBgn0035964	FBgn0051217
FBgn0032733	FBgn0031285	FBgn0019952	FBgn0051224
FBgn0032752	FBgn0031289	FBgn0053012	FBgn0051324
FBgn0032772	FBgn0031307	FBgn0000578	FBgn0051634
FBgn0032773	FBgn0031360	FBgn0030158	FBgn0051636
FBgn0032774	FBgn0031401	FBgn0050089	FBgn0051690
FBgn0032779	FBgn0031412	FBgn0001227	FBgn0051728
FBgn0032782	FBgn0031418	FBgn0030809	FBgn0051741
FBgn0032820	FBgn0031436	FBgn0051044	FBgn0051777
FBgn0032881	FBgn0031461	FBgn0036316	FBgn0051869
FBgn0032899	FBgn0031478	FBgn0039642	FBgn0052029
FBgn0032913	FBgn0031479	FBgn0028371	FBgn0052085
FBgn0032940	FBgn0031505	FBgn0031894	FBgn0052100
FBgn0032981	FBgn0031514	FBgn0083978	FBgn0052115
FBgn0033047	FBgn0031520	FBgn0250908	FBgn0052194
FBgn0033048	FBgn0031522	FBgn0039852	FBgn0052333
FBgn0033065	FBgn0031523	FBgn0000071	FBgn0052354
FBgn0033079	FBgn0031528	FBgn0259150	FBgn0052365
FBgn0033115	FBgn0031548	FBgn0004360	FBgn0052436
FBgn0033124	FBgn0031558	FBgn0030816	FBgn0052447
FBgn0033128	FBgn0031559	FBgn0016061	FBgn0052451
FBgn0033129	FBgn0031560	FBgn0033356	FBgn0052549
FBgn0033130	FBgn0031561	FBgn0263864	FBgn0052647
FBgn0033138	FBgn0031562	FBgn0031738	FBgn0052745
FBgn0033170	FBgn0031579	FBgn0011656	FBgn0052793
FBgn0033205	FBgn0031629	FBgn0259984	FBgn0053012
FBgn0033221	FBgn0031630	FBgn0085443	FBgn0053013
FBgn0033226	FBgn0031637	FBgn0262737	FBgn0053087
FBgn0033234	FBgn0031692	FBgn0037788	FBgn0053126
FBgn0033292	FBgn0031693	FBgn0031384	FBgn0053143
FBgn0033296	FBgn0031703	FBgn0263039	FBgn0053208
FBgn0033297	FBgn0031732	FBgn0032840	FBgn0053265
FBgn0033302	FBgn0031735	FBgn0038110	FBgn0053346
FBgn0033304	FBgn0031737	FBgn0039844	FBgn0053514
FBgn0033367	FBgn0031813	FBgn0085407	FBgn0053970
FBgn0033395	FBgn0031814	FBgn0003339	FBgn0054026
FBgn0033397	FBgn0031821	FBgn0262866	FBgn0060296
FBgn0033446	FBgn0031830	FBgn0028646	FBgn0063083
FBgn0033448	FBgn0031836	FBgn0033108	FBgn0083068
FBgn0033465	FBgn0031857	FBgn0264574	FBgn0083978
FBgn0033466	FBgn0031912	FBgn0024958	FBgn0085222
FBgn0033483	FBgn0031914	FBgn0023023	FBgn0085235
FBgn0033494	FBgn0031930	FBgn0265192	FBgn0085273
FBgn0033504	FBgn0031937	FBgn0029924	FBgn0085282
FBgn0033518	FBgn0031940	FBgn0051224	FBgn0085325
FBgn0033520	FBgn0031945	FBgn0052100	FBgn0085345
FBgn0033541	FBgn0031969	FBgn0015400	FBgn0085376
FBgn0033593	FBgn0031971	FBgn0041096	FBgn0085397
FBgn0033658	FBgn0031975	FBgn0025574	FBgn0085407
FBgn0033659	FBgn0031987	FBgn0262139	FBgn0085409
FBgn0033668	FBgn0031990	FBgn0041188	FBgn0085426
FBgn0033729	FBgn0031998	FBgn0260945	FBgn0085430
FBgn0033731	FBgn0032002	FBgn0037235	FBgn0085443
FBgn0033781	FBgn0032010	FBgn0035452	FBgn0086359
FBgn0033782	FBgn0032024	FBgn0264493	FBgn0086655
FBgn0033787	FBgn0032029	FBgn0267841	FBgn0086673
FBgn0033788	FBgn0032075	FBgn0016032	FBgn0243486
FBgn0033789	FBgn0032076	FBgn0026197	FBgn0250839
FBgn0033792	FBgn0032085	FBgn0002732	FBgn0250869
FBgn0033807	FBgn0032087	FBgn0002643	FBgn0259164
FBgn0033821	FBgn0032088	FBgn0266418	FBgn0259168
FBgn0033873	FBgn0032116	FBgn0000721	FBgn0259171
FBgn0033879	FBgn0032131	FBgn0038855	FBgn0259677
FBgn0033906	FBgn0032136	FBgn0026619	FBgn0259714
FBgn0033919	FBgn0032144	FBgn0051728	FBgn0259878
FBgn0033926	FBgn0032156	FBgn0038129	FBgn0260474
FBgn0033928	FBgn0032160	FBgn0003204	FBgn0260660
FBgn0033942	FBgn0032161	FBgn0085409	FBgn0260743
FBgn0033978	FBgn0032162	FBgn0039886	FBgn0260768
FBgn0033981	FBgn0032167	FBgn0036341	FBgn0260964
FBgn0034010	FBgn0032235	FBgn0040271	FBgn0261239
FBgn0034058	FBgn0032280	FBgn0039130	FBgn0261548
FBgn0034076	FBgn0032282	FBgn0243486	FBgn0261612
FBgn0034141	FBgn0032283	FBgn0014135	FBgn0261803
FBgn0034160	FBgn0032284	FBgn0034897	FBgn0261811
FBgn0034162	FBgn0032285	FBgn0046687	FBgn0261931
FBgn0034197	FBgn0032286	FBgn0033654	FBgn0262005
FBgn0034215	FBgn0032287	FBgn0086675	FBgn0262081
FBgn0034229	FBgn0032304	FBgn0025693	FBgn0262103
FBgn0034253	FBgn0032382	FBgn0005775	FBgn0262127
FBgn0034279	FBgn0032422	FBgn0023526	FBgn0262139
FBgn0034288	FBgn0032435	FBgn0085370	FBgn0262366
FBgn0034289	FBgn0032536	FBgn0011666	FBgn0262733
FBgn0034290	FBgn0032538	FBgn0004606	FBgn0262737
FBgn0034294	FBgn0032603	FBgn0037553	FBgn0262854
FBgn0034356	FBgn0032613	FBgn0025186	FBgn0263106
FBgn0034365	FBgn0032652	FBgn0000719	FBgn0263109
FBgn0034387	FBgn0032669	FBgn0039620	FBgn0263117
FBgn0034390	FBgn0032685	FBgn0030327	FBgn0263236
FBgn0034406	FBgn0032693	FBgn0037933	FBgn0263239
FBgn0034420	FBgn0032699	FBgn0259236	FBgn0263659
FBgn0034428	FBgn0032706	FBgn0260964	FBgn0263762
FBgn0034429	FBgn0032715	FBgn0041582	FBgn0263773
FBgn0034432	FBgn0032726	FBgn0031016	FBgn0263864
FBgn0034436	FBgn0032729	FBgn0034408	FBgn0264490
FBgn0034437	FBgn0032734	FBgn0011817	FBgn0264493
FBgn0034439	FBgn0032772	FBgn0031450	FBgn0264562
FBgn0034468	FBgn0032773	FBgn0025687	FBgn0264574
FBgn0034470	FBgn0032774	FBgn0267033	FBgn0264712
FBgn0034471	FBgn0032775	FBgn0086674	FBgn0264746
FBgn0034479	FBgn0032779	FBgn0053514	FBgn0264753
FBgn0034480	FBgn0032782	FBgn0038881	FBgn0264789
FBgn0034497	FBgn0032787	FBgn0015774	FBgn0265011
FBgn0034501	FBgn0032801	FBgn0029821	FBgn0265192
FBgn0034512	FBgn0032809	FBgn0005672	FBgn0265266
FBgn0034588	FBgn0032820	FBgn0020299	FBgn0265540
FBgn0034612	FBgn0032833	FBgn0036761	FBgn0265726
FBgn0034628	FBgn0032845	FBgn0028394	FBgn0265998
FBgn0034629	FBgn0032850	FBgn0085391	FBgn0266327
FBgn0034638	FBgn0032881	FBgn0037315	FBgn0266456
FBgn0034642	FBgn0032889	FBgn0031632	FBgn0266639
FBgn0034662	FBgn0032899	FBgn0027506	FBgn0266735
FBgn0034663	FBgn0032910	FBgn0000463	FBgn0266737
FBgn0034664	FBgn0032913	FBgn0262733	FBgn0266911
FBgn0034710	FBgn0032945	FBgn0033301	FBgn0267153
FBgn0034715	FBgn0032981	FBgn0004369	FBgn0267336
FBgn0034718	FBgn0033033	FBgn0002945	FBgn0267486
FBgn0034733	FBgn0033048	FBgn0030274	FBgn0267668
FBgn0034755	FBgn0033065	FBgn0031939	FBgn0267712
FBgn0034797	FBgn0033079	FBgn0027359	FBgn0267792
FBgn0034808	FBgn0033115	FBgn0035267	FBgn0268063
FBgn0034856	FBgn0033124	FBgn0035016
FBgn0034883	FBgn0033128	FBgn0004108
FBgn0034909	FBgn0033129	FBgn0037710
FBgn0034920	FBgn0033136	FBgn0039590
FBgn0034971	FBgn0033138	FBgn0036806
FBgn0034985	FBgn0033170	FBgn0003507
FBgn0035006	FBgn0033205	FBgn0038467
FBgn0035043	FBgn0033221
FBgn0035083	FBgn0033226
FBgn0035089	FBgn0033234
FBgn0035090	FBgn0033246
FBgn0035094	FBgn0033271
FBgn0035112	FBgn0033292
FBgn0035147	FBgn0033302
FBgn0035154	FBgn0033337
FBgn0035169	FBgn0033367
FBgn0035176	FBgn0033382
FBgn0035186	FBgn0033387
FBgn0035189	FBgn0033395
FBgn0035252	FBgn0033397
FBgn0035266	FBgn0033413
FBgn0035270	FBgn0033446
FBgn0035286	FBgn0033448
FBgn0035309	FBgn0033465
FBgn0035312	FBgn0033466
FBgn0035325	FBgn0033494
FBgn0035343	FBgn0033504
FBgn0035360	FBgn0033518
FBgn0035375	FBgn0033520
FBgn0035383	FBgn0033521
FBgn0035398	FBgn0033541
FBgn0035409	FBgn0033564
FBgn0035410	FBgn0033574
FBgn0035427	FBgn0033598
FBgn0035438	FBgn0033600
FBgn0035439	FBgn0033658
FBgn0035510	FBgn0033659
FBgn0035517	FBgn0033665
FBgn0035542	FBgn0033677
FBgn0035544	FBgn0033708
FBgn0035550	FBgn0033720
FBgn0035587	FBgn0033729
FBgn0035588	FBgn0033731
FBgn0035607	FBgn0033742
FBgn0035619	FBgn0033782
FBgn0035620	FBgn0033787
FBgn0035649	FBgn0033788
FBgn0035665	FBgn0033789
FBgn0035710	FBgn0033792
FBgn0035742	FBgn0033807
FBgn0035743	FBgn0033820
FBgn0035770	FBgn0033821
FBgn0035779	FBgn0033873
FBgn0035785	FBgn0033875
FBgn0035789	FBgn0033879
FBgn0035798	FBgn0033883
FBgn0035811	FBgn0033917
FBgn0035815	FBgn0033928
FBgn0035887	FBgn0033942
FBgn0035926	FBgn0033945
FBgn0035968	FBgn0033968
FBgn0035985	FBgn0033978
FBgn0036046	FBgn0034010
FBgn0036106	FBgn0034141
FBgn0036108	FBgn0034160
FBgn0036109	FBgn0034162
FBgn0036147	FBgn0034215
FBgn0036181	FBgn0034225
FBgn0036211	FBgn0034229
FBgn0036225	FBgn0034245
FBgn0036227	FBgn0034247
FBgn0036228	FBgn0034248
FBgn0036229	FBgn0034262
FBgn0036361	FBgn0034279
FBgn0036362	FBgn0034289
FBgn0036377	FBgn0034290
FBgn0036393	FBgn0034294
FBgn0036422	FBgn0034295
FBgn0036449	FBgn0034356
FBgn0036454	FBgn0034365
FBgn0036467	FBgn0034387
FBgn0036468	FBgn0034390
FBgn0036471	FBgn0034406
FBgn0036493	FBgn0034420
FBgn0036547	FBgn0034429
FBgn0036551	FBgn0034432
FBgn0036552	FBgn0034436
FBgn0036553	FBgn0034439
FBgn0036563	FBgn0034468
FBgn0036575	FBgn0034471
FBgn0036589	FBgn0034479
FBgn0036599	FBgn0034480
FBgn0036622	FBgn0034497
FBgn0036623	FBgn0034501
FBgn0036663	FBgn0034538
FBgn0036713	FBgn0034576
FBgn0036717	FBgn0034612
FBgn0036727	FBgn0034628
FBgn0036765	FBgn0034629
FBgn0036766	FBgn0034638
FBgn0036770	FBgn0034642
FBgn0036787	FBgn0034645
FBgn0036821	FBgn0034662
FBgn0036824	FBgn0034663
FBgn0036833	FBgn0034664
FBgn0036837	FBgn0034715
FBgn0036843	FBgn0034716
FBgn0036862	FBgn0034717
FBgn0036948	FBgn0034718
FBgn0036951	FBgn0034728
FBgn0036952	FBgn0034733
FBgn0036953	FBgn0034736
FBgn0036985	FBgn0034783
FBgn0037020	FBgn0034808
FBgn0037057	FBgn0034877
FBgn0037070	FBgn0034901
FBgn0037083	FBgn0034909
FBgn0037090	FBgn0034920
FBgn0037100	FBgn0034951
FBgn0037127	FBgn0034971
FBgn0037138	FBgn0034988
FBgn0037144	FBgn0035006
FBgn0037146	FBgn0035032
FBgn0037151	FBgn0035043
FBgn0037174	FBgn0035044
FBgn0037275	FBgn0035046
FBgn0037288	FBgn0035083
FBgn0037304	FBgn0035087
FBgn0037341	FBgn0035089
FBgn0037358	FBgn0035090
FBgn0037440	FBgn0035094
FBgn0037485	FBgn0035147
FBgn0037487	FBgn0035154
FBgn0037517	FBgn0035165
FBgn0037562	FBgn0035169
FBgn0037601	FBgn0035176
FBgn0037646	FBgn0035186
FBgn0037683	FBgn0035189
FBgn0037684	FBgn0035192
FBgn0037715	FBgn0035233
FBgn0037723	FBgn0035244
FBgn0037724	FBgn0035252
FBgn0037730	FBgn0035281
FBgn0037743	FBgn0035293
FBgn0037765	FBgn0035298
FBgn0037781	FBgn0035309
FBgn0037782	FBgn0035325
FBgn0037783	FBgn0035343
FBgn0037786	FBgn0035344
FBgn0037817	FBgn0035359
FBgn0037845	FBgn0035360
FBgn0037870	FBgn0035375
FBgn0037890	FBgn0035383
FBgn0037906	FBgn0035398
FBgn0037996	FBgn0035409
FBgn0038009	FBgn0035410
FBgn0038038	FBgn0035427
FBgn0038063	FBgn0035431
FBgn0038072	FBgn0035438
FBgn0038082	FBgn0035439
FBgn0038088	FBgn0035517
FBgn0038114	FBgn0035542
FBgn0038135	FBgn0035551
FBgn0038151	FBgn0035552
FBgn0038161	FBgn0035557
FBgn0038181	FBgn0035583
FBgn0038238	FBgn0035586
FBgn0038241	FBgn0035587
FBgn0038242	FBgn0035588
FBgn0038243	FBgn0035600
FBgn0038250	FBgn0035607
FBgn0038262	FBgn0035619
FBgn0038291	FBgn0035620
FBgn0038292	FBgn0035632
FBgn0038294	FBgn0035649
FBgn0038348	FBgn0035665
FBgn0038349	FBgn0035670
FBgn0038353	FBgn0035695
FBgn0038366	FBgn0035710
FBgn0038419	FBgn0035718
FBgn0038420	FBgn0035742
FBgn0038451	FBgn0035743
FBgn0038455	FBgn0035770
FBgn0038466	FBgn0035777
FBgn0038468	FBgn0035779
FBgn0038481	FBgn0035781
FBgn0038482	FBgn0035789
FBgn0038484	FBgn0035798
FBgn0038492	FBgn0035811
FBgn0038511	FBgn0035926
FBgn0038523	FBgn0035929
FBgn0038595	FBgn0035977
FBgn0038629	FBgn0036023
FBgn0038631	FBgn0036043
FBgn0038643	FBgn0036066
FBgn0038645	FBgn0036106
FBgn0038646	FBgn0036108
FBgn0038647	FBgn0036109
FBgn0038680	FBgn0036181
FBgn0038717	FBgn0036194
FBgn0038718	FBgn0036208
FBgn0038733	FBgn0036211
FBgn0038734	FBgn0036225
FBgn0038742	FBgn0036228
FBgn0038753	FBgn0036229
FBgn0038774	FBgn0036361
FBgn0038783	FBgn0036362
FBgn0038795	FBgn0036368
FBgn0038804	FBgn0036393
FBgn0038819	FBgn0036419
FBgn0038866	FBgn0036449
FBgn0038873	FBgn0036467
FBgn0038874	FBgn0036468
FBgn0038878	FBgn0036469
FBgn0038919	FBgn0036471
FBgn0038924	FBgn0036547
FBgn0038938	FBgn0036551
FBgn0038973	FBgn0036553
FBgn0038977	FBgn0036563
FBgn0039022	FBgn0036575
FBgn0039024	FBgn0036589
FBgn0039031	FBgn0036597
FBgn0039051	FBgn0036601
FBgn0039052	FBgn0036622
FBgn0039081	FBgn0036623
FBgn0039084	FBgn0036659
FBgn0039091	FBgn0036713
FBgn0039107	FBgn0036717
FBgn0039114	FBgn0036727
FBgn0039151	FBgn0036728
FBgn0039156	FBgn0036749
FBgn0039239	FBgn0036760
FBgn0039249	FBgn0036762
FBgn0039299	FBgn0036766
FBgn0039311	FBgn0036770
FBgn0039315	FBgn0036787
FBgn0039321	FBgn0036821
FBgn0039323	FBgn0036824
FBgn0039326	FBgn0036831
FBgn0039428	FBgn0036833
FBgn0039452	FBgn0036837
FBgn0039453	FBgn0036843
FBgn0039454	FBgn0036862
FBgn0039470	FBgn0036876
FBgn0039481	FBgn0036927
FBgn0039482	FBgn0036939
FBgn0039507	FBgn0036945
FBgn0039519	FBgn0036948
FBgn0039521	FBgn0036952
FBgn0039543	FBgn0036953
FBgn0039580	FBgn0037001
FBgn0039611	FBgn0037012
FBgn0039645	FBgn0037019
FBgn0039667	FBgn0037020
FBgn0039737	FBgn0037024
FBgn0039756	FBgn0037057
FBgn0039760	FBgn0037070
FBgn0039777	FBgn0037090
FBgn0039779	FBgn0037100
FBgn0039798	FBgn0037127
FBgn0039800	FBgn0037138
FBgn0039805	FBgn0037144
FBgn0039807	FBgn0037151
FBgn0039817	FBgn0037174
FBgn0039818	FBgn0037275
FBgn0039849	FBgn0037288
FBgn0039854	FBgn0037291
FBgn0039864	FBgn0037341
FBgn0039897	FBgn0037354
FBgn0039915	FBgn0037356
FBgn0039925	FBgn0037358
FBgn0039941	FBgn0037420
FBgn0040060	FBgn0037440
FBgn0040064	FBgn0037485
FBgn0040069	FBgn0037487
FBgn0040252	FBgn0037517
FBgn0040256	FBgn0037547
FBgn0040259	FBgn0037643
FBgn0040260	FBgn0037646
FBgn0040305	FBgn0037683
FBgn0040336	FBgn0037684
FBgn0040342	FBgn0037715
FBgn0040350	FBgn0037724
FBgn0040364	FBgn0037743
FBgn0040383	FBgn0037747
FBgn0040384	FBgn0037750
FBgn0040393	FBgn0037761
FBgn0040565	FBgn0037765
FBgn0040600	FBgn0037781
FBgn0040609	FBgn0037782
FBgn0040717	FBgn0037788
FBgn0040718	FBgn0037817
FBgn0040723	FBgn0037818
FBgn0040743	FBgn0037829
FBgn0040813	FBgn0037842
FBgn0040827	FBgn0037845
FBgn0040950	FBgn0037873
FBgn0040959	FBgn0037890
FBgn0041181	FBgn0037891
FBgn0041183	FBgn0037911
FBgn0041789	FBgn0037913
FBgn0042102	FBgn0037996
FBgn0042104	FBgn0038009
FBgn0042105	FBgn0038017
FBgn0042119	FBgn0038038
FBgn0042627	FBgn0038063
FBgn0042696	FBgn0038072
FBgn0042701	FBgn0038074
FBgn0043471	FBgn0038082
FBgn0043792	FBgn0038098
FBgn0045038	FBgn0038115
FBgn0045980	FBgn0038130
FBgn0046113	FBgn0038135
FBgn0046875	FBgn0038136
FBgn0050016	FBgn0038151
FBgn0050043	FBgn0038160
FBgn0050047	FBgn0038181
FBgn0050118	FBgn0038198
FBgn0050148	FBgn0038224
FBgn0050151	FBgn0038237
FBgn0050163	FBgn0038242
FBgn0050285	FBgn0038243
FBgn0050288	FBgn0038257
FBgn0050289	FBgn0038262
FBgn0050296	FBgn0038271
FBgn0050339	FBgn0038290
FBgn0050371	FBgn0038291
FBgn0050375	FBgn0038292
FBgn0050377	FBgn0038294
FBgn0050411	FBgn0038326
FBgn0050438	FBgn0038337
FBgn0050495	FBgn0038348
FBgn0050502	FBgn0038353
FBgn0051004	FBgn0038354
FBgn0051041	FBgn0038366
FBgn0051087	FBgn0038388
FBgn0051098	FBgn0038400
FBgn0051103	FBgn0038405
FBgn0051104	FBgn0038419
FBgn0051106	FBgn0038420
FBgn0051198	FBgn0038451
FBgn0051233	FBgn0038455
FBgn0051266	FBgn0038466
FBgn0051267	FBgn0038481
FBgn0051269	FBgn0038482
FBgn0051272	FBgn0038484
FBgn0051313	FBgn0038508
FBgn0051321	FBgn0038530
FBgn0051343	FBgn0038595
FBgn0051352	FBgn0038629
FBgn0051380	FBgn0038631
FBgn0051431	FBgn0038647
FBgn0051439	FBgn0038652
FBgn0051446	FBgn0038658
FBgn0051454	FBgn0038662
FBgn0051464	FBgn0038680
FBgn0051475	FBgn0038700
FBgn0051663	FBgn0038701
FBgn0051673	FBgn0038717
FBgn0051698	FBgn0038718
FBgn0051719	FBgn0038734
FBgn0051789	FBgn0038740
FBgn0051792	FBgn0038742
FBgn0051793	FBgn0038744
FBgn0051821	FBgn0038753
FBgn0051956	FBgn0038774
FBgn0051973	FBgn0038783
FBgn0051997	FBgn0038795
FBgn0052053	FBgn0038804
FBgn0052082	FBgn0038832
FBgn0052091	FBgn0038852
FBgn0052170	FBgn0038866
FBgn0052191	FBgn0038873
FBgn0052195	FBgn0038878
FBgn0052198	FBgn0038919
FBgn0052224	FBgn0038922
FBgn0052241	FBgn0038924
FBgn0052249	FBgn0038938
FBgn0052302	FBgn0038972
FBgn0052304	FBgn0038973
FBgn0052373	FBgn0039022
FBgn0052404	FBgn0039024
FBgn0052405	FBgn0039051
FBgn0052499	FBgn0039052
FBgn0052512	FBgn0039087
FBgn0052557	FBgn0039091
FBgn0052564	FBgn0039094
FBgn0052571	FBgn0039112
FBgn0052603	FBgn0039114
FBgn0052633	FBgn0039151
FBgn0052645	FBgn0039152
FBgn0052656	FBgn0039156
FBgn0052687	FBgn0039226
FBgn0052694	FBgn0039311
FBgn0052750	FBgn0039321
FBgn0052751	FBgn0039323
FBgn0053056	FBgn0039358
FBgn0053080	FBgn0039415
FBgn0053120	FBgn0039428
FBgn0053128	FBgn0039430
FBgn0053138	FBgn0039452
FBgn0053178	FBgn0039453
FBgn0053181	FBgn0039454
FBgn0053192	FBgn0039464
FBgn0053196	FBgn0039470
FBgn0053282	FBgn0039481
FBgn0053301	FBgn0039482
FBgn0053307	FBgn0039486
FBgn0053333	FBgn0039495
FBgn0053459	FBgn0039521
FBgn0053469	FBgn0039527
FBgn0053494	FBgn0039537
FBgn0053519	FBgn0039543
FBgn0053926	FBgn0039564
FBgn0053965	FBgn0039609
FBgn0053986	FBgn0039611
FBgn0054003	FBgn0039635
FBgn0054056	FBgn0039645
FBgn0062412	FBgn0039667
FBgn0062978	FBgn0039685
FBgn0063492	FBgn0039697
FBgn0063493	FBgn0039737
FBgn0063497	FBgn0039747
FBgn0063499	FBgn0039748
FBgn0063649	FBgn0039754
FBgn0063923	FBgn0039756
FBgn0066101	FBgn0039760
FBgn0082585	FBgn0039769
FBgn0083956	FBgn0039777
FBgn0083972	FBgn0039778
FBgn0085195	FBgn0039779
FBgn0085205	FBgn0039787
FBgn0085227	FBgn0039798
FBgn0085256	FBgn0039801
FBgn0085280	FBgn0039802
FBgn0085308	FBgn0039817
FBgn0085311	FBgn0039818
FBgn0085313	FBgn0039821
FBgn0085317	FBgn0039849
FBgn0085359	FBgn0039854
FBgn0085419	FBgn0039856
FBgn0085425	FBgn0039864
FBgn0085428	FBgn0039872
FBgn0085452	FBgn0039890
FBgn0085483	FBgn0039897
FBgn0085484	FBgn0039915
FBgn0086347	FBgn0039925
FBgn0086355	FBgn0039941
FBgn0086367	FBgn0039993
FBgn0086450	FBgn0040060
FBgn0086687	FBgn0040064
FBgn0086708	FBgn0040069
FBgn0086906	FBgn0040212
FBgn0086917	FBgn0040233
FBgn0243514	FBgn0040234
FBgn0250757	FBgn0040256
FBgn0250815	FBgn0040259
FBgn0250836	FBgn0040260
FBgn0259101	FBgn0040305
FBgn0259111	FBgn0040309
FBgn0259173	FBgn0040319
FBgn0259175	FBgn0040336
FBgn0259209	FBgn0040342
FBgn0259247	FBgn0040349
FBgn0259715	FBgn0040350
FBgn0259749	FBgn0040364
FBgn0259896	FBgn0040377
FBgn0259977	FBgn0040383
FBgn0259992	FBgn0040384
FBgn0259998	FBgn0040393
FBgn0260000	FBgn0040507
FBgn0260004	FBgn0040529
FBgn0260027	FBgn0040609
FBgn0260226	FBgn0040717
FBgn0260386	FBgn0040723
FBgn0260632	FBgn0040729
FBgn0260747	FBgn0040743
FBgn0260954	FBgn0040773
FBgn0260955	FBgn0040793
FBgn0261113	FBgn0040813
FBgn0261261	FBgn0040827
FBgn0261362	FBgn0040843
FBgn0261446	FBgn0040931
FBgn0261508	FBgn0041150
FBgn0261509	FBgn0041342
FBgn0261534	FBgn0041579
FBgn0261552	FBgn0041712
FBgn0261560	FBgn0041789
FBgn0261611	FBgn0042094
FBgn0261625	FBgn0042101
FBgn0261675	FBgn0042102
FBgn0261862	FBgn0042103
FBgn0261989	FBgn0042105
FBgn0261990	FBgn0042119
FBgn0262021	FBgn0042179
FBgn0262146	FBgn0042206
FBgn0262508	FBgn0042627
FBgn0262524	FBgn0042701
FBgn0262559	FBgn0043470
FBgn0262562	FBgn0043471
FBgn0262605	FBgn0043783
FBgn0262613	FBgn0046113
FBgn0262624	FBgn0046114
FBgn0262721	FBgn0046875
FBgn0262782	FBgn0047038
FBgn0262808	FBgn0050016
FBgn0262811	FBgn0050043
FBgn0262952	FBgn0050047
FBgn0263002	FBgn0050090
FBgn0263020	FBgn0050118
FBgn0263080	FBgn0050151
FBgn0263081	FBgn0050163
FBgn0263096	FBgn0050187
FBgn0263118	FBgn0050296
FBgn0263120	FBgn0050339
FBgn0263200	FBgn0050371
FBgn0263234	FBgn0050377
FBgn0263241	FBgn0050457
FBgn0263321	FBgn0050495
FBgn0263390	FBgn0050502
FBgn0263413	FBgn0051004
FBgn0263776	FBgn0051014
FBgn0264078	FBgn0051041
FBgn0264294	FBgn0051087
FBgn0264295	FBgn0051098
FBgn0264489	FBgn0051106
FBgn0264695	FBgn0051198
FBgn0264699	FBgn0051233
FBgn0264750	FBgn0051259
FBgn0264776	FBgn0051265
FBgn0264789	FBgn0051266
FBgn0264894	FBgn0051267
FBgn0264987	FBgn0051269
FBgn0265052	FBgn0051272
FBgn0265068	FBgn0051313
FBgn0265081	FBgn0051321
FBgn0265146	FBgn0051343
FBgn0265180	FBgn0051352
FBgn0265185	FBgn0051373
FBgn0265186	FBgn0051380
FBgn0265191	FBgn0051410
FBgn0265577	FBgn0051431
FBgn0265851	FBgn0051439
FBgn0265991	FBgn0051446
FBgn0266005	FBgn0051454
FBgn0266261	FBgn0051475
FBgn0266359	FBgn0051548
FBgn0266405	FBgn0051612
FBgn0266446	FBgn0051643
FBgn0266448	FBgn0051663
FBgn0266631	FBgn0051673
FBgn0266758	FBgn0051674
FBgn0267073	FBgn0051769
FBgn0267111	FBgn0051789
FBgn0267164	FBgn0051792
FBgn0267314	FBgn0051821
FBgn0267339	FBgn0051956
FBgn0267385	FBgn0052053
FBgn0267408	FBgn0052091
FBgn0267549	FBgn0052170
FBgn0267661	FBgn0052195
FBgn0267803	FBgn0052198
FBgn0267828	FBgn0052224
	FBgn0052230
	FBgn0052241
	FBgn0052249
	FBgn0052250
	FBgn0052284
	FBgn0052373
	FBgn0052404
	FBgn0052405
	FBgn0052473
	FBgn0052476
	FBgn0052483
	FBgn0052485
	FBgn0052499
	FBgn0052512
	FBgn0052564
	FBgn0052571
	FBgn0052603
	FBgn0052633
	FBgn0052649
	FBgn0052656
	FBgn0052687
	FBgn0052694
	FBgn0052750
	FBgn0052751
	FBgn0052843
	FBgn0053056
	FBgn0053080
	FBgn0053120
	FBgn0053127
	FBgn0053138
	FBgn0053170
	FBgn0053178
	FBgn0053181
	FBgn0053192
	FBgn0053281
	FBgn0053282
	FBgn0053293
	FBgn0053307
	FBgn0053329
	FBgn0053459
	FBgn0053494
	FBgn0053519
	FBgn0053548
	FBgn0053926
	FBgn0053965
	FBgn0053983
	FBgn0053986
	FBgn0054003
	FBgn0054043
	FBgn0062412
	FBgn0062978
	FBgn0063491
	FBgn0063492
	FBgn0063493
	FBgn0063494
	FBgn0063495
	FBgn0063497
	FBgn0063499
	FBgn0063923
	FBgn0064237
	FBgn0083167
	FBgn0083956
	FBgn0083972
	FBgn0085205
	FBgn0085227
	FBgn0085280
	FBgn0085300
	FBgn0085307
	FBgn0085313
	FBgn0085317
	FBgn0085319
	FBgn0085320
	FBgn0085330
	FBgn0085359
	FBgn0085360
	FBgn0085415
	FBgn0085419
	FBgn0085425
	FBgn0085452
	FBgn0085453
	FBgn0085455
	FBgn0085474
	FBgn0085483
	FBgn0085484
	FBgn0086254
	FBgn0086347
	FBgn0086355
	FBgn0086450
	FBgn0086687
	FBgn0086708
	FBgn0086906
	FBgn0087011
	FBgn0250757
	FBgn0250814
	FBgn0250815
	FBgn0250836
	FBgn0250838
	FBgn0250906
	FBgn0259101
	FBgn0259111
	FBgn0259167
	FBgn0259175
	FBgn0259209
	FBgn0259229
	FBgn0259230
	FBgn0259237
	FBgn0259238
	FBgn0259247
	FBgn0259715
	FBgn0259722
	FBgn0259749
	FBgn0259896
	FBgn0259977
	FBgn0259992
	FBgn0259998
	FBgn0260000
	FBgn0260004
	FBgn0260005
	FBgn0260026
	FBgn0260747
	FBgn0260753
	FBgn0260866
	FBgn0260954
	FBgn0260955
	FBgn0261362
	FBgn0261397
	FBgn0261439
	FBgn0261508
	FBgn0261534
	FBgn0261552
	FBgn0261625
	FBgn0261673
	FBgn0261675
	FBgn0261862
	FBgn0261989
	FBgn0261995
	FBgn0262007
	FBgn0262021
	FBgn0262146
	FBgn0262467
	FBgn0262508
	FBgn0262509
	FBgn0262512
	FBgn0262530
	FBgn0262531
	FBgn0262559
	FBgn0262562
	FBgn0262574
	FBgn0262605
	FBgn0262613
	FBgn0262717
	FBgn0262782
	FBgn0262872
	FBgn0262952
	FBgn0262964
	FBgn0263002
	FBgn0263006
	FBgn0263020
	FBgn0263080
	FBgn0263081
	FBgn0263118
	FBgn0263120
	FBgn0263234
	FBgn0263316
	FBgn0263321
	FBgn0263390
	FBgn0263413
	FBgn0263593
	FBgn0263776
	FBgn0263830
	FBgn0263911
	FBgn0263999
	FBgn0264294
	FBgn0264489
	FBgn0264695
	FBgn0264699
	FBgn0264750
	FBgn0264776
	FBgn0264785
	FBgn0264987
	FBgn0265052
	FBgn0265068
	FBgn0265081
	FBgn0265146
	FBgn0265180
	FBgn0265185
	FBgn0265186
	FBgn0265191
	FBgn0265991
	FBgn0266005
	FBgn0266064
	FBgn0266261
	FBgn0266417
	FBgn0266448
	FBgn0266582
	FBgn0266631
	FBgn0266758
	FBgn0267111
	FBgn0267339
	FBgn0267385
	FBgn0267408
	FBgn0267495
	FBgn0267549
	FBgn0267661
	FBgn0267803
	FBgn0267828
