# Supplementary material for: Growth phase diets diminish histone acetyltransferase Gcn5 function and shorten lifespan of Drosophila males
Source: EMBO Rep. 2025 Jul 10;26(15):3856–88. doi: 10.1038/s44319-025-00503-8 (PMC12332192; doi:10.1038/s44319-025-00503-8)
Supplement: Supplementary file 22 — Figures EV1-EV6 & S1-S6 Source Data [file 44319_2025_503_MOESM22_ESM.zip › EMBOR-2024-60144V2_SourceDataForExpandedViewFiguresAppendix/SourceDataForFigureEV6/FigureEV6C.csv]

Time	Control	OVAhistory
0	100	100
4	100	100
6	99.438202	97.126437
8	99.438202	93.678161
11	99.438202	92.528736
13	99.438202	91.954023
15	99.438202	91.954023
18	99.438202	90.804598
20	99.438202	90.804598
22	98.876404	90.804598
25	97.191011	90.229885
29	96.629213	89.655172
33	96.067416	88.505747
36	94.94382	87.931034
39	93.820225	85.632184
43	91.573034	85.057471
46	90.449438	82.183908
50	87.640449	77.586207
54	84.269663	72.413793
57	80.898876	70.689655
60	76.404494	64.367816
63	72.47191	59.770115
67	67.41573	53.448276
71	44.94382	33.908046
75	21.348315	16.091954
78	15.168539	11.494253
82	2.247191	1.149425
85	0	1.149425
89		0
