# Supplementary material for: Growth phase diets diminish histone acetyltransferase Gcn5 function and shorten lifespan of Drosophila males
Source: EMBO Rep. 2025 Jul 10;26(15):3856–88. doi: 10.1038/s44319-025-00503-8 (PMC12332192; doi:10.1038/s44319-025-00503-8)
Supplement: Supplementary file 22 — Figures EV1-EV6 & S1-S6 Source Data [file 44319_2025_503_MOESM22_ESM.zip › EMBOR-2024-60144V2_SourceDataForExpandedViewFiguresAppendix/SourceDataForFigureEV6/FigureEV6B.csv]

Time	RU0uM	RU2uM
0	100	100
2	100	100
5	100	99.333333
9	99.333333	99.333333
13	99.333333	98.666667
16	98.666667	98.666667
20	98.666667	96.653061
23	98.666667	93.176332
27	98.666667	89.699604
30	98.666667	85.527529
34	98.666667	82.0508
38	98.666667	76.488034
41	98.666667	75.097343
44	98.666667	75.097343
48	97.990868	74.401997
51	97.990868	74.401997
55	97.315068	72.998186
59	96.639269	72.29628
62	96.639269	71.594374
65	95.287671	70.892469
68	95.287671	70.892469
72	93.936073	66.681035
76	90.557078	60.363884
80	85.790916	44.92196
83	82.386514	38.60481
87	62.640986	25.268603
90	42.214578	21.057169
94	19.745528	4.211434
97	8.170563	2.105717
101	2.723521	0
104	1.361761
107	0
