# Supplementary material for: Growth phase diets diminish histone acetyltransferase Gcn5 function and shorten lifespan of Drosophila males
Source: EMBO Rep. 2025 Jul 10;26(15):3856–88. doi: 10.1038/s44319-025-00503-8 (PMC12332192; doi:10.1038/s44319-025-00503-8)
Supplement: Supplementary file 22 — Figures EV1-EV6 & S1-S6 Source Data [file 44319_2025_503_MOESM22_ESM.zip › EMBOR-2024-60144V2_SourceDataForExpandedViewFiguresAppendix/SourceDataForFigureEV6/FigureEV6A.csv]

Time	RU0uM	RU2uM
0	100	100
2	100	100
5	100	99.333333
7	100	98.666667
9	100	98
11	100	97.333333
13	99.333333	94.666667
16	99.333333	90.666667
18	99.333333	90
20	99.333333	83.955224
23	97.972603	79.215816
25	97.972603	77.184641
27	97.972603	74.476408
30	96.611872	70.376789
34	93.87111	65.593901
38	93.185919	63.544091
41	92.500729	63.544091
44	91.815538	62.860822
48	89.074776	60.127742
51	89.074776	60.127742
55	89.074776	58.077933
59	87.693771	58.077933
62	87.693771	58.077933
65	86.312767	56.028124
68	84.931763	55.344854
72	83.550759	49.195426
76	81.46199	36.213299
80	73.106914	17.765015
83	64.751838	8.199238
87	43.864148	4.099619
90	25.761484	3.416349
94	0.696256	0
97	0
