# Supplementary material for: Growth phase diets diminish histone acetyltransferase Gcn5 function and shorten lifespan of Drosophila males
Source: EMBO Rep. 2025 Jul 10;26(15):3856–88. doi: 10.1038/s44319-025-00503-8 (PMC12332192; doi:10.1038/s44319-025-00503-8)
Supplement: Supplementary file 22 — Figures EV1-EV6 & S1-S6 Source Data [file 44319_2025_503_MOESM22_ESM.zip › EMBOR-2024-60144V2_SourceDataForExpandedViewFiguresAppendix/SourceDataForAppendixFigureS4/AppendixFigureS4B.xlsx]

## Sheet: KEGG_sig
Category	Term	Count	%	PValue	Genes	List Total	Pop Hits	Pop Total	Fold Enrichment	Bonferroni	Benjamini	FDR	minuslog10FDR
KEGG_PATHWAY	dme01100:Metabolic pathways	97	14.0173	4.37497e-14	FBGN0038795, FBGN0261625, FBGN0024947, FBGN0001941, FBGN0003961, FBGN0031489, FBGN0034356, FBGN0030558, FBGN0012034, FBGN0036262, FBGN0012036, FBGN0030041, FBGN0026315, FBGN0022359, FBGN0031813, FBGN0001311, FBGN0000064, FBGN0036821, FBGN0036824, FBGN0031417, FBGN0085484, FBGN0040256, FBGN0036551, FBGN0063497, FBGN0032076, FBGN0031824, FBGN0030575, FBGN0053178, FBGN0002570, FBGN0035588, FBGN00376…	152	1152	3371	1.86739	3.89311e-12	3.89372e-12	2.93123e-12	11.533
KEGG_PATHWAY	dme00983:Drug metabolism - other enzymes	20	2.89017	2.2263e-08	FBGN0040256, FBGN0063497, FBGN0039464, FBGN0038348, FBGN0267408, FBGN0038082, FBGN0026315, FBGN0025814, FBGN0031489, FBGN0033817, FBGN0053178, FBGN0030484, FBGN0040260, FBGN0032002, FBGN0038349, FBGN0040091, FBGN0063493, FBGN0086450, FBGN0063492, FBGN0063491	152	96	3371	4.62034	1.98141e-06	9.90705e-07	7.45812e-07	6.12737
KEGG_PATHWAY	dme00981:Insect hormone biosynthesis	11	1.5896	1.05923e-07	FBGN0003312, FBGN0287185, FBGN0030347, FBGN0012036, FBGN0030332, FBGN0010053, FBGN0004959, FBGN0038878, FBGN0000449, FBGN0086917, FBGN0034406	152	27	3371	9.03533	9.42706e-06	3.14237e-06	2.3656e-06	5.62606
KEGG_PATHWAY	dme00071:Fatty acid degradation	11	1.5896	9.20668e-07	FBGN0034629, FBGN0034628, FBGN0031824, FBGN0031813, FBGN0032161, FBGN0012036, FBGN0035811, FBGN0040064, FBGN0036821, FBGN0032775, FBGN0036824	152	33	3371	7.39254	8.19361e-05	2.04849e-05	1.54212e-05	4.81188
KEGG_PATHWAY	dme00980:Metabolism of xenobiotics by cytochrome P450	14	2.02312	7.66715e-06	FBGN0040256, FBGN0063497, FBGN0038082, FBGN0026315, FBGN0025814, FBGN0033817, FBGN0053178, FBGN0030484, FBGN0040260, FBGN0040091, FBGN0063493, FBGN0031417, FBGN0063492, FBGN0063491	152	69	3371	4.49981	0.000682146	0.000136475	0.00010274	3.98826
KEGG_PATHWAY	dme00982:Drug metabolism - cytochrome P450	13	1.87861	2.98963e-05	FBGN0040256, FBGN0063497, FBGN0038082, FBGN0026315, FBGN0025814, FBGN0033817, FBGN0053178, FBGN0030484, FBGN0040260, FBGN0040091, FBGN0063493, FBGN0063492, FBGN0063491	152	67	3371	4.30312	0.00265727	0.000443462	0.000333842	3.47646
KEGG_PATHWAY	dme04146:Peroxisome	15	2.16763	3.8468e-05	FBGN0039543, FBGN0040212, FBGN0037440, FBGN0038348, FBGN0014031, FBGN0267408, FBGN0034629, FBGN0034628, FBGN0031813, FBGN0043792, FBGN0035588, FBGN0033631, FBGN0038349, FBGN0032775, FBGN0036821	152	91	3371	3.65565	0.00341786	0.000489093	0.000368194	3.43392
KEGG_PATHWAY	dme01212:Fatty acid metabolism	11	1.5896	8.93374e-05	FBGN0283427, FBGN0034629, FBGN0034628, FBGN0031813, FBGN0086687, FBGN0039756, FBGN0035811, FBGN0040064, FBGN0036821, FBGN0032775, FBGN0036824	152	53	3371	4.6029	0.00791985	0.000993878	0.000748201	3.12598
KEGG_PATHWAY	dme00480:Glutathione metabolism	13	1.87861	0.00016002	FBGN0063497, FBGN0025814, FBGN0033817, FBGN0053178, FBGN0030484, FBGN0051233, FBGN0013307, FBGN0034733, FBGN0013308, FBGN0035438, FBGN0063493, FBGN0063492, FBGN0063491	152	79	3371	3.64948	0.0141419	0.00158242	0.00119126	2.92399
KEGG_PATHWAY	dme00220:Arginine biosynthesis	6	0.867052	0.000900409	FBGN0261625, FBGN0032076, FBGN0001098, FBGN0039051, FBGN0023535, FBGN0039052	152	18	3371	7.39254	0.0770428	0.00801364	0.00603274	2.21949
KEGG_PATHWAY	dme00232:Caffeine metabolism	4	0.578035	0.00159523	FBGN0003961, FBGN0038348, FBGN0267408, FBGN0038349	152	6	3371	14.7851	0.132456	0.0129068	0.00971638	2.0125
KEGG_PATHWAY	dme00592:alpha-Linolenic acid metabolism	5	0.722543	0.00201527	FBGN0034629, FBGN0034628, FBGN0031813, FBGN0030013, FBGN0032775	152	13	3371	8.52986	0.164345	0.0149466	0.0112519	1.94877
KEGG_PATHWAY	dme01040:Biosynthesis of unsaturated fatty acids	6	0.867052	0.00433118	FBGN0034629, FBGN0034628, FBGN0031813, FBGN0086687, FBGN0039756, FBGN0032775	152	25	3371	5.32263	0.320442	0.0275339	0.0207278	1.68345
KEGG_PATHWAY	dme00410:beta-Alanine metabolism	6	0.867052	0.00433118	FBGN0034629, FBGN0034628, FBGN0031813, FBGN0012036, FBGN0032775, FBGN0086450	152	25	3371	5.32263	0.320442	0.0275339	0.0207278	1.68345
KEGG_PATHWAY	dme00053:Ascorbate and aldarate metabolism	7	1.01156	0.0046684	FBGN0040256, FBGN0036262, FBGN0012036, FBGN0040260, FBGN0038082, FBGN0026315, FBGN0040091	152	36	3371	4.31232	0.340624	0.0276992	0.0208522	1.68085
KEGG_PATHWAY	dme01240:Biosynthesis of cofactors	14	2.02312	0.00846348	FBGN0085484, FBGN0040256, FBGN0012036, FBGN0037786, FBGN0036992, FBGN0038082, FBGN0030482, FBGN0030041, FBGN0026315, FBGN0005278, FBGN0040260, FBGN0034710, FBGN0040091, FBGN0032779	152	139	3371	2.23372	0.530673	0.0470781	0.0354408	1.4505
KEGG_PATHWAY	dme01230:Biosynthesis of amino acids	9	1.30058	0.0101251	FBGN0037684, FBGN0005278, FBGN0032076, FBGN0000064, FBGN0039051, FBGN0030482, FBGN0023535, FBGN0001208, FBGN0039052	152	68	3371	2.93527	0.595754	0.0530081	0.039905	1.39897
KEGG_PATHWAY	dme00500:Starch and sucrose metabolism	6	0.867052	0.012758	FBGN0032382, FBGN0002570, FBGN0003076, FBGN0265191, FBGN0004507, FBGN0027560	152	32	3371	4.15831	0.681065	0.0630813	0.0474882	1.32341

## Sheet: all
Category	Term	Count	%	PValue	Genes	List Total	Pop Hits	Pop Total	Fold Enrichment	Bonferroni	Benjamini	FDR
UP_KW_DOMAIN	KW-0732~Signal	283	40.896	1.1431e-18	FBGN0039521, FBGN0058160, FBGN0031000, FBGN0030272, FBGN0051410, FBGN0265146, FBGN0036939, FBGN0014906, FBGN0039091, FBGN0037228, FBGN0034512, FBGN0033788, FBGN0033789, FBGN0034638, FBGN0036023, FBGN0035176, FBGN0259715, FBGN0033792, FBGN0039777, FBGN0085319, FBGN0030040, FBGN0026315, FBGN0029827, FBGN0004425, FBGN0028855, FBGN0051089, FBGN0036948, FBGN0260955, FBGN0260954, FBGN0035186, FBGN00400…	448	3370	7812	1.46434	1.94327e-17	1.94327e-17	1.94327e-17
GOTERM_MF_DIRECT	GO:0005506~iron ion binding	38	5.49133	3.56867e-17	FBGN0015037, FBGN0038795, FBGN0013771, FBGN0013772, FBGN0015039, FBGN0013773, FBGN0032693, FBGN0267408, FBGN0004959, FBGN0001208, FBGN0086917, FBGN0000473, FBGN0028940, FBGN0050502, FBGN0011576, FBGN0033302, FBGN0014469, FBGN0031689, FBGN0015714, FBGN0036262, FBGN0039756, FBGN0038348, FBGN0033395, FBGN0086687, FBGN0033397, FBGN0034387, FBGN0015040, FBGN0022355, FBGN0000449, FBGN0038680, FBGN00033…	464	152	9841	5.30226	1.70939e-14	1.70939e-14	1.63445e-14
UP_KW_MOLECULAR_FUNCTION	KW-0560~Oxidoreductase	75	10.8382	5.09136e-16	FBGN0038795, FBGN0013771, FBGN0015037, FBGN0013772, FBGN0015039, FBGN0013773, FBGN0002719, FBGN0036211, FBGN0032693, FBGN0038038, FBGN0030593, FBGN0001941, FBGN0003961, FBGN0028940, FBGN0029994, FBGN0038878, FBGN0033302, FBGN0032775, FBGN0033820, FBGN0014469, FBGN0031689, FBGN0015714, FBGN0012036, FBGN0033395, FBGN0033397, FBGN0030041, FBGN0017482, FBGN0038680, FBGN0011828, FBGN0031813, FBGN00304…	305	488	5299	2.67015	3.38618e-14	3.10573e-14	2.90208e-14
INTERPRO	IPR001128:Cytochrome P450	28	4.04624	4.39284e-15	FBGN0015037, FBGN0013771, FBGN0013772, FBGN0015039, FBGN0013773, FBGN0032693, FBGN0004959, FBGN0086917, FBGN0000473, FBGN0028940, FBGN0011576, FBGN0033302, FBGN0014469, FBGN0031689, FBGN0015714, FBGN0033395, FBGN0033397, FBGN0034387, FBGN0015040, FBGN0000449, FBGN0038680, FBGN0003312, FBGN0023541, FBGN0031432, FBGN0031694, FBGN0031695, FBGN0037817, FBGN0033978	529	89	10935	6.50326	3.11751e-12	2.7734e-12	2.70624e-12
UP_KW_LIGAND	KW-0408~Iron	47	6.79191	4.57087e-15	FBGN0015037, FBGN0038795, FBGN0013771, FBGN0013772, FBGN0015039, FBGN0013773, FBGN0036992, FBGN0032693, FBGN0267408, FBGN0004959, FBGN0001208, FBGN0053093, FBGN0086917, FBGN0000473, FBGN0028940, FBGN0030575, FBGN0286783, FBGN0032652, FBGN0050502, FBGN0011576, FBGN0033302, FBGN0014469, FBGN0031689, FBGN0086450, FBGN0015714, FBGN0036262, FBGN0039756, FBGN0038348, FBGN0033395, FBGN0086687, FBGN00333…	147	263	2844	3.45744	1.59317e-13	1.5998e-13	1.50839e-13
GOTERM_MF_DIRECT	GO:0004497~monooxygenase activity	29	4.19075	4.91061e-15	FBGN0015037, FBGN0013771, FBGN0013772, FBGN0015039, FBGN0013773, FBGN0032693, FBGN0004959, FBGN0001208, FBGN0086917, FBGN0000473, FBGN0028940, FBGN0011576, FBGN0033302, FBGN0014469, FBGN0031689, FBGN0015714, FBGN0033395, FBGN0033397, FBGN0034387, FBGN0015040, FBGN0000449, FBGN0038680, FBGN0003312, FBGN0023541, FBGN0031432, FBGN0031694, FBGN0031695, FBGN0037817, FBGN0033978	464	99	9841	6.21275	2.33991e-12	1.17609e-12	1.12453e-12
INTERPRO	IPR002401:Cytochrome P450, E-class, group I	26	3.75723	7.90143e-15	FBGN0015037, FBGN0013771, FBGN0013772, FBGN0013773, FBGN0032693, FBGN0004959, FBGN0086917, FBGN0000473, FBGN0011576, FBGN0033302, FBGN0014469, FBGN0031689, FBGN0015714, FBGN0033395, FBGN0033397, FBGN0034387, FBGN0015040, FBGN0000449, FBGN0038680, FBGN0003312, FBGN0023541, FBGN0031432, FBGN0031694, FBGN0031695, FBGN0037817, FBGN0033978	529	77	10935	6.97984	5.53357e-12	2.7734e-12	2.70624e-12
INTERPRO	IPR017972:Cytochrome P450, conserved site	26	3.75723	2.1572e-14	FBGN0015037, FBGN0013771, FBGN0013772, FBGN0015039, FBGN0013773, FBGN0004959, FBGN0086917, FBGN0000473, FBGN0028940, FBGN0011576, FBGN0033302, FBGN0014469, FBGN0031689, FBGN0015714, FBGN0033395, FBGN0033397, FBGN0034387, FBGN0015040, FBGN0000449, FBGN0038680, FBGN0023541, FBGN0031432, FBGN0031694, FBGN0031695, FBGN0037817, FBGN0033978	529	80	10935	6.7181	1.51199e-11	5.04784e-12	4.9256e-12
UP_SEQ_FEATURE	BINDING:axial binding residue	30	4.33526	3.03118e-14	FBGN0015037, FBGN0013771, FBGN0013772, FBGN0015039, FBGN0013773, FBGN0032693, FBGN0004959, FBGN0000473, FBGN0028940, FBGN0050502, FBGN0011576, FBGN0033302, FBGN0014469, FBGN0031689, FBGN0015714, FBGN0033395, FBGN0033397, FBGN0034387, FBGN0015040, FBGN0000406, FBGN0000449, FBGN0038680, FBGN0011828, FBGN0003312, FBGN0023541, FBGN0031432, FBGN0031694, FBGN0031695, FBGN0037817, FBGN0033978	578	110	11889	5.60978	1.74883e-11	1.74899e-11	1.72171e-11
UP_KW_LIGAND	KW-0349~Heme	32	4.62428	3.66222e-14	FBGN0015037, FBGN0013771, FBGN0013772, FBGN0015039, FBGN0013773, FBGN0032693, FBGN0004959, FBGN0086917, FBGN0000473, FBGN0028940, FBGN0032652, FBGN0050502, FBGN0011576, FBGN0033302, FBGN0014469, FBGN0031689, FBGN0015714, FBGN0033395, FBGN0033397, FBGN0034387, FBGN0015040, FBGN0000406, FBGN0000449, FBGN0038680, FBGN0011828, FBGN0003312, FBGN0023541, FBGN0031432, FBGN0031694, FBGN0031695, FBGN00378…	147	128	2844	4.83673	1.28231e-12	6.40889e-13	6.04266e-13
KEGG_PATHWAY	dme01100:Metabolic pathways	97	14.0173	4.37497e-14	FBGN0038795, FBGN0261625, FBGN0024947, FBGN0001941, FBGN0003961, FBGN0031489, FBGN0034356, FBGN0030558, FBGN0012034, FBGN0036262, FBGN0012036, FBGN0030041, FBGN0026315, FBGN0022359, FBGN0031813, FBGN0001311, FBGN0000064, FBGN0036821, FBGN0036824, FBGN0031417, FBGN0085484, FBGN0040256, FBGN0036551, FBGN0063497, FBGN0032076, FBGN0031824, FBGN0030575, FBGN0053178, FBGN0002570, FBGN0035588, FBGN00376…	152	1152	3371	1.86739	3.89311e-12	3.89372e-12	2.93123e-12
GOTERM_MF_DIRECT	GO:0020037~heme binding	32	4.62428	2.55987e-13	FBGN0015037, FBGN0013771, FBGN0013772, FBGN0015039, FBGN0013773, FBGN0032693, FBGN0004959, FBGN0086917, FBGN0000473, FBGN0028940, FBGN0032652, FBGN0050502, FBGN0011576, FBGN0033302, FBGN0014469, FBGN0031689, FBGN0015714, FBGN0033395, FBGN0033397, FBGN0034387, FBGN0015040, FBGN0000406, FBGN0000449, FBGN0038680, FBGN0011828, FBGN0003312, FBGN0023541, FBGN0031432, FBGN0031694, FBGN0031695, FBGN00378…	464	140	9841	4.84778	1.22632e-10	4.08726e-11	3.90807e-11
GOTERM_MF_DIRECT	GO:0016705~oxidoreductase activity, acting on paired donors, with incorporation or reduction of molecular oxygen	28	4.04624	1.68328e-12	FBGN0015037, FBGN0013771, FBGN0013772, FBGN0015039, FBGN0013773, FBGN0032693, FBGN0004959, FBGN0086917, FBGN0000473, FBGN0028940, FBGN0011576, FBGN0033302, FBGN0014469, FBGN0031689, FBGN0015714, FBGN0033395, FBGN0033397, FBGN0034387, FBGN0015040, FBGN0000449, FBGN0038680, FBGN0003312, FBGN0023541, FBGN0031432, FBGN0031694, FBGN0031695, FBGN0037817, FBGN0033978	464	114	9841	5.20924	8.0631e-10	2.01573e-10	1.92735e-10
UP_KW_MOLECULAR_FUNCTION	KW-0503~Monooxygenase	29	4.19075	1.77982e-12	FBGN0015037, FBGN0013771, FBGN0013772, FBGN0015039, FBGN0013773, FBGN0032693, FBGN0004959, FBGN0001208, FBGN0086917, FBGN0000473, FBGN0028940, FBGN0011576, FBGN0033302, FBGN0014469, FBGN0031689, FBGN0015714, FBGN0033395, FBGN0033397, FBGN0034387, FBGN0015040, FBGN0000449, FBGN0038680, FBGN0003312, FBGN0023541, FBGN0031432, FBGN0031694, FBGN0031695, FBGN0037817, FBGN0033978	305	104	5299	4.84461	1.08568e-10	5.42844e-11	5.07248e-11
UP_KW_CELLULAR_COMPONENT	KW-0492~Microsome	22	3.17919	1.16383e-11	FBGN0015037, FBGN0013771, FBGN0013772, FBGN0015039, FBGN0013773, FBGN0033395, FBGN0032693, FBGN0033397, FBGN0015040, FBGN0004959, FBGN0000473, FBGN0028940, FBGN0023541, FBGN0031432, FBGN0031694, FBGN0031695, FBGN0011576, FBGN0033302, FBGN0014469, FBGN0015714, FBGN0031689, FBGN0033978	287	78	6408	6.29751	2.79321e-10	2.7932e-10	2.44405e-10
GOTERM_BP_DIRECT	GO:0006631~fatty acid metabolic process	13	1.87861	5.57264e-10	FBGN0040212, FBGN0021765, FBGN0034629, FBGN0034628, FBGN0031703, FBGN0031813, FBGN0035926, FBGN0250836, FBGN0035743, FBGN0050502, FBGN0010387, FBGN0032775, FBGN0036821	424	31	11152	11.0298	4.44139e-07	4.43582e-07	4.36895e-07
UP_KW_PTM	KW-1015~Disulfide bond	65	9.39306	3.91795e-09	FBGN0058160, FBGN0039800, FBGN0025879, FBGN0030310, FBGN0053519, FBGN0036732, FBGN0035887, FBGN0038201, FBGN0036023, FBGN0260745, FBGN0013763, FBGN0039777, FBGN0004629, FBGN0022355, FBGN0085319, FBGN0038482, FBGN0034160, FBGN0029827, FBGN0020414, FBGN0004425, FBGN0011828, FBGN0030688, FBGN0053225, FBGN0031737, FBGN0033631, FBGN0051926, FBGN0030926, FBGN0035977, FBGN0032304, FBGN0035815, FBGN00407…	108	789	2407	1.83607	5.87692e-08	6.26872e-08	6.26872e-08
GOTERM_CC_DIRECT	GO:0005576~extracellular region	56	8.09249	1.29007e-08	FBGN0058160, FBGN0039800, FBGN0032252, FBGN0031000, FBGN0040717, FBGN0038151, FBGN0052302, FBGN0051973, FBGN0030310, FBGN0028543, FBGN0023496, FBGN0028542, FBGN0010388, FBGN0010294, FBGN0040322, FBGN0013763, FBGN0027929, FBGN0036225, FBGN0022355, FBGN0262881, FBGN0260226, FBGN0020414, FBGN0031737, FBGN0031412, FBGN0052656, FBGN0003374, FBGN0026077, FBGN0036229, FBGN0030926, FBGN0036948, FBGN00116…	464	598	11264	2.27332	1.78029e-06	1.7803e-06	1.68999e-06
KEGG_PATHWAY	dme00983:Drug metabolism - other enzymes	20	2.89017	2.2263e-08	FBGN0040256, FBGN0063497, FBGN0039464, FBGN0038348, FBGN0267408, FBGN0038082, FBGN0026315, FBGN0025814, FBGN0031489, FBGN0033817, FBGN0053178, FBGN0030484, FBGN0040260, FBGN0032002, FBGN0038349, FBGN0040091, FBGN0063493, FBGN0086450, FBGN0063492, FBGN0063491	152	96	3371	4.62034	1.98141e-06	9.90705e-07	7.45812e-07
GOTERM_BP_DIRECT	GO:0055085~transmembrane transport	39	5.63584	4.41054e-08	FBGN0037386, FBGN0037485, FBGN0036770, FBGN0016684, FBGN0039645, FBGN0039941, FBGN0033387, FBGN0051792, FBGN0031002, FBGN0030331, FBGN0040350, FBGN0036732, FBGN0032433, FBGN0034612, FBGN0032435, FBGN0038718, FBGN0038938, FBGN0038717, FBGN0034715, FBGN0037730, FBGN0034783, FBGN0063649, FBGN0031010, FBGN0262007, FBGN0052091, FBGN0053282, FBGN0031170, FBGN0083956, FBGN0034909, FBGN0050035, FBGN00513…	424	381	11152	2.69232	3.51514e-05	1.75539e-05	1.72893e-05
GOTERM_CC_DIRECT	GO:0005615~extracellular space	61	8.81503	6.71988e-08	FBGN0039521, FBGN0058160, FBGN0085345, FBGN0032495, FBGN0031561, FBGN0030272, FBGN0039482, FBGN0025879, FBGN0051410, FBGN0031563, FBGN0031089, FBGN0034512, FBGN0033942, FBGN0034638, FBGN0034162, FBGN0260745, FBGN0013763, FBGN0033593, FBGN0004629, FBGN0022355, FBGN0034160, FBGN0004425, FBGN0011828, FBGN0053225, FBGN0031412, FBGN0031178, FBGN0033631, FBGN0033873, FBGN0033115, FBGN0024293, FBGN00319…	464	712	11264	2.07981	9.2734e-06	4.63672e-06	4.40152e-06
KEGG_PATHWAY	dme00981:Insect hormone biosynthesis	11	1.5896	1.05923e-07	FBGN0003312, FBGN0287185, FBGN0030347, FBGN0012036, FBGN0030332, FBGN0010053, FBGN0004959, FBGN0038878, FBGN0000449, FBGN0086917, FBGN0034406	152	27	3371	9.03533	9.42706e-06	3.14237e-06	2.3656e-06
GOTERM_BP_DIRECT	GO:0006635~fatty acid beta-oxidation	11	1.5896	1.20244e-07	FBGN0039543, FBGN0034629, FBGN0034628, FBGN0031813, FBGN0032161, FBGN0040336, FBGN0037440, FBGN0286783, FBGN0035811, FBGN0040064, FBGN0032775	424	31	11152	9.33293	9.58303e-05	2.92234e-05	2.87829e-05
GOTERM_BP_DIRECT	GO:0006508~proteolysis	45	6.50289	1.46851e-07	FBGN0038135, FBGN0058160, FBGN0039022, FBGN0030777, FBGN0032638, FBGN0003863, FBGN0030775, FBGN0050043, FBGN0053459, FBGN0053458, FBGN0031389, FBGN0051198, FBGN0001285, FBGN0050047, FBGN0051233, FBGN0033742, FBGN0034436, FBGN0035887, FBGN0032613, FBGN0034439, FBGN0036023, FBGN0039777, FBGN0039611, FBGN0039798, FBGN0050090, FBGN0085319, FBGN0050371, FBGN0038482, FBGN0029827, FBGN0262587, FBGN00503…	424	500	11152	2.36717	0.000117034	2.92234e-05	2.87829e-05
GOTERM_MF_DIRECT	GO:0022857~transmembrane transporter activity	30	4.33526	1.7711e-07	FBGN0037386, FBGN0037485, FBGN0016684, FBGN0033387, FBGN0031002, FBGN0030331, FBGN0040350, FBGN0036732, FBGN0032433, FBGN0032435, FBGN0038718, FBGN0038938, FBGN0038717, FBGN0034715, FBGN0037730, FBGN0034783, FBGN0063649, FBGN0031010, FBGN0262007, FBGN0053282, FBGN0034909, FBGN0050035, FBGN0051321, FBGN0033234, FBGN0259111, FBGN0036843, FBGN0051106, FBGN0039817, FBGN0028491, FBGN0031998	464	211	9841	3.0155	8.48319e-05	1.69671e-05	1.62232e-05
GOTERM_MF_DIRECT	GO:0008061~chitin binding	22	3.17919	2.40727e-07	FBGN0036361, FBGN0013763, FBGN0036362, FBGN0085455, FBGN0036225, FBGN0037487, FBGN0036563, FBGN0031000, FBGN0052284, FBGN0026415, FBGN0020414, FBGN0052302, FBGN0051973, FBGN0031737, FBGN0052656, FBGN0040609, FBGN0029167, FBGN0026077, FBGN0036229, FBGN0036952, FBGN0036948, FBGN0051439	464	123	9841	3.79349	0.000115302	1.92181e-05	1.83755e-05
UP_KW_CELLULAR_COMPONENT	KW-0472~Membrane	201	29.0462	2.76991e-07	FBGN0039645, FBGN0032693, FBGN0085425, FBGN0024947, FBGN0001941, FBGN0025595, FBGN0031004, FBGN0014906, FBGN0039091, FBGN0031002, FBGN0033302, FBGN0037228, FBGN0014469, FBGN0038201, FBGN0033792, FBGN0031010, FBGN0026315, FBGN0038680, FBGN0035290, FBGN0026439, FBGN0036821, FBGN0035977, FBGN0034406, FBGN0037485, FBGN0031263, FBGN0025692, FBGN0024361, FBGN0053178, FBGN0051792, FBGN0032235, FBGN00539…	287	3564	6408	1.25921	6.64777e-06	3.3239e-06	2.90841e-06
GOTERM_MF_DIRECT	GO:0016491~oxidoreductase activity	34	4.91329	4.96556e-07	FBGN0038795, FBGN0036211, FBGN0038038, FBGN0030593, FBGN0267408, FBGN0053093, FBGN0086917, FBGN0001128, FBGN0030575, FBGN0033520, FBGN0035588, FBGN0050502, FBGN0032116, FBGN0033205, FBGN0086450, FBGN0283427, FBGN0037057, FBGN0023507, FBGN0012036, FBGN0038348, FBGN0037973, FBGN0000406, FBGN0017482, FBGN0021765, FBGN0022359, FBGN0287185, FBGN0032945, FBGN0033518, FBGN0030586, FBGN0001098, FBGN00383…	464	272	9841	2.65113	0.000237822	3.39786e-05	3.2489e-05
UP_KW_CELLULAR_COMPONENT	KW-0964~Secreted	40	5.78035	6.77312e-07	FBGN0038299, FBGN0039800, FBGN0033483, FBGN0011695, FBGN0032252, FBGN0031461, FBGN0030251, FBGN0002933, FBGN0040717, FBGN0040736, FBGN0025879, FBGN0003863, FBGN0030013, FBGN0030310, FBGN0023496, FBGN0010388, FBGN0010294, FBGN0040322, FBGN0013763, FBGN0039798, FBGN0038147, FBGN0030262, FBGN0063923, FBGN0261534, FBGN0026415, FBGN0020414, FBGN0039470, FBGN0011828, FBGN0031737, FBGN0003374, FBGN02834…	287	381	6408	2.3441	1.62554e-05	5.41849e-06	4.74118e-06
INTERPRO	IPR002557:Chitin binding domain	19	2.74566	8.54705e-07	FBGN0036361, FBGN0036362, FBGN0085455, FBGN0036225, FBGN0037487, FBGN0036563, FBGN0031000, FBGN0052284, FBGN0052302, FBGN0051973, FBGN0031737, FBGN0052656, FBGN0040609, FBGN0029167, FBGN0026077, FBGN0036229, FBGN0036952, FBGN0036948, FBGN0051439	529	98	10935	4.00766	0.000599823	0.000150001	0.000146368
KEGG_PATHWAY	dme00071:Fatty acid degradation	11	1.5896	9.20668e-07	FBGN0034629, FBGN0034628, FBGN0031824, FBGN0031813, FBGN0032161, FBGN0012036, FBGN0035811, FBGN0040064, FBGN0036821, FBGN0032775, FBGN0036824	152	33	3371	7.39254	8.19361e-05	2.04849e-05	1.54212e-05
GOTERM_MF_DIRECT	GO:0071949~FAD binding	10	1.44509	1.59522e-06	FBGN0034629, FBGN0034628, FBGN0031813, FBGN0023507, FBGN0025680, FBGN0038348, FBGN0036211, FBGN0267408, FBGN0038349, FBGN0032775	464	26	9841	8.15733	0.000763817	9.55135e-05	9.13261e-05
GOTERM_CC_DIRECT	GO:0005777~peroxisome	17	2.45665	2.16771e-06	FBGN0039543, FBGN0040212, FBGN0023507, FBGN0039156, FBGN0037440, FBGN0038348, FBGN0014031, FBGN0267408, FBGN0034629, FBGN0003961, FBGN0034628, FBGN0031703, FBGN0031813, FBGN0043792, FBGN0035588, FBGN0038349, FBGN0032775	464	98	11264	4.21112	0.0002991	8.23373e-05	7.81607e-05
GOTERM_CC_DIRECT	GO:0005789~endoplasmic reticulum membrane	33	4.76879	2.38659e-06	FBGN0015037, FBGN0013771, FBGN0013772, FBGN0040336, FBGN0015039, FBGN0013773, FBGN0036992, FBGN0032693, FBGN0004959, FBGN0001941, FBGN0000473, FBGN0028940, FBGN0032652, FBGN0050502, FBGN0011576, FBGN0033302, FBGN0014469, FBGN0033205, FBGN0031689, FBGN0015714, FBGN0039756, FBGN0033395, FBGN0086687, FBGN0033397, FBGN0010053, FBGN0015040, FBGN0023541, FBGN0031432, FBGN0031694, FBGN0031695, FBGN00349…	464	317	11264	2.52714	0.000329295	8.23373e-05	7.81607e-05
UP_KW_BIOLOGICAL_PROCESS	KW-0443~Lipid metabolism	17	2.45665	2.62477e-06	FBGN0283427, FBGN0040336, FBGN0039756, FBGN0086687, FBGN0034990, FBGN0001941, FBGN0034629, FBGN0287185, FBGN0034628, FBGN0033817, FBGN0024740, FBGN0051089, FBGN0023496, FBGN0032981, FBGN0035811, FBGN0050502, FBGN0036821	100	131	3075	3.99046	0.000183718	0.000183734	0.000183734
UP_SEQ_FEATURE	DOMAIN:Chitin-binding type-2	18	2.60116	3.66085e-06	FBGN0036361, FBGN0036362, FBGN0085455, FBGN0036225, FBGN0037487, FBGN0036563, FBGN0031000, FBGN0052284, FBGN0052302, FBGN0051973, FBGN0052656, FBGN0040609, FBGN0029167, FBGN0026077, FBGN0036229, FBGN0036952, FBGN0036948, FBGN0051439	578	97	11889	3.81697	0.00211009	0.00105616	0.00103968
GOTERM_MF_DIRECT	GO:0050660~flavin adenine dinucleotide binding	14	2.02312	5.6592e-06	FBGN0023507, FBGN0038348, FBGN0030593, FBGN0267408, FBGN0034629, FBGN0034628, FBGN0031813, FBGN0031824, FBGN0025680, FBGN0030586, FBGN0035811, FBGN0038349, FBGN0032775, FBGN0036824	464	63	9841	4.71312	0.00270709	0.000301195	0.00028799
KEGG_PATHWAY	dme00980:Metabolism of xenobiotics by cytochrome P450	14	2.02312	7.66715e-06	FBGN0040256, FBGN0063497, FBGN0038082, FBGN0026315, FBGN0025814, FBGN0033817, FBGN0053178, FBGN0030484, FBGN0040260, FBGN0040091, FBGN0063493, FBGN0031417, FBGN0063492, FBGN0063491	152	69	3371	4.49981	0.000682146	0.000136475	0.00010274
UP_KW_LIGAND	KW-0274~FAD	16	2.31214	9.60224e-06	FBGN0038348, FBGN0036211, FBGN0030593, FBGN0267408, FBGN0034629, FBGN0034628, FBGN0031813, FBGN0031824, FBGN0025680, FBGN0030586, FBGN0286783, FBGN0035811, FBGN0038349, FBGN0032775, FBGN0086450, FBGN0036824	147	81	2844	3.82162	0.000336024	0.000112026	0.000105625
SMART	SM00494:ChtBD2	14	2.02312	1.34064e-05	FBGN0036361, FBGN0036362, FBGN0036225, FBGN0037487, FBGN0031000, FBGN0052302, FBGN0051973, FBGN0031737, FBGN0029167, FBGN0026077, FBGN0036229, FBGN0036952, FBGN0036948, FBGN0051439	209	80	5206	4.35909	0.00162087	0.00111186	0.00106592
INTERPRO	IPR006091:Acyl-CoA oxidase/dehydrogenase, central domain	7	1.01156	1.58076e-05	FBGN0034629, FBGN0034628, FBGN0031824, FBGN0031813, FBGN0035811, FBGN0032775, FBGN0036824	529	13	10935	11.1306	0.0110356	0.00208652	0.00203599
UP_SEQ_FEATURE	DOMAIN:Acyl-CoA oxidase/dehydrogenase middle	7	1.01156	1.63074e-05	FBGN0034629, FBGN0034628, FBGN0031824, FBGN0031813, FBGN0035811, FBGN0032775, FBGN0036824	578	13	11889	11.0757	0.00936533	0.00266613	0.00262455
INTERPRO	IPR002656:Acyltransferase 3	8	1.15607	1.78335e-05	FBGN0038366, FBGN0039091, FBGN0033792, FBGN0031034, FBGN0038873, FBGN0031033, FBGN0031032, FBGN0035557	529	19	10935	8.70361	0.0124412	0.00208652	0.00203599
SMART	SM00020:Tryp_SPc	26	3.75723	1.83779e-05	FBGN0058160, FBGN0030777, FBGN0032638, FBGN0003863, FBGN0030775, FBGN0053459, FBGN0053458, FBGN0031389, FBGN0001285, FBGN0035887, FBGN0036023, FBGN0039777, FBGN0039798, FBGN0050090, FBGN0085319, FBGN0050371, FBGN0038482, FBGN0029827, FBGN0262587, FBGN0050375, FBGN0030688, FBGN0053225, FBGN0028514, FBGN0051266, FBGN0010357, FBGN0030926	209	252	5206	2.56999	0.00222128	0.00111186	0.00106592
UP_SEQ_FEATURE	BINDING:covalent	8	1.15607	1.84827e-05	FBGN0015037, FBGN0011828, FBGN0033395, FBGN0023541, FBGN0033397, FBGN0031694, FBGN0011576, FBGN0014469	578	19	11889	8.66072	0.010608	0.00266613	0.00262455
INTERPRO	IPR009100:Acyl-CoA dehydrogenase/oxidase	7	1.01156	2.65373e-05	FBGN0034629, FBGN0034628, FBGN0031824, FBGN0031813, FBGN0035811, FBGN0032775, FBGN0036824	529	14	10935	10.3355	0.018457	0.00266131	0.00259686
KEGG_PATHWAY	dme00982:Drug metabolism - cytochrome P450	13	1.87861	2.98963e-05	FBGN0040256, FBGN0063497, FBGN0038082, FBGN0026315, FBGN0025814, FBGN0033817, FBGN0053178, FBGN0030484, FBGN0040260, FBGN0040091, FBGN0063493, FBGN0063492, FBGN0063491	152	67	3371	4.30312	0.00265727	0.000443462	0.000333842
SMART	SM00703:NRF	7	1.01156	3.23801e-05	FBGN0039091, FBGN0033792, FBGN0031034, FBGN0038873, FBGN0031033, FBGN0031032, FBGN0035557	209	17	5206	10.2567	0.0039104	0.001306	0.00125203
KEGG_PATHWAY	dme04146:Peroxisome	15	2.16763	3.8468e-05	FBGN0039543, FBGN0040212, FBGN0037440, FBGN0038348, FBGN0014031, FBGN0267408, FBGN0034629, FBGN0034628, FBGN0031813, FBGN0043792, FBGN0035588, FBGN0033631, FBGN0038349, FBGN0032775, FBGN0036821	152	91	3371	3.65565	0.00341786	0.000489093	0.000368194
GOTERM_MF_DIRECT	GO:0016747~transferase activity, transferring acyl groups other than amino-acyl groups	12	1.7341	6.7889e-05	FBGN0038366, FBGN0039091, FBGN0032670, FBGN0033792, FBGN0031034, FBGN0038873, FBGN0031033, FBGN0031032, FBGN0040064, FBGN0035557, FBGN0029813, FBGN0032669	464	58	9841	4.38808	0.0319969	0.00325188	0.00310932
GOTERM_MF_DIRECT	GO:0016627~oxidoreductase activity, acting on the CH-CH group of donors	8	1.15607	8.39174e-05	FBGN0034629, FBGN0034628, FBGN0031824, FBGN0031813, FBGN0035811, FBGN0032775, FBGN0086450, FBGN0036824	464	24	9841	7.06968	0.0394009	0.00365422	0.00349402
KEGG_PATHWAY	dme01212:Fatty acid metabolism	11	1.5896	8.93374e-05	FBGN0283427, FBGN0034629, FBGN0034628, FBGN0031813, FBGN0086687, FBGN0039756, FBGN0035811, FBGN0040064, FBGN0036821, FBGN0032775, FBGN0036824	152	53	3371	4.6029	0.00791985	0.000993878	0.000748201
INTERPRO	IPR006621:Nose resistant-to-fluoxetine protein, N-terminal	7	1.01156	9.65695e-05	FBGN0039091, FBGN0033792, FBGN0031034, FBGN0038873, FBGN0031033, FBGN0031032, FBGN0035557	529	17	10935	8.51162	0.0655481	0.00847398	0.00826877
UP_SEQ_FEATURE	DOMAIN:Nose resistant-to-fluoxetine protein N-terminal	7	1.01156	9.95229e-05	FBGN0039091, FBGN0033792, FBGN0031034, FBGN0038873, FBGN0031033, FBGN0031032, FBGN0035557	578	17	11889	8.46967	0.0558097	0.00975445	0.0096023
UP_SEQ_FEATURE	ACT_SITE:Proton acceptor	29	4.19075	0.000101433	FBGN0039543, FBGN0037440, FBGN0002719, FBGN0267408, FBGN0024947, FBGN0001128, FBGN0035083, FBGN0035588, FBGN0053519, FBGN0032775, FBGN0015765, FBGN0038348, FBGN0010053, FBGN0267339, FBGN0021765, FBGN0034629, FBGN0032945, FBGN0011828, FBGN0034628, FBGN0031813, FBGN0030586, FBGN0052750, FBGN0000064, FBGN0040064, FBGN0035811, FBGN0030607, FBGN0038349, FBGN0051549, FBGN0034406	578	267	11889	2.23411	0.0568497	0.00975445	0.0096023
GOTERM_BP_DIRECT	GO:0006629~lipid metabolic process	15	2.16763	0.000133564	FBGN0039756, FBGN0086687, FBGN0000406, FBGN0001941, FBGN0039470, FBGN0014906, FBGN0024740, FBGN0051089, FBGN0023496, FBGN0032981, FBGN0043792, FBGN0030828, FBGN0030607, FBGN0050502, FBGN0032603	424	117	11152	3.37204	0.100987	0.0212635	0.0209429
GOTERM_CC_DIRECT	GO:0016021~integral component of membrane	153	22.1098	0.000139368	FBGN0013772, FBGN0039645, FBGN0035444, FBGN0038038, FBGN0085425, FBGN0033387, FBGN0261628, FBGN0266758, FBGN0024947, FBGN0086917, FBGN0264699, FBGN0001941, FBGN0025595, FBGN0050043, FBGN0039091, FBGN0031004, FBGN0014906, FBGN0050047, FBGN0031002, FBGN0040350, FBGN0037228, FBGN0038718, FBGN0038717, FBGN0038201, FBGN0033792, FBGN0017561, FBGN0031010, FBGN0026315, FBGN0035290, FBGN0026439, FBGN00013…	464	2855	11264	1.30095	0.0190503	0.00384656	0.00365145
KEGG_PATHWAY	dme00480:Glutathione metabolism	13	1.87861	0.00016002	FBGN0063497, FBGN0025814, FBGN0033817, FBGN0053178, FBGN0030484, FBGN0051233, FBGN0013307, FBGN0034733, FBGN0013308, FBGN0035438, FBGN0063493, FBGN0063492, FBGN0063491	152	79	3371	3.64948	0.0141419	0.00158242	0.00119126
UP_KW_CELLULAR_COMPONENT	KW-0256~Endoplasmic reticulum	29	4.19075	0.000175031	FBGN0015037, FBGN0013771, FBGN0013772, FBGN0040336, FBGN0015039, FBGN0013773, FBGN0032693, FBGN0004959, FBGN0266758, FBGN0001941, FBGN0000473, FBGN0028940, FBGN0050502, FBGN0011576, FBGN0033302, FBGN0014469, FBGN0031689, FBGN0015714, FBGN0034141, FBGN0033395, FBGN0033397, FBGN0010053, FBGN0015040, FBGN0023541, FBGN0031432, FBGN0031694, FBGN0031695, FBGN0033978, FBGN0034406	287	303	6408	2.13696	0.0041923	0.00105019	0.000918914
GOTERM_BP_DIRECT	GO:0055088~lipid homeostasis	9	1.30058	0.000213724	FBGN0025595, FBGN0034629, FBGN0001078, FBGN0034628, FBGN0031813, FBGN0030607, FBGN0028550, FBGN0032775, FBGN0260004	424	44	11152	5.37993	0.156636	0.0243035	0.0239371
GOTERM_BP_DIRECT	GO:0006749~glutathione metabolic process	9	1.30058	0.000213724	FBGN0063497, FBGN0033817, FBGN0053178, FBGN0035587, FBGN0030484, FBGN0034733, FBGN0063493, FBGN0063492, FBGN0063491	424	44	11152	5.37993	0.156636	0.0243035	0.0239371
UP_KW_CELLULAR_COMPONENT	KW-0576~Peroxisome	8	1.15607	0.000219127	FBGN0034629, FBGN0003961, FBGN0034628, FBGN0023507, FBGN0038348, FBGN0014031, FBGN0267408, FBGN0038349	287	29	6408	6.15932	0.00524581	0.00105181	0.000920332
GOTERM_BP_DIRECT	GO:0009617~response to bacterium	9	1.30058	0.000251453	FBGN0261560, FBGN0283461, FBGN0014033, FBGN0031561, FBGN0028396, FBGN0010388, FBGN0035977, FBGN0267339, FBGN0040736	424	45	11152	5.26038	0.181624	0.0250196	0.0246424
GOTERM_MF_DIRECT	GO:0016788~hydrolase activity, acting on ester bonds	9	1.30058	0.000317098	FBGN0037683, FBGN0036939, FBGN0063667, FBGN0034990, FBGN0024740, FBGN0051089, FBGN0023496, FBGN0032981, FBGN0259101	464	38	9841	5.0232	0.140938	0.0126575	0.0121026
UP_KW_MOLECULAR_FUNCTION	KW-0514~Muscle protein	7	1.01156	0.000349946	FBGN0002773, FBGN0264695, FBGN0002772, FBGN0010423, FBGN0053519, FBGN0003149, FBGN0086906	305	18	5299	6.75647	0.0211242	0.00711558	0.00664898
GOTERM_BP_DIRECT	GO:0045087~innate immune response	14	2.02312	0.000405167	FBGN0040322, FBGN0033483, FBGN0014000, FBGN0261534, FBGN0040736, FBGN0261560, FBGN0030310, FBGN0028430, FBGN0030926, FBGN0028396, FBGN0041183, FBGN0010388, FBGN0035977, FBGN0031975	424	115	11152	3.20197	0.276014	0.0358348	0.0352946
UP_KW_BIOLOGICAL_PROCESS	KW-0442~Lipid degradation	7	1.01156	0.00043953	FBGN0040336, FBGN0034990, FBGN0024740, FBGN0051089, FBGN0023496, FBGN0032981, FBGN0030607	100	32	3075	6.72656	0.0303051	0.0153835	0.0153835
GOTERM_MF_DIRECT	GO:0005504~fatty acid binding	5	0.722543	0.000504442	FBGN0034629, FBGN0034628, FBGN0031813, FBGN0013772, FBGN0032775	464	9	9841	11.7828	0.214699	0.0185867	0.0177719
GOTERM_BP_DIRECT	GO:0007498~mesoderm development	10	1.44509	0.000507866	FBGN0005666, FBGN0002772, FBGN0039800, FBGN0028543, FBGN0000064, FBGN0265180, FBGN0038292, FBGN0003149, FBGN0086906, FBGN0264489	424	62	11152	4.24224	0.332938	0.0404261	0.0398167
GOTERM_CC_DIRECT	GO:0016020~membrane	93	13.4393	0.000522421	FBGN0037386, FBGN0036770, FBGN0013773, FBGN0016684, FBGN0038237, FBGN0039645, FBGN0033221, FBGN0085425, FBGN0033387, FBGN0266758, FBGN0024947, FBGN0001941, FBGN0025595, FBGN0030234, FBGN0034279, FBGN0032652, FBGN0036732, FBGN0033302, FBGN0014469, FBGN0038718, FBGN0034715, FBGN0033504, FBGN0015714, FBGN0038201, FBGN0086687, FBGN0017561, FBGN0262007, FBGN0052091, FBGN0026315, FBGN0035290, FBGN00311…	464	1612	11264	1.40053	0.0695741	0.0120157	0.0114062
UP_KW_MOLECULAR_FUNCTION	KW-0378~Hydrolase	102	14.7399	0.000553808	FBGN0261625, FBGN0039645, FBGN0034990, FBGN0024947, FBGN0024945, FBGN0050043, FBGN0036939, FBGN0014906, FBGN0030310, FBGN0050047, FBGN0036023, FBGN0086367, FBGN0039777, FBGN0085319, FBGN0029827, FBGN0004425, FBGN0030688, FBGN0051089, FBGN0032981, FBGN0051926, FBGN0034406, FBGN0036551, FBGN0039022, FBGN0032638, FBGN0053459, FBGN0053458, FBGN0002570, FBGN0039798, FBGN0063923, FBGN0037090, FBGN00264…	305	1324	5299	1.33846	0.0332271	0.00844557	0.00789177
GOTERM_CC_DIRECT	GO:0005863~striated muscle myosin thick filament	4	0.578035	0.000648579	FBGN0264695, FBGN0038294, FBGN0003149, FBGN0086906	464	5	11264	19.4207	0.0856418	0.0127863	0.0121377
UP_SEQ_FEATURE	DOMAIN:Peptidase S1	26	3.75723	0.000652922	FBGN0058160, FBGN0030777, FBGN0032638, FBGN0003863, FBGN0030775, FBGN0053459, FBGN0053458, FBGN0031389, FBGN0001285, FBGN0035887, FBGN0036023, FBGN0039777, FBGN0039798, FBGN0050090, FBGN0085319, FBGN0050371, FBGN0038482, FBGN0029827, FBGN0262587, FBGN0050375, FBGN0030688, FBGN0053225, FBGN0028514, FBGN0051266, FBGN0010357, FBGN0030926	578	255	11889	2.09725	0.313987	0.0538194	0.0529799
INTERPRO	IPR001254:Peptidase S1	26	3.75723	0.000669127	FBGN0058160, FBGN0030777, FBGN0032638, FBGN0003863, FBGN0030775, FBGN0053459, FBGN0053458, FBGN0031389, FBGN0001285, FBGN0035887, FBGN0036023, FBGN0039777, FBGN0039798, FBGN0050090, FBGN0085319, FBGN0050371, FBGN0038482, FBGN0029827, FBGN0262587, FBGN0050375, FBGN0030688, FBGN0053225, FBGN0028514, FBGN0051266, FBGN0010357, FBGN0030926	529	257	10935	2.09124	0.374925	0.0521919	0.050928
UP_KW_BIOLOGICAL_PROCESS	KW-0399~Innate immunity	10	1.44509	0.000675898	FBGN0040322, FBGN0261560, FBGN0033483, FBGN0030310, FBGN0030926, FBGN0028396, FBGN0010388, FBGN0261534, FBGN0035977, FBGN0040736	100	77	3075	3.99351	0.0462263	0.0157709	0.0157709
SMART	SM00587:CHK	9	1.30058	0.000820482	FBGN0028424, FBGN0039323, FBGN0039311, FBGN0034480, FBGN0039321, FBGN0051098, FBGN0051087, FBGN0053301, FBGN0051380	209	51	5206	4.39572	0.0945463	0.0240935	0.0230979
INTERPRO	IPR009003:Trypsin-like cysteine/serine peptidase domain	26	3.75723	0.000890151	FBGN0058160, FBGN0030777, FBGN0032638, FBGN0003863, FBGN0030775, FBGN0053459, FBGN0053458, FBGN0031389, FBGN0001285, FBGN0035887, FBGN0036023, FBGN0039777, FBGN0039798, FBGN0050090, FBGN0085319, FBGN0050371, FBGN0038482, FBGN0029827, FBGN0262587, FBGN0050375, FBGN0030688, FBGN0053225, FBGN0028514, FBGN0051266, FBGN0010357, FBGN0030926	529	262	10935	2.05133	0.464826	0.0522936	0.0510272
INTERPRO	IPR009075:Acyl-CoA dehydrogenase/oxidase C-terminal	5	0.722543	0.000893907	FBGN0031824, FBGN0031813, FBGN0035811, FBGN0032775, FBGN0036824	529	10	10935	10.3355	0.466237	0.0522936	0.0510272
INTERPRO	IPR005804:Fatty acid desaturase, type 1	5	0.722543	0.000893907	FBGN0086687, FBGN0039756, FBGN0000406, FBGN0032603, FBGN0001941	529	10	10935	10.3355	0.466237	0.0522936	0.0510272
KEGG_PATHWAY	dme00220:Arginine biosynthesis	6	0.867052	0.000900409	FBGN0261625, FBGN0032076, FBGN0001098, FBGN0039051, FBGN0023535, FBGN0039052	152	18	3371	7.39254	0.0770428	0.00801364	0.00603274
UP_SEQ_FEATURE	DOMAIN:Acyl-CoA dehydrogenase/oxidase C-terminal	5	0.722543	0.00091194	FBGN0031824, FBGN0031813, FBGN0035811, FBGN0032775, FBGN0036824	578	10	11889	10.2846	0.409289	0.0657736	0.0647477
GOTERM_MF_DIRECT	GO:0036042~long-chain fatty acyl-CoA binding	4	0.578035	0.00096376	FBGN0035926, FBGN0250836, FBGN0035743, FBGN0010387	464	5	9841	16.9672	0.369892	0.0329744	0.0315287
SMART	SM00181:EGF	10	1.44509	0.000995598	FBGN0027929, FBGN0243514, FBGN0029167, FBGN0028543, FBGN0031089, FBGN0028542, FBGN0035798, FBGN0052373, FBGN0053978, FBGN0259896	209	65	5206	3.83217	0.113547	0.0240935	0.0230979
GOTERM_BP_DIRECT	GO:0016042~lipid catabolic process	10	1.44509	0.00124665	FBGN0025595, FBGN0034990, FBGN0024740, FBGN0051089, FBGN0023496, FBGN0032981, FBGN0030828, FBGN0032289, FBGN0030607, FBGN0039470	424	70	11152	3.75741	0.62998	0.090212	0.0888521
INTERPRO	IPR020846:Major facilitator superfamily domain	15	2.16763	0.00125594	FBGN0037485, FBGN0037386, FBGN0016684, FBGN0034783, FBGN0063649, FBGN0031010, FBGN0053282, FBGN0030331, FBGN0034909, FBGN0050035, FBGN0033234, FBGN0040350, FBGN0051106, FBGN0038718, FBGN0038717	529	115	10935	2.69623	0.586139	0.0678208	0.0661784
GOTERM_BP_DIRECT	GO:0010883~regulation of lipid storage	6	0.867052	0.00146453	FBGN0283427, FBGN0039114, FBGN0040336, FBGN0036211, FBGN0028550, FBGN0267339	424	23	11152	6.86136	0.689039	0.0971473	0.0956828
GOTERM_MF_DIRECT	GO:0016787~hydrolase activity	25	3.61272	0.00147598	FBGN0032252, FBGN0034990, FBGN0039645, FBGN0038072, FBGN0024947, FBGN0051792, FBGN0259101, FBGN0034733, FBGN0034612, FBGN0030914, FBGN0035309, FBGN0086367, FBGN0039051, FBGN0052091, FBGN0031170, FBGN0039052, FBGN0267432, FBGN0083956, FBGN0026593, FBGN0032002, FBGN0032981, FBGN0033873, FBGN0030607, FBGN0026570, FBGN0034406	464	264	9841	2.00843	0.507132	0.0471328	0.0450664
UP_KW_PTM	KW-0336~GPI-anchor	9	1.30058	0.00151469	FBGN0038135, FBGN0051198, FBGN0032022, FBGN0052750, FBGN0051233, FBGN0026061, FBGN0032422, FBGN0259237, FBGN0032899	108	51	2407	3.93301	0.0224811	0.0121175	0.0121175
KEGG_PATHWAY	dme00232:Caffeine metabolism	4	0.578035	0.00159523	FBGN0003961, FBGN0038348, FBGN0267408, FBGN0038349	152	6	3371	14.7851	0.132456	0.0129068	0.00971638
INTERPRO	IPR001314:Peptidase S1A, chymotrypsin-type	23	3.3237	0.00162808	FBGN0036023, FBGN0058160, FBGN0039777, FBGN0039798, FBGN0050090, FBGN0085319, FBGN0050371, FBGN0038482, FBGN0029827, FBGN0030777, FBGN0050375, FBGN0032638, FBGN0030688, FBGN0053225, FBGN0003863, FBGN0053459, FBGN0030775, FBGN0053458, FBGN0001285, FBGN0051266, FBGN0010357, FBGN0030926, FBGN0035887	529	229	10935	2.07613	0.681407	0.0816364	0.0796595
GOTERM_BP_DIRECT	GO:0033540~fatty acid beta-oxidation using acyl-CoA oxidase	4	0.578035	0.00169206	FBGN0034629, FBGN0034628, FBGN0031813, FBGN0032775	424	7	11152	15.0296	0.740685	0.103606	0.102044
GOTERM_MF_DIRECT	GO:0000062~fatty-acyl-CoA binding	5	0.722543	0.00176993	FBGN0031824, FBGN0035926, FBGN0250836, FBGN0035743, FBGN0010387	464	12	9841	8.8371	0.571963	0.0495031	0.0473329
GOTERM_MF_DIRECT	GO:0017171~serine hydrolase activity	16	2.31214	0.00179315	FBGN0283427, FBGN0036023, FBGN0039777, FBGN0010053, FBGN0038257, FBGN0037090, FBGN0038482, FBGN0030688, FBGN0003863, FBGN0026593, FBGN0027584, FBGN0010357, FBGN0030828, FBGN0035887, FBGN0034736, FBGN0034406	464	136	9841	2.49518	0.576707	0.0495031	0.0473329
GOTERM_BP_DIRECT	GO:0009058~biosynthetic process	7	1.01156	0.00183116	FBGN0283427, FBGN0034629, FBGN0032945, FBGN0034628, FBGN0031813, FBGN0032775, FBGN0030558	424	35	11152	5.26038	0.767943	0.104115	0.102545
GOTERM_MF_DIRECT	GO:0003997~acyl-CoA oxidase activity	4	0.578035	0.00186024	FBGN0034629, FBGN0034628, FBGN0031813, FBGN0032775	464	6	9841	14.1394	0.590118	0.0495031	0.0473329
INTERPRO	IPR011701:Major facilitator superfamily	12	1.7341	0.00186718	FBGN0016684, FBGN0031002, FBGN0030331, FBGN0034783, FBGN0051321, FBGN0033387, FBGN0033234, FBGN0031010, FBGN0040350, FBGN0051106, FBGN0038717, FBGN0039817	529	82	10935	3.02504	0.730715	0.0828583	0.0808517
UP_SEQ_FEATURE	BINDING:in other chain	5	0.722543	0.00198866	FBGN0005278, FBGN0014031, FBGN0013307, FBGN0035811, FBGN0013308	578	12	11889	8.5705	0.682919	0.117544	0.115711
INTERPRO	IPR002655:Acyl-CoA oxidase, C-terminal	4	0.578035	0.00200654	FBGN0034629, FBGN0034628, FBGN0031813, FBGN0032775	529	6	10935	13.7807	0.755858	0.0828583	0.0808517
INTERPRO	IPR012258:Acyl-CoA oxidase	4	0.578035	0.00200654	FBGN0034629, FBGN0034628, FBGN0031813, FBGN0032775	529	6	10935	13.7807	0.755858	0.0828583	0.0808517
KEGG_PATHWAY	dme00592:alpha-Linolenic acid metabolism	5	0.722543	0.00201527	FBGN0034629, FBGN0034628, FBGN0031813, FBGN0030013, FBGN0032775	152	13	3371	8.52986	0.164345	0.0149466	0.0112519
UP_SEQ_FEATURE	DOMAIN:Acyl-CoA oxidase C-terminal	4	0.578035	0.00203716	FBGN0034629, FBGN0034628, FBGN0031813, FBGN0032775	578	6	11889	13.7128	0.691687	0.117544	0.115711
GOTERM_MF_DIRECT	GO:0004252~serine-type endopeptidase activity	24	3.46821	0.00217691	FBGN0036023, FBGN0058160, FBGN0039777, FBGN0039798, FBGN0050090, FBGN0085319, FBGN0050371, FBGN0038482, FBGN0029827, FBGN0262587, FBGN0050375, FBGN0032638, FBGN0030688, FBGN0053225, FBGN0003863, FBGN0053459, FBGN0030775, FBGN0028514, FBGN0053458, FBGN0001285, FBGN0051266, FBGN0010357, FBGN0030926, FBGN0035887	464	256	9841	1.98835	0.647913	0.0548811	0.052475
UP_KW_BIOLOGICAL_PROCESS	KW-0391~Immunity	10	1.44509	0.00225971	FBGN0040322, FBGN0261560, FBGN0033483, FBGN0030310, FBGN0030926, FBGN0028396, FBGN0010388, FBGN0261534, FBGN0035977, FBGN0040736	100	91	3075	3.37912	0.146456	0.0395449	0.0395449
GOTERM_MF_DIRECT	GO:0004364~glutathione transferase activity	8	1.15607	0.0023552	FBGN0063497, FBGN0033817, FBGN0053178, FBGN0030484, FBGN0063493, FBGN0063492, FBGN0025814, FBGN0063491	464	40	9841	4.24181	0.676795	0.0564069	0.053934
GOTERM_BP_DIRECT	GO:0009072~aromatic amino acid family metabolic process	4	0.578035	0.00263138	FBGN0016013, FBGN0036992, FBGN0001208, FBGN0030558	424	8	11152	13.1509	0.87754	0.130911	0.128938
GOTERM_BP_DIRECT	GO:0043252~sodium-independent organic anion transport	4	0.578035	0.00263138	FBGN0036732, FBGN0032433, FBGN0032435, FBGN0034715	424	8	11152	13.1509	0.87754	0.130911	0.128938
INTERPRO	IPR004119:Protein of unknown function DUF227	9	1.30058	0.00284783	FBGN0028424, FBGN0039323, FBGN0039311, FBGN0034480, FBGN0039321, FBGN0051098, FBGN0051087, FBGN0053301, FBGN0051380	529	51	10935	3.64784	0.864939	0.10522	0.102672
INTERPRO	IPR015897:CHK kinase-like	9	1.30058	0.00284783	FBGN0028424, FBGN0039323, FBGN0039311, FBGN0034480, FBGN0039321, FBGN0051098, FBGN0051087, FBGN0053301, FBGN0051380	529	51	10935	3.64784	0.864939	0.10522	0.102672
UP_SEQ_FEATURE	DOMAIN:CHK kinase-like	9	1.30058	0.00294521	FBGN0028424, FBGN0039323, FBGN0039311, FBGN0034480, FBGN0039321, FBGN0051098, FBGN0051087, FBGN0053301, FBGN0051380	578	51	11889	3.62986	0.817662	0.143425	0.141188
UP_SEQ_FEATURE	DOMAIN:Major facilitator superfamily (MFS) profile	14	2.02312	0.00298285	FBGN0037485, FBGN0037386, FBGN0016684, FBGN0034783, FBGN0063649, FBGN0031010, FBGN0053282, FBGN0030331, FBGN0034909, FBGN0033234, FBGN0040350, FBGN0051106, FBGN0038718, FBGN0038717	578	112	11889	2.57115	0.821591	0.143425	0.141188
GOTERM_MF_DIRECT	GO:0003824~catalytic activity	22	3.17919	0.00305164	FBGN0039464, FBGN0032161, FBGN0023507, FBGN0016013, FBGN0032076, FBGN0014031, FBGN0010053, FBGN0030482, FBGN0000116, FBGN0024945, FBGN0024912, FBGN0032945, FBGN0031489, FBGN0032002, FBGN0038924, FBGN0013307, FBGN0034733, FBGN0013308, FBGN0027560, FBGN0038804, FBGN0030558, FBGN0034406	464	232	9841	2.0112	0.768684	0.0696065	0.0665549
INTERPRO	IPR016166:FAD-binding, type 2	4	0.578035	0.00338589	FBGN0023507, FBGN0038348, FBGN0267408, FBGN0038349	529	7	10935	11.812	0.907536	0.113186	0.110445
INTERPRO	IPR016169:CO dehydrogenase flavoprotein-like, FAD-binding, subdomain 2	4	0.578035	0.00338589	FBGN0023507, FBGN0038348, FBGN0267408, FBGN0038349	529	7	10935	11.812	0.907536	0.113186	0.110445
UP_SEQ_FEATURE	DOMAIN:FAD-binding PCMH-type	4	0.578035	0.00343686	FBGN0023507, FBGN0038348, FBGN0267408, FBGN0038349	578	7	11889	11.7538	0.862823	0.152544	0.150164
GOTERM_CC_DIRECT	GO:0031430~M band	5	0.722543	0.00345739	FBGN0000064, FBGN0035410, FBGN0053519, FBGN0001128, FBGN0003149	464	16	11264	7.58621	0.379944	0.0596399	0.0566147
GOTERM_BP_DIRECT	GO:0006955~immune response	8	1.15607	0.00366717	FBGN0015765, FBGN0261560, FBGN0033483, FBGN0243514, FBGN0283461, FBGN0014033, FBGN0028550, FBGN0034229	424	53	11152	3.9701	0.946502	0.17171	0.169121
GOTERM_MF_DIRECT	GO:0004601~peroxidase activity	6	0.867052	0.00375266	FBGN0011828, FBGN0033518, FBGN0053178, FBGN0033520, FBGN0035438, FBGN0025814	464	23	9841	5.5328	0.83485	0.0817056	0.0781235
UP_KW_BIOLOGICAL_PROCESS	KW-0276~Fatty acid metabolism	6	0.867052	0.00414104	FBGN0283427, FBGN0034629, FBGN0034628, FBGN0086687, FBGN0039756, FBGN0035811	100	34	3075	5.42647	0.252092	0.0579746	0.0579746
KEGG_PATHWAY	dme01040:Biosynthesis of unsaturated fatty acids	6	0.867052	0.00433118	FBGN0034629, FBGN0034628, FBGN0031813, FBGN0086687, FBGN0039756, FBGN0032775	152	25	3371	5.32263	0.320442	0.0275339	0.0207278
KEGG_PATHWAY	dme00410:beta-Alanine metabolism	6	0.867052	0.00433118	FBGN0034629, FBGN0034628, FBGN0031813, FBGN0012036, FBGN0032775, FBGN0086450	152	25	3371	5.32263	0.320442	0.0275339	0.0207278
GOTERM_MF_DIRECT	GO:0008307~structural constituent of muscle	5	0.722543	0.00436153	FBGN0005666, FBGN0014863, FBGN0264695, FBGN0086906, FBGN0035083	464	15	9841	7.06968	0.876775	0.0908337	0.0868514
SMART	SM00696:DM9	4	0.578035	0.00441705	FBGN0265186, FBGN0265185, FBGN0036766, FBGN0033787	209	9	5206	11.0707	0.41471	0.0890773	0.0853964
KEGG_PATHWAY	dme00053:Ascorbate and aldarate metabolism	7	1.01156	0.0046684	FBGN0040256, FBGN0036262, FBGN0012036, FBGN0040260, FBGN0038082, FBGN0026315, FBGN0040091	152	36	3371	4.31232	0.340624	0.0276992	0.0208522
GOTERM_MF_DIRECT	GO:0022804~active transmembrane transporter activity	4	0.578035	0.00485269	FBGN0036732, FBGN0032433, FBGN0032435, FBGN0034715	464	8	9841	10.6045	0.902714	0.0929776	0.0889013
GOTERM_MF_DIRECT	GO:0015347~sodium-independent organic anion transmembrane transporter activity	4	0.578035	0.00485269	FBGN0036732, FBGN0032433, FBGN0032435, FBGN0034715	464	8	9841	10.6045	0.902714	0.0929776	0.0889013
GOTERM_CC_DIRECT	GO:1903561~extracellular vesicle	3	0.433526	0.00492018	FBGN0033926, FBGN0033928, FBGN0042102	464	3	11264	24.2759	0.493718	0.0754428	0.071616
PIR_SUPERFAMILY	PIRSF000168:acyl-CoA oxidase	4	0.578035	0.00493592	FBGN0034629, FBGN0034628, FBGN0031813, FBGN0032775	57	6	836	9.77778	0.187648	0.207309	0.207309
INTERPRO	IPR004156:Organic anion transporter polypeptide OATP	4	0.578035	0.00522422	FBGN0036732, FBGN0032433, FBGN0032435, FBGN0034715	529	8	10935	10.3355	0.974702	0.159452	0.155591
INTERPRO	IPR008472:Domain of unknown function DUF753	4	0.578035	0.00522422	FBGN0034663, FBGN0034662, FBGN0034664, FBGN0030040	529	8	10935	10.3355	0.974702	0.159452	0.155591
UP_SEQ_FEATURE	DOMAIN:DUF753	4	0.578035	0.00530177	FBGN0034663, FBGN0034662, FBGN0034664, FBGN0030040	578	8	11889	10.2846	0.953451	0.206065	0.202851
UP_SEQ_FEATURE	ACT_SITE:Charge relay system	10	1.44509	0.00535697	FBGN0003961, FBGN0003863, FBGN0014906, FBGN0034990, FBGN0024740, FBGN0051089, FBGN0023496, FBGN0032981, FBGN0010357, FBGN0030926	578	68	11889	3.02488	0.954918	0.206065	0.202851
GOTERM_BP_DIRECT	GO:0006633~fatty acid biosynthetic process	7	1.01156	0.00597942	FBGN0283427, FBGN0031703, FBGN0012034, FBGN0039156, FBGN0267828, FBGN0050502, FBGN0036821	424	44	11152	4.18439	0.991603	0.264423	0.260437
INTERPRO	IPR004046:Glutathione S-transferase, C-terminal	7	1.01156	0.00604806	FBGN0063497, FBGN0033817, FBGN0035587, FBGN0030484, FBGN0063493, FBGN0063492, FBGN0063491	529	35	10935	4.13422	0.985858	0.176906	0.172622
GOTERM_CC_DIRECT	GO:0030017~sarcomere	4	0.578035	0.00667027	FBGN0005666, FBGN0033926, FBGN0264695, FBGN0086906	464	10	11264	9.71034	0.602905	0.0920497	0.0873805
GOTERM_MF_DIRECT	GO:0004806~triglyceride lipase activity	9	1.30058	0.00672051	FBGN0034990, FBGN0024740, FBGN0051089, FBGN0023496, FBGN0032981, FBGN0030828, FBGN0032289, FBGN0030607, FBGN0039470	464	60	9841	3.18136	0.960442	0.123812	0.118384
UP_KW_MOLECULAR_FUNCTION	KW-0929~Antimicrobial	7	1.01156	0.00738311	FBGN0034162, FBGN0004431, FBGN0283461, FBGN0028396, FBGN0010388, FBGN0261534, FBGN0004425	305	31	5299	3.92311	0.363672	0.0828463	0.0774138
INTERPRO	IPR006616:DM9 repeat	4	0.578035	0.00755755	FBGN0265186, FBGN0265185, FBGN0036766, FBGN0033787	529	9	10935	9.18715	0.995134	0.196496	0.191738
INTERPRO	IPR000582:Acyl-CoA-binding protein, ACBP	4	0.578035	0.00755755	FBGN0035926, FBGN0250836, FBGN0035743, FBGN0010387	529	9	10935	9.18715	0.995134	0.196496	0.191738
INTERPRO	IPR024518:Domain of unknown function DUF3421	4	0.578035	0.00755755	FBGN0265186, FBGN0265185, FBGN0036766, FBGN0033787	529	9	10935	9.18715	0.995134	0.196496	0.191738
UP_SEQ_FEATURE	DOMAIN:ACB	4	0.578035	0.00766819	FBGN0035926, FBGN0250836, FBGN0035743, FBGN0010387	578	9	11889	9.14187	0.988223	0.276534	0.272221
UP_KW_LIGAND	KW-0663~Pyridoxal phosphate	6	0.867052	0.00768045	FBGN0283427, FBGN0014031, FBGN0013307, FBGN0013308, FBGN0004507, FBGN0030558	147	25	2844	4.64327	0.236509	0.0672039	0.0633637
UP_KW_MOLECULAR_FUNCTION	KW-0012~Acyltransferase	16	2.31214	0.00814882	FBGN0039543, FBGN0283427, FBGN0038366, FBGN0039156, FBGN0033792, FBGN0038873, FBGN0031033, FBGN0031032, FBGN0053120, FBGN0029813, FBGN0035083, FBGN0039091, FBGN0031034, FBGN0035557, FBGN0031975, FBGN0032669	305	132	5299	2.10591	0.392932	0.0828463	0.0774138
INTERPRO	IPR000742:Epidermal growth factor-like domain	10	1.44509	0.00824159	FBGN0027929, FBGN0243514, FBGN0029167, FBGN0028543, FBGN0031089, FBGN0028542, FBGN0035798, FBGN0052373, FBGN0053978, FBGN0259896	529	73	10935	2.83165	0.997001	0.202474	0.197571
KEGG_PATHWAY	dme01240:Biosynthesis of cofactors	14	2.02312	0.00846348	FBGN0085484, FBGN0040256, FBGN0012036, FBGN0037786, FBGN0036992, FBGN0038082, FBGN0030482, FBGN0030041, FBGN0026315, FBGN0005278, FBGN0040260, FBGN0034710, FBGN0040091, FBGN0032779	152	139	3371	2.23372	0.530673	0.0470781	0.0354408
INTERPRO	IPR018114:Peptidase S1, trypsin family, active site	18	2.60116	0.00856505	FBGN0036023, FBGN0058160, FBGN0039777, FBGN0039798, FBGN0050090, FBGN0085319, FBGN0050371, FBGN0038482, FBGN0029827, FBGN0050375, FBGN0030688, FBGN0003863, FBGN0053459, FBGN0030775, FBGN0053458, FBGN0001285, FBGN0010357, FBGN0030926	529	186	10935	2.00043	0.997615	0.202474	0.197571
GOTERM_CC_DIRECT	GO:0043231~intracellular membrane-bounded organelle	13	1.87861	0.00859079	FBGN0040256, FBGN0040259, FBGN0038082, FBGN0038181, FBGN0004959, FBGN0026315, FBGN0025814, FBGN0031170, FBGN0083956, FBGN0040260, FBGN0043792, FBGN0032652, FBGN0040091	464	133	11264	2.37283	0.695977	0.107775	0.102309
INTERPRO	IPR005828:General substrate transporter	9	1.30058	0.00865272	FBGN0037485, FBGN0037386, FBGN0050035, FBGN0034909, FBGN0063649, FBGN0262007, FBGN0038718, FBGN0038938, FBGN0053282	529	61	10935	3.04983	0.997759	0.202474	0.197571
GOTERM_MF_DIRECT	GO:0004602~glutathione peroxidase activity	5	0.722543	0.00874255	FBGN0053178, FBGN0030484, FBGN0063493, FBGN0035438, FBGN0025814	464	18	9841	5.8914	0.985096	0.155099	0.1483
SMART	SM00043:CY	3	0.433526	0.00903792	FBGN0051313, FBGN0038243, FBGN0004629	209	4	5206	18.6818	0.666649	0.156227	0.149771
GOTERM_BP_DIRECT	GO:0071702~organic substance transport	4	0.578035	0.00923113	FBGN0036732, FBGN0032433, FBGN0032435, FBGN0034715	424	12	11152	8.7673	0.999383	0.386272	0.380449
GOTERM_BP_DIRECT	GO:0045214~sarcomere organization	6	0.867052	0.00973414	FBGN0005666, FBGN0014863, FBGN0264695, FBGN0035410, FBGN0053519, FBGN0086906	424	35	11152	4.50889	0.999589	0.386272	0.380449
GOTERM_CC_DIRECT	GO:0031966~mitochondrial membrane	7	1.01156	0.00976037	FBGN0003312, FBGN0040212, FBGN0034387, FBGN0000449, FBGN0038680, FBGN0037817, FBGN0039827	464	45	11264	3.77625	0.741678	0.112244	0.106551
KEGG_PATHWAY	dme01230:Biosynthesis of amino acids	9	1.30058	0.0101251	FBGN0037684, FBGN0005278, FBGN0032076, FBGN0000064, FBGN0039051, FBGN0030482, FBGN0023535, FBGN0001208, FBGN0039052	152	68	3371	2.93527	0.595754	0.0530081	0.039905
GOTERM_BP_DIRECT	GO:0019731~antibacterial humoral response	5	0.722543	0.0101906	FBGN0261560, FBGN0283461, FBGN0010388, FBGN0035977, FBGN0040736	424	23	11152	5.7178	0.999715	0.386272	0.380449
INTERPRO	IPR004045:Glutathione S-transferase, N-terminal	7	1.01156	0.0103347	FBGN0063497, FBGN0033817, FBGN0035587, FBGN0030484, FBGN0063493, FBGN0063492, FBGN0063491	529	39	10935	3.71019	0.99932	0.234032	0.228364
UP_SEQ_FEATURE	DOMAIN:GST N-terminal	7	1.01156	0.0105944	FBGN0063497, FBGN0033817, FBGN0035587, FBGN0030484, FBGN0063493, FBGN0063492, FBGN0063491	578	39	11889	3.69191	0.997857	0.359586	0.353977
GOTERM_BP_DIRECT	GO:0005975~carbohydrate metabolic process	12	1.7341	0.0110189	FBGN0040322, FBGN0053080, FBGN0051973, FBGN0013763, FBGN0032382, FBGN0002570, FBGN0003076, FBGN0261575, FBGN0004507, FBGN0026415, FBGN0001128, FBGN0020414	424	131	11152	2.40933	0.999854	0.398683	0.392673
GOTERM_BP_DIRECT	GO:0050830~defense response to Gram-positive bacterium	7	1.01156	0.0122252	FBGN0032638, FBGN0033593, FBGN0243514, FBGN0030310, FBGN0030926, FBGN0010388, FBGN0040736	424	51	11152	3.61006	0.999945	0.423098	0.41672
KEGG_PATHWAY	dme00500:Starch and sucrose metabolism	6	0.867052	0.012758	FBGN0032382, FBGN0002570, FBGN0003076, FBGN0265191, FBGN0004507, FBGN0027560	152	32	3371	4.15831	0.681065	0.0630813	0.0474882
GOTERM_MF_DIRECT	GO:0051119~sugar transmembrane transporter activity	5	0.722543	0.0128517	FBGN0037485, FBGN0037386, FBGN0050035, FBGN0034909, FBGN0053282	464	20	9841	5.30226	0.997962	0.219856	0.210217
INTERPRO	IPR022408:Acyl-CoA-binding protein, ACBP, conserved site	3	0.433526	0.013084	FBGN0250836, FBGN0035743, FBGN0010387	529	4	10935	15.5033	0.999903	0.271214	0.264646
INTERPRO	IPR000010:Proteinase inhibitor I25, cystatin	3	0.433526	0.013084	FBGN0051313, FBGN0038243, FBGN0004629	529	4	10935	15.5033	0.999903	0.271214	0.264646
INTERPRO	IPR010987:Glutathione S-transferase, C-terminal-like	7	1.01156	0.0131357	FBGN0063497, FBGN0033817, FBGN0035587, FBGN0030484, FBGN0063493, FBGN0063492, FBGN0063491	529	41	10935	3.52921	0.999907	0.271214	0.264646
GOTERM_BP_DIRECT	GO:0006909~phagocytosis	5	0.722543	0.0137173	FBGN0011828, FBGN0243514, FBGN0010395, FBGN0014033, FBGN0259896	424	25	11152	5.26038	0.999983	0.454956	0.448097
INTERPRO	IPR020845:AMP-binding, conserved site	5	0.722543	0.0140463	FBGN0031703, FBGN0012034, FBGN0039156, FBGN0267828, FBGN0036821	529	20	10935	5.16777	0.999951	0.273902	0.267269
INTERPRO	IPR025483:Lipase, eukaryotic	5	0.722543	0.0140463	FBGN0034990, FBGN0024740, FBGN0051089, FBGN0023496, FBGN0032981	529	20	10935	5.16777	0.999951	0.273902	0.267269
GOTERM_BP_DIRECT	GO:0006697~ecdysone biosynthetic process	4	0.578035	0.0144378	FBGN0003312, FBGN0004959, FBGN0000449, FBGN0086917	424	14	11152	7.51482	0.999991	0.459699	0.452769
KEGG_PATHWAY	dme00280:Valine, leucine and isoleucine degradation	6	0.867052	0.0145066	FBGN0012036, FBGN0030482, FBGN0035811, FBGN0040064, FBGN0021765, FBGN0036824	152	33	3371	4.0323	0.727617	0.0679521	0.051155
SMART	SM01092:SM01092	3	0.433526	0.0146683	FBGN0038348, FBGN0267408, FBGN0038349	209	5	5206	14.9455	0.832707	0.197207	0.189058
SMART	SM01008:SM01008	3	0.433526	0.0146683	FBGN0038348, FBGN0267408, FBGN0038349	209	5	5206	14.9455	0.832707	0.197207	0.189058
GOTERM_CC_DIRECT	GO:0031012~extracellular matrix	13	1.87861	0.0147617	FBGN0034294, FBGN0260745, FBGN0032252, FBGN0031000, FBGN0036181, FBGN0025879, FBGN0011828, FBGN0052656, FBGN0029167, FBGN0035798, FBGN0033942, FBGN0033658, FBGN0051439	464	143	11264	2.2069	0.871562	0.156702	0.148753
UP_KW_MOLECULAR_FUNCTION	KW-0575~Peroxidase	7	1.01156	0.0153615	FBGN0011828, FBGN0033518, FBGN0053178, FBGN0030484, FBGN0033520, FBGN0035438, FBGN0025814	305	36	5299	3.37823	0.611058	0.133865	0.125087
GOTERM_CC_DIRECT	GO:0030018~Z disc	7	1.01156	0.0160452	FBGN0005666, FBGN0014863, FBGN0259209, FBGN0000064, FBGN0001128, FBGN0086906, FBGN0264489	464	50	11264	3.39862	0.892707	0.15816	0.150137
KEGG_PATHWAY	dme00830:Retinol metabolism	6	0.867052	0.0164094	FBGN0040256, FBGN0040260, FBGN0038082, FBGN0035588, FBGN0026315, FBGN0040091	152	34	3371	3.9137	0.770661	0.070087	0.0527621
KEGG_PATHWAY	dme01232:Nucleotide metabolism	8	1.15607	0.0165374	FBGN0031836, FBGN0039464, FBGN0031489, FBGN0038348, FBGN0267408, FBGN0032002, FBGN0038349, FBGN0024947	152	60	3371	2.95702	0.773301	0.070087	0.0527621
UP_SEQ_FEATURE	DOMAIN:GST C-terminal	7	1.01156	0.0168261	FBGN0063497, FBGN0033817, FBGN0035587, FBGN0030484, FBGN0063493, FBGN0063492, FBGN0063491	578	43	11889	3.34848	0.999944	0.539368	0.530955
GOTERM_MF_DIRECT	GO:0005044~scavenger receptor activity	5	0.722543	0.0180198	FBGN0243514, FBGN0014033, FBGN0035290, FBGN0260004, FBGN0035815	464	22	9841	4.82024	0.999835	0.297638	0.284589
GOTERM_BP_DIRECT	GO:0006572~tyrosine catabolic process	3	0.433526	0.0194537	FBGN0016013, FBGN0036992, FBGN0030558	424	6	11152	13.1509	1	0.595584	0.586605
GOTERM_MF_DIRECT	GO:0016746~transferase activity, transferring acyl groups	7	1.01156	0.0199323	FBGN0039543, FBGN0283427, FBGN0040212, FBGN0039156, FBGN0037440, FBGN0040064, FBGN0035083	464	46	9841	3.22746	0.999935	0.318252	0.304299
INTERPRO	IPR002347:Glucose/ribitol dehydrogenase	8	1.15607	0.0209671	FBGN0030332, FBGN0029994, FBGN0035588, FBGN0038878, FBGN0030041, FBGN0033205, FBGN0021765, FBGN0051549	529	58	10935	2.85118	1	0.344681	0.336334
INTERPRO	IPR002888:[2Fe-2S]-binding	3	0.433526	0.021113	FBGN0038348, FBGN0267408, FBGN0038349	529	5	10935	12.4026	1	0.344681	0.336334
INTERPRO	IPR008274:Aldehyde oxidase/xanthine dehydrogenase, molybdopterin binding	3	0.433526	0.021113	FBGN0038348, FBGN0267408, FBGN0038349	529	5	10935	12.4026	1	0.344681	0.336334
INTERPRO	IPR000674:Aldehyde oxidase/xanthine dehydrogenase, a/b hammerhead	3	0.433526	0.021113	FBGN0038348, FBGN0267408, FBGN0038349	529	5	10935	12.4026	1	0.344681	0.336334
INTERPRO	IPR016208:Aldehyde oxidase/xanthine dehydrogenase	3	0.433526	0.021113	FBGN0038348, FBGN0267408, FBGN0038349	529	5	10935	12.4026	1	0.344681	0.336334
INTERPRO	IPR005107:CO dehydrogenase flavoprotein, C-terminal	3	0.433526	0.021113	FBGN0038348, FBGN0267408, FBGN0038349	529	5	10935	12.4026	1	0.344681	0.336334
INTERPRO	IPR002346:Molybdopterin dehydrogenase, FAD-binding	3	0.433526	0.021113	FBGN0038348, FBGN0267408, FBGN0038349	529	5	10935	12.4026	1	0.344681	0.336334
INTERPRO	IPR007484:Peptidase M28	4	0.578035	0.022282	FBGN0050043, FBGN0050047, FBGN0034436, FBGN0034439	529	13	10935	6.36033	1	0.3555	0.346891
UP_KW_MOLECULAR_FUNCTION	KW-0646~Protease inhibitor	10	1.44509	0.02275	FBGN0031558, FBGN0038299, FBGN0031563, FBGN0031561, FBGN0004629, FBGN0031560, FBGN0033115, FBGN0024293, FBGN0025879, FBGN0031559	305	73	5299	2.37997	0.754333	0.173469	0.162094
GOTERM_BP_DIRECT	GO:0006730~one-carbon metabolic process	5	0.722543	0.022878	FBGN0032945, FBGN0027843, FBGN0005278, FBGN0036843, FBGN0037646	424	29	11152	4.53481	1	0.674478	0.66431
INTERPRO	IPR000073:Alpha/beta hydrolase fold-1	5	0.722543	0.0229094	FBGN0026593, FBGN0014906, FBGN0034990, FBGN0026570, FBGN0035309	529	23	10935	4.49371	1	0.357387	0.348732
UP_SEQ_FEATURE	DOMAIN:Carboxylesterase type B	6	0.867052	0.0229519	FBGN0015576, FBGN0027584, FBGN0015570, FBGN0037090, FBGN0029690, FBGN0034736	578	34	11889	3.62986	0.999998	0.65336	0.643169
UP_SEQ_FEATURE	DOMAIN:AB hydrolase-1	5	0.722543	0.023306	FBGN0026593, FBGN0014906, FBGN0034990, FBGN0026570, FBGN0035309	578	23	11889	4.47157	0.999999	0.65336	0.643169
UP_SEQ_FEATURE	ACT_SITE:Proton donor	12	1.7341	0.0237791	FBGN0029843, FBGN0032945, FBGN0030347, FBGN0002719, FBGN0030586, FBGN0038237, FBGN0001098, FBGN0052750, FBGN0002570, FBGN0010053, FBGN0039849, FBGN0034406	578	115	11889	2.14635	0.999999	0.65336	0.643169
GOTERM_MF_DIRECT	GO:0004867~serine-type endopeptidase inhibitor activity	9	1.30058	0.0241233	FBGN0031558, FBGN0038299, FBGN0031563, FBGN0031561, FBGN0031560, FBGN0063923, FBGN0033115, FBGN0024293, FBGN0031559	464	75	9841	2.54509	0.999992	0.372744	0.356402
KEGG_PATHWAY	dme00040:Pentose and glucuronate interconversions	7	1.01156	0.0248991	FBGN0040256, FBGN0040260, FBGN0038082, FBGN0026315, FBGN0040091, FBGN0022359, FBGN0031417	152	51	3371	3.04399	0.893975	0.0992948	0.07475
INTERPRO	IPR002018:Carboxylesterase, type B	6	0.867052	0.0252306	FBGN0015576, FBGN0027584, FBGN0015570, FBGN0037090, FBGN0029690, FBGN0034736	529	35	10935	3.54361	1	0.368998	0.360062
INTERPRO	IPR009030:Insulin-like growth factor binding protein, N-terminal	6	0.867052	0.0252306	FBGN0027929, FBGN0243514, FBGN0028543, FBGN0035798, FBGN0052373, FBGN0259896	529	35	10935	3.54361	1	0.368998	0.360062
INTERPRO	IPR002213:UDP-glucuronosyl/UDP-glucosyltransferase	6	0.867052	0.0252306	FBGN0040256, FBGN0040259, FBGN0040260, FBGN0038082, FBGN0026315, FBGN0040091	529	35	10935	3.54361	1	0.368998	0.360062
GOTERM_BP_DIRECT	GO:0008643~carbohydrate transport	5	0.722543	0.0256304	FBGN0037485, FBGN0037386, FBGN0050035, FBGN0034909, FBGN0053282	424	30	11152	4.38365	1	0.704683	0.69406
KEGG_PATHWAY	dme00240:Pyrimidine metabolism	6	0.867052	0.0256604	FBGN0031836, FBGN0039464, FBGN0031489, FBGN0032002, FBGN0024947, FBGN0086450	152	38	3371	3.50173	0.901095	0.0992948	0.07475
INTERPRO	IPR025110:Domain of unknown function DUF4009	5	0.722543	0.0264715	FBGN0031703, FBGN0012034, FBGN0039156, FBGN0267828, FBGN0036821	529	24	10935	4.30647	1	0.379245	0.370061
GOTERM_BP_DIRECT	GO:0006559~L-phenylalanine catabolic process	3	0.433526	0.0265584	FBGN0016013, FBGN0001208, FBGN0030558	424	7	11152	11.2722	1	0.704683	0.69406
GOTERM_BP_DIRECT	GO:0006637~acyl-CoA metabolic process	3	0.433526	0.0265584	FBGN0031824, FBGN0039156, FBGN0021765	424	7	11152	11.2722	1	0.704683	0.69406
UP_SEQ_FEATURE	DOMAIN:AMP-binding enzyme C-terminal	5	0.722543	0.0269242	FBGN0031703, FBGN0012034, FBGN0039156, FBGN0267828, FBGN0036821	578	24	11889	4.28525	1	0.695819	0.684966
UP_SEQ_FEATURE	DOMAIN:Peptidase M28	4	0.578035	0.0277363	FBGN0050043, FBGN0050047, FBGN0034436, FBGN0034439	578	14	11889	5.87692	1	0.695819	0.684966
UP_KW_MOLECULAR_FUNCTION	KW-0518~Myosin	4	0.578035	0.0279354	FBGN0002773, FBGN0264695, FBGN0002772, FBGN0003149	305	12	5299	5.79126	0.822416	0.18934	0.176924
GOTERM_MF_DIRECT	GO:0052689~carboxylic ester hydrolase activity	6	0.867052	0.0283975	FBGN0015576, FBGN0027584, FBGN0015570, FBGN0037090, FBGN0029690, FBGN0034736	464	37	9841	3.43931	0.999999	0.423942	0.405356
GOTERM_MF_DIRECT	GO:0008084~imaginal disc growth factor receptor binding	3	0.433526	0.0292069	FBGN0013763, FBGN0026415, FBGN0020414	464	6	9841	10.6045	0.999999	0.423942	0.405356
UP_SEQ_FEATURE	DOMAIN:EGF-like	8	1.15607	0.0298664	FBGN0027929, FBGN0243514, FBGN0029167, FBGN0028543, FBGN0031089, FBGN0028542, FBGN0035798, FBGN0053978	578	62	11889	2.65409	1	0.718038	0.706838
SMART	SM00700:JHBP	5	0.722543	0.030052	FBGN0037288, FBGN0085345, FBGN0028532, FBGN0032495, FBGN0039482	209	30	5206	4.15152	0.975079	0.363629	0.348603
KEGG_PATHWAY	dme00640:Propanoate metabolism	5	0.722543	0.0303958	FBGN0034629, FBGN0034628, FBGN0031813, FBGN0012034, FBGN0032775	152	27	3371	4.10697	0.935893	0.112718	0.0848551
INTERPRO	IPR015520:Imaginal disc growth factor	3	0.433526	0.0306662	FBGN0013763, FBGN0026415, FBGN0020414	529	6	10935	10.3355	1	0.430553	0.420127
GOTERM_MF_DIRECT	GO:0008235~metalloexopeptidase activity	4	0.578035	0.0308617	FBGN0050043, FBGN0050047, FBGN0034436, FBGN0034439	464	15	9841	5.65575	1	0.434786	0.415725
INTERPRO	IPR005829:Sugar transporter, conserved site	6	0.867052	0.0313308	FBGN0037485, FBGN0037386, FBGN0050035, FBGN0034909, FBGN0063649, FBGN0053282	529	37	10935	3.35207	1	0.43126	0.420816
INTERPRO	IPR019826:Carboxylesterase type B, active site	4	0.578035	0.0330062	FBGN0015576, FBGN0027584, FBGN0037090, FBGN0029690	529	15	10935	5.51229	1	0.445584	0.434794
GOTERM_BP_DIRECT	GO:0008340~determination of adult lifespan	13	1.87861	0.0331692	FBGN0015765, FBGN0002719, FBGN0031461, FBGN0031263, FBGN0004507, FBGN0000565, FBGN0026439, FBGN0261560, FBGN0005278, FBGN0043792, FBGN0035789, FBGN0033448, FBGN0035977	424	174	11152	1.96508	1	0.774734	0.763055
GOTERM_BP_DIRECT	GO:0048511~rhythmic process	4	0.578035	0.033426	FBGN0032022, FBGN0014396, FBGN0032422, FBGN0032899	424	19	11152	5.53724	1	0.774734	0.763055
GOTERM_BP_DIRECT	GO:0009166~nucleotide catabolic process	3	0.433526	0.0345341	FBGN0039464, FBGN0031489, FBGN0259101	424	8	11152	9.86321	1	0.774734	0.763055
GOTERM_BP_DIRECT	GO:0071333~cellular response to glucose stimulus	3	0.433526	0.0345341	FBGN0063667, FBGN0031461, FBGN0034356	424	8	11152	9.86321	1	0.774734	0.763055
GOTERM_BP_DIRECT	GO:0008610~lipid biosynthetic process	3	0.433526	0.0345341	FBGN0283427, FBGN0040336, FBGN0050502	424	8	11152	9.86321	1	0.774734	0.763055
GOTERM_MF_DIRECT	GO:0008194~UDP-glycosyltransferase activity	6	0.867052	0.0347666	FBGN0040256, FBGN0040259, FBGN0040260, FBGN0038082, FBGN0026315, FBGN0040091	464	39	9841	3.26293	1	0.475806	0.454946
GOTERM_BP_DIRECT	GO:0006952~defense response	5	0.722543	0.0350382	FBGN0283461, FBGN0010388, FBGN0260226, FBGN0040736, FBGN0034638	424	33	11152	3.98513	1	0.774734	0.763055
UP_SEQ_FEATURE	DOMAIN:AMP-dependent synthetase/ligase	5	0.722543	0.0351155	FBGN0031703, FBGN0012034, FBGN0039156, FBGN0267828, FBGN0036821	578	26	11889	3.95562	1	0.810466	0.797824
GOTERM_BP_DIRECT	GO:0006520~cellular amino acid metabolic process	4	0.578035	0.0382486	FBGN0001098, FBGN0039051, FBGN0039052, FBGN0030558	424	20	11152	5.26038	1	0.822861	0.810456
PIR_SUPERFAMILY	PIRSF000127:xanthine dehydrogenase	3	0.433526	0.0386767	FBGN0038348, FBGN0267408, FBGN0038349	57	5	836	8.8	0.809227	0.547351	0.547351
PIR_SUPERFAMILY	PIRSF000862:lipase, eukaryotic type	5	0.722543	0.0390965	FBGN0034990, FBGN0024740, FBGN0051089, FBGN0023496, FBGN0032981	57	20	836	3.66667	0.812694	0.547351	0.547351
INTERPRO	IPR001199:Cytochrome b5-like heme/steroid binding domain	4	0.578035	0.0392044	FBGN0032652, FBGN0000406, FBGN0050502, FBGN0032603	529	16	10935	5.16777	1	0.519273	0.506698
UP_KW_MOLECULAR_FUNCTION	KW-0719~Serine esterase	5	0.722543	0.0396189	FBGN0015576, FBGN0014906, FBGN0027584, FBGN0037090, FBGN0029690	305	23	5299	3.77691	0.91507	0.241675	0.225828
UP_SEQ_FEATURE	DOMAIN:Cytochrome b5 heme-binding	4	0.578035	0.0397236	FBGN0032652, FBGN0000406, FBGN0050502, FBGN0032603	578	16	11889	5.1423	1	0.881559	0.867809
SMART	SM00131:KU	5	0.722543	0.0409226	FBGN0031558, FBGN0031563, FBGN0031561, FBGN0031560, FBGN0031559	209	33	5206	3.7741	0.993628	0.450149	0.431548
INTERPRO	IPR017853:Glycoside hydrolase, superfamily	7	1.01156	0.0414387	FBGN0053080, FBGN0013763, FBGN0032382, FBGN0002570, FBGN0261575, FBGN0026415, FBGN0020414	529	53	10935	2.73014	1	0.53069	0.517839
INTERPRO	IPR006058:2Fe-2S ferredoxin, iron-sulphur binding site	3	0.433526	0.0415783	FBGN0038348, FBGN0267408, FBGN0038349	529	7	10935	8.85903	1	0.53069	0.517839
KEGG_PATHWAY	dme01200:Carbon metabolism	11	1.5896	0.0426612	FBGN0034629, FBGN0034628, FBGN0031813, FBGN0012034, FBGN0037684, FBGN0002719, FBGN0014031, FBGN0001098, FBGN0000064, FBGN0032287, FBGN0032775	152	121	3371	2.01615	0.979354	0.151874	0.114332
INTERPRO	IPR000718:Peptidase M13	5	0.722543	0.0438826	FBGN0029843, FBGN0039611, FBGN0033742, FBGN0039022, FBGN0032613	529	28	10935	3.69126	1	0.5501	0.536779
GOTERM_MF_DIRECT	GO:0042277~peptide binding	5	0.722543	0.0452598	FBGN0038135, FBGN0025595, FBGN0051198, FBGN0051233, FBGN0259237	464	29	9841	3.65673	1	0.602207	0.575805
INTERPRO	IPR006693:Partial AB-hydrolase lipase domain	4	0.578035	0.0459474	FBGN0024740, FBGN0051089, FBGN0023496, FBGN0032981	529	17	10935	4.86378	1	0.565879	0.552175
UP_SEQ_FEATURE	DOMAIN:Partial AB-hydrolase lipase	4	0.578035	0.0465471	FBGN0024740, FBGN0051089, FBGN0023496, FBGN0032981	578	17	11889	4.83981	1	0.994728	0.979213
KEGG_PATHWAY	dme00360:Phenylalanine metabolism	3	0.433526	0.0467269	FBGN0036992, FBGN0001208, FBGN0030558	152	8	3371	8.31661	0.985864	0.15995	0.120412
GOTERM_BP_DIRECT	GO:0034599~cellular response to oxidative stress	4	0.578035	0.0488888	FBGN0261560, FBGN0028396, FBGN0040305, FBGN0000565	424	22	11152	4.78216	1	1	0.986164
GOTERM_MF_DIRECT	GO:0004303~estradiol 17-beta-dehydrogenase activity	4	0.578035	0.0499004	FBGN0030332, FBGN0038878, FBGN0021765, FBGN0051549	464	18	9841	4.71312	1	0.645719	0.61741
GOTERM_CC_DIRECT	GO:0005739~mitochondrion	37	5.34682	0.0504159	FBGN0038795, FBGN0261625, FBGN0002719, FBGN0035587, FBGN0036211, FBGN0034497, FBGN0001941, FBGN0031824, FBGN0053178, FBGN0030575, FBGN0286783, FBGN0033520, FBGN0037646, FBGN0030679, FBGN0052649, FBGN0030558, FBGN0032161, FBGN0023507, FBGN0039970, FBGN0012036, FBGN0032287, FBGN0030482, FBGN0063923, FBGN0000406, FBGN0000449, FBGN0017482, FBGN0021765, FBGN0003312, FBGN0033518, FBGN0001098, FBGN00397…	464	660	11264	1.36092	0.999206	0.463826	0.440298
GOTERM_MF_DIRECT	GO:0004869~cysteine-type endopeptidase inhibitor activity	3	0.433526	0.0512262	FBGN0051313, FBGN0038243, FBGN0004629	464	8	9841	7.95339	1	0.645719	0.61741
KEGG_PATHWAY	dme00230:Purine metabolism	9	1.30058	0.0518914	FBGN0003961, FBGN0031836, FBGN0038348, FBGN0038237, FBGN0003076, FBGN0267408, FBGN0030914, FBGN0038349, FBGN0024947	152	92	3371	2.16955	0.991283	0.171049	0.128767
GOTERM_BP_DIRECT	GO:0019432~triglyceride biosynthetic process	3	0.433526	0.0527991	FBGN0283427, FBGN0040212, FBGN0053120	424	10	11152	7.89057	1	1	0.986164
GOTERM_BP_DIRECT	GO:0005977~glycogen metabolic process	3	0.433526	0.0527991	FBGN0283427, FBGN0004507, FBGN0036428	424	10	11152	7.89057	1	1	0.986164
GOTERM_BP_DIRECT	GO:0040003~chitin-based cuticle development	12	1.7341	0.0530616	FBGN0031737, FBGN0033729, FBGN0013763, FBGN0026077, FBGN0002440, FBGN0033598, FBGN0033731, FBGN0020642, FBGN0033942, FBGN0026415, FBGN0033658, FBGN0020414	424	167	11152	1.88996	1	1	0.986164
UP_KW_LIGAND	KW-0001~2Fe-2S	4	0.578035	0.0530971	FBGN0287185, FBGN0038348, FBGN0267408, FBGN0038349	147	17	2844	4.55222	0.851854	0.37168	0.350441
INTERPRO	IPR018506:Cytochrome b5, heme-binding site	3	0.433526	0.0536963	FBGN0032652, FBGN0000406, FBGN0050502	529	8	10935	7.75165	1	0.627243	0.612054
INTERPRO	IPR013786:Acyl-CoA dehydrogenase/oxidase, N-terminal	3	0.433526	0.0536963	FBGN0031824, FBGN0035811, FBGN0036824	529	8	10935	7.75165	1	0.627243	0.612054
GOTERM_CC_DIRECT	GO:0005811~lipid particle	5	0.722543	0.0540193	FBGN0039114, FBGN0040336, FBGN0038038, FBGN0029994, FBGN0030607	464	35	11264	3.46798	0.99953	0.465917	0.442283
UP_SEQ_FEATURE	DOMAIN:Fatty acid desaturase	3	0.433526	0.0541982	FBGN0086687, FBGN0039756, FBGN0001941	578	8	11889	7.71345	1	1	0.986111
UP_SEQ_FEATURE	DOMAIN:Acyl-CoA dehydrogenase/oxidase N-terminal	3	0.433526	0.0541982	FBGN0031824, FBGN0035811, FBGN0036824	578	8	11889	7.71345	1	1	0.986111
INTERPRO	IPR010562:Haemolymph juvenile hormone binding	5	0.722543	0.0545041	FBGN0037288, FBGN0085345, FBGN0028532, FBGN0032495, FBGN0039482	529	30	10935	3.44518	1	0.627243	0.612054
INTERPRO	IPR000873:AMP-dependent synthetase/ligase	5	0.722543	0.0545041	FBGN0031703, FBGN0012034, FBGN0039156, FBGN0267828, FBGN0036821	529	30	10935	3.44518	1	0.627243	0.612054
GOTERM_BP_DIRECT	GO:0043171~peptide catabolic process	4	0.578035	0.0546935	FBGN0038135, FBGN0051198, FBGN0051233, FBGN0259237	424	23	11152	4.57424	1	1	0.986164
SMART	SM00848:SM00848	3	0.433526	0.0578741	FBGN0033873, FBGN0033875, FBGN0034229	209	10	5206	7.47273	0.999263	0.583564	0.55945
INTERPRO	IPR001930:Peptidase M1, alanine aminopeptidase/leukotriene A4 hydrolase	4	0.578035	0.0610124	FBGN0038135, FBGN0051198, FBGN0051233, FBGN0259237	529	19	10935	4.35181	1	0.679853	0.663389
INTERPRO	IPR020901:Proteinase inhibitor I2, Kunitz, conserved site	4	0.578035	0.0610124	FBGN0031558, FBGN0031561, FBGN0031560, FBGN0031559	529	19	10935	4.35181	1	0.679853	0.663389
GOTERM_MF_DIRECT	GO:0005201~extracellular matrix structural constituent	5	0.722543	0.0614514	FBGN0034294, FBGN0052656, FBGN0031000, FBGN0036181, FBGN0051439	464	32	9841	3.31391	1	0.754749	0.72166
UP_KW_PTM	KW-0449~Lipoprotein	11	1.5896	0.0623345	FBGN0038135, FBGN0038237, FBGN0051198, FBGN0032022, FBGN0052750, FBGN0032782, FBGN0051233, FBGN0026061, FBGN0032422, FBGN0259237, FBGN0032899	108	131	2407	1.87143	0.61918	0.33245	0.33245
GOTERM_BP_DIRECT	GO:0050829~defense response to Gram-negative bacterium	9	1.30058	0.0625762	FBGN0034162, FBGN0033483, FBGN0033593, FBGN0004431, FBGN0283461, FBGN0014033, FBGN0004507, FBGN0010388, FBGN0004425	424	112	11152	2.11354	1	1	0.986164
GOTERM_MF_DIRECT	GO:0000253~3-keto sterol reductase activity	3	0.433526	0.0638546	FBGN0030332, FBGN0035588, FBGN0038878	464	9	9841	7.06968	1	0.764658	0.731135
GOTERM_BP_DIRECT	GO:0042594~response to starvation	7	1.01156	0.0646685	FBGN0015765, FBGN0040336, FBGN0261560, FBGN0086687, FBGN0033782, FBGN0034356, FBGN0035789	424	75	11152	2.45484	1	1	0.986164
GOTERM_BP_DIRECT	GO:0042742~defense response to bacterium	7	1.01156	0.0646685	FBGN0015765, FBGN0243514, FBGN0283461, FBGN0028396, FBGN0010388, FBGN0259896, FBGN0261534	424	75	11152	2.45484	1	1	0.986164
GOTERM_MF_DIRECT	GO:0070006~metalloaminopeptidase activity	5	0.722543	0.0674434	FBGN0038135, FBGN0051198, FBGN0051233, FBGN0038072, FBGN0259237	464	33	9841	3.21349	1	0.787936	0.753392
KEGG_PATHWAY	dme00310:Lysine degradation	5	0.722543	0.0689951	FBGN0038795, FBGN0031824, FBGN0012036, FBGN0030575, FBGN0039827	152	35	3371	3.16823	0.998275	0.219306	0.165095
UP_KW_BIOLOGICAL_PROCESS	KW-0444~Lipid biosynthesis	6	0.867052	0.0729145	FBGN0283427, FBGN0033817, FBGN0038986, FBGN0086687, FBGN0039756, FBGN0050502	100	70	3075	2.63571	0.995007	0.85067	0.85067
GOTERM_BP_DIRECT	GO:0006936~muscle contraction	3	0.433526	0.0736933	FBGN0264695, FBGN0002772, FBGN0053519	424	12	11152	6.57547	1	1	0.986164
GOTERM_BP_DIRECT	GO:0033387~putrescine biosynthetic process from ornithine	2	0.289017	0.0744254	FBGN0013307, FBGN0013308	424	2	11152	26.3019	1	1	0.986164
GOTERM_BP_DIRECT	GO:0006145~purine nucleobase catabolic process	2	0.289017	0.0744254	FBGN0003961, FBGN0030914	424	2	11152	26.3019	1	1	0.986164
GOTERM_BP_DIRECT	GO:0015771~trehalose transport	2	0.289017	0.0744254	FBGN0050035, FBGN0034909	424	2	11152	26.3019	1	1	0.986164
GOTERM_BP_DIRECT	GO:0005979~regulation of glycogen biosynthetic process	2	0.289017	0.0744254	FBGN0036862, FBGN0036428	424	2	11152	26.3019	1	1	0.986164
GOTERM_BP_DIRECT	GO:0006038~cell wall chitin biosynthetic process	2	0.289017	0.0744254	FBGN0001311, FBGN0029091	424	2	11152	26.3019	1	1	0.986164
GOTERM_BP_DIRECT	GO:0071444~cellular response to pheromone	2	0.289017	0.0744254	FBGN0260004, FBGN0035815	424	2	11152	26.3019	1	1	0.986164
GOTERM_BP_DIRECT	GO:1990044~protein localization to lipid particle	2	0.289017	0.0744254	FBGN0039114, FBGN0033205	424	2	11152	26.3019	1	1	0.986164
INTERPRO	IPR024571:Domain of unknown function DUF3358	4	0.578035	0.0780667	FBGN0038135, FBGN0051198, FBGN0051233, FBGN0259237	529	21	10935	3.93735	1	0.856294	0.835557
UP_SEQ_FEATURE	DOMAIN:Aminopeptidase N-like N-terminal	4	0.578035	0.0790262	FBGN0038135, FBGN0051198, FBGN0051233, FBGN0259237	578	21	11889	3.91794	1	1	0.986111
UP_SEQ_FEATURE	DOMAIN:ERAP1-like C-terminal	4	0.578035	0.0790262	FBGN0038135, FBGN0051198, FBGN0051233, FBGN0259237	578	21	11889	3.91794	1	1	0.986111
GOTERM_CC_DIRECT	GO:0030428~cell septum	2	0.289017	0.0805227	FBGN0001311, FBGN0029091	464	2	11264	24.2759	0.999991	0.617341	0.586027
GOTERM_CC_DIRECT	GO:0031233~intrinsic component of external side of plasma membrane	2	0.289017	0.0805227	FBGN0027843, FBGN0032116	464	2	11264	24.2759	0.999991	0.617341	0.586027
GOTERM_BP_DIRECT	GO:0006869~lipid transport	4	0.578035	0.0809518	FBGN0039114, FBGN0083956, FBGN0266758, FBGN0031170	424	27	11152	3.89658	1	1	0.986164
INTERPRO	IPR013201:Proteinase inhibitor I29, cathepsin propeptide	3	0.433526	0.0809952	FBGN0033873, FBGN0033875, FBGN0034229	529	10	10935	6.20132	1	0.861494	0.840632
INTERPRO	IPR001041:2Fe-2S ferredoxin-type domain	3	0.433526	0.0809952	FBGN0038348, FBGN0267408, FBGN0038349	529	10	10935	6.20132	1	0.861494	0.840632
UP_SEQ_FEATURE	DOMAIN:Cathepsin propeptide inhibitor	3	0.433526	0.0817247	FBGN0033873, FBGN0033875, FBGN0034229	578	10	11889	6.17076	1	1	0.986111
UP_KW_CELLULAR_COMPONENT	KW-0787~Thick filament	2	0.289017	0.0872781	FBGN0264695, FBGN0003149	287	2	6408	22.3275	0.888282	0.349112	0.305473
KEGG_PATHWAY	dme00290:Valine, leucine and isoleucine biosynthesis	2	0.289017	0.0875939	FBGN0037684, FBGN0030482	152	2	3371	22.1776	0.999714	0.268823	0.202372
GOTERM_BP_DIRECT	GO:0006820~anion transport	4	0.578035	0.0882283	FBGN0016684, FBGN0034783, FBGN0033234, FBGN0259111	424	28	11152	3.75741	1	1	0.986164
UP_SEQ_FEATURE	DOMAIN:Peptidase M1 membrane alanine aminopeptidase	4	0.578035	0.0883461	FBGN0038135, FBGN0051198, FBGN0051233, FBGN0259237	578	22	11889	3.73986	1	1	0.986111
GOTERM_MF_DIRECT	GO:0042626~ATPase activity, coupled to transmembrane movement of substances	6	0.867052	0.0903902	FBGN0083956, FBGN0051792, FBGN0039645, FBGN0034612, FBGN0052091, FBGN0031170	464	51	9841	2.49518	1	0.956825	0.914877
GOTERM_MF_DIRECT	GO:0016402~pristanoyl-CoA oxidase activity	2	0.289017	0.0918872	FBGN0031813, FBGN0032775	464	2	9841	21.2091	1	0.956825	0.914877
GOTERM_MF_DIRECT	GO:0004100~chitin synthase activity	2	0.289017	0.0918872	FBGN0001311, FBGN0029091	464	2	9841	21.2091	1	0.956825	0.914877
GOTERM_MF_DIRECT	GO:0004586~ornithine decarboxylase activity	2	0.289017	0.0918872	FBGN0013307, FBGN0013308	464	2	9841	21.2091	1	0.956825	0.914877
GOTERM_MF_DIRECT	GO:2001069~glycogen binding	2	0.289017	0.0918872	FBGN0036862, FBGN0036428	464	2	9841	21.2091	1	0.956825	0.914877
UP_KW_MOLECULAR_FUNCTION	KW-0645~Protease	29	4.19075	0.0921206	FBGN0038135, FBGN0039022, FBGN0032638, FBGN0003863, FBGN0050043, FBGN0051198, FBGN0030310, FBGN0001285, FBGN0050047, FBGN0051233, FBGN0034436, FBGN0034439, FBGN0036023, FBGN0039777, FBGN0039611, FBGN0039798, FBGN0063923, FBGN0050090, FBGN0085319, FBGN0038482, FBGN0029827, FBGN0029843, FBGN0030688, FBGN0010357, FBGN0030926, FBGN0051926, FBGN0034229, FBGN0259237, FBGN0032304	305	377	5299	1.33644	0.997248	0.510851	0.477352
SMART	SM00098:alkPPc	3	0.433526	0.0928064	FBGN0037786, FBGN0034710, FBGN0032779	209	13	5206	5.74825	0.999992	0.802113	0.768967
SMART	SM00032:CCP	3	0.433526	0.0928064	FBGN0014033, FBGN0035798, FBGN0052373	209	13	5206	5.74825	0.999992	0.802113	0.768967
UP_KW_BIOLOGICAL_PROCESS	KW-0058~Aromatic hydrocarbons catabolism	2	0.289017	0.0935386	FBGN0010053, FBGN0034406	100	3	3075	20.5	0.998966	0.881012	0.881012
INTERPRO	IPR000183:Ornithine/DAP/Arg decarboxylase	2	0.289017	0.0942434	FBGN0013307, FBGN0013308	529	2	10935	20.6711	1	0.870511	0.84943
INTERPRO	IPR018073:Proteinase inhibitor I25, cystatin, conserved site	2	0.289017	0.0942434	FBGN0051313, FBGN0004629	529	2	10935	20.6711	1	0.870511	0.84943
INTERPRO	IPR022653:Orn/DAP/Arg decarboxylase 2, pyridoxal-phosphate binding site	2	0.289017	0.0942434	FBGN0013307, FBGN0013308	529	2	10935	20.6711	1	0.870511	0.84943
INTERPRO	IPR022643:Orn/DAP/Arg decarboxylase 2, C-terminal	2	0.289017	0.0942434	FBGN0013307, FBGN0013308	529	2	10935	20.6711	1	0.870511	0.84943
INTERPRO	IPR022644:Orn/DAP/Arg decarboxylase 2, N-terminal	2	0.289017	0.0942434	FBGN0013307, FBGN0013308	529	2	10935	20.6711	1	0.870511	0.84943
INTERPRO	IPR012171:Fatty acid/sphingolipid desaturase	2	0.289017	0.0942434	FBGN0000406, FBGN0032603	529	2	10935	20.6711	1	0.870511	0.84943
INTERPRO	IPR005036:Putative phosphatase regulatory subunit	2	0.289017	0.0942434	FBGN0036862, FBGN0036428	529	2	10935	20.6711	1	0.870511	0.84943
INTERPRO	IPR004835:Fungal chitin synthase	2	0.289017	0.0942434	FBGN0001311, FBGN0029091	529	2	10935	20.6711	1	0.870511	0.84943
INTERPRO	IPR009006:Alanine racemase/group IV decarboxylase, C-terminal	2	0.289017	0.0942434	FBGN0013307, FBGN0013308	529	2	10935	20.6711	1	0.870511	0.84943
INTERPRO	IPR002433:Ornithine decarboxylase	2	0.289017	0.0942434	FBGN0013307, FBGN0013308	529	2	10935	20.6711	1	0.870511	0.84943
UP_SEQ_FEATURE	DOMAIN:CBM21	2	0.289017	0.094713	FBGN0036862, FBGN0036428	578	2	11889	20.5692	1	1	0.986111
UP_SEQ_FEATURE	SITE:Stacks against the aromatic ring of pyridoxal phosphate and stabilizes reaction intermediates	2	0.289017	0.094713	FBGN0013307, FBGN0013308	578	2	11889	20.5692	1	1	0.986111
UP_SEQ_FEATURE	REGION:4 X 8 AA tandem repeats of T-S-A-S-A-T-T-T	2	0.289017	0.094713	FBGN0010294, FBGN0002933	578	2	11889	20.5692	1	1	0.986111
UP_SEQ_FEATURE	ACT_SITE:Proton donor; shared with dimeric partner	2	0.289017	0.094713	FBGN0013307, FBGN0013308	578	2	11889	20.5692	1	1	0.986111
UP_SEQ_FEATURE	PROPEP:Removed in mature form	5	0.722543	0.0951675	FBGN0000044, FBGN0000046, FBGN0038237, FBGN0052750, FBGN0026061	578	36	11889	2.85683	1	1	0.986111
GOTERM_BP_DIRECT	GO:0019835~cytolysis	3	0.433526	0.0967263	FBGN0034162, FBGN0004431, FBGN0004425	424	14	11152	5.63612	1	1	0.986164
GOTERM_BP_DIRECT	GO:0032222~regulation of synaptic transmission, cholinergic	3	0.433526	0.0967263	FBGN0032022, FBGN0032422, FBGN0032899	424	14	11152	5.63612	1	1	0.986164
GOTERM_BP_DIRECT	GO:0042744~hydrogen peroxide catabolic process	3	0.433526	0.0967263	FBGN0011828, FBGN0033518, FBGN0033520	424	14	11152	5.63612	1	1	0.986164
GOTERM_BP_DIRECT	GO:0030239~myofibril assembly	3	0.433526	0.0967263	FBGN0002773, FBGN0264695, FBGN0003149	424	14	11152	5.63612	1	1	0.986164
INTERPRO	IPR014782:Peptidase M1, membrane alanine aminopeptidase, N-terminal	4	0.578035	0.0969464	FBGN0038135, FBGN0051198, FBGN0051233, FBGN0259237	529	23	10935	3.59497	1	0.872518	0.851389
INTERPRO	IPR018497:Peptidase M13, C-terminal domain	4	0.578035	0.0969464	FBGN0029843, FBGN0039611, FBGN0033742, FBGN0039022	529	23	10935	3.59497	1	0.872518	0.851389
KEGG_PATHWAY	dme00010:Glycolysis / Gluconeogenesis	6	0.867052	0.0976915	FBGN0012034, FBGN0012036, FBGN0000064, FBGN0003076, FBGN0026061, FBGN0034356	152	55	3371	2.41938	0.999894	0.289818	0.218178
