# Supplementary material for: Growth phase diets diminish histone acetyltransferase Gcn5 function and shorten lifespan of Drosophila males
Source: EMBO Rep. 2025 Jul 10;26(15):3856–88. doi: 10.1038/s44319-025-00503-8 (PMC12332192; doi:10.1038/s44319-025-00503-8)
Supplement: Supplementary file 22 — Figures EV1-EV6 & S1-S6 Source Data [file 44319_2025_503_MOESM22_ESM.zip › EMBOR-2024-60144V2_SourceDataForExpandedViewFiguresAppendix/SourceDataForAppendixFigureS4/AppendixFigureS4C.xlsx]

## Sheet: GO_MF_sig
Category	Term	Count	%	PValue	Genes	List Total	Pop Hits	Pop Total	Fold Enrichment	Bonferroni	Benjamini	FDR	minuslog10FDR
GOTERM_MF_DIRECT	GO:1902936~phosphatidylinositol bisphosphate binding	7	1.63934	4.52482e-05	FBGN0031913, FBGN0053514, FBGN0029863, FBGN0037323, FBGN0038966, FBGN0033437, FBGN0051636	296	23	9841	10.1185	0.0158906	0.0160179	0.0158369	1.80033

## Sheet: all
Category	Term	Count	%	PValue	Genes	List Total	Pop Hits	Pop Total	Fold Enrichment	Bonferroni	Benjamini	FDR
GOTERM_BP_DIRECT	GO:0006508~proteolysis	39	9.13349	5.96575e-09	FBGN0035781, FBGN0038897, FBGN0086359, FBGN0039688, FBGN0284244, FBGN0260474, FBGN0265726, FBGN0030051, FBGN0026404, FBGN0027578, FBGN0031248, FBGN0034796, FBGN0035049, FBGN0027570, FBGN0031741, FBGN0036436, FBGN0030778, FBGN0036264, FBGN0036287, FBGN0038485, FBGN0039612, FBGN0037677, FBGN0003719, FBGN0039073, FBGN0283468, FBGN0029804, FBGN0263236, FBGN0265011, FBGN0004885, FBGN0031835, FBGN00375…	301	500	11152	2.88989	4.97543e-06	4.96947e-06	4.95754e-06
UP_KW_MOLECULAR_FUNCTION	KW-0645~Protease	34	7.96253	2.31248e-08	FBGN0035781, FBGN0038897, FBGN0086359, FBGN0284244, FBGN0260474, FBGN0265726, FBGN0030051, FBGN0026404, FBGN0027578, FBGN0031248, FBGN0034796, FBGN0035049, FBGN0027570, FBGN0036436, FBGN0030778, FBGN0036264, FBGN0036287, FBGN0038485, FBGN0039612, FBGN0037677, FBGN0003719, FBGN0039073, FBGN0029804, FBGN0263236, FBGN0265011, FBGN0004885, FBGN0037515, FBGN0019929, FBGN0286071, FBGN0033438, FBGN00103…	164	377	5299	2.91399	1.15624e-06	1.15624e-06	1.13312e-06
UP_KW_MOLECULAR_FUNCTION	KW-0482~Metalloprotease	14	3.27869	8.3592e-07	FBGN0035781, FBGN0039612, FBGN0038897, FBGN0086359, FBGN0003719, FBGN0039073, FBGN0265726, FBGN0029804, FBGN0004885, FBGN0027578, FBGN0035049, FBGN0027570, FBGN0286071, FBGN0033438	164	81	5299	5.58461	4.17952e-05	2.0898e-05	2.048e-05
GOTERM_BP_DIRECT	GO:0055085~transmembrane transport	29	6.79157	1.34108e-06	FBGN0039223, FBGN0037387, FBGN0034494, FBGN0019952, FBGN0040297, FBGN0039844, FBGN0039886, FBGN0020762, FBGN0037140, FBGN0002778, FBGN0020445, FBGN0053970, FBGN0259164, FBGN0035767, FBGN0031865, FBGN0035173, FBGN0039872, FBGN0036240, FBGN0260964, FBGN0034784, FBGN0261612, FBGN0260743, FBGN0038260, FBGN0000241, FBGN0034885, FBGN0011589, FBGN0034884, FBGN0039637, FBGN0038404	301	381	11152	2.82007	0.00111784	0.00055856	0.000557219
UP_KW_MOLECULAR_FUNCTION	KW-0378~Hydrolase	68	15.9251	3.27027e-06	FBGN0086359, FBGN0039688, FBGN0026404, FBGN0027578, FBGN0031248, FBGN0035204, FBGN0034796, FBGN0003162, FBGN0035049, FBGN0027570, FBGN0034997, FBGN0036975, FBGN0259227, FBGN0034085, FBGN0036264, FBGN0038485, FBGN0039612, FBGN0037677, FBGN0016078, FBGN0016031, FBGN0037515, FBGN0038845, FBGN0050359, FBGN0032864, FBGN0286071, FBGN0038608, FBGN0033438, FBGN0033439, FBGN0035781, FBGN0015011, FBGN00388…	164	1324	5299	1.65948	0.0001635	5.45045e-05	5.34144e-05
SMART	SM00516:SEC14	9	2.10773	3.40174e-06	FBGN0031913, FBGN0053514, FBGN0042135, FBGN0029863, FBGN0037323, FBGN0035146, FBGN0038966, FBGN0033437, FBGN0051636	177	29	5206	9.128	0.000401325	0.000401405	0.000387798
UP_SEQ_FEATURE	DOMAIN:CRAL-TRIO	9	2.10773	4.63889e-06	FBGN0031913, FBGN0053514, FBGN0042135, FBGN0029863, FBGN0037323, FBGN0035146, FBGN0038966, FBGN0033437, FBGN0051636	373	32	11889	8.96456	0.00206218	0.00206431	0.00204575
GOTERM_CC_DIRECT	GO:0005615~extracellular space	43	10.0703	4.77305e-06	FBGN0035781, FBGN0039203, FBGN0284244, FBGN0035282, FBGN0000079, FBGN0000078, FBGN0250839, FBGN0025456, FBGN0020880, FBGN0035049, FBGN0027570, FBGN0034997, FBGN0000071, FBGN0036436, FBGN0030932, FBGN0030778, FBGN0010470, FBGN0039257, FBGN0039795, FBGN0036287, FBGN0037153, FBGN0039475, FBGN0035056, FBGN0035452, FBGN0038126, FBGN0003719, FBGN0039073, FBGN0037290, FBGN0029804, FBGN0030326, FBGN02650…	321	712	11264	2.11922	0.000720473	0.000720731	0.000711185
INTERPRO	IPR001251:CRAL-TRIO domain	9	2.10773	5.2992e-06	FBGN0031913, FBGN0053514, FBGN0042135, FBGN0029863, FBGN0037323, FBGN0035146, FBGN0038966, FBGN0033437, FBGN0051636	338	33	10935	8.82329	0.00282049	0.00282447	0.00276618
UP_KW_DOMAIN	KW-0732~Signal	161	37.7049	1.06664e-05	FBGN0037067, FBGN0039480, FBGN0085307, FBGN0040359, FBGN0035281, FBGN0038150, FBGN0034914, FBGN0031248, FBGN0003046, FBGN0030157, FBGN0039804, FBGN0035049, FBGN0036416, FBGN0036417, FBGN0031646, FBGN0040367, FBGN0034085, FBGN0036264, FBGN0039257, FBGN0035452, FBGN0035056, FBGN0053143, FBGN0265835, FBGN0030326, FBGN0037515, FBGN0038845, FBGN0032864, FBGN0030329, FBGN0286071, FBGN0033438, FBGN00334…	289	3370	7812	1.2914	0.000234634	0.00023466	0.00023466
UP_KW_MOLECULAR_FUNCTION	KW-0720~Serine protease	17	3.98126	1.52235e-05	FBGN0036264, FBGN0036287, FBGN0038485, FBGN0037677, FBGN0284244, FBGN0260474, FBGN0030051, FBGN0265011, FBGN0031248, FBGN0037515, FBGN0034796, FBGN0019929, FBGN0036436, FBGN0010358, FBGN0033439	164	153	5299	3.59011	0.000760893	0.000190294	0.000186488
GOTERM_BP_DIRECT	GO:0007561~imaginal disc eversion	5	1.17096	1.68541e-05	FBGN0001254, FBGN0001253, FBGN0001255, FBGN0035049, FBGN0033438	301	7	11152	26.4642	0.0139581	0.00467983	0.00466859
UP_SEQ_FEATURE	COMPBIAS:Polar residues	176	41.2178	1.93656e-05	FBGN0042135, FBGN0036773, FBGN0085426, FBGN0039480, FBGN0085307, FBGN0029835, FBGN0040359, FBGN0005626, FBGN0003204, FBGN0003046, FBGN0030157, FBGN0052100, FBGN0029830, FBGN0039804, FBGN0003162, FBGN0037623, FBGN0010300, FBGN0034997, FBGN0037624, FBGN0033667, FBGN0031646, FBGN0260945, FBGN0040367, FBGN0034085, FBGN0039257, FBGN0035173, FBGN0261239, FBGN0035452, FBGN0036665, FBGN0016078, FBGN00263…	373	4357	11889	1.28754	0.00858076	0.00430885	0.00427012
UP_SEQ_FEATURE	DOMAIN:sHSP	5	1.17096	3.0634e-05	FBGN0001229, FBGN0001225, FBGN0001224, FBGN0001227, FBGN0001226	373	7	11889	22.7671	0.0135398	0.00454404	0.0045032
GOTERM_MF_DIRECT	GO:1902936~phosphatidylinositol bisphosphate binding	7	1.63934	4.52482e-05	FBGN0031913, FBGN0053514, FBGN0029863, FBGN0037323, FBGN0038966, FBGN0033437, FBGN0051636	296	23	9841	10.1185	0.0158906	0.0160179	0.0158369
GOTERM_CC_DIRECT	GO:0016021~integral component of membrane	112	26.2295	0.000100846	FBGN0037065, FBGN0034075, FBGN0039886, FBGN0036773, FBGN0035040, FBGN0035282, FBGN0263246, FBGN0040636, FBGN0034914, FBGN0034997, FBGN0034999, FBGN0031800, FBGN0034085, FBGN0035173, FBGN0036665, FBGN0037235, FBGN0016078, FBGN0053143, FBGN0267336, FBGN0052451, FBGN0034885, FBGN0011589, FBGN0034884, FBGN0038846, FBGN0033798, FBGN0286071, FBGN0033438, FBGN0034494, FBGN0035983, FBGN0027515, FBGN00204…	321	2855	11264	1.37657	0.0151131	0.00761384	0.007513
INTERPRO	IPR024079:Metallopeptidase, catalytic domain	9	2.10773	0.000172431	FBGN0004885, FBGN0027578, FBGN0039612, FBGN0039688, FBGN0003719, FBGN0035049, FBGN0027570, FBGN0286071, FBGN0033438	338	52	10935	5.5994	0.0878159	0.0328186	0.0321413
INTERPRO	IPR018114:Peptidase S1, trypsin family, active site	17	3.98126	0.000202439	FBGN0036264, FBGN0036287, FBGN0038485, FBGN0037677, FBGN0284244, FBGN0260474, FBGN0030051, FBGN0265011, FBGN0031248, FBGN0037515, FBGN0034796, FBGN0019929, FBGN0036436, FBGN0010358, FBGN0033439	338	186	10935	2.95691	0.102292	0.0328186	0.0321413
INTERPRO	IPR001436:Alpha crystallin/Heat shock protein	5	1.17096	0.000246293	FBGN0001229, FBGN0001225, FBGN0001224, FBGN0001227, FBGN0001226	338	11	10935	14.7055	0.123037	0.0328186	0.0321413
UP_KW_BIOLOGICAL_PROCESS	KW-0346~Stress response	7	1.63934	0.000340317	FBGN0001233, FBGN0001229, FBGN0263106, FBGN0001225, FBGN0001224, FBGN0001227, FBGN0001226	80	38	3075	7.08059	0.0172093	0.0173561	0.0173561
INTERPRO	IPR002068:Alpha crystallin/Hsp20 domain	5	1.17096	0.000360498	FBGN0001229, FBGN0001225, FBGN0001224, FBGN0001227, FBGN0001226	338	12	10935	13.48	0.174842	0.0384291	0.037636
GOTERM_BP_DIRECT	GO:0009408~response to heat	9	2.10773	0.00036989	FBGN0004237, FBGN0001233, FBGN0001229, FBGN0263106, FBGN0001225, FBGN0001224, FBGN0001227, FBGN0029848, FBGN0001226	301	66	11152	5.05225	0.265485	0.0770296	0.0768446
GOTERM_MF_DIRECT	GO:0022857~transmembrane transporter activity	17	3.98126	0.000600107	FBGN0035173, FBGN0037387, FBGN0039872, FBGN0034494, FBGN0260964, FBGN0019952, FBGN0039844, FBGN0039886, FBGN0034784, FBGN0260743, FBGN0037140, FBGN0002778, FBGN0038260, FBGN0259164, FBGN0039637, FBGN0035767, FBGN0038404	296	211	9841	2.67864	0.191441	0.0802032	0.0792969
GOTERM_MF_DIRECT	GO:0004222~metalloendopeptidase activity	10	2.34192	0.000679688	FBGN0004885, FBGN0027578, FBGN0039612, FBGN0086359, FBGN0039688, FBGN0003719, FBGN0035049, FBGN0027570, FBGN0286071, FBGN0033438	296	81	9841	4.10452	0.213916	0.0802032	0.0792969
KEGG_PATHWAY	dme00600:Sphingolipid metabolism	6	1.40515	0.000735998	FBGN0010591, FBGN0016078, FBGN0028916, FBGN0037315, FBGN0034997, FBGN0045064	82	31	3371	7.95673	0.0530262	0.0544638	0.0493119
GOTERM_MF_DIRECT	GO:0008237~metallopeptidase activity	9	2.10773	0.00101304	FBGN0004885, FBGN0038897, FBGN0039688, FBGN0003719, FBGN0035049, FBGN0027570, FBGN0286071, FBGN0033438, FBGN0263236	296	69	9841	4.33652	0.301486	0.0896545	0.0886414
INTERPRO	IPR001723:Steroid hormone receptor	5	1.17096	0.00120203	FBGN0261239, FBGN0264562, FBGN0000448, FBGN0000568, FBGN0004865	338	16	10935	10.11	0.473271	0.106781	0.104577
KEGG_PATHWAY	dme01100:Metabolic pathways	42	9.83607	0.00148523	FBGN0032350, FBGN0015011, FBGN0038435, FBGN0005626, FBGN0003204, FBGN0261445, FBGN0039184, FBGN0004797, FBGN0000153, FBGN0000079, FBGN0000078, FBGN0031267, FBGN0031907, FBGN0003162, FBGN0037788, FBGN0034997, FBGN0035964, FBGN0036975, FBGN0085480, FBGN0045064, FBGN0032713, FBGN0030932, FBGN0032955, FBGN0010591, FBGN0041710, FBGN0037697, FBGN0016078, FBGN0028916, FBGN0038083, FBGN0024958, FBGN00267…	82	1152	3371	1.49879	0.104156	0.0549536	0.0497553
INTERPRO	IPR000536:Nuclear hormone receptor, ligand-binding, core	5	1.17096	0.00153404	FBGN0261239, FBGN0264562, FBGN0000448, FBGN0000568, FBGN0004865	338	17	10935	9.51532	0.558806	0.116806	0.114395
UP_SEQ_FEATURE	DOMAIN:NR LBD	5	1.17096	0.00162412	FBGN0261239, FBGN0264562, FBGN0000448, FBGN0000568, FBGN0004865	373	17	11889	9.3747	0.514861	0.151086	0.149728
GOTERM_CC_DIRECT	GO:0005576~extracellular region	31	7.25995	0.0017359	FBGN0046876, FBGN0030051, FBGN0262870, FBGN0038150, FBGN0000594, FBGN0000079, FBGN0027578, FBGN0036999, FBGN0034997, FBGN0030617, FBGN0032414, FBGN0033725, FBGN0039257, FBGN0041710, FBGN0035056, FBGN0035430, FBGN0038126, FBGN0016031, FBGN0041713, FBGN0001254, FBGN0025682, FBGN0004588, FBGN0001112, FBGN0031959, FBGN0053265, FBGN0037515, FBGN0051869, FBGN0035412, FBGN0034623, FBGN0286071, FBGN00355…	321	598	11264	1.81906	0.230757	0.0873737	0.0862164
GOTERM_MF_DIRECT	GO:0004252~serine-type endopeptidase activity	18	4.21546	0.00178617	FBGN0036264, FBGN0036287, FBGN0038485, FBGN0037677, FBGN0284244, FBGN0260474, FBGN0030051, FBGN0265011, FBGN0031248, FBGN0020880, FBGN0037515, FBGN0034796, FBGN0019929, FBGN0036436, FBGN0010358, FBGN0033439	296	256	9841	2.33765	0.468934	0.126461	0.125032
INTERPRO	IPR001314:Peptidase S1A, chymotrypsin-type	17	3.98126	0.00194546	FBGN0036264, FBGN0036287, FBGN0038485, FBGN0037677, FBGN0284244, FBGN0260474, FBGN0030051, FBGN0265011, FBGN0031248, FBGN0037515, FBGN0034796, FBGN0019929, FBGN0036436, FBGN0010358, FBGN0033439	338	229	10935	2.40168	0.645816	0.129616	0.126941
GOTERM_BP_DIRECT	GO:0048066~developmental pigmentation	4	0.936768	0.00200972	FBGN0041710, FBGN0000153, FBGN0000527, FBGN0005626	301	10	11152	14.8199	0.813215	0.279138	0.278468
UP_SEQ_FEATURE	ZN_FING:NR C4-type	5	1.17096	0.00203711	FBGN0261239, FBGN0264562, FBGN0000448, FBGN0000568, FBGN0004865	373	18	11889	8.85389	0.596444	0.151086	0.149728
UP_SEQ_FEATURE	PROPEP:Activation peptide	5	1.17096	0.00203711	FBGN0037515, FBGN0033438, FBGN0010358	373	18	11889	8.85389	0.596444	0.151086	0.149728
SMART	SM00430:HOLI	5	1.17096	0.00212705	FBGN0261239, FBGN0264562, FBGN0000448, FBGN0000568, FBGN0004865	177	17	5206	8.65071	0.222179	0.125496	0.121242
GOTERM_BP_DIRECT	GO:0061077~chaperone-mediated protein folding	5	1.17096	0.00213909	FBGN0001229, FBGN0001225, FBGN0001224, FBGN0001227, FBGN0001226	301	21	11152	8.82139	0.832356	0.279138	0.278468
GOTERM_BP_DIRECT	GO:0016485~protein processing	7	1.63934	0.0023457	FBGN0004885, FBGN0027578, FBGN0039612, FBGN0003719, FBGN0027570, FBGN0033438, FBGN0030778	301	51	11152	5.08527	0.858946	0.279138	0.278468
GOTERM_MF_DIRECT	GO:0016830~carbon-carbon lyase activity	4	0.936768	0.00273587	FBGN0010591, FBGN0000153, FBGN0036975, FBGN0000422	296	10	9841	13.2986	0.620851	0.161416	0.159593
INTERPRO	IPR001728:Thyroid hormone receptor	3	0.702576	0.0027831	FBGN0000448, FBGN0000568, FBGN0004865	338	3	10935	32.3521	0.773602	0.150578	0.147471
UP_SEQ_FEATURE	COMPBIAS:Pro residues	35	8.19672	0.00292922	FBGN0039686, FBGN0086655, FBGN0284244, FBGN0039480, FBGN0085408, FBGN0021776, FBGN0029835, FBGN0050089, FBGN0004511, FBGN0052447, FBGN0020880, FBGN0000097, FBGN0035522, FBGN0027790, FBGN0037448, FBGN0030617, FBGN0033602, FBGN0260945, FBGN0036287, FBGN0038820, FBGN0035553, FBGN0031450, FBGN0000568, FBGN0026619, FBGN0267336, FBGN0000721, FBGN0000567, FBGN0033638, FBGN0005612, FBGN0003255, FBGN02645…	373	661	11889	1.68773	0.72894	0.186215	0.184541
INTERPRO	IPR002129:Pyridoxal phosphate-dependent decarboxylase	4	0.936768	0.00296284	FBGN0010591, FBGN0000153, FBGN0036975, FBGN0000422	338	10	10935	12.9408	0.794341	0.150578	0.147471
INTERPRO	IPR009003:Trypsin-like cysteine/serine peptidase domain	18	4.21546	0.00310762	FBGN0036264, FBGN0036287, FBGN0038485, FBGN0037677, FBGN0284244, FBGN0260474, FBGN0030051, FBGN0265011, FBGN0031248, FBGN0037515, FBGN0030927, FBGN0034796, FBGN0019929, FBGN0036436, FBGN0010358, FBGN0033439	338	262	10935	2.22266	0.80966	0.150578	0.147471
INTERPRO	IPR008978:HSP20-like chaperone	5	1.17096	0.00350022	FBGN0001229, FBGN0001225, FBGN0001224, FBGN0001227, FBGN0001226	338	21	10935	7.70287	0.845705	0.155468	0.152259
GOTERM_BP_DIRECT	GO:0008285~negative regulation of cell proliferation	6	1.40515	0.00414432	FBGN0001233, FBGN0262081, FBGN0288875, FBGN0010300, FBGN0026404, FBGN0283468	301	40	11152	5.55748	0.968682	0.386439	0.385511
GOTERM_BP_DIRECT	GO:0097156~fasciculation of motor neuron axon	3	0.702576	0.00417521	FBGN0035049, FBGN0043362, FBGN0033438	301	4	11152	27.7874	0.969481	0.386439	0.385511
INTERPRO	IPR001628:Zinc finger, nuclear hormone receptor-type	5	1.17096	0.00417558	FBGN0261239, FBGN0264562, FBGN0000448, FBGN0000568, FBGN0004865	338	22	10935	7.35274	0.892498	0.171199	0.167666
UP_KW_PTM	KW-0865~Zymogen	8	1.87354	0.0042917	FBGN0004885, FBGN0003719, FBGN0037515, FBGN0026404, FBGN0033438, FBGN0010358	93	55	2407	3.76461	0.0420976	0.0472087	0.0472087
UP_SEQ_FEATURE	DNA_BIND:Nuclear receptor	5	1.17096	0.00441207	FBGN0261239, FBGN0264562, FBGN0000448, FBGN0000568, FBGN0004865	373	22	11889	7.24409	0.860224	0.231894	0.22981
GOTERM_MF_DIRECT	GO:0004181~metallocarboxypeptidase activity	5	1.17096	0.00446491	FBGN0035781, FBGN0039073, FBGN0265726, FBGN0030778, FBGN0029804	296	23	9841	7.22753	0.794871	0.225797	0.223245
GOTERM_CC_DIRECT	GO:0016324~apical plasma membrane	10	2.34192	0.00456353	FBGN0039620, FBGN0265011, FBGN0040297, FBGN0053970, FBGN0034885, FBGN0000008, FBGN0036756, FBGN0034543, FBGN0085408, FBGN0021776	321	112	11264	3.13307	0.49876	0.172273	0.169991
SMART	SM00399:ZnF_C4	5	1.17096	0.00481278	FBGN0261239, FBGN0264562, FBGN0000448, FBGN0000568, FBGN0004865	177	21	5206	7.00296	0.434067	0.169018	0.163289
UP_SEQ_FEATURE	TRANSMEM:Helical	115	26.9321	0.00488571	FBGN0037065, FBGN0034075, FBGN0039886, FBGN0036773, FBGN0035040, FBGN0035282, FBGN0263246, FBGN0040636, FBGN0034914, FBGN0034997, FBGN0034999, FBGN0031800, FBGN0034085, FBGN0035173, FBGN0036665, FBGN0037235, FBGN0016078, FBGN0053143, FBGN0267336, FBGN0052451, FBGN0034885, FBGN0011589, FBGN0034884, FBGN0038846, FBGN0033798, FBGN0286071, FBGN0033438, FBGN0034494, FBGN0035983, FBGN0027515, FBGN00204…	373	2938	11889	1.24762	0.886899	0.231894	0.22981
INTERPRO	IPR022700:Proteinase, regulatory CLIP domain	5	1.17096	0.00493372	FBGN0037515, FBGN0284244, FBGN0030927, FBGN0019929, FBGN0030051	338	23	10935	7.03306	0.928366	0.175311	0.171693
INTERPRO	IPR000834:Peptidase M14, carboxypeptidase A	5	1.17096	0.00493372	FBGN0035781, FBGN0039073, FBGN0265726, FBGN0030778, FBGN0029804	338	23	10935	7.03306	0.928366	0.175311	0.171693
UP_SEQ_FEATURE	DOMAIN:Peptidase M14 carboxypeptidase A	5	1.17096	0.0052111	FBGN0035781, FBGN0039073, FBGN0265726, FBGN0030778, FBGN0029804	373	23	11889	6.92913	0.902217	0.231894	0.22981
GOTERM_MF_DIRECT	GO:0004879~RNA polymerase II transcription factor activity, ligand-activated sequence-specific DNA binding	5	1.17096	0.00523345	FBGN0261239, FBGN0264562, FBGN0000448, FBGN0000568, FBGN0004865	296	24	9841	6.92638	0.843939	0.23158	0.228963
GOTERM_BP_DIRECT	GO:0003383~apical constriction	4	0.936768	0.0056285	FBGN0039851, FBGN0039852, FBGN0039704, FBGN0085408	301	14	11152	10.5857	0.990972	0.468854	0.467728
SMART	SM00680:CLIP	5	1.17096	0.00572942	FBGN0037515, FBGN0284244, FBGN0030927, FBGN0019929, FBGN0030051	177	22	5206	6.68464	0.492377	0.169018	0.163289
INTERPRO	IPR001254:Peptidase S1	17	3.98126	0.00603023	FBGN0036264, FBGN0036287, FBGN0038485, FBGN0037677, FBGN0284244, FBGN0260474, FBGN0030051, FBGN0265011, FBGN0031248, FBGN0037515, FBGN0034796, FBGN0019929, FBGN0036436, FBGN0010358, FBGN0033439	338	257	10935	2.14002	0.960198	0.200882	0.196736
GOTERM_BP_DIRECT	GO:0045752~positive regulation of Toll signaling pathway	6	1.40515	0.00626918	FBGN0025574, FBGN0031450, FBGN0265998, FBGN0030051, FBGN0000721, FBGN0283468	301	44	11152	5.05225	0.994726	0.474748	0.473608
UP_SEQ_FEATURE	DOMAIN:Peptidase S1	17	3.98126	0.00643544	FBGN0036264, FBGN0036287, FBGN0038485, FBGN0037677, FBGN0284244, FBGN0260474, FBGN0030051, FBGN0265011, FBGN0031248, FBGN0037515, FBGN0034796, FBGN0019929, FBGN0036436, FBGN0010358, FBGN0033439	373	255	11889	2.12493	0.943472	0.260343	0.258003
UP_KW_CELLULAR_COMPONENT	KW-0472~Membrane	125	29.274	0.00649953	FBGN0037065, FBGN0034075, FBGN0039886, FBGN0036773, FBGN0035040, FBGN0035282, FBGN0263246, FBGN0040636, FBGN0034914, FBGN0034997, FBGN0034999, FBGN0031800, FBGN0034085, FBGN0035173, FBGN0036665, FBGN0037235, FBGN0016078, FBGN0053143, FBGN0267336, FBGN0052451, FBGN0034885, FBGN0011589, FBGN0034884, FBGN0038846, FBGN0033798, FBGN0286071, FBGN0033438, FBGN0034494, FBGN0035983, FBGN0039269, FBGN00854…	193	3564	6408	1.16449	0.116527	0.123491	0.123491
GOTERM_CC_DIRECT	GO:0005770~late endosome	7	1.63934	0.00692132	FBGN0053514, FBGN0029863, FBGN0037323, FBGN0036756, FBGN0260440, FBGN0033437, FBGN0051636	321	60	11264	4.09387	0.649626	0.209024	0.206255
KEGG_PATHWAY	dme00830:Retinol metabolism	5	1.17096	0.00829382	FBGN0004797, FBGN0032684, FBGN0038083, FBGN0026755, FBGN0032713	82	34	3371	6.04555	0.460063	0.187948	0.170169
GOTERM_BP_DIRECT	GO:0019752~carboxylic acid metabolic process	4	0.936768	0.00832183	FBGN0010591, FBGN0000153, FBGN0036975, FBGN0000422	301	16	11152	9.26246	0.99906	0.577674	0.576287
INTERPRO	IPR013088:Zinc finger, NHR/GATA-type	5	1.17096	0.00887794	FBGN0261239, FBGN0264562, FBGN0000448, FBGN0000568, FBGN0004865	338	27	10935	5.99112	0.991375	0.27835	0.272605
GOTERM_BP_DIRECT	GO:0018107~peptidyl-threonine phosphorylation	4	0.936768	0.00990667	FBGN0016930, FBGN0034137, FBGN0259168, FBGN0262103	301	17	11152	8.71761	0.999752	0.60665	0.605193
INTERPRO	IPR011074:CRAL/TRIO, N-terminal domain	4	0.936768	0.0100208	FBGN0031913, FBGN0053514, FBGN0035146, FBGN0051636	338	15	10935	8.62722	0.995337	0.281109	0.275307
INTERPRO	IPR006026:Peptidase, metallopeptidase	4	0.936768	0.0100208	FBGN0004885, FBGN0003719, FBGN0035049, FBGN0033438	338	15	10935	8.62722	0.995337	0.281109	0.275307
GOTERM_MF_DIRECT	GO:0043565~sequence-specific DNA binding	14	3.27869	0.0101251	FBGN0045759, FBGN0261239, FBGN0000448, FBGN0000568, FBGN0263239, FBGN0023214, FBGN0003339, FBGN0000567, FBGN0004865, FBGN0004237, FBGN0005612, FBGN0264562, FBGN0000097, FBGN0001170	296	209	9841	2.22705	0.972746	0.368331	0.364169
KEGG_PATHWAY	dme00053:Ascorbate and aldarate metabolism	5	1.17096	0.0101594	FBGN0032684, FBGN0038083, FBGN0026755, FBGN0261445, FBGN0032713	82	36	3371	5.70969	0.530289	0.187948	0.170169
GOTERM_BP_DIRECT	GO:0042026~protein refolding	5	1.17096	0.0101958	FBGN0001229, FBGN0001225, FBGN0001224, FBGN0001227, FBGN0001226	301	32	11152	5.78904	0.999806	0.60665	0.605193
GOTERM_MF_DIRECT	GO:0008236~serine-type peptidase activity	5	1.17096	0.0104048	FBGN0265011, FBGN0031835, FBGN0019929, FBGN0031741, FBGN0032864	296	29	9841	5.73218	0.975341	0.368331	0.364169
SMART	SM00020:Tryp_SPc	17	3.98126	0.0106525	FBGN0036264, FBGN0036287, FBGN0038485, FBGN0037677, FBGN0284244, FBGN0260474, FBGN0030051, FBGN0265011, FBGN0031248, FBGN0037515, FBGN0034796, FBGN0019929, FBGN0036436, FBGN0010358, FBGN0033439	177	252	5206	1.98417	0.717404	0.215867	0.20855
INTERPRO	IPR013525:ABC-2 type transporter	4	0.936768	0.0120559	FBGN0000241, FBGN0053970, FBGN0020762, FBGN0020445	338	16	10935	8.08802	0.998443	0.321289	0.314658
SMART	SM01100:SM01100	4	0.936768	0.0128057	FBGN0031913, FBGN0053514, FBGN0035146, FBGN0051636	177	15	5206	7.84331	0.781469	0.215867	0.20855
SMART	SM00235:ZnMc	4	0.936768	0.0128057	FBGN0004885, FBGN0003719, FBGN0035049, FBGN0033438	177	15	5206	7.84331	0.781469	0.215867	0.20855
GOTERM_BP_DIRECT	GO:0048067~cuticle pigmentation	3	0.702576	0.013851	FBGN0003162, FBGN0000527, FBGN0005626	301	7	11152	15.8785	0.999991	0.76919	0.767343
GOTERM_CC_DIRECT	GO:0005886~plasma membrane	51	11.9438	0.0142859	FBGN0037387, FBGN0039688, FBGN0039886, FBGN0036773, FBGN0085426, FBGN0026404, FBGN0029835, FBGN0027578, FBGN0030992, FBGN0035049, FBGN0027570, FBGN0037788, FBGN0034085, FBGN0039612, FBGN0035091, FBGN0003255, FBGN0001233, FBGN0052451, FBGN0034885, FBGN0034884, FBGN0037315, FBGN0033438, FBGN0015229, FBGN0040297, FBGN0035983, FBGN0037960, FBGN0035300, FBGN0053096, FBGN0020762, FBGN0085408, FBGN00204…	321	1294	11264	1.383	0.886134	0.359529	0.354767
KEGG_PATHWAY	dme00350:Tyrosine metabolism	4	0.936768	0.0148091	FBGN0041710, FBGN0037697, FBGN0000422, FBGN0005626	82	22	3371	7.4745	0.668481	0.193186	0.174912
UP_SEQ_FEATURE	DOMAIN:Nuclear receptor	4	0.936768	0.0149117	FBGN0264562, FBGN0000448, FBGN0000568, FBGN0004865	373	17	11889	7.49976	0.998751	0.552975	0.548004
SMART	SM00241:ZP	4	0.936768	0.0153754	FBGN0039851, FBGN0004511, FBGN0039852, FBGN0039704	177	16	5206	7.35311	0.839328	0.226787	0.2191
KEGG_PATHWAY	dme04214:Apoptosis - fly	6	1.40515	0.0167298	FBGN0011706, FBGN0264490, FBGN0263864, FBGN0026319, FBGN0026404, FBGN0000567	82	63	3371	3.91521	0.713058	0.193186	0.174912
INTERPRO	IPR001507:Zona pellucida domain	4	0.936768	0.0167877	FBGN0039851, FBGN0004511, FBGN0039852, FBGN0039704	338	18	10935	7.18935	0.999879	0.426087	0.417293
UP_SEQ_FEATURE	DOMAIN:ZP	4	0.936768	0.0174866	FBGN0039851, FBGN0004511, FBGN0039852, FBGN0039704	373	18	11889	7.08311	0.99961	0.587244	0.581966
GOTERM_BP_DIRECT	GO:0030154~cell differentiation	10	2.34192	0.0177784	FBGN0005612, FBGN0029123, FBGN0000097, FBGN0052354, FBGN0000568, FBGN0259168, FBGN0023214, FBGN0262870, FBGN0027548, FBGN0000567	301	147	11152	2.5204	1	0.888985	0.88685
INTERPRO	IPR003609:Apple-like	3	0.702576	0.0179475	FBGN0039851, FBGN0039852, FBGN0039704	338	7	10935	13.8652	0.999936	0.43482	0.425846
GOTERM_BP_DIRECT	GO:0009631~cold acclimation	3	0.702576	0.0181425	FBGN0001233, FBGN0001225, FBGN0001224	301	8	11152	13.8937	1	0.888985	0.88685
KEGG_PATHWAY	dme00430:Taurine and hypotaurine metabolism	3	0.702576	0.0184012	FBGN0000153, FBGN0036975, FBGN0030932	82	9	3371	13.7033	0.747002	0.193186	0.174912
UP_SEQ_FEATURE	DOMAIN:Apple	3	0.702576	0.0184751	FBGN0039851, FBGN0039852, FBGN0039704	373	7	11889	13.6603	0.999751	0.587244	0.581966
INTERPRO	IPR000618:Insect cuticle protein	9	2.10773	0.019252	FBGN0037067, FBGN0003046, FBGN0039480, FBGN0033730, FBGN0030493, FBGN0033602, FBGN0035281, FBGN0002534, FBGN0033725	338	109	10935	2.67127	0.999968	0.446144	0.436937
GOTERM_CC_DIRECT	GO:0045177~apical part of cell	6	1.40515	0.0195721	FBGN0039620, FBGN0016078, FBGN0026319, FBGN0033667, FBGN0029835, FBGN0021776	321	55	11264	3.82804	0.949445	0.422198	0.416606
KEGG_PATHWAY	dme00410:beta-Alanine metabolism	4	0.936768	0.0210072	FBGN0000153, FBGN0023023, FBGN0037999, FBGN0036975	82	25	3371	6.57756	0.792182	0.193186	0.174912
GOTERM_MF_DIRECT	GO:0008010~structural constituent of chitin-based larval cuticle	9	2.10773	0.0210842	FBGN0037067, FBGN0003046, FBGN0039480, FBGN0033730, FBGN0030493, FBGN0033602, FBGN0035281, FBGN0002534, FBGN0033725	296	114	9841	2.62473	0.999471	0.631504	0.624369
SMART	SM00473:PAN_AP	3	0.702576	0.0213385	FBGN0039851, FBGN0039852, FBGN0039704	177	7	5206	12.6053	0.921542	0.279771	0.270288
GOTERM_MF_DIRECT	GO:0016791~phosphatase activity	8	1.87354	0.0214069	FBGN0034085, FBGN0016078, FBGN0036877, FBGN0038845, FBGN0037623, FBGN0024995, FBGN0259227, FBGN0027506	296	93	9841	2.85992	0.999529	0.631504	0.624369
GOTERM_BP_DIRECT	GO:1903688~positive regulation of border follicle cell migration	5	1.17096	0.0219303	FBGN0000097, FBGN0031450, FBGN0005638, FBGN0041092, FBGN0283468	301	40	11152	4.63123	1	1	0.998798
GOTERM_CC_DIRECT	GO:0016020~membrane	60	14.0515	0.0224269	FBGN0037387, FBGN0034032, FBGN0019952, FBGN0039844, FBGN0086359, FBGN0039688, FBGN0040397, FBGN0037140, FBGN0034914, FBGN0030992, FBGN0027570, FBGN0039851, FBGN0035452, FBGN0039852, FBGN0035091, FBGN0028939, FBGN0026755, FBGN0003255, FBGN0052451, FBGN0011589, FBGN0034885, FBGN0034884, FBGN0038404, FBGN0015229, FBGN0034494, FBGN0040297, FBGN0037960, FBGN0020762, FBGN0021776, FBGN0002778, FBGN00204…	321	1612	11264	1.30609	0.967451	0.423307	0.4177
GOTERM_BP_DIRECT	GO:0021556~central nervous system formation	3	0.702576	0.0229161	FBGN0031959, FBGN0035056, FBGN0263864	301	9	11152	12.3499	1	1	0.998798
KEGG_PATHWAY	dme00860:Porphyrin metabolism	5	1.17096	0.0234956	FBGN0032684, FBGN0038083, FBGN0037933, FBGN0026755, FBGN0032713	82	46	3371	4.46845	0.827857	0.193186	0.174912
INTERPRO	IPR011042:Six-bladed beta-propeller, TolB-like	5	1.17096	0.0240161	FBGN0041710, FBGN0011204, FBGN0010300, FBGN0038150, FBGN0041713	338	36	10935	4.49334	0.999998	0.533358	0.522351
UP_SEQ_FEATURE	DOMAIN:Major facilitator superfamily (MFS) profile	9	2.10773	0.0241819	FBGN0037387, FBGN0260964, FBGN0019952, FBGN0034784, FBGN0259164, FBGN0035767, FBGN0038404, FBGN0037140, FBGN0038260	373	112	11889	2.5613	0.999981	0.717398	0.710949
INTERPRO	IPR020846:Major facilitator superfamily domain	9	2.10773	0.0256292	FBGN0037387, FBGN0260964, FBGN0019952, FBGN0034784, FBGN0259164, FBGN0035767, FBGN0038404, FBGN0037140, FBGN0038260	338	115	10935	2.5319	0.999999	0.546416	0.535139
KEGG_PATHWAY	dme00983:Drug metabolism - other enzymes	7	1.63934	0.0265579	FBGN0000594, FBGN0023023, FBGN0032684, FBGN0038083, FBGN0026755, FBGN0003204, FBGN0032713	82	96	3371	2.99759	0.863558	0.196529	0.177938
UP_SEQ_FEATURE	REGION:Disordered	245	57.377	0.0267048	FBGN0034075, FBGN0042135, FBGN0038435, FBGN0085426, FBGN0085307, FBGN0029835, FBGN0005626, FBGN0003204, FBGN0030157, FBGN0029830, FBGN0035049, FBGN0010300, FBGN0034997, FBGN0033667, FBGN0034999, FBGN0260945, FBGN0034085, FBGN0036264, FBGN0035173, FBGN0261239, FBGN0035056, FBGN0016078, FBGN0026319, FBGN0053143, FBGN0265835, FBGN0005638, FBGN0029824, FBGN0263773, FBGN0003339, FBGN0267336, FBGN00532…	373	7213	11889	1.08265	0.999994	0.742727	0.736051
GOTERM_BP_DIRECT	GO:0008592~regulation of Toll signaling pathway	3	0.702576	0.0281426	FBGN0031959, FBGN0035056, FBGN0025574	301	10	11152	11.115	1	1	0.998798
GOTERM_BP_DIRECT	GO:0042542~response to hydrogen peroxide	3	0.702576	0.0281426	FBGN0005655, FBGN0000422, FBGN0005626	301	10	11152	11.115	1	1	0.998798
GOTERM_BP_DIRECT	GO:2000274~regulation of epithelial cell migration, open tracheal system	3	0.702576	0.0281426	FBGN0031450, FBGN0003162, FBGN0005626	301	10	11152	11.115	1	1	0.998798
GOTERM_BP_DIRECT	GO:0035096~larval midgut cell programmed cell death	4	0.936768	0.0286215	FBGN0034085, FBGN0260945, FBGN0011706, FBGN0034366	301	25	11152	5.92797	1	1	0.998798
GOTERM_MF_DIRECT	GO:0008270~zinc ion binding	25	5.8548	0.0294903	FBGN0035781, FBGN0038897, FBGN0035983, FBGN0030809, FBGN0265726, FBGN0036999, FBGN0003162, FBGN0035049, FBGN0037788, FBGN0010300, FBGN0035626, FBGN0030778, FBGN0261239, FBGN0003719, FBGN0039073, FBGN0026319, FBGN0000448, FBGN0000568, FBGN0029804, FBGN0004865, FBGN0263236, FBGN0004885, FBGN0264562, FBGN0286071, FBGN0033438	296	532	9841	1.56234	0.999975	0.803044	0.79397
UP_SEQ_FEATURE	DOMAIN:SHSP	3	0.702576	0.0303893	FBGN0001225, FBGN0001224, FBGN0001226	373	9	11889	10.6247	0.999999	0.795485	0.788334
UP_KW_PTM	KW-1015~Disulfide bond	40	9.36768	0.031146	FBGN0035781, FBGN0039688, FBGN0284244, FBGN0260474, FBGN0030051, FBGN0262870, FBGN0000594, FBGN0000079, FBGN0031248, FBGN0000078, FBGN0034796, FBGN0036999, FBGN0050106, FBGN0027570, FBGN0034997, FBGN0000071, FBGN0036436, FBGN0030617, FBGN0036264, FBGN0036287, FBGN0037153, FBGN0038485, FBGN0037677, FBGN0003719, FBGN0039073, FBGN0029804, FBGN0265011, FBGN0004885, FBGN0031959, FBGN0030880, FBGN00375…	93	789	2407	1.31213	0.271242	0.171303	0.171303
KEGG_PATHWAY	dme00040:Pentose and glucuronate interconversions	5	1.17096	0.0328913	FBGN0032684, FBGN0038083, FBGN0026755, FBGN0261445, FBGN0032713	82	51	3371	4.03037	0.915827	0.221268	0.200338
GOTERM_BP_DIRECT	GO:0030162~regulation of proteolysis	3	0.702576	0.0337946	FBGN0034706, FBGN0264493, FBGN0021776	301	11	11152	10.1045	1	1	0.998798
GOTERM_BP_DIRECT	GO:0070936~protein K48-linked ubiquitination	3	0.702576	0.0337946	FBGN0264493, FBGN0025574, FBGN0023528	301	11	11152	10.1045	1	1	0.998798
SMART	SM00631:Zn_pept	4	0.936768	0.0364787	FBGN0035781, FBGN0039073, FBGN0030778, FBGN0029804	177	22	5206	5.34771	0.987537	0.430449	0.415858
GOTERM_MF_DIRECT	GO:0015179~L-amino acid transmembrane transporter activity	4	0.936768	0.0376786	FBGN0039844, FBGN0035300, FBGN0030816, FBGN0002778	296	25	9841	5.31946	0.999999	0.897684	0.887541
GOTERM_MF_DIRECT	GO:0051082~unfolded protein binding	7	1.63934	0.0380375	FBGN0001233, FBGN0001229, FBGN0263106, FBGN0001225, FBGN0001224, FBGN0001227, FBGN0001226	296	83	9841	2.80393	0.999999	0.897684	0.887541
GOTERM_BP_DIRECT	GO:0009755~hormone-mediated signaling pathway	3	0.702576	0.0398455	FBGN0003255, FBGN0261239, FBGN0000568	301	12	11152	9.26246	1	1	0.998798
GOTERM_BP_DIRECT	GO:0048082~regulation of adult chitin-containing cuticle pigmentation	3	0.702576	0.0398455	FBGN0000527, FBGN0000422, FBGN0005626	301	12	11152	9.26246	1	1	0.998798
INTERPRO	IPR000859:CUB domain	4	0.936768	0.040417	FBGN0004885, FBGN0020880, FBGN0003719, FBGN0032663	338	25	10935	5.17633	1	0.828549	0.811449
UP_SEQ_FEATURE	DOMAIN:CUB	4	0.936768	0.0419959	FBGN0004885, FBGN0020880, FBGN0003719, FBGN0032663	373	25	11889	5.09984	1	1	0.993243
KEGG_PATHWAY	dme00770:Pantothenate and CoA biosynthesis	3	0.702576	0.0430456	FBGN0000153, FBGN0023023, FBGN0036975	82	14	3371	8.80923	0.961457	0.265448	0.240338
UP_SEQ_FEATURE	DOMAIN:Glycosyl hydrolase family 13 catalytic	3	0.702576	0.0445584	FBGN0000079, FBGN0000078, FBGN0050359	373	11	11889	8.69291	1	1	0.993243
UP_KW_CELLULAR_COMPONENT	KW-0193~Cuticle	5	1.17096	0.047953	FBGN0003046, FBGN0039480, FBGN0030493, FBGN0002534, FBGN0033725	193	46	6408	3.60892	0.606894	0.455553	0.455553
GOTERM_MF_DIRECT	GO:0043169~cation binding	3	0.702576	0.0484814	FBGN0000079, FBGN0000078, FBGN0027515	296	12	9841	8.31166	1	1	0.991501
GOTERM_BP_DIRECT	GO:0007444~imaginal disc development	4	0.936768	0.0497603	FBGN0010470, FBGN0031267, FBGN0086359, FBGN0016031	301	31	11152	4.78062	1	1	0.998798
GOTERM_BP_DIRECT	GO:0070328~triglyceride homeostasis	4	0.936768	0.0497603	FBGN0053126, FBGN0263864, FBGN0011204, FBGN0034999	301	31	11152	4.78062	1	1	0.998798
UP_KW_LIGAND	KW-0106~Calcium	12	2.8103	0.0507599	FBGN0010470, FBGN0025682, FBGN0030897, FBGN0000079, FBGN0000078, FBGN0052451, FBGN0003719, FBGN0037515, FBGN0035049, FBGN0045064, FBGN0286071, FBGN0033438	90	204	2844	1.85882	0.755007	0.842492	0.842492
SMART	SM00214:VWC	3	0.702576	0.0511509	FBGN0039257, FBGN0051869, FBGN0032414	177	11	5206	8.02157	0.997962	0.54871	0.53011
GOTERM_BP_DIRECT	GO:0042594~response to starvation	6	1.40515	0.0511653	FBGN0004237, FBGN0260945, FBGN0042135, FBGN0037960, FBGN0263864, FBGN0262103	301	75	11152	2.96399	1	1	0.998798
GOTERM_MF_DIRECT	GO:0017171~serine hydrolase activity	9	2.10773	0.0517933	FBGN0000594, FBGN0265011, FBGN0031835, FBGN0031248, FBGN0053096, FBGN0019929, FBGN0031741, FBGN0036436, FBGN0032864	296	136	9841	2.20014	1	1	0.991501
UP_SEQ_FEATURE	DOMAIN:VWFC	3	0.702576	0.0523868	FBGN0039257, FBGN0051869, FBGN0032414	373	12	11889	7.9685	1	1	0.993243
GOTERM_BP_DIRECT	GO:0060562~epithelial tube morphogenesis	2	0.468384	0.0530807	FBGN0039257, FBGN0032414	301	2	11152	37.0498	1	1	0.998798
GOTERM_BP_DIRECT	GO:0030574~collagen catabolic process	2	0.468384	0.0530807	FBGN0035049, FBGN0033438	301	2	11152	37.0498	1	1	0.998798
GOTERM_BP_DIRECT	GO:0003144~embryonic heart tube formation	2	0.468384	0.0530807	FBGN0035049, FBGN0033438	301	2	11152	37.0498	1	1	0.998798
GOTERM_BP_DIRECT	GO:0006585~dopamine biosynthetic process from tyrosine	2	0.468384	0.0530807	FBGN0000422, FBGN0005626	301	2	11152	37.0498	1	1	0.998798
GOTERM_BP_DIRECT	GO:0007505~adult fat body development	2	0.468384	0.0530807	FBGN0035049, FBGN0033438	301	2	11152	37.0498	1	1	0.998798
UP_KW_MOLECULAR_FUNCTION	KW-0456~Lyase	9	2.10773	0.0534636	FBGN0010591, FBGN0000153, FBGN0038435, FBGN0037788, FBGN0036975, FBGN0024958, FBGN0036848, FBGN0000422, FBGN0020236	164	134	5299	2.17014	0.935899	0.534636	0.523944
GOTERM_CC_DIRECT	GO:0043293~apoptosome	2	0.468384	0.0560136	FBGN0263864, FBGN0026404	321	2	11264	35.0903	0.999834	0.939783	0.927336
GOTERM_MF_DIRECT	GO:0008239~dipeptidyl-peptidase activity	3	0.702576	0.0561872	FBGN0031835, FBGN0031741, FBGN0032864	296	13	9841	7.6723	1	1	0.991501
GOTERM_BP_DIRECT	GO:0008045~motor neuron axon guidance	6	1.40515	0.0587272	FBGN0034085, FBGN0004885, FBGN0020294, FBGN0000721, FBGN0033438, FBGN0259227	301	78	11152	2.84999	1	1	0.998798
INTERPRO	IPR017996:Major royal jelly	3	0.702576	0.0590405	FBGN0041710, FBGN0038150, FBGN0041713	338	13	10935	7.46586	1	0.951403	0.931768
INTERPRO	IPR001007:von Willebrand factor, type C	3	0.702576	0.0590405	FBGN0039257, FBGN0051869, FBGN0032414	338	13	10935	7.46586	1	0.951403	0.931768
GOTERM_MF_DIRECT	GO:0015171~amino acid transmembrane transporter activity	4	0.936768	0.0596795	FBGN0039844, FBGN0035300, FBGN0030816, FBGN0002778	296	30	9841	4.43288	1	1	0.991501
INTERPRO	IPR002477:Peptidoglycan binding-like	2	0.468384	0.0606899	FBGN0035049, FBGN0033438	338	2	10935	32.3521	1	0.951403	0.931768
INTERPRO	IPR000585:Hemopexin-like domain	2	0.468384	0.0606899	FBGN0035049, FBGN0033438	338	2	10935	32.3521	1	0.951403	0.931768
INTERPRO	IPR018487:Hemopexin-like repeats	2	0.468384	0.0606899	FBGN0035049, FBGN0033438	338	2	10935	32.3521	1	0.951403	0.931768
INTERPRO	IPR015446:Bone morphogenetic protein 1/tolloid-like protein	2	0.468384	0.0606899	FBGN0004885, FBGN0003719	338	2	10935	32.3521	1	0.951403	0.931768
INTERPRO	IPR001818:Peptidase M10, metallopeptidase	2	0.468384	0.0606899	FBGN0035049, FBGN0033438	338	2	10935	32.3521	1	0.951403	0.931768
INTERPRO	IPR021190:Peptidase M10A	2	0.468384	0.0606899	FBGN0035049, FBGN0033438	338	2	10935	32.3521	1	0.951403	0.931768
UP_SEQ_FEATURE	DOMAIN:Alpha-amylase C-terminal	2	0.468384	0.0616024	FBGN0000079, FBGN0000078	373	2	11889	31.874	1	1	0.993243
UP_KW_LIGAND	KW-0862~Zinc	43	10.0703	0.0624068	FBGN0035781, FBGN0086655, FBGN0035144, FBGN0038897, FBGN0035983, FBGN0086359, FBGN0039688, FBGN0030809, FBGN0265726, FBGN0027578, FBGN0036999, FBGN0003162, FBGN0035049, FBGN0027570, FBGN0037788, FBGN0034997, FBGN0010300, FBGN0043362, FBGN0035626, FBGN0035625, FBGN0045064, FBGN0260768, FBGN0261239, FBGN0039612, FBGN0003719, FBGN0039073, FBGN0026319, FBGN0000448, FBGN0031450, FBGN0000568, FBGN02632…	90	1103	2844	1.23191	0.824454	0.842492	0.842492
INTERPRO	IPR010562:Haemolymph juvenile hormone binding	4	0.936768	0.0638217	FBGN0028533, FBGN0250839, FBGN0039203, FBGN0037290	338	30	10935	4.31361	1	0.971913	0.951855
SMART	SM00120:HX	2	0.468384	0.0664776	FBGN0035049, FBGN0033438	177	2	5206	29.4124	0.999702	0.621388	0.600324
GOTERM_BP_DIRECT	GO:0003333~amino acid transmembrane transport	4	0.936768	0.0670574	FBGN0039844, FBGN0035300, FBGN0030816, FBGN0002778	301	35	11152	4.23427	1	1	0.998798
INTERPRO	IPR002159:CD36 antigen	3	0.702576	0.0675136	FBGN0051741, FBGN0025697, FBGN0035091	338	14	10935	6.93259	1	0.972561	0.95249
INTERPRO	IPR000306:Zinc finger, FYVE-type	3	0.702576	0.0675136	FBGN0031450, FBGN0043362, FBGN0039492	338	14	10935	6.93259	1	0.972561	0.95249
GOTERM_MF_DIRECT	GO:0031625~ubiquitin protein ligase binding	6	1.40515	0.0675543	FBGN0034706, FBGN0011706, FBGN0026320, FBGN0264493, FBGN0026319, FBGN0288875	296	73	9841	2.7326	1	1	0.991501
KEGG_PATHWAY	dme00790:Folate biosynthesis	4	0.936768	0.069933	FBGN0003162, FBGN0038845, FBGN0035964, FBGN0005626	82	40	3371	4.11098	0.995322	0.39808	0.360424
GOTERM_BP_DIRECT	GO:0007552~metamorphosis	4	0.936768	0.071757	FBGN0005612, FBGN0004588, FBGN0000448, FBGN0026404	301	36	11152	4.11665	1	1	0.998798
UP_KW_BIOLOGICAL_PROCESS	KW-0127~Catecholamine biosynthesis	2	0.468384	0.0751338	FBGN0000422, FBGN0005626	80	3	3075	25.625	0.981378	1	1
GOTERM_MF_DIRECT	GO:0030170~pyridoxal phosphate binding	4	0.936768	0.0751844	FBGN0010591, FBGN0000153, FBGN0036975, FBGN0000422	296	33	9841	4.02989	1	1	0.991501
GOTERM_BP_DIRECT	GO:0012501~programmed cell death	3	0.702576	0.0752312	FBGN0011706, FBGN0263864, FBGN0026404	301	17	11152	6.53821	1	1	0.998798
INTERPRO	IPR006047:Glycosyl hydrolase, family 13, catalytic domain	3	0.702576	0.0763587	FBGN0000079, FBGN0000078, FBGN0050359	338	15	10935	6.47041	1	1	0.981203
PIR_SUPERFAMILY	PIRSF001199:tolloid-like protein	2	0.468384	0.0774346	FBGN0004885, FBGN0003719	34	2	836	24.5882	0.940447	1	1
UP_SEQ_FEATURE	DOMAIN:FYVE-type	3	0.702576	0.078406	FBGN0031450, FBGN0043362, FBGN0039492	373	15	11889	6.3748	1	1	0.993243
GOTERM_BP_DIRECT	GO:0034769~basement membrane disassembly	2	0.468384	0.0785583	FBGN0035049, FBGN0033438	301	3	11152	24.6999	1	1	0.998798
GOTERM_BP_DIRECT	GO:1901386~negative regulation of voltage-gated calcium channel activity	2	0.468384	0.0785583	FBGN0085426, FBGN0264753	301	3	11152	24.6999	1	1	0.998798
SMART	SM00700:JHBP	4	0.936768	0.0791851	FBGN0028533, FBGN0250839, FBGN0039203, FBGN0037290	177	30	5206	3.92166	0.999941	0.621388	0.600324
SMART	SM00064:FYVE	3	0.702576	0.0792474	FBGN0031450, FBGN0043362, FBGN0039492	177	14	5206	6.30266	0.999941	0.621388	0.600324
SMART	SM00642:Aamy	3	0.702576	0.0792474	FBGN0000079, FBGN0000078, FBGN0050359	177	14	5206	6.30266	0.999941	0.621388	0.600324
GOTERM_BP_DIRECT	GO:0040003~chitin-based cuticle development	9	2.10773	0.0816123	FBGN0037067, FBGN0003046, FBGN0039480, FBGN0033730, FBGN0261799, FBGN0033602, FBGN0035281, FBGN0002534, FBGN0033725	301	167	11152	1.9967	1	1	0.998798
UP_SEQ_FEATURE	DOMAIN:BTB	6	1.40515	0.0817566	FBGN0034706, FBGN0262580, FBGN0034396, FBGN0264493, FBGN0025525, FBGN0029824	373	74	11889	2.58438	1	1	0.993243
GOTERM_BP_DIRECT	GO:0035071~salivary gland cell autophagic cell death	3	0.702576	0.0831782	FBGN0011706, FBGN0263864, FBGN0000567	301	18	11152	6.17497	1	1	0.998798
GOTERM_BP_DIRECT	GO:0043052~thermotaxis	3	0.702576	0.0831782	FBGN0025697, FBGN0000422, FBGN0005626	301	18	11152	6.17497	1	1	0.998798
INTERPRO	IPR000210:BTB/POZ-like	6	1.40515	0.0849157	FBGN0034706, FBGN0262580, FBGN0034396, FBGN0264493, FBGN0025525, FBGN0029824	338	76	10935	2.55411	1	1	0.981203
INTERPRO	IPR003146:Proteinase inhibitor, carboxypeptidase propeptide	3	0.702576	0.0855448	FBGN0035781, FBGN0039073, FBGN0029804	338	16	10935	6.06601	1	1	0.981203
INTERPRO	IPR015424:Pyridoxal phosphate-dependent transferase	4	0.936768	0.0861057	FBGN0010591, FBGN0000153, FBGN0036975, FBGN0000422	338	34	10935	3.80613	1	1	0.981203
INTERPRO	IPR015421:Pyridoxal phosphate-dependent transferase, major region, subdomain 1	4	0.936768	0.0861057	FBGN0010591, FBGN0000153, FBGN0036975, FBGN0000422	338	34	10935	3.80613	1	1	0.981203
GOTERM_BP_DIRECT	GO:0043065~positive regulation of apoptotic process	4	0.936768	0.0867023	FBGN0264493, FBGN0263864, FBGN0026319, FBGN0026404	301	39	11152	3.79998	1	1	0.998798
GOTERM_MF_DIRECT	GO:0050700~CARD domain binding	2	0.468384	0.0872696	FBGN0263864, FBGN0026404	296	3	9841	22.1644	1	1	0.991501
GOTERM_MF_DIRECT	GO:0004556~alpha-amylase activity	2	0.468384	0.0872696	FBGN0000079, FBGN0000078	296	3	9841	22.1644	1	1	0.991501
GOTERM_MF_DIRECT	GO:0016918~retinal binding	2	0.468384	0.0872696	FBGN0031913, FBGN0038966	296	3	9841	22.1644	1	1	0.991501
GOTERM_MF_DIRECT	GO:0003824~catalytic activity	12	2.8103	0.0892211	FBGN0010591, FBGN0000153, FBGN0000079, FBGN0037153, FBGN0000078, FBGN0031907, FBGN0037697, FBGN0036975, FBGN0000422, FBGN0020236, FBGN0003204, FBGN0039130	296	232	9841	1.71965	1	1	0.991501
INTERPRO	IPR006046:Alpha amylase	2	0.468384	0.0896433	FBGN0000079, FBGN0000078	338	3	10935	21.568	1	1	0.981203
UP_SEQ_FEATURE	DOMAIN:CUB 4	2	0.468384	0.0909692	FBGN0004885, FBGN0003719	373	3	11889	21.2493	1	1	0.993243
UP_SEQ_FEATURE	DOMAIN:CUB 1	2	0.468384	0.0909692	FBGN0004885, FBGN0003719	373	3	11889	21.2493	1	1	0.993243
UP_SEQ_FEATURE	DOMAIN:CUB 2	2	0.468384	0.0909692	FBGN0004885, FBGN0003719	373	3	11889	21.2493	1	1	0.993243
UP_SEQ_FEATURE	DOMAIN:CUB 3	2	0.468384	0.0909692	FBGN0004885, FBGN0003719	373	3	11889	21.2493	1	1	0.993243
UP_SEQ_FEATURE	DOMAIN:CUB 5	2	0.468384	0.0909692	FBGN0004885, FBGN0003719	373	3	11889	21.2493	1	1	0.993243
UP_SEQ_FEATURE	DOMAIN:EGF-like 1; calcium-binding	2	0.468384	0.0909692	FBGN0004885, FBGN0003719	373	3	11889	21.2493	1	1	0.993243
GOTERM_CC_DIRECT	GO:0009898~cytoplasmic side of plasma membrane	3	0.702576	0.0913291	FBGN0025574, FBGN0085426, FBGN0264753	321	18	11264	5.84839	0.999999	1	0.993333
INTERPRO	IPR002213:UDP-glucuronosyl/UDP-glucosyltransferase	4	0.936768	0.0921285	FBGN0032684, FBGN0038083, FBGN0026755, FBGN0032713	338	35	10935	3.69738	1	1	0.981203
INTERPRO	IPR017455:Zinc finger, FYVE-related	3	0.702576	0.0950427	FBGN0031450, FBGN0043362, FBGN0039492	338	17	10935	5.70919	1	1	0.981203
SMART	SM00225:BTB	6	1.40515	0.0953006	FBGN0034706, FBGN0262580, FBGN0034396, FBGN0264493, FBGN0025525, FBGN0029824	177	72	5206	2.45104	0.999993	0.621388	0.600324
SMART	SM00632:Aamy_C	2	0.468384	0.0980495	FBGN0000079, FBGN0000078	177	3	5206	19.6083	0.999995	0.621388	0.600324
SMART	SM00061:MATH	2	0.468384	0.0980495	FBGN0264493, FBGN0026319	177	3	5206	19.6083	0.999995	0.621388	0.600324
GOTERM_MF_DIRECT	GO:0004713~protein tyrosine kinase activity	4	0.936768	0.0982906	FBGN0016930, FBGN0262081, FBGN0265998, FBGN0259168	296	37	9841	3.59423	1	1	0.991501
UP_SEQ_FEATURE	CARBOHYD:N-linked (GlcNAc...) asparagine	23	5.38642	0.0988432	FBGN0041710, FBGN0037153, FBGN0019952, FBGN0037960, FBGN0003719, FBGN0035300, FBGN0016078, FBGN0016031, FBGN0028916, FBGN0261612, FBGN0262870, FBGN0001254, FBGN0000594, FBGN0002564, FBGN0004885, FBGN0031959, FBGN0037515, FBGN0011204, FBGN0050106, FBGN0027570, FBGN0039637, FBGN0000071, FBGN0015229	373	523	11889	1.40172	1	1	0.993243
