# Supplementary material for: Growth phase diets diminish histone acetyltransferase Gcn5 function and shorten lifespan of Drosophila males
Source: EMBO Rep. 2025 Jul 10;26(15):3856–88. doi: 10.1038/s44319-025-00503-8 (PMC12332192; doi:10.1038/s44319-025-00503-8)
Supplement: Supplementary file 22 — Figures EV1-EV6 & S1-S6 Source Data [file 44319_2025_503_MOESM22_ESM.zip › EMBOR-2024-60144V2_SourceDataForExpandedViewFiguresAppendix/SourceDataForAppendixFigureS3/AppendixFigureS3A.csv]

nvd_Control	nvd_nat3fed	spok_Control	spok_nat3fed	phm_Control	phm_nat3fed	dib_Control	dib_nat3fed	sad_Control	sad_nat3fed
11.3646878	25.02968888	74.21335028	146.6468566	71.03029241	137.9333839	8.446894409	13.07651876	62.1101577	114.825647
12.12692828	20.33902057	86.11749694	124.5479113	61.75447146	131.0729106	5.933625757	8.715028912	57.3995991	106.883964
9.041250975	22.62943307	71.88973698	124.633608	71.11366611	95.7555687	4.882119464	9.22468397	55.5309922	93.5275641
