# Supplementary material for: Growth phase diets diminish histone acetyltransferase Gcn5 function and shorten lifespan of Drosophila males
Source: EMBO Rep. 2025 Jul 10;26(15):3856–88. doi: 10.1038/s44319-025-00503-8 (PMC12332192; doi:10.1038/s44319-025-00503-8)
Supplement: Supplementary file 22 — Figures EV1-EV6 & S1-S6 Source Data [file 44319_2025_503_MOESM22_ESM.zip › EMBOR-2024-60144V2_SourceDataForExpandedViewFiguresAppendix/SourceDataForAppendixFigureS3/AppendixFigureS3C.csv]

RU0uM	RU2uM
55.60390864	38.54237668
55.13976907	39.05923261
59.56988788	41.4214086
