# Supplementary material for: Growth phase diets diminish histone acetyltransferase Gcn5 function and shorten lifespan of Drosophila males
Source: EMBO Rep. 2025 Jul 10;26(15):3856–88. doi: 10.1038/s44319-025-00503-8 (PMC12332192; doi:10.1038/s44319-025-00503-8)
Supplement: Supplementary file 22 — Figures EV1-EV6 & S1-S6 Source Data [file 44319_2025_503_MOESM22_ESM.zip › EMBOR-2024-60144V2_SourceDataForExpandedViewFiguresAppendix/SourceDataForAppendixFigureS3/AppendixFigureS3G.csv]

Control_wDah	nat3fed_wDah	RU0uM_ElavGSGcn5KD	RU2uM_ElavGSGcn5KD
1.964907705	1.282324906	4.360620274	0.908654695
1.729317045	1.154102977	4.57155599	1.717366259
2.097442223	1.94291027	5.3803167	1.789997273
