# Supplementary material for: Growth phase diets diminish histone acetyltransferase Gcn5 function and shorten lifespan of Drosophila males
Source: EMBO Rep. 2025 Jul 10;26(15):3856–88. doi: 10.1038/s44319-025-00503-8 (PMC12332192; doi:10.1038/s44319-025-00503-8)
Supplement: Supplementary file 22 — Figures EV1-EV6 & S1-S6 Source Data [file 44319_2025_503_MOESM22_ESM.zip › EMBOR-2024-60144V2_SourceDataForExpandedViewFiguresAppendix/SourceDataForAppendixFigureS3/AppendixFigureS3F.csv]

Control_wDah	nat3fed_wDah	RU0uM_ElavGSGcn5KD	RU2uM_ElavGSGcn5KD
1.388398758	1.204869039	1.770347542	0.777540091
1.244574883	1.161848634	1.692435753	0.968179636
2.533822819	1.887916895	2.811931903	0.920175665
