# Supplementary material for: Growth phase diets diminish histone acetyltransferase Gcn5 function and shorten lifespan of Drosophila males
Source: EMBO Rep. 2025 Jul 10;26(15):3856–88. doi: 10.1038/s44319-025-00503-8 (PMC12332192; doi:10.1038/s44319-025-00503-8)
Supplement: Supplementary file 22 — Figures EV1-EV6 & S1-S6 Source Data [file 44319_2025_503_MOESM22_ESM.zip › EMBOR-2024-60144V2_SourceDataForExpandedViewFiguresAppendix/SourceDataForAppendixFigureS3/AppendixFigureS3D.csv]

Hat1_Control	Hat1_nat3fed	Gcn5_Control	Gcn5_nat3fed	nej_Control	nej_nat3fed	Taf1_Control	Taf1_nat3fed	Tip60_Control	Tip60_nat3fed	enok_Control	enok_nat3fed	chm_Control	chm_nat3fed	mof_Control	mof_nat3fed	Elp3_Control	Elp3_nat3fed	Atac2_Control	Atac2_nat3fed
164.1187451	157.9290501	61.21582223	66.69015377	59.17104181	68.60663611	72.92266875	78.05285673	30.89672136	29.18312151	49.69001181	48.39625094	51.63418076	49.60969778	34.22099653	34.4874774	44.45623831	43.65273512	29.6214064	27.40593031
153.2594282	155.9173513	63.56565122	58.27178423	69.81997132	71.19334707	78.17757489	75.73272073	30.66358118	32.54254726	50.68596751	51.4437584	51.16662155	48.93409556	33.31674107	33.53178423	44.64336201	42.22790312	25.78762235	27.68135249
154.4458638	145.0278154	60.89606122	63.17096296	58.99556747	72.48278627	74.15266713	79.31744318	31.95034814	28.8480113	48.21068226	50.48820088	49.71437193	44.15270512	33.87904553	35.86180402	44.09764833	40.44975131	28.72461473	25.45821212
