# Supplementary material for: Growth phase diets diminish histone acetyltransferase Gcn5 function and shorten lifespan of Drosophila males
Source: EMBO Rep. 2025 Jul 10;26(15):3856–88. doi: 10.1038/s44319-025-00503-8 (PMC12332192; doi:10.1038/s44319-025-00503-8)
Supplement: Supplementary file 22 — Figures EV1-EV6 & S1-S6 Source Data [file 44319_2025_503_MOESM22_ESM.zip › EMBOR-2024-60144V2_SourceDataForExpandedViewFiguresAppendix/SourceDataForAppendixFigureS3/AppendixFigureS3E.csv]

	nat3fed_vs_c	RU2uM_vs_RU0uM
FBgn0052447	1.022744951	0.640027054
FBgn0030594	1.028337694	0.616108849
FBgn0038610	0.971714251	0.62654261
FBgn0037217	0.97822835	0.527235673
FBgn0037433	0.970558531	0.513722165
FBgn0039704	0.929265013	0.573594239
FBgn0030598	1.005902004	0.75874356
FBgn0003374	0.84992795	0.716581799
FBgn0003378	0.87211896	0.68401539
FBgn0053196	0.794263921	0.589298445
FBgn0250907	0.772878535	0.597319634
FBgn0038716	0.613637588	0.83460777
FBgn0032803	0.656894249	0.759355724
FBgn0027570	0.738245777	0.70296333
FBgn0250816	0.655480658	0.666041065
FBgn0261548	0.609907723	0.967676453
FBgn0266072	0.571759747	0.968954093
FBgn0031973	0.53593138	0.882813722
FBgn0037164	0.814042694	0.36455511
FBgn0034253	0.792283553	0.355670805
FBgn0001259	0.892142271	0.285946435
FBgn0039494	0.840939977	0.292204186
FBgn0001321	0.944679659	0.362611374
FBgn0052436	0.946604663	0.31513076
FBgn0052280	0.880001097	0.515902581
FBgn0034903	0.816850279	0.533754785
FBgn0040321	0.894874227	0.451505686
FBgn0035767	0.848613085	0.44400908
FBgn0003463	0.544736277	0.303719931
FBgn0016034	0.555533311	0.290036
FBgn0004197	0.522871024	0.282770789
FBgn0261584	0.539612478	0.422655416
FBgn0085427	0.664645596	0.345793378
FBgn0033913	0.68341733	0.299494348
FBgn0030396	0.615425885	0.304657466
FBgn0037972	0.750127837	0.494111705
FBgn0035522	0.735057685	0.414601627
FBgn0262686	0.666100799	0.542759131
FBgn0001255	0.671721517	0.466048172
FBgn0052055	0.547567294	0.563527206
FBgn0004003	0.970649849	0.954459102
FBgn0031850	0.78865338	0.945774049
FBgn0033968	1.010935816	1.142264429
FBgn0039754	1.317623486	0.91768696
FBgn0004892	1.423799662	0.582400549
FBgn0034974	1.402349159	0.595909354
FBgn0035346	1.461713389	0.550713578
FBgn0035056	1.392857282	0.675051007
FBgn0037665	1.577470708	0.505560395
FBgn0020521	1.272650176	0.545549743
FBgn0001254	1.121962414	0.533722169
FBgn0039804	1.193297153	0.705646135
FBgn0051121	1.176402726	0.365080895
FBgn0250871	1.146651048	0.003390902
FBgn0265011	1.136980763	-0.022927945
FBgn0004009	1.180490965	-0.049386644
FBgn0004898	1.248996342	-0.058325723
FBgn0259685	1.222231383	-0.107563425
FBgn0004644	1.33872984	0.054620493
FBgn0052499	1.374642258	-0.042910411
FBgn0039852	1.371348063	0.230505142
FBgn0034462	1.446230419	0.108742715
FBgn0004592	2.177192857	0.808122696
FBgn0030494	1.814363908	0.754275125
FBgn0034999	1.997804008	0.25266661
FBgn0027556	2.022870489	0.221019768
FBgn0039851	2.365446407	1.138997479
FBgn0040001	0.520220131	1.364758682
FBgn0038179	0.505346445	1.338280107
FBgn0029932	0.69948368	1.241941239
FBgn0037126	0.748447933	1.858307532
FBgn0031907	0.612133855	1.704691354
FBgn0039795	1.898538813	2.057892743
FBgn0033214	-0.592141451	2.185360717
FBgn0050471	-1.411056606	2.297846826
FBgn0002306	0.864651414	-0.021603004
FBgn0035574	0.861239467	-0.028799657
FBgn0029662	0.845664159	-0.002428716
FBgn0086368	0.829393696	-0.015400208
FBgn0036689	0.825507256	-0.036952645
FBgn0037796	0.829059527	-0.0445053
FBgn0261053	0.842775252	-0.043976323
FBgn0011204	0.938400746	-0.099637773
FBgn0014469	0.900156393	-0.094248998
FBgn0028527	1.014218851	-0.078882809
FBgn0000615	0.980974325	-0.058957379
FBgn0031902	1.005686705	0.030771602
FBgn0003028	0.897300301	-0.215702037
FBgn0039728	0.891927001	-0.214706634
FBgn0008651	0.885817154	-0.193805678
FBgn0031097	0.911764675	-0.231197285
FBgn0031908	0.895802085	-0.241283488
FBgn0036152	0.993316406	-0.258848632
FBgn0032682	1.013986268	0.136940444
FBgn0264711	1.014315916	0.135236902
FBgn0050440	1.009004673	0.086433743
FBgn0004897	1.064079978	0.100844628
FBgn0039714	1.08539652	0.159543053
FBgn0027341	1.09632784	0.124474677
FBgn0263380	0.96719537	0.211211031
FBgn0003137	0.937400738	0.169599461
FBgn0051217	0.858143868	0.185600004
FBgn0265045	0.870518083	0.159126274
FBgn0035089	0.883358808	0.099769562
FBgn0265991	0.880812939	0.046244614
FBgn0039527	0.772498643	0.21891657
FBgn0035612	0.779277866	0.204954417
FBgn0036101	0.745833198	0.172192222
FBgn0000008	0.725687662	0.250869476
FBgn0035844	0.70941205	0.241096655
FBgn0083956	0.697792745	0.207050289
FBgn0053498	0.676206829	0.180720371
FBgn0024897	0.702429177	0.151236789
FBgn0040153	0.700160106	0.140867978
FBgn0024244	0.679856108	0.052715279
FBgn0263705	0.6466849	0.042646361
FBgn0034661	0.636536411	0.081456549
FBgn0030737	0.674353948	-0.000764506
FBgn0016660	0.737285953	0.037396422
FBgn0039244	0.76013419	0.014230632
FBgn0041181	0.766423251	0.098197556
FBgn0038170	0.752724538	-0.024798805
FBgn0038621	0.72876739	-0.030306208
FBgn0030159	0.736498349	-0.069502522
FBgn0033993	0.724622948	-0.061782642
FBgn0264462	0.590331488	0.197589985
FBgn0033785	0.558578779	0.20836258
FBgn0259247	0.520324144	0.201879145
FBgn0050344	0.602939462	0.129568572
FBgn0032400	0.588059686	0.129022658
FBgn0037664	0.615858626	0.155963619
FBgn0016926	0.512002838	0.087553732
FBgn0267587	0.505456732	0.080913078
FBgn0035091	0.513254597	0.100313742
FBgn0001987	0.527585218	0.12833568
FBgn0046302	0.565135756	0.060432563
FBgn0035449	0.515124289	0.022092003
FBgn0028371	0.585811188	-0.226100533
FBgn0051028	0.575934774	-0.242964518
FBgn0262029	0.594297783	-0.250385309
FBgn0039709	0.569708546	-0.186128725
FBgn0024989	0.545690716	-0.229638333
FBgn0036999	0.576156616	-0.120861848
FBgn0083940	0.562426376	-0.121865361
FBgn0027343	0.52556733	-0.130921252
FBgn0029970	0.522108409	-0.16608934
FBgn0015522	0.627346308	-0.145596757
FBgn0012037	0.620394255	-0.175316425
FBgn0263415	0.651577256	-0.170015232
FBgn0263258	0.66179373	-0.204102598
FBgn0030870	0.68063796	-0.125525915
FBgn0030065	0.681697193	-0.145082642
FBgn0037447	0.581474307	-0.012643371
FBgn0261341	0.579310068	-0.017616192
FBgn0001311	0.577806066	0.002571123
FBgn0029898	0.572617268	-0.033830302
FBgn0004893	0.573272491	-0.054711456
FBgn0000489	0.550169867	-0.071903939
FBgn0001075	0.54521485	-0.071584629
FBgn0031872	0.514179842	-0.047737775
FBgn0261803	0.617577627	-0.073092549
FBgn0261446	0.797734579	-0.221554749
FBgn0004170	0.795415922	-0.223618682
FBgn0262720	0.756176723	-0.171486529
FBgn0034797	0.724043943	-0.341171775
FBgn0023001	0.714479954	-0.374729784
FBgn0026077	0.773852997	-0.385177255
FBgn0263109	0.884791055	-0.378264444
FBgn0266752	0.634931005	-0.318934654
FBgn0035696	0.609134036	-0.303751909
FBgn0035131	0.637854766	-0.276918537
FBgn0051538	0.661093493	-0.335984653
FBgn0030027	0.661807515	-0.346275546
FBgn0000658	0.624832221	-0.358971675
FBgn0031053	0.567749133	-0.355418564
FBgn0035264	0.565154659	-0.372451637
FBgn0262985	0.581394567	-0.325879545
FBgn0002592	0.535784584	-0.424833755
FBgn0002985	0.51345383	-0.4496576
FBgn0044028	0.512765463	-0.381756434
FBgn0030763	1.143564103	-0.285108205
FBgn0038126	1.069379617	-0.489050798
FBgn0035199	0.670879706	-1.410689251
FBgn0001148	0.711678143	-0.45547315
FBgn0086898	0.696340822	-0.565185675
FBgn0034706	0.901730998	-0.64192399
FBgn0051869	0.660006357	-0.691033566
FBgn0010549	0.672109072	-0.776339241
FBgn0034909	0.569785484	-0.595672372
FBgn0266936	0.50879333	-0.567254233
FBgn0267435	0.547379228	-0.671343892
FBgn0035780	0.526100525	-0.648031817
FBgn0038420	0.514679149	-0.67001381
FBgn0265808	0.775866452	-0.939502477
FBgn0052082	0.752471733	-0.825643076
FBgn0036875	0.704842457	-0.872291805
FBgn0039131	0.652215662	-0.974121144
FBgn0039467	0.525372416	-0.947214786
FBgn0002565	-1.798086142	-0.213323532
FBgn0264695	-2.008594172	-0.670404201
FBgn0039756	-0.961348155	-0.492743689
FBgn0029990	-1.026494538	-0.634145515
FBgn0085195	-0.954186236	-0.890410084
FBgn0037387	-1.156101206	-0.844854587
FBgn0013812	-0.614951273	0.802496553
FBgn0003377	-0.559784591	0.596811905
FBgn0261429	-1.031698244	0.554112126
FBgn0003373	-0.945283163	0.685036446
FBgn0030886	-0.869926018	0.587187426
FBgn0028841	-0.501895331	0.347764601
FBgn0030085	-0.668608812	0.326619045
FBgn0267219	-0.588753553	0.207890394
FBgn0000640	-0.789236073	-0.30870962
FBgn0033447	-0.516408885	-0.319427898
FBgn0266871	-0.587437288	-0.368695198
FBgn0011296	-0.599227101	-0.55582327
FBgn0266211	-0.597646267	-0.637619426
FBgn0001258	-0.734705853	-0.659929727
FBgn0038681	-0.792585496	-0.639805657
FBgn0033696	-0.876702557	0.097845994
FBgn0029994	-0.845245714	0.004939368
FBgn0015575	-0.913608918	-0.049820234
FBgn0052027	-0.535607452	0.060713651
FBgn0030362	-0.578134542	-0.018477466
FBgn0031913	-0.596461421	0.051011407
FBgn0040251	-0.641395077	0.084972275
FBgn0038840	-0.512881505	-0.074034101
FBgn0034558	-0.513102205	-0.11280144
FBgn0265362	-0.556322417	-0.172728489
FBgn0266634	-0.592920578	-0.258275073
FBgn0262987	-0.716131464	-0.166800411
FBgn0267472	-0.698611102	-0.13996195
FBgn0030157	-0.673778558	-0.159164272
FBgn0267485	-0.683169371	-0.153241339
FBgn0250815	-1.734988977	-2.395838424
FBgn0038938	-0.928466853	-2.054275253
FBgn0029723	-0.685074493	-1.722646611
FBgn0002531	-0.591119816	-1.991389526
FBgn0038799	-0.874711337	-1.419269516
FBgn0062978	-0.874181169	-1.571642753
FBgn0034733	-0.821301092	-1.105033007
FBgn0024293	-0.870686576	-1.136494463
FBgn0032322	-0.849576893	-1.187893062
FBgn0033367	-0.502372335	-1.18679155
FBgn0031975	-0.565553664	-1.227459729
FBgn0039297	-0.579007131	-1.379789062
FBgn0031703	-0.659379204	-1.31549691
FBgn0032773	-3.270656892	-0.813293512
FBgn0002564	-3.87546947	-0.413416495
FBgn0002563	-5.540187605	-0.544852558
FBgn0002562	-5.643123412	-0.873410877
