# Supplementary material for: Growth phase diets diminish histone acetyltransferase Gcn5 function and shorten lifespan of Drosophila males
Source: EMBO Rep. 2025 Jul 10;26(15):3856–88. doi: 10.1038/s44319-025-00503-8 (PMC12332192; doi:10.1038/s44319-025-00503-8)
Supplement: Supplementary file 22 — Figures EV1-EV6 & S1-S6 Source Data [file 44319_2025_503_MOESM22_ESM.zip › EMBOR-2024-60144V2_SourceDataForExpandedViewFiguresAppendix/SourceDataForAppendixFigureS3/AppendixFigureS3H.csv]

Control_wDah	nat3fed_wDah	RU0uM_ElavGSGcn5KD	RU2uM_ElavGSGcn5KD
26.01077275	37.86436242	10.52727905	27.63412469
25.05733864	29.56333535	18.84827913	29.49966595
23.39495486	15.15623496	7.803295719	27.60200598
