# Supplementary material for: Growth phase diets diminish histone acetyltransferase Gcn5 function and shorten lifespan of Drosophila males
Source: EMBO Rep. 2025 Jul 10;26(15):3856–88. doi: 10.1038/s44319-025-00503-8 (PMC12332192; doi:10.1038/s44319-025-00503-8)
Supplement: Supplementary file 22 — Figures EV1-EV6 & S1-S6 Source Data [file 44319_2025_503_MOESM22_ESM.zip › EMBOR-2024-60144V2_SourceDataForExpandedViewFiguresAppendix/SourceDataForAppendixFigureS3/AppendixFigureS3I.csv]

Time	RU0uM	RU2uM
0	100	100
2	100	100
5	99.5	100
8	99.5	100
12	99.5	100
15	99.5	100
19	98.474227	99.492386
23	96.42268	98.471951
26	91.782017	92.85956
29	88.172612	86.226734
33	87.129149	82.655213
37	84.520491	80.072237
40	82.945576	78.005857
44	81.37066	74.389692
47	80.845688	73.873096
51	78.220828	69.223741
54	77.170884	66.12417
58	71.396192	49.076533
62	64.046584	40.200989
65	60.37178	31.847537
68	52.4972	23.494085
71	45.672564	15.662723
74	36.644266	10.963906
78	24.429511	6.265089
82	10.621526	2.610454
85	7.966145	1.566272
89	5.310763	0
93	0.531076
96	0
