# Supplementary material for: Growth phase diets diminish histone acetyltransferase Gcn5 function and shorten lifespan of Drosophila males
Source: EMBO Rep. 2025 Jul 10;26(15):3856–88. doi: 10.1038/s44319-025-00503-8 (PMC12332192; doi:10.1038/s44319-025-00503-8)
Supplement: Supplementary file 22 — Figures EV1-EV6 & S1-S6 Source Data [file 44319_2025_503_MOESM22_ESM.zip › EMBOR-2024-60144V2_SourceDataForExpandedViewFiguresAppendix/SourceDataForAppendixFigureS3/AppendixFigureS3K.csv]

Time	RU0uM	RU2uM
0	100	100
2	100	100
5	100	100
8	100	100
12	100	100
15	100	100
19	99.468085	99.497487
23	99.468085	98.492462
26	96.242093	95.461925
29	91.403105	87.885582
33	80.045323	79.299059
37	77.322693	78.79397
40	77.322693	78.285622
44	76.225917	76.750609
47	75.129141	75.727268
51	72.387202	72.657244
54	70.19365	70.610561
58	62.51622	61.400488
62	55.387177	51.167073
65	48.806522	43.492012
68	36.050272	33.770268
71	29.394837	24.418502
74	18.857065	15.586278
78	11.647011	9.351767
82	8.319294	7.793139
85	4.991576	3.636798
89	2.773098	2.07817
93	1.109239	1.039085
96	1.109239	0.519543
100	0	0
