# Supplementary material for: Growth phase diets diminish histone acetyltransferase Gcn5 function and shorten lifespan of Drosophila males
Source: EMBO Rep. 2025 Jul 10;26(15):3856–88. doi: 10.1038/s44319-025-00503-8 (PMC12332192; doi:10.1038/s44319-025-00503-8)
Supplement: Supplementary file 22 — Figures EV1-EV6 & S1-S6 Source Data [file 44319_2025_503_MOESM22_ESM.zip › EMBOR-2024-60144V2_SourceDataForExpandedViewFiguresAppendix/SourceDataForAppendixFigureS3/AppendixFigureS3J.csv]

Time	RU0uM	RU2uM
0	100	100
2	100	100
5	100	99.5
8	100	99
12	100	99
15	100	99
19	99.492386	99
23	99.492386	99
26	98.984772	98.497462
29	92.351771	96.48731
33	85.718771	88.949239
37	81.636925	83.923858
40	80.610045	82.918782
44	78.042847	79.401015
47	77.529407	75.883249
51	71.368129	62.817259
54	68.287491	56.786802
58	57.505255	29.649746
62	50.830538	20.604061
65	44.155821	16.99835
68	33.373586	9.271827
71	20.024151	8.241624
74	15.916633	4.120812
78	11.295675	2.575508
82	7.701597	2.060406
85	5.134398	1.030203
89	3.080639	0.515102
93	1.02688	0
96	1.02688
100	0
